# Supplementary material for: Acute depletion of METTL3 implicates N6-methyladenosine in alternative intron/exon inclusion in the nascent transcriptome
Source: Genome Res. 2021 Aug;31(8):1395–408. doi: 10.1101/gr.271635.120 (PMC8327914; doi:10.1101/gr.271635.120)
Supplement: Supplemental Material [file supp_gr.271635.120_Supplemental_Data_S1.zip]

Archive with 26 entries (25 files):
- Supplemental_Data_S1/
- Supplemental_Data_S1/DataS1_Legend_ReadMe.txt
- Supplemental_Data_S1/m6AIP_ConfGroup1.narrowPeak.refined.bed
- Supplemental_Data_S1/m6AIP_ConfGroup1.narrowPeak.refined.bed.exon
- Supplemental_Data_S1/m6AIP_ConfGroup1.narrowPeak.refined.bed.intergenic
- Supplemental_Data_S1/m6AIP_ConfGroup1.narrowPeak.refined.bed.intron
- Supplemental_Data_S1/m6AIP_ConfGroup1.summits.refined.bed
- Supplemental_Data_S1/m6AIP_ConfGroup1.summits.refined.bed.exon
- Supplemental_Data_S1/m6AIP_ConfGroup1.summits.refined.bed.intergenic
- Supplemental_Data_S1/m6AIP_ConfGroup1.summits.refined.bed.intron
- Supplemental_Data_S1/m6AIP_ConfGroup2.narrowPeak.refined.bed
- Supplemental_Data_S1/m6AIP_ConfGroup2.narrowPeak.refined.bed.exon
- Supplemental_Data_S1/m6AIP_ConfGroup2.narrowPeak.refined.bed.intergenic
- Supplemental_Data_S1/m6AIP_ConfGroup2.narrowPeak.refined.bed.intron
- Supplemental_Data_S1/m6AIP_ConfGroup2.summits.refined.bed
- Supplemental_Data_S1/m6AIP_ConfGroup2.summits.refined.bed.exon
- Supplemental_Data_S1/m6AIP_ConfGroup2.summits.refined.bed.intergenic
- Supplemental_Data_S1/m6AIP_ConfGroup2.summits.refined.bed.intron
- Supplemental_Data_S1/m6AIP_ConfGroup3.narrowPeak.refined.bed
- Supplemental_Data_S1/m6AIP_ConfGroup3.narrowPeak.refined.bed.exon
- Supplemental_Data_S1/m6AIP_ConfGroup3.narrowPeak.refined.bed.intergenic
- Supplemental_Data_S1/m6AIP_ConfGroup3.narrowPeak.refined.bed.intron
- Supplemental_Data_S1/m6AIP_ConfGroup3.summits.refined.bed
- Supplemental_Data_S1/m6AIP_ConfGroup3.summits.refined.bed.exon
- Supplemental_Data_S1/m6AIP_ConfGroup3.summits.refined.bed.intergenic
- Supplemental_Data_S1/m6AIP_ConfGroup3.summits.refined.bed.intron
