# Supplementary material for: Acute depletion of METTL3 implicates N6-methyladenosine in alternative intron/exon inclusion in the nascent transcriptome
Source: Genome Res. 2021 Aug;31(8):1395–408. doi: 10.1101/gr.271635.120 (PMC8327914; doi:10.1101/gr.271635.120)
Supplement: Supplemental Material [file supp_gr.271635.120_Supplemental_Data_S1.zip › Supplemental_Data_S1/DataS1_Legend_ReadMe.txt]

Supplemental Data S1: Confidence m6A peaks characterized in this study.

All the ChrMeRIP m6A peaks (narrow peaks and peak summits) categorized in this study, based
on genomic location and confidence group, are listed.
