# Supplementary material for: Acute depletion of METTL3 implicates N6-methyladenosine in alternative intron/exon inclusion in the nascent transcriptome
Source: Genome Res. 2021 Aug;31(8):1395–408. doi: 10.1101/gr.271635.120 (PMC8327914; doi:10.1101/gr.271635.120)
Supplement: Supplemental Material [file supp_gr.271635.120_Supplemental_Data_S1.zip › Supplemental_Data_S1/m6AIP_ConfGroup1.narrowPeak.refined.bed.exon]

chr1	6240043	6240175	m6AIP_SySy_peak_2a	0	+
chr1	6240176	6240413	m6AIP_SySy_peak_2b	0	+
chr1	6248448	6248673	m6AIP_SySy_peak_3a	0	+
chr1	6249613	6249828	m6AIP_SySy_peak_4a	0	+
chr1	6249829	6249973	m6AIP_SySy_peak_4b	0	+
chr1	6249974	6250081	m6AIP_SySy_peak_4c	0	+
chr1	7169603	7169762	m6AIP_SySy_peak_6b	0	+
chr1	7169763	7169891	m6AIP_SySy_peak_6c	0	+
chr1	7169892	7170055	m6AIP_SySy_peak_6d	0	+
chr1	9546422	9546621	m6AIP_SySy_peak_7	0	+
chr1	9724483	9724733	m6AIP_SySy_peak_9	0	-
chr1	9745699	9745924	m6AIP_SySy_peak_11a	0	-
chr1	9745951	9746201	m6AIP_SySy_peak_11b	0	-
chr1	9746469	9746675	m6AIP_SySy_peak_11c	0	-
chr1	9746676	9746884	m6AIP_SySy_peak_11d	0	-
chr1	12858866	12859116	m6AIP_SySy_peak_14	0	+
chr1	12990139	12990284	m6AIP_SySy_peak_15b	0	-
chr1	13174046	13174258	m6AIP_SySy_peak_16a	0	-
chr1	13174259	13174472	m6AIP_SySy_peak_16b	0	-
chr1	13174570	13174818	m6AIP_SySy_peak_16c	0	-
chr1	14754054	14754256	m6AIP_SySy_peak_17	0	-
chr1	20803207	20803297	m6AIP_SySy_peak_20a	0	-
chr1	20803298	20803391	m6AIP_SySy_peak_20b	0	-
chr1	23369790	23369959	m6AIP_SySy_peak_24a	0	-
chr1	23369960	23370200	m6AIP_SySy_peak_24b	0	-
chr1	24028809	24029002	m6AIP_SySy_peak_25a	0	-
chr1	24029003	24029173	m6AIP_SySy_peak_25b	0	-
chr1	24029174	24029339	m6AIP_SySy_peak_25c	0	-
chr1	30803697	30803820	m6AIP_SySy_peak_27a	0	-
chr1	30803821	30803935	m6AIP_SySy_peak_27b	0	-
chr1	30805114	30805239	m6AIP_SySy_peak_29a	0	-
chr1	30805240	30805386	m6AIP_SySy_peak_29b	0	-
chr1	30831137	30831292	m6AIP_SySy_peak_33	0	-
chr1	33739651	33739869	m6AIP_SySy_peak_34a	0	+
chr1	33776709	33776959	m6AIP_SySy_peak_35	0	-
chr1	34188673	34188773	m6AIP_SySy_peak_42a	0	+
chr1	34188774	34188945	m6AIP_SySy_peak_42b	0	+
chr1	34191966	34192090	m6AIP_SySy_peak_43	0	+
chr1	34228082	34228195	m6AIP_SySy_peak_44	0	+
chr1	36103606	36103853	m6AIP_SySy_peak_50a	0	+
chr1	36103889	36104139	m6AIP_SySy_peak_50b	0	+
chr1	36104264	36104478	m6AIP_SySy_peak_50c	0	+
chr1	36104479	36104668	m6AIP_SySy_peak_50d	0	+
chr1	36106125	36106257	m6AIP_SySy_peak_51a	0	+
chr1	36143901	36144151	m6AIP_SySy_peak_52	0	-
chr1	36335894	36336144	m6AIP_SySy_peak_53	0	-
chr1	36512871	36513121	m6AIP_SySy_peak_55	0	+
chr1	38087952	38088202	m6AIP_SySy_peak_63a	0	-
chr1	38088232	38088436	m6AIP_SySy_peak_63b	0	-
chr1	38088437	38088594	m6AIP_SySy_peak_63c	0	-
chr1	39372344	39372594	m6AIP_SySy_peak_64	0	-
chr1	44167206	44167364	m6AIP_SySy_peak_70	0	+
chr1	44167455	44167556	m6AIP_SySy_peak_71a	0	+
chr1	44167557	44167657	m6AIP_SySy_peak_71b	0	+
chr1	46835703	46835953	m6AIP_SySy_peak_75a	0	-
chr1	52649910	52650160	m6AIP_SySy_peak_78	0	+
chr1	52925424	52925674	m6AIP_SySy_peak_80	0	-
chr1	53346995	53347245	m6AIP_SySy_peak_82	0	-
chr1	55238120	55238315	m6AIP_SySy_peak_83b	0	+
chr1	55238533	55238783	m6AIP_SySy_peak_83c	0	+
chr1	55238905	55239155	m6AIP_SySy_peak_83d	0	+
chr1	58016329	58016509	m6AIP_SySy_peak_85	0	+
chr1	58017232	58017351	m6AIP_SySy_peak_86a	0	+
chr1	58017352	58017549	m6AIP_SySy_peak_86b	0	+
chr1	58017664	58017892	m6AIP_SySy_peak_86c	0	+
chr1	58447743	58447872	m6AIP_SySy_peak_87	0	+
chr1	58463582	58463832	m6AIP_SySy_peak_89a	0	-
chr1	58752658	58752761	m6AIP_SySy_peak_91	0	+
chr1	59482300	59482499	m6AIP_SySy_peak_95a	0	+
chr1	59484451	59484701	m6AIP_SySy_peak_97a	0	+
chr1	59484797	59485038	m6AIP_SySy_peak_97b	0	+
chr1	59867830	59867984	m6AIP_SySy_peak_98a	0	+
chr1	59867985	59868209	m6AIP_SySy_peak_98b	0	+
chr1	60235202	60235301	m6AIP_SySy_peak_101a	0	+
chr1	60235302	60235357	m6AIP_SySy_peak_101b	0	+
chr1	60235358	60235484	m6AIP_SySy_peak_101c	0	+
chr1	60488213	60488463	m6AIP_SySy_peak_103	0	-
chr1	60525687	60525844	m6AIP_SySy_peak_104	0	-
chr1	62815751	62815896	m6AIP_SySy_peak_105	0	+
chr1	63057975	63058046	m6AIP_SySy_peak_107a	0	-
chr1	63058047	63058209	m6AIP_SySy_peak_107b	0	-
chr1	63058804	63059054	m6AIP_SySy_peak_108b	0	-
chr1	63086063	63086160	m6AIP_SySy_peak_109a	0	-
chr1	63086161	63086318	m6AIP_SySy_peak_109b	0	-
chr1	63302771	63303021	m6AIP_SySy_peak_113	0	+
chr1	63307153	63307262	m6AIP_SySy_peak_115	0	+
chr1	63308065	63308292	m6AIP_SySy_peak_116	0	+
chr1	63309790	63309996	m6AIP_SySy_peak_117	0	+
chr1	63731715	63731914	m6AIP_SySy_peak_120a	0	+
chr1	63731915	63732059	m6AIP_SySy_peak_120b	0	+
chr1	64078836	64079086	m6AIP_SySy_peak_121	0	-
chr1	64597281	64597531	m6AIP_SySy_peak_122	0	+
chr1	64734782	64735032	m6AIP_SySy_peak_124a	0	-
chr1	64735035	64735279	m6AIP_SySy_peak_124b	0	-
chr1	64735280	64735526	m6AIP_SySy_peak_124c	0	-
chr1	64735613	64735863	m6AIP_SySy_peak_124d	0	-
chr1	64736577	64736776	m6AIP_SySy_peak_125	0	-
chr1	64794533	64794709	m6AIP_SySy_peak_126	0	-
chr1	64921904	64922134	m6AIP_SySy_peak_127b	0	-
chr1	64937785	64937982	m6AIP_SySy_peak_128a	0	-
chr1	64937983	64938188	m6AIP_SySy_peak_128b	0	-
chr1	65246417	65246667	m6AIP_SySy_peak_129a	0	+
chr1	65246692	65246942	m6AIP_SySy_peak_129b	0	+
chr1	65246965	65247163	m6AIP_SySy_peak_129c	0	+
chr1	66801386	66801559	m6AIP_SySy_peak_131a	0	-
chr1	66801576	66801826	m6AIP_SySy_peak_131b	0	-
chr1	71030398	71030591	m6AIP_SySy_peak_132b	0	-
chr1	71074874	71075124	m6AIP_SySy_peak_133	0	-
chr1	72586213	72586328	m6AIP_SySy_peak_137	0	+
chr1	73953263	73953513	m6AIP_SySy_peak_139	0	-
chr1	74566628	74566878	m6AIP_SySy_peak_141	0	-
chr1	74569727	74569925	m6AIP_SySy_peak_142	0	-
chr1	74571996	74572193	m6AIP_SySy_peak_143	0	-
chr1	74593884	74594035	m6AIP_SySy_peak_144	0	-
chr1	74679818	74680068	m6AIP_SySy_peak_145	0	+
chr1	75215548	75215739	m6AIP_SySy_peak_149a	0	-
chr1	75215740	75215870	m6AIP_SySy_peak_149b	0	-
chr1	75216313	75216499	m6AIP_SySy_peak_150	0	-
chr1	75477383	75477633	m6AIP_SySy_peak_153	0	-
chr1	77369179	77369429	m6AIP_SySy_peak_156	0	-
chr1	77372977	77373196	m6AIP_SySy_peak_157a	0	-
chr1	77373197	77373426	m6AIP_SySy_peak_157b	0	-
chr1	77373510	77373714	m6AIP_SySy_peak_157c	0	-
chr1	77373715	77373818	m6AIP_SySy_peak_157d	0	-
chr1	84724444	84724694	m6AIP_SySy_peak_160	0	-
chr1	86305959	86306179	m6AIP_SySy_peak_162	0	+
chr1	87791389	87791639	m6AIP_SySy_peak_172	0	+
chr1	88259793	88259951	m6AIP_SySy_peak_174	0	-
chr1	88265268	88265404	m6AIP_SySy_peak_176a	0	-
chr1	88265405	88265562	m6AIP_SySy_peak_176b	0	-
chr1	88266111	88266223	m6AIP_SySy_peak_177a	0	-
chr1	88266224	88266414	m6AIP_SySy_peak_177b	0	-
chr1	89143625	89143747	m6AIP_SySy_peak_178	0	+
chr1	89928408	89928658	m6AIP_SySy_peak_181	0	-
chr1	92920251	92920355	m6AIP_SySy_peak_188	0	+
chr1	93750736	93750939	m6AIP_SySy_peak_196	0	-
chr1	93818879	93819099	m6AIP_SySy_peak_198	0	+
chr1	106030904	106031154	m6AIP_SySy_peak_205	0	+
chr1	106173194	106173444	m6AIP_SySy_peak_207	0	+
chr1	106724660	106724910	m6AIP_SySy_peak_208	0	-
chr1	118419672	118419922	m6AIP_SySy_peak_213	0	+
chr1	118608799	118609034	m6AIP_SySy_peak_214a	0	+
chr1	118834204	118834416	m6AIP_SySy_peak_216a	0	-
chr1	118834551	118834801	m6AIP_SySy_peak_216b	0	-
chr1	119416920	119417045	m6AIP_SySy_peak_220a	0	-
chr1	119417046	119417250	m6AIP_SySy_peak_220b	0	-
chr1	119417609	119417859	m6AIP_SySy_peak_220d	0	-
chr1	119527456	119527667	m6AIP_SySy_peak_224a	0	+
chr1	119527668	119527863	m6AIP_SySy_peak_224b	0	+
chr1	119659666	119659856	m6AIP_SySy_peak_225c	0	-
chr1	127802557	127802807	m6AIP_SySy_peak_232	0	+
chr1	127803426	127803536	m6AIP_SySy_peak_233a	0	+
chr1	127803537	127803668	m6AIP_SySy_peak_233b	0	+
chr1	127803669	127803813	m6AIP_SySy_peak_233c	0	+
chr1	128331750	128332000	m6AIP_SySy_peak_234	0	-
chr1	131128964	131129214	m6AIP_SySy_peak_239	0	-
chr1	131977657	131977907	m6AIP_SySy_peak_241	0	+
chr1	132018200	132018450	m6AIP_SySy_peak_243	0	+
chr1	132360244	132360446	m6AIP_SySy_peak_250	0	-
chr1	132504137	132504324	m6AIP_SySy_peak_252	0	+
chr1	133066596	133066800	m6AIP_SySy_peak_256a	0	+
chr1	133066801	133067007	m6AIP_SySy_peak_256b	0	+
chr1	133132243	133132493	m6AIP_SySy_peak_258	0	+
chr1	133132967	133133217	m6AIP_SySy_peak_259	0	+
chr1	133136711	133136961	m6AIP_SySy_peak_260	0	+
chr1	133620111	133620361	m6AIP_SySy_peak_262	0	-
chr1	133626801	133626916	m6AIP_SySy_peak_264a	0	-
chr1	133626917	133627070	m6AIP_SySy_peak_264b	0	-
chr1	133627071	133627201	m6AIP_SySy_peak_264c	0	-
chr1	134506191	134506441	m6AIP_SySy_peak_266	0	+
chr1	134631223	134631386	m6AIP_SySy_peak_269a	0	+
chr1	134631387	134631591	m6AIP_SySy_peak_269b	0	+
chr1	135470543	135470778	m6AIP_SySy_peak_272	0	-
chr1	135584794	135585020	m6AIP_SySy_peak_273b	0	-
chr1	135768636	135768885	m6AIP_SySy_peak_274	0	+
chr1	136270839	136271022	m6AIP_SySy_peak_275c	0	-
chr1	136280402	136280652	m6AIP_SySy_peak_276	0	-
chr1	136417152	136417402	m6AIP_SySy_peak_277	0	+
chr1	136468113	136468363	m6AIP_SySy_peak_278a	0	+
chr1	136468405	136468655	m6AIP_SySy_peak_278b	0	+
chr1	136527274	136527433	m6AIP_SySy_peak_279a	0	+
chr1	136527434	136527635	m6AIP_SySy_peak_279b	0	+
chr1	136626214	136626464	m6AIP_SySy_peak_280a	0	+
chr1	136626486	136626720	m6AIP_SySy_peak_280b	0	+
chr1	136627578	136627781	m6AIP_SySy_peak_281a	0	+
chr1	136627782	136627987	m6AIP_SySy_peak_281b	0	+
chr1	136845095	136845284	m6AIP_SySy_peak_286a	0	-
chr1	136845285	136845475	m6AIP_SySy_peak_286b	0	-
chr1	136940837	136940973	m6AIP_SySy_peak_287	0	-
chr1	139170550	139170712	m6AIP_SySy_peak_288b	0	+
chr1	139170713	139170885	m6AIP_SySy_peak_288c	0	+
chr1	139423907	139424085	m6AIP_SySy_peak_289b	0	+
chr1	139446996	139447231	m6AIP_SySy_peak_290a	0	+
chr1	139447232	139447469	m6AIP_SySy_peak_290b	0	+
chr1	139479871	139480067	m6AIP_SySy_peak_291a	0	+
chr1	139480068	139480205	m6AIP_SySy_peak_291b	0	+
chr1	139480206	139480299	m6AIP_SySy_peak_291c	0	+
chr1	143770543	143770791	m6AIP_SySy_peak_293	0	-
chr1	151818621	151818871	m6AIP_SySy_peak_296	0	+
chr1	153221572	153221734	m6AIP_SySy_peak_298	0	-
chr1	153744063	153744176	m6AIP_SySy_peak_302	0	+
chr1	155847196	155847446	m6AIP_SySy_peak_306	0	-
chr1	155848263	155848466	m6AIP_SySy_peak_307b	0	-
chr1	155862421	155862558	m6AIP_SySy_peak_308	0	-
chr1	155928657	155928907	m6AIP_SySy_peak_309	0	-
chr1	155933180	155933283	m6AIP_SySy_peak_310	0	-
chr1	155953182	155953357	m6AIP_SySy_peak_311a	0	-
chr1	155953358	155953582	m6AIP_SySy_peak_311b	0	-
chr1	156007119	156007295	m6AIP_SySy_peak_312	0	-
chr1	156064983	156065195	m6AIP_SySy_peak_314a	0	+
chr1	156065228	156065478	m6AIP_SySy_peak_314b	0	+
chr1	156065621	156065871	m6AIP_SySy_peak_314c	0	+
chr1	156641602	156641852	m6AIP_SySy_peak_315a	0	+
chr1	156641945	156642086	m6AIP_SySy_peak_315b	0	+
chr1	156642277	156642426	m6AIP_SySy_peak_316a	0	+
chr1	156642473	156642710	m6AIP_SySy_peak_316b	0	+
chr1	156655016	156655266	m6AIP_SySy_peak_317	0	-
chr1	156705721	156705853	m6AIP_SySy_peak_319a	0	-
chr1	156705854	156705979	m6AIP_SySy_peak_319b	0	-
chr1	161019506	161019737	m6AIP_SySy_peak_320a	0	-
chr1	161019738	161019985	m6AIP_SySy_peak_320b	0	-
chr1	161031924	161032097	m6AIP_SySy_peak_321	0	-
chr1	161032442	161032602	m6AIP_SySy_peak_322b	0	-
chr1	161032603	161032741	m6AIP_SySy_peak_322c	0	-
chr1	161109296	161109454	m6AIP_SySy_peak_329	0	-
chr1	161818382	161818528	m6AIP_SySy_peak_330a	0	-
chr1	161818529	161818631	m6AIP_SySy_peak_330b	0	-
chr1	161834206	161834315	m6AIP_SySy_peak_331	0	-
chr1	161834772	161835022	m6AIP_SySy_peak_332	0	-
chr1	162534081	162534316	m6AIP_SySy_peak_333	0	-
chr1	163386262	163386395	m6AIP_SySy_peak_338	0	-
chr1	163952226	163952431	m6AIP_SySy_peak_339a	0	+
chr1	163952432	163952591	m6AIP_SySy_peak_339b	0	+
chr1	165310815	165310985	m6AIP_SySy_peak_347	0	+
chr1	165321520	165321770	m6AIP_SySy_peak_348	0	+
chr1	165875355	165875579	m6AIP_SySy_peak_351b	0	-
chr1	166098327	166098553	m6AIP_SySy_peak_352	0	-
chr1	166165887	166166059	m6AIP_SySy_peak_354a	0	+
chr1	166166109	166166359	m6AIP_SySy_peak_354b	0	+
chr1	167226170	167226283	m6AIP_SySy_peak_356	0	-
chr1	170960661	170960890	m6AIP_SySy_peak_359	0	-
chr1	171340948	171341198	m6AIP_SySy_peak_362	0	+
chr1	171342308	171342499	m6AIP_SySy_peak_363b	0	-
chr1	171418117	171418367	m6AIP_SySy_peak_364a	0	+
chr1	171418396	171418626	m6AIP_SySy_peak_364b	0	+
chr1	171463606	171463766	m6AIP_SySy_peak_365	0	+
chr1	172066478	172066639	m6AIP_SySy_peak_368	0	-
chr1	172172381	172172493	m6AIP_SySy_peak_369a	0	+
chr1	172172494	172172639	m6AIP_SySy_peak_369b	0	+
chr1	172377559	172377809	m6AIP_SySy_peak_371	0	+
chr1	174502617	174502867	m6AIP_SySy_peak_373	0	+
chr1	174608464	174608714	m6AIP_SySy_peak_375	0	+
chr1	177447263	177447513	m6AIP_SySy_peak_377a	0	+
chr1	177447529	177447720	m6AIP_SySy_peak_377b	0	+
chr1	177447938	177448188	m6AIP_SySy_peak_378	0	+
chr1	179610191	179610441	m6AIP_SySy_peak_383	0	+
chr1	179625069	179625233	m6AIP_SySy_peak_384	0	+
chr1	179752842	179752942	m6AIP_SySy_peak_385a	0	-
chr1	179752943	179753044	m6AIP_SySy_peak_385b	0	-
chr1	179753534	179753755	m6AIP_SySy_peak_386	0	-
chr1	179753857	179753987	m6AIP_SySy_peak_387	0	-
chr1	180144493	180144646	m6AIP_SySy_peak_391	0	+
chr1	180162122	180162332	m6AIP_SySy_peak_392	0	+
chr1	180862529	180862758	m6AIP_SySy_peak_395	0	+
chr1	181177526	181177732	m6AIP_SySy_peak_403b	0	-
chr1	182316934	182317136	m6AIP_SySy_peak_407c	0	-
chr1	183356575	183356758	m6AIP_SySy_peak_412	0	-
chr1	183357451	183357584	m6AIP_SySy_peak_413a	0	-
chr1	183357585	183357693	m6AIP_SySy_peak_413b	0	-
chr1	183358457	183358666	m6AIP_SySy_peak_414	0	-
chr1	185401307	185401443	m6AIP_SySy_peak_415a	0	+
chr1	185401444	185401663	m6AIP_SySy_peak_415b	0	+
chr1	186968332	186968582	m6AIP_SySy_peak_419a	0	+
chr1	186968742	186968992	m6AIP_SySy_peak_419b	0	+
chr1	186969549	186969799	m6AIP_SySy_peak_420a	0	+
chr1	186969805	186970055	m6AIP_SySy_peak_420b	0	+
chr1	187225831	187225992	m6AIP_SySy_peak_422	0	+
chr1	188972410	188972620	m6AIP_SySy_peak_424	0	-
chr1	189648773	189648887	m6AIP_SySy_peak_425a	0	-
chr1	189653809	189654059	m6AIP_SySy_peak_428a	0	-
chr1	189654122	189654355	m6AIP_SySy_peak_428b	0	-
chr1	189657589	189657776	m6AIP_SySy_peak_430c	0	-
chr1	190799537	190799787	m6AIP_SySy_peak_432	0	-
chr1	191540780	191541014	m6AIP_SySy_peak_439	0	-
chr1	191909000	191909167	m6AIP_SySy_peak_441a	0	+
chr1	191909168	191909356	m6AIP_SySy_peak_441b	0	+
chr1	192897284	192897534	m6AIP_SySy_peak_443	0	-
chr1	193174572	193174750	m6AIP_SySy_peak_447c	0	+
chr1	193174751	193174981	m6AIP_SySy_peak_447d	0	+
chr10	3957792	3957892	m6AIP_SySy_peak_451a	0	+
chr10	3957893	3958016	m6AIP_SySy_peak_451b	0	+
chr10	3964167	3964384	m6AIP_SySy_peak_452	0	+
chr10	4368502	4368748	m6AIP_SySy_peak_457	0	-
chr10	5801779	5802029	m6AIP_SySy_peak_460	0	-
chr10	5802186	5802302	m6AIP_SySy_peak_461a	0	-
chr10	5802303	5802417	m6AIP_SySy_peak_461b	0	-
chr10	7705626	7705815	m6AIP_SySy_peak_465a	0	+
chr10	7705816	7706007	m6AIP_SySy_peak_465b	0	+
chr10	7712761	7713011	m6AIP_SySy_peak_466	0	+
chr10	7906282	7906398	m6AIP_SySy_peak_467a	0	-
chr10	7906399	7906515	m6AIP_SySy_peak_467b	0	-
chr10	7920108	7920358	m6AIP_SySy_peak_469a	0	-
chr10	7920370	7920534	m6AIP_SySy_peak_469b	0	-
chr10	8725283	8725492	m6AIP_SySy_peak_470	0	-
chr10	8729674	8729886	m6AIP_SySy_peak_471	0	-
chr10	9760470	9760684	m6AIP_SySy_peak_473b	0	-
chr10	11151761	11151988	m6AIP_SySy_peak_474b	0	+
chr10	11152037	11152207	m6AIP_SySy_peak_474c	0	+
chr10	11164425	11164543	m6AIP_SySy_peak_475a	0	+
chr10	11164544	11164740	m6AIP_SySy_peak_475b	0	+
chr10	11290088	11290338	m6AIP_SySy_peak_479	0	+
chr10	11290820	11291055	m6AIP_SySy_peak_480a	0	+
chr10	11291056	11291264	m6AIP_SySy_peak_480b	0	+
chr10	11291265	11291487	m6AIP_SySy_peak_480c	0	+
chr10	13515271	13515521	m6AIP_SySy_peak_485	0	+
chr10	17724635	17724766	m6AIP_SySy_peak_487	0	+
chr10	17915464	17915661	m6AIP_SySy_peak_488a	0	-
chr10	17915662	17915861	m6AIP_SySy_peak_488b	0	-
chr10	21368452	21368659	m6AIP_SySy_peak_493a	0	+
chr10	29346780	29347030	m6AIP_SySy_peak_499a	0	-
chr10	29347049	29347252	m6AIP_SySy_peak_499b	0	-
chr10	29347253	29347458	m6AIP_SySy_peak_499c	0	-
chr10	30691331	30691454	m6AIP_SySy_peak_503	0	-
chr10	33622726	33622976	m6AIP_SySy_peak_504	0	-
chr10	33948967	33949079	m6AIP_SySy_peak_507a	0	-
chr10	33949080	33949250	m6AIP_SySy_peak_507b	0	-
chr10	33949251	33949370	m6AIP_SySy_peak_507c	0	-
chr10	34152723	34152863	m6AIP_SySy_peak_510	0	-
chr10	34153527	34153715	m6AIP_SySy_peak_512a	0	-
chr10	34153716	34153872	m6AIP_SySy_peak_512b	0	-
chr10	34282864	34283114	m6AIP_SySy_peak_513a	0	+
chr10	34283167	34283417	m6AIP_SySy_peak_513b	0	+
chr10	34283446	34283696	m6AIP_SySy_peak_513c	0	+
chr10	39822035	39822267	m6AIP_SySy_peak_516	0	+
chr10	39824771	39824873	m6AIP_SySy_peak_517	0	+
chr10	39827733	39827883	m6AIP_SySy_peak_518a	0	+
chr10	39827884	39828014	m6AIP_SySy_peak_518b	0	+
chr10	40479890	40480043	m6AIP_SySy_peak_523	0	+
chr10	41451775	41452025	m6AIP_SySy_peak_525	0	+
chr10	41810943	41811116	m6AIP_SySy_peak_530a	0	+
chr10	41811117	41811317	m6AIP_SySy_peak_530b	0	+
chr10	42186006	42186256	m6AIP_SySy_peak_531	0	-
chr10	42196450	42196700	m6AIP_SySy_peak_532	0	-
chr10	43511620	43511870	m6AIP_SySy_peak_536	0	+
chr10	43512067	43512242	m6AIP_SySy_peak_537	0	+
chr10	44441777	44442027	m6AIP_SySy_peak_539	0	-
chr10	50617722	50617923	m6AIP_SySy_peak_540	0	+
chr10	50618033	50618233	m6AIP_SySy_peak_541	0	+
chr10	52319628	52319796	m6AIP_SySy_peak_542a	0	+
chr10	52319797	52320001	m6AIP_SySy_peak_542b	0	+
chr10	52320002	52320228	m6AIP_SySy_peak_542c	0	+
chr10	53348513	53348719	m6AIP_SySy_peak_546a	0	-
chr10	53348720	53348927	m6AIP_SySy_peak_546b	0	-
chr10	56387710	56387847	m6AIP_SySy_peak_549	0	+
chr10	56388650	56388900	m6AIP_SySy_peak_550	0	+
chr10	59222995	59223245	m6AIP_SySy_peak_554	0	+
chr10	59897522	59897724	m6AIP_SySy_peak_555	0	+
chr10	59950285	59950479	m6AIP_SySy_peak_556	0	-
chr10	61198472	61198659	m6AIP_SySy_peak_559	0	-
chr10	61423023	61423232	m6AIP_SySy_peak_561a	0	+
chr10	61424439	61424569	m6AIP_SySy_peak_562a	0	+
chr10	61424570	61424692	m6AIP_SySy_peak_562b	0	+
chr10	61424693	61424845	m6AIP_SySy_peak_562c	0	+
chr10	62429489	62429611	m6AIP_SySy_peak_567	0	-
chr10	62582282	62582532	m6AIP_SySy_peak_568	0	-
chr10	62753336	62753443	m6AIP_SySy_peak_570	0	-
chr10	63245903	63246087	m6AIP_SySy_peak_573	0	+
chr10	63263979	63264121	m6AIP_SySy_peak_574	0	+
chr10	63320534	63320784	m6AIP_SySy_peak_575	0	-
chr10	63320823	63320988	m6AIP_SySy_peak_576	0	-
chr10	67219050	67219300	m6AIP_SySy_peak_579	0	+
chr10	67267394	67267558	m6AIP_SySy_peak_581	0	-
chr10	67547658	67547812	m6AIP_SySy_peak_582a	0	-
chr10	67547813	67548008	m6AIP_SySy_peak_582b	0	-
chr10	68096010	68096144	m6AIP_SySy_peak_583a	0	-
chr10	68096145	68096282	m6AIP_SySy_peak_583b	0	-
chr10	68096911	68097082	m6AIP_SySy_peak_584a	0	-
chr10	68097083	68097284	m6AIP_SySy_peak_584b	0	-
chr10	70002043	70002293	m6AIP_SySy_peak_586	0	+
chr10	70192869	70192980	m6AIP_SySy_peak_587	0	+
chr10	71228250	71228500	m6AIP_SySy_peak_589	0	-
chr10	75245315	75245542	m6AIP_SySy_peak_591a	0	+
chr10	75309878	75310115	m6AIP_SySy_peak_592	0	+
chr10	75657137	75657267	m6AIP_SySy_peak_593	0	-
chr10	75895447	75895640	m6AIP_SySy_peak_594	0	+
chr10	76039045	76039163	m6AIP_SySy_peak_597a	0	+
chr10	76039164	76039339	m6AIP_SySy_peak_597b	0	+
chr10	76392388	76392595	m6AIP_SySy_peak_601b	0	-
chr10	76392596	76392844	m6AIP_SySy_peak_601c	0	-
chr10	76420192	76420442	m6AIP_SySy_peak_603	0	-
chr10	76422900	76423118	m6AIP_SySy_peak_604	0	-
chr10	76471022	76471157	m6AIP_SySy_peak_605	0	+
chr10	78077936	78078025	m6AIP_SySy_peak_611a	0	+
chr10	78078026	78078222	m6AIP_SySy_peak_611b	0	+
chr10	78078343	78078593	m6AIP_SySy_peak_611c	0	+
chr10	78078598	78078824	m6AIP_SySy_peak_611d	0	+
chr10	78171492	78171713	m6AIP_SySy_peak_613b	0	-
chr10	78187633	78187818	m6AIP_SySy_peak_614b	0	-
chr10	78273508	78273627	m6AIP_SySy_peak_615	0	-
chr10	79688075	79688314	m6AIP_SySy_peak_624a	0	+
chr10	79724423	79724673	m6AIP_SySy_peak_625	0	+
chr10	79739143	79739393	m6AIP_SySy_peak_628	0	-
chr10	80116579	80116829	m6AIP_SySy_peak_638	0	+
chr10	80131245	80131437	m6AIP_SySy_peak_639c	0	-
chr10	80232478	80232728	m6AIP_SySy_peak_642a	0	+
chr10	80232787	80233033	m6AIP_SySy_peak_642b	0	+
chr10	80382118	80382293	m6AIP_SySy_peak_644f	0	-
chr10	80392581	80392746	m6AIP_SySy_peak_646a	0	-
chr10	80392747	80392879	m6AIP_SySy_peak_646b	0	-
chr10	80409787	80410037	m6AIP_SySy_peak_647	0	-
chr10	80549490	80549714	m6AIP_SySy_peak_649a	0	-
chr10	80549715	80549941	m6AIP_SySy_peak_649b	0	-
chr10	80615284	80615507	m6AIP_SySy_peak_652b	0	+
chr10	80615508	80615690	m6AIP_SySy_peak_652c	0	+
chr10	81148374	81148584	m6AIP_SySy_peak_664b	0	+
chr10	81318138	81318270	m6AIP_SySy_peak_667a	0	+
chr10	81318271	81318418	m6AIP_SySy_peak_667b	0	+
chr10	81318849	81319099	m6AIP_SySy_peak_668	0	+
chr10	81325989	81326239	m6AIP_SySy_peak_670	0	+
chr10	81367031	81367109	m6AIP_SySy_peak_672a	0	-
chr10	81367110	81367296	m6AIP_SySy_peak_672b	0	-
chr10	81502397	81502647	m6AIP_SySy_peak_674	0	-
chr10	81642772	81642963	m6AIP_SySy_peak_677a	0	+
chr10	81642964	81643158	m6AIP_SySy_peak_677b	0	+
chr10	81643224	81643474	m6AIP_SySy_peak_677c	0	+
chr10	82151050	82151235	m6AIP_SySy_peak_681	0	+
chr10	83594227	83594477	m6AIP_SySy_peak_687a	0	+
chr10	84527514	84527764	m6AIP_SySy_peak_688	0	-
chr10	84527989	84528162	m6AIP_SySy_peak_689	0	-
chr10	84547970	84548154	m6AIP_SySy_peak_691	0	-
chr10	84947607	84947819	m6AIP_SySy_peak_693a	0	+
chr10	84947820	84948034	m6AIP_SySy_peak_693b	0	+
chr10	85114478	85114656	m6AIP_SySy_peak_695a	0	+
chr10	85114657	85114879	m6AIP_SySy_peak_695b	0	+
chr10	85892913	85893163	m6AIP_SySy_peak_698	0	-
chr10	85907340	85907500	m6AIP_SySy_peak_699a	0	-
chr10	85907664	85907868	m6AIP_SySy_peak_699b	0	-
chr10	85938796	85939033	m6AIP_SySy_peak_700	0	-
chr10	88092000	88092229	m6AIP_SySy_peak_703a	0	-
chr10	88092230	88092361	m6AIP_SySy_peak_703b	0	-
chr10	88092511	88092758	m6AIP_SySy_peak_703d	0	-
chr10	88092874	88093058	m6AIP_SySy_peak_703e	0	-
chr10	88433653	88433810	m6AIP_SySy_peak_704a	0	+
chr10	88433811	88433935	m6AIP_SySy_peak_704b	0	+
chr10	88445992	88446233	m6AIP_SySy_peak_705	0	+
chr10	88746693	88746940	m6AIP_SySy_peak_706	0	-
chr10	89413236	89413486	m6AIP_SySy_peak_707	0	-
chr10	89804842	89804948	m6AIP_SySy_peak_709a	0	+
chr10	89804949	89805084	m6AIP_SySy_peak_709b	0	+
chr10	89805085	89805275	m6AIP_SySy_peak_709c	0	+
chr10	89805656	89805863	m6AIP_SySy_peak_710a	0	+
chr10	89805882	89806132	m6AIP_SySy_peak_710b	0	+
chr10	93846931	93847035	m6AIP_SySy_peak_720a	0	+
chr10	93847036	93847168	m6AIP_SySy_peak_720b	0	+
chr10	94044485	94044692	m6AIP_SySy_peak_722	0	+
chr10	95412412	95412518	m6AIP_SySy_peak_725a	0	-
chr10	95412519	95412646	m6AIP_SySy_peak_725b	0	-
chr10	96618268	96618445	m6AIP_SySy_peak_729a	0	+
chr10	96618446	96618661	m6AIP_SySy_peak_729b	0	+
chr10	98968879	98969060	m6AIP_SySy_peak_730	0	+
chr10	99023182	99023432	m6AIP_SySy_peak_731	0	+
chr10	100447180	100447279	m6AIP_SySy_peak_736a	0	-
chr10	100447280	100447438	m6AIP_SySy_peak_736b	0	-
chr10	100447439	100447655	m6AIP_SySy_peak_736c	0	-
chr10	105847146	105847265	m6AIP_SySy_peak_738	0	+
chr10	108277215	108277302	m6AIP_SySy_peak_739a	0	+
chr10	108277303	108277418	m6AIP_SySy_peak_739b	0	+
chr10	110944209	110944282	m6AIP_SySy_peak_740b	0	-
chr10	112927415	112927556	m6AIP_SySy_peak_745a	0	-
chr10	112927557	112927661	m6AIP_SySy_peak_745b	0	-
chr10	115390717	115390872	m6AIP_SySy_peak_748b	0	+
chr10	115390873	115390997	m6AIP_SySy_peak_748c	0	+
chr10	117074020	117074270	m6AIP_SySy_peak_752b	0	-
chr10	117690132	117690246	m6AIP_SySy_peak_754a	0	-
chr10	117690247	117690438	m6AIP_SySy_peak_754b	0	-
chr10	117690565	117690666	m6AIP_SySy_peak_755	0	-
chr10	118859749	118859999	m6AIP_SySy_peak_758a	0	-
chr10	118860018	118860268	m6AIP_SySy_peak_758b	0	-
chr10	119210764	119210941	m6AIP_SySy_peak_759a	0	-
chr10	119210942	119211130	m6AIP_SySy_peak_759b	0	-
chr10	119211146	119211396	m6AIP_SySy_peak_759c	0	-
chr10	120084371	120084574	m6AIP_SySy_peak_760b	0	-
chr10	120105207	120105309	m6AIP_SySy_peak_761a	0	-
chr10	120105310	120105487	m6AIP_SySy_peak_761b	0	-
chr10	120105537	120105723	m6AIP_SySy_peak_761c	0	-
chr10	120105724	120105836	m6AIP_SySy_peak_761d	0	-
chr10	121750977	121751121	m6AIP_SySy_peak_768a	0	+
chr10	123013634	123013774	m6AIP_SySy_peak_771	0	-
chr10	123113384	123113634	m6AIP_SySy_peak_773	0	-
chr10	126014808	126015057	m6AIP_SySy_peak_774	0	+
chr10	127330085	127330335	m6AIP_SySy_peak_777	0	-
chr10	127331107	127331306	m6AIP_SySy_peak_778b	0	-
chr10	127498504	127498754	m6AIP_SySy_peak_779	0	+
chr10	127660230	127660381	m6AIP_SySy_peak_781a	0	+
chr10	127743644	127743883	m6AIP_SySy_peak_785	0	+
chr10	128131455	128131705	m6AIP_SySy_peak_788	0	-
chr10	128291315	128291565	m6AIP_SySy_peak_791	0	+
chr10	128310242	128310362	m6AIP_SySy_peak_793a	0	+
chr10	128310363	128310440	m6AIP_SySy_peak_793b	0	+
chr10	128806878	128807062	m6AIP_SySy_peak_799	0	+
chr10	128807293	128807504	m6AIP_SySy_peak_800b	0	+
chr11	3290869	3291082	m6AIP_SySy_peak_806c	0	+
chr11	3291083	3291246	m6AIP_SySy_peak_806d	0	+
chr11	3291247	3291372	m6AIP_SySy_peak_806e	0	+
chr11	3291373	3291550	m6AIP_SySy_peak_806f	0	+
chr11	3345140	3345349	m6AIP_SySy_peak_810b	0	-
chr11	3345350	3345547	m6AIP_SySy_peak_810c	0	-
chr11	3345548	3345704	m6AIP_SySy_peak_810d	0	-
chr11	3640446	3640570	m6AIP_SySy_peak_812	0	-
chr11	3645044	3645146	m6AIP_SySy_peak_814	0	-
chr11	3646719	3646924	m6AIP_SySy_peak_815a	0	-
chr11	3646925	3647132	m6AIP_SySy_peak_815b	0	-
chr11	3689148	3689332	m6AIP_SySy_peak_818a	0	+
chr11	3689333	3689456	m6AIP_SySy_peak_818b	0	+
chr11	4148507	4148738	m6AIP_SySy_peak_821	0	-
chr11	4487314	4487564	m6AIP_SySy_peak_822a	0	-
chr11	4487617	4487867	m6AIP_SySy_peak_822b	0	-
chr11	5060135	5060385	m6AIP_SySy_peak_824	0	+
chr11	5280921	5281171	m6AIP_SySy_peak_828a	0	-
chr11	5281698	5281887	m6AIP_SySy_peak_828d	0	-
chr11	5282126	5282363	m6AIP_SySy_peak_829	0	-
chr11	5704391	5704559	m6AIP_SySy_peak_830	0	-
chr11	5716444	5716694	m6AIP_SySy_peak_831	0	-
chr11	5717192	5717442	m6AIP_SySy_peak_833	0	-
chr11	5828610	5828860	m6AIP_SySy_peak_837	0	-
chr11	6106625	6106754	m6AIP_SySy_peak_838a	0	-
chr11	6106755	6106966	m6AIP_SySy_peak_838b	0	-
chr11	6106967	6107173	m6AIP_SySy_peak_838c	0	-
chr11	6297009	6297259	m6AIP_SySy_peak_842	0	+
chr11	6473553	6473761	m6AIP_SySy_peak_844b	0	-
chr11	6473762	6473973	m6AIP_SySy_peak_844c	0	-
chr11	7169485	7169735	m6AIP_SySy_peak_848	0	+
chr11	8433706	8433956	m6AIP_SySy_peak_849b	0	-
chr11	8433970	8434220	m6AIP_SySy_peak_849c	0	-
chr11	8492452	8492600	m6AIP_SySy_peak_851a	0	-
chr11	8492601	8492780	m6AIP_SySy_peak_851b	0	-
chr11	8492781	8493013	m6AIP_SySy_peak_851c	0	-
chr11	11801631	11801877	m6AIP_SySy_peak_852d	0	-
chr11	11801878	11802067	m6AIP_SySy_peak_852e	0	-
chr11	11802068	11802260	m6AIP_SySy_peak_852f	0	-
chr11	12237669	12237764	m6AIP_SySy_peak_853a	0	-
chr11	12237765	12237918	m6AIP_SySy_peak_853b	0	-
chr11	17946071	17946301	m6AIP_SySy_peak_857	0	-
chr11	20021069	20021319	m6AIP_SySy_peak_859	0	+
chr11	20239270	20239473	m6AIP_SySy_peak_861a	0	-
chr11	20239474	20239614	m6AIP_SySy_peak_861b	0	-
chr11	20725837	20726087	m6AIP_SySy_peak_863a	0	-
chr11	20726316	20726566	m6AIP_SySy_peak_863b	0	-
chr11	21148289	21148449	m6AIP_SySy_peak_869a	0	+
chr11	21277846	21277936	m6AIP_SySy_peak_871a	0	+
chr11	21277937	21277972	m6AIP_SySy_peak_871b	0	+
chr11	21277973	21278067	m6AIP_SySy_peak_871c	0	+
chr11	21319929	21320179	m6AIP_SySy_peak_872	0	+
chr11	22095728	22095923	m6AIP_SySy_peak_873c	0	-
chr11	22095924	22096142	m6AIP_SySy_peak_873d	0	-
chr11	22285563	22285648	m6AIP_SySy_peak_874a	0	-
chr11	22285649	22285796	m6AIP_SySy_peak_874b	0	-
chr11	22836350	22836515	m6AIP_SySy_peak_878a	0	-
chr11	22836516	22836698	m6AIP_SySy_peak_878b	0	-
chr11	22836699	22836929	m6AIP_SySy_peak_878c	0	-
chr11	22972247	22972411	m6AIP_SySy_peak_879a	0	+
chr11	22972446	22972645	m6AIP_SySy_peak_879b	0	+
chr11	22972646	22972847	m6AIP_SySy_peak_879c	0	+
chr11	22972899	22973093	m6AIP_SySy_peak_879d	0	+
chr11	22974292	22974397	m6AIP_SySy_peak_880	0	+
chr11	22974524	22974714	m6AIP_SySy_peak_881	0	+
chr11	23020887	23021078	m6AIP_SySy_peak_882	0	+
chr11	23363899	23364046	m6AIP_SySy_peak_883a	0	+
chr11	23364079	23364291	m6AIP_SySy_peak_883b	0	+
chr11	23364292	23364392	m6AIP_SySy_peak_883c	0	+
chr11	23488783	23488997	m6AIP_SySy_peak_885a	0	+
chr11	23488998	23489214	m6AIP_SySy_peak_885b	0	+
chr11	23655471	23655721	m6AIP_SySy_peak_886	0	-
chr11	28576882	28577070	m6AIP_SySy_peak_889	0	-
chr11	29463798	29463934	m6AIP_SySy_peak_894a	0	+
chr11	29503990	29504240	m6AIP_SySy_peak_895	0	+
chr11	30117668	30117918	m6AIP_SySy_peak_897	0	-
chr11	30137179	30137296	m6AIP_SySy_peak_898a	0	-
chr11	30137297	30137399	m6AIP_SySy_peak_898b	0	-
chr11	30137400	30137488	m6AIP_SySy_peak_898c	0	-
chr11	30137489	30137654	m6AIP_SySy_peak_898d	0	-
chr11	30139011	30139261	m6AIP_SySy_peak_899	0	-
chr11	31665513	31665763	m6AIP_SySy_peak_904	0	-
chr11	31871173	31871367	m6AIP_SySy_peak_905a	0	+
chr11	34809428	34809678	m6AIP_SySy_peak_914	0	-
chr11	43704907	43705015	m6AIP_SySy_peak_921a	0	+
chr11	43705016	43705138	m6AIP_SySy_peak_921b	0	+
chr11	43705435	43705685	m6AIP_SySy_peak_922	0	+
chr11	44563928	44564091	m6AIP_SySy_peak_924a	0	+
chr11	44564092	44564259	m6AIP_SySy_peak_924b	0	+
chr11	44564260	44564458	m6AIP_SySy_peak_924c	0	+
chr11	48816037	48816194	m6AIP_SySy_peak_927	0	-
chr11	49215323	49215505	m6AIP_SySy_peak_928	0	+
chr11	49216571	49216797	m6AIP_SySy_peak_929	0	+
chr11	49261360	49261610	m6AIP_SySy_peak_932	0	+
chr11	50171222	50171472	m6AIP_SySy_peak_937	0	+
chr11	50199832	50199946	m6AIP_SySy_peak_939a	0	+
chr11	50265626	50265862	m6AIP_SySy_peak_941	0	-
chr11	50814350	50814511	m6AIP_SySy_peak_943a	0	-
chr11	50814512	50814730	m6AIP_SySy_peak_943b	0	-
chr11	50814756	50814959	m6AIP_SySy_peak_943c	0	-
chr11	50814960	50815142	m6AIP_SySy_peak_943d	0	-
chr11	51643596	51643817	m6AIP_SySy_peak_950a	0	-
chr11	51643818	51644013	m6AIP_SySy_peak_950b	0	-
chr11	51656831	51657028	m6AIP_SySy_peak_951a	0	+
chr11	51657029	51657202	m6AIP_SySy_peak_951b	0	+
chr11	51815019	51815269	m6AIP_SySy_peak_952	0	-
chr11	53372423	53372673	m6AIP_SySy_peak_958	0	+
chr11	53399742	53399941	m6AIP_SySy_peak_959a	0	+
chr11	53650242	53650492	m6AIP_SySy_peak_960	0	-
chr11	54691359	54691609	m6AIP_SySy_peak_964	0	+
chr11	57529733	57529849	m6AIP_SySy_peak_969a	0	+
chr11	57529850	57530043	m6AIP_SySy_peak_969b	0	+
chr11	57531566	57531816	m6AIP_SySy_peak_971b	0	+
chr11	58059746	58059850	m6AIP_SySy_peak_973	0	+
chr11	58060351	58060529	m6AIP_SySy_peak_974	0	+
chr11	58331427	58331606	m6AIP_SySy_peak_977a	0	+
chr11	58880075	58880325	m6AIP_SySy_peak_979	0	+
chr11	58990454	58990644	m6AIP_SySy_peak_980	0	+
chr11	59438037	59438194	m6AIP_SySy_peak_982	0	-
chr11	59455398	59455607	m6AIP_SySy_peak_983a	0	+
chr11	59455608	59455777	m6AIP_SySy_peak_983b	0	+
chr11	59455778	59455988	m6AIP_SySy_peak_983c	0	+
chr11	59462367	59462580	m6AIP_SySy_peak_984b	0	-
chr11	59487143	59487259	m6AIP_SySy_peak_985	0	-
chr11	59792248	59792498	m6AIP_SySy_peak_989b	0	-
chr11	60186933	60187148	m6AIP_SySy_peak_990a	0	+
chr11	60187149	60187366	m6AIP_SySy_peak_990b	0	+
chr11	60190139	60190344	m6AIP_SySy_peak_992	0	+
chr11	60442107	60442259	m6AIP_SySy_peak_994	0	+
chr11	60740391	60740603	m6AIP_SySy_peak_1003b	0	-
chr11	60742464	60742652	m6AIP_SySy_peak_1004a	0	-
chr11	60742794	60742898	m6AIP_SySy_peak_1004c	0	-
chr11	60742899	60743045	m6AIP_SySy_peak_1004d	0	-
chr11	60778297	60778537	m6AIP_SySy_peak_1006	0	+
chr11	60779707	60779937	m6AIP_SySy_peak_1008a	0	+
chr11	60779938	60780109	m6AIP_SySy_peak_1008b	0	+
chr11	60784061	60784254	m6AIP_SySy_peak_1010a	0	+
chr11	60784255	60784444	m6AIP_SySy_peak_1010b	0	+
chr11	60784445	60784624	m6AIP_SySy_peak_1010c	0	+
chr11	60784781	60784950	m6AIP_SySy_peak_1010e	0	+
chr11	60784951	60785149	m6AIP_SySy_peak_1010f	0	+
chr11	60864770	60864981	m6AIP_SySy_peak_1014b	0	-
chr11	60952204	60952422	m6AIP_SySy_peak_1017a	0	+
chr11	61490266	61490461	m6AIP_SySy_peak_1020	0	-
chr11	61490761	61490993	m6AIP_SySy_peak_1021	0	-
chr11	61491164	61491366	m6AIP_SySy_peak_1022a	0	-
chr11	61491367	61491512	m6AIP_SySy_peak_1022b	0	-
chr11	61546183	61546369	m6AIP_SySy_peak_1024a	0	-
chr11	61546370	61546557	m6AIP_SySy_peak_1024b	0	-
chr11	61546620	61546870	m6AIP_SySy_peak_1024c	0	-
chr11	61915098	61915348	m6AIP_SySy_peak_1026	0	-
chr11	62317541	62317791	m6AIP_SySy_peak_1028	0	-
chr11	65690208	65690387	m6AIP_SySy_peak_1034a	0	-
chr11	65690388	65690529	m6AIP_SySy_peak_1034b	0	-
chr11	65828434	65828669	m6AIP_SySy_peak_1035	0	+
chr11	67041502	67041752	m6AIP_SySy_peak_1036	0	-
chr11	68699229	68699479	m6AIP_SySy_peak_1038	0	+
chr11	69048661	69048873	m6AIP_SySy_peak_1043	0	+
chr11	69404804	69404924	m6AIP_SySy_peak_1046a	0	-
chr11	69404925	69405033	m6AIP_SySy_peak_1046b	0	-
chr11	69804368	69804618	m6AIP_SySy_peak_1052	0	-
chr11	69913278	69913528	m6AIP_SySy_peak_1057	0	+
chr11	69998705	69998955	m6AIP_SySy_peak_1059	0	+
chr11	69999407	69999640	m6AIP_SySy_peak_1060	0	+
chr11	70216982	70217210	m6AIP_SySy_peak_1062	0	-
chr11	70394034	70394160	m6AIP_SySy_peak_1063c	0	-
chr11	70394594	70394759	m6AIP_SySy_peak_1064	0	-
chr11	70459806	70459940	m6AIP_SySy_peak_1065	0	-
chr11	70940524	70940774	m6AIP_SySy_peak_1070	0	+
chr11	70986679	70986915	m6AIP_SySy_peak_1074a	0	-
chr11	70986916	70987130	m6AIP_SySy_peak_1074b	0	-
chr11	71010047	71010297	m6AIP_SySy_peak_1075	0	-
chr11	71025266	71025516	m6AIP_SySy_peak_1076a	0	+
chr11	71025555	71025805	m6AIP_SySy_peak_1076b	0	+
chr11	72767803	72768025	m6AIP_SySy_peak_1083b	0	+
chr11	72768379	72768629	m6AIP_SySy_peak_1084	0	+
chr11	73135811	73136061	m6AIP_SySy_peak_1087	0	-
chr11	73137362	73137612	m6AIP_SySy_peak_1088	0	-
chr11	73184321	73184492	m6AIP_SySy_peak_1089a	0	-
chr11	73184493	73184726	m6AIP_SySy_peak_1089b	0	-
chr11	74661521	74661718	m6AIP_SySy_peak_1091a	0	+
chr11	74661719	74661917	m6AIP_SySy_peak_1091b	0	+
chr11	74669530	74669776	m6AIP_SySy_peak_1092	0	+
chr11	74900341	74900508	m6AIP_SySy_peak_1094	0	+
chr11	74930085	74930335	m6AIP_SySy_peak_1095	0	+
chr11	75451011	75451261	m6AIP_SySy_peak_1099	0	-
chr11	75452397	75452566	m6AIP_SySy_peak_1100	0	-
chr11	75453055	75453171	m6AIP_SySy_peak_1101a	0	-
chr11	75453172	75453313	m6AIP_SySy_peak_1101b	0	-
chr11	75453314	75453444	m6AIP_SySy_peak_1101c	0	-
chr11	75692351	75692466	m6AIP_SySy_peak_1105	0	+
chr11	75703581	75703810	m6AIP_SySy_peak_1106a	0	+
chr11	75703811	75704012	m6AIP_SySy_peak_1106b	0	+
chr11	75704013	75704235	m6AIP_SySy_peak_1106c	0	+
chr11	75705587	75705738	m6AIP_SySy_peak_1107	0	+
chr11	76212826	76213076	m6AIP_SySy_peak_1109	0	-
chr11	76418946	76419074	m6AIP_SySy_peak_1111	0	-
chr11	77045650	77045900	m6AIP_SySy_peak_1116	0	-
chr11	77454996	77455152	m6AIP_SySy_peak_1117	0	+
chr11	77537754	77538004	m6AIP_SySy_peak_1118	0	-
chr11	77692887	77693027	m6AIP_SySy_peak_1122	0	+
chr11	77709905	77710069	m6AIP_SySy_peak_1124	0	+
chr11	77777430	77777538	m6AIP_SySy_peak_1125a	0	+
chr11	77777539	77777741	m6AIP_SySy_peak_1125b	0	+
chr11	77778078	77778178	m6AIP_SySy_peak_1126a	0	+
chr11	77778179	77778305	m6AIP_SySy_peak_1126b	0	+
chr11	77864961	77865168	m6AIP_SySy_peak_1128	0	+
chr11	78009400	78009554	m6AIP_SySy_peak_1130a	0	+
chr11	78009555	78009734	m6AIP_SySy_peak_1130b	0	+
chr11	78023043	78023271	m6AIP_SySy_peak_1131a	0	+
chr11	78023272	78023412	m6AIP_SySy_peak_1131b	0	+
chr11	78029698	78029833	m6AIP_SySy_peak_1132b	0	+
chr11	78029834	78030021	m6AIP_SySy_peak_1132c	0	+
chr11	78073904	78074035	m6AIP_SySy_peak_1134	0	-
chr11	78159601	78159846	m6AIP_SySy_peak_1136a	0	-
chr11	78159851	78160101	m6AIP_SySy_peak_1136b	0	-
chr11	78180191	78180441	m6AIP_SySy_peak_1137	0	+
chr11	78255011	78255261	m6AIP_SySy_peak_1139	0	+
chr11	78271719	78271880	m6AIP_SySy_peak_1140a	0	+
chr11	78271881	78272071	m6AIP_SySy_peak_1140b	0	+
chr11	78289965	78290175	m6AIP_SySy_peak_1141	0	+
chr11	78304290	78304387	m6AIP_SySy_peak_1143a	0	+
chr11	78304388	78304509	m6AIP_SySy_peak_1143b	0	+
chr11	78750617	78750820	m6AIP_SySy_peak_1146a	0	-
chr11	78750821	78751008	m6AIP_SySy_peak_1146b	0	-
chr11	79935076	79935202	m6AIP_SySy_peak_1149a	0	-
chr11	80031845	80032063	m6AIP_SySy_peak_1152a	0	+
chr11	80032109	80032342	m6AIP_SySy_peak_1152b	0	+
chr11	80094396	80094625	m6AIP_SySy_peak_1154	0	+
chr11	80132998	80133248	m6AIP_SySy_peak_1155	0	+
chr11	82764828	82764994	m6AIP_SySy_peak_1157	0	+
chr11	82765267	82765517	m6AIP_SySy_peak_1158	0	+
chr11	82783506	82783756	m6AIP_SySy_peak_1159	0	+
chr11	82988005	82988148	m6AIP_SySy_peak_1163	0	-
chr11	83781309	83781555	m6AIP_SySy_peak_1166a	0	+
chr11	83781574	83781753	m6AIP_SySy_peak_1166b	0	+
chr11	84008690	84008824	m6AIP_SySy_peak_1168	0	+
chr11	84040993	84041132	m6AIP_SySy_peak_1169	0	+
chr11	84079319	84079435	m6AIP_SySy_peak_1170a	0	-
chr11	84079436	84079601	m6AIP_SySy_peak_1170b	0	-
chr11	84401441	84401585	m6AIP_SySy_peak_1171	0	+
chr11	85345727	85345977	m6AIP_SySy_peak_1179	0	+
chr11	86298367	86298617	m6AIP_SySy_peak_1183	0	-
chr11	86319546	86319725	m6AIP_SySy_peak_1184a	0	-
chr11	86319726	86319870	m6AIP_SySy_peak_1184b	0	-
chr11	86502234	86502404	m6AIP_SySy_peak_1186b	0	-
chr11	86502405	86502619	m6AIP_SySy_peak_1186c	0	-
chr11	87080277	87080432	m6AIP_SySy_peak_1189a	0	-
chr11	87080433	87080548	m6AIP_SySy_peak_1189b	0	-
chr11	87514132	87514254	m6AIP_SySy_peak_1192a	0	+
chr11	87514255	87514412	m6AIP_SySy_peak_1192b	0	+
chr11	87514413	87514532	m6AIP_SySy_peak_1192c	0	+
chr11	87611041	87611172	m6AIP_SySy_peak_1193a	0	+
chr11	87611173	87611331	m6AIP_SySy_peak_1193b	0	+
chr11	87611332	87611488	m6AIP_SySy_peak_1193c	0	+
chr11	88845000	88845250	m6AIP_SySy_peak_1196	0	-
chr11	89016467	89016641	m6AIP_SySy_peak_1200b	0	+
chr11	89016642	89016801	m6AIP_SySy_peak_1200c	0	+
chr11	89040228	89040454	m6AIP_SySy_peak_1202a	0	-
chr11	89040455	89040683	m6AIP_SySy_peak_1202b	0	-
chr11	94213629	94213862	m6AIP_SySy_peak_1206a	0	+
chr11	94213863	94214083	m6AIP_SySy_peak_1206b	0	+
chr11	94339595	94339845	m6AIP_SySy_peak_1209	0	+
chr11	94340047	94340297	m6AIP_SySy_peak_1210	0	+
chr11	94650397	94650647	m6AIP_SySy_peak_1212	0	-
chr11	94664023	94664233	m6AIP_SySy_peak_1213a	0	-
chr11	94664234	94664445	m6AIP_SySy_peak_1213b	0	-
chr11	94664528	94664778	m6AIP_SySy_peak_1213c	0	-
chr11	94992599	94992849	m6AIP_SySy_peak_1214	0	+
chr11	95044650	95044849	m6AIP_SySy_peak_1216a	0	-
chr11	95044850	95045046	m6AIP_SySy_peak_1216b	0	-
chr11	95491947	95492197	m6AIP_SySy_peak_1218a	0	+
chr11	95570345	95570505	m6AIP_SySy_peak_1219	0	-
chr11	95764067	95764254	m6AIP_SySy_peak_1223a	0	+
chr11	95764255	95764389	m6AIP_SySy_peak_1223b	0	+
chr11	96818729	96818876	m6AIP_SySy_peak_1227b	0	-
chr11	96818877	96819024	m6AIP_SySy_peak_1227c	0	-
chr11	96819025	96819223	m6AIP_SySy_peak_1227d	0	-
chr11	97328612	97328818	m6AIP_SySy_peak_1234	0	+
chr11	97452020	97452270	m6AIP_SySy_peak_1236b	0	+
chr11	97627667	97627804	m6AIP_SySy_peak_1240a	0	-
chr11	97627805	97627957	m6AIP_SySy_peak_1240b	0	-
chr11	97627958	97628160	m6AIP_SySy_peak_1240c	0	-
chr11	97716988	97717133	m6AIP_SySy_peak_1242	0	-
chr11	97746931	97747171	m6AIP_SySy_peak_1244	0	-
chr11	98153926	98154072	m6AIP_SySy_peak_1246	0	-
chr11	98155110	98155360	m6AIP_SySy_peak_1247	0	-
chr11	98157124	98157274	m6AIP_SySy_peak_1248	0	-
chr11	98203399	98203648	m6AIP_SySy_peak_1250a	0	+
chr11	98203660	98203910	m6AIP_SySy_peak_1250b	0	+
chr11	98210678	98210816	m6AIP_SySy_peak_1251	0	+
chr11	98249943	98250083	m6AIP_SySy_peak_1252	0	+
chr11	98380692	98380942	m6AIP_SySy_peak_1253	0	+
chr11	98436512	98436680	m6AIP_SySy_peak_1254	0	+
chr11	98436953	98437091	m6AIP_SySy_peak_1255b	0	+
chr11	98799964	98800182	m6AIP_SySy_peak_1258	0	+
chr11	98823194	98823405	m6AIP_SySy_peak_1261	0	+
chr11	100463324	100463574	m6AIP_SySy_peak_1264d	0	-
chr11	100463684	100463934	m6AIP_SySy_peak_1264e	0	-
chr11	100704826	100705076	m6AIP_SySy_peak_1265	0	-
chr11	101097940	101098137	m6AIP_SySy_peak_1268a	0	-
chr11	101098138	101098327	m6AIP_SySy_peak_1268b	0	-
chr11	101279209	101279459	m6AIP_SySy_peak_1272	0	+
chr11	101433652	101433902	m6AIP_SySy_peak_1274	0	+
chr11	101525812	101526051	m6AIP_SySy_peak_1277b	0	-
chr11	101580790	101580964	m6AIP_SySy_peak_1278a	0	+
chr11	101580965	101581076	m6AIP_SySy_peak_1278b	0	+
chr11	101666920	101667170	m6AIP_SySy_peak_1279	0	+
chr11	101766849	101767099	m6AIP_SySy_peak_1280	0	+
chr11	101973412	101973535	m6AIP_SySy_peak_1282	0	-
chr11	102255261	102255491	m6AIP_SySy_peak_1283a	0	+
chr11	102255571	102255755	m6AIP_SySy_peak_1283b	0	+
chr11	102291229	102291479	m6AIP_SySy_peak_1285a	0	-
chr11	102291482	102291671	m6AIP_SySy_peak_1285b	0	-
chr11	102306168	102306418	m6AIP_SySy_peak_1286	0	-
chr11	102478766	102478916	m6AIP_SySy_peak_1289	0	-
chr11	102799750	102800000	m6AIP_SySy_peak_1290a	0	-
chr11	102800180	102800422	m6AIP_SySy_peak_1290b	0	-
chr11	102800423	102800644	m6AIP_SySy_peak_1290c	0	-
chr11	103065846	103066022	m6AIP_SySy_peak_1292	0	+
chr11	103116552	103116758	m6AIP_SySy_peak_1293b	0	+
chr11	103116764	103116964	m6AIP_SySy_peak_1293c	0	+
chr11	103117618	103117845	m6AIP_SySy_peak_1295a	0	+
chr11	103117846	103118021	m6AIP_SySy_peak_1295b	0	+
chr11	103118022	103118220	m6AIP_SySy_peak_1295c	0	+
chr11	103376580	103376758	m6AIP_SySy_peak_1298c	0	-
chr11	103394883	103394998	m6AIP_SySy_peak_1300	0	-
chr11	104423940	104424144	m6AIP_SySy_peak_1303b	0	-
chr11	104424145	104424364	m6AIP_SySy_peak_1303c	0	-
chr11	104424422	104424575	m6AIP_SySy_peak_1303d	0	-
chr11	104505357	104505607	m6AIP_SySy_peak_1304c	0	-
chr11	105139798	105140008	m6AIP_SySy_peak_1305	0	+
chr11	106154330	106154580	m6AIP_SySy_peak_1308b	0	+
chr11	106163726	106163976	m6AIP_SySy_peak_1309	0	-
chr11	106248037	106248151	m6AIP_SySy_peak_1310	0	+
chr11	106249231	106249467	m6AIP_SySy_peak_1311	0	-
chr11	106567067	106567317	m6AIP_SySy_peak_1312	0	-
chr11	106688943	106689047	m6AIP_SySy_peak_1313	0	-
chr11	107073965	107074215	m6AIP_SySy_peak_1315	0	-
chr11	107095782	107095964	m6AIP_SySy_peak_1317	0	-
chr11	107099644	107099744	m6AIP_SySy_peak_1318a	0	-
chr11	107111118	107111291	m6AIP_SySy_peak_1319b	0	-
chr11	107111292	107111534	m6AIP_SySy_peak_1319c	0	-
chr11	107212022	107212133	m6AIP_SySy_peak_1320a	0	-
chr11	107212134	107212253	m6AIP_SySy_peak_1320b	0	-
chr11	107470367	107470541	m6AIP_SySy_peak_1321c	0	-
chr11	107470542	107470731	m6AIP_SySy_peak_1321d	0	-
chr11	109396082	109396332	m6AIP_SySy_peak_1325	0	+
chr11	109455398	109455501	m6AIP_SySy_peak_1326	0	-
chr11	113656339	113656589	m6AIP_SySy_peak_1328	0	+
chr11	113687963	113688077	m6AIP_SySy_peak_1329	0	+
chr11	113688659	113688909	m6AIP_SySy_peak_1330	0	+
chr11	113698221	113698471	m6AIP_SySy_peak_1331	0	-
chr11	113728197	113728447	m6AIP_SySy_peak_1333	0	-
chr11	115430734	115430984	m6AIP_SySy_peak_1339a	0	+
chr11	115431014	115431236	m6AIP_SySy_peak_1339b	0	+
chr11	115606875	115607092	m6AIP_SySy_peak_1342a	0	+
chr11	115607093	115607310	m6AIP_SySy_peak_1342b	0	+
chr11	115607979	115608229	m6AIP_SySy_peak_1343	0	-
chr11	115811920	115812153	m6AIP_SySy_peak_1345	0	-
chr11	115928098	115928245	m6AIP_SySy_peak_1346b	0	-
chr11	115964447	115964697	m6AIP_SySy_peak_1347	0	+
chr11	116167605	116167855	m6AIP_SySy_peak_1349a	0	-
chr11	116167886	116168107	m6AIP_SySy_peak_1349b	0	-
chr11	116539190	116539440	m6AIP_SySy_peak_1352	0	-
chr11	116541447	116541595	m6AIP_SySy_peak_1353a	0	-
chr11	116541596	116541775	m6AIP_SySy_peak_1353b	0	-
chr11	116598483	116598655	m6AIP_SySy_peak_1354a	0	-
chr11	116598656	116598848	m6AIP_SySy_peak_1354b	0	-
chr11	117721058	117721224	m6AIP_SySy_peak_1362a	0	+
chr11	117721225	117721386	m6AIP_SySy_peak_1362b	0	+
chr11	117721387	117721553	m6AIP_SySy_peak_1362c	0	+
chr11	117721554	117721720	m6AIP_SySy_peak_1362d	0	+
chr11	117721721	117721880	m6AIP_SySy_peak_1362e	0	+
chr11	117721881	117722083	m6AIP_SySy_peak_1362f	0	+
chr11	117722100	117722350	m6AIP_SySy_peak_1362g	0	+
chr11	117722573	117722791	m6AIP_SySy_peak_1363a	0	+
chr11	117722792	117723012	m6AIP_SySy_peak_1363b	0	+
chr11	117723101	117723351	m6AIP_SySy_peak_1363c	0	+
chr11	117815710	117815960	m6AIP_SySy_peak_1370	0	-
chr11	117967015	117967234	m6AIP_SySy_peak_1373a	0	-
chr11	117967235	117967432	m6AIP_SySy_peak_1373b	0	-
chr11	117967433	117967660	m6AIP_SySy_peak_1373c	0	-
chr11	118260973	118261223	m6AIP_SySy_peak_1377c	0	-
chr11	118264854	118265064	m6AIP_SySy_peak_1378	0	-
chr11	119028947	119029113	m6AIP_SySy_peak_1382a	0	+
chr11	119029114	119029261	m6AIP_SySy_peak_1382b	0	+
chr11	119029262	119029447	m6AIP_SySy_peak_1382c	0	+
chr11	119208740	119208990	m6AIP_SySy_peak_1383	0	-
chr11	119507445	119507620	m6AIP_SySy_peak_1393a	0	+
chr11	119898747	119898910	m6AIP_SySy_peak_1395	0	+
chr11	120090994	120091185	m6AIP_SySy_peak_1396b	0	-
chr11	120272314	120272564	m6AIP_SySy_peak_1400c	0	+
chr11	120276206	120276381	m6AIP_SySy_peak_1401a	0	+
chr11	120276382	120276599	m6AIP_SySy_peak_1401b	0	+
chr11	120276600	120276795	m6AIP_SySy_peak_1401c	0	+
chr11	120287345	120287584	m6AIP_SySy_peak_1402	0	+
chr11	120374218	120374468	m6AIP_SySy_peak_1403	0	-
chr11	120376797	120377004	m6AIP_SySy_peak_1404a	0	-
chr11	120488471	120488721	m6AIP_SySy_peak_1405	0	+
chr11	120498573	120498706	m6AIP_SySy_peak_1406	0	+
chr11	120609995	120610245	m6AIP_SySy_peak_1408	0	-
chr11	120610326	120610510	m6AIP_SySy_peak_1409a	0	-
chr11	120720952	120721069	m6AIP_SySy_peak_1412	0	+
chr11	120780757	120781007	m6AIP_SySy_peak_1413	0	-
chr11	120957999	120958226	m6AIP_SySy_peak_1418b	0	+
chr11	121306907	121307029	m6AIP_SySy_peak_1423a	0	+
chr11	121307030	121307167	m6AIP_SySy_peak_1423b	0	+
chr11	121307168	121307358	m6AIP_SySy_peak_1423c	0	+
chr11	121617298	121617548	m6AIP_SySy_peak_1425	0	-
chr12	3500245	3500494	m6AIP_SySy_peak_1432	0	+
chr12	3501231	3501348	m6AIP_SySy_peak_1433a	0	+
chr12	3501349	3501490	m6AIP_SySy_peak_1433b	0	+
chr12	3501491	3501604	m6AIP_SySy_peak_1433c	0	+
chr12	3501817	3501951	m6AIP_SySy_peak_1434	0	+
chr12	3502126	3502229	m6AIP_SySy_peak_1435a	0	+
chr12	3502230	3502414	m6AIP_SySy_peak_1435b	0	+
chr12	4214261	4214498	m6AIP_SySy_peak_1438	0	-
chr12	4295309	4295515	m6AIP_SySy_peak_1440b	0	-
chr12	4713191	4713307	m6AIP_SySy_peak_1441	0	+
chr12	4850216	4850385	m6AIP_SySy_peak_1444	0	+
chr12	4850587	4850837	m6AIP_SySy_peak_1445a	0	+
chr12	4850861	4851111	m6AIP_SySy_peak_1445b	0	+
chr12	5031586	5031836	m6AIP_SySy_peak_1447	0	+
chr12	8342114	8342364	m6AIP_SySy_peak_1449	0	+
chr12	8498274	8498458	m6AIP_SySy_peak_1450	0	-
chr12	8499211	8499443	m6AIP_SySy_peak_1451	0	-
chr12	12936685	12936935	m6AIP_SySy_peak_1456	0	-
chr12	16984801	16984915	m6AIP_SySy_peak_1457a	0	+
chr12	16984916	16985107	m6AIP_SySy_peak_1457b	0	+
chr12	21325183	21325402	m6AIP_SySy_peak_1472	0	-
chr12	24655145	24655304	m6AIP_SySy_peak_1474	0	+
chr12	24959085	24959277	m6AIP_SySy_peak_1476	0	+
chr12	28747056	28747306	m6AIP_SySy_peak_1477	0	-
chr12	31487282	31487439	m6AIP_SySy_peak_1478a	0	-
chr12	31487440	31487560	m6AIP_SySy_peak_1478b	0	-
chr12	33437934	33438039	m6AIP_SySy_peak_1481a	0	+
chr12	33438040	33438137	m6AIP_SySy_peak_1481b	0	+
chr12	35144293	35144543	m6AIP_SySy_peak_1483	0	+
chr12	40036253	40036449	m6AIP_SySy_peak_1485	0	-
chr12	44206940	44207186	m6AIP_SySy_peak_1487	0	-
chr12	44282800	44282932	m6AIP_SySy_peak_1488a	0	+
chr12	44282933	44283088	m6AIP_SySy_peak_1488b	0	+
chr12	51609732	51609882	m6AIP_SySy_peak_1491	0	-
chr12	51748668	51748911	m6AIP_SySy_peak_1492b	0	-
chr12	51768602	51768721	m6AIP_SySy_peak_1493	0	-
chr12	52516125	52516313	m6AIP_SySy_peak_1494a	0	+
chr12	52516314	52516456	m6AIP_SySy_peak_1494b	0	+
chr12	52516457	52516635	m6AIP_SySy_peak_1494c	0	+
chr12	52516641	52516851	m6AIP_SySy_peak_1494d	0	+
chr12	52516852	52517032	m6AIP_SySy_peak_1494e	0	+
chr12	52517033	52517196	m6AIP_SySy_peak_1494f	0	+
chr12	59204613	59204863	m6AIP_SySy_peak_1502	0	-
chr12	64957228	64957434	m6AIP_SySy_peak_1504c	0	-
chr12	64967018	64967128	m6AIP_SySy_peak_1505a	0	+
chr12	64967129	64967222	m6AIP_SySy_peak_1505b	0	+
chr12	64967223	64967391	m6AIP_SySy_peak_1505c	0	+
chr12	64967392	64967627	m6AIP_SySy_peak_1505d	0	+
chr12	64967641	64967891	m6AIP_SySy_peak_1505e	0	+
chr12	65105247	65105472	m6AIP_SySy_peak_1507a	0	+
chr12	65106295	65106545	m6AIP_SySy_peak_1508	0	+
chr12	65121640	65121887	m6AIP_SySy_peak_1509	0	+
chr12	65148780	65148887	m6AIP_SySy_peak_1510a	0	-
chr12	65148888	65149013	m6AIP_SySy_peak_1510b	0	-
chr12	65149014	65149207	m6AIP_SySy_peak_1510c	0	-
chr12	65149210	65149434	m6AIP_SySy_peak_1510d	0	-
chr12	69185349	69185568	m6AIP_SySy_peak_1513a	0	+
chr12	69185570	69185787	m6AIP_SySy_peak_1513b	0	+
chr12	69373159	69373376	m6AIP_SySy_peak_1515b	0	+
chr12	69373377	69373577	m6AIP_SySy_peak_1515c	0	+
chr12	69984219	69984469	m6AIP_SySy_peak_1516	0	-
chr12	71075175	71075425	m6AIP_SySy_peak_1517a	0	+
chr12	71075488	71075691	m6AIP_SySy_peak_1517b	0	+
chr12	71317545	71317795	m6AIP_SySy_peak_1520	0	+
chr12	72541515	72541765	m6AIP_SySy_peak_1522	0	+
chr12	72783798	72783971	m6AIP_SySy_peak_1524a	0	+
chr12	72783972	72784097	m6AIP_SySy_peak_1524b	0	+
chr12	72784098	72784300	m6AIP_SySy_peak_1524c	0	+
chr12	73103194	73103435	m6AIP_SySy_peak_1526a	0	-
chr12	73103626	73103876	m6AIP_SySy_peak_1526b	0	-
chr12	73108782	73108984	m6AIP_SySy_peak_1528a	0	-
chr12	73108985	73109165	m6AIP_SySy_peak_1528b	0	-
chr12	73284687	73284919	m6AIP_SySy_peak_1532a	0	-
chr12	73284936	73285186	m6AIP_SySy_peak_1532b	0	-
chr12	75632411	75632661	m6AIP_SySy_peak_1536	0	-
chr12	76578394	76578611	m6AIP_SySy_peak_1543a	0	+
chr12	76613020	76613124	m6AIP_SySy_peak_1544a	0	-
chr12	76613125	76613238	m6AIP_SySy_peak_1544b	0	-
chr12	76938063	76938193	m6AIP_SySy_peak_1546	0	-
chr12	78797158	78797408	m6AIP_SySy_peak_1548	0	+
chr12	79268479	79268631	m6AIP_SySy_peak_1555	0	-
chr12	79280603	79280818	m6AIP_SySy_peak_1556b	0	-
chr12	80338558	80338808	m6AIP_SySy_peak_1563	0	-
chr12	81185829	81185992	m6AIP_SySy_peak_1567a	0	+
chr12	81722030	81722280	m6AIP_SySy_peak_1571	0	-
chr12	81724213	81724463	m6AIP_SySy_peak_1572	0	-
chr12	81772655	81772905	m6AIP_SySy_peak_1573	0	-
chr12	81918745	81918982	m6AIP_SySy_peak_1575a	0	+
chr12	81919023	81919273	m6AIP_SySy_peak_1575b	0	+
chr12	82341963	82342100	m6AIP_SySy_peak_1578c	0	+
chr12	82342101	82342299	m6AIP_SySy_peak_1578d	0	+
chr12	82425240	82425427	m6AIP_SySy_peak_1579	0	+
chr12	83574744	83574960	m6AIP_SySy_peak_1581	0	-
chr12	83594879	83595129	m6AIP_SySy_peak_1582b	0	-
chr12	83734075	83734325	m6AIP_SySy_peak_1585	0	+
chr12	83951941	83952075	m6AIP_SySy_peak_1586	0	+
chr12	84172784	84172998	m6AIP_SySy_peak_1587a	0	-
chr12	84173249	84173369	m6AIP_SySy_peak_1588	0	-
chr12	84919435	84919685	m6AIP_SySy_peak_1594a	0	-
chr12	85014748	85014909	m6AIP_SySy_peak_1595	0	+
chr12	85029522	85029748	m6AIP_SySy_peak_1596c	0	+
chr12	85030076	85030271	m6AIP_SySy_peak_1597a	0	+
chr12	85030272	85030407	m6AIP_SySy_peak_1597b	0	+
chr12	85030408	85030594	m6AIP_SySy_peak_1597c	0	+
chr12	85030595	85030794	m6AIP_SySy_peak_1597d	0	+
chr12	85266176	85266368	m6AIP_SySy_peak_1600	0	-
chr12	85267936	85268149	m6AIP_SySy_peak_1601b	0	-
chr12	86244177	86244422	m6AIP_SySy_peak_1606	0	+
chr12	86882402	86882618	m6AIP_SySy_peak_1610d	0	-
chr12	86961950	86962200	m6AIP_SySy_peak_1613	0	+
chr12	87108983	87109216	m6AIP_SySy_peak_1614	0	-
chr12	87239218	87239422	m6AIP_SySy_peak_1617a	0	-
chr12	87239423	87239628	m6AIP_SySy_peak_1617b	0	-
chr12	87309738	87309872	m6AIP_SySy_peak_1620	0	-
chr12	87450392	87450603	m6AIP_SySy_peak_1622	0	-
chr12	91808768	91808975	m6AIP_SySy_peak_1624b	0	-
chr12	91808976	91809161	m6AIP_SySy_peak_1624c	0	-
chr12	91809162	91809319	m6AIP_SySy_peak_1624d	0	-
chr12	91809320	91809491	m6AIP_SySy_peak_1624e	0	-
chr12	98669512	98669653	m6AIP_SySy_peak_1625	0	+
chr12	99388404	99388541	m6AIP_SySy_peak_1628a	0	-
chr12	99388542	99388728	m6AIP_SySy_peak_1628b	0	-
chr12	99891606	99891745	m6AIP_SySy_peak_1629	0	+
chr12	100130889	100131083	m6AIP_SySy_peak_1630c	0	-
chr12	100913032	100913186	m6AIP_SySy_peak_1633a	0	-
chr12	100913187	100913310	m6AIP_SySy_peak_1633b	0	-
chr12	101040242	101040435	m6AIP_SySy_peak_1634a	0	-
chr12	101040436	101040631	m6AIP_SySy_peak_1634b	0	-
chr12	101058585	101058685	m6AIP_SySy_peak_1635	0	-
chr12	101883330	101883554	m6AIP_SySy_peak_1640a	0	-
chr12	101885368	101885618	m6AIP_SySy_peak_1641a	0	-
chr12	101885674	101885855	m6AIP_SySy_peak_1641b	0	-
chr12	102472123	102472373	m6AIP_SySy_peak_1644	0	+
chr12	102570063	102570313	m6AIP_SySy_peak_1645	0	-
chr12	102785138	102785388	m6AIP_SySy_peak_1650a	0	-
chr12	102785482	102785710	m6AIP_SySy_peak_1650b	0	-
chr12	103404393	103404643	m6AIP_SySy_peak_1653	0	+
chr12	103419145	103419395	m6AIP_SySy_peak_1654	0	-
chr12	103424394	103424556	m6AIP_SySy_peak_1655	0	-
chr12	104696478	104696728	m6AIP_SySy_peak_1656a	0	-
chr12	104696861	104697051	m6AIP_SySy_peak_1656b	0	-
chr12	104702473	104702659	m6AIP_SySy_peak_1657a	0	-
chr12	104702739	104702976	m6AIP_SySy_peak_1657b	0	-
chr12	105836917	105837099	m6AIP_SySy_peak_1662	0	+
chr12	109571543	109571667	m6AIP_SySy_peak_1671	0	+
chr12	109660839	109660984	m6AIP_SySy_peak_1675	0	+
chr12	110666656	110666865	m6AIP_SySy_peak_1681	0	+
chr12	110793358	110793538	m6AIP_SySy_peak_1682a	0	+
chr12	110793539	110793752	m6AIP_SySy_peak_1682b	0	+
chr12	110793755	110793973	m6AIP_SySy_peak_1682c	0	+
chr12	110855362	110855612	m6AIP_SySy_peak_1683	0	+
chr12	110868764	110869012	m6AIP_SySy_peak_1684	0	+
chr12	110933020	110933187	m6AIP_SySy_peak_1687a	0	+
chr12	110933188	110933363	m6AIP_SySy_peak_1687b	0	+
chr12	110933364	110933584	m6AIP_SySy_peak_1687c	0	+
chr12	110976364	110976614	m6AIP_SySy_peak_1688	0	-
chr12	111293595	111293797	m6AIP_SySy_peak_1690	0	-
chr12	111710435	111710656	m6AIP_SySy_peak_1695a	0	-
chr12	111710657	111710824	m6AIP_SySy_peak_1695b	0	-
chr12	112126961	112127211	m6AIP_SySy_peak_1697	0	+
chr12	112611827	112611976	m6AIP_SySy_peak_1700	0	+
chr12	112736360	112736499	m6AIP_SySy_peak_1703a	0	+
chr12	112738489	112738682	m6AIP_SySy_peak_1704	0	+
chr12	112738769	112738987	m6AIP_SySy_peak_1705	0	+
chr12	112821321	112821571	m6AIP_SySy_peak_1715	0	-
chr12	113071640	113071890	m6AIP_SySy_peak_1722	0	+
chr12	113165197	113165364	m6AIP_SySy_peak_1724	0	+
chr12	116403853	116403992	m6AIP_SySy_peak_1730b	0	-
chr12	116403993	116404096	m6AIP_SySy_peak_1730c	0	-
chr12	116404097	116404179	m6AIP_SySy_peak_1730d	0	-
chr12	116404180	116404311	m6AIP_SySy_peak_1730e	0	-
chr12	116404312	116404441	m6AIP_SySy_peak_1730f	0	-
chr12	116404442	116404547	m6AIP_SySy_peak_1730g	0	-
chr12	118299280	118299530	m6AIP_SySy_peak_1732	0	-
chr13	3590176	3590426	m6AIP_SySy_peak_1735	0	-
chr13	5864828	5865078	m6AIP_SySy_peak_1739	0	+
chr13	9171409	9171568	m6AIP_SySy_peak_1743	0	+
chr13	9666033	9666219	m6AIP_SySy_peak_1745	0	+
chr13	13634604	13634777	m6AIP_SySy_peak_1748	0	+
chr13	14053940	14054152	m6AIP_SySy_peak_1749	0	-
chr13	14186820	14187047	m6AIP_SySy_peak_1750	0	+
chr13	14187500	14187670	m6AIP_SySy_peak_1751	0	+
chr13	14637461	14637711	m6AIP_SySy_peak_1753	0	+
chr13	17717897	17718084	m6AIP_SySy_peak_1755a	0	-
chr13	17718085	17718220	m6AIP_SySy_peak_1755b	0	-
chr13	17718221	17718372	m6AIP_SySy_peak_1755c	0	-
chr13	17718526	17718680	m6AIP_SySy_peak_1755e	0	-
chr13	17718681	17718804	m6AIP_SySy_peak_1755f	0	-
chr13	17772470	17772720	m6AIP_SySy_peak_1757	0	-
chr13	21192220	21192470	m6AIP_SySy_peak_1763	0	+
chr13	21369398	21369590	m6AIP_SySy_peak_1765a	0	+
chr13	21444701	21444923	m6AIP_SySy_peak_1768a	0	-
chr13	21444924	21445123	m6AIP_SySy_peak_1768b	0	-
chr13	21445560	21445810	m6AIP_SySy_peak_1769	0	-
chr13	21519878	21520074	m6AIP_SySy_peak_1771	0	-
chr13	21520641	21520891	m6AIP_SySy_peak_1772	0	-
chr13	23356068	23356277	m6AIP_SySy_peak_1779a	0	-
chr13	23356872	23357122	m6AIP_SySy_peak_1780	0	-
chr13	23357177	23357427	m6AIP_SySy_peak_1781	0	-
chr13	24992889	24993105	m6AIP_SySy_peak_1792b	0	-
chr13	28951190	28951343	m6AIP_SySy_peak_1793	0	-
chr13	29909811	29910061	m6AIP_SySy_peak_1796	0	-
chr13	34128357	34128567	m6AIP_SySy_peak_1798b	0	-
chr13	34901375	34901451	m6AIP_SySy_peak_1800a	0	+
chr13	34901452	34901557	m6AIP_SySy_peak_1800b	0	+
chr13	36204888	36205138	m6AIP_SySy_peak_1802	0	+
chr13	37931337	37931587	m6AIP_SySy_peak_1805	0	+
chr13	37932127	37932377	m6AIP_SySy_peak_1806	0	+
chr13	37946852	37947068	m6AIP_SySy_peak_1807a	0	+
chr13	37947069	37947287	m6AIP_SySy_peak_1807b	0	+
chr13	37948963	37949213	m6AIP_SySy_peak_1808	0	+
chr13	38196001	38196192	m6AIP_SySy_peak_1810	0	+
chr13	38501160	38501326	m6AIP_SySy_peak_1811	0	-
chr13	40958987	40959106	m6AIP_SySy_peak_1821b	0	+
chr13	40959107	40959225	m6AIP_SySy_peak_1821c	0	+
chr13	44906273	44906427	m6AIP_SySy_peak_1829	0	+
chr13	46693584	46693758	m6AIP_SySy_peak_1832a	0	-
chr13	46693759	46693955	m6AIP_SySy_peak_1832b	0	-
chr13	46752230	46752480	m6AIP_SySy_peak_1835	0	-
chr13	48489182	48489336	m6AIP_SySy_peak_1836a	0	-
chr13	48489337	48489561	m6AIP_SySy_peak_1836b	0	-
chr13	48489562	48489694	m6AIP_SySy_peak_1836c	0	-
chr13	48491073	48491224	m6AIP_SySy_peak_1837b	0	-
chr13	49662374	49662558	m6AIP_SySy_peak_1843	0	+
chr13	51144272	51144389	m6AIP_SySy_peak_1844	0	+
chr13	51149140	51149283	m6AIP_SySy_peak_1845	0	+
chr13	51683352	51683602	m6AIP_SySy_peak_1847	0	+
chr13	52646149	52646399	m6AIP_SySy_peak_1850	0	+
chr13	52647215	52647336	m6AIP_SySy_peak_1851	0	+
chr13	53110043	53110247	m6AIP_SySy_peak_1852c	0	-
chr13	53110746	53110950	m6AIP_SySy_peak_1853a	0	-
chr13	53110951	53111157	m6AIP_SySy_peak_1853b	0	-
chr13	53333382	53333632	m6AIP_SySy_peak_1854	0	-
chr13	54107671	54107921	m6AIP_SySy_peak_1856	0	+
chr13	54523974	54524224	m6AIP_SySy_peak_1857	0	+
chr13	54661228	54661400	m6AIP_SySy_peak_1858a	0	+
chr13	54661431	54661655	m6AIP_SySy_peak_1858b	0	+
chr13	55213673	55213818	m6AIP_SySy_peak_1860a	0	+
chr13	55213819	55213952	m6AIP_SySy_peak_1860b	0	+
chr13	55245896	55246105	m6AIP_SySy_peak_1861	0	+
chr13	55247069	55247265	m6AIP_SySy_peak_1863	0	+
chr13	55247447	55247606	m6AIP_SySy_peak_1864a	0	+
chr13	55247607	55247732	m6AIP_SySy_peak_1864b	0	+
chr13	55313447	55313562	m6AIP_SySy_peak_1865a	0	+
chr13	55313563	55313689	m6AIP_SySy_peak_1865b	0	+
chr13	55543208	55543420	m6AIP_SySy_peak_1869b	0	-
chr13	55543421	55543635	m6AIP_SySy_peak_1869c	0	-
chr13	55624821	55624988	m6AIP_SySy_peak_1872	0	+
chr13	55699297	55699377	m6AIP_SySy_peak_1873a	0	+
chr13	55699378	55699552	m6AIP_SySy_peak_1873b	0	+
chr13	59799721	59799845	m6AIP_SySy_peak_1882	0	-
chr13	59800035	59800219	m6AIP_SySy_peak_1883	0	-
chr13	59821662	59821880	m6AIP_SySy_peak_1884a	0	-
chr13	60760852	60760992	m6AIP_SySy_peak_1885a	0	+
chr13	60761536	60761786	m6AIP_SySy_peak_1885d	0	+
chr13	62368413	62368563	m6AIP_SySy_peak_1890a	0	-
chr13	62368564	62368652	m6AIP_SySy_peak_1890b	0	-
chr13	62369961	62370160	m6AIP_SySy_peak_1892	0	-
chr13	62454872	62455062	m6AIP_SySy_peak_1894	0	-
chr13	62603664	62603777	m6AIP_SySy_peak_1898	0	-
chr13	63015443	63015693	m6AIP_SySy_peak_1900a	0	+
chr13	63015696	63015907	m6AIP_SySy_peak_1900b	0	+
chr13	63301953	63302203	m6AIP_SySy_peak_1904	0	+
chr13	63302576	63302826	m6AIP_SySy_peak_1905	0	+
chr13	63511738	63511941	m6AIP_SySy_peak_1906b	0	-
chr13	63819766	63819921	m6AIP_SySy_peak_1909	0	+
chr13	63872090	63872283	m6AIP_SySy_peak_1910a	0	+
chr13	63872284	63872362	m6AIP_SySy_peak_1910b	0	+
chr13	63872363	63872474	m6AIP_SySy_peak_1910c	0	+
chr13	63899201	63899395	m6AIP_SySy_peak_1911a	0	+
chr13	63899396	63899552	m6AIP_SySy_peak_1911b	0	+
chr13	64196330	64196580	m6AIP_SySy_peak_1912	0	-
chr13	65296513	65296615	m6AIP_SySy_peak_1915	0	+
chr13	67343165	67343312	m6AIP_SySy_peak_1924b	0	-
chr13	67343313	67343428	m6AIP_SySy_peak_1924c	0	-
chr13	67407945	67408063	m6AIP_SySy_peak_1925a	0	-
chr13	67408064	67408238	m6AIP_SySy_peak_1925b	0	-
chr13	67408239	67408371	m6AIP_SySy_peak_1925c	0	-
chr13	67408372	67408464	m6AIP_SySy_peak_1925d	0	-
chr13	67592666	67592916	m6AIP_SySy_peak_1929	0	-
chr13	67786792	67786937	m6AIP_SySy_peak_1932	0	+
chr13	68562065	68562249	m6AIP_SySy_peak_1935	0	-
chr13	68575212	68575385	m6AIP_SySy_peak_1936	0	-
chr13	69498161	69498359	m6AIP_SySy_peak_1937a	0	-
chr13	69498360	69498523	m6AIP_SySy_peak_1937b	0	-
chr13	70602358	70602509	m6AIP_SySy_peak_1939a	0	-
chr13	70602510	70602654	m6AIP_SySy_peak_1939b	0	-
chr13	70604155	70604348	m6AIP_SySy_peak_1940b	0	-
chr13	70605647	70605897	m6AIP_SySy_peak_1942	0	-
chr13	70606425	70606642	m6AIP_SySy_peak_1943c	0	-
chr13	73344681	73344931	m6AIP_SySy_peak_1944	0	-
chr13	73514463	73514627	m6AIP_SySy_peak_1945	0	+
chr13	73628281	73628492	m6AIP_SySy_peak_1946a	0	+
chr13	73628493	73628673	m6AIP_SySy_peak_1946b	0	+
chr13	73814876	73815055	m6AIP_SySy_peak_1948	0	+
chr13	74192749	74192850	m6AIP_SySy_peak_1952a	0	-
chr13	74192851	74193039	m6AIP_SySy_peak_1952b	0	-
chr13	74356929	74357058	m6AIP_SySy_peak_1953a	0	+
chr13	74357059	74357231	m6AIP_SySy_peak_1953b	0	+
chr13	74372428	74372597	m6AIP_SySy_peak_1955	0	-
chr13	77192774	77193024	m6AIP_SySy_peak_1965	0	+
chr13	80893922	80894097	m6AIP_SySy_peak_1966d	0	+
chr13	80894098	80894310	m6AIP_SySy_peak_1966e	0	+
chr13	81419359	81419609	m6AIP_SySy_peak_1967	0	-
chr13	81520668	81520889	m6AIP_SySy_peak_1968a	0	-
chr13	81669382	81669546	m6AIP_SySy_peak_1971a	0	+
chr13	85215695	85215898	m6AIP_SySy_peak_1974b	0	-
chr13	89690291	89690469	m6AIP_SySy_peak_1976	0	-
chr13	89693139	89693336	m6AIP_SySy_peak_1977	0	-
chr13	93434900	93435150	m6AIP_SySy_peak_1984	0	-
chr13	95351412	95351662	m6AIP_SySy_peak_1987	0	-
chr13	95512556	95512802	m6AIP_SySy_peak_1988	0	-
chr13	95513428	95513616	m6AIP_SySy_peak_1989	0	-
chr13	97126590	97126742	m6AIP_SySy_peak_1993a	0	+
chr13	97126743	97126886	m6AIP_SySy_peak_1993b	0	+
chr13	97126887	97126985	m6AIP_SySy_peak_1993c	0	+
chr13	97245586	97245711	m6AIP_SySy_peak_1995	0	+
chr13	97245884	97246134	m6AIP_SySy_peak_1996	0	+
chr13	97246546	97246796	m6AIP_SySy_peak_1997	0	+
chr13	97494543	97494793	m6AIP_SySy_peak_2000	0	+
chr13	97495064	97495240	m6AIP_SySy_peak_2001	0	+
chr13	97495744	97495869	m6AIP_SySy_peak_2002	0	+
chr13	98249084	98249307	m6AIP_SySy_peak_2013b	0	-
chr13	99415069	99415210	m6AIP_SySy_peak_2015	0	+
chr13	99435073	99435291	m6AIP_SySy_peak_2018	0	-
chr13	100060888	100060985	m6AIP_SySy_peak_2019a	0	-
chr13	100060986	100061133	m6AIP_SySy_peak_2019b	0	-
chr13	100061134	100061320	m6AIP_SySy_peak_2019c	0	-
chr13	101757424	101757555	m6AIP_SySy_peak_2022a	0	-
chr13	101757556	101757679	m6AIP_SySy_peak_2022b	0	-
chr13	101757680	101757837	m6AIP_SySy_peak_2022c	0	-
chr13	103743274	103743486	m6AIP_SySy_peak_2023b	0	-
chr13	103743487	103743711	m6AIP_SySy_peak_2023c	0	-
chr13	104050497	104050692	m6AIP_SySy_peak_2025b	0	-
chr13	104220110	104220259	m6AIP_SySy_peak_2028	0	-
chr13	107726614	107726864	m6AIP_SySy_peak_2030	0	-
chr13	109951139	109951275	m6AIP_SySy_peak_2034	0	+
chr13	110400403	110400541	m6AIP_SySy_peak_2035	0	+
chr13	111714872	111715122	m6AIP_SySy_peak_2039	0	+
chr13	111755813	111756063	m6AIP_SySy_peak_2042	0	-
chr13	112504283	112504533	m6AIP_SySy_peak_2043a	0	+
chr13	112504595	112504845	m6AIP_SySy_peak_2043b	0	+
chr13	112505222	112505384	m6AIP_SySy_peak_2044	0	+
chr13	112505495	112505592	m6AIP_SySy_peak_2045a	0	+
chr13	112505593	112505768	m6AIP_SySy_peak_2045b	0	+
chr13	113594427	113594553	m6AIP_SySy_peak_2055a	0	-
chr13	113594554	113594669	m6AIP_SySy_peak_2055b	0	-
chr13	113594670	113594828	m6AIP_SySy_peak_2055c	0	-
chr13	119469734	119469984	m6AIP_SySy_peak_2062	0	+
chr13	119699812	119700061	m6AIP_SySy_peak_2064	0	+
chr13	119766137	119766387	m6AIP_SySy_peak_2065a	0	-
chr13	119766417	119766618	m6AIP_SySy_peak_2065b	0	-
chr13	119766619	119766771	m6AIP_SySy_peak_2065c	0	-
chr13	119766772	119766972	m6AIP_SySy_peak_2065d	0	-
chr14	7905683	7905933	m6AIP_SySy_peak_2067	0	+
chr14	7950759	7950987	m6AIP_SySy_peak_2069	0	+
chr14	8510979	8511083	m6AIP_SySy_peak_2075	0	-
chr14	12154034	12154284	m6AIP_SySy_peak_2076	0	+
chr14	19768505	19768724	m6AIP_SySy_peak_2079	0	+
chr14	20141831	20142007	m6AIP_SySy_peak_2081a	0	-
chr14	20142008	20142185	m6AIP_SySy_peak_2081b	0	-
chr14	20181258	20181508	m6AIP_SySy_peak_2082	0	-
chr14	20607336	20607586	m6AIP_SySy_peak_2088b	0	-
chr14	20729571	20729821	m6AIP_SySy_peak_2091b	0	-
chr14	20736282	20736532	m6AIP_SySy_peak_2093b	0	-
chr14	21517200	21517402	m6AIP_SySy_peak_2094	0	+
chr14	21668983	21669092	m6AIP_SySy_peak_2095a	0	+
chr14	21669093	21669213	m6AIP_SySy_peak_2095b	0	+
chr14	21670337	21670484	m6AIP_SySy_peak_2096a	0	+
chr14	21670485	21670692	m6AIP_SySy_peak_2096b	0	+
chr14	21775198	21775448	m6AIP_SySy_peak_2097	0	+
chr14	24135199	24135320	m6AIP_SySy_peak_2098a	0	-
chr14	24135321	24135480	m6AIP_SySy_peak_2098b	0	-
chr14	24158334	24158584	m6AIP_SySy_peak_2099	0	-
chr14	24448811	24449061	m6AIP_SySy_peak_2100	0	-
chr14	26629514	26629670	m6AIP_SySy_peak_2103a	0	+
chr14	26629671	26629856	m6AIP_SySy_peak_2103b	0	+
chr14	26923471	26923721	m6AIP_SySy_peak_2104	0	-
chr14	27100035	27100172	m6AIP_SySy_peak_2105a	0	+
chr14	27100173	27100321	m6AIP_SySy_peak_2105b	0	+
chr14	27101539	27101707	m6AIP_SySy_peak_2106a	0	+
chr14	27101708	27101864	m6AIP_SySy_peak_2106b	0	+
chr14	27101865	27102041	m6AIP_SySy_peak_2106c	0	+
chr14	27401696	27401893	m6AIP_SySy_peak_2107a	0	+
chr14	27401894	27402093	m6AIP_SySy_peak_2107b	0	+
chr14	27486700	27486779	m6AIP_SySy_peak_2111a	0	-
chr14	27486780	27486896	m6AIP_SySy_peak_2111b	0	-
chr14	27652918	27653168	m6AIP_SySy_peak_2112	0	+
chr14	30523412	30523622	m6AIP_SySy_peak_2115a	0	+
chr14	30690616	30690866	m6AIP_SySy_peak_2117	0	+
chr14	31011604	31011770	m6AIP_SySy_peak_2118a	0	+
chr14	31011771	31011947	m6AIP_SySy_peak_2118b	0	+
chr14	31067283	31067455	m6AIP_SySy_peak_2119a	0	+
chr14	31067549	31067799	m6AIP_SySy_peak_2119b	0	+
chr14	31171693	31171914	m6AIP_SySy_peak_2120d	0	-
chr14	31493528	31493706	m6AIP_SySy_peak_2125b	0	-
chr14	31493707	31493910	m6AIP_SySy_peak_2125c	0	-
chr14	31701840	31702083	m6AIP_SySy_peak_2127b	0	-
chr14	32209388	32209616	m6AIP_SySy_peak_2128b	0	+
chr14	32526483	32526665	m6AIP_SySy_peak_2131	0	+
chr14	32576902	32577152	m6AIP_SySy_peak_2132	0	+
chr14	34268039	34268270	m6AIP_SySy_peak_2133	0	-
chr14	34268421	34268603	m6AIP_SySy_peak_2134	0	-
chr14	34403281	34403531	m6AIP_SySy_peak_2136	0	+
chr14	34414349	34414556	m6AIP_SySy_peak_2137b	0	-
chr14	34691892	34692142	m6AIP_SySy_peak_2139a	0	+
chr14	34692147	34692349	m6AIP_SySy_peak_2139b	0	+
chr14	36879278	36879394	m6AIP_SySy_peak_2141a	0	-
chr14	36879395	36879572	m6AIP_SySy_peak_2141b	0	-
chr14	36939854	36939955	m6AIP_SySy_peak_2142a	0	-
chr14	36939956	36940038	m6AIP_SySy_peak_2142b	0	-
chr14	36940637	36940887	m6AIP_SySy_peak_2143	0	-
chr14	46383888	46384077	m6AIP_SySy_peak_2147a	0	-
chr14	46384095	46384293	m6AIP_SySy_peak_2147b	0	-
chr14	46384294	46384493	m6AIP_SySy_peak_2147c	0	-
chr14	47289934	47290151	m6AIP_SySy_peak_2148a	0	+
chr14	47290152	47290334	m6AIP_SySy_peak_2148b	0	+
chr14	47290335	47290550	m6AIP_SySy_peak_2148c	0	+
chr14	47290576	47290826	m6AIP_SySy_peak_2148d	0	+
chr14	47321980	47322198	m6AIP_SySy_peak_2151	0	+
chr14	47531377	47531540	m6AIP_SySy_peak_2153	0	+
chr14	49073871	49074121	m6AIP_SySy_peak_2157	0	+
chr14	49172938	49173188	m6AIP_SySy_peak_2158	0	+
chr14	49772945	49773070	m6AIP_SySy_peak_2159a	0	-
chr14	49773071	49773299	m6AIP_SySy_peak_2159b	0	-
chr14	52161541	52161722	m6AIP_SySy_peak_2166	0	-
chr14	52198514	52198670	m6AIP_SySy_peak_2167	0	-
chr14	52204797	52205019	m6AIP_SySy_peak_2168a	0	-
chr14	52205033	52205214	m6AIP_SySy_peak_2168b	0	-
chr14	52205215	52205293	m6AIP_SySy_peak_2168c	0	-
chr14	52232733	52232921	m6AIP_SySy_peak_2169	0	-
chr14	52237360	52237610	m6AIP_SySy_peak_2170	0	-
chr14	54368478	54368635	m6AIP_SySy_peak_2171	0	+
chr14	54468012	54468175	m6AIP_SySy_peak_2173a	0	+
chr14	54576987	54577226	m6AIP_SySy_peak_2179b	0	-
chr14	54577227	54577465	m6AIP_SySy_peak_2179c	0	-
chr14	54898245	54898413	m6AIP_SySy_peak_2180	0	+
chr14	55061910	55062081	m6AIP_SySy_peak_2181	0	-
chr14	55062992	55063242	m6AIP_SySy_peak_2182b	0	-
chr14	55066492	55066641	m6AIP_SySy_peak_2183	0	-
chr14	55074237	55074392	m6AIP_SySy_peak_2185	0	-
chr14	55074820	55074992	m6AIP_SySy_peak_2186	0	-
chr14	55548329	55548489	m6AIP_SySy_peak_2187a	0	+
chr14	55548574	55548824	m6AIP_SySy_peak_2187b	0	+
chr14	55753715	55753955	m6AIP_SySy_peak_2190	0	+
chr14	55864288	55864398	m6AIP_SySy_peak_2194	0	+
chr14	55870612	55870862	m6AIP_SySy_peak_2195a	0	+
chr14	55870862	55871112	m6AIP_SySy_peak_2195b	0	+
chr14	55871694	55871863	m6AIP_SySy_peak_2196a	0	+
chr14	55871864	55872058	m6AIP_SySy_peak_2196b	0	+
chr14	56903154	56903404	m6AIP_SySy_peak_2203	0	+
chr14	57734163	57734310	m6AIP_SySy_peak_2207	0	-
chr14	59630151	59630313	m6AIP_SySy_peak_2216	0	+
chr14	60761128	60761292	m6AIP_SySy_peak_2218a	0	+
chr14	60761293	60761492	m6AIP_SySy_peak_2218b	0	+
chr14	60761944	60762194	m6AIP_SySy_peak_2219a	0	+
chr14	61191380	61191598	m6AIP_SySy_peak_2221a	0	+
chr14	61191727	61191932	m6AIP_SySy_peak_2221b	0	+
chr14	61191933	61192139	m6AIP_SySy_peak_2221c	0	+
chr14	61605291	61605482	m6AIP_SySy_peak_2232a	0	+
chr14	61605483	61605693	m6AIP_SySy_peak_2232b	0	+
chr14	64803459	64803709	m6AIP_SySy_peak_2239	0	+
chr14	65075886	65076100	m6AIP_SySy_peak_2242b	0	-
chr14	65077548	65077697	m6AIP_SySy_peak_2243a	0	-
chr14	65077698	65077854	m6AIP_SySy_peak_2243b	0	-
chr14	66153662	66153783	m6AIP_SySy_peak_2246	0	-
chr14	66916109	66916247	m6AIP_SySy_peak_2247	0	+
chr14	67015964	67016209	m6AIP_SySy_peak_2249	0	-
chr14	67676727	67676948	m6AIP_SySy_peak_2252b	0	-
chr14	67677386	67677636	m6AIP_SySy_peak_2253	0	-
chr14	67755988	67756230	m6AIP_SySy_peak_2254	0	-
chr14	69717050	69717206	m6AIP_SySy_peak_2257a	0	-
chr14	69717207	69717361	m6AIP_SySy_peak_2257b	0	-
chr14	69796407	69796626	m6AIP_SySy_peak_2258a	0	-
chr14	69796627	69796848	m6AIP_SySy_peak_2258b	0	-
chr14	70306339	70306527	m6AIP_SySy_peak_2260a	0	-
chr14	70306528	70306674	m6AIP_SySy_peak_2260b	0	-
chr14	70604423	70604614	m6AIP_SySy_peak_2262b	0	-
chr14	73239549	73239669	m6AIP_SySy_peak_2265	0	+
chr14	75323231	75323481	m6AIP_SySy_peak_2266	0	+
chr14	75331879	75332005	m6AIP_SySy_peak_2267a	0	+
chr14	75332006	75332170	m6AIP_SySy_peak_2267b	0	+
chr14	75703635	75703885	m6AIP_SySy_peak_2269	0	-
chr14	76416271	76416521	m6AIP_SySy_peak_2272c	0	+
chr14	76417267	76417494	m6AIP_SySy_peak_2273c	0	+
chr14	76507193	76507290	m6AIP_SySy_peak_2276a	0	+
chr14	78510344	78510586	m6AIP_SySy_peak_2280a	0	-
chr14	78510587	78510831	m6AIP_SySy_peak_2280b	0	-
chr14	87506017	87506222	m6AIP_SySy_peak_2286a	0	+
chr14	87506229	87506479	m6AIP_SySy_peak_2286b	0	+
chr14	103076406	103076538	m6AIP_SySy_peak_2294	0	+
chr14	103083016	103083168	m6AIP_SySy_peak_2295b	0	-
chr14	103083169	103083260	m6AIP_SySy_peak_2295c	0	-
chr14	103113728	103113978	m6AIP_SySy_peak_2296	0	-
chr14	104465710	104465862	m6AIP_SySy_peak_2298	0	-
chr14	105115013	105115179	m6AIP_SySy_peak_2300	0	-
chr14	105893041	105893291	m6AIP_SySy_peak_2302a	0	-
chr14	105896577	105896827	m6AIP_SySy_peak_2303	0	-
chr14	120325012	120325123	m6AIP_SySy_peak_2307a	0	+
chr14	120325124	120325310	m6AIP_SySy_peak_2307b	0	+
chr14	120503767	120503911	m6AIP_SySy_peak_2308	0	+
chr15	3985999	3986249	m6AIP_SySy_peak_2310	0	-
chr15	6786751	6786933	m6AIP_SySy_peak_2312b	0	+
chr15	6786934	6787110	m6AIP_SySy_peak_2312c	0	+
chr15	6796200	6796413	m6AIP_SySy_peak_2313a	0	+
chr15	6796414	6796628	m6AIP_SySy_peak_2313b	0	+
chr15	6796666	6796875	m6AIP_SySy_peak_2313c	0	+
chr15	6796876	6797027	m6AIP_SySy_peak_2313d	0	+
chr15	6797028	6797220	m6AIP_SySy_peak_2313e	0	+
chr15	7191015	7191244	m6AIP_SySy_peak_2314a	0	+
chr15	7191313	7191563	m6AIP_SySy_peak_2314b	0	+
chr15	7191576	7191744	m6AIP_SySy_peak_2314c	0	+
chr15	8187319	8187523	m6AIP_SySy_peak_2315	0	+
chr15	8218566	8218697	m6AIP_SySy_peak_2317a	0	+
chr15	8218698	8218850	m6AIP_SySy_peak_2317b	0	+
chr15	8291062	8291214	m6AIP_SySy_peak_2318a	0	-
chr15	8291215	8291416	m6AIP_SySy_peak_2318b	0	-
chr15	8350591	8350686	m6AIP_SySy_peak_2319a	0	-
chr15	8350687	8350787	m6AIP_SySy_peak_2319b	0	-
chr15	8358839	8359089	m6AIP_SySy_peak_2320	0	-
chr15	9108343	9108569	m6AIP_SySy_peak_2321	0	+
chr15	10575048	10575213	m6AIP_SySy_peak_2322	0	-
chr15	12269648	12269898	m6AIP_SySy_peak_2323a	0	+
chr15	12269962	12270212	m6AIP_SySy_peak_2323b	0	+
chr15	12349469	12349569	m6AIP_SySy_peak_2324	0	+
chr15	12375101	12375230	m6AIP_SySy_peak_2326	0	-
chr15	12375674	12375867	m6AIP_SySy_peak_2327	0	-
chr15	12457810	12458006	m6AIP_SySy_peak_2328	0	-
chr15	12817974	12818183	m6AIP_SySy_peak_2330	0	-
chr15	25780950	25781193	m6AIP_SySy_peak_2331	0	+
chr15	25781457	25781649	m6AIP_SySy_peak_2332	0	+
chr15	25971863	25972068	m6AIP_SySy_peak_2335	0	+
chr15	27606026	27606259	m6AIP_SySy_peak_2336	0	-
chr15	27902623	27902873	m6AIP_SySy_peak_2338	0	-
chr15	34140772	34140954	m6AIP_SySy_peak_2343a	0	+
chr15	34140955	34141189	m6AIP_SySy_peak_2343b	0	+
chr15	36099654	36099815	m6AIP_SySy_peak_2348	0	-
chr15	36241229	36241477	m6AIP_SySy_peak_2350	0	-
chr15	36265688	36265938	m6AIP_SySy_peak_2352b	0	-
chr15	39437078	39437328	m6AIP_SySy_peak_2358	0	+
chr15	39437454	39437619	m6AIP_SySy_peak_2359	0	+
chr15	39872033	39872283	m6AIP_SySy_peak_2362	0	-
chr15	39878233	39878416	m6AIP_SySy_peak_2363a	0	-
chr15	39878417	39878573	m6AIP_SySy_peak_2363b	0	-
chr15	41820311	41820534	m6AIP_SySy_peak_2365	0	+
chr15	50660647	50660897	m6AIP_SySy_peak_2367a	0	-
chr15	50660971	50661150	m6AIP_SySy_peak_2367b	0	-
chr15	50822279	50822529	m6AIP_SySy_peak_2368	0	-
chr15	50831237	50831337	m6AIP_SySy_peak_2369a	0	-
chr15	50831338	50831473	m6AIP_SySy_peak_2369b	0	-
chr15	50831474	50831588	m6AIP_SySy_peak_2369c	0	-
chr15	50846128	50846378	m6AIP_SySy_peak_2370a	0	-
chr15	50846504	50846699	m6AIP_SySy_peak_2370b	0	-
chr15	50846700	50846896	m6AIP_SySy_peak_2370c	0	-
chr15	53344535	53344779	m6AIP_SySy_peak_2371	0	-
chr15	53345293	53345528	m6AIP_SySy_peak_2372	0	-
chr15	53345677	53345898	m6AIP_SySy_peak_2373	0	-
chr15	58098425	58098558	m6AIP_SySy_peak_2377	0	-
chr15	58873192	58873442	m6AIP_SySy_peak_2379	0	+
chr15	58898782	58899032	m6AIP_SySy_peak_2380a	0	+
chr15	58899862	58899967	m6AIP_SySy_peak_2381a	0	+
chr15	58899968	58900118	m6AIP_SySy_peak_2381b	0	+
chr15	59315615	59315768	m6AIP_SySy_peak_2384a	0	+
chr15	59315769	59315976	m6AIP_SySy_peak_2384b	0	+
chr15	61989892	61990094	m6AIP_SySy_peak_2386a	0	+
chr15	66636750	66636981	m6AIP_SySy_peak_2391	0	+
chr15	68179743	68179967	m6AIP_SySy_peak_2395	0	-
chr15	73105492	73105692	m6AIP_SySy_peak_2396b	0	-
chr15	73605841	73605988	m6AIP_SySy_peak_2401	0	-
chr15	74671713	74671879	m6AIP_SySy_peak_2405a	0	-
chr15	74706592	74706819	m6AIP_SySy_peak_2407	0	-
chr15	75618995	75619107	m6AIP_SySy_peak_2410a	0	+
chr15	75619108	75619272	m6AIP_SySy_peak_2410b	0	+
chr15	75624302	75624470	m6AIP_SySy_peak_2412a	0	+
chr15	75624471	75624676	m6AIP_SySy_peak_2412b	0	+
chr15	75975328	75975578	m6AIP_SySy_peak_2418	0	+
chr15	76003901	76004151	m6AIP_SySy_peak_2419e	0	-
chr15	76107141	76107391	m6AIP_SySy_peak_2422	0	-
chr15	76108235	76108485	m6AIP_SySy_peak_2423	0	-
chr15	76110708	76110958	m6AIP_SySy_peak_2424	0	-
chr15	76171203	76171385	m6AIP_SySy_peak_2427	0	-
chr15	76173603	76173720	m6AIP_SySy_peak_2429a	0	-
chr15	76173721	76173885	m6AIP_SySy_peak_2429b	0	-
chr15	76176172	76176295	m6AIP_SySy_peak_2431d	0	-
chr15	76176296	76176470	m6AIP_SySy_peak_2431e	0	-
chr15	76177661	76177870	m6AIP_SySy_peak_2431l	0	-
chr15	76178674	76178924	m6AIP_SySy_peak_2432a	0	-
chr15	76370907	76371157	m6AIP_SySy_peak_2440	0	+
chr15	76647494	76647656	m6AIP_SySy_peak_2445	0	-
chr15	76714533	76714652	m6AIP_SySy_peak_2448	0	+
chr15	76734807	76735051	m6AIP_SySy_peak_2449a	0	-
chr15	76735052	76735267	m6AIP_SySy_peak_2449b	0	-
chr15	76891216	76891425	m6AIP_SySy_peak_2452a	0	+
chr15	76891426	76891591	m6AIP_SySy_peak_2452b	0	+
chr15	76891592	76891798	m6AIP_SySy_peak_2452c	0	+
chr15	76901108	76901251	m6AIP_SySy_peak_2453	0	+
chr15	77943042	77943162	m6AIP_SySy_peak_2456	0	-
chr15	78940648	78940898	m6AIP_SySy_peak_2459	0	+
chr15	79029324	79029510	m6AIP_SySy_peak_2462	0	+
chr15	79248866	79249093	m6AIP_SySy_peak_2464a	0	+
chr15	79358367	79358508	m6AIP_SySy_peak_2465b	0	+
chr15	79422550	79422770	m6AIP_SySy_peak_2469a	0	-
chr15	79422771	79422992	m6AIP_SySy_peak_2469b	0	-
chr15	79707793	79707958	m6AIP_SySy_peak_2473	0	+
chr15	79917772	79917944	m6AIP_SySy_peak_2474	0	-
chr15	80160398	80160648	m6AIP_SySy_peak_2480	0	+
chr15	80161142	80161388	m6AIP_SySy_peak_2481a	0	+
chr15	80212177	80212363	m6AIP_SySy_peak_2483b	0	+
chr15	80212364	80212504	m6AIP_SySy_peak_2483c	0	+
chr15	80249581	80249831	m6AIP_SySy_peak_2485	0	+
chr15	80260627	80260877	m6AIP_SySy_peak_2486	0	-
chr15	80879192	80879308	m6AIP_SySy_peak_2487	0	+
chr15	80879562	80879734	m6AIP_SySy_peak_2488b	0	+
chr15	80879735	80879890	m6AIP_SySy_peak_2488c	0	+
chr15	80879891	80880077	m6AIP_SySy_peak_2488d	0	+
chr15	80880175	80880353	m6AIP_SySy_peak_2488e	0	+
chr15	80880354	80880533	m6AIP_SySy_peak_2488f	0	+
chr15	80880703	80880953	m6AIP_SySy_peak_2489	0	+
chr15	81601025	81601202	m6AIP_SySy_peak_2495a	0	+
chr15	81601208	81601458	m6AIP_SySy_peak_2495b	0	+
chr15	81649425	81649675	m6AIP_SySy_peak_2496	0	+
chr15	81649909	81649987	m6AIP_SySy_peak_2497a	0	+
chr15	81649988	81650104	m6AIP_SySy_peak_2497b	0	+
chr15	81650811	81651061	m6AIP_SySy_peak_2498	0	+
chr15	82141134	82141343	m6AIP_SySy_peak_2502	0	+
chr15	82851577	82851827	m6AIP_SySy_peak_2504	0	-
chr15	82856797	82856930	m6AIP_SySy_peak_2505a	0	-
chr15	82856931	82857116	m6AIP_SySy_peak_2505b	0	-
chr15	83116207	83116378	m6AIP_SySy_peak_2506	0	-
chr15	83358531	83358764	m6AIP_SySy_peak_2510	0	-
chr15	83365280	83365475	m6AIP_SySy_peak_2511b	0	-
chr15	84935038	84935242	m6AIP_SySy_peak_2513	0	+
chr15	84940333	84940583	m6AIP_SySy_peak_2514b	0	+
chr15	85899169	85899419	m6AIP_SySy_peak_2519	0	-
chr15	85900313	85900540	m6AIP_SySy_peak_2520b	0	-
chr15	86030601	86030801	m6AIP_SySy_peak_2521a	0	-
chr15	86030802	86031004	m6AIP_SySy_peak_2521b	0	-
chr15	86031050	86031258	m6AIP_SySy_peak_2521c	0	-
chr15	86032589	86032839	m6AIP_SySy_peak_2524	0	-
chr15	88729622	88729825	m6AIP_SySy_peak_2532a	0	-
chr15	88729826	88729970	m6AIP_SySy_peak_2532b	0	-
chr15	88729971	88730162	m6AIP_SySy_peak_2532c	0	-
chr15	88864743	88864993	m6AIP_SySy_peak_2535	0	+
chr15	89099950	89100120	m6AIP_SySy_peak_2536b	0	-
chr15	89100121	89100248	m6AIP_SySy_peak_2536c	0	-
chr15	89103377	89103556	m6AIP_SySy_peak_2537a	0	-
chr15	89103665	89103902	m6AIP_SySy_peak_2537b	0	-
chr15	89103903	89104142	m6AIP_SySy_peak_2537c	0	-
chr15	89122134	89122290	m6AIP_SySy_peak_2538a	0	-
chr15	89122291	89122511	m6AIP_SySy_peak_2538b	0	-
chr15	89166985	89167235	m6AIP_SySy_peak_2541	0	-
chr15	89372438	89372663	m6AIP_SySy_peak_2544	0	+
chr15	93244649	93244868	m6AIP_SySy_peak_2548a	0	-
chr15	93244869	93245068	m6AIP_SySy_peak_2548b	0	-
chr15	96371554	96371754	m6AIP_SySy_peak_2551a	0	+
chr15	96371822	96372072	m6AIP_SySy_peak_2551b	0	+
chr15	96372100	96372333	m6AIP_SySy_peak_2551c	0	+
chr15	96372432	96372680	m6AIP_SySy_peak_2552	0	+
chr15	96418231	96418359	m6AIP_SySy_peak_2555b	0	-
chr15	96418360	96418444	m6AIP_SySy_peak_2555c	0	-
chr15	96419556	96419725	m6AIP_SySy_peak_2556a	0	-
chr15	96419726	96419973	m6AIP_SySy_peak_2556b	0	-
chr15	96688035	96688180	m6AIP_SySy_peak_2560	0	-
chr15	97384060	97384268	m6AIP_SySy_peak_2562a	0	+
chr15	97384458	97384668	m6AIP_SySy_peak_2562c	0	+
chr15	97384669	97384899	m6AIP_SySy_peak_2562d	0	+
chr15	98135818	98136068	m6AIP_SySy_peak_2563	0	-
chr15	98543297	98543415	m6AIP_SySy_peak_2565a	0	-
chr15	98543416	98543592	m6AIP_SySy_peak_2565b	0	-
chr15	98543886	98544135	m6AIP_SySy_peak_2566a	0	-
chr15	98839348	98839567	m6AIP_SySy_peak_2569a	0	-
chr15	98839567	98839817	m6AIP_SySy_peak_2569b	0	-
chr15	98843425	98843597	m6AIP_SySy_peak_2570a	0	-
chr15	98843791	98843999	m6AIP_SySy_peak_2570c	0	-
chr15	98844834	98845083	m6AIP_SySy_peak_2571b	0	-
chr15	98846091	98846313	m6AIP_SySy_peak_2573	0	-
chr15	98849565	98849785	m6AIP_SySy_peak_2574a	0	-
chr15	98849786	98850007	m6AIP_SySy_peak_2574b	0	-
chr15	98850009	98850219	m6AIP_SySy_peak_2574c	0	-
chr15	98850220	98850398	m6AIP_SySy_peak_2574d	0	-
chr15	98850399	98850556	m6AIP_SySy_peak_2574e	0	-
chr15	98863235	98863427	m6AIP_SySy_peak_2576	0	-
chr15	99082196	99082392	m6AIP_SySy_peak_2579a	0	+
chr15	99470159	99470409	m6AIP_SySy_peak_2581	0	-
chr15	99736082	99736301	m6AIP_SySy_peak_2584b	0	-
chr15	99779171	99779304	m6AIP_SySy_peak_2586b	0	-
chr15	99780251	99780336	m6AIP_SySy_peak_2587a	0	-
chr15	100260021	100260231	m6AIP_SySy_peak_2590	0	+
chr15	101040762	101041000	m6AIP_SySy_peak_2592	0	+
chr15	101052476	101052667	m6AIP_SySy_peak_2593	0	-
chr15	101270422	101270632	m6AIP_SySy_peak_2597	0	+
chr15	102204705	102204952	m6AIP_SySy_peak_2599b	0	+
chr15	102212718	102212870	m6AIP_SySy_peak_2601a	0	+
chr15	102212871	102213039	m6AIP_SySy_peak_2601b	0	+
chr15	102213040	102213224	m6AIP_SySy_peak_2601c	0	+
chr15	102280440	102280590	m6AIP_SySy_peak_2603a	0	+
chr15	102280591	102280806	m6AIP_SySy_peak_2603b	0	+
chr15	102281522	102281772	m6AIP_SySy_peak_2604	0	+
chr15	102298278	102298426	m6AIP_SySy_peak_2606a	0	+
chr15	102298427	102298631	m6AIP_SySy_peak_2606b	0	+
chr15	102316593	102316843	m6AIP_SySy_peak_2608	0	+
chr15	103344406	103344656	m6AIP_SySy_peak_2610a	0	-
chr15	103344708	103344943	m6AIP_SySy_peak_2610b	0	-
chr15	103344944	103345181	m6AIP_SySy_peak_2610c	0	-
chr16	3748813	3749063	m6AIP_SySy_peak_2613	0	+
chr16	3749458	3749683	m6AIP_SySy_peak_2614a	0	+
chr16	3749684	3749910	m6AIP_SySy_peak_2614b	0	+
chr16	3865683	3865933	m6AIP_SySy_peak_2615	0	-
chr16	3979573	3979820	m6AIP_SySy_peak_2616	0	-
chr16	3985644	3985871	m6AIP_SySy_peak_2617a	0	-
chr16	3985872	3985988	m6AIP_SySy_peak_2617b	0	-
chr16	3986930	3987080	m6AIP_SySy_peak_2618	0	-
chr16	4084076	4084216	m6AIP_SySy_peak_2623	0	-
chr16	4084379	4084629	m6AIP_SySy_peak_2624a	0	-
chr16	4084795	4084993	m6AIP_SySy_peak_2624b	0	-
chr16	4179523	4179749	m6AIP_SySy_peak_2626a	0	-
chr16	4179750	4179944	m6AIP_SySy_peak_2626b	0	-
chr16	4417934	4418140	m6AIP_SySy_peak_2628a	0	-
chr16	4418141	4418308	m6AIP_SySy_peak_2628b	0	-
chr16	4482885	4483006	m6AIP_SySy_peak_2630	0	-
chr16	4613973	4614127	m6AIP_SySy_peak_2631a	0	+
chr16	4614128	4614348	m6AIP_SySy_peak_2631b	0	+
chr16	5014948	5015141	m6AIP_SySy_peak_2634b	0	-
chr16	5064554	5064711	m6AIP_SySy_peak_2638	0	+
chr16	8635578	8635828	m6AIP_SySy_peak_2643a	0	-
chr16	8635871	8636121	m6AIP_SySy_peak_2643b	0	-
chr16	8842957	8843085	m6AIP_SySy_peak_2646a	0	+
chr16	8843086	8843321	m6AIP_SySy_peak_2646b	0	+
chr16	8855793	8856043	m6AIP_SySy_peak_2647	0	+
chr16	11074989	11075092	m6AIP_SySy_peak_2655	0	-
chr16	11217863	11217963	m6AIP_SySy_peak_2658a	0	-
chr16	11217964	11218104	m6AIP_SySy_peak_2658b	0	-
chr16	11403511	11403755	m6AIP_SySy_peak_2660	0	+
chr16	13130345	13130583	m6AIP_SySy_peak_2661	0	+
chr16	13147990	13148224	m6AIP_SySy_peak_2662	0	+
chr16	13412675	13412925	m6AIP_SySy_peak_2663	0	+
chr16	14152342	14152468	m6AIP_SySy_peak_2668	0	-
chr16	15841896	15841993	m6AIP_SySy_peak_2672a	0	+
chr16	15841994	15842134	m6AIP_SySy_peak_2672b	0	+
chr16	16484089	16484339	m6AIP_SySy_peak_2676	0	-
chr16	17121037	17121142	m6AIP_SySy_peak_2677a	0	-
chr16	17124865	17125062	m6AIP_SySy_peak_2678	0	-
chr16	17213261	17213414	m6AIP_SySy_peak_2680	0	+
chr16	17258285	17258532	m6AIP_SySy_peak_2682a	0	+
chr16	17258564	17258775	m6AIP_SySy_peak_2682b	0	+
chr16	17258776	17258874	m6AIP_SySy_peak_2682c	0	+
chr16	17262260	17262510	m6AIP_SySy_peak_2683	0	+
chr16	17452512	17452691	m6AIP_SySy_peak_2684	0	+
chr16	17468990	17469167	m6AIP_SySy_peak_2685	0	+
chr16	17483938	17484188	m6AIP_SySy_peak_2686	0	+
chr16	17528047	17528297	m6AIP_SySy_peak_2688	0	-
chr16	17643550	17643800	m6AIP_SySy_peak_2689	0	+
chr16	17840744	17840926	m6AIP_SySy_peak_2691b	0	-
chr16	17901863	17902113	m6AIP_SySy_peak_2693	0	-
chr16	18222952	18223052	m6AIP_SySy_peak_2694	0	-
chr16	18224560	18224680	m6AIP_SySy_peak_2695	0	-
chr16	18839194	18839379	m6AIP_SySy_peak_2701	0	+
chr16	19769668	19769876	m6AIP_SySy_peak_2707c	0	+
chr16	19769877	19770101	m6AIP_SySy_peak_2707d	0	+
chr16	20107233	20107483	m6AIP_SySy_peak_2708	0	+
chr16	20126625	20126868	m6AIP_SySy_peak_2710a	0	+
chr16	20692371	20692621	m6AIP_SySy_peak_2713	0	+
chr16	20725556	20725672	m6AIP_SySy_peak_2714a	0	-
chr16	20725673	20725803	m6AIP_SySy_peak_2714b	0	-
chr16	22822223	22822398	m6AIP_SySy_peak_2721	0	-
chr16	30571138	30571388	m6AIP_SySy_peak_2727	0	-
chr16	30956993	30957147	m6AIP_SySy_peak_2730a	0	-
chr16	30957148	30957281	m6AIP_SySy_peak_2730b	0	-
chr16	30957282	30957409	m6AIP_SySy_peak_2730c	0	-
chr16	30957410	30957536	m6AIP_SySy_peak_2730d	0	-
chr16	32019907	32020101	m6AIP_SySy_peak_2733	0	-
chr16	32233015	32233265	m6AIP_SySy_peak_2734	0	-
chr16	32277905	32278155	m6AIP_SySy_peak_2735	0	+
chr16	32298858	32299069	m6AIP_SySy_peak_2736a	0	+
chr16	32299070	32299270	m6AIP_SySy_peak_2736b	0	+
chr16	33012585	33012794	m6AIP_SySy_peak_2741b	0	+
chr16	33012802	33012974	m6AIP_SySy_peak_2741c	0	+
chr16	33012975	33013144	m6AIP_SySy_peak_2741d	0	+
chr16	33013389	33013639	m6AIP_SySy_peak_2742a	0	+
chr16	33241784	33242034	m6AIP_SySy_peak_2743	0	+
chr16	33496751	33496996	m6AIP_SySy_peak_2744a	0	+
chr16	33496997	33497243	m6AIP_SySy_peak_2744b	0	+
chr16	33497253	33497451	m6AIP_SySy_peak_2744c	0	+
chr16	33948780	33949030	m6AIP_SySy_peak_2745	0	+
chr16	33956598	33956744	m6AIP_SySy_peak_2746	0	-
chr16	34723048	34723193	m6AIP_SySy_peak_2749a	0	+
chr16	34723307	34723532	m6AIP_SySy_peak_2749b	0	+
chr16	35947913	35948155	m6AIP_SySy_peak_2754	0	+
chr16	36722045	36722250	m6AIP_SySy_peak_2755a	0	+
chr16	36722251	36722468	m6AIP_SySy_peak_2755b	0	+
chr16	36912203	36912316	m6AIP_SySy_peak_2757a	0	+
chr16	36912317	36912493	m6AIP_SySy_peak_2757b	0	+
chr16	36912494	36912654	m6AIP_SySy_peak_2757c	0	+
chr16	36912655	36912806	m6AIP_SySy_peak_2757d	0	+
chr16	36912807	36913035	m6AIP_SySy_peak_2757e	0	+
chr16	36918109	36918359	m6AIP_SySy_peak_2759	0	+
chr16	36919268	36919518	m6AIP_SySy_peak_2760	0	+
chr16	36932512	36932762	m6AIP_SySy_peak_2761	0	+
chr16	37061248	37061498	m6AIP_SySy_peak_2764	0	+
chr16	37062710	37062960	m6AIP_SySy_peak_2765	0	+
chr16	37881756	37882006	m6AIP_SySy_peak_2767b	0	+
chr16	38525284	38525461	m6AIP_SySy_peak_2770	0	-
chr16	38526377	38526478	m6AIP_SySy_peak_2771	0	-
chr16	43862897	43863147	m6AIP_SySy_peak_2773	0	-
chr16	44217060	44217242	m6AIP_SySy_peak_2775	0	+
chr16	44218092	44218294	m6AIP_SySy_peak_2776	0	+
chr16	44220312	44220417	m6AIP_SySy_peak_2777	0	+
chr16	44221699	44221949	m6AIP_SySy_peak_2778	0	+
chr16	44735901	44736094	m6AIP_SySy_peak_2779a	0	+
chr16	44736095	44736273	m6AIP_SySy_peak_2779b	0	+
chr16	46448420	46448616	m6AIP_SySy_peak_2781a	0	-
chr16	46448617	46448815	m6AIP_SySy_peak_2781b	0	-
chr16	55905378	55905628	m6AIP_SySy_peak_2786	0	-
chr16	55915323	55915513	m6AIP_SySy_peak_2787	0	-
chr16	55990409	55990568	m6AIP_SySy_peak_2788	0	+
chr16	56006889	56007139	m6AIP_SySy_peak_2789	0	+
chr16	64766169	64766287	m6AIP_SySy_peak_2802a	0	-
chr16	64766288	64766441	m6AIP_SySy_peak_2802b	0	-
chr16	64766442	64766599	m6AIP_SySy_peak_2802c	0	-
chr16	64785380	64785626	m6AIP_SySy_peak_2804	0	-
chr16	64855639	64855820	m6AIP_SySy_peak_2807b	0	+
chr16	72663962	72664212	m6AIP_SySy_peak_2809	0	+
chr16	72742083	72742249	m6AIP_SySy_peak_2810	0	+
chr16	75757657	75757907	m6AIP_SySy_peak_2811	0	-
chr16	75758168	75758285	m6AIP_SySy_peak_2812	0	-
chr16	76291360	76291573	m6AIP_SySy_peak_2813a	0	-
chr16	78547652	78547765	m6AIP_SySy_peak_2816	0	-
chr16	84860339	84860589	m6AIP_SySy_peak_2818	0	+
chr16	87415759	87415964	m6AIP_SySy_peak_2819b	0	-
chr16	87479419	87479669	m6AIP_SySy_peak_2820	0	+
chr16	87719450	87719634	m6AIP_SySy_peak_2821a	0	+
chr16	87729530	87729780	m6AIP_SySy_peak_2822	0	+
chr16	87730379	87730629	m6AIP_SySy_peak_2823	0	+
chr16	89789077	89789287	m6AIP_SySy_peak_2824	0	-
chr16	90229218	90229413	m6AIP_SySy_peak_2827a	0	-
chr16	90229414	90229611	m6AIP_SySy_peak_2827b	0	-
chr16	90496528	90496696	m6AIP_SySy_peak_2831a	0	+
chr16	90496697	90496886	m6AIP_SySy_peak_2831b	0	+
chr16	90498593	90498799	m6AIP_SySy_peak_2833	0	+
chr16	90751726	90751875	m6AIP_SySy_peak_2834a	0	-
chr16	90751876	90751995	m6AIP_SySy_peak_2834b	0	-
chr16	90774498	90774730	m6AIP_SySy_peak_2837	0	-
chr16	90938178	90938428	m6AIP_SySy_peak_2838	0	-
chr16	91654882	91655132	m6AIP_SySy_peak_2845	0	+
chr16	91656381	91656614	m6AIP_SySy_peak_2846c	0	+
chr16	91656615	91656750	m6AIP_SySy_peak_2846d	0	+
chr16	91659599	91659713	m6AIP_SySy_peak_2848	0	+
chr16	93870801	93871002	m6AIP_SySy_peak_2860a	0	+
chr16	93871003	93871205	m6AIP_SySy_peak_2860b	0	+
chr16	94267674	94267924	m6AIP_SySy_peak_2863	0	-
chr16	94443262	94443431	m6AIP_SySy_peak_2867	0	+
chr16	94691962	94692212	m6AIP_SySy_peak_2870	0	+
chr16	94692820	94692982	m6AIP_SySy_peak_2871a	0	+
chr16	94692983	94693178	m6AIP_SySy_peak_2871b	0	+
chr16	96002396	96002646	m6AIP_SySy_peak_2874d	0	-
chr16	96002756	96003006	m6AIP_SySy_peak_2874e	0	-
chr16	97794422	97794535	m6AIP_SySy_peak_2880	0	-
chr16	97950354	97950544	m6AIP_SySy_peak_2882a	0	-
chr16	97950545	97950732	m6AIP_SySy_peak_2882b	0	-
chr16	97952068	97952304	m6AIP_SySy_peak_2883	0	-
chr17	3197118	3197273	m6AIP_SySy_peak_2890a	0	+
chr17	3197274	3197412	m6AIP_SySy_peak_2890b	0	+
chr17	3197765	3197945	m6AIP_SySy_peak_2891a	0	+
chr17	3197946	3198160	m6AIP_SySy_peak_2891b	0	+
chr17	3519371	3519531	m6AIP_SySy_peak_2892	0	-
chr17	5342345	5342595	m6AIP_SySy_peak_2893a	0	+
chr17	5342623	5342873	m6AIP_SySy_peak_2893b	0	+
chr17	6037970	6038220	m6AIP_SySy_peak_2894	0	+
chr17	6043667	6043917	m6AIP_SySy_peak_2896	0	-
chr17	6138621	6138844	m6AIP_SySy_peak_2898a	0	+
chr17	12219093	12219238	m6AIP_SySy_peak_2903	0	+
chr17	12227635	12227885	m6AIP_SySy_peak_2904	0	-
chr17	12270871	12271113	m6AIP_SySy_peak_2906a	0	-
chr17	12271314	12271522	m6AIP_SySy_peak_2906c	0	-
chr17	12271724	12271890	m6AIP_SySy_peak_2907	0	-
chr17	12967507	12967678	m6AIP_SySy_peak_2908a	0	-
chr17	12967679	12967855	m6AIP_SySy_peak_2908b	0	-
chr17	14943716	14943908	m6AIP_SySy_peak_2912a	0	+
chr17	14943909	14944132	m6AIP_SySy_peak_2912b	0	+
chr17	15402128	15402281	m6AIP_SySy_peak_2918a	0	+
chr17	15402282	15402449	m6AIP_SySy_peak_2918b	0	+
chr17	15770082	15770270	m6AIP_SySy_peak_2919a	0	+
chr17	15770271	15770496	m6AIP_SySy_peak_2919b	0	+
chr17	15820711	15820866	m6AIP_SySy_peak_2921a	0	-
chr17	15820867	15821016	m6AIP_SySy_peak_2921b	0	-
chr17	17578838	17578941	m6AIP_SySy_peak_2934a	0	-
chr17	17578942	17579136	m6AIP_SySy_peak_2934b	0	-
chr17	21561817	21562034	m6AIP_SySy_peak_2937	0	+
chr17	21586802	21587052	m6AIP_SySy_peak_2938	0	+
chr17	21722208	21722458	m6AIP_SySy_peak_2941	0	+
chr17	21745275	21745453	m6AIP_SySy_peak_2942a	0	+
chr17	21745454	21745646	m6AIP_SySy_peak_2942b	0	+
chr17	21746744	21746953	m6AIP_SySy_peak_2943a	0	+
chr17	22374936	22375186	m6AIP_SySy_peak_2947	0	+
chr17	22850875	22850993	m6AIP_SySy_peak_2957a	0	-
chr17	22850994	22851169	m6AIP_SySy_peak_2957b	0	-
chr17	23609498	23609748	m6AIP_SySy_peak_2960	0	+
chr17	23760699	23760809	m6AIP_SySy_peak_2962	0	-
chr17	24179092	24179313	m6AIP_SySy_peak_2965	0	-
chr17	24179654	24179841	m6AIP_SySy_peak_2966a	0	-
chr17	24179842	24180031	m6AIP_SySy_peak_2966b	0	-
chr17	24185393	24185532	m6AIP_SySy_peak_2968b	0	-
chr17	24185533	24185722	m6AIP_SySy_peak_2968c	0	-
chr17	24185841	24186047	m6AIP_SySy_peak_2968d	0	-
chr17	24186048	24186255	m6AIP_SySy_peak_2968e	0	-
chr17	24443932	24444034	m6AIP_SySy_peak_2971a	0	-
chr17	24444035	24444140	m6AIP_SySy_peak_2971b	0	-
chr17	24572974	24573224	m6AIP_SySy_peak_2974	0	+
chr17	24574244	24574428	m6AIP_SySy_peak_2976b	0	+
chr17	24574441	24574691	m6AIP_SySy_peak_2976c	0	+
chr17	24575618	24575824	m6AIP_SySy_peak_2977a	0	+
chr17	24693319	24693474	m6AIP_SySy_peak_2980a	0	-
chr17	24693475	24693552	m6AIP_SySy_peak_2980b	0	-
chr17	24892093	24892283	m6AIP_SySy_peak_2985b	0	-
chr17	24892284	24892460	m6AIP_SySy_peak_2985c	0	-
chr17	24895943	24896193	m6AIP_SySy_peak_2986	0	+
chr17	24964567	24964817	m6AIP_SySy_peak_2989	0	-
chr17	24982674	24982924	m6AIP_SySy_peak_2990	0	-
chr17	25161880	25161993	m6AIP_SySy_peak_2991	0	+
chr17	25185053	25185303	m6AIP_SySy_peak_2992a	0	+
chr17	25242611	25242794	m6AIP_SySy_peak_2993	0	+
chr17	25719040	25719188	m6AIP_SySy_peak_2995	0	-
chr17	25782111	25782314	m6AIP_SySy_peak_2997a	0	+
chr17	25782346	25782596	m6AIP_SySy_peak_2997b	0	+
chr17	25824065	25824289	m6AIP_SySy_peak_2999	0	+
chr17	25825888	25826044	m6AIP_SySy_peak_3000a	0	+
chr17	25826336	25826578	m6AIP_SySy_peak_3001	0	+
chr17	25990032	25990185	m6AIP_SySy_peak_3003	0	-
chr17	26122205	26122455	m6AIP_SySy_peak_3005	0	+
chr17	26142922	26143151	m6AIP_SySy_peak_3006b	0	+
chr17	26143153	26143403	m6AIP_SySy_peak_3006c	0	+
chr17	26505942	26506106	m6AIP_SySy_peak_3008	0	-
chr17	26742183	26742404	m6AIP_SySy_peak_3009a	0	+
chr17	26742405	26742628	m6AIP_SySy_peak_3009b	0	+
chr17	26924652	26924836	m6AIP_SySy_peak_3012a	0	+
chr17	26973803	26973942	m6AIP_SySy_peak_3014a	0	+
chr17	26974910	26975156	m6AIP_SySy_peak_3015	0	+
chr17	26976074	26976324	m6AIP_SySy_peak_3016	0	+
chr17	27753740	27753876	m6AIP_SySy_peak_3018	0	-
chr17	27887029	27887279	m6AIP_SySy_peak_3019	0	+
chr17	28228343	28228534	m6AIP_SySy_peak_3025	0	+
chr17	28315795	28316045	m6AIP_SySy_peak_3027	0	+
chr17	28589731	28589798	m6AIP_SySy_peak_3028a	0	-
chr17	28589799	28589867	m6AIP_SySy_peak_3028b	0	-
chr17	28747340	28747533	m6AIP_SySy_peak_3029	0	+
chr17	28747828	28747945	m6AIP_SySy_peak_3030a	0	+
chr17	28747946	28748094	m6AIP_SySy_peak_3030b	0	+
chr17	28748095	28748292	m6AIP_SySy_peak_3030c	0	+
chr17	28806980	28807182	m6AIP_SySy_peak_3032	0	+
chr17	28821243	28821398	m6AIP_SySy_peak_3034a	0	+
chr17	28821399	28821554	m6AIP_SySy_peak_3034b	0	+
chr17	28966771	28966884	m6AIP_SySy_peak_3035a	0	+
chr17	28966885	28967091	m6AIP_SySy_peak_3035b	0	+
chr17	28967154	28967319	m6AIP_SySy_peak_3035c	0	+
chr17	29626930	29627180	m6AIP_SySy_peak_3039	0	+
chr17	31527463	31527674	m6AIP_SySy_peak_3045	0	+
chr17	31846055	31846187	m6AIP_SySy_peak_3050	0	-
chr17	32197132	32197382	m6AIP_SySy_peak_3054a	0	-
chr17	32197524	32197774	m6AIP_SySy_peak_3054b	0	-
chr17	32305346	32305546	m6AIP_SySy_peak_3057	0	-
chr17	32316531	32316723	m6AIP_SySy_peak_3058b	0	-
chr17	32773651	32773818	m6AIP_SySy_peak_3061c	0	-
chr17	32773819	32773960	m6AIP_SySy_peak_3061d	0	-
chr17	32773961	32774157	m6AIP_SySy_peak_3061e	0	-
chr17	32774310	32774560	m6AIP_SySy_peak_3061f	0	-
chr17	32774874	32775117	m6AIP_SySy_peak_3062	0	-
chr17	32775578	32775786	m6AIP_SySy_peak_3063b	0	-
chr17	32819145	32819314	m6AIP_SySy_peak_3064b	0	-
chr17	32977335	32977585	m6AIP_SySy_peak_3069	0	+
chr17	33105360	33105552	m6AIP_SySy_peak_3071a	0	+
chr17	33105553	33105705	m6AIP_SySy_peak_3071b	0	+
chr17	33241640	33241860	m6AIP_SySy_peak_3072	0	-
chr17	33304234	33304406	m6AIP_SySy_peak_3074	0	+
chr17	33334591	33334765	m6AIP_SySy_peak_3076a	0	-
chr17	33334766	33334932	m6AIP_SySy_peak_3076b	0	-
chr17	33334933	33335126	m6AIP_SySy_peak_3076c	0	-
chr17	33380779	33381029	m6AIP_SySy_peak_3078	0	-
chr17	33883073	33883225	m6AIP_SySy_peak_3083	0	-
chr17	33911467	33911689	m6AIP_SySy_peak_3085a	0	+
chr17	33911690	33911914	m6AIP_SySy_peak_3085b	0	+
chr17	33917158	33917408	m6AIP_SySy_peak_3086	0	+
chr17	33917737	33917857	m6AIP_SySy_peak_3087a	0	+
chr17	33917858	33917995	m6AIP_SySy_peak_3087b	0	+
chr17	33917996	33918137	m6AIP_SySy_peak_3087c	0	+
chr17	34028344	34028530	m6AIP_SySy_peak_3089	0	-
chr17	34030849	34031019	m6AIP_SySy_peak_3090a	0	-
chr17	34612654	34612815	m6AIP_SySy_peak_3099a	0	+
chr17	34612816	34612925	m6AIP_SySy_peak_3099b	0	+
chr17	34837483	34837589	m6AIP_SySy_peak_3101	0	+
chr17	34934959	34935209	m6AIP_SySy_peak_3103	0	+
chr17	35155402	35155652	m6AIP_SySy_peak_3107	0	-
chr17	35156293	35156493	m6AIP_SySy_peak_3108	0	-
chr17	35384122	35384246	m6AIP_SySy_peak_3110a	0	+
chr17	35384247	35384376	m6AIP_SySy_peak_3110b	0	+
chr17	35681964	35682081	m6AIP_SySy_peak_3114	0	-
chr17	35847601	35847718	m6AIP_SySy_peak_3115a	0	+
chr17	35847719	35847891	m6AIP_SySy_peak_3115b	0	+
chr17	35847892	35848062	m6AIP_SySy_peak_3115c	0	+
chr17	35848063	35848201	m6AIP_SySy_peak_3115d	0	+
chr17	35848380	35848564	m6AIP_SySy_peak_3115f	0	+
chr17	35867963	35868110	m6AIP_SySy_peak_3116a	0	+
chr17	35868111	35868317	m6AIP_SySy_peak_3116b	0	+
chr17	35956839	35957017	m6AIP_SySy_peak_3117a	0	-
chr17	35957018	35957095	m6AIP_SySy_peak_3117b	0	-
chr17	36260514	36260764	m6AIP_SySy_peak_3118	0	-
chr17	36857442	36857652	m6AIP_SySy_peak_3119a	0	+
chr17	36858083	36858229	m6AIP_SySy_peak_3119c	0	+
chr17	36988853	36989091	m6AIP_SySy_peak_3120b	0	-
chr17	37010348	37010492	m6AIP_SySy_peak_3123	0	+
chr17	42796200	42796350	m6AIP_SySy_peak_3125	0	-
chr17	45520592	45520801	m6AIP_SySy_peak_3133b	0	+
chr17	46018015	46018213	m6AIP_SySy_peak_3139a	0	-
chr17	46018214	46018413	m6AIP_SySy_peak_3139b	0	-
chr17	46031786	46032005	m6AIP_SySy_peak_3140c	0	-
chr17	46168637	46168887	m6AIP_SySy_peak_3141	0	+
chr17	46251819	46251974	m6AIP_SySy_peak_3144	0	+
chr17	46323921	46324171	m6AIP_SySy_peak_3147a	0	-
chr17	46324473	46324679	m6AIP_SySy_peak_3147c	0	-
chr17	46396854	46396986	m6AIP_SySy_peak_3148a	0	+
chr17	46396987	46397126	m6AIP_SySy_peak_3148b	0	+
chr17	46398732	46398831	m6AIP_SySy_peak_3149a	0	+
chr17	46398832	46399042	m6AIP_SySy_peak_3149b	0	+
chr17	46412926	46413041	m6AIP_SySy_peak_3150	0	+
chr17	46801007	46801203	m6AIP_SySy_peak_3155a	0	-
chr17	46801304	46801496	m6AIP_SySy_peak_3155b	0	-
chr17	46825458	46825563	m6AIP_SySy_peak_3156a	0	-
chr17	46929615	46929865	m6AIP_SySy_peak_3158a	0	-
chr17	47488531	47488711	m6AIP_SySy_peak_3162	0	-
chr17	47489105	47489321	m6AIP_SySy_peak_3163a	0	-
chr17	47489522	47489756	m6AIP_SySy_peak_3163c	0	-
chr17	47688263	47688395	m6AIP_SySy_peak_3167b	0	-
chr17	47868376	47868577	m6AIP_SySy_peak_3169	0	-
chr17	48388958	48389166	m6AIP_SySy_peak_3170c	0	-
chr17	53463018	53463224	m6AIP_SySy_peak_3174b	0	-
chr17	53679177	53679335	m6AIP_SySy_peak_3176a	0	-
chr17	53679336	53679544	m6AIP_SySy_peak_3176b	0	-
chr17	56046946	56047196	m6AIP_SySy_peak_3178a	0	+
chr17	56047275	56047483	m6AIP_SySy_peak_3178b	0	+
chr17	56067425	56067622	m6AIP_SySy_peak_3180a	0	+
chr17	56258608	56258808	m6AIP_SySy_peak_3186a	0	+
chr17	56259263	56259513	m6AIP_SySy_peak_3187a	0	+
chr17	56259670	56259881	m6AIP_SySy_peak_3187b	0	+
chr17	56401805	56401968	m6AIP_SySy_peak_3190a	0	+
chr17	56402357	56402607	m6AIP_SySy_peak_3191	0	+
chr17	56711341	56711530	m6AIP_SySy_peak_3197b	0	+
chr17	56882697	56882837	m6AIP_SySy_peak_3200a	0	+
chr17	56882838	56882965	m6AIP_SySy_peak_3200b	0	+
chr17	65848908	65849120	m6AIP_SySy_peak_3210	0	-
chr17	65967937	65968079	m6AIP_SySy_peak_3211b	0	-
chr17	66151256	66151462	m6AIP_SySy_peak_3212	0	+
chr17	66343492	66343742	m6AIP_SySy_peak_3216a	0	-
chr17	66343771	66343978	m6AIP_SySy_peak_3216b	0	-
chr17	66379113	66379326	m6AIP_SySy_peak_3219a	0	-
chr17	66379327	66379541	m6AIP_SySy_peak_3219b	0	-
chr17	66379998	66380189	m6AIP_SySy_peak_3219d	0	-
chr17	66380190	66380382	m6AIP_SySy_peak_3219e	0	-
chr17	66494964	66495214	m6AIP_SySy_peak_3222	0	-
chr17	69388473	69388616	m6AIP_SySy_peak_3225	0	+
chr17	70844661	70844840	m6AIP_SySy_peak_3231c	0	-
chr17	70844841	70845013	m6AIP_SySy_peak_3231d	0	-
chr17	71598309	71598450	m6AIP_SySy_peak_3241	0	-
chr17	71657590	71657750	m6AIP_SySy_peak_3242	0	+
chr17	71658731	71658981	m6AIP_SySy_peak_3244	0	+
chr17	74423414	74423600	m6AIP_SySy_peak_3245	0	+
chr17	74579848	74580098	m6AIP_SySy_peak_3247	0	+
chr17	74580274	74580476	m6AIP_SySy_peak_3248	0	+
chr17	78853424	78853674	m6AIP_SySy_peak_3249	0	-
chr17	78934586	78934737	m6AIP_SySy_peak_3251a	0	-
chr17	78934738	78934927	m6AIP_SySy_peak_3251b	0	-
chr17	78935010	78935260	m6AIP_SySy_peak_3251c	0	-
chr17	78935493	78935646	m6AIP_SySy_peak_3251e	0	-
chr17	78935647	78935791	m6AIP_SySy_peak_3251f	0	-
chr17	79012972	79013222	m6AIP_SySy_peak_3253	0	-
chr17	80275127	80275377	m6AIP_SySy_peak_3258	0	-
chr17	80398027	80398277	m6AIP_SySy_peak_3259	0	-
chr17	80433909	80434060	m6AIP_SySy_peak_3260b	0	-
chr17	83478028	83478210	m6AIP_SySy_peak_3261a	0	+
chr17	84185409	84185612	m6AIP_SySy_peak_3263a	0	-
chr17	84191702	84191952	m6AIP_SySy_peak_3264	0	-
chr17	84443955	84444205	m6AIP_SySy_peak_3265	0	-
chr17	84566380	84566494	m6AIP_SySy_peak_3267b	0	+
chr17	84994043	84994293	m6AIP_SySy_peak_3269	0	+
chr17	85985308	85985481	m6AIP_SySy_peak_3271	0	-
chr17	87984586	87984699	m6AIP_SySy_peak_3278a	0	+
chr17	87984700	87984844	m6AIP_SySy_peak_3278b	0	+
chr17	87986499	87986661	m6AIP_SySy_peak_3280a	0	+
chr17	87986662	87986855	m6AIP_SySy_peak_3280b	0	+
chr17	87991721	87991971	m6AIP_SySy_peak_3282	0	-
chr17	88462833	88463083	m6AIP_SySy_peak_3284	0	+
[truncated: 2,465 more rows]
