# Supplementary material for: Acute depletion of METTL3 implicates N6-methyladenosine in alternative intron/exon inclusion in the nascent transcriptome
Source: Genome Res. 2021 Aug;31(8):1395–408. doi: 10.1101/gr.271635.120 (PMC8327914; doi:10.1101/gr.271635.120)
Supplement: Supplemental Material [file supp_gr.271635.120_Supplemental_Data_S1.zip › Supplemental_Data_S1/m6AIP_ConfGroup1.narrowPeak.refined.bed.intergenic]

chr1	93229969	93230150	m6AIP_SySy_peak_189	0	+
chr1	93296436	93296679	m6AIP_SySy_peak_190a	0	+
chr1	93296812	93297062	m6AIP_SySy_peak_190b	0	+
chr1	93298329	93298579	m6AIP_SySy_peak_191	0	+
chr1	96877914	96878151	m6AIP_SySy_peak_199a	0	+
chr1	96878179	96878369	m6AIP_SySy_peak_199b	0	+
chr1	113894186	113894295	m6AIP_SySy_peak_212	0	-
chr1	119053714	119053902	m6AIP_SySy_peak_218c	0	-
chr1	119053903	119054130	m6AIP_SySy_peak_218d	0	-
chr1	119054508	119054758	m6AIP_SySy_peak_219	0	-
chr1	120292809	120292924	m6AIP_SySy_peak_227	0	-
chr1	120307180	120307359	m6AIP_SySy_peak_228	0	-
chr1	130690881	130691086	m6AIP_SySy_peak_236b	0	-
chr1	130716423	130716582	m6AIP_SySy_peak_237a	0	-
chr1	130716583	130716798	m6AIP_SySy_peak_237b	0	-
chr1	136676133	136676310	m6AIP_SySy_peak_282	0	+
chr1	170981630	170981810	m6AIP_SySy_peak_360	0	+
chr1	171247420	171247552	m6AIP_SySy_peak_361	0	-
chr1	180877848	180878098	m6AIP_SySy_peak_397	0	-
chr1	180878667	180878916	m6AIP_SySy_peak_398	0	-
chr1	181090946	181091085	m6AIP_SySy_peak_401	0	-
chr1	181091204	181091316	m6AIP_SySy_peak_402	0	-
chr1	195098360	195098610	m6AIP_SySy_peak_449	0	-
chr10	27787020	27787204	m6AIP_SySy_peak_496b	0	-
chr10	27797496	27797626	m6AIP_SySy_peak_497	0	-
chr10	27812103	27812310	m6AIP_SySy_peak_498a	0	-
chr10	27812311	27812468	m6AIP_SySy_peak_498b	0	-
chr10	33922021	33922204	m6AIP_SySy_peak_505	0	-
chr10	33925926	33926176	m6AIP_SySy_peak_506	0	-
chr10	61431582	61431779	m6AIP_SySy_peak_563b	0	-
chr10	79038856	79039106	m6AIP_SySy_peak_616	0	-
chr10	79047013	79047146	m6AIP_SySy_peak_618	0	-
chr10	95896906	95897156	m6AIP_SySy_peak_728	0	+
chr11	6789794	6789977	m6AIP_SySy_peak_847	0	+
chr11	29171547	29171703	m6AIP_SySy_peak_890a	0	-
chr11	29171704	29171888	m6AIP_SySy_peak_890b	0	-
chr11	29172356	29172499	m6AIP_SySy_peak_891a	0	-
chr11	29172500	29172636	m6AIP_SySy_peak_891b	0	-
chr11	33541081	33541275	m6AIP_SySy_peak_911	0	+
chr11	33542268	33542474	m6AIP_SySy_peak_912	0	-
chr11	49713593	49713713	m6AIP_SySy_peak_936	0	+
chr11	51176599	51176806	m6AIP_SySy_peak_944	0	-
chr11	51235326	51235576	m6AIP_SySy_peak_947	0	+
chr11	70011704	70011841	m6AIP_SySy_peak_1061a	0	+
chr11	70011842	70011981	m6AIP_SySy_peak_1061b	0	+
chr11	70460467	70460653	m6AIP_SySy_peak_1066	0	-
chr11	74897663	74897812	m6AIP_SySy_peak_1093	0	-
chr11	78245687	78245904	m6AIP_SySy_peak_1138	0	-
chr11	82978524	82978709	m6AIP_SySy_peak_1162	0	-
chr11	85190740	85190990	m6AIP_SySy_peak_1177	0	-
chr11	96827846	96828096	m6AIP_SySy_peak_1229b	0	-
chr11	117764232	117764391	m6AIP_SySy_peak_1368	0	+
chr11	119435950	119436096	m6AIP_SySy_peak_1387a	0	+
chr11	119436097	119436202	m6AIP_SySy_peak_1387b	0	+
chr11	119436203	119436337	m6AIP_SySy_peak_1387c	0	+
chr11	119440434	119440635	m6AIP_SySy_peak_1388	0	+
chr11	119440940	119441190	m6AIP_SySy_peak_1389	0	+
chr11	119441582	119441740	m6AIP_SySy_peak_1390b	0	+
chr11	119441741	119441866	m6AIP_SySy_peak_1390c	0	+
chr11	119443112	119443264	m6AIP_SySy_peak_1391b	0	+
chr11	119443265	119443463	m6AIP_SySy_peak_1391c	0	+
chr11	119486290	119486540	m6AIP_SySy_peak_1392	0	+
chr11	120787585	120787778	m6AIP_SySy_peak_1414a	0	-
chr11	120787779	120787925	m6AIP_SySy_peak_1414b	0	-
chr11	121906263	121906428	m6AIP_SySy_peak_1426	0	-
chr11	121942490	121942740	m6AIP_SySy_peak_1427	0	-
chr11	121942992	121943170	m6AIP_SySy_peak_1428	0	-
chr12	19047355	19047585	m6AIP_SySy_peak_1461	0	+
chr12	20313304	20313456	m6AIP_SySy_peak_1466a	0	+
chr12	20313457	20313593	m6AIP_SySy_peak_1466b	0	+
chr12	20661601	20661806	m6AIP_SySy_peak_1467	0	+
chr12	33439733	33439951	m6AIP_SySy_peak_1482b	0	+
chr12	81462806	81462936	m6AIP_SySy_peak_1568b	0	-
chr12	108836356	108836540	m6AIP_SySy_peak_1668	0	+
chr12	109575856	109576074	m6AIP_SySy_peak_1674b	0	+
chr12	109576189	109576388	m6AIP_SySy_peak_1674c	0	+
chr12	109576389	109576539	m6AIP_SySy_peak_1674d	0	+
chr12	109576540	109576721	m6AIP_SySy_peak_1674e	0	+
chr12	109576722	109576892	m6AIP_SySy_peak_1674f	0	+
chr12	112772828	112773052	m6AIP_SySy_peak_1707	0	-
chr12	112773900	112774080	m6AIP_SySy_peak_1708	0	-
chr12	112774771	112774991	m6AIP_SySy_peak_1709a	0	-
chr12	112774992	112775149	m6AIP_SySy_peak_1709b	0	-
chr12	112775662	112775870	m6AIP_SySy_peak_1710	0	-
chr12	112784687	112784937	m6AIP_SySy_peak_1713	0	-
chr12	112785447	112785590	m6AIP_SySy_peak_1714	0	-
chr12	116399257	116399367	m6AIP_SySy_peak_1729a	0	-
chr13	9173412	9173655	m6AIP_SySy_peak_1744	0	+
chr13	22835517	22835767	m6AIP_SySy_peak_1777	0	-
chr13	24812880	24813130	m6AIP_SySy_peak_1789	0	+
chr13	24989931	24990083	m6AIP_SySy_peak_1791	0	-
chr13	44869859	44869982	m6AIP_SySy_peak_1828	0	-
chr13	61746221	61746412	m6AIP_SySy_peak_1886	0	+
chr13	62049141	62049264	m6AIP_SySy_peak_1887	0	+
chr13	62452670	62452799	m6AIP_SySy_peak_1893b	0	-
chr13	62452800	62452899	m6AIP_SySy_peak_1893c	0	-
chr13	62672307	62672507	m6AIP_SySy_peak_1899b	0	-
chr13	62672508	62672710	m6AIP_SySy_peak_1899c	0	-
chr13	64275081	64275259	m6AIP_SySy_peak_1913	0	-
chr13	65959905	65960012	m6AIP_SySy_peak_1917	0	+
chr13	66280293	66280431	m6AIP_SySy_peak_1918	0	-
chr13	74445620	74445870	m6AIP_SySy_peak_1956	0	-
chr13	74552086	74552297	m6AIP_SySy_peak_1958	0	-
chr13	74552848	74553066	m6AIP_SySy_peak_1959b	0	-
chr13	74605933	74606091	m6AIP_SySy_peak_1961	0	-
chr13	93305025	93305232	m6AIP_SySy_peak_1982b	0	+
chr13	94646105	94646328	m6AIP_SySy_peak_1986	0	-
chr13	97506795	97507042	m6AIP_SySy_peak_2004	0	+
chr13	97512109	97512359	m6AIP_SySy_peak_2008d	0	+
chr13	111552660	111552910	m6AIP_SySy_peak_2038	0	+
chr13	113318729	113318979	m6AIP_SySy_peak_2049	0	+
chr13	113319466	113319668	m6AIP_SySy_peak_2050a	0	+
chr13	113319918	113320116	m6AIP_SySy_peak_2050c	0	+
chr13	113320117	113320297	m6AIP_SySy_peak_2050d	0	+
chr13	113368357	113368470	m6AIP_SySy_peak_2054a	0	+
chr13	113368471	113368611	m6AIP_SySy_peak_2054b	0	+
chr13	113368612	113368769	m6AIP_SySy_peak_2054c	0	+
chr13	113368770	113368904	m6AIP_SySy_peak_2054d	0	+
chr13	113368905	113369002	m6AIP_SySy_peak_2054e	0	+
chr14	7962504	7962754	m6AIP_SySy_peak_2071	0	+
chr14	14343851	14344017	m6AIP_SySy_peak_2077	0	-
chr14	14344363	14344541	m6AIP_SySy_peak_2078	0	-
chr14	26533667	26533917	m6AIP_SySy_peak_2102	0	-
chr14	57524548	57524798	m6AIP_SySy_peak_2204	0	-
chr14	59060374	59060478	m6AIP_SySy_peak_2211	0	-
chr14	72839271	72839463	m6AIP_SySy_peak_2263	0	-
chr14	76516550	76516800	m6AIP_SySy_peak_2277	0	+
chr15	76646181	76646326	m6AIP_SySy_peak_2444	0	-
chr15	79418987	79419144	m6AIP_SySy_peak_2467	0	-
chr15	79961345	79961573	m6AIP_SySy_peak_2476	0	-
chr15	86194845	86195043	m6AIP_SySy_peak_2526	0	+
chr15	88710133	88710219	m6AIP_SySy_peak_2530a	0	+
chr15	88710220	88710355	m6AIP_SySy_peak_2530b	0	+
chr15	88710356	88710546	m6AIP_SySy_peak_2530c	0	+
chr15	88861567	88861687	m6AIP_SySy_peak_2533	0	+
chr15	98645341	98645572	m6AIP_SySy_peak_2567	0	-
chr16	4038912	4039039	m6AIP_SySy_peak_2620	0	-
chr16	7947132	7947382	m6AIP_SySy_peak_2642	0	-
chr16	13756504	13756741	m6AIP_SySy_peak_2666	0	+
chr16	89884917	89885124	m6AIP_SySy_peak_2825b	0	-
chr16	89897822	89897973	m6AIP_SySy_peak_2826b	0	-
chr16	93792522	93792655	m6AIP_SySy_peak_2859a	0	-
chr16	93792656	93792869	m6AIP_SySy_peak_2859b	0	-
chr16	93792870	93793098	m6AIP_SySy_peak_2859c	0	-
chr16	98059870	98060097	m6AIP_SySy_peak_2886a	0	-
chr16	98060098	98060277	m6AIP_SySy_peak_2886b	0	-
chr17	16972822	16972900	m6AIP_SySy_peak_2922a	0	+
chr17	16972901	16973078	m6AIP_SySy_peak_2922b	0	+
chr17	16973317	16973474	m6AIP_SySy_peak_2923a	0	+
chr17	16973475	16973594	m6AIP_SySy_peak_2923b	0	+
chr17	16973595	16973787	m6AIP_SySy_peak_2923c	0	+
chr17	17039268	17039411	m6AIP_SySy_peak_2924a	0	+
chr17	17039412	17039622	m6AIP_SySy_peak_2924b	0	+
chr17	17039785	17039977	m6AIP_SySy_peak_2924c	0	+
chr17	17204756	17204926	m6AIP_SySy_peak_2926a	0	+
chr17	17204927	17205156	m6AIP_SySy_peak_2926b	0	+
chr17	17205856	17206106	m6AIP_SySy_peak_2927	0	+
chr17	17264958	17265199	m6AIP_SySy_peak_2929	0	+
chr17	17265444	17265638	m6AIP_SySy_peak_2930	0	+
chr17	17322175	17322311	m6AIP_SySy_peak_2932	0	+
chr17	22464051	22464181	m6AIP_SySy_peak_2951a	0	+
chr17	22464182	22464295	m6AIP_SySy_peak_2951b	0	+
chr17	22477620	22477837	m6AIP_SySy_peak_2952	0	+
chr17	22480027	22480277	m6AIP_SySy_peak_2953	0	+
chr17	22710631	22710881	m6AIP_SySy_peak_2954a	0	-
chr17	24864888	24865073	m6AIP_SySy_peak_2982	0	-
chr17	32285186	32285371	m6AIP_SySy_peak_3056	0	+
chr17	32858307	32858487	m6AIP_SySy_peak_3066	0	-
chr17	33370445	33370691	m6AIP_SySy_peak_3077b	0	-
chr17	34533256	34533444	m6AIP_SySy_peak_3095b	0	-
chr17	34997758	34997887	m6AIP_SySy_peak_3104a	0	-
chr17	34997888	34998094	m6AIP_SySy_peak_3104b	0	-
chr17	34998115	34998329	m6AIP_SySy_peak_3104c	0	-
chr17	34998330	34998545	m6AIP_SySy_peak_3104d	0	-
chr17	34998567	34998808	m6AIP_SySy_peak_3104e	0	-
chr17	34999007	34999127	m6AIP_SySy_peak_3105a	0	-
chr17	34999128	34999325	m6AIP_SySy_peak_3105b	0	-
chr17	38014100	38014227	m6AIP_SySy_peak_3124	0	+
chr17	45436432	45436682	m6AIP_SySy_peak_3129	0	+
chr17	45439781	45439913	m6AIP_SySy_peak_3131	0	+
chr17	45440775	45441025	m6AIP_SySy_peak_3132	0	+
chr17	45563343	45563450	m6AIP_SySy_peak_3134	0	+
chr17	66155965	66156186	m6AIP_SySy_peak_3213	0	+
chr17	66322094	66322200	m6AIP_SySy_peak_3214	0	+
chr17	70765924	70766126	m6AIP_SySy_peak_3228	0	-
chr17	70800132	70800276	m6AIP_SySy_peak_3229a	0	-
chr17	70800277	70800384	m6AIP_SySy_peak_3229b	0	-
chr17	70800600	70800757	m6AIP_SySy_peak_3230b	0	-
chr17	70872885	70873108	m6AIP_SySy_peak_3234a	0	+
chr17	70963689	70963791	m6AIP_SySy_peak_3236	0	+
chr17	79648478	79648625	m6AIP_SySy_peak_3254a	0	-
chr17	79648626	79648804	m6AIP_SySy_peak_3254b	0	-
chr17	87826642	87826892	m6AIP_SySy_peak_3277	0	+
chr18	36288275	36288525	m6AIP_SySy_peak_3363	0	+
chr18	37762426	37762579	m6AIP_SySy_peak_3395a	0	-
chr18	37762580	37762730	m6AIP_SySy_peak_3395b	0	-
chr18	37763896	37764146	m6AIP_SySy_peak_3396	0	-
chr18	37767079	37767257	m6AIP_SySy_peak_3399a	0	-
chr18	38635664	38635819	m6AIP_SySy_peak_3409	0	-
chr18	54699132	54699248	m6AIP_SySy_peak_3428	0	-
chr18	68692074	68692179	m6AIP_SySy_peak_3466	0	+
chr18	75358643	75358893	m6AIP_SySy_peak_3478	0	-
chr18	75360076	75360251	m6AIP_SySy_peak_3479a	0	-
chr18	75360252	75360441	m6AIP_SySy_peak_3479b	0	-
chr19	4156714	4156815	m6AIP_SySy_peak_3527	0	-
chr19	23141082	23141303	m6AIP_SySy_peak_3619a	0	+
chr19	38317629	38317742	m6AIP_SySy_peak_3672a	0	-
chr19	38317743	38317884	m6AIP_SySy_peak_3672b	0	-
chr19	41582106	41582356	m6AIP_SySy_peak_3685a	0	+
chr19	41582402	41582585	m6AIP_SySy_peak_3685b	0	+
chr19	41584554	41584684	m6AIP_SySy_peak_3686a	0	+
chr19	41584685	41584816	m6AIP_SySy_peak_3686b	0	+
chr19	41586515	41586628	m6AIP_SySy_peak_3687	0	+
chr19	46883869	46884028	m6AIP_SySy_peak_3732	0	-
chr19	56511583	56511833	m6AIP_SySy_peak_3743a	0	+
chr19	56511854	56512104	m6AIP_SySy_peak_3743b	0	+
chr19	61295407	61295621	m6AIP_SySy_peak_3764a	0	-
chr19	61295622	61295771	m6AIP_SySy_peak_3764b	0	-
chr19	61295772	61295957	m6AIP_SySy_peak_3764c	0	-
chr19	61308268	61308388	m6AIP_SySy_peak_3765	0	-
chr2	17945323	17945426	m6AIP_SySy_peak_3788	0	+
chr2	27544466	27544583	m6AIP_SySy_peak_3850a	0	+
chr2	27544584	27544707	m6AIP_SySy_peak_3850b	0	+
chr2	27544900	27545146	m6AIP_SySy_peak_3851	0	+
chr2	67268638	67268769	m6AIP_SySy_peak_3956	0	-
chr2	120696576	120696826	m6AIP_SySy_peak_4075	0	+
chr2	120700796	120701040	m6AIP_SySy_peak_4076	0	+
chr2	150195792	150195896	m6AIP_SySy_peak_4144	0	+
chr2	150272379	150272582	m6AIP_SySy_peak_4147	0	+
chr2	150276586	150276765	m6AIP_SySy_peak_4148	0	+
chr2	150326982	150327115	m6AIP_SySy_peak_4152	0	+
chr2	150467617	150467798	m6AIP_SySy_peak_4156	0	-
chr2	152143152	152143402	m6AIP_SySy_peak_4163	0	+
chr2	152177790	152177952	m6AIP_SySy_peak_4165	0	+
chr2	156832142	156832319	m6AIP_SySy_peak_4209a	0	-
chr2	156832320	156832499	m6AIP_SySy_peak_4209b	0	-
chr2	156832500	156832646	m6AIP_SySy_peak_4209c	0	-
chr2	156832852	156832991	m6AIP_SySy_peak_4210	0	-
chr2	165289952	165290154	m6AIP_SySy_peak_4252a	0	-
chr2	165290155	165290359	m6AIP_SySy_peak_4252b	0	-
chr2	166252791	166253012	m6AIP_SySy_peak_4262b	0	-
chr2	166253541	166253759	m6AIP_SySy_peak_4263b	0	-
chr2	168983564	168983814	m6AIP_SySy_peak_4281	0	+
chr2	168986436	168986536	m6AIP_SySy_peak_4282	0	+
chr2	174962668	174962805	m6AIP_SySy_peak_4296b	0	+
chr2	174962806	174962931	m6AIP_SySy_peak_4296c	0	+
chr2	175020495	175020670	m6AIP_SySy_peak_4297a	0	+
chr2	175020693	175020876	m6AIP_SySy_peak_4297b	0	+
chr2	175020877	175021062	m6AIP_SySy_peak_4297c	0	+
chr2	175059760	175059861	m6AIP_SySy_peak_4298	0	-
chr2	175059966	175060085	m6AIP_SySy_peak_4299	0	-
chr2	175167348	175167531	m6AIP_SySy_peak_4301a	0	-
chr2	175167532	175167690	m6AIP_SySy_peak_4301b	0	-
chr2	177088279	177088423	m6AIP_SySy_peak_4303	0	+
chr2	177088518	177088636	m6AIP_SySy_peak_4304	0	+
chr2	177123986	177124148	m6AIP_SySy_peak_4306a	0	-
chr2	177124149	177124375	m6AIP_SySy_peak_4306b	0	-
chr2	177312554	177312768	m6AIP_SySy_peak_4309b	0	-
chr2	177943491	177943683	m6AIP_SySy_peak_4314	0	-
chr2	178048454	178048600	m6AIP_SySy_peak_4316	0	+
chr2	178066128	178066378	m6AIP_SySy_peak_4317	0	-
chr3	5860373	5860586	m6AIP_SySy_peak_4351a	0	+
chr3	5860587	5860744	m6AIP_SySy_peak_4351b	0	+
chr3	22282820	22283070	m6AIP_SySy_peak_4378	0	-
chr3	22283327	22283515	m6AIP_SySy_peak_4379	0	-
chr3	22283708	22283808	m6AIP_SySy_peak_4380	0	-
chr3	22284640	22284890	m6AIP_SySy_peak_4381	0	-
chr3	22746864	22747064	m6AIP_SySy_peak_4382	0	+
chr3	41440227	41440477	m6AIP_SySy_peak_4423	0	-
chr3	53451820	53452070	m6AIP_SySy_peak_4438	0	-
chr3	84903689	84903904	m6AIP_SySy_peak_4468a	0	+
chr3	84903905	84904053	m6AIP_SySy_peak_4468b	0	+
chr3	88577668	88577769	m6AIP_SySy_peak_4486	0	-
chr3	89772735	89772824	m6AIP_SySy_peak_4504a	0	-
chr3	89772825	89772919	m6AIP_SySy_peak_4504b	0	-
chr3	96868503	96868637	m6AIP_SySy_peak_4540	0	-
chr3	104864668	104864816	m6AIP_SySy_peak_4579	0	-
chr3	105678289	105678539	m6AIP_SySy_peak_4582	0	-
chr3	107324797	107325001	m6AIP_SySy_peak_4587a	0	-
chr3	107325002	107325170	m6AIP_SySy_peak_4587b	0	-
chr3	107325171	107325386	m6AIP_SySy_peak_4587c	0	-
chr3	107325698	107325948	m6AIP_SySy_peak_4588	0	-
chr3	113630376	113630626	m6AIP_SySy_peak_4610	0	+
chr3	132838504	132838754	m6AIP_SySy_peak_4629b	0	+
chr3	135514832	135514926	m6AIP_SySy_peak_4639b	0	-
chr3	146787161	146787411	m6AIP_SySy_peak_4649	0	-
chr4	11177751	11178001	m6AIP_SySy_peak_4672a	0	-
chr4	11178167	11178409	m6AIP_SySy_peak_4672b	0	-
chr4	11180682	11180868	m6AIP_SySy_peak_4673	0	-
chr4	44009661	44009911	m6AIP_SySy_peak_4742	0	-
chr4	86932212	86932426	m6AIP_SySy_peak_4803	0	+
chr4	99653820	99654070	m6AIP_SySy_peak_4816	0	-
chr4	116802621	116802871	m6AIP_SySy_peak_4869	0	-
chr4	119307573	119307686	m6AIP_SySy_peak_4887c	0	-
chr4	119307687	119307790	m6AIP_SySy_peak_4887d	0	-
chr4	132492457	132492678	m6AIP_SySy_peak_4959	0	-
chr4	141683029	141683257	m6AIP_SySy_peak_5056	0	-
chr4	145453339	145453589	m6AIP_SySy_peak_5077	0	+
chr4	145537958	145538070	m6AIP_SySy_peak_5079	0	+
chr4	146049986	146050154	m6AIP_SySy_peak_5083	0	+
chr4	146052575	146052766	m6AIP_SySy_peak_5085	0	+
chr4	146052869	146053074	m6AIP_SySy_peak_5086	0	+
chr4	146480386	146480636	m6AIP_SySy_peak_5089	0	+
chr4	147587154	147587242	m6AIP_SySy_peak_5093a	0	+
chr4	154646558	154646705	m6AIP_SySy_peak_5143b	0	-
chr4	154646706	154646907	m6AIP_SySy_peak_5143c	0	-
chr4	154647636	154647795	m6AIP_SySy_peak_5144a	0	-
chr4	154654857	154655047	m6AIP_SySy_peak_5146a	0	-
chr5	25532164	25532310	m6AIP_SySy_peak_5206	0	-
chr5	64406690	64406892	m6AIP_SySy_peak_5304	0	+
chr5	64421418	64421520	m6AIP_SySy_peak_5305	0	+
chr5	104456311	104456532	m6AIP_SySy_peak_5362a	0	-
chr5	104583019	104583269	m6AIP_SySy_peak_5368	0	+
chr5	104583407	104583657	m6AIP_SySy_peak_5369	0	+
chr5	104584129	104584217	m6AIP_SySy_peak_5370c	0	+
chr5	104584218	104584390	m6AIP_SySy_peak_5370d	0	+
chr5	104751269	104751519	m6AIP_SySy_peak_5371	0	+
chr5	110078903	110079153	m6AIP_SySy_peak_5407	0	-
chr5	113182884	113183088	m6AIP_SySy_peak_5435	0	-
chr5	113183712	113183944	m6AIP_SySy_peak_5437	0	-
chr5	113191012	113191141	m6AIP_SySy_peak_5438	0	-
chr5	113191709	113191875	m6AIP_SySy_peak_5439b	0	-
chr5	113772009	113772200	m6AIP_SySy_peak_5446	0	-
chr5	114479841	114480091	m6AIP_SySy_peak_5454	0	-
chr5	115186992	115187152	m6AIP_SySy_peak_5462	0	-
chr5	116007644	116007894	m6AIP_SySy_peak_5474	0	+
chr5	116415763	116416013	m6AIP_SySy_peak_5476	0	+
chr5	117378885	117379108	m6AIP_SySy_peak_5479	0	-
chr5	134354878	134355080	m6AIP_SySy_peak_5554	0	+
chr5	138976711	138976866	m6AIP_SySy_peak_5595	0	-
chr5	146895587	146895831	m6AIP_SySy_peak_5637	0	-
chr6	30152036	30152286	m6AIP_SySy_peak_5692	0	+
chr6	31516060	31516170	m6AIP_SySy_peak_5695	0	+
chr6	37971869	37972092	m6AIP_SySy_peak_5708	0	+
chr6	48084973	48085116	m6AIP_SySy_peak_5733	0	+
chr6	60361902	60362069	m6AIP_SySy_peak_5751	0	+
chr6	83454886	83455136	m6AIP_SySy_peak_5780	0	-
chr6	90436442	90436568	m6AIP_SySy_peak_5809a	0	-
chr6	90436569	90436731	m6AIP_SySy_peak_5809b	0	-
chr6	119922567	119922748	m6AIP_SySy_peak_5879	0	+
chr6	120203206	120203391	m6AIP_SySy_peak_5882	0	-
chr6	120203529	120203761	m6AIP_SySy_peak_5883a	0	-
chr6	122453390	122453595	m6AIP_SySy_peak_5897b	0	-
chr6	125082445	125082670	m6AIP_SySy_peak_5909	0	+
chr6	125240734	125240948	m6AIP_SySy_peak_5914a	0	+
chr7	4911500	4911726	m6AIP_SySy_peak_5974	0	-
chr7	6156765	6156898	m6AIP_SySy_peak_5979	0	+
chr7	24184533	24184783	m6AIP_SySy_peak_6038	0	+
chr7	25271017	25271258	m6AIP_SySy_peak_6048a	0	+
chr7	25271544	25271794	m6AIP_SySy_peak_6048b	0	+
chr7	25272899	25273149	m6AIP_SySy_peak_6049b	0	+
chr7	26425090	26425340	m6AIP_SySy_peak_6064	0	+
chr7	29924317	29924544	m6AIP_SySy_peak_6121	0	-
chr7	30160874	30161018	m6AIP_SySy_peak_6129a	0	-
chr7	30161019	30161239	m6AIP_SySy_peak_6129b	0	-
chr7	30461210	30461460	m6AIP_SySy_peak_6134	0	-
chr7	39567256	39567446	m6AIP_SySy_peak_6165a	0	+
chr7	39567457	39567707	m6AIP_SySy_peak_6165b	0	+
chr7	41162698	41162907	m6AIP_SySy_peak_6167a	0	-
chr7	41162908	41163007	m6AIP_SySy_peak_6167b	0	-
chr7	41526315	41526491	m6AIP_SySy_peak_6171	0	-
chr7	41544493	41544644	m6AIP_SySy_peak_6173a	0	-
chr7	41544646	41544866	m6AIP_SySy_peak_6173b	0	-
chr7	41545091	41545229	m6AIP_SySy_peak_6174	0	-
chr7	41546497	41546618	m6AIP_SySy_peak_6175a	0	-
chr7	41546619	41546745	m6AIP_SySy_peak_6175b	0	-
chr7	41625439	41625614	m6AIP_SySy_peak_6176a	0	+
chr7	41625615	41625704	m6AIP_SySy_peak_6176b	0	+
chr7	41627838	41628025	m6AIP_SySy_peak_6177a	0	+
chr7	42474145	42474395	m6AIP_SySy_peak_6179	0	-
chr7	42476551	42476691	m6AIP_SySy_peak_6180	0	-
chr7	42578132	42578236	m6AIP_SySy_peak_6181	0	-
chr7	42580574	42580698	m6AIP_SySy_peak_6182a	0	-
chr7	42580699	42580884	m6AIP_SySy_peak_6182b	0	-
chr7	42703595	42703676	m6AIP_SySy_peak_6185a	0	-
chr7	42703677	42703782	m6AIP_SySy_peak_6185b	0	-
chr7	42703888	42704138	m6AIP_SySy_peak_6186	0	-
chr7	42708290	42708395	m6AIP_SySy_peak_6188	0	-
chr7	42815132	42815382	m6AIP_SySy_peak_6189	0	-
chr7	42815665	42815840	m6AIP_SySy_peak_6190a	0	-
chr7	42816140	42816284	m6AIP_SySy_peak_6190c	0	-
chr7	43098607	43098798	m6AIP_SySy_peak_6193	0	+
chr7	43101991	43102158	m6AIP_SySy_peak_6195a	0	+
chr7	43199786	43199965	m6AIP_SySy_peak_6196	0	+
chr7	43229391	43229559	m6AIP_SySy_peak_6199	0	+
chr7	43231909	43232136	m6AIP_SySy_peak_6200	0	+
chr7	43265262	43265512	m6AIP_SySy_peak_6201	0	+
chr7	44849466	44849547	m6AIP_SySy_peak_6217a	0	+
chr7	44849548	44849679	m6AIP_SySy_peak_6217b	0	+
chr7	44877338	44877442	m6AIP_SySy_peak_6220	0	-
chr7	90467667	90467859	m6AIP_SySy_peak_6315	0	-
chr7	98590320	98590543	m6AIP_SySy_peak_6341b	0	-
chr7	101944699	101944825	m6AIP_SySy_peak_6355	0	-
chr7	107212919	107213002	m6AIP_SySy_peak_6373a	0	+
chr7	107213003	107213175	m6AIP_SySy_peak_6373b	0	+
chr7	113260606	113260856	m6AIP_SySy_peak_6385	0	-
chr7	116123837	116124058	m6AIP_SySy_peak_6387a	0	-
chr7	127197780	127197951	m6AIP_SySy_peak_6441b	0	+
chr7	127478576	127478764	m6AIP_SySy_peak_6455a	0	+
chr7	127478765	127478968	m6AIP_SySy_peak_6455b	0	+
chr7	127559026	127559127	m6AIP_SySy_peak_6457a	0	+
chr7	127559128	127559279	m6AIP_SySy_peak_6457b	0	+
chr7	127559280	127559427	m6AIP_SySy_peak_6457c	0	+
chr7	127559428	127559527	m6AIP_SySy_peak_6457d	0	+
chr7	143635331	143635461	m6AIP_SySy_peak_6524	0	-
chr8	12543843	12544026	m6AIP_SySy_peak_6557a	0	-
chr8	12544027	12544211	m6AIP_SySy_peak_6557b	0	-
chr8	12544285	12544535	m6AIP_SySy_peak_6557c	0	-
chr8	12544818	12545009	m6AIP_SySy_peak_6558	0	-
chr8	13783778	13783912	m6AIP_SySy_peak_6566a	0	-
chr8	13783913	13784112	m6AIP_SySy_peak_6566b	0	-
chr8	15519855	15519963	m6AIP_SySy_peak_6574	0	+
chr8	25847472	25847588	m6AIP_SySy_peak_6597	0	-
chr8	41083779	41084029	m6AIP_SySy_peak_6622	0	-
chr8	43160080	43160185	m6AIP_SySy_peak_6628	0	-
chr8	43160276	43160441	m6AIP_SySy_peak_6629	0	-
chr8	57506613	57506729	m6AIP_SySy_peak_6658	0	+
chr8	78086885	78087135	m6AIP_SySy_peak_6729	0	+
chr8	83669340	83669590	m6AIP_SySy_peak_6740	0	-
chr8	89045943	89046158	m6AIP_SySy_peak_6782	0	-
chr8	106130322	106130572	m6AIP_SySy_peak_6810	0	-
chr8	107667921	107668098	m6AIP_SySy_peak_6833	0	-
chr8	111157253	111157465	m6AIP_SySy_peak_6853b	0	-
chr8	121542723	121542942	m6AIP_SySy_peak_6880a	0	+
chr8	122883623	122883755	m6AIP_SySy_peak_6895b	0	-
chr9	17527102	17527211	m6AIP_SySy_peak_6951b	0	-
chr9	17531308	17531489	m6AIP_SySy_peak_6952b	0	-
chr9	40293536	40293786	m6AIP_SySy_peak_7024	0	-
chr9	41965028	41965275	m6AIP_SySy_peak_7026a	0	-
chr9	41965276	41965439	m6AIP_SySy_peak_7026b	0	-
chr9	50739493	50739743	m6AIP_SySy_peak_7069	0	-
chr9	73013696	73013945	m6AIP_SySy_peak_7164	0	-
chr9	76316171	76316421	m6AIP_SySy_peak_7169	0	+
chr9	76359510	76359760	m6AIP_SySy_peak_7170	0	+
chr9	118403139	118403319	m6AIP_SySy_peak_7307a	0	-
chr9	118403341	118403548	m6AIP_SySy_peak_7307b	0	-
chr9	119434009	119434259	m6AIP_SySy_peak_7315	0	+
chrX	8070756	8071006	m6AIP_SySy_peak_7343	0	+
chrX	73966401	73966631	m6AIP_SySy_peak_7376b	0	-
chrX	93981800	93981947	m6AIP_SySy_peak_7384a	0	+
chrX	93981948	93982125	m6AIP_SySy_peak_7384b	0	+
chrX	101793838	101793983	m6AIP_SySy_peak_7407a	0	-
chrX	101793984	101794170	m6AIP_SySy_peak_7407b	0	-
chrX	101795044	101795294	m6AIP_SySy_peak_7408	0	+
chrX	150521673	150521793	m6AIP_SySy_peak_7439	0	-
chrY	1033906	1034033	m6AIP_SySy_peak_7461a	0	+
chrY	1034034	1034135	m6AIP_SySy_peak_7461b	0	+
chrY	1034259	1034359	m6AIP_SySy_peak_7462	0	+
chrY	1047161	1047380	m6AIP_SySy_peak_7463b	0	+
