# Supplementary material for: Acute depletion of METTL3 implicates N6-methyladenosine in alternative intron/exon inclusion in the nascent transcriptome
Source: Genome Res. 2021 Aug;31(8):1395–408. doi: 10.1101/gr.271635.120 (PMC8327914; doi:10.1101/gr.271635.120)
Supplement: Supplemental Material [file supp_gr.271635.120_Supplemental_Data_S1.zip › Supplemental_Data_S1/m6AIP_ConfGroup1.narrowPeak.refined.bed.intron]

chr1	4781845	4782083	m6AIP_SySy_peak_1	0	-
chr1	33802325	33802575	m6AIP_SySy_peak_36e	0	-
chr1	34177789	34177901	m6AIP_SySy_peak_37a	0	+
chr1	34177902	34178034	m6AIP_SySy_peak_37b	0	+
chr1	34180230	34180480	m6AIP_SySy_peak_38	0	+
chr1	34181215	34181365	m6AIP_SySy_peak_39	0	+
chr1	34237702	34237865	m6AIP_SySy_peak_47	0	+
chr1	60477038	60477216	m6AIP_SySy_peak_102a	0	+
chr1	60477217	60477397	m6AIP_SySy_peak_102b	0	+
chr1	63232320	63232496	m6AIP_SySy_peak_111	0	+
chr1	78666258	78666499	m6AIP_SySy_peak_158a	0	+
chr1	78666500	78666672	m6AIP_SySy_peak_158b	0	+
chr1	105534004	105534106	m6AIP_SySy_peak_201	0	-
chr1	132207531	132207781	m6AIP_SySy_peak_247	0	+
chr1	151413140	151413268	m6AIP_SySy_peak_294	0	-
chr1	151414314	151414471	m6AIP_SySy_peak_295	0	-
chr1	156051534	156051784	m6AIP_SySy_peak_313a	0	+
chr1	192983952	192984202	m6AIP_SySy_peak_445	0	-
chr10	3992556	3992689	m6AIP_SySy_peak_454	0	+
chr10	7450450	7450582	m6AIP_SySy_peak_464	0	-
chr10	12548011	12548196	m6AIP_SySy_peak_483	0	-
chr10	30588265	30588378	m6AIP_SySy_peak_500	0	-
chr10	39626592	39626842	m6AIP_SySy_peak_515	0	+
chr10	41799945	41800078	m6AIP_SySy_peak_529a	0	-
chr10	43345790	43346005	m6AIP_SySy_peak_534b	0	+
chr10	61696686	61696813	m6AIP_SySy_peak_566a	0	+
chr10	61696814	61697001	m6AIP_SySy_peak_566b	0	+
chr10	67152233	67152389	m6AIP_SySy_peak_578	0	+
chr10	68133042	68133256	m6AIP_SySy_peak_585b	0	-
chr10	68133257	68133486	m6AIP_SySy_peak_585c	0	-
chr10	80080110	80080271	m6AIP_SySy_peak_635	0	-
chr10	84551615	84551865	m6AIP_SySy_peak_692	0	-
chr10	89813936	89814186	m6AIP_SySy_peak_712	0	+
chr10	99109110	99109349	m6AIP_SySy_peak_732	0	+
chr10	99109934	99110184	m6AIP_SySy_peak_733	0	+
chr10	120109451	120109587	m6AIP_SySy_peak_762b	0	-
chr10	120109588	120109680	m6AIP_SySy_peak_762c	0	-
chr10	123048724	123048824	m6AIP_SySy_peak_772	0	-
chr10	128115175	128115247	m6AIP_SySy_peak_787a	0	+
chr11	19962063	19962287	m6AIP_SySy_peak_858	0	+
chr11	21144029	21144279	m6AIP_SySy_peak_867	0	+
chr11	33356188	33356322	m6AIP_SySy_peak_909	0	-
chr11	33421042	33421178	m6AIP_SySy_peak_910	0	-
chr11	55487309	55487498	m6AIP_SySy_peak_967	0	+
chr11	69604445	69604695	m6AIP_SySy_peak_1048	0	-
chr11	70943278	70943474	m6AIP_SySy_peak_1071	0	-
chr11	77709655	77709770	m6AIP_SySy_peak_1123	0	+
chr11	78677131	78677358	m6AIP_SySy_peak_1145	0	-
chr11	86689700	86689892	m6AIP_SySy_peak_1187a	0	+
chr11	86689893	86690086	m6AIP_SySy_peak_1187b	0	+
chr11	95750323	95750573	m6AIP_SySy_peak_1222b	0	+
chr11	97519687	97519905	m6AIP_SySy_peak_1238a	0	-
chr11	97519906	97520124	m6AIP_SySy_peak_1238b	0	-
chr11	101083622	101083872	m6AIP_SySy_peak_1267	0	+
chr11	104312286	104312389	m6AIP_SySy_peak_1301	0	+
chr11	104423811	104423939	m6AIP_SySy_peak_1303a	0	-
chr11	107099745	107099831	m6AIP_SySy_peak_1318b	0	-
chr11	115576160	115576309	m6AIP_SySy_peak_1340a	0	+
chr12	8681128	8681323	m6AIP_SySy_peak_1452a	0	+
chr12	8681324	8681458	m6AIP_SySy_peak_1452b	0	+
chr12	33134926	33135147	m6AIP_SySy_peak_1480b	0	-
chr12	57238345	57238559	m6AIP_SySy_peak_1500a	0	+
chr12	57238560	57238697	m6AIP_SySy_peak_1500b	0	+
chr12	57238875	57239125	m6AIP_SySy_peak_1501	0	+
chr12	78350908	78351127	m6AIP_SySy_peak_1547	0	+
chr12	79415189	79415439	m6AIP_SySy_peak_1558	0	+
chr12	98813864	98813996	m6AIP_SySy_peak_1627b	0	-
chr12	98813997	98814095	m6AIP_SySy_peak_1627c	0	-
chr12	102753825	102754075	m6AIP_SySy_peak_1649	0	-
chr12	104780278	104780420	m6AIP_SySy_peak_1658	0	-
chr12	112612780	112613008	m6AIP_SySy_peak_1701	0	+
chr12	112613621	112613861	m6AIP_SySy_peak_1702	0	+
chr12	112977419	112977533	m6AIP_SySy_peak_1720a	0	-
chr12	112977534	112977723	m6AIP_SySy_peak_1720b	0	-
chr12	112978291	112978541	m6AIP_SySy_peak_1721a	0	-
chr13	3903223	3903341	m6AIP_SySy_peak_1736	0	-
chr13	3903715	3903887	m6AIP_SySy_peak_1737	0	-
chr13	21181362	21181563	m6AIP_SySy_peak_1762b	0	+
chr13	40918304	40918466	m6AIP_SySy_peak_1818a	0	+
chr13	40918467	40918576	m6AIP_SySy_peak_1818b	0	+
chr13	51668656	51668807	m6AIP_SySy_peak_1846a	0	+
chr13	51668808	51668987	m6AIP_SySy_peak_1846b	0	+
chr13	62553793	62554043	m6AIP_SySy_peak_1897	0	-
chr13	73925980	73926126	m6AIP_SySy_peak_1951b	0	-
chr13	93366558	93366743	m6AIP_SySy_peak_1983	0	+
chr13	98922105	98922355	m6AIP_SySy_peak_2014	0	-
chr13	104174166	104174416	m6AIP_SySy_peak_2026	0	-
chr13	109260471	109260721	m6AIP_SySy_peak_2032	0	+
chr13	112578209	112578317	m6AIP_SySy_peak_2046	0	-
chr13	114361456	114361592	m6AIP_SySy_peak_2059	0	-
chr13	119775945	119776146	m6AIP_SySy_peak_2066b	0	-
chr14	8501366	8501527	m6AIP_SySy_peak_2074	0	-
chr14	27480714	27480801	m6AIP_SySy_peak_2110a	0	+
chr14	27480802	27480969	m6AIP_SySy_peak_2110b	0	+
chr14	50920895	50921114	m6AIP_SySy_peak_2160	0	-
chr14	59569363	59569531	m6AIP_SySy_peak_2214	0	-
chr14	61202881	61202973	m6AIP_SySy_peak_2222a	0	+
chr14	61202974	61203066	m6AIP_SySy_peak_2222b	0	+
chr14	61207962	61208072	m6AIP_SySy_peak_2224	0	+
chr14	61210078	61210260	m6AIP_SySy_peak_2226b	0	+
chr14	61210261	61210461	m6AIP_SySy_peak_2226c	0	+
chr14	61212689	61212805	m6AIP_SySy_peak_2227a	0	+
chr14	61212806	61212993	m6AIP_SySy_peak_2227b	0	+
chr14	63665681	63665931	m6AIP_SySy_peak_2237	0	+
chr14	69248847	69249097	m6AIP_SySy_peak_2256	0	-
chr14	77649571	77649743	m6AIP_SySy_peak_2279	0	+
chr15	8205759	8205861	m6AIP_SySy_peak_2316	0	+
chr15	38011842	38012035	m6AIP_SySy_peak_2354a	0	-
chr15	38012036	38012193	m6AIP_SySy_peak_2354b	0	-
chr15	39602094	39602263	m6AIP_SySy_peak_2360	0	+
chr15	41810303	41810486	m6AIP_SySy_peak_2364	0	+
chr15	80246018	80246235	m6AIP_SySy_peak_2484	0	+
chr15	81687077	81687312	m6AIP_SySy_peak_2499a	0	+
chr15	81687320	81687570	m6AIP_SySy_peak_2499b	0	+
chr15	83239677	83239851	m6AIP_SySy_peak_2509	0	-
chr15	96613816	96614066	m6AIP_SySy_peak_2557	0	-
chr15	96614913	96615016	m6AIP_SySy_peak_2558	0	-
chr15	96615406	96615656	m6AIP_SySy_peak_2559	0	-
chr15	99748360	99748514	m6AIP_SySy_peak_2585	0	-
chr16	4001030	4001201	m6AIP_SySy_peak_2619a	0	-
chr16	4001202	4001351	m6AIP_SySy_peak_2619b	0	-
chr16	4165624	4165781	m6AIP_SySy_peak_2625b	0	-
chr16	17121143	17121284	m6AIP_SySy_peak_2677b	0	-
chr16	18501391	18501641	m6AIP_SySy_peak_2700	0	+
chr16	55884083	55884273	m6AIP_SySy_peak_2785	0	-
chr16	57391496	57391669	m6AIP_SySy_peak_2794	0	-
chr16	62854845	62855034	m6AIP_SySy_peak_2798	0	+
chr16	92076907	92077065	m6AIP_SySy_peak_2851a	0	+
chr16	92077066	92077226	m6AIP_SySy_peak_2851b	0	+
chr16	92078171	92078258	m6AIP_SySy_peak_2852a	0	+
chr16	92078259	92078430	m6AIP_SySy_peak_2852b	0	+
chr16	92078775	92078966	m6AIP_SySy_peak_2853a	0	+
chr16	92078967	92079159	m6AIP_SySy_peak_2853b	0	+
chr16	92079160	92079357	m6AIP_SySy_peak_2853c	0	+
chr16	93590249	93590432	m6AIP_SySy_peak_2856d	0	-
chr16	93590433	93590565	m6AIP_SySy_peak_2856e	0	-
chr16	93590566	93590740	m6AIP_SySy_peak_2856f	0	-
chr16	93598360	93598494	m6AIP_SySy_peak_2857	0	-
chr16	94396100	94396204	m6AIP_SySy_peak_2865a	0	+
chr16	94396205	94396399	m6AIP_SySy_peak_2865b	0	+
chr16	94620188	94620438	m6AIP_SySy_peak_2869	0	+
chr16	96002158	96002371	m6AIP_SySy_peak_2874c	0	-
chr17	12974698	12974825	m6AIP_SySy_peak_2909	0	-
chr17	24915669	24915846	m6AIP_SySy_peak_2987c	0	-
chr17	31528757	31528905	m6AIP_SySy_peak_3046	0	+
chr17	47335581	47335818	m6AIP_SySy_peak_3160	0	+
chr17	56209830	56210017	m6AIP_SySy_peak_3182	0	-
chr17	56576192	56576442	m6AIP_SySy_peak_3195	0	-
chr17	63480526	63480645	m6AIP_SySy_peak_3205a	0	-
chr17	63480646	63480803	m6AIP_SySy_peak_3205b	0	-
chr17	66361702	66361872	m6AIP_SySy_peak_3218	0	-
chr17	71458370	71458594	m6AIP_SySy_peak_3239	0	-
chr17	78893303	78893532	m6AIP_SySy_peak_3250	0	-
chr17	80047958	80048167	m6AIP_SySy_peak_3256a	0	-
chr17	80048168	80048359	m6AIP_SySy_peak_3256b	0	-
chr17	87710515	87710725	m6AIP_SySy_peak_3276	0	+
chr17	88457439	88457558	m6AIP_SySy_peak_3283	0	+
chr17	88637074	88637197	m6AIP_SySy_peak_3287b	0	+
chr18	3407754	3407899	m6AIP_SySy_peak_3292	0	+
chr18	25213672	25213922	m6AIP_SySy_peak_3329	0	+
chr18	37656181	37656361	m6AIP_SySy_peak_3374	0	+
chr18	37656770	37657020	m6AIP_SySy_peak_3375	0	+
chr18	37679022	37679272	m6AIP_SySy_peak_3382	0	+
chr18	37685278	37685479	m6AIP_SySy_peak_3384	0	+
chr18	37807519	37807670	m6AIP_SySy_peak_3402	0	+
chr18	61585319	61585515	m6AIP_SySy_peak_3442a	0	+
chr18	61585516	61585714	m6AIP_SySy_peak_3442b	0	+
chr18	67205622	67205784	m6AIP_SySy_peak_3455a	0	+
chr18	67205785	67205971	m6AIP_SySy_peak_3455b	0	+
chr18	67206270	67206505	m6AIP_SySy_peak_3456	0	+
chr19	4803755	4803901	m6AIP_SySy_peak_3540	0	-
chr19	9124461	9124666	m6AIP_SySy_peak_3594	0	-
chr19	29777451	29777636	m6AIP_SySy_peak_3650	0	-
chr19	43890059	43890197	m6AIP_SySy_peak_3702	0	-
chr19	45008425	45008533	m6AIP_SySy_peak_3708b	0	+
chr2	3507014	3507264	m6AIP_SySy_peak_3769	0	-
chr2	5379124	5379231	m6AIP_SySy_peak_3777a	0	-
chr2	5379232	5379360	m6AIP_SySy_peak_3777b	0	-
chr2	18191488	18191628	m6AIP_SySy_peak_3791	0	+
chr2	18269740	18269852	m6AIP_SySy_peak_3793	0	-
chr2	26210818	26211023	m6AIP_SySy_peak_3826a	0	-
chr2	26211024	26211211	m6AIP_SySy_peak_3826b	0	-
chr2	30816131	30816338	m6AIP_SySy_peak_3884	0	+
chr2	71520364	71520515	m6AIP_SySy_peak_3966	0	+
chr2	84442008	84442064	m6AIP_SySy_peak_3988b	0	-
chr2	84442065	84442193	m6AIP_SySy_peak_3988c	0	-
chr2	84442472	84442705	m6AIP_SySy_peak_3989	0	-
chr2	104570011	104570188	m6AIP_SySy_peak_4022a	0	+
chr2	104570189	104570327	m6AIP_SySy_peak_4022b	0	+
chr2	104570328	104570530	m6AIP_SySy_peak_4022c	0	+
chr2	128134936	128135186	m6AIP_SySy_peak_4102	0	+
chr2	131177942	131178171	m6AIP_SySy_peak_4122	0	-
chr2	132817897	132818147	m6AIP_SySy_peak_4126	0	+
chr2	152687253	152687399	m6AIP_SySy_peak_4172a	0	+
chr2	152687400	152687543	m6AIP_SySy_peak_4172b	0	+
chr2	155147496	155147604	m6AIP_SySy_peak_4192	0	+
chr2	155152545	155152671	m6AIP_SySy_peak_4193	0	+
chr2	155640759	155641009	m6AIP_SySy_peak_4196	0	-
chr2	172377919	172378169	m6AIP_SySy_peak_4288	0	+
chr2	179914331	179914581	m6AIP_SySy_peak_4320	0	-
chr3	7547611	7547721	m6AIP_SySy_peak_4352	0	+
chr3	9457931	9458122	m6AIP_SySy_peak_4365	0	-
chr3	9510312	9510562	m6AIP_SySy_peak_4367	0	-
chr3	16213916	16214148	m6AIP_SySy_peak_4373	0	+
chr3	34650043	34650145	m6AIP_SySy_peak_4405	0	+
chr3	34651408	34651558	m6AIP_SySy_peak_4407	0	+
chr3	41720945	41721097	m6AIP_SySy_peak_4426	0	-
chr3	75648577	75648718	m6AIP_SySy_peak_4453a	0	-
chr3	97766801	97767051	m6AIP_SySy_peak_4544	0	-
chr3	97767104	97767263	m6AIP_SySy_peak_4545	0	-
chr3	103353738	103353988	m6AIP_SySy_peak_4567	0	+
chr3	104176075	104176279	m6AIP_SySy_peak_4575a	0	-
chr3	104176280	104176433	m6AIP_SySy_peak_4575b	0	-
chr3	104865252	104865421	m6AIP_SySy_peak_4580a	0	+
chr3	104865422	104865550	m6AIP_SySy_peak_4580b	0	+
chr3	135379492	135379742	m6AIP_SySy_peak_4637	0	+
chr3	152409590	152409781	m6AIP_SySy_peak_4655b	0	+
chr4	34590361	34590578	m6AIP_SySy_peak_4712b	0	-
chr4	34590893	34591143	m6AIP_SySy_peak_4713	0	-
chr4	34591880	34592023	m6AIP_SySy_peak_4714a	0	-
chr4	34592024	34592208	m6AIP_SySy_peak_4714b	0	-
chr4	34592230	34592397	m6AIP_SySy_peak_4714c	0	-
chr4	41450667	41450824	m6AIP_SySy_peak_4730	0	-
chr4	45007151	45007373	m6AIP_SySy_peak_4748	0	-
chr4	108583939	108584155	m6AIP_SySy_peak_4847	0	+
chr4	108584503	108584607	m6AIP_SySy_peak_4848a	0	+
chr4	108584608	108584726	m6AIP_SySy_peak_4848b	0	+
chr4	117288526	117288776	m6AIP_SySy_peak_4876	0	-
chr4	123408856	123409005	m6AIP_SySy_peak_4896a	0	-
chr4	123409017	123409267	m6AIP_SySy_peak_4896b	0	-
chr4	123410592	123410782	m6AIP_SySy_peak_4898a	0	-
chr4	123410999	123411124	m6AIP_SySy_peak_4898d	0	-
chr4	123665252	123665445	m6AIP_SySy_peak_4907b	0	-
chr4	141520883	141521110	m6AIP_SySy_peak_5053a	0	-
chr4	141521111	141521340	m6AIP_SySy_peak_5053b	0	-
chr4	141521344	141521594	m6AIP_SySy_peak_5053c	0	-
chr4	141521599	141521838	m6AIP_SySy_peak_5053d	0	-
chr4	141521839	141522052	m6AIP_SySy_peak_5053e	0	-
chr4	143131519	143131692	m6AIP_SySy_peak_5063a	0	-
chr4	147335781	147335984	m6AIP_SySy_peak_5091a	0	+
chr4	147336039	147336289	m6AIP_SySy_peak_5091b	0	+
chr4	147862581	147862831	m6AIP_SySy_peak_5096	0	-
chr4	149237954	149238168	m6AIP_SySy_peak_5112	0	-
chr4	151964671	151964884	m6AIP_SySy_peak_5126	0	+
chr4	156185602	156185852	m6AIP_SySy_peak_5161	0	-
chr5	3796922	3797161	m6AIP_SySy_peak_5167b	0	-
chr5	21465071	21465321	m6AIP_SySy_peak_5184	0	+
chr5	28347146	28347396	m6AIP_SySy_peak_5210	0	+
chr5	29435573	29435823	m6AIP_SySy_peak_5216	0	+
chr5	32761518	32761638	m6AIP_SySy_peak_5239	0	-
chr5	34167989	34168239	m6AIP_SySy_peak_5252	0	-
chr5	34213656	34213906	m6AIP_SySy_peak_5253	0	-
chr5	67469601	67469762	m6AIP_SySy_peak_5315b	0	+
chr5	67469763	67469926	m6AIP_SySy_peak_5315c	0	+
chr5	67469927	67470087	m6AIP_SySy_peak_5315d	0	+
chr5	76258442	76258691	m6AIP_SySy_peak_5327	0	-
chr5	86828191	86828351	m6AIP_SySy_peak_5339	0	+
chr5	86828903	86829153	m6AIP_SySy_peak_5340a	0	+
chr5	86829235	86829449	m6AIP_SySy_peak_5340b	0	+
chr5	100666059	100666162	m6AIP_SySy_peak_5352	0	-
chr5	107602305	107602509	m6AIP_SySy_peak_5390a	0	+
chr5	107602510	107602716	m6AIP_SySy_peak_5390b	0	+
chr5	107602927	107603177	m6AIP_SySy_peak_5391	0	+
chr5	108672199	108672375	m6AIP_SySy_peak_5400	0	+
chr5	115157156	115157406	m6AIP_SySy_peak_5460	0	-
chr5	115926149	115926350	m6AIP_SySy_peak_5471a	0	+
chr5	122353823	122353961	m6AIP_SySy_peak_5508b	0	-
chr5	129502253	129502503	m6AIP_SySy_peak_5542e	0	+
chr5	129502524	129502774	m6AIP_SySy_peak_5542f	0	+
chr5	131537703	131537888	m6AIP_SySy_peak_5550	0	-
chr5	134625100	134625348	m6AIP_SySy_peak_5559	0	-
chr5	142528155	142528331	m6AIP_SySy_peak_5606	0	-
chr5	146261005	146261130	m6AIP_SySy_peak_5635a	0	+
chr5	146261131	146261317	m6AIP_SySy_peak_5635b	0	+
chr5	150528745	150528967	m6AIP_SySy_peak_5653	0	+
chr6	34894134	34894289	m6AIP_SySy_peak_5701	0	-
chr6	35103913	35104163	m6AIP_SySy_peak_5704	0	-
chr6	39653362	39653545	m6AIP_SySy_peak_5721a	0	-
chr6	39653546	39653686	m6AIP_SySy_peak_5721b	0	-
chr6	50132059	50132190	m6AIP_SySy_peak_5740a	0	+
chr6	50132191	50132345	m6AIP_SySy_peak_5740b	0	+
chr6	54098709	54098908	m6AIP_SySy_peak_5743	0	+
chr6	54823603	54823725	m6AIP_SySy_peak_5744	0	+
chr6	65838354	65838574	m6AIP_SySy_peak_5754	0	+
chr6	90467902	90468006	m6AIP_SySy_peak_5811a	0	+
chr6	90468007	90468191	m6AIP_SySy_peak_5811b	0	+
chr6	112627200	112627450	m6AIP_SySy_peak_5841	0	-
chr6	113702476	113702669	m6AIP_SySy_peak_5850	0	+
chr6	114643387	114643585	m6AIP_SySy_peak_5854a	0	+
chr6	114643586	114643698	m6AIP_SySy_peak_5854b	0	+
chr6	115848774	115848982	m6AIP_SySy_peak_5862b	0	-
chr6	116178472	116178673	m6AIP_SySy_peak_5864	0	-
chr6	125053888	125054045	m6AIP_SySy_peak_5908	0	+
chr7	5032240	5032379	m6AIP_SySy_peak_5978a	0	+
chr7	5032380	5032552	m6AIP_SySy_peak_5978b	0	+
chr7	14620783	14620963	m6AIP_SySy_peak_6005c	0	-
chr7	14620972	14621182	m6AIP_SySy_peak_6005d	0	-
chr7	19724168	19724418	m6AIP_SySy_peak_6036	0	-
chr7	25418620	25418809	m6AIP_SySy_peak_6056	0	+
chr7	25418952	25419156	m6AIP_SySy_peak_6057a	0	+
chr7	27967390	27967533	m6AIP_SySy_peak_6082	0	-
chr7	28815765	28816009	m6AIP_SySy_peak_6099a	0	+
chr7	28816014	28816264	m6AIP_SySy_peak_6099b	0	+
chr7	29211530	29211754	m6AIP_SySy_peak_6103a	0	-
chr7	29211964	29212198	m6AIP_SySy_peak_6103c	0	-
chr7	43464644	43464850	m6AIP_SySy_peak_6202	0	+
chr7	44864093	44864230	m6AIP_SySy_peak_6219c	0	-
chr7	44864231	44864316	m6AIP_SySy_peak_6219d	0	-
chr7	44864317	44864454	m6AIP_SySy_peak_6219e	0	-
chr7	56230807	56230955	m6AIP_SySy_peak_6242a	0	+
chr7	64872002	64872115	m6AIP_SySy_peak_6255a	0	-
chr7	64872116	64872267	m6AIP_SySy_peak_6255b	0	-
chr7	67679027	67679277	m6AIP_SySy_peak_6261	0	+
chr7	79661223	79661360	m6AIP_SySy_peak_6282	0	+
chr7	92659495	92659566	m6AIP_SySy_peak_6319a	0	-
chr7	92659567	92659704	m6AIP_SySy_peak_6319b	0	-
chr7	98144424	98144645	m6AIP_SySy_peak_6338	0	-
chr7	102082246	102082496	m6AIP_SySy_peak_6357	0	+
chr7	107436730	107436892	m6AIP_SySy_peak_6374b	0	+
chr7	118111897	118112124	m6AIP_SySy_peak_6392b	0	-
chr7	127024978	127025097	m6AIP_SySy_peak_6438	0	-
chr7	139258150	139258356	m6AIP_SySy_peak_6500	0	+
chr7	139405588	139405707	m6AIP_SySy_peak_6501	0	+
chr7	141068764	141068944	m6AIP_SySy_peak_6508d	0	+
chr7	141068945	141069080	m6AIP_SySy_peak_6508e	0	+
chr8	4245957	4246139	m6AIP_SySy_peak_6534	0	+
chr8	12397766	12398016	m6AIP_SySy_peak_6556	0	+
chr8	19982643	19982893	m6AIP_SySy_peak_6577	0	+
chr8	43131096	43131177	m6AIP_SySy_peak_6625a	0	-
chr8	43131178	43131318	m6AIP_SySy_peak_6625b	0	-
chr8	43131319	43131497	m6AIP_SySy_peak_6625c	0	-
chr8	71259533	71259622	m6AIP_SySy_peak_6707a	0	-
chr8	71259623	71259726	m6AIP_SySy_peak_6707b	0	-
chr8	78507983	78508177	m6AIP_SySy_peak_6731a	0	-
chr8	80770941	80771129	m6AIP_SySy_peak_6737	0	-
chr8	85817298	85817446	m6AIP_SySy_peak_6764	0	-
chr8	85818483	85818706	m6AIP_SySy_peak_6765	0	-
chr8	107076338	107076565	m6AIP_SySy_peak_6825a	0	-
chr8	114819401	114819497	m6AIP_SySy_peak_6866a	0	+
chr8	114819498	114819611	m6AIP_SySy_peak_6866b	0	+
chr8	119547137	119547318	m6AIP_SySy_peak_6872a	0	-
chr8	124002832	124003082	m6AIP_SySy_peak_6904a	0	-
chr8	124677676	124677903	m6AIP_SySy_peak_6909c	0	-
chr8	124860730	124860922	m6AIP_SySy_peak_6910	0	-
chr9	22239436	22239594	m6AIP_SySy_peak_6991a	0	+
chr9	22239595	22239811	m6AIP_SySy_peak_6991b	0	+
chr9	50932836	50932949	m6AIP_SySy_peak_7071	0	-
chr9	58234025	58234163	m6AIP_SySy_peak_7104	0	-
chr9	70572592	70572789	m6AIP_SySy_peak_7151a	0	+
chr9	70572790	70573024	m6AIP_SySy_peak_7151b	0	+
chr9	72289867	72290088	m6AIP_SySy_peak_7154	0	+
chr9	72693686	72693936	m6AIP_SySy_peak_7161a	0	+
chr9	107583882	107583984	m6AIP_SySy_peak_7236	0	+
chr9	108797501	108797751	m6AIP_SySy_peak_7263	0	+
chr9	110040253	110040467	m6AIP_SySy_peak_7275a	0	+
chr9	114405250	114405434	m6AIP_SySy_peak_7297b	0	+
chr9	114405558	114405808	m6AIP_SySy_peak_7297c	0	+
chrX	48266331	48266540	m6AIP_SySy_peak_7358a	0	+
chrX	48266541	48266752	m6AIP_SySy_peak_7358b	0	+
chrX	48266776	48267026	m6AIP_SySy_peak_7358c	0	+
chrX	97338644	97338894	m6AIP_SySy_peak_7397	0	-
chrX	139347553	139347803	m6AIP_SySy_peak_7438	0	-
chrX	157577592	157577819	m6AIP_SySy_peak_7454	0	-
