# Supplementary material for: Acute depletion of METTL3 implicates N6-methyladenosine in alternative intron/exon inclusion in the nascent transcriptome
Source: Genome Res. 2021 Aug;31(8):1395–408. doi: 10.1101/gr.271635.120 (PMC8327914; doi:10.1101/gr.271635.120)
Supplement: Supplemental Material [file supp_gr.271635.120_Supplemental_Data_S1.zip › Supplemental_Data_S1/m6AIP_ConfGroup1.summits.refined.bed]

chr1	6240063	6240064	m6AIP_SySy_peak_2a	0	+
chr1	6240287	6240288	m6AIP_SySy_peak_2b	0	+
chr1	6248572	6248573	m6AIP_SySy_peak_3a	0	+
chr1	6249737	6249738	m6AIP_SySy_peak_4a	0	+
chr1	6249919	6249920	m6AIP_SySy_peak_4b	0	+
chr1	6250028	6250029	m6AIP_SySy_peak_4c	0	+
chr1	7169672	7169673	m6AIP_SySy_peak_6b	0	+
chr1	7169853	7169854	m6AIP_SySy_peak_6c	0	+
chr1	7169929	7169930	m6AIP_SySy_peak_6d	0	+
chr1	9546566	9546567	m6AIP_SySy_peak_7	0	+
chr1	9724607	9724608	m6AIP_SySy_peak_9	0	-
chr1	9745798	9745799	m6AIP_SySy_peak_11a	0	-
chr1	9746075	9746076	m6AIP_SySy_peak_11b	0	-
chr1	9746593	9746594	m6AIP_SySy_peak_11c	0	-
chr1	9746758	9746759	m6AIP_SySy_peak_11d	0	-
chr1	12858990	12858991	m6AIP_SySy_peak_14	0	+
chr1	12990214	12990215	m6AIP_SySy_peak_15b	0	-
chr1	13174170	13174171	m6AIP_SySy_peak_16a	0	-
chr1	13174346	13174347	m6AIP_SySy_peak_16b	0	-
chr1	13174694	13174695	m6AIP_SySy_peak_16c	0	-
chr1	14754188	14754189	m6AIP_SySy_peak_17	0	-
chr1	20803255	20803256	m6AIP_SySy_peak_20a	0	-
chr1	20803339	20803340	m6AIP_SySy_peak_20b	0	-
chr1	23369845	23369846	m6AIP_SySy_peak_24a	0	-
chr1	23370074	23370075	m6AIP_SySy_peak_24b	0	-
chr1	24028933	24028934	m6AIP_SySy_peak_25a	0	-
chr1	24029071	24029072	m6AIP_SySy_peak_25b	0	-
chr1	24029275	24029276	m6AIP_SySy_peak_25c	0	-
chr1	30803754	30803755	m6AIP_SySy_peak_27a	0	-
chr1	30803886	30803887	m6AIP_SySy_peak_27b	0	-
chr1	30805163	30805164	m6AIP_SySy_peak_29a	0	-
chr1	30805315	30805316	m6AIP_SySy_peak_29b	0	-
chr1	30831167	30831168	m6AIP_SySy_peak_33	0	-
chr1	33739775	33739776	m6AIP_SySy_peak_34a	0	+
chr1	33776833	33776834	m6AIP_SySy_peak_35	0	-
chr1	34188708	34188709	m6AIP_SySy_peak_42a	0	+
chr1	34188838	34188839	m6AIP_SySy_peak_42b	0	+
chr1	34191976	34191977	m6AIP_SySy_peak_43	0	+
chr1	34228130	34228131	m6AIP_SySy_peak_44	0	+
chr1	36103727	36103728	m6AIP_SySy_peak_50a	0	+
chr1	36104013	36104014	m6AIP_SySy_peak_50b	0	+
chr1	36104388	36104389	m6AIP_SySy_peak_50c	0	+
chr1	36104568	36104569	m6AIP_SySy_peak_50d	0	+
chr1	36106191	36106192	m6AIP_SySy_peak_51a	0	+
chr1	36144025	36144026	m6AIP_SySy_peak_52	0	-
chr1	36336018	36336019	m6AIP_SySy_peak_53	0	-
chr1	36512995	36512996	m6AIP_SySy_peak_55	0	+
chr1	38088076	38088077	m6AIP_SySy_peak_63a	0	-
chr1	38088356	38088357	m6AIP_SySy_peak_63b	0	-
chr1	38088517	38088518	m6AIP_SySy_peak_63c	0	-
chr1	39372468	39372469	m6AIP_SySy_peak_64	0	-
chr1	44167274	44167275	m6AIP_SySy_peak_70	0	+
chr1	44167505	44167506	m6AIP_SySy_peak_71a	0	+
chr1	44167607	44167608	m6AIP_SySy_peak_71b	0	+
chr1	46835827	46835828	m6AIP_SySy_peak_75a	0	-
chr1	52650034	52650035	m6AIP_SySy_peak_78	0	+
chr1	52925548	52925549	m6AIP_SySy_peak_80	0	-
chr1	53347119	53347120	m6AIP_SySy_peak_82	0	-
chr1	55238189	55238190	m6AIP_SySy_peak_83b	0	+
chr1	55238657	55238658	m6AIP_SySy_peak_83c	0	+
chr1	55239029	55239030	m6AIP_SySy_peak_83d	0	+
chr1	58016387	58016388	m6AIP_SySy_peak_85	0	+
chr1	58017280	58017281	m6AIP_SySy_peak_86a	0	+
chr1	58017423	58017424	m6AIP_SySy_peak_86b	0	+
chr1	58017788	58017789	m6AIP_SySy_peak_86c	0	+
chr1	58447799	58447800	m6AIP_SySy_peak_87	0	+
chr1	58463706	58463707	m6AIP_SySy_peak_89a	0	-
chr1	58752707	58752708	m6AIP_SySy_peak_91	0	+
chr1	59482424	59482425	m6AIP_SySy_peak_95a	0	+
chr1	59484575	59484576	m6AIP_SySy_peak_97a	0	+
chr1	59484921	59484922	m6AIP_SySy_peak_97b	0	+
chr1	59867886	59867887	m6AIP_SySy_peak_98a	0	+
chr1	59868083	59868084	m6AIP_SySy_peak_98b	0	+
chr1	60235248	60235249	m6AIP_SySy_peak_101a	0	+
chr1	60235355	60235356	m6AIP_SySy_peak_101b	0	+
chr1	60235359	60235360	m6AIP_SySy_peak_101c	0	+
chr1	60488337	60488338	m6AIP_SySy_peak_103	0	-
chr1	60525770	60525771	m6AIP_SySy_peak_104	0	-
chr1	62815824	62815825	m6AIP_SySy_peak_105	0	+
chr1	63057994	63057995	m6AIP_SySy_peak_107a	0	-
chr1	63058083	63058084	m6AIP_SySy_peak_107b	0	-
chr1	63058928	63058929	m6AIP_SySy_peak_108b	0	-
chr1	63086082	63086083	m6AIP_SySy_peak_109a	0	-
chr1	63086239	63086240	m6AIP_SySy_peak_109b	0	-
chr1	63302895	63302896	m6AIP_SySy_peak_113	0	+
chr1	63307213	63307214	m6AIP_SySy_peak_115	0	+
chr1	63308155	63308156	m6AIP_SySy_peak_116	0	+
chr1	63309861	63309862	m6AIP_SySy_peak_117	0	+
chr1	63731795	63731796	m6AIP_SySy_peak_120a	0	+
chr1	63732033	63732034	m6AIP_SySy_peak_120b	0	+
chr1	64078960	64078961	m6AIP_SySy_peak_121	0	-
chr1	64597405	64597406	m6AIP_SySy_peak_122	0	+
chr1	64734906	64734907	m6AIP_SySy_peak_124a	0	-
chr1	64735159	64735160	m6AIP_SySy_peak_124b	0	-
chr1	64735400	64735401	m6AIP_SySy_peak_124c	0	-
chr1	64735737	64735738	m6AIP_SySy_peak_124d	0	-
chr1	64736628	64736629	m6AIP_SySy_peak_125	0	-
chr1	64794623	64794624	m6AIP_SySy_peak_126	0	-
chr1	64922021	64922022	m6AIP_SySy_peak_127b	0	-
chr1	64937902	64937903	m6AIP_SySy_peak_128a	0	-
chr1	64938062	64938063	m6AIP_SySy_peak_128b	0	-
chr1	65246541	65246542	m6AIP_SySy_peak_129a	0	+
chr1	65246816	65246817	m6AIP_SySy_peak_129b	0	+
chr1	65247089	65247090	m6AIP_SySy_peak_129c	0	+
chr1	66801433	66801434	m6AIP_SySy_peak_131a	0	-
chr1	66801700	66801701	m6AIP_SySy_peak_131b	0	-
chr1	71030465	71030466	m6AIP_SySy_peak_132b	0	-
chr1	71074998	71074999	m6AIP_SySy_peak_133	0	-
chr1	72586286	72586287	m6AIP_SySy_peak_137	0	+
chr1	73953387	73953388	m6AIP_SySy_peak_139	0	-
chr1	74566752	74566753	m6AIP_SySy_peak_141	0	-
chr1	74569802	74569803	m6AIP_SySy_peak_142	0	-
chr1	74572119	74572120	m6AIP_SySy_peak_143	0	-
chr1	74593947	74593948	m6AIP_SySy_peak_144	0	-
chr1	74679942	74679943	m6AIP_SySy_peak_145	0	+
chr1	75215672	75215673	m6AIP_SySy_peak_149a	0	-
chr1	75215807	75215808	m6AIP_SySy_peak_149b	0	-
chr1	75216356	75216357	m6AIP_SySy_peak_150	0	-
chr1	75477507	75477508	m6AIP_SySy_peak_153	0	-
chr1	77369303	77369304	m6AIP_SySy_peak_156	0	-
chr1	77373092	77373093	m6AIP_SySy_peak_157a	0	-
chr1	77373300	77373301	m6AIP_SySy_peak_157b	0	-
chr1	77373634	77373635	m6AIP_SySy_peak_157c	0	-
chr1	77373794	77373795	m6AIP_SySy_peak_157d	0	-
chr1	84724568	84724569	m6AIP_SySy_peak_160	0	-
chr1	86306103	86306104	m6AIP_SySy_peak_162	0	+
chr1	87791513	87791514	m6AIP_SySy_peak_172	0	+
chr1	88259842	88259843	m6AIP_SySy_peak_174	0	-
chr1	88265329	88265330	m6AIP_SySy_peak_176a	0	-
chr1	88265479	88265480	m6AIP_SySy_peak_176b	0	-
chr1	88266159	88266160	m6AIP_SySy_peak_177a	0	-
chr1	88266288	88266289	m6AIP_SySy_peak_177b	0	-
chr1	89143671	89143672	m6AIP_SySy_peak_178	0	+
chr1	89928532	89928533	m6AIP_SySy_peak_181	0	-
chr1	92920302	92920303	m6AIP_SySy_peak_188	0	+
chr1	93750780	93750781	m6AIP_SySy_peak_196	0	-
chr1	93818990	93818991	m6AIP_SySy_peak_198	0	+
chr1	106031028	106031029	m6AIP_SySy_peak_205	0	+
chr1	106173318	106173319	m6AIP_SySy_peak_207	0	+
chr1	106724784	106724785	m6AIP_SySy_peak_208	0	-
chr1	118419796	118419797	m6AIP_SySy_peak_213	0	+
chr1	118608922	118608923	m6AIP_SySy_peak_214a	0	+
chr1	118834290	118834291	m6AIP_SySy_peak_216a	0	-
chr1	118834675	118834676	m6AIP_SySy_peak_216b	0	-
chr1	119416967	119416968	m6AIP_SySy_peak_220a	0	-
chr1	119417124	119417125	m6AIP_SySy_peak_220b	0	-
chr1	119417733	119417734	m6AIP_SySy_peak_220d	0	-
chr1	119527564	119527565	m6AIP_SySy_peak_224a	0	+
chr1	119527770	119527771	m6AIP_SySy_peak_224b	0	+
chr1	119659730	119659731	m6AIP_SySy_peak_225c	0	-
chr1	127802665	127802666	m6AIP_SySy_peak_232	0	+
chr1	127803461	127803462	m6AIP_SySy_peak_233a	0	+
chr1	127803612	127803613	m6AIP_SySy_peak_233b	0	+
chr1	127803724	127803725	m6AIP_SySy_peak_233c	0	+
chr1	128331874	128331875	m6AIP_SySy_peak_234	0	-
chr1	131129088	131129089	m6AIP_SySy_peak_239	0	-
chr1	131977781	131977782	m6AIP_SySy_peak_241	0	+
chr1	132018324	132018325	m6AIP_SySy_peak_243	0	+
chr1	132360369	132360370	m6AIP_SySy_peak_250	0	-
chr1	132504185	132504186	m6AIP_SySy_peak_252	0	+
chr1	133066720	133066721	m6AIP_SySy_peak_256a	0	+
chr1	133066881	133066882	m6AIP_SySy_peak_256b	0	+
chr1	133132367	133132368	m6AIP_SySy_peak_258	0	+
chr1	133133091	133133092	m6AIP_SySy_peak_259	0	+
chr1	133136835	133136836	m6AIP_SySy_peak_260	0	+
chr1	133620235	133620236	m6AIP_SySy_peak_262	0	-
chr1	133626850	133626851	m6AIP_SySy_peak_264a	0	-
chr1	133626983	133626984	m6AIP_SySy_peak_264b	0	-
chr1	133627157	133627158	m6AIP_SySy_peak_264c	0	-
chr1	134506315	134506316	m6AIP_SySy_peak_266	0	+
chr1	134631307	134631308	m6AIP_SySy_peak_269a	0	+
chr1	134631465	134631466	m6AIP_SySy_peak_269b	0	+
chr1	135470606	135470607	m6AIP_SySy_peak_272	0	-
chr1	135584894	135584895	m6AIP_SySy_peak_273b	0	-
chr1	135768792	135768793	m6AIP_SySy_peak_274	0	+
chr1	136270945	136270946	m6AIP_SySy_peak_275c	0	-
chr1	136280526	136280527	m6AIP_SySy_peak_276	0	-
chr1	136417276	136417277	m6AIP_SySy_peak_277	0	+
chr1	136468237	136468238	m6AIP_SySy_peak_278a	0	+
chr1	136468529	136468530	m6AIP_SySy_peak_278b	0	+
chr1	136527358	136527359	m6AIP_SySy_peak_279a	0	+
chr1	136527509	136527510	m6AIP_SySy_peak_279b	0	+
chr1	136626338	136626339	m6AIP_SySy_peak_280a	0	+
chr1	136626610	136626611	m6AIP_SySy_peak_280b	0	+
chr1	136627702	136627703	m6AIP_SySy_peak_281a	0	+
chr1	136627861	136627862	m6AIP_SySy_peak_281b	0	+
chr1	136845219	136845220	m6AIP_SySy_peak_286a	0	-
chr1	136845349	136845350	m6AIP_SySy_peak_286b	0	-
chr1	136940896	136940897	m6AIP_SySy_peak_287	0	-
chr1	139170661	139170662	m6AIP_SySy_peak_288b	0	+
chr1	139170764	139170765	m6AIP_SySy_peak_288c	0	+
chr1	139424031	139424032	m6AIP_SySy_peak_289b	0	+
chr1	139447120	139447121	m6AIP_SySy_peak_290a	0	+
chr1	139447343	139447344	m6AIP_SySy_peak_290b	0	+
chr1	139479995	139479996	m6AIP_SySy_peak_291a	0	+
chr1	139480139	139480140	m6AIP_SySy_peak_291b	0	+
chr1	139480271	139480272	m6AIP_SySy_peak_291c	0	+
chr1	143770618	143770619	m6AIP_SySy_peak_293	0	-
chr1	151818745	151818746	m6AIP_SySy_peak_296	0	+
chr1	153221647	153221648	m6AIP_SySy_peak_298	0	-
chr1	153744114	153744115	m6AIP_SySy_peak_302	0	+
chr1	155847320	155847321	m6AIP_SySy_peak_306	0	-
chr1	155848340	155848341	m6AIP_SySy_peak_307b	0	-
chr1	155862481	155862482	m6AIP_SySy_peak_308	0	-
chr1	155928781	155928782	m6AIP_SySy_peak_309	0	-
chr1	155933226	155933227	m6AIP_SySy_peak_310	0	-
chr1	155953259	155953260	m6AIP_SySy_peak_311a	0	-
chr1	155953456	155953457	m6AIP_SySy_peak_311b	0	-
chr1	156007212	156007213	m6AIP_SySy_peak_312	0	-
chr1	156065069	156065070	m6AIP_SySy_peak_314a	0	+
chr1	156065352	156065353	m6AIP_SySy_peak_314b	0	+
chr1	156065745	156065746	m6AIP_SySy_peak_314c	0	+
chr1	156641726	156641727	m6AIP_SySy_peak_315a	0	+
chr1	156642069	156642070	m6AIP_SySy_peak_315b	0	+
chr1	156642300	156642301	m6AIP_SySy_peak_316a	0	+
chr1	156642597	156642598	m6AIP_SySy_peak_316b	0	+
chr1	156655140	156655141	m6AIP_SySy_peak_317	0	-
chr1	156705787	156705788	m6AIP_SySy_peak_319a	0	-
chr1	156705919	156705920	m6AIP_SySy_peak_319b	0	-
chr1	161019616	161019617	m6AIP_SySy_peak_320a	0	-
chr1	161019859	161019860	m6AIP_SySy_peak_320b	0	-
chr1	161032028	161032029	m6AIP_SySy_peak_321	0	-
chr1	161032536	161032537	m6AIP_SySy_peak_322b	0	-
chr1	161032669	161032670	m6AIP_SySy_peak_322c	0	-
chr1	161109404	161109405	m6AIP_SySy_peak_329	0	-
chr1	161818460	161818461	m6AIP_SySy_peak_330a	0	-
chr1	161818597	161818598	m6AIP_SySy_peak_330b	0	-
chr1	161834242	161834243	m6AIP_SySy_peak_331	0	-
chr1	161834896	161834897	m6AIP_SySy_peak_332	0	-
chr1	162534200	162534201	m6AIP_SySy_peak_333	0	-
chr1	163386324	163386325	m6AIP_SySy_peak_338	0	-
chr1	163952350	163952351	m6AIP_SySy_peak_339a	0	+
chr1	163952512	163952513	m6AIP_SySy_peak_339b	0	+
chr1	165310883	165310884	m6AIP_SySy_peak_347	0	+
chr1	165321644	165321645	m6AIP_SySy_peak_348	0	+
chr1	165875453	165875454	m6AIP_SySy_peak_351b	0	-
chr1	166098486	166098487	m6AIP_SySy_peak_352	0	-
chr1	166165933	166165934	m6AIP_SySy_peak_354a	0	+
chr1	166166233	166166234	m6AIP_SySy_peak_354b	0	+
chr1	167226213	167226214	m6AIP_SySy_peak_356	0	-
chr1	170960803	170960804	m6AIP_SySy_peak_359	0	-
chr1	171341072	171341073	m6AIP_SySy_peak_362	0	+
chr1	171342432	171342433	m6AIP_SySy_peak_363b	0	-
chr1	171418241	171418242	m6AIP_SySy_peak_364a	0	+
chr1	171418520	171418521	m6AIP_SySy_peak_364b	0	+
chr1	171463694	171463695	m6AIP_SySy_peak_365	0	+
chr1	172066535	172066536	m6AIP_SySy_peak_368	0	-
chr1	172172433	172172434	m6AIP_SySy_peak_369a	0	+
chr1	172172553	172172554	m6AIP_SySy_peak_369b	0	+
chr1	172377683	172377684	m6AIP_SySy_peak_371	0	+
chr1	174502741	174502742	m6AIP_SySy_peak_373	0	+
chr1	174608588	174608589	m6AIP_SySy_peak_375	0	+
chr1	177447387	177447388	m6AIP_SySy_peak_377a	0	+
chr1	177447653	177447654	m6AIP_SySy_peak_377b	0	+
chr1	177448062	177448063	m6AIP_SySy_peak_378	0	+
chr1	179610315	179610316	m6AIP_SySy_peak_383	0	+
chr1	179625138	179625139	m6AIP_SySy_peak_384	0	+
chr1	179752890	179752891	m6AIP_SySy_peak_385a	0	-
chr1	179752995	179752996	m6AIP_SySy_peak_385b	0	-
chr1	179753605	179753606	m6AIP_SySy_peak_386	0	-
chr1	179753906	179753907	m6AIP_SySy_peak_387	0	-
chr1	180144555	180144556	m6AIP_SySy_peak_391	0	+
chr1	180162192	180162193	m6AIP_SySy_peak_392	0	+
chr1	180862666	180862667	m6AIP_SySy_peak_395	0	+
chr1	181177606	181177607	m6AIP_SySy_peak_403b	0	-
chr1	182317058	182317059	m6AIP_SySy_peak_407c	0	-
chr1	183356683	183356684	m6AIP_SySy_peak_412	0	-
chr1	183357499	183357500	m6AIP_SySy_peak_413a	0	-
chr1	183357669	183357670	m6AIP_SySy_peak_413b	0	-
chr1	183358592	183358593	m6AIP_SySy_peak_414	0	-
chr1	185401349	185401350	m6AIP_SySy_peak_415a	0	+
chr1	185401537	185401538	m6AIP_SySy_peak_415b	0	+
chr1	186968456	186968457	m6AIP_SySy_peak_419a	0	+
chr1	186968866	186968867	m6AIP_SySy_peak_419b	0	+
chr1	186969673	186969674	m6AIP_SySy_peak_420a	0	+
chr1	186969929	186969930	m6AIP_SySy_peak_420b	0	+
chr1	187225967	187225968	m6AIP_SySy_peak_422	0	+
chr1	188972551	188972552	m6AIP_SySy_peak_424	0	-
chr1	189648814	189648815	m6AIP_SySy_peak_425a	0	-
chr1	189653933	189653934	m6AIP_SySy_peak_428a	0	-
chr1	189654246	189654247	m6AIP_SySy_peak_428b	0	-
chr1	189657690	189657691	m6AIP_SySy_peak_430c	0	-
chr1	190799661	190799662	m6AIP_SySy_peak_432	0	-
chr1	191540851	191540852	m6AIP_SySy_peak_439	0	-
chr1	191909105	191909106	m6AIP_SySy_peak_441a	0	+
chr1	191909230	191909231	m6AIP_SySy_peak_441b	0	+
chr1	192897408	192897409	m6AIP_SySy_peak_443	0	-
chr1	193174646	193174647	m6AIP_SySy_peak_447c	0	+
chr1	193174855	193174856	m6AIP_SySy_peak_447d	0	+
chr10	3957832	3957833	m6AIP_SySy_peak_451a	0	+
chr10	3957953	3957954	m6AIP_SySy_peak_451b	0	+
chr10	3964298	3964299	m6AIP_SySy_peak_452	0	+
chr10	4368673	4368674	m6AIP_SySy_peak_457	0	-
chr10	5801903	5801904	m6AIP_SySy_peak_460	0	-
chr10	5802253	5802254	m6AIP_SySy_peak_461a	0	-
chr10	5802352	5802353	m6AIP_SySy_peak_461b	0	-
chr10	7705750	7705751	m6AIP_SySy_peak_465a	0	+
chr10	7705881	7705882	m6AIP_SySy_peak_465b	0	+
chr10	7712885	7712886	m6AIP_SySy_peak_466	0	+
chr10	7906329	7906330	m6AIP_SySy_peak_467a	0	-
chr10	7906467	7906468	m6AIP_SySy_peak_467b	0	-
chr10	7920232	7920233	m6AIP_SySy_peak_469a	0	-
chr10	7920494	7920495	m6AIP_SySy_peak_469b	0	-
chr10	8725444	8725445	m6AIP_SySy_peak_470	0	-
chr10	8729804	8729805	m6AIP_SySy_peak_471	0	-
chr10	9760558	9760559	m6AIP_SySy_peak_473b	0	-
chr10	11151862	11151863	m6AIP_SySy_peak_474b	0	+
chr10	11152161	11152162	m6AIP_SySy_peak_474c	0	+
chr10	11164473	11164474	m6AIP_SySy_peak_475a	0	+
chr10	11164614	11164615	m6AIP_SySy_peak_475b	0	+
chr10	11290212	11290213	m6AIP_SySy_peak_479	0	+
chr10	11290944	11290945	m6AIP_SySy_peak_480a	0	+
chr10	11291167	11291168	m6AIP_SySy_peak_480b	0	+
chr10	11291361	11291362	m6AIP_SySy_peak_480c	0	+
chr10	13515395	13515396	m6AIP_SySy_peak_485	0	+
chr10	17724706	17724707	m6AIP_SySy_peak_487	0	+
chr10	17915588	17915589	m6AIP_SySy_peak_488a	0	-
chr10	17915735	17915736	m6AIP_SySy_peak_488b	0	-
chr10	21368576	21368577	m6AIP_SySy_peak_493a	0	+
chr10	29346904	29346905	m6AIP_SySy_peak_499a	0	-
chr10	29347173	29347174	m6AIP_SySy_peak_499b	0	-
chr10	29347332	29347333	m6AIP_SySy_peak_499c	0	-
chr10	30691435	30691436	m6AIP_SySy_peak_503	0	-
chr10	33622850	33622851	m6AIP_SySy_peak_504	0	-
chr10	33949006	33949007	m6AIP_SySy_peak_507a	0	-
chr10	33949153	33949154	m6AIP_SySy_peak_507b	0	-
chr10	33949347	33949348	m6AIP_SySy_peak_507c	0	-
chr10	34152775	34152776	m6AIP_SySy_peak_510	0	-
chr10	34153651	34153652	m6AIP_SySy_peak_512a	0	-
chr10	34153780	34153781	m6AIP_SySy_peak_512b	0	-
chr10	34282988	34282989	m6AIP_SySy_peak_513a	0	+
chr10	34283291	34283292	m6AIP_SySy_peak_513b	0	+
chr10	34283570	34283571	m6AIP_SySy_peak_513c	0	+
chr10	39822156	39822157	m6AIP_SySy_peak_516	0	+
chr10	39824821	39824822	m6AIP_SySy_peak_517	0	+
chr10	39827818	39827819	m6AIP_SySy_peak_518a	0	+
chr10	39827949	39827950	m6AIP_SySy_peak_518b	0	+
chr10	40479975	40479976	m6AIP_SySy_peak_523	0	+
chr10	41451899	41451900	m6AIP_SySy_peak_525	0	+
chr10	41811036	41811037	m6AIP_SySy_peak_530a	0	+
chr10	41811196	41811197	m6AIP_SySy_peak_530b	0	+
chr10	42186130	42186131	m6AIP_SySy_peak_531	0	-
chr10	42196574	42196575	m6AIP_SySy_peak_532	0	-
chr10	43511744	43511745	m6AIP_SySy_peak_536	0	+
chr10	43512180	43512181	m6AIP_SySy_peak_537	0	+
chr10	44441901	44441902	m6AIP_SySy_peak_539	0	-
chr10	50617837	50617838	m6AIP_SySy_peak_540	0	+
chr10	50618076	50618077	m6AIP_SySy_peak_541	0	+
chr10	52319694	52319695	m6AIP_SySy_peak_542a	0	+
chr10	52319899	52319900	m6AIP_SySy_peak_542b	0	+
chr10	52320104	52320105	m6AIP_SySy_peak_542c	0	+
chr10	53348637	53348638	m6AIP_SySy_peak_546a	0	-
chr10	53348801	53348802	m6AIP_SySy_peak_546b	0	-
chr10	56387753	56387754	m6AIP_SySy_peak_549	0	+
chr10	56388774	56388775	m6AIP_SySy_peak_550	0	+
chr10	59223119	59223120	m6AIP_SySy_peak_554	0	+
chr10	59897620	59897621	m6AIP_SySy_peak_555	0	+
chr10	59950415	59950416	m6AIP_SySy_peak_556	0	-
chr10	61198588	61198589	m6AIP_SySy_peak_559	0	-
chr10	61423147	61423148	m6AIP_SySy_peak_561a	0	+
chr10	61424519	61424520	m6AIP_SySy_peak_562a	0	+
chr10	61424619	61424620	m6AIP_SySy_peak_562b	0	+
chr10	61424765	61424766	m6AIP_SySy_peak_562c	0	+
chr10	62429544	62429545	m6AIP_SySy_peak_567	0	-
chr10	62582406	62582407	m6AIP_SySy_peak_568	0	-
chr10	62753389	62753390	m6AIP_SySy_peak_570	0	-
chr10	63245998	63245999	m6AIP_SySy_peak_573	0	+
chr10	63264036	63264037	m6AIP_SySy_peak_574	0	+
chr10	63320658	63320659	m6AIP_SySy_peak_575	0	-
chr10	63320918	63320919	m6AIP_SySy_peak_576	0	-
chr10	67219174	67219175	m6AIP_SySy_peak_579	0	+
chr10	67267466	67267467	m6AIP_SySy_peak_581	0	-
chr10	67547743	67547744	m6AIP_SySy_peak_582a	0	-
chr10	67547882	67547883	m6AIP_SySy_peak_582b	0	-
chr10	68096071	68096072	m6AIP_SySy_peak_583a	0	-
chr10	68096218	68096219	m6AIP_SySy_peak_583b	0	-
chr10	68097006	68097007	m6AIP_SySy_peak_584a	0	-
chr10	68097158	68097159	m6AIP_SySy_peak_584b	0	-
chr10	70002167	70002168	m6AIP_SySy_peak_586	0	+
chr10	70192918	70192919	m6AIP_SySy_peak_587	0	+
chr10	71228374	71228375	m6AIP_SySy_peak_589	0	-
chr10	75245416	75245417	m6AIP_SySy_peak_591a	0	+
chr10	75310018	75310019	m6AIP_SySy_peak_592	0	+
chr10	75657186	75657187	m6AIP_SySy_peak_593	0	-
chr10	75895516	75895517	m6AIP_SySy_peak_594	0	+
chr10	76039113	76039114	m6AIP_SySy_peak_597a	0	+
chr10	76039213	76039214	m6AIP_SySy_peak_597b	0	+
chr10	76392472	76392473	m6AIP_SySy_peak_601b	0	-
chr10	76392718	76392719	m6AIP_SySy_peak_601c	0	-
chr10	76420316	76420317	m6AIP_SySy_peak_603	0	-
chr10	76422972	76422973	m6AIP_SySy_peak_604	0	-
chr10	76471094	76471095	m6AIP_SySy_peak_605	0	+
chr10	78077955	78077956	m6AIP_SySy_peak_611a	0	+
chr10	78078096	78078097	m6AIP_SySy_peak_611b	0	+
chr10	78078467	78078468	m6AIP_SySy_peak_611c	0	+
chr10	78078722	78078723	m6AIP_SySy_peak_611d	0	+
chr10	78171587	78171588	m6AIP_SySy_peak_613b	0	-
chr10	78187757	78187758	m6AIP_SySy_peak_614b	0	-
chr10	78273557	78273558	m6AIP_SySy_peak_615	0	-
chr10	79688199	79688200	m6AIP_SySy_peak_624a	0	+
chr10	79724547	79724548	m6AIP_SySy_peak_625	0	+
chr10	79739267	79739268	m6AIP_SySy_peak_628	0	-
chr10	80116703	80116704	m6AIP_SySy_peak_638	0	+
chr10	80131341	80131342	m6AIP_SySy_peak_639c	0	-
chr10	80232602	80232603	m6AIP_SySy_peak_642a	0	+
chr10	80232911	80232912	m6AIP_SySy_peak_642b	0	+
chr10	80382172	80382173	m6AIP_SySy_peak_644f	0	-
chr10	80392661	80392662	m6AIP_SySy_peak_646a	0	-
chr10	80392832	80392833	m6AIP_SySy_peak_646b	0	-
chr10	80409911	80409912	m6AIP_SySy_peak_647	0	-
chr10	80549614	80549615	m6AIP_SySy_peak_649a	0	-
chr10	80549815	80549816	m6AIP_SySy_peak_649b	0	-
chr10	80615396	80615397	m6AIP_SySy_peak_652b	0	+
chr10	80615619	80615620	m6AIP_SySy_peak_652c	0	+
chr10	81148458	81148459	m6AIP_SySy_peak_664b	0	+
chr10	81318204	81318205	m6AIP_SySy_peak_667a	0	+
chr10	81318336	81318337	m6AIP_SySy_peak_667b	0	+
chr10	81318973	81318974	m6AIP_SySy_peak_668	0	+
chr10	81326113	81326114	m6AIP_SySy_peak_670	0	+
chr10	81367048	81367049	m6AIP_SySy_peak_672a	0	-
chr10	81367170	81367171	m6AIP_SySy_peak_672b	0	-
chr10	81502521	81502522	m6AIP_SySy_peak_674	0	-
chr10	81642895	81642896	m6AIP_SySy_peak_677a	0	+
chr10	81643032	81643033	m6AIP_SySy_peak_677b	0	+
chr10	81643348	81643349	m6AIP_SySy_peak_677c	0	+
chr10	82151168	82151169	m6AIP_SySy_peak_681	0	+
chr10	83594351	83594352	m6AIP_SySy_peak_687a	0	+
chr10	84527638	84527639	m6AIP_SySy_peak_688	0	-
chr10	84528098	84528099	m6AIP_SySy_peak_689	0	-
chr10	84548068	84548069	m6AIP_SySy_peak_691	0	-
chr10	84947731	84947732	m6AIP_SySy_peak_693a	0	+
chr10	84947908	84947909	m6AIP_SySy_peak_693b	0	+
chr10	85114536	85114537	m6AIP_SySy_peak_695a	0	+
chr10	85114776	85114777	m6AIP_SySy_peak_695b	0	+
chr10	85893037	85893038	m6AIP_SySy_peak_698	0	-
chr10	85907374	85907375	m6AIP_SySy_peak_699a	0	-
chr10	85907788	85907789	m6AIP_SySy_peak_699b	0	-
chr10	85938961	85938962	m6AIP_SySy_peak_700	0	-
chr10	88092124	88092125	m6AIP_SySy_peak_703a	0	-
chr10	88092335	88092336	m6AIP_SySy_peak_703b	0	-
chr10	88092632	88092633	m6AIP_SySy_peak_703d	0	-
chr10	88092998	88092999	m6AIP_SySy_peak_703e	0	-
chr10	88433745	88433746	m6AIP_SySy_peak_704a	0	+
chr10	88433876	88433877	m6AIP_SySy_peak_704b	0	+
chr10	88446096	88446097	m6AIP_SySy_peak_705	0	+
chr10	88746807	88746808	m6AIP_SySy_peak_706	0	-
chr10	89413360	89413361	m6AIP_SySy_peak_707	0	-
chr10	89804877	89804878	m6AIP_SySy_peak_709a	0	+
chr10	89805020	89805021	m6AIP_SySy_peak_709b	0	+
chr10	89805149	89805150	m6AIP_SySy_peak_709c	0	+
chr10	89805737	89805738	m6AIP_SySy_peak_710a	0	+
chr10	89806006	89806007	m6AIP_SySy_peak_710b	0	+
chr10	93846963	93846964	m6AIP_SySy_peak_720a	0	+
chr10	93847108	93847109	m6AIP_SySy_peak_720b	0	+
chr10	94044555	94044556	m6AIP_SySy_peak_722	0	+
chr10	95412460	95412461	m6AIP_SySy_peak_725a	0	-
chr10	95412577	95412578	m6AIP_SySy_peak_725b	0	-
chr10	96618355	96618356	m6AIP_SySy_peak_729a	0	+
chr10	96618535	96618536	m6AIP_SySy_peak_729b	0	+
chr10	98968972	98968973	m6AIP_SySy_peak_730	0	+
chr10	99023306	99023307	m6AIP_SySy_peak_731	0	+
chr10	100447228	100447229	m6AIP_SySy_peak_736a	0	-
chr10	100447330	100447331	m6AIP_SySy_peak_736b	0	-
chr10	100447546	100447547	m6AIP_SySy_peak_736c	0	-
chr10	105847198	105847199	m6AIP_SySy_peak_738	0	+
chr10	108277250	108277251	m6AIP_SySy_peak_739a	0	+
chr10	108277355	108277356	m6AIP_SySy_peak_739b	0	+
chr10	110944263	110944264	m6AIP_SySy_peak_740b	0	-
chr10	112927498	112927499	m6AIP_SySy_peak_745a	0	-
chr10	112927615	112927616	m6AIP_SySy_peak_745b	0	-
chr10	115390797	115390798	m6AIP_SySy_peak_748b	0	+
chr10	115390948	115390949	m6AIP_SySy_peak_748c	0	+
chr10	117074144	117074145	m6AIP_SySy_peak_752b	0	-
chr10	117690180	117690181	m6AIP_SySy_peak_754a	0	-
chr10	117690312	117690313	m6AIP_SySy_peak_754b	0	-
chr10	117690614	117690615	m6AIP_SySy_peak_755	0	-
chr10	118859873	118859874	m6AIP_SySy_peak_758a	0	-
chr10	118860142	118860143	m6AIP_SySy_peak_758b	0	-
chr10	119210879	119210880	m6AIP_SySy_peak_759a	0	-
chr10	119211004	119211005	m6AIP_SySy_peak_759b	0	-
chr10	119211270	119211271	m6AIP_SySy_peak_759c	0	-
chr10	120084495	120084496	m6AIP_SySy_peak_760b	0	-
chr10	120105258	120105259	m6AIP_SySy_peak_761a	0	-
chr10	120105361	120105362	m6AIP_SySy_peak_761b	0	-
chr10	120105661	120105662	m6AIP_SySy_peak_761c	0	-
chr10	120105785	120105786	m6AIP_SySy_peak_761d	0	-
chr10	121751056	121751057	m6AIP_SySy_peak_768a	0	+
chr10	123013710	123013711	m6AIP_SySy_peak_771	0	-
chr10	123113508	123113509	m6AIP_SySy_peak_773	0	-
chr10	126014901	126014902	m6AIP_SySy_peak_774	0	+
chr10	127330209	127330210	m6AIP_SySy_peak_777	0	-
chr10	127331180	127331181	m6AIP_SySy_peak_778b	0	-
chr10	127498628	127498629	m6AIP_SySy_peak_779	0	+
chr10	127660271	127660272	m6AIP_SySy_peak_781a	0	+
chr10	127743713	127743714	m6AIP_SySy_peak_785	0	+
chr10	128131579	128131580	m6AIP_SySy_peak_788	0	-
chr10	128291439	128291440	m6AIP_SySy_peak_791	0	+
chr10	128310312	128310313	m6AIP_SySy_peak_793a	0	+
chr10	128310412	128310413	m6AIP_SySy_peak_793b	0	+
chr10	128806990	128806991	m6AIP_SySy_peak_799	0	+
chr10	128807378	128807379	m6AIP_SySy_peak_800b	0	+
chr11	3290993	3290994	m6AIP_SySy_peak_806c	0	+
chr11	3291172	3291173	m6AIP_SySy_peak_806d	0	+
chr11	3291321	3291322	m6AIP_SySy_peak_806e	0	+
chr11	3291424	3291425	m6AIP_SySy_peak_806f	0	+
chr11	3345264	3345265	m6AIP_SySy_peak_810b	0	-
chr11	3345434	3345435	m6AIP_SySy_peak_810c	0	-
chr11	3345661	3345662	m6AIP_SySy_peak_810d	0	-
chr11	3640508	3640509	m6AIP_SySy_peak_812	0	-
chr11	3645096	3645097	m6AIP_SySy_peak_814	0	-
chr11	3646843	3646844	m6AIP_SySy_peak_815a	0	-
chr11	3647006	3647007	m6AIP_SySy_peak_815b	0	-
chr11	3689263	3689264	m6AIP_SySy_peak_818a	0	+
chr11	3689401	3689402	m6AIP_SySy_peak_818b	0	+
chr11	4148615	4148616	m6AIP_SySy_peak_821	0	-
chr11	4487438	4487439	m6AIP_SySy_peak_822a	0	-
chr11	4487741	4487742	m6AIP_SySy_peak_822b	0	-
chr11	5060259	5060260	m6AIP_SySy_peak_824	0	+
chr11	5281045	5281046	m6AIP_SySy_peak_828a	0	-
chr11	5281761	5281762	m6AIP_SySy_peak_828d	0	-
chr11	5282256	5282257	m6AIP_SySy_peak_829	0	-
chr11	5704470	5704471	m6AIP_SySy_peak_830	0	-
chr11	5716568	5716569	m6AIP_SySy_peak_831	0	-
chr11	5717316	5717317	m6AIP_SySy_peak_833	0	-
chr11	5828734	5828735	m6AIP_SySy_peak_837	0	-
chr11	6106655	6106656	m6AIP_SySy_peak_838a	0	-
chr11	6106854	6106855	m6AIP_SySy_peak_838b	0	-
chr11	6107079	6107080	m6AIP_SySy_peak_838c	0	-
chr11	6297133	6297134	m6AIP_SySy_peak_842	0	+
chr11	6473676	6473677	m6AIP_SySy_peak_844b	0	-
chr11	6473847	6473848	m6AIP_SySy_peak_844c	0	-
chr11	7169609	7169610	m6AIP_SySy_peak_848	0	+
chr11	8433830	8433831	m6AIP_SySy_peak_849b	0	-
chr11	8434094	8434095	m6AIP_SySy_peak_849c	0	-
chr11	8492528	8492529	m6AIP_SySy_peak_851a	0	-
chr11	8492673	8492674	m6AIP_SySy_peak_851b	0	-
chr11	8492887	8492888	m6AIP_SySy_peak_851c	0	-
chr11	11801755	11801756	m6AIP_SySy_peak_852d	0	-
chr11	11802000	11802001	m6AIP_SySy_peak_852e	0	-
chr11	11802134	11802135	m6AIP_SySy_peak_852f	0	-
chr11	12237693	12237694	m6AIP_SySy_peak_853a	0	-
chr11	12237835	12237836	m6AIP_SySy_peak_853b	0	-
chr11	17946190	17946191	m6AIP_SySy_peak_857	0	-
chr11	20021193	20021194	m6AIP_SySy_peak_859	0	+
chr11	20239394	20239395	m6AIP_SySy_peak_861a	0	-
chr11	20239553	20239554	m6AIP_SySy_peak_861b	0	-
chr11	20725961	20725962	m6AIP_SySy_peak_863a	0	-
chr11	20726440	20726441	m6AIP_SySy_peak_863b	0	-
chr11	21148413	21148414	m6AIP_SySy_peak_869a	0	+
chr11	21277902	21277903	m6AIP_SySy_peak_871a	0	+
chr11	21277961	21277962	m6AIP_SySy_peak_871b	0	+
chr11	21278004	21278005	m6AIP_SySy_peak_871c	0	+
chr11	21320053	21320054	m6AIP_SySy_peak_872	0	+
chr11	22095831	22095832	m6AIP_SySy_peak_873c	0	-
chr11	22096016	22096017	m6AIP_SySy_peak_873d	0	-
chr11	22285609	22285610	m6AIP_SySy_peak_874a	0	-
chr11	22285684	22285685	m6AIP_SySy_peak_874b	0	-
chr11	22836437	22836438	m6AIP_SySy_peak_878a	0	-
chr11	22836593	22836594	m6AIP_SySy_peak_878b	0	-
chr11	22836803	22836804	m6AIP_SySy_peak_878c	0	-
chr11	22972285	22972286	m6AIP_SySy_peak_879a	0	+
chr11	22972570	22972571	m6AIP_SySy_peak_879b	0	+
chr11	22972721	22972722	m6AIP_SySy_peak_879c	0	+
chr11	22973023	22973024	m6AIP_SySy_peak_879d	0	+
chr11	22974373	22974374	m6AIP_SySy_peak_880	0	+
chr11	22974623	22974624	m6AIP_SySy_peak_881	0	+
chr11	23020972	23020973	m6AIP_SySy_peak_882	0	+
chr11	23363920	23363921	m6AIP_SySy_peak_883a	0	+
chr11	23364203	23364204	m6AIP_SySy_peak_883b	0	+
chr11	23364379	23364380	m6AIP_SySy_peak_883c	0	+
chr11	23488907	23488908	m6AIP_SySy_peak_885a	0	+
chr11	23489088	23489089	m6AIP_SySy_peak_885b	0	+
chr11	23655595	23655596	m6AIP_SySy_peak_886	0	-
chr11	28576972	28576973	m6AIP_SySy_peak_889	0	-
chr11	29463857	29463858	m6AIP_SySy_peak_894a	0	+
chr11	29504114	29504115	m6AIP_SySy_peak_895	0	+
chr11	30117792	30117793	m6AIP_SySy_peak_897	0	-
chr11	30137218	30137219	m6AIP_SySy_peak_898a	0	-
chr11	30137375	30137376	m6AIP_SySy_peak_898b	0	-
chr11	30137423	30137424	m6AIP_SySy_peak_898c	0	-
chr11	30137554	30137555	m6AIP_SySy_peak_898d	0	-
chr11	30139135	30139136	m6AIP_SySy_peak_899	0	-
chr11	31665637	31665638	m6AIP_SySy_peak_904	0	-
chr11	31871270	31871271	m6AIP_SySy_peak_905a	0	+
chr11	34809552	34809553	m6AIP_SySy_peak_914	0	-
chr11	43704968	43704969	m6AIP_SySy_peak_921a	0	+
chr11	43705062	43705063	m6AIP_SySy_peak_921b	0	+
chr11	43705559	43705560	m6AIP_SySy_peak_922	0	+
chr11	44564037	44564038	m6AIP_SySy_peak_924a	0	+
chr11	44564146	44564147	m6AIP_SySy_peak_924b	0	+
chr11	44564373	44564374	m6AIP_SySy_peak_924c	0	+
chr11	48816052	48816053	m6AIP_SySy_peak_927	0	-
chr11	49215348	49215349	m6AIP_SySy_peak_928	0	+
chr11	49216672	49216673	m6AIP_SySy_peak_929	0	+
chr11	49261484	49261485	m6AIP_SySy_peak_932	0	+
chr11	50171346	50171347	m6AIP_SySy_peak_937	0	+
chr11	50199898	50199899	m6AIP_SySy_peak_939a	0	+
chr11	50265700	50265701	m6AIP_SySy_peak_941	0	-
chr11	50814419	50814420	m6AIP_SySy_peak_943a	0	-
chr11	50814604	50814605	m6AIP_SySy_peak_943b	0	-
chr11	50814880	50814881	m6AIP_SySy_peak_943c	0	-
chr11	50815038	50815039	m6AIP_SySy_peak_943d	0	-
chr11	51643720	51643721	m6AIP_SySy_peak_950a	0	-
chr11	51643915	51643916	m6AIP_SySy_peak_950b	0	-
chr11	51656910	51656911	m6AIP_SySy_peak_951a	0	+
chr11	51657146	51657147	m6AIP_SySy_peak_951b	0	+
chr11	51815143	51815144	m6AIP_SySy_peak_952	0	-
chr11	53372547	53372548	m6AIP_SySy_peak_958	0	+
chr11	53399815	53399816	m6AIP_SySy_peak_959a	0	+
chr11	53650366	53650367	m6AIP_SySy_peak_960	0	-
chr11	54691483	54691484	m6AIP_SySy_peak_964	0	+
chr11	57529781	57529782	m6AIP_SySy_peak_969a	0	+
chr11	57529917	57529918	m6AIP_SySy_peak_969b	0	+
chr11	57531690	57531691	m6AIP_SySy_peak_971b	0	+
chr11	58059795	58059796	m6AIP_SySy_peak_973	0	+
chr11	58060439	58060440	m6AIP_SySy_peak_974	0	+
chr11	58331551	58331552	m6AIP_SySy_peak_977a	0	+
chr11	58880199	58880200	m6AIP_SySy_peak_979	0	+
chr11	58990555	58990556	m6AIP_SySy_peak_980	0	+
chr11	59438102	59438103	m6AIP_SySy_peak_982	0	-
chr11	59455522	59455523	m6AIP_SySy_peak_983a	0	+
chr11	59455693	59455694	m6AIP_SySy_peak_983b	0	+
chr11	59455862	59455863	m6AIP_SySy_peak_983c	0	+
chr11	59462454	59462455	m6AIP_SySy_peak_984b	0	-
chr11	59487203	59487204	m6AIP_SySy_peak_985	0	-
chr11	59792372	59792373	m6AIP_SySy_peak_989b	0	-
chr11	60187057	60187058	m6AIP_SySy_peak_990a	0	+
chr11	60187240	60187241	m6AIP_SySy_peak_990b	0	+
chr11	60190269	60190270	m6AIP_SySy_peak_992	0	+
chr11	60442153	60442154	m6AIP_SySy_peak_994	0	+
chr11	60740477	60740478	m6AIP_SySy_peak_1003b	0	-
chr11	60742551	60742552	m6AIP_SySy_peak_1004a	0	-
chr11	60742833	60742834	m6AIP_SySy_peak_1004c	0	-
chr11	60742963	60742964	m6AIP_SySy_peak_1004d	0	-
chr11	60778372	60778373	m6AIP_SySy_peak_1006	0	+
chr11	60779831	60779832	m6AIP_SySy_peak_1008a	0	+
chr11	60780044	60780045	m6AIP_SySy_peak_1008b	0	+
chr11	60784185	60784186	m6AIP_SySy_peak_1010a	0	+
chr11	60784323	60784324	m6AIP_SySy_peak_1010b	0	+
chr11	60784566	60784567	m6AIP_SySy_peak_1010c	0	+
chr11	60784878	60784879	m6AIP_SySy_peak_1010e	0	+
chr11	60785023	60785024	m6AIP_SySy_peak_1010f	0	+
chr11	60864855	60864856	m6AIP_SySy_peak_1014b	0	-
chr11	60952316	60952317	m6AIP_SySy_peak_1017a	0	+
chr11	61490323	61490324	m6AIP_SySy_peak_1020	0	-
chr11	61490827	61490828	m6AIP_SySy_peak_1021	0	-
chr11	61491288	61491289	m6AIP_SySy_peak_1022a	0	-
chr11	61491444	61491445	m6AIP_SySy_peak_1022b	0	-
chr11	61546307	61546308	m6AIP_SySy_peak_1024a	0	-
chr11	61546431	61546432	m6AIP_SySy_peak_1024b	0	-
chr11	61546744	61546745	m6AIP_SySy_peak_1024c	0	-
chr11	61915222	61915223	m6AIP_SySy_peak_1026	0	-
chr11	62317665	62317666	m6AIP_SySy_peak_1028	0	-
chr11	65690332	65690333	m6AIP_SySy_peak_1034a	0	-
chr11	65690442	65690443	m6AIP_SySy_peak_1034b	0	-
chr11	65828505	65828506	m6AIP_SySy_peak_1035	0	+
chr11	67041626	67041627	m6AIP_SySy_peak_1036	0	-
chr11	68699353	68699354	m6AIP_SySy_peak_1038	0	+
chr11	69048747	69048748	m6AIP_SySy_peak_1043	0	+
chr11	69404866	69404867	m6AIP_SySy_peak_1046a	0	-
chr11	69404982	69404983	m6AIP_SySy_peak_1046b	0	-
chr11	69804492	69804493	m6AIP_SySy_peak_1052	0	-
chr11	69913402	69913403	m6AIP_SySy_peak_1057	0	+
chr11	69998829	69998830	m6AIP_SySy_peak_1059	0	+
chr11	69999456	69999457	m6AIP_SySy_peak_1060	0	+
chr11	70217067	70217068	m6AIP_SySy_peak_1062	0	-
chr11	70394088	70394089	m6AIP_SySy_peak_1063c	0	-
chr11	70394643	70394644	m6AIP_SySy_peak_1064	0	-
chr11	70459881	70459882	m6AIP_SySy_peak_1065	0	-
chr11	70940648	70940649	m6AIP_SySy_peak_1070	0	+
chr11	70986803	70986804	m6AIP_SySy_peak_1074a	0	-
chr11	70987027	70987028	m6AIP_SySy_peak_1074b	0	-
chr11	71010171	71010172	m6AIP_SySy_peak_1075	0	-
chr11	71025390	71025391	m6AIP_SySy_peak_1076a	0	+
chr11	71025679	71025680	m6AIP_SySy_peak_1076b	0	+
chr11	72767899	72767900	m6AIP_SySy_peak_1083b	0	+
chr11	72768503	72768504	m6AIP_SySy_peak_1084	0	+
chr11	73135935	73135936	m6AIP_SySy_peak_1087	0	-
chr11	73137486	73137487	m6AIP_SySy_peak_1088	0	-
chr11	73184384	73184385	m6AIP_SySy_peak_1089a	0	-
chr11	73184600	73184601	m6AIP_SySy_peak_1089b	0	-
chr11	74661645	74661646	m6AIP_SySy_peak_1091a	0	+
chr11	74661791	74661792	m6AIP_SySy_peak_1091b	0	+
chr11	74669654	74669655	m6AIP_SySy_peak_1092	0	+
chr11	74900463	74900464	m6AIP_SySy_peak_1094	0	+
chr11	74930209	74930210	m6AIP_SySy_peak_1095	0	+
chr11	75451135	75451136	m6AIP_SySy_peak_1099	0	-
chr11	75452492	75452493	m6AIP_SySy_peak_1100	0	-
chr11	75453109	75453110	m6AIP_SySy_peak_1101a	0	-
chr11	75453233	75453234	m6AIP_SySy_peak_1101b	0	-
chr11	75453394	75453395	m6AIP_SySy_peak_1101c	0	-
chr11	75692440	75692441	m6AIP_SySy_peak_1105	0	+
chr11	75703705	75703706	m6AIP_SySy_peak_1106a	0	+
chr11	75703916	75703917	m6AIP_SySy_peak_1106b	0	+
chr11	75704109	75704110	m6AIP_SySy_peak_1106c	0	+
chr11	75705649	75705650	m6AIP_SySy_peak_1107	0	+
chr11	76212950	76212951	m6AIP_SySy_peak_1109	0	-
chr11	76419003	76419004	m6AIP_SySy_peak_1111	0	-
chr11	77045774	77045775	m6AIP_SySy_peak_1116	0	-
chr11	77455059	77455060	m6AIP_SySy_peak_1117	0	+
chr11	77537878	77537879	m6AIP_SySy_peak_1118	0	-
chr11	77692928	77692929	m6AIP_SySy_peak_1122	0	+
chr11	77709915	77709916	m6AIP_SySy_peak_1124	0	+
chr11	77777461	77777462	m6AIP_SySy_peak_1125a	0	+
chr11	77777615	77777616	m6AIP_SySy_peak_1125b	0	+
chr11	77778127	77778128	m6AIP_SySy_peak_1126a	0	+
chr11	77778230	77778231	m6AIP_SySy_peak_1126b	0	+
chr11	77865061	77865062	m6AIP_SySy_peak_1128	0	+
chr11	78009491	78009492	m6AIP_SySy_peak_1130a	0	+
chr11	78009618	78009619	m6AIP_SySy_peak_1130b	0	+
chr11	78023167	78023168	m6AIP_SySy_peak_1131a	0	+
chr11	78023375	78023376	m6AIP_SySy_peak_1131b	0	+
chr11	78029772	78029773	m6AIP_SySy_peak_1132b	0	+
chr11	78029895	78029896	m6AIP_SySy_peak_1132c	0	+
chr11	78073946	78073947	m6AIP_SySy_peak_1134	0	-
chr11	78159720	78159721	m6AIP_SySy_peak_1136a	0	-
chr11	78159975	78159976	m6AIP_SySy_peak_1136b	0	-
chr11	78180343	78180344	m6AIP_SySy_peak_1137	0	+
chr11	78255135	78255136	m6AIP_SySy_peak_1139	0	+
chr11	78271816	78271817	m6AIP_SySy_peak_1140a	0	+
chr11	78271945	78271946	m6AIP_SySy_peak_1140b	0	+
chr11	78290119	78290120	m6AIP_SySy_peak_1141	0	+
chr11	78304311	78304312	m6AIP_SySy_peak_1143a	0	+
chr11	78304464	78304465	m6AIP_SySy_peak_1143b	0	+
chr11	78750741	78750742	m6AIP_SySy_peak_1146a	0	-
chr11	78750899	78750900	m6AIP_SySy_peak_1146b	0	-
chr11	79935127	79935128	m6AIP_SySy_peak_1149a	0	-
chr11	80031937	80031938	m6AIP_SySy_peak_1152a	0	+
chr11	80032233	80032234	m6AIP_SySy_peak_1152b	0	+
chr11	80094462	80094463	m6AIP_SySy_peak_1154	0	+
chr11	80133122	80133123	m6AIP_SySy_peak_1155	0	+
chr11	82764942	82764943	m6AIP_SySy_peak_1157	0	+
chr11	82765391	82765392	m6AIP_SySy_peak_1158	0	+
chr11	82783630	82783631	m6AIP_SySy_peak_1159	0	+
chr11	82988093	82988094	m6AIP_SySy_peak_1163	0	-
chr11	83781429	83781430	m6AIP_SySy_peak_1166a	0	+
chr11	83781698	83781699	m6AIP_SySy_peak_1166b	0	+
chr11	84008756	84008757	m6AIP_SySy_peak_1168	0	+
chr11	84041078	84041079	m6AIP_SySy_peak_1169	0	+
chr11	84079363	84079364	m6AIP_SySy_peak_1170a	0	-
chr11	84079507	84079508	m6AIP_SySy_peak_1170b	0	-
chr11	84401519	84401520	m6AIP_SySy_peak_1171	0	+
chr11	85345851	85345852	m6AIP_SySy_peak_1179	0	+
chr11	86298491	86298492	m6AIP_SySy_peak_1183	0	-
chr11	86319670	86319671	m6AIP_SySy_peak_1184a	0	-
chr11	86319781	86319782	m6AIP_SySy_peak_1184b	0	-
chr11	86502316	86502317	m6AIP_SySy_peak_1186b	0	-
chr11	86502493	86502494	m6AIP_SySy_peak_1186c	0	-
chr11	87080358	87080359	m6AIP_SySy_peak_1189a	0	-
chr11	87080507	87080508	m6AIP_SySy_peak_1189b	0	-
chr11	87514174	87514175	m6AIP_SySy_peak_1192a	0	+
chr11	87514334	87514335	m6AIP_SySy_peak_1192b	0	+
chr11	87514490	87514491	m6AIP_SySy_peak_1192c	0	+
chr11	87611107	87611108	m6AIP_SySy_peak_1193a	0	+
chr11	87611238	87611239	m6AIP_SySy_peak_1193b	0	+
chr11	87611425	87611426	m6AIP_SySy_peak_1193c	0	+
chr11	88845124	88845125	m6AIP_SySy_peak_1196	0	-
chr11	89016574	89016575	m6AIP_SySy_peak_1200b	0	+
chr11	89016709	89016710	m6AIP_SySy_peak_1200c	0	+
chr11	89040352	89040353	m6AIP_SySy_peak_1202a	0	-
chr11	89040557	89040558	m6AIP_SySy_peak_1202b	0	-
chr11	94213751	94213752	m6AIP_SySy_peak_1206a	0	+
chr11	94213973	94213974	m6AIP_SySy_peak_1206b	0	+
chr11	94339719	94339720	m6AIP_SySy_peak_1209	0	+
chr11	94340171	94340172	m6AIP_SySy_peak_1210	0	+
chr11	94650521	94650522	m6AIP_SySy_peak_1212	0	-
chr11	94664147	94664148	m6AIP_SySy_peak_1213a	0	-
chr11	94664319	94664320	m6AIP_SySy_peak_1213b	0	-
chr11	94664652	94664653	m6AIP_SySy_peak_1213c	0	-
chr11	94992723	94992724	m6AIP_SySy_peak_1214	0	+
chr11	95044751	95044752	m6AIP_SySy_peak_1216a	0	-
chr11	95044947	95044948	m6AIP_SySy_peak_1216b	0	-
chr11	95492071	95492072	m6AIP_SySy_peak_1218a	0	+
chr11	95570436	95570437	m6AIP_SySy_peak_1219	0	-
chr11	95764191	95764192	m6AIP_SySy_peak_1223a	0	+
chr11	95764317	95764318	m6AIP_SySy_peak_1223b	0	+
chr11	96818801	96818802	m6AIP_SySy_peak_1227b	0	-
chr11	96818951	96818952	m6AIP_SySy_peak_1227c	0	-
chr11	96819097	96819098	m6AIP_SySy_peak_1227d	0	-
chr11	97328697	97328698	m6AIP_SySy_peak_1234	0	+
chr11	97452144	97452145	m6AIP_SySy_peak_1236b	0	+
chr11	97627728	97627729	m6AIP_SySy_peak_1240a	0	-
chr11	97627881	97627882	m6AIP_SySy_peak_1240b	0	-
chr11	97628034	97628035	m6AIP_SySy_peak_1240c	0	-
chr11	97717045	97717046	m6AIP_SySy_peak_1242	0	-
chr11	97747035	97747036	m6AIP_SySy_peak_1244	0	-
chr11	98154010	98154011	m6AIP_SySy_peak_1246	0	-
chr11	98155234	98155235	m6AIP_SySy_peak_1247	0	-
chr11	98157220	98157221	m6AIP_SySy_peak_1248	0	-
chr11	98203522	98203523	m6AIP_SySy_peak_1250a	0	+
chr11	98203784	98203785	m6AIP_SySy_peak_1250b	0	+
chr11	98210712	98210713	m6AIP_SySy_peak_1251	0	+
chr11	98250016	98250017	m6AIP_SySy_peak_1252	0	+
chr11	98380816	98380817	m6AIP_SySy_peak_1253	0	+
chr11	98436590	98436591	m6AIP_SySy_peak_1254	0	+
chr11	98437005	98437006	m6AIP_SySy_peak_1255b	0	+
chr11	98800073	98800074	m6AIP_SySy_peak_1258	0	+
chr11	98823280	98823281	m6AIP_SySy_peak_1261	0	+
chr11	100463448	100463449	m6AIP_SySy_peak_1264d	0	-
chr11	100463808	100463809	m6AIP_SySy_peak_1264e	0	-
chr11	100704950	100704951	m6AIP_SySy_peak_1265	0	-
chr11	101098064	101098065	m6AIP_SySy_peak_1268a	0	-
chr11	101098210	101098211	m6AIP_SySy_peak_1268b	0	-
chr11	101279333	101279334	m6AIP_SySy_peak_1272	0	+
chr11	101433776	101433777	m6AIP_SySy_peak_1274	0	+
chr11	101525925	101525926	m6AIP_SySy_peak_1277b	0	-
chr11	101580914	101580915	m6AIP_SySy_peak_1278a	0	+
chr11	101581014	101581015	m6AIP_SySy_peak_1278b	0	+
chr11	101667044	101667045	m6AIP_SySy_peak_1279	0	+
chr11	101766973	101766974	m6AIP_SySy_peak_1280	0	+
chr11	101973473	101973474	m6AIP_SySy_peak_1282	0	-
chr11	102255365	102255366	m6AIP_SySy_peak_1283a	0	+
chr11	102255695	102255696	m6AIP_SySy_peak_1283b	0	+
chr11	102291353	102291354	m6AIP_SySy_peak_1285a	0	-
chr11	102291606	102291607	m6AIP_SySy_peak_1285b	0	-
chr11	102306292	102306293	m6AIP_SySy_peak_1286	0	-
chr11	102478797	102478798	m6AIP_SySy_peak_1289	0	-
chr11	102799874	102799875	m6AIP_SySy_peak_1290a	0	-
chr11	102800304	102800305	m6AIP_SySy_peak_1290b	0	-
chr11	102800541	102800542	m6AIP_SySy_peak_1290c	0	-
chr11	103065968	103065969	m6AIP_SySy_peak_1292	0	+
chr11	103116632	103116633	m6AIP_SySy_peak_1293b	0	+
chr11	103116888	103116889	m6AIP_SySy_peak_1293c	0	+
chr11	103117742	103117743	m6AIP_SySy_peak_1295a	0	+
chr11	103117948	103117949	m6AIP_SySy_peak_1295b	0	+
chr11	103118094	103118095	m6AIP_SySy_peak_1295c	0	+
chr11	103376632	103376633	m6AIP_SySy_peak_1298c	0	-
chr11	103394993	103394994	m6AIP_SySy_peak_1300	0	-
chr11	104424051	104424052	m6AIP_SySy_peak_1303b	0	-
chr11	104424238	104424239	m6AIP_SySy_peak_1303c	0	-
chr11	104424546	104424547	m6AIP_SySy_peak_1303d	0	-
chr11	104505481	104505482	m6AIP_SySy_peak_1304c	0	-
chr11	105139883	105139884	m6AIP_SySy_peak_1305	0	+
chr11	106154454	106154455	m6AIP_SySy_peak_1308b	0	+
chr11	106163850	106163851	m6AIP_SySy_peak_1309	0	-
chr11	106248076	106248077	m6AIP_SySy_peak_1310	0	+
chr11	106249421	106249422	m6AIP_SySy_peak_1311	0	-
chr11	106567191	106567192	m6AIP_SySy_peak_1312	0	-
chr11	106688953	106688954	m6AIP_SySy_peak_1313	0	-
chr11	107074089	107074090	m6AIP_SySy_peak_1315	0	-
chr11	107095882	107095883	m6AIP_SySy_peak_1317	0	-
chr11	107099671	107099672	m6AIP_SySy_peak_1318a	0	-
chr11	107111175	107111176	m6AIP_SySy_peak_1319b	0	-
chr11	107111408	107111409	m6AIP_SySy_peak_1319c	0	-
chr11	107212057	107212058	m6AIP_SySy_peak_1320a	0	-
chr11	107212210	107212211	m6AIP_SySy_peak_1320b	0	-
chr11	107470457	107470458	m6AIP_SySy_peak_1321c	0	-
chr11	107470625	107470626	m6AIP_SySy_peak_1321d	0	-
chr11	109396206	109396207	m6AIP_SySy_peak_1325	0	+
chr11	109455451	109455452	m6AIP_SySy_peak_1326	0	-
chr11	113656463	113656464	m6AIP_SySy_peak_1328	0	+
chr11	113688011	113688012	m6AIP_SySy_peak_1329	0	+
chr11	113688783	113688784	m6AIP_SySy_peak_1330	0	+
chr11	113698345	113698346	m6AIP_SySy_peak_1331	0	-
chr11	113728321	113728322	m6AIP_SySy_peak_1333	0	-
chr11	115430858	115430859	m6AIP_SySy_peak_1339a	0	+
chr11	115431138	115431139	m6AIP_SySy_peak_1339b	0	+
chr11	115606980	115606981	m6AIP_SySy_peak_1342a	0	+
chr11	115607204	115607205	m6AIP_SySy_peak_1342b	0	+
chr11	115608103	115608104	m6AIP_SySy_peak_1343	0	-
chr11	115812044	115812045	m6AIP_SySy_peak_1345	0	-
chr11	115928172	115928173	m6AIP_SySy_peak_1346b	0	-
chr11	115964571	115964572	m6AIP_SySy_peak_1347	0	+
chr11	116167729	116167730	m6AIP_SySy_peak_1349a	0	-
chr11	116168010	116168011	m6AIP_SySy_peak_1349b	0	-
chr11	116539314	116539315	m6AIP_SySy_peak_1352	0	-
chr11	116541539	116541540	m6AIP_SySy_peak_1353a	0	-
chr11	116541652	116541653	m6AIP_SySy_peak_1353b	0	-
chr11	116598573	116598574	m6AIP_SySy_peak_1354a	0	-
chr11	116598738	116598739	m6AIP_SySy_peak_1354b	0	-
chr11	117721145	117721146	m6AIP_SySy_peak_1362a	0	+
chr11	117721303	117721304	m6AIP_SySy_peak_1362b	0	+
chr11	117721469	117721470	m6AIP_SySy_peak_1362c	0	+
chr11	117721637	117721638	m6AIP_SySy_peak_1362d	0	+
chr11	117721803	117721804	m6AIP_SySy_peak_1362e	0	+
chr11	117721957	117721958	m6AIP_SySy_peak_1362f	0	+
chr11	117722224	117722225	m6AIP_SySy_peak_1362g	0	+
chr11	117722697	117722698	m6AIP_SySy_peak_1363a	0	+
chr11	117722886	117722887	m6AIP_SySy_peak_1363b	0	+
chr11	117723225	117723226	m6AIP_SySy_peak_1363c	0	+
chr11	117815834	117815835	m6AIP_SySy_peak_1370	0	-
chr11	117967139	117967140	m6AIP_SySy_peak_1373a	0	-
chr11	117967330	117967331	m6AIP_SySy_peak_1373b	0	-
chr11	117967534	117967535	m6AIP_SySy_peak_1373c	0	-
chr11	118261097	118261098	m6AIP_SySy_peak_1377c	0	-
chr11	118265000	118265001	m6AIP_SySy_peak_1378	0	-
chr11	119029025	119029026	m6AIP_SySy_peak_1382a	0	+
chr11	119029201	119029202	m6AIP_SySy_peak_1382b	0	+
chr11	119029321	119029322	m6AIP_SySy_peak_1382c	0	+
chr11	119208864	119208865	m6AIP_SySy_peak_1383	0	-
chr11	119507494	119507495	m6AIP_SySy_peak_1393a	0	+
chr11	119898768	119898769	m6AIP_SySy_peak_1395	0	+
chr11	120091084	120091085	m6AIP_SySy_peak_1396b	0	-
chr11	120272438	120272439	m6AIP_SySy_peak_1400c	0	+
chr11	120276278	120276279	m6AIP_SySy_peak_1401a	0	+
chr11	120276485	120276486	m6AIP_SySy_peak_1401b	0	+
chr11	120276714	120276715	m6AIP_SySy_peak_1401c	0	+
chr11	120287426	120287427	m6AIP_SySy_peak_1402	0	+
chr11	120374342	120374343	m6AIP_SySy_peak_1403	0	-
chr11	120376878	120376879	m6AIP_SySy_peak_1404a	0	-
chr11	120488595	120488596	m6AIP_SySy_peak_1405	0	+
chr11	120498640	120498641	m6AIP_SySy_peak_1406	0	+
chr11	120610119	120610120	m6AIP_SySy_peak_1408	0	-
chr11	120610384	120610385	m6AIP_SySy_peak_1409a	0	-
chr11	120721010	120721011	m6AIP_SySy_peak_1412	0	+
chr11	120780881	120780882	m6AIP_SySy_peak_1413	0	-
chr11	120958123	120958124	m6AIP_SySy_peak_1418b	0	+
chr11	121306956	121306957	m6AIP_SySy_peak_1423a	0	+
chr11	121307103	121307104	m6AIP_SySy_peak_1423b	0	+
chr11	121307232	121307233	m6AIP_SySy_peak_1423c	0	+
chr11	121617422	121617423	m6AIP_SySy_peak_1425	0	-
chr12	3500403	3500404	m6AIP_SySy_peak_1432	0	+
chr12	3501285	3501286	m6AIP_SySy_peak_1433a	0	+
chr12	3501412	3501413	m6AIP_SySy_peak_1433b	0	+
chr12	3501568	3501569	m6AIP_SySy_peak_1433c	0	+
chr12	3501866	3501867	m6AIP_SySy_peak_1434	0	+
chr12	3502170	3502171	m6AIP_SySy_peak_1435a	0	+
chr12	3502288	3502289	m6AIP_SySy_peak_1435b	0	+
chr12	4214375	4214376	m6AIP_SySy_peak_1438	0	-
chr12	4295389	4295390	m6AIP_SySy_peak_1440b	0	-
chr12	4713239	4713240	m6AIP_SySy_peak_1441	0	+
chr12	4850295	4850296	m6AIP_SySy_peak_1444	0	+
chr12	4850711	4850712	m6AIP_SySy_peak_1445a	0	+
chr12	4850985	4850986	m6AIP_SySy_peak_1445b	0	+
chr12	5031710	5031711	m6AIP_SySy_peak_1447	0	+
chr12	8342238	8342239	m6AIP_SySy_peak_1449	0	+
chr12	8498380	8498381	m6AIP_SySy_peak_1450	0	-
chr12	8499321	8499322	m6AIP_SySy_peak_1451	0	-
chr12	12936809	12936810	m6AIP_SySy_peak_1456	0	-
chr12	16984850	16984851	m6AIP_SySy_peak_1457a	0	+
chr12	16984981	16984982	m6AIP_SySy_peak_1457b	0	+
chr12	21325298	21325299	m6AIP_SySy_peak_1472	0	-
chr12	24655213	24655214	m6AIP_SySy_peak_1474	0	+
chr12	24959183	24959184	m6AIP_SySy_peak_1476	0	+
chr12	28747180	28747181	m6AIP_SySy_peak_1477	0	-
chr12	31487374	31487375	m6AIP_SySy_peak_1478a	0	-
chr12	31487504	31487505	m6AIP_SySy_peak_1478b	0	-
chr12	33437963	33437964	m6AIP_SySy_peak_1481a	0	+
chr12	33438116	33438117	m6AIP_SySy_peak_1481b	0	+
chr12	35144417	35144418	m6AIP_SySy_peak_1483	0	+
chr12	40036353	40036354	m6AIP_SySy_peak_1485	0	-
chr12	44207054	44207055	m6AIP_SySy_peak_1487	0	-
chr12	44282857	44282858	m6AIP_SySy_peak_1488a	0	+
chr12	44283008	44283009	m6AIP_SySy_peak_1488b	0	+
chr12	51609823	51609824	m6AIP_SySy_peak_1491	0	-
chr12	51748785	51748786	m6AIP_SySy_peak_1492b	0	-
chr12	51768650	51768651	m6AIP_SySy_peak_1493	0	-
chr12	52516223	52516224	m6AIP_SySy_peak_1494a	0	+
chr12	52516404	52516405	m6AIP_SySy_peak_1494b	0	+
chr12	52516509	52516510	m6AIP_SySy_peak_1494c	0	+
chr12	52516765	52516766	m6AIP_SySy_peak_1494d	0	+
chr12	52516937	52516938	m6AIP_SySy_peak_1494e	0	+
chr12	52517128	52517129	m6AIP_SySy_peak_1494f	0	+
chr12	59204737	59204738	m6AIP_SySy_peak_1502	0	-
chr12	64957323	64957324	m6AIP_SySy_peak_1504c	0	-
chr12	64967092	64967093	m6AIP_SySy_peak_1505a	0	+
chr12	64967164	64967165	m6AIP_SySy_peak_1505b	0	+
chr12	64967281	64967282	m6AIP_SySy_peak_1505c	0	+
chr12	64967501	64967502	m6AIP_SySy_peak_1505d	0	+
chr12	64967765	64967766	m6AIP_SySy_peak_1505e	0	+
chr12	65105371	65105372	m6AIP_SySy_peak_1507a	0	+
chr12	65106419	65106420	m6AIP_SySy_peak_1508	0	+
chr12	65121764	65121765	m6AIP_SySy_peak_1509	0	+
chr12	65148829	65148830	m6AIP_SySy_peak_1510a	0	-
chr12	65148946	65148947	m6AIP_SySy_peak_1510b	0	-
chr12	65149081	65149082	m6AIP_SySy_peak_1510c	0	-
chr12	65149334	65149335	m6AIP_SySy_peak_1510d	0	-
chr12	69185442	69185443	m6AIP_SySy_peak_1513a	0	+
chr12	69185694	69185695	m6AIP_SySy_peak_1513b	0	+
chr12	69373279	69373280	m6AIP_SySy_peak_1515b	0	+
chr12	69373473	69373474	m6AIP_SySy_peak_1515c	0	+
chr12	69984343	69984344	m6AIP_SySy_peak_1516	0	-
chr12	71075299	71075300	m6AIP_SySy_peak_1517a	0	+
chr12	71075612	71075613	m6AIP_SySy_peak_1517b	0	+
chr12	71317669	71317670	m6AIP_SySy_peak_1520	0	+
chr12	72541639	72541640	m6AIP_SySy_peak_1522	0	+
chr12	72783922	72783923	m6AIP_SySy_peak_1524a	0	+
chr12	72784020	72784021	m6AIP_SySy_peak_1524b	0	+
chr12	72784174	72784175	m6AIP_SySy_peak_1524c	0	+
chr12	73103309	73103310	m6AIP_SySy_peak_1526a	0	-
chr12	73103750	73103751	m6AIP_SySy_peak_1526b	0	-
chr12	73108906	73108907	m6AIP_SySy_peak_1528a	0	-
chr12	73109063	73109064	m6AIP_SySy_peak_1528b	0	-
chr12	73284793	73284794	m6AIP_SySy_peak_1532a	0	-
chr12	73285060	73285061	m6AIP_SySy_peak_1532b	0	-
chr12	75632535	75632536	m6AIP_SySy_peak_1536	0	-
chr12	76578518	76578519	m6AIP_SySy_peak_1543a	0	+
chr12	76613076	76613077	m6AIP_SySy_peak_1544a	0	-
chr12	76613173	76613174	m6AIP_SySy_peak_1544b	0	-
chr12	76938165	76938166	m6AIP_SySy_peak_1546	0	-
chr12	78797282	78797283	m6AIP_SySy_peak_1548	0	+
chr12	79268524	79268525	m6AIP_SySy_peak_1555	0	-
chr12	79280727	79280728	m6AIP_SySy_peak_1556b	0	-
chr12	80338682	80338683	m6AIP_SySy_peak_1563	0	-
chr12	81185907	81185908	m6AIP_SySy_peak_1567a	0	+
chr12	81722154	81722155	m6AIP_SySy_peak_1571	0	-
chr12	81724337	81724338	m6AIP_SySy_peak_1572	0	-
chr12	81772779	81772780	m6AIP_SySy_peak_1573	0	-
chr12	81918856	81918857	m6AIP_SySy_peak_1575a	0	+
chr12	81919147	81919148	m6AIP_SySy_peak_1575b	0	+
chr12	82342027	82342028	m6AIP_SySy_peak_1578c	0	+
chr12	82342173	82342174	m6AIP_SySy_peak_1578d	0	+
chr12	82425335	82425336	m6AIP_SySy_peak_1579	0	+
chr12	83574839	83574840	m6AIP_SySy_peak_1581	0	-
chr12	83595003	83595004	m6AIP_SySy_peak_1582b	0	-
chr12	83734199	83734200	m6AIP_SySy_peak_1585	0	+
chr12	83952012	83952013	m6AIP_SySy_peak_1586	0	+
chr12	84172884	84172885	m6AIP_SySy_peak_1587a	0	-
chr12	84173293	84173294	m6AIP_SySy_peak_1588	0	-
chr12	84919559	84919560	m6AIP_SySy_peak_1594a	0	-
chr12	85014831	85014832	m6AIP_SySy_peak_1595	0	+
chr12	85029622	85029623	m6AIP_SySy_peak_1596c	0	+
chr12	85030200	85030201	m6AIP_SySy_peak_1597a	0	+
chr12	85030342	85030343	m6AIP_SySy_peak_1597b	0	+
chr12	85030473	85030474	m6AIP_SySy_peak_1597c	0	+
chr12	85030716	85030717	m6AIP_SySy_peak_1597d	0	+
chr12	85266273	85266274	m6AIP_SySy_peak_1600	0	-
chr12	85268060	85268061	m6AIP_SySy_peak_1601b	0	-
chr12	86244264	86244265	m6AIP_SySy_peak_1606	0	+
chr12	86882492	86882493	m6AIP_SySy_peak_1610d	0	-
chr12	86962074	86962075	m6AIP_SySy_peak_1613	0	+
chr12	87109102	87109103	m6AIP_SySy_peak_1614	0	-
chr12	87239342	87239343	m6AIP_SySy_peak_1617a	0	-
chr12	87239502	87239503	m6AIP_SySy_peak_1617b	0	-
chr12	87309803	87309804	m6AIP_SySy_peak_1620	0	-
chr12	87450497	87450498	m6AIP_SySy_peak_1622	0	-
chr12	91808854	91808855	m6AIP_SySy_peak_1624b	0	-
chr12	91809096	91809097	m6AIP_SySy_peak_1624c	0	-
chr12	91809226	91809227	m6AIP_SySy_peak_1624d	0	-
chr12	91809412	91809413	m6AIP_SySy_peak_1624e	0	-
chr12	98669584	98669585	m6AIP_SySy_peak_1625	0	+
chr12	99388481	99388482	m6AIP_SySy_peak_1628a	0	-
chr12	99388602	99388603	m6AIP_SySy_peak_1628b	0	-
chr12	99891654	99891655	m6AIP_SySy_peak_1629	0	+
chr12	100130984	100130985	m6AIP_SySy_peak_1630c	0	-
chr12	100913091	100913092	m6AIP_SySy_peak_1633a	0	-
chr12	100913281	100913282	m6AIP_SySy_peak_1633b	0	-
chr12	101040366	101040367	m6AIP_SySy_peak_1634a	0	-
chr12	101040505	101040506	m6AIP_SySy_peak_1634b	0	-
chr12	101058635	101058636	m6AIP_SySy_peak_1635	0	-
chr12	101883454	101883455	m6AIP_SySy_peak_1640a	0	-
chr12	101885492	101885493	m6AIP_SySy_peak_1641a	0	-
chr12	101885798	101885799	m6AIP_SySy_peak_1641b	0	-
chr12	102472247	102472248	m6AIP_SySy_peak_1644	0	+
chr12	102570187	102570188	m6AIP_SySy_peak_1645	0	-
chr12	102785262	102785263	m6AIP_SySy_peak_1650a	0	-
chr12	102785606	102785607	m6AIP_SySy_peak_1650b	0	-
chr12	103404517	103404518	m6AIP_SySy_peak_1653	0	+
chr12	103419269	103419270	m6AIP_SySy_peak_1654	0	-
chr12	103424492	103424493	m6AIP_SySy_peak_1655	0	-
chr12	104696602	104696603	m6AIP_SySy_peak_1656a	0	-
chr12	104696985	104696986	m6AIP_SySy_peak_1656b	0	-
chr12	104702533	104702534	m6AIP_SySy_peak_1657a	0	-
chr12	104702863	104702864	m6AIP_SySy_peak_1657b	0	-
chr12	105837057	105837058	m6AIP_SySy_peak_1662	0	+
chr12	109571607	109571608	m6AIP_SySy_peak_1671	0	+
chr12	109660871	109660872	m6AIP_SySy_peak_1675	0	+
chr12	110666747	110666748	m6AIP_SySy_peak_1681	0	+
chr12	110793450	110793451	m6AIP_SySy_peak_1682a	0	+
chr12	110793626	110793627	m6AIP_SySy_peak_1682b	0	+
chr12	110793879	110793880	m6AIP_SySy_peak_1682c	0	+
chr12	110855486	110855487	m6AIP_SySy_peak_1683	0	+
chr12	110868906	110868907	m6AIP_SySy_peak_1684	0	+
chr12	110933107	110933108	m6AIP_SySy_peak_1687a	0	+
chr12	110933268	110933269	m6AIP_SySy_peak_1687b	0	+
chr12	110933458	110933459	m6AIP_SySy_peak_1687c	0	+
chr12	110976488	110976489	m6AIP_SySy_peak_1688	0	-
chr12	111293623	111293624	m6AIP_SySy_peak_1690	0	-
chr12	111710559	111710560	m6AIP_SySy_peak_1695a	0	-
chr12	111710753	111710754	m6AIP_SySy_peak_1695b	0	-
chr12	112127085	112127086	m6AIP_SySy_peak_1697	0	+
chr12	112611899	112611900	m6AIP_SySy_peak_1700	0	+
chr12	112736454	112736455	m6AIP_SySy_peak_1703a	0	+
chr12	112738538	112738539	m6AIP_SySy_peak_1704	0	+
chr12	112738843	112738844	m6AIP_SySy_peak_1705	0	+
chr12	112821445	112821446	m6AIP_SySy_peak_1715	0	-
chr12	113071764	113071765	m6AIP_SySy_peak_1722	0	+
chr12	113165279	113165280	m6AIP_SySy_peak_1724	0	+
chr12	116403931	116403932	m6AIP_SySy_peak_1730b	0	-
chr12	116404053	116404054	m6AIP_SySy_peak_1730c	0	-
chr12	116404140	116404141	m6AIP_SySy_peak_1730d	0	-
chr12	116404218	116404219	m6AIP_SySy_peak_1730e	0	-
chr12	116404405	116404406	m6AIP_SySy_peak_1730f	0	-
chr12	116404478	116404479	m6AIP_SySy_peak_1730g	0	-
chr12	118299404	118299405	m6AIP_SySy_peak_1732	0	-
chr13	3590300	3590301	m6AIP_SySy_peak_1735	0	-
chr13	5864952	5864953	m6AIP_SySy_peak_1739	0	+
chr13	9171478	9171479	m6AIP_SySy_peak_1743	0	+
chr13	9666098	9666099	m6AIP_SySy_peak_1745	0	+
chr13	13634701	13634702	m6AIP_SySy_peak_1748	0	+
chr13	14054096	14054097	m6AIP_SySy_peak_1749	0	-
chr13	14186916	14186917	m6AIP_SySy_peak_1750	0	+
chr13	14187567	14187568	m6AIP_SySy_peak_1751	0	+
chr13	14637585	14637586	m6AIP_SySy_peak_1753	0	+
chr13	17718021	17718022	m6AIP_SySy_peak_1755a	0	-
chr13	17718148	17718149	m6AIP_SySy_peak_1755b	0	-
chr13	17718293	17718294	m6AIP_SySy_peak_1755c	0	-
chr13	17718600	17718601	m6AIP_SySy_peak_1755e	0	-
chr13	17718761	17718762	m6AIP_SySy_peak_1755f	0	-
chr13	17772594	17772595	m6AIP_SySy_peak_1757	0	-
chr13	21192344	21192345	m6AIP_SySy_peak_1763	0	+
chr13	21369513	21369514	m6AIP_SySy_peak_1765a	0	+
chr13	21444825	21444826	m6AIP_SySy_peak_1768a	0	-
chr13	21445021	21445022	m6AIP_SySy_peak_1768b	0	-
chr13	21445684	21445685	m6AIP_SySy_peak_1769	0	-
chr13	21520017	21520018	m6AIP_SySy_peak_1771	0	-
chr13	21520765	21520766	m6AIP_SySy_peak_1772	0	-
chr13	23356165	23356166	m6AIP_SySy_peak_1779a	0	-
chr13	23356996	23356997	m6AIP_SySy_peak_1780	0	-
chr13	23357301	23357302	m6AIP_SySy_peak_1781	0	-
chr13	24992979	24992980	m6AIP_SySy_peak_1792b	0	-
chr13	28951315	28951316	m6AIP_SySy_peak_1793	0	-
chr13	29909935	29909936	m6AIP_SySy_peak_1796	0	-
chr13	34128453	34128454	m6AIP_SySy_peak_1798b	0	-
chr13	34901395	34901396	m6AIP_SySy_peak_1800a	0	+
chr13	34901507	34901508	m6AIP_SySy_peak_1800b	0	+
chr13	36205012	36205013	m6AIP_SySy_peak_1802	0	+
chr13	37931461	37931462	m6AIP_SySy_peak_1805	0	+
chr13	37932251	37932252	m6AIP_SySy_peak_1806	0	+
chr13	37946976	37946977	m6AIP_SySy_peak_1807a	0	+
chr13	37947161	37947162	m6AIP_SySy_peak_1807b	0	+
chr13	37949087	37949088	m6AIP_SySy_peak_1808	0	+
chr13	38196076	38196077	m6AIP_SySy_peak_1810	0	+
chr13	38501249	38501250	m6AIP_SySy_peak_1811	0	-
chr13	40959067	40959068	m6AIP_SySy_peak_1821b	0	+
chr13	40959146	40959147	m6AIP_SySy_peak_1821c	0	+
chr13	44906349	44906350	m6AIP_SySy_peak_1829	0	+
chr13	46693687	46693688	m6AIP_SySy_peak_1832a	0	-
chr13	46693829	46693830	m6AIP_SySy_peak_1832b	0	-
chr13	46752354	46752355	m6AIP_SySy_peak_1835	0	-
chr13	48489212	48489213	m6AIP_SySy_peak_1836a	0	-
chr13	48489460	48489461	m6AIP_SySy_peak_1836b	0	-
chr13	48489663	48489664	m6AIP_SySy_peak_1836c	0	-
chr13	48491160	48491161	m6AIP_SySy_peak_1837b	0	-
chr13	49662437	49662438	m6AIP_SySy_peak_1843	0	+
chr13	51144329	51144330	m6AIP_SySy_peak_1844	0	+
chr13	51149256	51149257	m6AIP_SySy_peak_1845	0	+
chr13	51683476	51683477	m6AIP_SySy_peak_1847	0	+
chr13	52646273	52646274	m6AIP_SySy_peak_1850	0	+
chr13	52647277	52647278	m6AIP_SySy_peak_1851	0	+
chr13	53110121	53110122	m6AIP_SySy_peak_1852c	0	-
chr13	53110870	53110871	m6AIP_SySy_peak_1853a	0	-
chr13	53111031	53111032	m6AIP_SySy_peak_1853b	0	-
chr13	53333506	53333507	m6AIP_SySy_peak_1854	0	-
chr13	54107795	54107796	m6AIP_SySy_peak_1856	0	+
chr13	54524098	54524099	m6AIP_SySy_peak_1857	0	+
chr13	54661274	54661275	m6AIP_SySy_peak_1858a	0	+
chr13	54661555	54661556	m6AIP_SySy_peak_1858b	0	+
chr13	55213740	55213741	m6AIP_SySy_peak_1860a	0	+
chr13	55213896	55213897	m6AIP_SySy_peak_1860b	0	+
chr13	55245978	55245979	m6AIP_SySy_peak_1861	0	+
chr13	55247139	55247140	m6AIP_SySy_peak_1863	0	+
chr13	55247571	55247572	m6AIP_SySy_peak_1864a	0	+
chr13	55247641	55247642	m6AIP_SySy_peak_1864b	0	+
chr13	55313499	55313500	m6AIP_SySy_peak_1865a	0	+
chr13	55313625	55313626	m6AIP_SySy_peak_1865b	0	+
chr13	55543332	55543333	m6AIP_SySy_peak_1869b	0	-
chr13	55543509	55543510	m6AIP_SySy_peak_1869c	0	-
chr13	55624881	55624882	m6AIP_SySy_peak_1872	0	+
chr13	55699324	55699325	m6AIP_SySy_peak_1873a	0	+
chr13	55699431	55699432	m6AIP_SySy_peak_1873b	0	+
chr13	59799782	59799783	m6AIP_SySy_peak_1882	0	-
chr13	59800130	59800131	m6AIP_SySy_peak_1883	0	-
chr13	59821786	59821787	m6AIP_SySy_peak_1884a	0	-
chr13	60760880	60760881	m6AIP_SySy_peak_1885a	0	+
chr13	60761660	60761661	m6AIP_SySy_peak_1885d	0	+
chr13	62368486	62368487	m6AIP_SySy_peak_1890a	0	-
chr13	62368640	62368641	m6AIP_SySy_peak_1890b	0	-
chr13	62370049	62370050	m6AIP_SySy_peak_1892	0	-
chr13	62454930	62454931	m6AIP_SySy_peak_1894	0	-
chr13	62603718	62603719	m6AIP_SySy_peak_1898	0	-
chr13	63015567	63015568	m6AIP_SySy_peak_1900a	0	+
chr13	63015820	63015821	m6AIP_SySy_peak_1900b	0	+
chr13	63302077	63302078	m6AIP_SySy_peak_1904	0	+
chr13	63302700	63302701	m6AIP_SySy_peak_1905	0	+
chr13	63511815	63511816	m6AIP_SySy_peak_1906b	0	-
chr13	63819796	63819797	m6AIP_SySy_peak_1909	0	+
chr13	63872208	63872209	m6AIP_SySy_peak_1910a	0	+
chr13	63872358	63872359	m6AIP_SySy_peak_1910b	0	+
chr13	63872376	63872377	m6AIP_SySy_peak_1910c	0	+
chr13	63899325	63899326	m6AIP_SySy_peak_1911a	0	+
chr13	63899465	63899466	m6AIP_SySy_peak_1911b	0	+
chr13	64196454	64196455	m6AIP_SySy_peak_1912	0	-
chr13	65296577	65296578	m6AIP_SySy_peak_1915	0	+
chr13	67343258	67343259	m6AIP_SySy_peak_1924b	0	-
chr13	67343366	67343367	m6AIP_SySy_peak_1924c	0	-
chr13	67408004	67408005	m6AIP_SySy_peak_1925a	0	-
chr13	67408122	67408123	m6AIP_SySy_peak_1925b	0	-
chr13	67408355	67408356	m6AIP_SySy_peak_1925c	0	-
chr13	67408404	67408405	m6AIP_SySy_peak_1925d	0	-
chr13	67592790	67592791	m6AIP_SySy_peak_1929	0	-
chr13	67786862	67786863	m6AIP_SySy_peak_1932	0	+
chr13	68562170	68562171	m6AIP_SySy_peak_1935	0	-
chr13	68575265	68575266	m6AIP_SySy_peak_1936	0	-
chr13	69498285	69498286	m6AIP_SySy_peak_1937a	0	-
chr13	69498433	69498434	m6AIP_SySy_peak_1937b	0	-
chr13	70602442	70602443	m6AIP_SySy_peak_1939a	0	-
chr13	70602576	70602577	m6AIP_SySy_peak_1939b	0	-
chr13	70604222	70604223	m6AIP_SySy_peak_1940b	0	-
chr13	70605771	70605772	m6AIP_SySy_peak_1942	0	-
chr13	70606516	70606517	m6AIP_SySy_peak_1943c	0	-
chr13	73344805	73344806	m6AIP_SySy_peak_1944	0	-
chr13	73514512	73514513	m6AIP_SySy_peak_1945	0	+
chr13	73628405	73628406	m6AIP_SySy_peak_1946a	0	+
chr13	73628579	73628580	m6AIP_SySy_peak_1946b	0	+
chr13	73815046	73815047	m6AIP_SySy_peak_1948	0	+
chr13	74192788	74192789	m6AIP_SySy_peak_1952a	0	-
chr13	74192913	74192914	m6AIP_SySy_peak_1952b	0	-
chr13	74357001	74357002	m6AIP_SySy_peak_1953a	0	+
chr13	74357116	74357117	m6AIP_SySy_peak_1953b	0	+
chr13	74372472	74372473	m6AIP_SySy_peak_1955	0	-
chr13	77192898	77192899	m6AIP_SySy_peak_1965	0	+
chr13	80893980	80893981	m6AIP_SySy_peak_1966d	0	+
chr13	80894215	80894216	m6AIP_SySy_peak_1966e	0	+
chr13	81419483	81419484	m6AIP_SySy_peak_1967	0	-
chr13	81520792	81520793	m6AIP_SySy_peak_1968a	0	-
chr13	81669448	81669449	m6AIP_SySy_peak_1971a	0	+
chr13	85215772	85215773	m6AIP_SySy_peak_1974b	0	-
chr13	89690415	89690416	m6AIP_SySy_peak_1976	0	-
chr13	89693202	89693203	m6AIP_SySy_peak_1977	0	-
chr13	93435024	93435025	m6AIP_SySy_peak_1984	0	-
chr13	95351536	95351537	m6AIP_SySy_peak_1987	0	-
chr13	95512668	95512669	m6AIP_SySy_peak_1988	0	-
chr13	95513471	95513472	m6AIP_SySy_peak_1989	0	-
chr13	97126625	97126626	m6AIP_SySy_peak_1993a	0	+
chr13	97126859	97126860	m6AIP_SySy_peak_1993b	0	+
chr13	97126913	97126914	m6AIP_SySy_peak_1993c	0	+
chr13	97245680	97245681	m6AIP_SySy_peak_1995	0	+
chr13	97246008	97246009	m6AIP_SySy_peak_1996	0	+
chr13	97246670	97246671	m6AIP_SySy_peak_1997	0	+
chr13	97494667	97494668	m6AIP_SySy_peak_2000	0	+
chr13	97495110	97495111	m6AIP_SySy_peak_2001	0	+
chr13	97495796	97495797	m6AIP_SySy_peak_2002	0	+
chr13	98249181	98249182	m6AIP_SySy_peak_2013b	0	-
chr13	99415133	99415134	m6AIP_SySy_peak_2015	0	+
chr13	99435210	99435211	m6AIP_SySy_peak_2018	0	-
chr13	100060933	100060934	m6AIP_SySy_peak_2019a	0	-
chr13	100061038	100061039	m6AIP_SySy_peak_2019b	0	-
chr13	100061228	100061229	m6AIP_SySy_peak_2019c	0	-
chr13	101757472	101757473	m6AIP_SySy_peak_2022a	0	-
chr13	101757638	101757639	m6AIP_SySy_peak_2022b	0	-
chr13	101757720	101757721	m6AIP_SySy_peak_2022c	0	-
chr13	103743372	103743373	m6AIP_SySy_peak_2023b	0	-
chr13	103743601	103743602	m6AIP_SySy_peak_2023c	0	-
chr13	104050620	104050621	m6AIP_SySy_peak_2025b	0	-
chr13	104220158	104220159	m6AIP_SySy_peak_2028	0	-
chr13	107726738	107726739	m6AIP_SySy_peak_2030	0	-
chr13	109951190	109951191	m6AIP_SySy_peak_2034	0	+
chr13	110400452	110400453	m6AIP_SySy_peak_2035	0	+
chr13	111714996	111714997	m6AIP_SySy_peak_2039	0	+
chr13	111755937	111755938	m6AIP_SySy_peak_2042	0	-
chr13	112504407	112504408	m6AIP_SySy_peak_2043a	0	+
chr13	112504719	112504720	m6AIP_SySy_peak_2043b	0	+
chr13	112505377	112505378	m6AIP_SySy_peak_2044	0	+
chr13	112505543	112505544	m6AIP_SySy_peak_2045a	0	+
chr13	112505642	112505643	m6AIP_SySy_peak_2045b	0	+
chr13	113594492	113594493	m6AIP_SySy_peak_2055a	0	-
chr13	113594615	113594616	m6AIP_SySy_peak_2055b	0	-
chr13	113594723	113594724	m6AIP_SySy_peak_2055c	0	-
chr13	119469858	119469859	m6AIP_SySy_peak_2062	0	+
chr13	119699983	119699984	m6AIP_SySy_peak_2064	0	+
chr13	119766261	119766262	m6AIP_SySy_peak_2065a	0	-
chr13	119766541	119766542	m6AIP_SySy_peak_2065b	0	-
chr13	119766696	119766697	m6AIP_SySy_peak_2065c	0	-
chr13	119766846	119766847	m6AIP_SySy_peak_2065d	0	-
chr14	7905807	7905808	m6AIP_SySy_peak_2067	0	+
chr14	7950797	7950798	m6AIP_SySy_peak_2069	0	+
chr14	8511080	8511081	m6AIP_SySy_peak_2075	0	-
chr14	12154158	12154159	m6AIP_SySy_peak_2076	0	+
chr14	19768515	19768516	m6AIP_SySy_peak_2079	0	+
chr14	20141955	20141956	m6AIP_SySy_peak_2081a	0	-
chr14	20142059	20142060	m6AIP_SySy_peak_2081b	0	-
chr14	20181382	20181383	m6AIP_SySy_peak_2082	0	-
chr14	20607460	20607461	m6AIP_SySy_peak_2088b	0	-
chr14	20729695	20729696	m6AIP_SySy_peak_2091b	0	-
chr14	20736406	20736407	m6AIP_SySy_peak_2093b	0	-
chr14	21517218	21517219	m6AIP_SySy_peak_2094	0	+
chr14	21669008	21669009	m6AIP_SySy_peak_2095a	0	+
chr14	21669177	21669178	m6AIP_SySy_peak_2095b	0	+
chr14	21670402	21670403	m6AIP_SySy_peak_2096a	0	+
chr14	21670566	21670567	m6AIP_SySy_peak_2096b	0	+
chr14	21775322	21775323	m6AIP_SySy_peak_2097	0	+
chr14	24135259	24135260	m6AIP_SySy_peak_2098a	0	-
chr14	24135381	24135382	m6AIP_SySy_peak_2098b	0	-
chr14	24158458	24158459	m6AIP_SySy_peak_2099	0	-
chr14	24448935	24448936	m6AIP_SySy_peak_2100	0	-
chr14	26629611	26629612	m6AIP_SySy_peak_2103a	0	+
chr14	26629730	26629731	m6AIP_SySy_peak_2103b	0	+
chr14	26923595	26923596	m6AIP_SySy_peak_2104	0	-
chr14	27100129	27100130	m6AIP_SySy_peak_2105a	0	+
chr14	27100215	27100216	m6AIP_SySy_peak_2105b	0	+
chr14	27101624	27101625	m6AIP_SySy_peak_2106a	0	+
chr14	27101790	27101791	m6AIP_SySy_peak_2106b	0	+
chr14	27101938	27101939	m6AIP_SySy_peak_2106c	0	+
chr14	27401820	27401821	m6AIP_SySy_peak_2107a	0	+
chr14	27401967	27401968	m6AIP_SySy_peak_2107b	0	+
chr14	27486727	27486728	m6AIP_SySy_peak_2111a	0	-
chr14	27486832	27486833	m6AIP_SySy_peak_2111b	0	-
chr14	27653042	27653043	m6AIP_SySy_peak_2112	0	+
chr14	30523496	30523497	m6AIP_SySy_peak_2115a	0	+
chr14	30690740	30690741	m6AIP_SySy_peak_2117	0	+
chr14	31011719	31011720	m6AIP_SySy_peak_2118a	0	+
chr14	31011822	31011823	m6AIP_SySy_peak_2118b	0	+
chr14	31067329	31067330	m6AIP_SySy_peak_2119a	0	+
chr14	31067673	31067674	m6AIP_SySy_peak_2119b	0	+
chr14	31171788	31171789	m6AIP_SySy_peak_2120d	0	-
chr14	31493628	31493629	m6AIP_SySy_peak_2125b	0	-
chr14	31493784	31493785	m6AIP_SySy_peak_2125c	0	-
chr14	31701957	31701958	m6AIP_SySy_peak_2127b	0	-
chr14	32209512	32209513	m6AIP_SySy_peak_2128b	0	+
chr14	32526567	32526568	m6AIP_SySy_peak_2131	0	+
chr14	32577026	32577027	m6AIP_SySy_peak_2132	0	+
chr14	34268095	34268096	m6AIP_SySy_peak_2133	0	-
chr14	34268468	34268469	m6AIP_SySy_peak_2134	0	-
chr14	34403405	34403406	m6AIP_SySy_peak_2136	0	+
chr14	34414430	34414431	m6AIP_SySy_peak_2137b	0	-
chr14	34692016	34692017	m6AIP_SySy_peak_2139a	0	+
chr14	34692271	34692272	m6AIP_SySy_peak_2139b	0	+
chr14	36879335	36879336	m6AIP_SySy_peak_2141a	0	-
chr14	36879454	36879455	m6AIP_SySy_peak_2141b	0	-
chr14	36939888	36939889	m6AIP_SySy_peak_2142a	0	-
chr14	36940022	36940023	m6AIP_SySy_peak_2142b	0	-
chr14	36940761	36940762	m6AIP_SySy_peak_2143	0	-
chr14	46383951	46383952	m6AIP_SySy_peak_2147a	0	-
chr14	46384219	46384220	m6AIP_SySy_peak_2147b	0	-
chr14	46384367	46384368	m6AIP_SySy_peak_2147c	0	-
chr14	47290058	47290059	m6AIP_SySy_peak_2148a	0	+
chr14	47290245	47290246	m6AIP_SySy_peak_2148b	0	+
chr14	47290424	47290425	m6AIP_SySy_peak_2148c	0	+
chr14	47290700	47290701	m6AIP_SySy_peak_2148d	0	+
chr14	47322061	47322062	m6AIP_SySy_peak_2151	0	+
chr14	47531451	47531452	m6AIP_SySy_peak_2153	0	+
chr14	49073995	49073996	m6AIP_SySy_peak_2157	0	+
chr14	49173062	49173063	m6AIP_SySy_peak_2158	0	+
chr14	49772968	49772969	m6AIP_SySy_peak_2159a	0	-
chr14	49773173	49773174	m6AIP_SySy_peak_2159b	0	-
chr14	52161577	52161578	m6AIP_SySy_peak_2166	0	-
chr14	52198601	52198602	m6AIP_SySy_peak_2167	0	-
chr14	52204893	52204894	m6AIP_SySy_peak_2168a	0	-
chr14	52205157	52205158	m6AIP_SySy_peak_2168b	0	-
chr14	52205272	52205273	m6AIP_SySy_peak_2168c	0	-
chr14	52232865	52232866	m6AIP_SySy_peak_2169	0	-
chr14	52237484	52237485	m6AIP_SySy_peak_2170	0	-
chr14	54368555	54368556	m6AIP_SySy_peak_2171	0	+
chr14	54468071	54468072	m6AIP_SySy_peak_2173a	0	+
chr14	54577108	54577109	m6AIP_SySy_peak_2179b	0	-
chr14	54577344	54577345	m6AIP_SySy_peak_2179c	0	-
chr14	54898301	54898302	m6AIP_SySy_peak_2180	0	+
chr14	55062028	55062029	m6AIP_SySy_peak_2181	0	-
chr14	55063116	55063117	m6AIP_SySy_peak_2182b	0	-
chr14	55066541	55066542	m6AIP_SySy_peak_2183	0	-
chr14	55074299	55074300	m6AIP_SySy_peak_2185	0	-
chr14	55074874	55074875	m6AIP_SySy_peak_2186	0	-
chr14	55548363	55548364	m6AIP_SySy_peak_2187a	0	+
chr14	55548698	55548699	m6AIP_SySy_peak_2187b	0	+
chr14	55753832	55753833	m6AIP_SySy_peak_2190	0	+
chr14	55864344	55864345	m6AIP_SySy_peak_2194	0	+
chr14	55870736	55870737	m6AIP_SySy_peak_2195a	0	+
chr14	55870986	55870987	m6AIP_SySy_peak_2195b	0	+
chr14	55871794	55871795	m6AIP_SySy_peak_2196a	0	+
chr14	55871932	55871933	m6AIP_SySy_peak_2196b	0	+
chr14	56903278	56903279	m6AIP_SySy_peak_2203	0	+
chr14	57734236	57734237	m6AIP_SySy_peak_2207	0	-
chr14	59630228	59630229	m6AIP_SySy_peak_2216	0	+
chr14	60761218	60761219	m6AIP_SySy_peak_2218a	0	+
chr14	60761366	60761367	m6AIP_SySy_peak_2218b	0	+
chr14	60762068	60762069	m6AIP_SySy_peak_2219a	0	+
chr14	61191472	61191473	m6AIP_SySy_peak_2221a	0	+
chr14	61191851	61191852	m6AIP_SySy_peak_2221b	0	+
chr14	61192013	61192014	m6AIP_SySy_peak_2221c	0	+
chr14	61605398	61605399	m6AIP_SySy_peak_2232a	0	+
chr14	61605567	61605568	m6AIP_SySy_peak_2232b	0	+
chr14	64803583	64803584	m6AIP_SySy_peak_2239	0	+
chr14	65075974	65075975	m6AIP_SySy_peak_2242b	0	-
chr14	65077626	65077627	m6AIP_SySy_peak_2243a	0	-
chr14	65077769	65077770	m6AIP_SySy_peak_2243b	0	-
chr14	66153721	66153722	m6AIP_SySy_peak_2246	0	-
chr14	66916158	66916159	m6AIP_SySy_peak_2247	0	+
chr14	67016098	67016099	m6AIP_SySy_peak_2249	0	-
chr14	67676822	67676823	m6AIP_SySy_peak_2252b	0	-
chr14	67677510	67677511	m6AIP_SySy_peak_2253	0	-
chr14	67756094	67756095	m6AIP_SySy_peak_2254	0	-
chr14	69717158	69717159	m6AIP_SySy_peak_2257a	0	-
chr14	69717254	69717255	m6AIP_SySy_peak_2257b	0	-
chr14	69796531	69796532	m6AIP_SySy_peak_2258a	0	-
chr14	69796722	69796723	m6AIP_SySy_peak_2258b	0	-
chr14	70306463	70306464	m6AIP_SySy_peak_2260a	0	-
chr14	70306591	70306592	m6AIP_SySy_peak_2260b	0	-
chr14	70604488	70604489	m6AIP_SySy_peak_2262b	0	-
chr14	73239622	73239623	m6AIP_SySy_peak_2265	0	+
chr14	75323355	75323356	m6AIP_SySy_peak_2266	0	+
chr14	75331965	75331966	m6AIP_SySy_peak_2267a	0	+
chr14	75332046	75332047	m6AIP_SySy_peak_2267b	0	+
chr14	75703759	75703760	m6AIP_SySy_peak_2269	0	-
chr14	76416395	76416396	m6AIP_SySy_peak_2272c	0	+
chr14	76417391	76417392	m6AIP_SySy_peak_2273c	0	+
chr14	76507242	76507243	m6AIP_SySy_peak_2276a	0	+
chr14	78510468	78510469	m6AIP_SySy_peak_2280a	0	-
chr14	78510705	78510706	m6AIP_SySy_peak_2280b	0	-
chr14	87506096	87506097	m6AIP_SySy_peak_2286a	0	+
chr14	87506353	87506354	m6AIP_SySy_peak_2286b	0	+
chr14	103076430	103076431	m6AIP_SySy_peak_2294	0	+
chr14	103083134	103083135	m6AIP_SySy_peak_2295b	0	-
chr14	103083203	103083204	m6AIP_SySy_peak_2295c	0	-
chr14	103113852	103113853	m6AIP_SySy_peak_2296	0	-
chr14	104465790	104465791	m6AIP_SySy_peak_2298	0	-
chr14	105115017	105115018	m6AIP_SySy_peak_2300	0	-
chr14	105893165	105893166	m6AIP_SySy_peak_2302a	0	-
chr14	105896701	105896702	m6AIP_SySy_peak_2303	0	-
chr14	120325063	120325064	m6AIP_SySy_peak_2307a	0	+
chr14	120325184	120325185	m6AIP_SySy_peak_2307b	0	+
chr14	120503831	120503832	m6AIP_SySy_peak_2308	0	+
chr15	3986123	3986124	m6AIP_SySy_peak_2310	0	-
chr15	6786817	6786818	m6AIP_SySy_peak_2312b	0	+
chr15	6787050	6787051	m6AIP_SySy_peak_2312c	0	+
chr15	6796324	6796325	m6AIP_SySy_peak_2313a	0	+
chr15	6796502	6796503	m6AIP_SySy_peak_2313b	0	+
chr15	6796790	6796791	m6AIP_SySy_peak_2313c	0	+
chr15	6796961	6796962	m6AIP_SySy_peak_2313d	0	+
chr15	6797094	6797095	m6AIP_SySy_peak_2313e	0	+
chr15	7191118	7191119	m6AIP_SySy_peak_2314a	0	+
chr15	7191437	7191438	m6AIP_SySy_peak_2314b	0	+
chr15	7191700	7191701	m6AIP_SySy_peak_2314c	0	+
chr15	8187411	8187412	m6AIP_SySy_peak_2315	0	+
chr15	8218633	8218634	m6AIP_SySy_peak_2317a	0	+
chr15	8218761	8218762	m6AIP_SySy_peak_2317b	0	+
chr15	8291138	8291139	m6AIP_SySy_peak_2318a	0	-
chr15	8291290	8291291	m6AIP_SySy_peak_2318b	0	-
chr15	8350640	8350641	m6AIP_SySy_peak_2319a	0	-
chr15	8350733	8350734	m6AIP_SySy_peak_2319b	0	-
chr15	8358963	8358964	m6AIP_SySy_peak_2320	0	-
chr15	9108545	9108546	m6AIP_SySy_peak_2321	0	+
chr15	10575063	10575064	m6AIP_SySy_peak_2322	0	-
chr15	12269772	12269773	m6AIP_SySy_peak_2323a	0	+
chr15	12270086	12270087	m6AIP_SySy_peak_2323b	0	+
chr15	12349567	12349568	m6AIP_SySy_peak_2324	0	+
chr15	12375173	12375174	m6AIP_SySy_peak_2326	0	-
chr15	12375764	12375765	m6AIP_SySy_peak_2327	0	-
chr15	12457908	12457909	m6AIP_SySy_peak_2328	0	-
chr15	12818132	12818133	m6AIP_SySy_peak_2330	0	-
chr15	25781016	25781017	m6AIP_SySy_peak_2331	0	+
chr15	25781474	25781475	m6AIP_SySy_peak_2332	0	+
chr15	25971971	25971972	m6AIP_SySy_peak_2335	0	+
chr15	27606150	27606151	m6AIP_SySy_peak_2336	0	-
chr15	27902747	27902748	m6AIP_SySy_peak_2338	0	-
chr15	34140846	34140847	m6AIP_SySy_peak_2343a	0	+
chr15	34141063	34141064	m6AIP_SySy_peak_2343b	0	+
chr15	36099718	36099719	m6AIP_SySy_peak_2348	0	-
chr15	36241341	36241342	m6AIP_SySy_peak_2350	0	-
chr15	36265812	36265813	m6AIP_SySy_peak_2352b	0	-
chr15	39437202	39437203	m6AIP_SySy_peak_2358	0	+
chr15	39437613	39437614	m6AIP_SySy_peak_2359	0	+
chr15	39872157	39872158	m6AIP_SySy_peak_2362	0	-
chr15	39878329	39878330	m6AIP_SySy_peak_2363a	0	-
chr15	39878503	39878504	m6AIP_SySy_peak_2363b	0	-
chr15	41820439	41820440	m6AIP_SySy_peak_2365	0	+
chr15	50660771	50660772	m6AIP_SySy_peak_2367a	0	-
chr15	50661095	50661096	m6AIP_SySy_peak_2367b	0	-
chr15	50822403	50822404	m6AIP_SySy_peak_2368	0	-
chr15	50831274	50831275	m6AIP_SySy_peak_2369a	0	-
chr15	50831400	50831401	m6AIP_SySy_peak_2369b	0	-
chr15	50831546	50831547	m6AIP_SySy_peak_2369c	0	-
chr15	50846252	50846253	m6AIP_SySy_peak_2370a	0	-
chr15	50846628	50846629	m6AIP_SySy_peak_2370b	0	-
chr15	50846770	50846771	m6AIP_SySy_peak_2370c	0	-
chr15	53344628	53344629	m6AIP_SySy_peak_2371	0	-
chr15	53345341	53345342	m6AIP_SySy_peak_2372	0	-
chr15	53345803	53345804	m6AIP_SySy_peak_2373	0	-
chr15	58098543	58098544	m6AIP_SySy_peak_2377	0	-
chr15	58873316	58873317	m6AIP_SySy_peak_2379	0	+
chr15	58898906	58898907	m6AIP_SySy_peak_2380a	0	+
chr15	58899899	58899900	m6AIP_SySy_peak_2381a	0	+
chr15	58900035	58900036	m6AIP_SySy_peak_2381b	0	+
chr15	59315686	59315687	m6AIP_SySy_peak_2384a	0	+
chr15	59315850	59315851	m6AIP_SySy_peak_2384b	0	+
chr15	61990016	61990017	m6AIP_SySy_peak_2386a	0	+
chr15	66636875	66636876	m6AIP_SySy_peak_2391	0	+
chr15	68179855	68179856	m6AIP_SySy_peak_2395	0	-
chr15	73105566	73105567	m6AIP_SySy_peak_2396b	0	-
chr15	73605892	73605893	m6AIP_SySy_peak_2401	0	-
chr15	74671810	74671811	m6AIP_SySy_peak_2405a	0	-
chr15	74706770	74706771	m6AIP_SySy_peak_2407	0	-
chr15	75619029	75619030	m6AIP_SySy_peak_2410a	0	+
chr15	75619185	75619186	m6AIP_SySy_peak_2410b	0	+
chr15	75624390	75624391	m6AIP_SySy_peak_2412a	0	+
chr15	75624550	75624551	m6AIP_SySy_peak_2412b	0	+
chr15	75975452	75975453	m6AIP_SySy_peak_2418	0	+
chr15	76004025	76004026	m6AIP_SySy_peak_2419e	0	-
chr15	76107265	76107266	m6AIP_SySy_peak_2422	0	-
chr15	76108359	76108360	m6AIP_SySy_peak_2423	0	-
chr15	76110832	76110833	m6AIP_SySy_peak_2424	0	-
chr15	76171306	76171307	m6AIP_SySy_peak_2427	0	-
chr15	76173639	76173640	m6AIP_SySy_peak_2429a	0	-
chr15	76173802	76173803	m6AIP_SySy_peak_2429b	0	-
chr15	76176239	76176240	m6AIP_SySy_peak_2431d	0	-
chr15	76176352	76176353	m6AIP_SySy_peak_2431e	0	-
chr15	76177744	76177745	m6AIP_SySy_peak_2431l	0	-
chr15	76178798	76178799	m6AIP_SySy_peak_2432a	0	-
chr15	76371031	76371032	m6AIP_SySy_peak_2440	0	+
chr15	76647600	76647601	m6AIP_SySy_peak_2445	0	-
chr15	76714592	76714593	m6AIP_SySy_peak_2448	0	+
chr15	76734931	76734932	m6AIP_SySy_peak_2449a	0	-
chr15	76735171	76735172	m6AIP_SySy_peak_2449b	0	-
chr15	76891340	76891341	m6AIP_SySy_peak_2452a	0	+
chr15	76891511	76891512	m6AIP_SySy_peak_2452b	0	+
chr15	76891672	76891673	m6AIP_SySy_peak_2452c	0	+
chr15	76901183	76901184	m6AIP_SySy_peak_2453	0	+
chr15	77943102	77943103	m6AIP_SySy_peak_2456	0	-
chr15	78940772	78940773	m6AIP_SySy_peak_2459	0	+
chr15	79029426	79029427	m6AIP_SySy_peak_2462	0	+
chr15	79248967	79248968	m6AIP_SySy_peak_2464a	0	+
chr15	79358458	79358459	m6AIP_SySy_peak_2465b	0	+
chr15	79422674	79422675	m6AIP_SySy_peak_2469a	0	-
chr15	79422866	79422867	m6AIP_SySy_peak_2469b	0	-
chr15	79707864	79707865	m6AIP_SySy_peak_2473	0	+
chr15	79917810	79917811	m6AIP_SySy_peak_2474	0	-
chr15	80160522	80160523	m6AIP_SySy_peak_2480	0	+
chr15	80161262	80161263	m6AIP_SySy_peak_2481a	0	+
chr15	80212286	80212287	m6AIP_SySy_peak_2483b	0	+
chr15	80212440	80212441	m6AIP_SySy_peak_2483c	0	+
chr15	80249705	80249706	m6AIP_SySy_peak_2485	0	+
chr15	80260751	80260752	m6AIP_SySy_peak_2486	0	-
chr15	80879235	80879236	m6AIP_SySy_peak_2487	0	+
chr15	80879640	80879641	m6AIP_SySy_peak_2488b	0	+
chr15	80879829	80879830	m6AIP_SySy_peak_2488c	0	+
chr15	80879951	80879952	m6AIP_SySy_peak_2488d	0	+
chr15	80880299	80880300	m6AIP_SySy_peak_2488e	0	+
chr15	80880407	80880408	m6AIP_SySy_peak_2488f	0	+
chr15	80880827	80880828	m6AIP_SySy_peak_2489	0	+
chr15	81601076	81601077	m6AIP_SySy_peak_2495a	0	+
chr15	81601332	81601333	m6AIP_SySy_peak_2495b	0	+
chr15	81649549	81649550	m6AIP_SySy_peak_2496	0	+
chr15	81649939	81649940	m6AIP_SySy_peak_2497a	0	+
chr15	81650035	81650036	m6AIP_SySy_peak_2497b	0	+
chr15	81650935	81650936	m6AIP_SySy_peak_2498	0	+
chr15	82141211	82141212	m6AIP_SySy_peak_2502	0	+
chr15	82851701	82851702	m6AIP_SySy_peak_2504	0	-
chr15	82856871	82856872	m6AIP_SySy_peak_2505a	0	-
chr15	82856990	82856991	m6AIP_SySy_peak_2505b	0	-
chr15	83116328	83116329	m6AIP_SySy_peak_2506	0	-
chr15	83358584	83358585	m6AIP_SySy_peak_2510	0	-
chr15	83365349	83365350	m6AIP_SySy_peak_2511b	0	-
chr15	84935103	84935104	m6AIP_SySy_peak_2513	0	+
chr15	84940457	84940458	m6AIP_SySy_peak_2514b	0	+
chr15	85899293	85899294	m6AIP_SySy_peak_2519	0	-
chr15	85900437	85900438	m6AIP_SySy_peak_2520b	0	-
chr15	86030725	86030726	m6AIP_SySy_peak_2521a	0	-
chr15	86030878	86030879	m6AIP_SySy_peak_2521b	0	-
chr15	86031174	86031175	m6AIP_SySy_peak_2521c	0	-
chr15	86032713	86032714	m6AIP_SySy_peak_2524	0	-
chr15	88729746	88729747	m6AIP_SySy_peak_2532a	0	-
chr15	88729904	88729905	m6AIP_SySy_peak_2532b	0	-
chr15	88730036	88730037	m6AIP_SySy_peak_2532c	0	-
chr15	88864867	88864868	m6AIP_SySy_peak_2535	0	+
chr15	89100010	89100011	m6AIP_SySy_peak_2536b	0	-
chr15	89100231	89100232	m6AIP_SySy_peak_2536c	0	-
chr15	89103430	89103431	m6AIP_SySy_peak_2537a	0	-
chr15	89103789	89103790	m6AIP_SySy_peak_2537b	0	-
chr15	89104016	89104017	m6AIP_SySy_peak_2537c	0	-
chr15	89122195	89122196	m6AIP_SySy_peak_2538a	0	-
chr15	89122385	89122386	m6AIP_SySy_peak_2538b	0	-
chr15	89167109	89167110	m6AIP_SySy_peak_2541	0	-
chr15	89372503	89372504	m6AIP_SySy_peak_2544	0	+
chr15	93244773	93244774	m6AIP_SySy_peak_2548a	0	-
chr15	93244963	93244964	m6AIP_SySy_peak_2548b	0	-
chr15	96371628	96371629	m6AIP_SySy_peak_2551a	0	+
chr15	96371946	96371947	m6AIP_SySy_peak_2551b	0	+
chr15	96372224	96372225	m6AIP_SySy_peak_2551c	0	+
chr15	96372478	96372479	m6AIP_SySy_peak_2552	0	+
chr15	96418293	96418294	m6AIP_SySy_peak_2555b	0	-
chr15	96418425	96418426	m6AIP_SySy_peak_2555c	0	-
chr15	96419604	96419605	m6AIP_SySy_peak_2556a	0	-
chr15	96419847	96419848	m6AIP_SySy_peak_2556b	0	-
chr15	96688059	96688060	m6AIP_SySy_peak_2560	0	-
chr15	97384184	97384185	m6AIP_SySy_peak_2562a	0	+
chr15	97384563	97384564	m6AIP_SySy_peak_2562c	0	+
chr15	97384773	97384774	m6AIP_SySy_peak_2562d	0	+
chr15	98135942	98135943	m6AIP_SySy_peak_2563	0	-
chr15	98543337	98543338	m6AIP_SySy_peak_2565a	0	-
chr15	98543493	98543494	m6AIP_SySy_peak_2565b	0	-
chr15	98544009	98544010	m6AIP_SySy_peak_2566a	0	-
chr15	98839441	98839442	m6AIP_SySy_peak_2569a	0	-
chr15	98839691	98839692	m6AIP_SySy_peak_2569b	0	-
chr15	98843487	98843488	m6AIP_SySy_peak_2570a	0	-
chr15	98843873	98843874	m6AIP_SySy_peak_2570c	0	-
chr15	98844958	98844959	m6AIP_SySy_peak_2571b	0	-
chr15	98846151	98846152	m6AIP_SySy_peak_2573	0	-
chr15	98849689	98849690	m6AIP_SySy_peak_2574a	0	-
chr15	98849881	98849882	m6AIP_SySy_peak_2574b	0	-
chr15	98850133	98850134	m6AIP_SySy_peak_2574c	0	-
chr15	98850306	98850307	m6AIP_SySy_peak_2574d	0	-
chr15	98850490	98850491	m6AIP_SySy_peak_2574e	0	-
chr15	98863270	98863271	m6AIP_SySy_peak_2576	0	-
chr15	99082320	99082321	m6AIP_SySy_peak_2579a	0	+
chr15	99470283	99470284	m6AIP_SySy_peak_2581	0	-
chr15	99736206	99736207	m6AIP_SySy_peak_2584b	0	-
chr15	99779233	99779234	m6AIP_SySy_peak_2586b	0	-
chr15	99780298	99780299	m6AIP_SySy_peak_2587a	0	-
chr15	100260094	100260095	m6AIP_SySy_peak_2590	0	+
chr15	101040909	101040910	m6AIP_SySy_peak_2592	0	+
chr15	101052547	101052548	m6AIP_SySy_peak_2593	0	-
chr15	101270574	101270575	m6AIP_SySy_peak_2597	0	+
chr15	102204826	102204827	m6AIP_SySy_peak_2599b	0	+
chr15	102212761	102212762	m6AIP_SySy_peak_2601a	0	+
chr15	102212980	102212981	m6AIP_SySy_peak_2601b	0	+
chr15	102213098	102213099	m6AIP_SySy_peak_2601c	0	+
chr15	102280500	102280501	m6AIP_SySy_peak_2603a	0	+
chr15	102280680	102280681	m6AIP_SySy_peak_2603b	0	+
chr15	102281646	102281647	m6AIP_SySy_peak_2604	0	+
chr15	102298347	102298348	m6AIP_SySy_peak_2606a	0	+
chr15	102298505	102298506	m6AIP_SySy_peak_2606b	0	+
chr15	102316717	102316718	m6AIP_SySy_peak_2608	0	+
chr15	103344530	103344531	m6AIP_SySy_peak_2610a	0	-
chr15	103344832	103344833	m6AIP_SySy_peak_2610b	0	-
chr15	103345055	103345056	m6AIP_SySy_peak_2610c	0	-
chr16	3748937	3748938	m6AIP_SySy_peak_2613	0	+
chr16	3749582	3749583	m6AIP_SySy_peak_2614a	0	+
chr16	3749784	3749785	m6AIP_SySy_peak_2614b	0	+
chr16	3865807	3865808	m6AIP_SySy_peak_2615	0	-
chr16	3979743	3979744	m6AIP_SySy_peak_2616	0	-
chr16	3985768	3985769	m6AIP_SySy_peak_2617a	0	-
chr16	3985974	3985975	m6AIP_SySy_peak_2617b	0	-
chr16	3986975	3986976	m6AIP_SySy_peak_2618	0	-
chr16	4084149	4084150	m6AIP_SySy_peak_2623	0	-
chr16	4084503	4084504	m6AIP_SySy_peak_2624a	0	-
chr16	4084919	4084920	m6AIP_SySy_peak_2624b	0	-
chr16	4179647	4179648	m6AIP_SySy_peak_2626a	0	-
chr16	4179852	4179853	m6AIP_SySy_peak_2626b	0	-
chr16	4418023	4418024	m6AIP_SySy_peak_2628a	0	-
chr16	4418258	4418259	m6AIP_SySy_peak_2628b	0	-
chr16	4482934	4482935	m6AIP_SySy_peak_2630	0	-
chr16	4614032	4614033	m6AIP_SySy_peak_2631a	0	+
chr16	4614222	4614223	m6AIP_SySy_peak_2631b	0	+
chr16	5015039	5015040	m6AIP_SySy_peak_2634b	0	-
chr16	5064607	5064608	m6AIP_SySy_peak_2638	0	+
chr16	8635702	8635703	m6AIP_SySy_peak_2643a	0	-
chr16	8635995	8635996	m6AIP_SySy_peak_2643b	0	-
chr16	8842976	8842977	m6AIP_SySy_peak_2646a	0	+
chr16	8843195	8843196	m6AIP_SySy_peak_2646b	0	+
chr16	8855917	8855918	m6AIP_SySy_peak_2647	0	+
chr16	11075036	11075037	m6AIP_SySy_peak_2655	0	-
chr16	11217905	11217906	m6AIP_SySy_peak_2658a	0	-
chr16	11218022	11218023	m6AIP_SySy_peak_2658b	0	-
chr16	11403648	11403649	m6AIP_SySy_peak_2660	0	+
chr16	13130413	13130414	m6AIP_SySy_peak_2661	0	+
chr16	13148114	13148115	m6AIP_SySy_peak_2662	0	+
chr16	13412799	13412800	m6AIP_SySy_peak_2663	0	+
chr16	14152389	14152390	m6AIP_SySy_peak_2668	0	-
chr16	15841941	15841942	m6AIP_SySy_peak_2672a	0	+
chr16	15842046	15842047	m6AIP_SySy_peak_2672b	0	+
chr16	16484213	16484214	m6AIP_SySy_peak_2676	0	-
chr16	17121078	17121079	m6AIP_SySy_peak_2677a	0	-
chr16	17125022	17125023	m6AIP_SySy_peak_2678	0	-
chr16	17213329	17213330	m6AIP_SySy_peak_2680	0	+
chr16	17258406	17258407	m6AIP_SySy_peak_2682a	0	+
chr16	17258688	17258689	m6AIP_SySy_peak_2682b	0	+
chr16	17258863	17258864	m6AIP_SySy_peak_2682c	0	+
chr16	17262384	17262385	m6AIP_SySy_peak_2683	0	+
chr16	17452583	17452584	m6AIP_SySy_peak_2684	0	+
chr16	17469063	17469064	m6AIP_SySy_peak_2685	0	+
chr16	17484062	17484063	m6AIP_SySy_peak_2686	0	+
chr16	17528171	17528172	m6AIP_SySy_peak_2688	0	-
chr16	17643674	17643675	m6AIP_SySy_peak_2689	0	+
chr16	17840811	17840812	m6AIP_SySy_peak_2691b	0	-
chr16	17901987	17901988	m6AIP_SySy_peak_2693	0	-
chr16	18223001	18223002	m6AIP_SySy_peak_2694	0	-
chr16	18224624	18224625	m6AIP_SySy_peak_2695	0	-
chr16	18839297	18839298	m6AIP_SySy_peak_2701	0	+
chr16	19769778	19769779	m6AIP_SySy_peak_2707c	0	+
chr16	19769975	19769976	m6AIP_SySy_peak_2707d	0	+
chr16	20107357	20107358	m6AIP_SySy_peak_2708	0	+
chr16	20126742	20126743	m6AIP_SySy_peak_2710a	0	+
chr16	20692495	20692496	m6AIP_SySy_peak_2713	0	+
chr16	20725615	20725616	m6AIP_SySy_peak_2714a	0	-
chr16	20725730	20725731	m6AIP_SySy_peak_2714b	0	-
chr16	22822335	22822336	m6AIP_SySy_peak_2721	0	-
chr16	30571262	30571263	m6AIP_SySy_peak_2727	0	-
chr16	30957089	30957090	m6AIP_SySy_peak_2730a	0	-
chr16	30957205	30957206	m6AIP_SySy_peak_2730b	0	-
chr16	30957357	30957358	m6AIP_SySy_peak_2730c	0	-
chr16	30957462	30957463	m6AIP_SySy_peak_2730d	0	-
chr16	32020009	32020010	m6AIP_SySy_peak_2733	0	-
chr16	32233139	32233140	m6AIP_SySy_peak_2734	0	-
chr16	32278029	32278030	m6AIP_SySy_peak_2735	0	+
chr16	32298945	32298946	m6AIP_SySy_peak_2736a	0	+
chr16	32299193	32299194	m6AIP_SySy_peak_2736b	0	+
chr16	33012668	33012669	m6AIP_SySy_peak_2741b	0	+
chr16	33012926	33012927	m6AIP_SySy_peak_2741c	0	+
chr16	33013023	33013024	m6AIP_SySy_peak_2741d	0	+
chr16	33013513	33013514	m6AIP_SySy_peak_2742a	0	+
chr16	33241908	33241909	m6AIP_SySy_peak_2743	0	+
chr16	33496875	33496876	m6AIP_SySy_peak_2744a	0	+
chr16	33497117	33497118	m6AIP_SySy_peak_2744b	0	+
chr16	33497377	33497378	m6AIP_SySy_peak_2744c	0	+
chr16	33948904	33948905	m6AIP_SySy_peak_2745	0	+
chr16	33956650	33956651	m6AIP_SySy_peak_2746	0	-
chr16	34723067	34723068	m6AIP_SySy_peak_2749a	0	+
chr16	34723431	34723432	m6AIP_SySy_peak_2749b	0	+
chr16	35947978	35947979	m6AIP_SySy_peak_2754	0	+
chr16	36722159	36722160	m6AIP_SySy_peak_2755a	0	+
chr16	36722342	36722343	m6AIP_SySy_peak_2755b	0	+
chr16	36912250	36912251	m6AIP_SySy_peak_2757a	0	+
chr16	36912382	36912383	m6AIP_SySy_peak_2757b	0	+
chr16	36912604	36912605	m6AIP_SySy_peak_2757c	0	+
chr16	36912704	36912705	m6AIP_SySy_peak_2757d	0	+
chr16	36912909	36912910	m6AIP_SySy_peak_2757e	0	+
chr16	36918233	36918234	m6AIP_SySy_peak_2759	0	+
chr16	36919392	36919393	m6AIP_SySy_peak_2760	0	+
chr16	36932636	36932637	m6AIP_SySy_peak_2761	0	+
chr16	37061372	37061373	m6AIP_SySy_peak_2764	0	+
chr16	37062834	37062835	m6AIP_SySy_peak_2765	0	+
chr16	37881880	37881881	m6AIP_SySy_peak_2767b	0	+
chr16	38525404	38525405	m6AIP_SySy_peak_2770	0	-
chr16	38526427	38526428	m6AIP_SySy_peak_2771	0	-
chr16	43863021	43863022	m6AIP_SySy_peak_2773	0	-
chr16	44217151	44217152	m6AIP_SySy_peak_2775	0	+
chr16	44218138	44218139	m6AIP_SySy_peak_2776	0	+
chr16	44220373	44220374	m6AIP_SySy_peak_2777	0	+
chr16	44221859	44221860	m6AIP_SySy_peak_2778	0	+
chr16	44736025	44736026	m6AIP_SySy_peak_2779a	0	+
chr16	44736164	44736165	m6AIP_SySy_peak_2779b	0	+
chr16	46448544	46448545	m6AIP_SySy_peak_2781a	0	-
chr16	46448689	46448690	m6AIP_SySy_peak_2781b	0	-
chr16	55905502	55905503	m6AIP_SySy_peak_2786	0	-
chr16	55915410	55915411	m6AIP_SySy_peak_2787	0	-
chr16	55990540	55990541	m6AIP_SySy_peak_2788	0	+
chr16	56007013	56007014	m6AIP_SySy_peak_2789	0	+
chr16	64766216	64766217	m6AIP_SySy_peak_2802a	0	-
chr16	64766358	64766359	m6AIP_SySy_peak_2802b	0	-
chr16	64766525	64766526	m6AIP_SySy_peak_2802c	0	-
chr16	64785541	64785542	m6AIP_SySy_peak_2804	0	-
chr16	64855726	64855727	m6AIP_SySy_peak_2807b	0	+
chr16	72664086	72664087	m6AIP_SySy_peak_2809	0	+
chr16	72742140	72742141	m6AIP_SySy_peak_2810	0	+
chr16	75757781	75757782	m6AIP_SySy_peak_2811	0	-
chr16	75758256	75758257	m6AIP_SySy_peak_2812	0	-
chr16	76291484	76291485	m6AIP_SySy_peak_2813a	0	-
chr16	78547706	78547707	m6AIP_SySy_peak_2816	0	-
chr16	84860463	84860464	m6AIP_SySy_peak_2818	0	+
chr16	87415857	87415858	m6AIP_SySy_peak_2819b	0	-
chr16	87479543	87479544	m6AIP_SySy_peak_2820	0	+
chr16	87719508	87719509	m6AIP_SySy_peak_2821a	0	+
chr16	87729654	87729655	m6AIP_SySy_peak_2822	0	+
chr16	87730503	87730504	m6AIP_SySy_peak_2823	0	+
chr16	89789155	89789156	m6AIP_SySy_peak_2824	0	-
chr16	90229342	90229343	m6AIP_SySy_peak_2827a	0	-
chr16	90229485	90229486	m6AIP_SySy_peak_2827b	0	-
chr16	90496631	90496632	m6AIP_SySy_peak_2831a	0	+
chr16	90496761	90496762	m6AIP_SySy_peak_2831b	0	+
chr16	90498713	90498714	m6AIP_SySy_peak_2833	0	+
chr16	90751808	90751809	m6AIP_SySy_peak_2834a	0	-
chr16	90751943	90751944	m6AIP_SySy_peak_2834b	0	-
chr16	90774632	90774633	m6AIP_SySy_peak_2837	0	-
chr16	90938302	90938303	m6AIP_SySy_peak_2838	0	-
chr16	91655006	91655007	m6AIP_SySy_peak_2845	0	+
chr16	91656505	91656506	m6AIP_SySy_peak_2846c	0	+
chr16	91656723	91656724	m6AIP_SySy_peak_2846d	0	+
chr16	91659696	91659697	m6AIP_SySy_peak_2848	0	+
chr16	93870925	93870926	m6AIP_SySy_peak_2860a	0	+
chr16	93871079	93871080	m6AIP_SySy_peak_2860b	0	+
chr16	94267798	94267799	m6AIP_SySy_peak_2863	0	-
chr16	94443355	94443356	m6AIP_SySy_peak_2867	0	+
chr16	94692086	94692087	m6AIP_SySy_peak_2870	0	+
chr16	94692912	94692913	m6AIP_SySy_peak_2871a	0	+
chr16	94693052	94693053	m6AIP_SySy_peak_2871b	0	+
chr16	96002520	96002521	m6AIP_SySy_peak_2874d	0	-
chr16	96002880	96002881	m6AIP_SySy_peak_2874e	0	-
chr16	97794479	97794480	m6AIP_SySy_peak_2880	0	-
chr16	97950478	97950479	m6AIP_SySy_peak_2882a	0	-
chr16	97950611	97950612	m6AIP_SySy_peak_2882b	0	-
chr16	97952239	97952240	m6AIP_SySy_peak_2883	0	-
chr17	3197209	3197210	m6AIP_SySy_peak_2890a	0	+
chr17	3197338	3197339	m6AIP_SySy_peak_2890b	0	+
chr17	3197857	3197858	m6AIP_SySy_peak_2891a	0	+
chr17	3198034	3198035	m6AIP_SySy_peak_2891b	0	+
chr17	3519478	3519479	m6AIP_SySy_peak_2892	0	-
chr17	5342469	5342470	m6AIP_SySy_peak_2893a	0	+
chr17	5342747	5342748	m6AIP_SySy_peak_2893b	0	+
chr17	6038094	6038095	m6AIP_SySy_peak_2894	0	+
chr17	6043791	6043792	m6AIP_SySy_peak_2896	0	-
chr17	6138741	6138742	m6AIP_SySy_peak_2898a	0	+
chr17	12219170	12219171	m6AIP_SySy_peak_2903	0	+
chr17	12227759	12227760	m6AIP_SySy_peak_2904	0	-
chr17	12270995	12270996	m6AIP_SySy_peak_2906a	0	-
chr17	12271396	12271397	m6AIP_SySy_peak_2906c	0	-
chr17	12271772	12271773	m6AIP_SySy_peak_2907	0	-
chr17	12967627	12967628	m6AIP_SySy_peak_2908a	0	-
chr17	12967729	12967730	m6AIP_SySy_peak_2908b	0	-
chr17	14943811	14943812	m6AIP_SySy_peak_2912a	0	+
chr17	14944006	14944007	m6AIP_SySy_peak_2912b	0	+
chr17	15402205	15402206	m6AIP_SySy_peak_2918a	0	+
chr17	15402358	15402359	m6AIP_SySy_peak_2918b	0	+
chr17	15770171	15770172	m6AIP_SySy_peak_2919a	0	+
chr17	15770370	15770371	m6AIP_SySy_peak_2919b	0	+
chr17	15820778	15820779	m6AIP_SySy_peak_2921a	0	-
chr17	15820954	15820955	m6AIP_SySy_peak_2921b	0	-
chr17	17578873	17578874	m6AIP_SySy_peak_2934a	0	-
chr17	17579010	17579011	m6AIP_SySy_peak_2934b	0	-
chr17	21561896	21561897	m6AIP_SySy_peak_2937	0	+
chr17	21586926	21586927	m6AIP_SySy_peak_2938	0	+
chr17	21722332	21722333	m6AIP_SySy_peak_2941	0	+
chr17	21745368	21745369	m6AIP_SySy_peak_2942a	0	+
chr17	21745538	21745539	m6AIP_SySy_peak_2942b	0	+
chr17	21746868	21746869	m6AIP_SySy_peak_2943a	0	+
chr17	22375060	22375061	m6AIP_SySy_peak_2947	0	+
chr17	22850926	22850927	m6AIP_SySy_peak_2957a	0	-
chr17	22851060	22851061	m6AIP_SySy_peak_2957b	0	-
chr17	23609622	23609623	m6AIP_SySy_peak_2960	0	+
chr17	23760756	23760757	m6AIP_SySy_peak_2962	0	-
chr17	24179166	24179167	m6AIP_SySy_peak_2965	0	-
chr17	24179778	24179779	m6AIP_SySy_peak_2966a	0	-
chr17	24179905	24179906	m6AIP_SySy_peak_2966b	0	-
chr17	24185468	24185469	m6AIP_SySy_peak_2968b	0	-
chr17	24185596	24185597	m6AIP_SySy_peak_2968c	0	-
chr17	24185965	24185966	m6AIP_SySy_peak_2968d	0	-
chr17	24186129	24186130	m6AIP_SySy_peak_2968e	0	-
chr17	24443981	24443982	m6AIP_SySy_peak_2971a	0	-
chr17	24444087	24444088	m6AIP_SySy_peak_2971b	0	-
chr17	24573098	24573099	m6AIP_SySy_peak_2974	0	+
chr17	24574302	24574303	m6AIP_SySy_peak_2976b	0	+
chr17	24574565	24574566	m6AIP_SySy_peak_2976c	0	+
chr17	24575742	24575743	m6AIP_SySy_peak_2977a	0	+
chr17	24693443	24693444	m6AIP_SySy_peak_2980a	0	-
chr17	24693522	24693523	m6AIP_SySy_peak_2980b	0	-
chr17	24892171	24892172	m6AIP_SySy_peak_2985b	0	-
chr17	24892395	24892396	m6AIP_SySy_peak_2985c	0	-
chr17	24896067	24896068	m6AIP_SySy_peak_2986	0	+
chr17	24964691	24964692	m6AIP_SySy_peak_2989	0	-
chr17	24982798	24982799	m6AIP_SySy_peak_2990	0	-
chr17	25161940	25161941	m6AIP_SySy_peak_2991	0	+
chr17	25185177	25185178	m6AIP_SySy_peak_2992a	0	+
chr17	25242691	25242692	m6AIP_SySy_peak_2993	0	+
chr17	25719133	25719134	m6AIP_SySy_peak_2995	0	-
chr17	25782188	25782189	m6AIP_SySy_peak_2997a	0	+
chr17	25782470	25782471	m6AIP_SySy_peak_2997b	0	+
chr17	25824129	25824130	m6AIP_SySy_peak_2999	0	+
chr17	25825962	25825963	m6AIP_SySy_peak_3000a	0	+
chr17	25826418	25826419	m6AIP_SySy_peak_3001	0	+
chr17	25990044	25990045	m6AIP_SySy_peak_3003	0	-
chr17	26122329	26122330	m6AIP_SySy_peak_3005	0	+
chr17	26143025	26143026	m6AIP_SySy_peak_3006b	0	+
chr17	26143277	26143278	m6AIP_SySy_peak_3006c	0	+
chr17	26506023	26506024	m6AIP_SySy_peak_3008	0	-
chr17	26742307	26742308	m6AIP_SySy_peak_3009a	0	+
chr17	26742502	26742503	m6AIP_SySy_peak_3009b	0	+
chr17	26924730	26924731	m6AIP_SySy_peak_3012a	0	+
chr17	26973885	26973886	m6AIP_SySy_peak_3014a	0	+
chr17	26974969	26974970	m6AIP_SySy_peak_3015	0	+
chr17	26976198	26976199	m6AIP_SySy_peak_3016	0	+
chr17	27753813	27753814	m6AIP_SySy_peak_3018	0	-
chr17	27887153	27887154	m6AIP_SySy_peak_3019	0	+
chr17	28228472	28228473	m6AIP_SySy_peak_3025	0	+
chr17	28315919	28315920	m6AIP_SySy_peak_3027	0	+
chr17	28589778	28589779	m6AIP_SySy_peak_3028a	0	-
chr17	28589848	28589849	m6AIP_SySy_peak_3028b	0	-
chr17	28747389	28747390	m6AIP_SySy_peak_3029	0	+
chr17	28747867	28747868	m6AIP_SySy_peak_3030a	0	+
chr17	28748023	28748024	m6AIP_SySy_peak_3030b	0	+
chr17	28748166	28748167	m6AIP_SySy_peak_3030c	0	+
chr17	28807096	28807097	m6AIP_SySy_peak_3032	0	+
chr17	28821321	28821322	m6AIP_SySy_peak_3034a	0	+
chr17	28821475	28821476	m6AIP_SySy_peak_3034b	0	+
chr17	28966804	28966805	m6AIP_SySy_peak_3035a	0	+
chr17	28966965	28966966	m6AIP_SySy_peak_3035b	0	+
chr17	28967278	28967279	m6AIP_SySy_peak_3035c	0	+
chr17	29627054	29627055	m6AIP_SySy_peak_3039	0	+
chr17	31527579	31527580	m6AIP_SySy_peak_3045	0	+
chr17	31846103	31846104	m6AIP_SySy_peak_3050	0	-
chr17	32197256	32197257	m6AIP_SySy_peak_3054a	0	-
chr17	32197648	32197649	m6AIP_SySy_peak_3054b	0	-
chr17	32305438	32305439	m6AIP_SySy_peak_3057	0	-
chr17	32316655	32316656	m6AIP_SySy_peak_3058b	0	-
chr17	32773747	32773748	m6AIP_SySy_peak_3061c	0	-
chr17	32773889	32773890	m6AIP_SySy_peak_3061d	0	-
chr17	32774031	32774032	m6AIP_SySy_peak_3061e	0	-
chr17	32774434	32774435	m6AIP_SySy_peak_3061f	0	-
chr17	32775004	32775005	m6AIP_SySy_peak_3062	0	-
chr17	32775702	32775703	m6AIP_SySy_peak_3063b	0	-
chr17	32819266	32819267	m6AIP_SySy_peak_3064b	0	-
chr17	32977459	32977460	m6AIP_SySy_peak_3069	0	+
chr17	33105484	33105485	m6AIP_SySy_peak_3071a	0	+
chr17	33105620	33105621	m6AIP_SySy_peak_3071b	0	+
chr17	33241773	33241774	m6AIP_SySy_peak_3072	0	-
chr17	33304349	33304350	m6AIP_SySy_peak_3074	0	+
chr17	33334682	33334683	m6AIP_SySy_peak_3076a	0	-
chr17	33334849	33334850	m6AIP_SySy_peak_3076b	0	-
chr17	33335015	33335016	m6AIP_SySy_peak_3076c	0	-
chr17	33380903	33380904	m6AIP_SySy_peak_3078	0	-
chr17	33883162	33883163	m6AIP_SySy_peak_3083	0	-
chr17	33911591	33911592	m6AIP_SySy_peak_3085a	0	+
chr17	33911788	33911789	m6AIP_SySy_peak_3085b	0	+
chr17	33917282	33917283	m6AIP_SySy_peak_3086	0	+
chr17	33917787	33917788	m6AIP_SySy_peak_3087a	0	+
chr17	33917928	33917929	m6AIP_SySy_peak_3087b	0	+
chr17	33918063	33918064	m6AIP_SySy_peak_3087c	0	+
chr17	34028451	34028452	m6AIP_SySy_peak_3089	0	-
chr17	34030909	34030910	m6AIP_SySy_peak_3090a	0	-
chr17	34612733	34612734	m6AIP_SySy_peak_3099a	0	+
chr17	34612897	34612898	m6AIP_SySy_peak_3099b	0	+
chr17	34837569	34837570	m6AIP_SySy_peak_3101	0	+
chr17	34935083	34935084	m6AIP_SySy_peak_3103	0	+
chr17	35155526	35155527	m6AIP_SySy_peak_3107	0	-
chr17	35156422	35156423	m6AIP_SySy_peak_3108	0	-
chr17	35384169	35384170	m6AIP_SySy_peak_3110a	0	+
chr17	35384324	35384325	m6AIP_SySy_peak_3110b	0	+
chr17	35682011	35682012	m6AIP_SySy_peak_3114	0	-
chr17	35847650	35847651	m6AIP_SySy_peak_3115a	0	+
chr17	35847787	35847788	m6AIP_SySy_peak_3115b	0	+
chr17	35847995	35847996	m6AIP_SySy_peak_3115c	0	+
chr17	35848130	35848131	m6AIP_SySy_peak_3115d	0	+
chr17	35848486	35848487	m6AIP_SySy_peak_3115f	0	+
chr17	35868029	35868030	m6AIP_SySy_peak_3116a	0	+
chr17	35868191	35868192	m6AIP_SySy_peak_3116b	0	+
chr17	35956963	35956964	m6AIP_SySy_peak_3117a	0	-
chr17	35957072	35957073	m6AIP_SySy_peak_3117b	0	-
chr17	36260638	36260639	m6AIP_SySy_peak_3118	0	-
chr17	36857526	36857527	m6AIP_SySy_peak_3119a	0	+
chr17	36858176	36858177	m6AIP_SySy_peak_3119c	0	+
chr17	36988965	36988966	m6AIP_SySy_peak_3120b	0	-
chr17	37010439	37010440	m6AIP_SySy_peak_3123	0	+
chr17	42796257	42796258	m6AIP_SySy_peak_3125	0	-
chr17	45520716	45520717	m6AIP_SySy_peak_3133b	0	+
chr17	46018139	46018140	m6AIP_SySy_peak_3139a	0	-
chr17	46018287	46018288	m6AIP_SySy_peak_3139b	0	-
chr17	46031879	46031880	m6AIP_SySy_peak_3140c	0	-
chr17	46168761	46168762	m6AIP_SySy_peak_3141	0	+
chr17	46251891	46251892	m6AIP_SySy_peak_3144	0	+
chr17	46324045	46324046	m6AIP_SySy_peak_3147a	0	-
chr17	46324553	46324554	m6AIP_SySy_peak_3147c	0	-
chr17	46396930	46396931	m6AIP_SySy_peak_3148a	0	+
chr17	46397043	46397044	m6AIP_SySy_peak_3148b	0	+
chr17	46398746	46398747	m6AIP_SySy_peak_3149a	0	+
chr17	46398916	46398917	m6AIP_SySy_peak_3149b	0	+
chr17	46412987	46412988	m6AIP_SySy_peak_3150	0	+
chr17	46801077	46801078	m6AIP_SySy_peak_3155a	0	-
chr17	46801428	46801429	m6AIP_SySy_peak_3155b	0	-
chr17	46825494	46825495	m6AIP_SySy_peak_3156a	0	-
chr17	46929739	46929740	m6AIP_SySy_peak_3158a	0	-
chr17	47488597	47488598	m6AIP_SySy_peak_3162	0	-
chr17	47489229	47489230	m6AIP_SySy_peak_3163a	0	-
chr17	47489630	47489631	m6AIP_SySy_peak_3163c	0	-
chr17	47688332	47688333	m6AIP_SySy_peak_3167b	0	-
chr17	47868448	47868449	m6AIP_SySy_peak_3169	0	-
chr17	48389040	48389041	m6AIP_SySy_peak_3170c	0	-
chr17	53463142	53463143	m6AIP_SySy_peak_3174b	0	-
chr17	53679253	53679254	m6AIP_SySy_peak_3176a	0	-
chr17	53679418	53679419	m6AIP_SySy_peak_3176b	0	-
chr17	56047070	56047071	m6AIP_SySy_peak_3178a	0	+
chr17	56047399	56047400	m6AIP_SySy_peak_3178b	0	+
chr17	56067549	56067550	m6AIP_SySy_peak_3180a	0	+
chr17	56258720	56258721	m6AIP_SySy_peak_3186a	0	+
chr17	56259387	56259388	m6AIP_SySy_peak_3187a	0	+
chr17	56259794	56259795	m6AIP_SySy_peak_3187b	0	+
chr17	56401895	56401896	m6AIP_SySy_peak_3190a	0	+
chr17	56402481	56402482	m6AIP_SySy_peak_3191	0	+
chr17	56711404	56711405	m6AIP_SySy_peak_3197b	0	+
chr17	56882779	56882780	m6AIP_SySy_peak_3200a	0	+
chr17	56882896	56882897	m6AIP_SySy_peak_3200b	0	+
chr17	65849000	65849001	m6AIP_SySy_peak_3210	0	-
chr17	65968039	65968040	m6AIP_SySy_peak_3211b	0	-
chr17	66151317	66151318	m6AIP_SySy_peak_3212	0	+
chr17	66343616	66343617	m6AIP_SySy_peak_3216a	0	-
chr17	66343895	66343896	m6AIP_SySy_peak_3216b	0	-
chr17	66379237	66379238	m6AIP_SySy_peak_3219a	0	-
chr17	66379415	66379416	m6AIP_SySy_peak_3219b	0	-
chr17	66380122	66380123	m6AIP_SySy_peak_3219d	0	-
chr17	66380256	66380257	m6AIP_SySy_peak_3219e	0	-
chr17	66495088	66495089	m6AIP_SySy_peak_3222	0	-
chr17	69388557	69388558	m6AIP_SySy_peak_3225	0	+
chr17	70844726	70844727	m6AIP_SySy_peak_3231c	0	-
chr17	70844955	70844956	m6AIP_SySy_peak_3231d	0	-
chr17	71598389	71598390	m6AIP_SySy_peak_3241	0	-
chr17	71657637	71657638	m6AIP_SySy_peak_3242	0	+
chr17	71658855	71658856	m6AIP_SySy_peak_3244	0	+
chr17	74423507	74423508	m6AIP_SySy_peak_3245	0	+
chr17	74579972	74579973	m6AIP_SySy_peak_3247	0	+
chr17	74580318	74580319	m6AIP_SySy_peak_3248	0	+
chr17	78853548	78853549	m6AIP_SySy_peak_3249	0	-
chr17	78934673	78934674	m6AIP_SySy_peak_3251a	0	-
chr17	78934801	78934802	m6AIP_SySy_peak_3251b	0	-
chr17	78935134	78935135	m6AIP_SySy_peak_3251c	0	-
chr17	78935574	78935575	m6AIP_SySy_peak_3251e	0	-
chr17	78935719	78935720	m6AIP_SySy_peak_3251f	0	-
chr17	79013096	79013097	m6AIP_SySy_peak_3253	0	-
chr17	80275251	80275252	m6AIP_SySy_peak_3258	0	-
chr17	80398151	80398152	m6AIP_SySy_peak_3259	0	-
chr17	80433983	80433984	m6AIP_SySy_peak_3260b	0	-
chr17	83478152	83478153	m6AIP_SySy_peak_3261a	0	+
chr17	84185533	84185534	m6AIP_SySy_peak_3263a	0	-
chr17	84191826	84191827	m6AIP_SySy_peak_3264	0	-
chr17	84444079	84444080	m6AIP_SySy_peak_3265	0	-
chr17	84566435	84566436	m6AIP_SySy_peak_3267b	0	+
chr17	84994167	84994168	m6AIP_SySy_peak_3269	0	+
chr17	85985383	85985384	m6AIP_SySy_peak_3271	0	-
chr17	87984612	87984613	m6AIP_SySy_peak_3278a	0	+
chr17	87984786	87984787	m6AIP_SySy_peak_3278b	0	+
chr17	87986594	87986595	m6AIP_SySy_peak_3280a	0	+
chr17	87986729	87986730	m6AIP_SySy_peak_3280b	0	+
chr17	87991845	87991846	m6AIP_SySy_peak_3282	0	-
chr17	88462957	88462958	m6AIP_SySy_peak_3284	0	+
[truncated: 3,277 more rows]
