# Supplementary material for: Acute depletion of METTL3 implicates N6-methyladenosine in alternative intron/exon inclusion in the nascent transcriptome
Source: Genome Res. 2021 Aug;31(8):1395–408. doi: 10.1101/gr.271635.120 (PMC8327914; doi:10.1101/gr.271635.120)
Supplement: Supplemental Material [file supp_gr.271635.120_Supplemental_Data_S1.zip › Supplemental_Data_S1/m6AIP_ConfGroup1.summits.refined.bed.intergenic]

chr1	93230028	93230029	m6AIP_SySy_peak_189	0	+
chr1	93296553	93296554	m6AIP_SySy_peak_190a	0	+
chr1	93296936	93296937	m6AIP_SySy_peak_190b	0	+
chr1	93298453	93298454	m6AIP_SySy_peak_191	0	+
chr1	96878025	96878026	m6AIP_SySy_peak_199a	0	+
chr1	96878303	96878304	m6AIP_SySy_peak_199b	0	+
chr1	113894242	113894243	m6AIP_SySy_peak_212	0	-
chr1	119053801	119053802	m6AIP_SySy_peak_218c	0	-
chr1	119054004	119054005	m6AIP_SySy_peak_218d	0	-
chr1	119054632	119054633	m6AIP_SySy_peak_219	0	-
chr1	120292871	120292872	m6AIP_SySy_peak_227	0	-
chr1	120307255	120307256	m6AIP_SySy_peak_228	0	-
chr1	130690978	130690979	m6AIP_SySy_peak_236b	0	-
chr1	130716490	130716491	m6AIP_SySy_peak_237a	0	-
chr1	130716675	130716676	m6AIP_SySy_peak_237b	0	-
chr1	136676242	136676243	m6AIP_SySy_peak_282	0	+
chr1	170981708	170981709	m6AIP_SySy_peak_360	0	+
chr1	171247485	171247486	m6AIP_SySy_peak_361	0	-
chr1	180877972	180877973	m6AIP_SySy_peak_397	0	-
chr1	180878807	180878808	m6AIP_SySy_peak_398	0	-
chr1	181091025	181091026	m6AIP_SySy_peak_401	0	-
chr1	181091251	181091252	m6AIP_SySy_peak_402	0	-
chr1	195098484	195098485	m6AIP_SySy_peak_449	0	-
chr10	27787144	27787145	m6AIP_SySy_peak_496b	0	-
chr10	27797610	27797611	m6AIP_SySy_peak_497	0	-
chr10	27812227	27812228	m6AIP_SySy_peak_498a	0	-
chr10	27812393	27812394	m6AIP_SySy_peak_498b	0	-
chr10	33922092	33922093	m6AIP_SySy_peak_505	0	-
chr10	33926050	33926051	m6AIP_SySy_peak_506	0	-
chr10	61431653	61431654	m6AIP_SySy_peak_563b	0	-
chr10	79038980	79038981	m6AIP_SySy_peak_616	0	-
chr10	79047064	79047065	m6AIP_SySy_peak_618	0	-
chr10	95897030	95897031	m6AIP_SySy_peak_728	0	+
chr11	6789812	6789813	m6AIP_SySy_peak_847	0	+
chr11	29171645	29171646	m6AIP_SySy_peak_890a	0	-
chr11	29171762	29171763	m6AIP_SySy_peak_890b	0	-
chr11	29172441	29172442	m6AIP_SySy_peak_891a	0	-
chr11	29172558	29172559	m6AIP_SySy_peak_891b	0	-
chr11	33541265	33541266	m6AIP_SySy_peak_911	0	+
chr11	33542317	33542318	m6AIP_SySy_peak_912	0	-
chr11	49713646	49713647	m6AIP_SySy_peak_936	0	+
chr11	51176706	51176707	m6AIP_SySy_peak_944	0	-
chr11	51235450	51235451	m6AIP_SySy_peak_947	0	+
chr11	70011759	70011760	m6AIP_SySy_peak_1061a	0	+
chr11	70011924	70011925	m6AIP_SySy_peak_1061b	0	+
chr11	70460556	70460557	m6AIP_SySy_peak_1066	0	-
chr11	74897739	74897740	m6AIP_SySy_peak_1093	0	-
chr11	78245802	78245803	m6AIP_SySy_peak_1138	0	-
chr11	82978650	82978651	m6AIP_SySy_peak_1162	0	-
chr11	85190864	85190865	m6AIP_SySy_peak_1177	0	-
chr11	96827970	96827971	m6AIP_SySy_peak_1229b	0	-
chr11	117764290	117764291	m6AIP_SySy_peak_1368	0	+
chr11	119436058	119436059	m6AIP_SySy_peak_1387a	0	+
chr11	119436135	119436136	m6AIP_SySy_peak_1387b	0	+
chr11	119436269	119436270	m6AIP_SySy_peak_1387c	0	+
chr11	119440567	119440568	m6AIP_SySy_peak_1388	0	+
chr11	119441064	119441065	m6AIP_SySy_peak_1389	0	+
chr11	119441688	119441689	m6AIP_SySy_peak_1390b	0	+
chr11	119441793	119441794	m6AIP_SySy_peak_1390c	0	+
chr11	119443191	119443192	m6AIP_SySy_peak_1391b	0	+
chr11	119443337	119443338	m6AIP_SySy_peak_1391c	0	+
chr11	119486414	119486415	m6AIP_SySy_peak_1392	0	+
chr11	120787709	120787710	m6AIP_SySy_peak_1414a	0	-
chr11	120787847	120787848	m6AIP_SySy_peak_1414b	0	-
chr11	121906306	121906307	m6AIP_SySy_peak_1426	0	-
chr11	121942614	121942615	m6AIP_SySy_peak_1427	0	-
chr11	121943142	121943143	m6AIP_SySy_peak_1428	0	-
chr12	19047402	19047403	m6AIP_SySy_peak_1461	0	+
chr12	20313379	20313380	m6AIP_SySy_peak_1466a	0	+
chr12	20313533	20313534	m6AIP_SySy_peak_1466b	0	+
chr12	20661700	20661701	m6AIP_SySy_peak_1467	0	+
chr12	33439825	33439826	m6AIP_SySy_peak_1482b	0	+
chr12	81462883	81462884	m6AIP_SySy_peak_1568b	0	-
chr12	108836410	108836411	m6AIP_SySy_peak_1668	0	+
chr12	109575948	109575949	m6AIP_SySy_peak_1674b	0	+
chr12	109576313	109576314	m6AIP_SySy_peak_1674c	0	+
chr12	109576463	109576464	m6AIP_SySy_peak_1674d	0	+
chr12	109576616	109576617	m6AIP_SySy_peak_1674e	0	+
chr12	109576827	109576828	m6AIP_SySy_peak_1674f	0	+
chr12	112772959	112772960	m6AIP_SySy_peak_1707	0	-
chr12	112773997	112773998	m6AIP_SySy_peak_1708	0	-
chr12	112774895	112774896	m6AIP_SySy_peak_1709a	0	-
chr12	112775087	112775088	m6AIP_SySy_peak_1709b	0	-
chr12	112775780	112775781	m6AIP_SySy_peak_1710	0	-
chr12	112784811	112784812	m6AIP_SySy_peak_1713	0	-
chr12	112785514	112785515	m6AIP_SySy_peak_1714	0	-
chr12	116399298	116399299	m6AIP_SySy_peak_1729a	0	-
chr13	9173527	9173528	m6AIP_SySy_peak_1744	0	+
chr13	22835641	22835642	m6AIP_SySy_peak_1777	0	-
chr13	24813004	24813005	m6AIP_SySy_peak_1789	0	+
chr13	24990054	24990055	m6AIP_SySy_peak_1791	0	-
chr13	44869931	44869932	m6AIP_SySy_peak_1828	0	-
chr13	61746338	61746339	m6AIP_SySy_peak_1886	0	+
chr13	62049197	62049198	m6AIP_SySy_peak_1887	0	+
chr13	62452750	62452751	m6AIP_SySy_peak_1893b	0	-
chr13	62452849	62452850	m6AIP_SySy_peak_1893c	0	-
chr13	62672431	62672432	m6AIP_SySy_peak_1899b	0	-
chr13	62672584	62672585	m6AIP_SySy_peak_1899c	0	-
chr13	64275100	64275101	m6AIP_SySy_peak_1913	0	-
chr13	65960002	65960003	m6AIP_SySy_peak_1917	0	+
chr13	66280329	66280330	m6AIP_SySy_peak_1918	0	-
chr13	74445744	74445745	m6AIP_SySy_peak_1956	0	-
chr13	74552140	74552141	m6AIP_SySy_peak_1958	0	-
chr13	74552940	74552941	m6AIP_SySy_peak_1959b	0	-
chr13	74605990	74605991	m6AIP_SySy_peak_1961	0	-
chr13	93305130	93305131	m6AIP_SySy_peak_1982b	0	+
chr13	94646255	94646256	m6AIP_SySy_peak_1986	0	-
chr13	97506983	97506984	m6AIP_SySy_peak_2004	0	+
chr13	97512233	97512234	m6AIP_SySy_peak_2008d	0	+
chr13	111552784	111552785	m6AIP_SySy_peak_2038	0	+
chr13	113318853	113318854	m6AIP_SySy_peak_2049	0	+
chr13	113319590	113319591	m6AIP_SySy_peak_2050a	0	+
chr13	113320042	113320043	m6AIP_SySy_peak_2050c	0	+
chr13	113320191	113320192	m6AIP_SySy_peak_2050d	0	+
chr13	113368406	113368407	m6AIP_SySy_peak_2054a	0	+
chr13	113368534	113368535	m6AIP_SySy_peak_2054b	0	+
chr13	113368688	113368689	m6AIP_SySy_peak_2054c	0	+
chr13	113368851	113368852	m6AIP_SySy_peak_2054d	0	+
chr13	113368957	113368958	m6AIP_SySy_peak_2054e	0	+
chr14	7962628	7962629	m6AIP_SySy_peak_2071	0	+
chr14	14343939	14343940	m6AIP_SySy_peak_2077	0	-
chr14	14344421	14344422	m6AIP_SySy_peak_2078	0	-
chr14	26533791	26533792	m6AIP_SySy_peak_2102	0	-
chr14	57524672	57524673	m6AIP_SySy_peak_2204	0	-
chr14	59060446	59060447	m6AIP_SySy_peak_2211	0	-
chr14	72839387	72839388	m6AIP_SySy_peak_2263	0	-
chr14	76516674	76516675	m6AIP_SySy_peak_2277	0	+
chr15	76646257	76646258	m6AIP_SySy_peak_2444	0	-
chr15	79419029	79419030	m6AIP_SySy_peak_2467	0	-
chr15	79961477	79961478	m6AIP_SySy_peak_2476	0	-
chr15	86194901	86194902	m6AIP_SySy_peak_2526	0	+
chr15	88710149	88710150	m6AIP_SySy_peak_2530a	0	+
chr15	88710290	88710291	m6AIP_SySy_peak_2530b	0	+
chr15	88710420	88710421	m6AIP_SySy_peak_2530c	0	+
chr15	88861617	88861618	m6AIP_SySy_peak_2533	0	+
chr15	98645408	98645409	m6AIP_SySy_peak_2567	0	-
chr16	4038975	4038976	m6AIP_SySy_peak_2620	0	-
chr16	7947256	7947257	m6AIP_SySy_peak_2642	0	-
chr16	13756616	13756617	m6AIP_SySy_peak_2666	0	+
chr16	89884998	89884999	m6AIP_SySy_peak_2825b	0	-
chr16	89897889	89897890	m6AIP_SySy_peak_2826b	0	-
chr16	93792546	93792547	m6AIP_SySy_peak_2859a	0	-
chr16	93792765	93792766	m6AIP_SySy_peak_2859b	0	-
chr16	93792974	93792975	m6AIP_SySy_peak_2859c	0	-
chr16	98059994	98059995	m6AIP_SySy_peak_2886a	0	-
chr16	98060200	98060201	m6AIP_SySy_peak_2886b	0	-
chr17	16972849	16972850	m6AIP_SySy_peak_2922a	0	+
chr17	16972952	16972953	m6AIP_SySy_peak_2922b	0	+
chr17	16973421	16973422	m6AIP_SySy_peak_2923a	0	+
chr17	16973527	16973528	m6AIP_SySy_peak_2923b	0	+
chr17	16973661	16973662	m6AIP_SySy_peak_2923c	0	+
chr17	17039326	17039327	m6AIP_SySy_peak_2924a	0	+
chr17	17039496	17039497	m6AIP_SySy_peak_2924b	0	+
chr17	17039909	17039910	m6AIP_SySy_peak_2924c	0	+
chr17	17204823	17204824	m6AIP_SySy_peak_2926a	0	+
chr17	17205030	17205031	m6AIP_SySy_peak_2926b	0	+
chr17	17205980	17205981	m6AIP_SySy_peak_2927	0	+
chr17	17265137	17265138	m6AIP_SySy_peak_2929	0	+
chr17	17265553	17265554	m6AIP_SySy_peak_2930	0	+
chr17	17322238	17322239	m6AIP_SySy_peak_2932	0	+
chr17	22464107	22464108	m6AIP_SySy_peak_2951a	0	+
chr17	22464256	22464257	m6AIP_SySy_peak_2951b	0	+
chr17	22477735	22477736	m6AIP_SySy_peak_2952	0	+
chr17	22480151	22480152	m6AIP_SySy_peak_2953	0	+
chr17	22710755	22710756	m6AIP_SySy_peak_2954a	0	-
chr17	24864973	24864974	m6AIP_SySy_peak_2982	0	-
chr17	32285255	32285256	m6AIP_SySy_peak_3056	0	+
chr17	32858342	32858343	m6AIP_SySy_peak_3066	0	-
chr17	33370569	33370570	m6AIP_SySy_peak_3077b	0	-
chr17	34533318	34533319	m6AIP_SySy_peak_3095b	0	-
chr17	34997806	34997807	m6AIP_SySy_peak_3104a	0	-
chr17	34997968	34997969	m6AIP_SySy_peak_3104b	0	-
chr17	34998239	34998240	m6AIP_SySy_peak_3104c	0	-
chr17	34998419	34998420	m6AIP_SySy_peak_3104d	0	-
chr17	34998691	34998692	m6AIP_SySy_peak_3104e	0	-
chr17	34999056	34999057	m6AIP_SySy_peak_3105a	0	-
chr17	34999199	34999200	m6AIP_SySy_peak_3105b	0	-
chr17	38014114	38014115	m6AIP_SySy_peak_3124	0	+
chr17	45436556	45436557	m6AIP_SySy_peak_3129	0	+
chr17	45439892	45439893	m6AIP_SySy_peak_3131	0	+
chr17	45440899	45440900	m6AIP_SySy_peak_3132	0	+
chr17	45563389	45563390	m6AIP_SySy_peak_3134	0	+
chr17	66156050	66156051	m6AIP_SySy_peak_3213	0	+
chr17	66322147	66322148	m6AIP_SySy_peak_3214	0	+
chr17	70765970	70765971	m6AIP_SySy_peak_3228	0	-
chr17	70800202	70800203	m6AIP_SySy_peak_3229a	0	-
chr17	70800350	70800351	m6AIP_SySy_peak_3229b	0	-
chr17	70800662	70800663	m6AIP_SySy_peak_3230b	0	-
chr17	70873009	70873010	m6AIP_SySy_peak_3234a	0	+
chr17	70963744	70963745	m6AIP_SySy_peak_3236	0	+
chr17	79648540	79648541	m6AIP_SySy_peak_3254a	0	-
chr17	79648710	79648711	m6AIP_SySy_peak_3254b	0	-
chr17	87826766	87826767	m6AIP_SySy_peak_3277	0	+
chr18	36288399	36288400	m6AIP_SySy_peak_3363	0	+
chr18	37762532	37762533	m6AIP_SySy_peak_3395a	0	-
chr18	37762626	37762627	m6AIP_SySy_peak_3395b	0	-
chr18	37764020	37764021	m6AIP_SySy_peak_3396	0	-
chr18	37767179	37767180	m6AIP_SySy_peak_3399a	0	-
chr18	38635770	38635771	m6AIP_SySy_peak_3409	0	-
chr18	54699187	54699188	m6AIP_SySy_peak_3428	0	-
chr18	68692132	68692133	m6AIP_SySy_peak_3466	0	+
chr18	75358767	75358768	m6AIP_SySy_peak_3478	0	-
chr18	75360185	75360186	m6AIP_SySy_peak_3479a	0	-
chr18	75360318	75360319	m6AIP_SySy_peak_3479b	0	-
chr19	4156730	4156731	m6AIP_SySy_peak_3527	0	-
chr19	23141206	23141207	m6AIP_SySy_peak_3619a	0	+
chr19	38317713	38317714	m6AIP_SySy_peak_3672a	0	-
chr19	38317771	38317772	m6AIP_SySy_peak_3672b	0	-
chr19	41582230	41582231	m6AIP_SySy_peak_3685a	0	+
chr19	41582526	41582527	m6AIP_SySy_peak_3685b	0	+
chr19	41584614	41584615	m6AIP_SySy_peak_3686a	0	+
chr19	41584754	41584755	m6AIP_SySy_peak_3686b	0	+
chr19	41586568	41586569	m6AIP_SySy_peak_3687	0	+
chr19	46883955	46883956	m6AIP_SySy_peak_3732	0	-
chr19	56511707	56511708	m6AIP_SySy_peak_3743a	0	+
chr19	56511978	56511979	m6AIP_SySy_peak_3743b	0	+
chr19	61295531	61295532	m6AIP_SySy_peak_3764a	0	-
chr19	61295711	61295712	m6AIP_SySy_peak_3764b	0	-
chr19	61295831	61295832	m6AIP_SySy_peak_3764c	0	-
chr19	61308311	61308312	m6AIP_SySy_peak_3765	0	-
chr2	17945348	17945349	m6AIP_SySy_peak_3788	0	+
chr2	27544522	27544523	m6AIP_SySy_peak_3850a	0	+
chr2	27544644	27544645	m6AIP_SySy_peak_3850b	0	+
chr2	27544993	27544994	m6AIP_SySy_peak_3851	0	+
chr2	67268711	67268712	m6AIP_SySy_peak_3956	0	-
chr2	120696700	120696701	m6AIP_SySy_peak_4075	0	+
chr2	120700898	120700899	m6AIP_SySy_peak_4076	0	+
chr2	150195870	150195871	m6AIP_SySy_peak_4144	0	+
chr2	150272456	150272457	m6AIP_SySy_peak_4147	0	+
chr2	150276735	150276736	m6AIP_SySy_peak_4148	0	+
chr2	150327013	150327014	m6AIP_SySy_peak_4152	0	+
chr2	150467709	150467710	m6AIP_SySy_peak_4156	0	-
chr2	152143267	152143268	m6AIP_SySy_peak_4163	0	+
chr2	152177869	152177870	m6AIP_SySy_peak_4165	0	+
chr2	156832209	156832210	m6AIP_SySy_peak_4209a	0	-
chr2	156832430	156832431	m6AIP_SySy_peak_4209b	0	-
chr2	156832568	156832569	m6AIP_SySy_peak_4209c	0	-
chr2	156832932	156832933	m6AIP_SySy_peak_4210	0	-
chr2	165290076	165290077	m6AIP_SySy_peak_4252a	0	-
chr2	165290233	165290234	m6AIP_SySy_peak_4252b	0	-
chr2	166252886	166252887	m6AIP_SySy_peak_4262b	0	-
chr2	166253649	166253650	m6AIP_SySy_peak_4263b	0	-
chr2	168983688	168983689	m6AIP_SySy_peak_4281	0	+
chr2	168986487	168986488	m6AIP_SySy_peak_4282	0	+
chr2	174962733	174962734	m6AIP_SySy_peak_4296b	0	+
chr2	174962878	174962879	m6AIP_SySy_peak_4296c	0	+
chr2	175020544	175020545	m6AIP_SySy_peak_4297a	0	+
chr2	175020817	175020818	m6AIP_SySy_peak_4297b	0	+
chr2	175020936	175020937	m6AIP_SySy_peak_4297c	0	+
chr2	175059805	175059806	m6AIP_SySy_peak_4298	0	-
chr2	175060026	175060027	m6AIP_SySy_peak_4299	0	-
chr2	175167472	175167473	m6AIP_SySy_peak_4301a	0	-
chr2	175167591	175167592	m6AIP_SySy_peak_4301b	0	-
chr2	177088350	177088351	m6AIP_SySy_peak_4303	0	+
chr2	177088609	177088610	m6AIP_SySy_peak_4304	0	+
chr2	177124048	177124049	m6AIP_SySy_peak_4306a	0	-
chr2	177124249	177124250	m6AIP_SySy_peak_4306b	0	-
chr2	177312642	177312643	m6AIP_SySy_peak_4309b	0	-
chr2	177943516	177943517	m6AIP_SySy_peak_4314	0	-
chr2	178048540	178048541	m6AIP_SySy_peak_4316	0	+
chr2	178066252	178066253	m6AIP_SySy_peak_4317	0	-
chr3	5860497	5860498	m6AIP_SySy_peak_4351a	0	+
chr3	5860676	5860677	m6AIP_SySy_peak_4351b	0	+
chr3	22282869	22282870	m6AIP_SySy_peak_4378	0	-
chr3	22283367	22283368	m6AIP_SySy_peak_4379	0	-
chr3	22283752	22283753	m6AIP_SySy_peak_4380	0	-
chr3	22284764	22284765	m6AIP_SySy_peak_4381	0	-
chr3	22746948	22746949	m6AIP_SySy_peak_4382	0	+
chr3	41440351	41440352	m6AIP_SySy_peak_4423	0	-
chr3	53451944	53451945	m6AIP_SySy_peak_4438	0	-
chr3	84903813	84903814	m6AIP_SySy_peak_4468a	0	+
chr3	84903996	84903997	m6AIP_SySy_peak_4468b	0	+
chr3	88577679	88577680	m6AIP_SySy_peak_4486	0	-
chr3	89772784	89772785	m6AIP_SySy_peak_4504a	0	-
chr3	89772864	89772865	m6AIP_SySy_peak_4504b	0	-
chr3	96868594	96868595	m6AIP_SySy_peak_4540	0	-
chr3	104864762	104864763	m6AIP_SySy_peak_4579	0	-
chr3	105678413	105678414	m6AIP_SySy_peak_4582	0	-
chr3	107324921	107324922	m6AIP_SySy_peak_4587a	0	-
chr3	107325081	107325082	m6AIP_SySy_peak_4587b	0	-
chr3	107325260	107325261	m6AIP_SySy_peak_4587c	0	-
chr3	107325822	107325823	m6AIP_SySy_peak_4588	0	-
chr3	113630500	113630501	m6AIP_SySy_peak_4610	0	+
chr3	132838628	132838629	m6AIP_SySy_peak_4629b	0	+
chr3	135514877	135514878	m6AIP_SySy_peak_4639b	0	-
chr3	146787285	146787286	m6AIP_SySy_peak_4649	0	-
chr4	11177875	11177876	m6AIP_SySy_peak_4672a	0	-
chr4	11178291	11178292	m6AIP_SySy_peak_4672b	0	-
chr4	11180767	11180768	m6AIP_SySy_peak_4673	0	-
chr4	44009785	44009786	m6AIP_SySy_peak_4742	0	-
chr4	86932349	86932350	m6AIP_SySy_peak_4803	0	+
chr4	99653944	99653945	m6AIP_SySy_peak_4816	0	-
chr4	116802745	116802746	m6AIP_SySy_peak_4869	0	-
chr4	119307646	119307647	m6AIP_SySy_peak_4887c	0	-
chr4	119307727	119307728	m6AIP_SySy_peak_4887d	0	-
chr4	132492569	132492570	m6AIP_SySy_peak_4959	0	-
chr4	141683110	141683111	m6AIP_SySy_peak_5056	0	-
chr4	145453463	145453464	m6AIP_SySy_peak_5077	0	+
chr4	145538006	145538007	m6AIP_SySy_peak_5079	0	+
chr4	146050148	146050149	m6AIP_SySy_peak_5083	0	+
chr4	146052688	146052689	m6AIP_SySy_peak_5085	0	+
chr4	146052928	146052929	m6AIP_SySy_peak_5086	0	+
chr4	146480510	146480511	m6AIP_SySy_peak_5089	0	+
chr4	147587177	147587178	m6AIP_SySy_peak_5093a	0	+
chr4	154646630	154646631	m6AIP_SySy_peak_5143b	0	-
chr4	154646781	154646782	m6AIP_SySy_peak_5143c	0	-
chr4	154647740	154647741	m6AIP_SySy_peak_5144a	0	-
chr4	154654921	154654922	m6AIP_SySy_peak_5146a	0	-
chr5	25532214	25532215	m6AIP_SySy_peak_5206	0	-
chr5	64406776	64406777	m6AIP_SySy_peak_5304	0	+
chr5	64421475	64421476	m6AIP_SySy_peak_5305	0	+
chr5	104456435	104456436	m6AIP_SySy_peak_5362a	0	-
chr5	104583143	104583144	m6AIP_SySy_peak_5368	0	+
chr5	104583531	104583532	m6AIP_SySy_peak_5369	0	+
chr5	104584144	104584145	m6AIP_SySy_peak_5370c	0	+
chr5	104584291	104584292	m6AIP_SySy_peak_5370d	0	+
chr5	104751393	104751394	m6AIP_SySy_peak_5371	0	+
chr5	110079027	110079028	m6AIP_SySy_peak_5407	0	-
chr5	113182980	113182981	m6AIP_SySy_peak_5435	0	-
chr5	113183878	113183879	m6AIP_SySy_peak_5437	0	-
chr5	113191072	113191073	m6AIP_SySy_peak_5438	0	-
chr5	113191807	113191808	m6AIP_SySy_peak_5439b	0	-
chr5	113772095	113772096	m6AIP_SySy_peak_5446	0	-
chr5	114479965	114479966	m6AIP_SySy_peak_5454	0	-
chr5	115187066	115187067	m6AIP_SySy_peak_5462	0	-
chr5	116007768	116007769	m6AIP_SySy_peak_5474	0	+
chr5	116415887	116415888	m6AIP_SySy_peak_5476	0	+
chr5	117378967	117378968	m6AIP_SySy_peak_5479	0	-
chr5	134355011	134355012	m6AIP_SySy_peak_5554	0	+
chr5	138976779	138976780	m6AIP_SySy_peak_5595	0	-
chr5	146895752	146895753	m6AIP_SySy_peak_5637	0	-
chr6	30152160	30152161	m6AIP_SySy_peak_5692	0	+
chr6	31516129	31516130	m6AIP_SySy_peak_5695	0	+
chr6	37972019	37972020	m6AIP_SySy_peak_5708	0	+
chr6	48085007	48085008	m6AIP_SySy_peak_5733	0	+
chr6	60361964	60361965	m6AIP_SySy_peak_5751	0	+
chr6	83455010	83455011	m6AIP_SySy_peak_5780	0	-
chr6	90436491	90436492	m6AIP_SySy_peak_5809a	0	-
chr6	90436646	90436647	m6AIP_SySy_peak_5809b	0	-
chr6	119922660	119922661	m6AIP_SySy_peak_5879	0	+
chr6	120203276	120203277	m6AIP_SySy_peak_5882	0	-
chr6	120203653	120203654	m6AIP_SySy_peak_5883a	0	-
chr6	122453469	122453470	m6AIP_SySy_peak_5897b	0	-
chr6	125082525	125082526	m6AIP_SySy_peak_5909	0	+
chr6	125240858	125240859	m6AIP_SySy_peak_5914a	0	+
chr7	4911568	4911569	m6AIP_SySy_peak_5974	0	-
chr7	6156828	6156829	m6AIP_SySy_peak_5979	0	+
chr7	24184657	24184658	m6AIP_SySy_peak_6038	0	+
chr7	25271132	25271133	m6AIP_SySy_peak_6048a	0	+
chr7	25271668	25271669	m6AIP_SySy_peak_6048b	0	+
chr7	25273023	25273024	m6AIP_SySy_peak_6049b	0	+
chr7	26425214	26425215	m6AIP_SySy_peak_6064	0	+
chr7	29924437	29924438	m6AIP_SySy_peak_6121	0	-
chr7	30160924	30160925	m6AIP_SySy_peak_6129a	0	-
chr7	30161113	30161114	m6AIP_SySy_peak_6129b	0	-
chr7	30461334	30461335	m6AIP_SySy_peak_6134	0	-
chr7	39567320	39567321	m6AIP_SySy_peak_6165a	0	+
chr7	39567581	39567582	m6AIP_SySy_peak_6165b	0	+
chr7	41162822	41162823	m6AIP_SySy_peak_6167a	0	-
chr7	41162993	41162994	m6AIP_SySy_peak_6167b	0	-
chr7	41526413	41526414	m6AIP_SySy_peak_6171	0	-
chr7	41544518	41544519	m6AIP_SySy_peak_6173a	0	-
chr7	41544770	41544771	m6AIP_SySy_peak_6173b	0	-
chr7	41545140	41545141	m6AIP_SySy_peak_6174	0	-
chr7	41546548	41546549	m6AIP_SySy_peak_6175a	0	-
chr7	41546688	41546689	m6AIP_SySy_peak_6175b	0	-
chr7	41625563	41625564	m6AIP_SySy_peak_6176a	0	+
chr7	41625665	41625666	m6AIP_SySy_peak_6176b	0	+
chr7	41627962	41627963	m6AIP_SySy_peak_6177a	0	+
chr7	42474269	42474270	m6AIP_SySy_peak_6179	0	-
chr7	42476613	42476614	m6AIP_SySy_peak_6180	0	-
chr7	42578226	42578227	m6AIP_SySy_peak_6181	0	-
chr7	42580638	42580639	m6AIP_SySy_peak_6182a	0	-
chr7	42580758	42580759	m6AIP_SySy_peak_6182b	0	-
chr7	42703627	42703628	m6AIP_SySy_peak_6185a	0	-
chr7	42703726	42703727	m6AIP_SySy_peak_6185b	0	-
chr7	42704012	42704013	m6AIP_SySy_peak_6186	0	-
chr7	42708342	42708343	m6AIP_SySy_peak_6188	0	-
chr7	42815256	42815257	m6AIP_SySy_peak_6189	0	-
chr7	42815714	42815715	m6AIP_SySy_peak_6190a	0	-
chr7	42816206	42816207	m6AIP_SySy_peak_6190c	0	-
chr7	43098657	43098658	m6AIP_SySy_peak_6193	0	+
chr7	43102073	43102074	m6AIP_SySy_peak_6195a	0	+
chr7	43199879	43199880	m6AIP_SySy_peak_6196	0	+
chr7	43229466	43229467	m6AIP_SySy_peak_6199	0	+
chr7	43231991	43231992	m6AIP_SySy_peak_6200	0	+
chr7	43265386	43265387	m6AIP_SySy_peak_6201	0	+
chr7	44849483	44849484	m6AIP_SySy_peak_6217a	0	+
chr7	44849611	44849612	m6AIP_SySy_peak_6217b	0	+
chr7	44877387	44877388	m6AIP_SySy_peak_6220	0	-
chr7	90467758	90467759	m6AIP_SySy_peak_6315	0	-
chr7	98590417	98590418	m6AIP_SySy_peak_6341b	0	-
chr7	101944782	101944783	m6AIP_SySy_peak_6355	0	-
chr7	107212956	107212957	m6AIP_SySy_peak_6373a	0	+
chr7	107213049	107213050	m6AIP_SySy_peak_6373b	0	+
chr7	113260730	113260731	m6AIP_SySy_peak_6385	0	-
chr7	116123961	116123962	m6AIP_SySy_peak_6387a	0	-
chr7	127197888	127197889	m6AIP_SySy_peak_6441b	0	+
chr7	127478687	127478688	m6AIP_SySy_peak_6455a	0	+
chr7	127478842	127478843	m6AIP_SySy_peak_6455b	0	+
chr7	127559073	127559074	m6AIP_SySy_peak_6457a	0	+
chr7	127559181	127559182	m6AIP_SySy_peak_6457b	0	+
chr7	127559378	127559379	m6AIP_SySy_peak_6457c	0	+
chr7	127559477	127559478	m6AIP_SySy_peak_6457d	0	+
chr7	143635378	143635379	m6AIP_SySy_peak_6524	0	-
chr8	12543967	12543968	m6AIP_SySy_peak_6557a	0	-
chr8	12544085	12544086	m6AIP_SySy_peak_6557b	0	-
chr8	12544409	12544410	m6AIP_SySy_peak_6557c	0	-
chr8	12545002	12545003	m6AIP_SySy_peak_6558	0	-
chr8	13783839	13783840	m6AIP_SySy_peak_6566a	0	-
chr8	13783986	13783987	m6AIP_SySy_peak_6566b	0	-
chr8	15519927	15519928	m6AIP_SySy_peak_6574	0	+
chr8	25847517	25847518	m6AIP_SySy_peak_6597	0	-
chr8	41083903	41083904	m6AIP_SySy_peak_6622	0	-
chr8	43160127	43160128	m6AIP_SySy_peak_6628	0	-
chr8	43160353	43160354	m6AIP_SySy_peak_6629	0	-
chr8	57506712	57506713	m6AIP_SySy_peak_6658	0	+
chr8	78087009	78087010	m6AIP_SySy_peak_6729	0	+
chr8	83669464	83669465	m6AIP_SySy_peak_6740	0	-
chr8	89045991	89045992	m6AIP_SySy_peak_6782	0	-
chr8	106130446	106130447	m6AIP_SySy_peak_6810	0	-
chr8	107667992	107667993	m6AIP_SySy_peak_6833	0	-
chr8	111157339	111157340	m6AIP_SySy_peak_6853b	0	-
chr8	121542845	121542846	m6AIP_SySy_peak_6880a	0	+
chr8	122883672	122883673	m6AIP_SySy_peak_6895b	0	-
chr9	17527159	17527160	m6AIP_SySy_peak_6951b	0	-
chr9	17531411	17531412	m6AIP_SySy_peak_6952b	0	-
chr9	40293660	40293661	m6AIP_SySy_peak_7024	0	-
chr9	41965152	41965153	m6AIP_SySy_peak_7026a	0	-
chr9	41965398	41965399	m6AIP_SySy_peak_7026b	0	-
chr9	50739617	50739618	m6AIP_SySy_peak_7069	0	-
chr9	73013884	73013885	m6AIP_SySy_peak_7164	0	-
chr9	76316295	76316296	m6AIP_SySy_peak_7169	0	+
chr9	76359634	76359635	m6AIP_SySy_peak_7170	0	+
chr9	118403193	118403194	m6AIP_SySy_peak_7307a	0	-
chr9	118403465	118403466	m6AIP_SySy_peak_7307b	0	-
chr9	119434133	119434134	m6AIP_SySy_peak_7315	0	+
chrX	8070880	8070881	m6AIP_SySy_peak_7343	0	+
chrX	73966505	73966506	m6AIP_SySy_peak_7376b	0	-
chrX	93981895	93981896	m6AIP_SySy_peak_7384a	0	+
chrX	93981999	93982000	m6AIP_SySy_peak_7384b	0	+
chrX	101793923	101793924	m6AIP_SySy_peak_7407a	0	-
chrX	101794044	101794045	m6AIP_SySy_peak_7407b	0	-
chrX	101795168	101795169	m6AIP_SySy_peak_7408	0	+
chrX	150521737	150521738	m6AIP_SySy_peak_7439	0	-
chrY	1033979	1033980	m6AIP_SySy_peak_7461a	0	+
chrY	1034087	1034088	m6AIP_SySy_peak_7461b	0	+
chrY	1034309	1034310	m6AIP_SySy_peak_7462	0	+
chrY	1047254	1047255	m6AIP_SySy_peak_7463b	0	+
