# Supplementary material for: Acute depletion of METTL3 implicates N6-methyladenosine in alternative intron/exon inclusion in the nascent transcriptome
Source: Genome Res. 2021 Aug;31(8):1395–408. doi: 10.1101/gr.271635.120 (PMC8327914; doi:10.1101/gr.271635.120)
Supplement: Supplemental Material [file supp_gr.271635.120_Supplemental_Data_S1.zip › Supplemental_Data_S1/m6AIP_ConfGroup1.summits.refined.bed.intron]

chr1	4781913	4781914	m6AIP_SySy_peak_1	0	-
chr1	33802449	33802450	m6AIP_SySy_peak_36e	0	-
chr1	34177824	34177825	m6AIP_SySy_peak_37a	0	+
chr1	34177978	34177979	m6AIP_SySy_peak_37b	0	+
chr1	34180354	34180355	m6AIP_SySy_peak_38	0	+
chr1	34181307	34181308	m6AIP_SySy_peak_39	0	+
chr1	34237777	34237778	m6AIP_SySy_peak_47	0	+
chr1	60477162	60477163	m6AIP_SySy_peak_102a	0	+
chr1	60477271	60477272	m6AIP_SySy_peak_102b	0	+
chr1	63232484	63232485	m6AIP_SySy_peak_111	0	+
chr1	78666382	78666383	m6AIP_SySy_peak_158a	0	+
chr1	78666617	78666618	m6AIP_SySy_peak_158b	0	+
chr1	105534026	105534027	m6AIP_SySy_peak_201	0	-
chr1	132207655	132207656	m6AIP_SySy_peak_247	0	+
chr1	151413189	151413190	m6AIP_SySy_peak_294	0	-
chr1	151414408	151414409	m6AIP_SySy_peak_295	0	-
chr1	156051658	156051659	m6AIP_SySy_peak_313a	0	+
chr1	192984076	192984077	m6AIP_SySy_peak_445	0	-
chr10	3992638	3992639	m6AIP_SySy_peak_454	0	+
chr10	7450545	7450546	m6AIP_SySy_peak_464	0	-
chr10	12548103	12548104	m6AIP_SySy_peak_483	0	-
chr10	30588309	30588310	m6AIP_SySy_peak_500	0	-
chr10	39626716	39626717	m6AIP_SySy_peak_515	0	+
chr10	41799993	41799994	m6AIP_SySy_peak_529a	0	-
chr10	43345879	43345880	m6AIP_SySy_peak_534b	0	+
chr10	61696751	61696752	m6AIP_SySy_peak_566a	0	+
chr10	61696875	61696876	m6AIP_SySy_peak_566b	0	+
chr10	67152278	67152279	m6AIP_SySy_peak_578	0	+
chr10	68133139	68133140	m6AIP_SySy_peak_585b	0	-
chr10	68133373	68133374	m6AIP_SySy_peak_585c	0	-
chr10	80080184	80080185	m6AIP_SySy_peak_635	0	-
chr10	84551739	84551740	m6AIP_SySy_peak_692	0	-
chr10	89814060	89814061	m6AIP_SySy_peak_712	0	+
chr10	99109235	99109236	m6AIP_SySy_peak_732	0	+
chr10	99110058	99110059	m6AIP_SySy_peak_733	0	+
chr10	120109557	120109558	m6AIP_SySy_peak_762b	0	-
chr10	120109621	120109622	m6AIP_SySy_peak_762c	0	-
chr10	123048776	123048777	m6AIP_SySy_peak_772	0	-
chr10	128115195	128115196	m6AIP_SySy_peak_787a	0	+
chr11	19962152	19962153	m6AIP_SySy_peak_858	0	+
chr11	21144153	21144154	m6AIP_SySy_peak_867	0	+
chr11	33356270	33356271	m6AIP_SySy_peak_909	0	-
chr11	33421116	33421117	m6AIP_SySy_peak_910	0	-
chr11	55487358	55487359	m6AIP_SySy_peak_967	0	+
chr11	69604569	69604570	m6AIP_SySy_peak_1048	0	-
chr11	70943324	70943325	m6AIP_SySy_peak_1071	0	-
chr11	77709678	77709679	m6AIP_SySy_peak_1123	0	+
chr11	78677202	78677203	m6AIP_SySy_peak_1145	0	-
chr11	86689824	86689825	m6AIP_SySy_peak_1187a	0	+
chr11	86689960	86689961	m6AIP_SySy_peak_1187b	0	+
chr11	95750447	95750448	m6AIP_SySy_peak_1222b	0	+
chr11	97519811	97519812	m6AIP_SySy_peak_1238a	0	-
chr11	97519999	97520000	m6AIP_SySy_peak_1238b	0	-
chr11	101083746	101083747	m6AIP_SySy_peak_1267	0	+
chr11	104312337	104312338	m6AIP_SySy_peak_1301	0	+
chr11	104423827	104423828	m6AIP_SySy_peak_1303a	0	-
chr11	107099817	107099818	m6AIP_SySy_peak_1318b	0	-
chr11	115576221	115576222	m6AIP_SySy_peak_1340a	0	+
chr12	8681252	8681253	m6AIP_SySy_peak_1452a	0	+
chr12	8681395	8681396	m6AIP_SySy_peak_1452b	0	+
chr12	33135021	33135022	m6AIP_SySy_peak_1480b	0	-
chr12	57238469	57238470	m6AIP_SySy_peak_1500a	0	+
chr12	57238650	57238651	m6AIP_SySy_peak_1500b	0	+
chr12	57238999	57239000	m6AIP_SySy_peak_1501	0	+
chr12	78350978	78350979	m6AIP_SySy_peak_1547	0	+
chr12	79415313	79415314	m6AIP_SySy_peak_1558	0	+
chr12	98813918	98813919	m6AIP_SySy_peak_1627b	0	-
chr12	98814075	98814076	m6AIP_SySy_peak_1627c	0	-
chr12	102753949	102753950	m6AIP_SySy_peak_1649	0	-
chr12	104780361	104780362	m6AIP_SySy_peak_1658	0	-
chr12	112612837	112612838	m6AIP_SySy_peak_1701	0	+
chr12	112613781	112613782	m6AIP_SySy_peak_1702	0	+
chr12	112977465	112977466	m6AIP_SySy_peak_1720a	0	-
chr12	112977601	112977602	m6AIP_SySy_peak_1720b	0	-
chr12	112978415	112978416	m6AIP_SySy_peak_1721a	0	-
chr13	3903246	3903247	m6AIP_SySy_peak_1736	0	-
chr13	3903814	3903815	m6AIP_SySy_peak_1737	0	-
chr13	21181437	21181438	m6AIP_SySy_peak_1762b	0	+
chr13	40918393	40918394	m6AIP_SySy_peak_1818a	0	+
chr13	40918540	40918541	m6AIP_SySy_peak_1818b	0	+
chr13	51668725	51668726	m6AIP_SySy_peak_1846a	0	+
chr13	51668890	51668891	m6AIP_SySy_peak_1846b	0	+
chr13	62553917	62553918	m6AIP_SySy_peak_1897	0	-
chr13	73926100	73926101	m6AIP_SySy_peak_1951b	0	-
chr13	93366670	93366671	m6AIP_SySy_peak_1983	0	+
chr13	98922229	98922230	m6AIP_SySy_peak_2014	0	-
chr13	104174290	104174291	m6AIP_SySy_peak_2026	0	-
chr13	109260595	109260596	m6AIP_SySy_peak_2032	0	+
chr13	112578255	112578256	m6AIP_SySy_peak_2046	0	-
chr13	114361532	114361533	m6AIP_SySy_peak_2059	0	-
chr13	119776031	119776032	m6AIP_SySy_peak_2066b	0	-
chr14	8501470	8501471	m6AIP_SySy_peak_2074	0	-
chr14	27480759	27480760	m6AIP_SySy_peak_2110a	0	+
chr14	27480843	27480844	m6AIP_SySy_peak_2110b	0	+
chr14	50921018	50921019	m6AIP_SySy_peak_2160	0	-
chr14	59569448	59569449	m6AIP_SySy_peak_2214	0	-
chr14	61202937	61202938	m6AIP_SySy_peak_2222a	0	+
chr14	61203010	61203011	m6AIP_SySy_peak_2222b	0	+
chr14	61208029	61208030	m6AIP_SySy_peak_2224	0	+
chr14	61210186	61210187	m6AIP_SySy_peak_2226b	0	+
chr14	61210335	61210336	m6AIP_SySy_peak_2226c	0	+
chr14	61212743	61212744	m6AIP_SySy_peak_2227a	0	+
chr14	61212867	61212868	m6AIP_SySy_peak_2227b	0	+
chr14	63665805	63665806	m6AIP_SySy_peak_2237	0	+
chr14	69248971	69248972	m6AIP_SySy_peak_2256	0	-
chr14	77649628	77649629	m6AIP_SySy_peak_2279	0	+
chr15	8205799	8205800	m6AIP_SySy_peak_2316	0	+
chr15	38011924	38011925	m6AIP_SySy_peak_2354a	0	-
chr15	38012146	38012147	m6AIP_SySy_peak_2354b	0	-
chr15	39602162	39602163	m6AIP_SySy_peak_2360	0	+
chr15	41810362	41810363	m6AIP_SySy_peak_2364	0	+
chr15	80246087	80246088	m6AIP_SySy_peak_2484	0	+
chr15	81687186	81687187	m6AIP_SySy_peak_2499a	0	+
chr15	81687444	81687445	m6AIP_SySy_peak_2499b	0	+
chr15	83239715	83239716	m6AIP_SySy_peak_2509	0	-
chr15	96613940	96613941	m6AIP_SySy_peak_2557	0	-
chr15	96614962	96614963	m6AIP_SySy_peak_2558	0	-
chr15	96615530	96615531	m6AIP_SySy_peak_2559	0	-
chr15	99748409	99748410	m6AIP_SySy_peak_2585	0	-
chr16	4001140	4001141	m6AIP_SySy_peak_2619a	0	-
chr16	4001263	4001264	m6AIP_SySy_peak_2619b	0	-
chr16	4165725	4165726	m6AIP_SySy_peak_2625b	0	-
chr16	17121207	17121208	m6AIP_SySy_peak_2677b	0	-
chr16	18501515	18501516	m6AIP_SySy_peak_2700	0	+
chr16	55884185	55884186	m6AIP_SySy_peak_2785	0	-
chr16	57391554	57391555	m6AIP_SySy_peak_2794	0	-
chr16	62854912	62854913	m6AIP_SySy_peak_2798	0	+
chr16	92077031	92077032	m6AIP_SySy_peak_2851a	0	+
chr16	92077100	92077101	m6AIP_SySy_peak_2851b	0	+
chr16	92078200	92078201	m6AIP_SySy_peak_2852a	0	+
chr16	92078316	92078317	m6AIP_SySy_peak_2852b	0	+
chr16	92078845	92078846	m6AIP_SySy_peak_2853a	0	+
chr16	92079087	92079088	m6AIP_SySy_peak_2853b	0	+
chr16	92079231	92079232	m6AIP_SySy_peak_2853c	0	+
chr16	93590349	93590350	m6AIP_SySy_peak_2856d	0	-
chr16	93590516	93590517	m6AIP_SySy_peak_2856e	0	-
chr16	93590614	93590615	m6AIP_SySy_peak_2856f	0	-
chr16	93598430	93598431	m6AIP_SySy_peak_2857	0	-
chr16	94396135	94396136	m6AIP_SySy_peak_2865a	0	+
chr16	94396273	94396274	m6AIP_SySy_peak_2865b	0	+
chr16	94620312	94620313	m6AIP_SySy_peak_2869	0	+
chr16	96002245	96002246	m6AIP_SySy_peak_2874c	0	-
chr17	12974746	12974747	m6AIP_SySy_peak_2909	0	-
chr17	24915749	24915750	m6AIP_SySy_peak_2987c	0	-
chr17	31528826	31528827	m6AIP_SySy_peak_3046	0	+
chr17	47335651	47335652	m6AIP_SySy_peak_3160	0	+
chr17	56209893	56209894	m6AIP_SySy_peak_3182	0	-
chr17	56576316	56576317	m6AIP_SySy_peak_3195	0	-
chr17	63480574	63480575	m6AIP_SySy_peak_3205a	0	-
chr17	63480716	63480717	m6AIP_SySy_peak_3205b	0	-
chr17	66361786	66361787	m6AIP_SySy_peak_3218	0	-
chr17	71458519	71458520	m6AIP_SySy_peak_3239	0	-
chr17	78893456	78893457	m6AIP_SySy_peak_3250	0	-
chr17	80048082	80048083	m6AIP_SySy_peak_3256a	0	-
chr17	80048252	80048253	m6AIP_SySy_peak_3256b	0	-
chr17	87710564	87710565	m6AIP_SySy_peak_3276	0	+
chr17	88457492	88457493	m6AIP_SySy_peak_3283	0	+
chr17	88637129	88637130	m6AIP_SySy_peak_3287b	0	+
chr18	3407825	3407826	m6AIP_SySy_peak_3292	0	+
chr18	25213796	25213797	m6AIP_SySy_peak_3329	0	+
chr18	37656291	37656292	m6AIP_SySy_peak_3374	0	+
chr18	37656894	37656895	m6AIP_SySy_peak_3375	0	+
chr18	37679146	37679147	m6AIP_SySy_peak_3382	0	+
chr18	37685328	37685329	m6AIP_SySy_peak_3384	0	+
chr18	37807568	37807569	m6AIP_SySy_peak_3402	0	+
chr18	61585443	61585444	m6AIP_SySy_peak_3442a	0	+
chr18	61585588	61585589	m6AIP_SySy_peak_3442b	0	+
chr18	67205724	67205725	m6AIP_SySy_peak_3455a	0	+
chr18	67205845	67205846	m6AIP_SySy_peak_3455b	0	+
chr18	67206401	67206402	m6AIP_SySy_peak_3456	0	+
chr19	4803804	4803805	m6AIP_SySy_peak_3540	0	-
chr19	9124606	9124607	m6AIP_SySy_peak_3594	0	-
chr19	29777497	29777498	m6AIP_SySy_peak_3650	0	-
chr19	43890127	43890128	m6AIP_SySy_peak_3702	0	-
chr19	45008489	45008490	m6AIP_SySy_peak_3708b	0	+
chr2	3507138	3507139	m6AIP_SySy_peak_3769	0	-
chr2	5379156	5379157	m6AIP_SySy_peak_3777a	0	-
chr2	5379306	5379307	m6AIP_SySy_peak_3777b	0	-
chr2	18191553	18191554	m6AIP_SySy_peak_3791	0	+
chr2	18269800	18269801	m6AIP_SySy_peak_3793	0	-
chr2	26210927	26210928	m6AIP_SySy_peak_3826a	0	-
chr2	26211119	26211120	m6AIP_SySy_peak_3826b	0	-
chr2	30816258	30816259	m6AIP_SySy_peak_3884	0	+
chr2	71520422	71520423	m6AIP_SySy_peak_3966	0	+
chr2	84442005	84442006	m6AIP_SySy_peak_3988b	0	-
chr2	84442124	84442125	m6AIP_SySy_peak_3988c	0	-
chr2	84442596	84442597	m6AIP_SySy_peak_3989	0	-
chr2	104570135	104570136	m6AIP_SySy_peak_4022a	0	+
chr2	104570242	104570243	m6AIP_SySy_peak_4022b	0	+
chr2	104570413	104570414	m6AIP_SySy_peak_4022c	0	+
chr2	128135060	128135061	m6AIP_SySy_peak_4102	0	+
chr2	131178047	131178048	m6AIP_SySy_peak_4122	0	-
chr2	132818021	132818022	m6AIP_SySy_peak_4126	0	+
chr2	152687318	152687319	m6AIP_SySy_peak_4172a	0	+
chr2	152687480	152687481	m6AIP_SySy_peak_4172b	0	+
chr2	155147554	155147555	m6AIP_SySy_peak_4192	0	+
chr2	155152616	155152617	m6AIP_SySy_peak_4193	0	+
chr2	155640883	155640884	m6AIP_SySy_peak_4196	0	-
chr2	172378043	172378044	m6AIP_SySy_peak_4288	0	+
chr2	179914455	179914456	m6AIP_SySy_peak_4320	0	-
chr3	7547659	7547660	m6AIP_SySy_peak_4352	0	+
chr3	9457964	9457965	m6AIP_SySy_peak_4365	0	-
chr3	9510436	9510437	m6AIP_SySy_peak_4367	0	-
chr3	16213952	16213953	m6AIP_SySy_peak_4373	0	+
chr3	34650130	34650131	m6AIP_SySy_peak_4405	0	+
chr3	34651457	34651458	m6AIP_SySy_peak_4407	0	+
chr3	41721007	41721008	m6AIP_SySy_peak_4426	0	-
chr3	75648626	75648627	m6AIP_SySy_peak_4453a	0	-
chr3	97766925	97766926	m6AIP_SySy_peak_4544	0	-
chr3	97767192	97767193	m6AIP_SySy_peak_4545	0	-
chr3	103353862	103353863	m6AIP_SySy_peak_4567	0	+
chr3	104176199	104176200	m6AIP_SySy_peak_4575a	0	-
chr3	104176360	104176361	m6AIP_SySy_peak_4575b	0	-
chr3	104865364	104865365	m6AIP_SySy_peak_4580a	0	+
chr3	104865479	104865480	m6AIP_SySy_peak_4580b	0	+
chr3	135379616	135379617	m6AIP_SySy_peak_4637	0	+
chr3	152409670	152409671	m6AIP_SySy_peak_4655b	0	+
chr4	34590452	34590453	m6AIP_SySy_peak_4712b	0	-
chr4	34591017	34591018	m6AIP_SySy_peak_4713	0	-
chr4	34591964	34591965	m6AIP_SySy_peak_4714a	0	-
chr4	34592082	34592083	m6AIP_SySy_peak_4714b	0	-
chr4	34592354	34592355	m6AIP_SySy_peak_4714c	0	-
chr4	41450753	41450754	m6AIP_SySy_peak_4730	0	-
chr4	45007286	45007287	m6AIP_SySy_peak_4748	0	-
chr4	108583973	108583974	m6AIP_SySy_peak_4847	0	+
chr4	108584549	108584550	m6AIP_SySy_peak_4848a	0	+
chr4	108584666	108584667	m6AIP_SySy_peak_4848b	0	+
chr4	117288650	117288651	m6AIP_SySy_peak_4876	0	-
chr4	123408879	123408880	m6AIP_SySy_peak_4896a	0	-
chr4	123409141	123409142	m6AIP_SySy_peak_4896b	0	-
chr4	123410697	123410698	m6AIP_SySy_peak_4898a	0	-
chr4	123411073	123411074	m6AIP_SySy_peak_4898d	0	-
chr4	123665353	123665354	m6AIP_SySy_peak_4907b	0	-
chr4	141521007	141521008	m6AIP_SySy_peak_5053a	0	-
chr4	141521214	141521215	m6AIP_SySy_peak_5053b	0	-
chr4	141521468	141521469	m6AIP_SySy_peak_5053c	0	-
chr4	141521723	141521724	m6AIP_SySy_peak_5053d	0	-
chr4	141521953	141521954	m6AIP_SySy_peak_5053e	0	-
chr4	143131643	143131644	m6AIP_SySy_peak_5063a	0	-
chr4	147335858	147335859	m6AIP_SySy_peak_5091a	0	+
chr4	147336163	147336164	m6AIP_SySy_peak_5091b	0	+
chr4	147862705	147862706	m6AIP_SySy_peak_5096	0	-
chr4	149238051	149238052	m6AIP_SySy_peak_5112	0	-
chr4	151964795	151964796	m6AIP_SySy_peak_5126	0	+
chr4	156185726	156185727	m6AIP_SySy_peak_5161	0	-
chr5	3797035	3797036	m6AIP_SySy_peak_5167b	0	-
chr5	21465195	21465196	m6AIP_SySy_peak_5184	0	+
chr5	28347270	28347271	m6AIP_SySy_peak_5210	0	+
chr5	29435697	29435698	m6AIP_SySy_peak_5216	0	+
chr5	32761614	32761615	m6AIP_SySy_peak_5239	0	-
chr5	34168113	34168114	m6AIP_SySy_peak_5252	0	-
chr5	34213780	34213781	m6AIP_SySy_peak_5253	0	-
chr5	67469692	67469693	m6AIP_SySy_peak_5315b	0	+
chr5	67469833	67469834	m6AIP_SySy_peak_5315c	0	+
chr5	67470020	67470021	m6AIP_SySy_peak_5315d	0	+
chr5	76258508	76258509	m6AIP_SySy_peak_5327	0	-
chr5	86828315	86828316	m6AIP_SySy_peak_5339	0	+
chr5	86829027	86829028	m6AIP_SySy_peak_5340a	0	+
chr5	86829359	86829360	m6AIP_SySy_peak_5340b	0	+
chr5	100666110	100666111	m6AIP_SySy_peak_5352	0	-
chr5	107602429	107602430	m6AIP_SySy_peak_5390a	0	+
chr5	107602590	107602591	m6AIP_SySy_peak_5390b	0	+
chr5	107603051	107603052	m6AIP_SySy_peak_5391	0	+
chr5	108672286	108672287	m6AIP_SySy_peak_5400	0	+
chr5	115157280	115157281	m6AIP_SySy_peak_5460	0	-
chr5	115926229	115926230	m6AIP_SySy_peak_5471a	0	+
chr5	122353880	122353881	m6AIP_SySy_peak_5508b	0	-
chr5	129502377	129502378	m6AIP_SySy_peak_5542e	0	+
chr5	129502648	129502649	m6AIP_SySy_peak_5542f	0	+
chr5	131537800	131537801	m6AIP_SySy_peak_5550	0	-
chr5	134625252	134625253	m6AIP_SySy_peak_5559	0	-
chr5	142528274	142528275	m6AIP_SySy_peak_5606	0	-
chr5	146261070	146261071	m6AIP_SySy_peak_5635a	0	+
chr5	146261191	146261192	m6AIP_SySy_peak_5635b	0	+
chr5	150528814	150528815	m6AIP_SySy_peak_5653	0	+
chr6	34894222	34894223	m6AIP_SySy_peak_5701	0	-
chr6	35104037	35104038	m6AIP_SySy_peak_5704	0	-
chr6	39653486	39653487	m6AIP_SySy_peak_5721a	0	-
chr6	39653604	39653605	m6AIP_SySy_peak_5721b	0	-
chr6	50132109	50132110	m6AIP_SySy_peak_5740a	0	+
chr6	50132272	50132273	m6AIP_SySy_peak_5740b	0	+
chr6	54098770	54098771	m6AIP_SySy_peak_5743	0	+
chr6	54823668	54823669	m6AIP_SySy_peak_5744	0	+
chr6	65838431	65838432	m6AIP_SySy_peak_5754	0	+
chr6	90467947	90467948	m6AIP_SySy_peak_5811a	0	+
chr6	90468065	90468066	m6AIP_SySy_peak_5811b	0	+
chr6	112627324	112627325	m6AIP_SySy_peak_5841	0	-
chr6	113702600	113702601	m6AIP_SySy_peak_5850	0	+
chr6	114643488	114643489	m6AIP_SySy_peak_5854a	0	+
chr6	114643683	114643684	m6AIP_SySy_peak_5854b	0	+
chr6	115848887	115848888	m6AIP_SySy_peak_5862b	0	-
chr6	116178593	116178594	m6AIP_SySy_peak_5864	0	-
chr6	125053966	125053967	m6AIP_SySy_peak_5908	0	+
chr7	5032272	5032273	m6AIP_SySy_peak_5978a	0	+
chr7	5032486	5032487	m6AIP_SySy_peak_5978b	0	+
chr7	14620837	14620838	m6AIP_SySy_peak_6005c	0	-
chr7	14621096	14621097	m6AIP_SySy_peak_6005d	0	-
chr7	19724292	19724293	m6AIP_SySy_peak_6036	0	-
chr7	25418685	25418686	m6AIP_SySy_peak_6056	0	+
chr7	25419076	25419077	m6AIP_SySy_peak_6057a	0	+
chr7	27967442	27967443	m6AIP_SySy_peak_6082	0	-
chr7	28815883	28815884	m6AIP_SySy_peak_6099a	0	+
chr7	28816138	28816139	m6AIP_SySy_peak_6099b	0	+
chr7	29211654	29211655	m6AIP_SySy_peak_6103a	0	-
chr7	29212072	29212073	m6AIP_SySy_peak_6103c	0	-
chr7	43464762	43464763	m6AIP_SySy_peak_6202	0	+
chr7	44864176	44864177	m6AIP_SySy_peak_6219c	0	-
chr7	44864284	44864285	m6AIP_SySy_peak_6219d	0	-
chr7	44864349	44864350	m6AIP_SySy_peak_6219e	0	-
chr7	56230841	56230842	m6AIP_SySy_peak_6242a	0	+
chr7	64872090	64872091	m6AIP_SySy_peak_6255a	0	-
chr7	64872141	64872142	m6AIP_SySy_peak_6255b	0	-
chr7	67679151	67679152	m6AIP_SySy_peak_6261	0	+
chr7	79661290	79661291	m6AIP_SySy_peak_6282	0	+
chr7	92659512	92659513	m6AIP_SySy_peak_6319a	0	-
chr7	92659620	92659621	m6AIP_SySy_peak_6319b	0	-
chr7	98144580	98144581	m6AIP_SySy_peak_6338	0	-
chr7	102082370	102082371	m6AIP_SySy_peak_6357	0	+
chr7	107436854	107436855	m6AIP_SySy_peak_6374b	0	+
chr7	118111998	118111999	m6AIP_SySy_peak_6392b	0	-
chr7	127025026	127025027	m6AIP_SySy_peak_6438	0	-
chr7	139258224	139258225	m6AIP_SySy_peak_6500	0	+
chr7	139405639	139405640	m6AIP_SySy_peak_6501	0	+
chr7	141068856	141068857	m6AIP_SySy_peak_6508d	0	+
chr7	141069032	141069033	m6AIP_SySy_peak_6508e	0	+
chr8	4246048	4246049	m6AIP_SySy_peak_6534	0	+
chr8	12397890	12397891	m6AIP_SySy_peak_6556	0	+
chr8	19982767	19982768	m6AIP_SySy_peak_6577	0	+
chr8	43131135	43131136	m6AIP_SySy_peak_6625a	0	-
chr8	43131214	43131215	m6AIP_SySy_peak_6625b	0	-
chr8	43131422	43131423	m6AIP_SySy_peak_6625c	0	-
chr8	71259588	71259589	m6AIP_SySy_peak_6707a	0	-
chr8	71259637	71259638	m6AIP_SySy_peak_6707b	0	-
chr8	78508051	78508052	m6AIP_SySy_peak_6731a	0	-
chr8	80771070	80771071	m6AIP_SySy_peak_6737	0	-
chr8	85817390	85817391	m6AIP_SySy_peak_6764	0	-
chr8	85818640	85818641	m6AIP_SySy_peak_6765	0	-
chr8	107076462	107076463	m6AIP_SySy_peak_6825a	0	-
chr8	114819454	114819455	m6AIP_SySy_peak_6866a	0	+
chr8	114819540	114819541	m6AIP_SySy_peak_6866b	0	+
chr8	119547261	119547262	m6AIP_SySy_peak_6872a	0	-
chr8	124002956	124002957	m6AIP_SySy_peak_6904a	0	-
chr8	124677788	124677789	m6AIP_SySy_peak_6909c	0	-
chr8	124860908	124860909	m6AIP_SySy_peak_6910	0	-
chr9	22239504	22239505	m6AIP_SySy_peak_6991a	0	+
chr9	22239685	22239686	m6AIP_SySy_peak_6991b	0	+
chr9	50932891	50932892	m6AIP_SySy_peak_7071	0	-
chr9	58234071	58234072	m6AIP_SySy_peak_7104	0	-
chr9	70572681	70572682	m6AIP_SySy_peak_7151a	0	+
chr9	70572898	70572899	m6AIP_SySy_peak_7151b	0	+
chr9	72289949	72289950	m6AIP_SySy_peak_7154	0	+
chr9	72693810	72693811	m6AIP_SySy_peak_7161a	0	+
chr9	107583938	107583939	m6AIP_SySy_peak_7236	0	+
chr9	108797625	108797626	m6AIP_SySy_peak_7263	0	+
chr9	110040377	110040378	m6AIP_SySy_peak_7275a	0	+
chr9	114405308	114405309	m6AIP_SySy_peak_7297b	0	+
chr9	114405682	114405683	m6AIP_SySy_peak_7297c	0	+
chrX	48266455	48266456	m6AIP_SySy_peak_7358a	0	+
chrX	48266626	48266627	m6AIP_SySy_peak_7358b	0	+
chrX	48266900	48266901	m6AIP_SySy_peak_7358c	0	+
chrX	97338768	97338769	m6AIP_SySy_peak_7397	0	-
chrX	139347677	139347678	m6AIP_SySy_peak_7438	0	-
chrX	157577696	157577697	m6AIP_SySy_peak_7454	0	-
