# Supplementary material for: Acute depletion of METTL3 implicates N6-methyladenosine in alternative intron/exon inclusion in the nascent transcriptome
Source: Genome Res. 2021 Aug;31(8):1395–408. doi: 10.1101/gr.271635.120 (PMC8327914; doi:10.1101/gr.271635.120)
Supplement: Supplemental Material [file supp_gr.271635.120_Supplemental_Data_S1.zip › Supplemental_Data_S1/m6AIP_ConfGroup2.narrowPeak.refined.bed]

chr1	6248674	6248860	m6AIP_SySy_peak_3b	0	+
chr1	6248861	6249051	m6AIP_SySy_peak_3c	0	+
chr1	7169505	7169602	m6AIP_SySy_peak_6a	0	+
chr1	9546756	9546873	m6AIP_SySy_peak_8	0	+
chr1	9725192	9725351	m6AIP_SySy_peak_10	0	-
chr1	9747166	9747345	m6AIP_SySy_peak_11e	0	-
chr1	9747540	9747790	m6AIP_SySy_peak_12	0	-
chr1	9747950	9748040	m6AIP_SySy_peak_13a	0	-
chr1	9748041	9748134	m6AIP_SySy_peak_13b	0	-
chr1	9748135	9748250	m6AIP_SySy_peak_13c	0	-
chr1	12990011	12990138	m6AIP_SySy_peak_15a	0	-
chr1	15805738	15805901	m6AIP_SySy_peak_18	0	+
chr1	20935584	20935792	m6AIP_SySy_peak_21	0	+
chr1	23369549	23369681	m6AIP_SySy_peak_23	0	-
chr1	24029552	24029743	m6AIP_SySy_peak_26	0	-
chr1	30804840	30804954	m6AIP_SySy_peak_28	0	-
chr1	30805558	30805743	m6AIP_SySy_peak_30	0	-
chr1	30829949	30830050	m6AIP_SySy_peak_32a	0	-
chr1	30830051	30830145	m6AIP_SySy_peak_32b	0	-
chr1	33739870	33740054	m6AIP_SySy_peak_34b	0	+
chr1	34188076	34188180	m6AIP_SySy_peak_41	0	+
chr1	34228775	34228886	m6AIP_SySy_peak_45	0	+
chr1	34229002	34229150	m6AIP_SySy_peak_46	0	+
chr1	34811940	34812073	m6AIP_SySy_peak_48	0	+
chr1	34817097	34817215	m6AIP_SySy_peak_49	0	-
chr1	36106258	36106367	m6AIP_SySy_peak_51b	0	+
chr1	36511974	36512216	m6AIP_SySy_peak_54	0	+
chr1	36525272	36525391	m6AIP_SySy_peak_56	0	+
chr1	36526936	36527138	m6AIP_SySy_peak_57	0	+
chr1	36549255	36549492	m6AIP_SySy_peak_58	0	-
chr1	36939195	36939395	m6AIP_SySy_peak_60	0	-
chr1	37876069	37876184	m6AIP_SySy_peak_61	0	+
chr1	38088595	38088688	m6AIP_SySy_peak_63d	0	-
chr1	40024618	40024767	m6AIP_SySy_peak_65	0	+
chr1	42898459	42898599	m6AIP_SySy_peak_66a	0	+
chr1	43075308	43075417	m6AIP_SySy_peak_67	0	-
chr1	44118359	44118609	m6AIP_SySy_peak_68	0	-
chr1	44142923	44143079	m6AIP_SySy_peak_69a	0	+
chr1	44143080	44143315	m6AIP_SySy_peak_69b	0	+
chr1	46809789	46809862	m6AIP_SySy_peak_72a	0	-
chr1	46809863	46809960	m6AIP_SySy_peak_72b	0	-
chr1	46819139	46819290	m6AIP_SySy_peak_73	0	-
chr1	46835216	46835348	m6AIP_SySy_peak_74	0	-
chr1	46835984	46836131	m6AIP_SySy_peak_75b	0	-
chr1	52232945	52233195	m6AIP_SySy_peak_77	0	-
chr1	52920524	52920682	m6AIP_SySy_peak_79	0	+
chr1	53206711	53206838	m6AIP_SySy_peak_81	0	-
chr1	55237995	55238119	m6AIP_SySy_peak_83a	0	+
chr1	57382874	57383124	m6AIP_SySy_peak_84	0	+
chr1	58461403	58461596	m6AIP_SySy_peak_88	0	+
chr1	58463935	58464185	m6AIP_SySy_peak_89b	0	-
chr1	58529810	58529913	m6AIP_SySy_peak_90	0	-
chr1	58902809	58903007	m6AIP_SySy_peak_92	0	-
chr1	59163802	59163917	m6AIP_SySy_peak_93a	0	-
chr1	59163918	59164076	m6AIP_SySy_peak_93b	0	-
chr1	59215204	59215318	m6AIP_SySy_peak_94	0	-
chr1	59482500	59482645	m6AIP_SySy_peak_95b	0	+
chr1	59482646	59482802	m6AIP_SySy_peak_95c	0	+
chr1	59482803	59482971	m6AIP_SySy_peak_95d	0	+
chr1	59483351	59483600	m6AIP_SySy_peak_96a	0	+
chr1	59483606	59483798	m6AIP_SySy_peak_96b	0	+
chr1	59483799	59483955	m6AIP_SySy_peak_96c	0	+
chr1	59483956	59484170	m6AIP_SySy_peak_96d	0	+
chr1	59981840	59981983	m6AIP_SySy_peak_99a	0	+
chr1	59981984	59982174	m6AIP_SySy_peak_99b	0	+
chr1	63057588	63057694	m6AIP_SySy_peak_106	0	-
chr1	63058633	63058803	m6AIP_SySy_peak_108a	0	-
chr1	63303222	63303358	m6AIP_SySy_peak_114	0	+
chr1	63445999	63446109	m6AIP_SySy_peak_118a	0	+
chr1	63446110	63446233	m6AIP_SySy_peak_118b	0	+
chr1	63446234	63446390	m6AIP_SySy_peak_118c	0	+
chr1	64730755	64730840	m6AIP_SySy_peak_123a	0	-
chr1	64730841	64730932	m6AIP_SySy_peak_123b	0	-
chr1	64921741	64921903	m6AIP_SySy_peak_127a	0	-
chr1	64922135	64922329	m6AIP_SySy_peak_127c	0	-
chr1	65273667	65273882	m6AIP_SySy_peak_130	0	+
chr1	71030281	71030397	m6AIP_SySy_peak_132a	0	-
chr1	71030644	71030822	m6AIP_SySy_peak_132c	0	-
chr1	71652899	71653013	m6AIP_SySy_peak_134a	0	-
chr1	71653014	71653155	m6AIP_SySy_peak_134b	0	-
chr1	72159894	72160025	m6AIP_SySy_peak_135	0	-
chr1	72160495	72160744	m6AIP_SySy_peak_136	0	-
chr1	72824497	72824747	m6AIP_SySy_peak_138	0	+
chr1	74369143	74369259	m6AIP_SySy_peak_140	0	+
chr1	74784587	74784713	m6AIP_SySy_peak_146	0	+
chr1	75197895	75198145	m6AIP_SySy_peak_147	0	+
chr1	75213988	75214171	m6AIP_SySy_peak_148	0	+
chr1	75388646	75388845	m6AIP_SySy_peak_151a	0	+
chr1	75388851	75389085	m6AIP_SySy_peak_151b	0	+
chr1	75474733	75474983	m6AIP_SySy_peak_152	0	-
chr1	75505684	75505799	m6AIP_SySy_peak_154	0	-
chr1	77368511	77368692	m6AIP_SySy_peak_155	0	-
chr1	82340523	82340712	m6AIP_SySy_peak_159	0	+
chr1	85849354	85849604	m6AIP_SySy_peak_161	0	+
chr1	86350350	86350462	m6AIP_SySy_peak_163	0	-
chr1	86350549	86350671	m6AIP_SySy_peak_164	0	-
chr1	87450214	87450464	m6AIP_SySy_peak_169	0	+
chr1	87719353	87719586	m6AIP_SySy_peak_170	0	+
chr1	87719682	87719795	m6AIP_SySy_peak_171a	0	+
chr1	87719796	87719921	m6AIP_SySy_peak_171b	0	+
chr1	88265036	88265162	m6AIP_SySy_peak_175	0	-
chr1	88265563	88265682	m6AIP_SySy_peak_176c	0	-
chr1	89145658	89145859	m6AIP_SySy_peak_179	0	+
chr1	90612425	90612631	m6AIP_SySy_peak_182a	0	+
chr1	90612642	90612851	m6AIP_SySy_peak_182b	0	+
chr1	90612852	90613003	m6AIP_SySy_peak_182c	0	+
chr1	91152297	91152435	m6AIP_SySy_peak_183	0	+
chr1	91153033	91153234	m6AIP_SySy_peak_184	0	+
chr1	92919841	92920091	m6AIP_SySy_peak_187	0	+
chr1	93321420	93321569	m6AIP_SySy_peak_193	0	-
chr1	93622110	93622297	m6AIP_SySy_peak_194a	0	-
chr1	93622298	93622424	m6AIP_SySy_peak_194b	0	-
chr1	93818459	93818597	m6AIP_SySy_peak_197a	0	+
chr1	93818598	93818774	m6AIP_SySy_peak_197b	0	+
chr1	105521314	105521466	m6AIP_SySy_peak_200	0	-
chr1	105663979	105664167	m6AIP_SySy_peak_203a	0	+
chr1	105664168	105664389	m6AIP_SySy_peak_203b	0	+
chr1	105991151	105991360	m6AIP_SySy_peak_204a	0	+
chr1	105991361	105991571	m6AIP_SySy_peak_204b	0	+
chr1	106172637	106172786	m6AIP_SySy_peak_206a	0	+
chr1	106172787	106172981	m6AIP_SySy_peak_206b	0	+
chr1	106772221	106772319	m6AIP_SySy_peak_209a	0	-
chr1	106772320	106772419	m6AIP_SySy_peak_209b	0	-
chr1	111861268	111861391	m6AIP_SySy_peak_210	0	-
chr1	111863291	111863414	m6AIP_SySy_peak_211a	0	-
chr1	111863415	111863520	m6AIP_SySy_peak_211b	0	-
chr1	118609035	118609240	m6AIP_SySy_peak_214b	0	+
chr1	118684886	118684986	m6AIP_SySy_peak_215	0	+
chr1	118837057	118837262	m6AIP_SySy_peak_217	0	-
chr1	119053456	119053566	m6AIP_SySy_peak_218a	0	-
chr1	119417263	119417513	m6AIP_SySy_peak_220c	0	-
chr1	119420713	119420836	m6AIP_SySy_peak_221a	0	-
chr1	119420837	119420935	m6AIP_SySy_peak_221b	0	-
chr1	119421806	119421946	m6AIP_SySy_peak_222a	0	-
chr1	119421947	119422127	m6AIP_SySy_peak_222b	0	-
chr1	119527192	119527307	m6AIP_SySy_peak_223	0	+
chr1	119659191	119659441	m6AIP_SySy_peak_225a	0	-
chr1	119659477	119659665	m6AIP_SySy_peak_225b	0	-
chr1	121501265	121501472	m6AIP_SySy_peak_229	0	+
chr1	127306792	127306897	m6AIP_SySy_peak_230	0	+
chr1	127482701	127482897	m6AIP_SySy_peak_231	0	+
chr1	127803814	127804029	m6AIP_SySy_peak_233d	0	+
chr1	130719370	130719599	m6AIP_SySy_peak_238a	0	+
chr1	130719600	130719830	m6AIP_SySy_peak_238b	0	+
chr1	131830716	131830828	m6AIP_SySy_peak_240a	0	+
chr1	131830829	131830963	m6AIP_SySy_peak_240b	0	+
chr1	132017635	132017851	m6AIP_SySy_peak_242	0	+
chr1	132019303	132019426	m6AIP_SySy_peak_244	0	+
chr1	132023530	132023647	m6AIP_SySy_peak_245a	0	+
chr1	132023648	132023770	m6AIP_SySy_peak_245b	0	+
chr1	132332592	132332751	m6AIP_SySy_peak_248a	0	+
chr1	132332752	132332868	m6AIP_SySy_peak_248b	0	+
chr1	132449566	132449733	m6AIP_SySy_peak_251	0	+
chr1	132507388	132507562	m6AIP_SySy_peak_253	0	+
chr1	132507956	132508147	m6AIP_SySy_peak_254	0	+
chr1	132515093	132515343	m6AIP_SySy_peak_255	0	-
chr1	133131533	133131698	m6AIP_SySy_peak_257	0	+
chr1	133383437	133383649	m6AIP_SySy_peak_261	0	-
chr1	133624635	133624823	m6AIP_SySy_peak_263	0	-
chr1	134560273	134560435	m6AIP_SySy_peak_267	0	+
chr1	134630577	134630681	m6AIP_SySy_peak_268	0	+
chr1	135253812	135253973	m6AIP_SySy_peak_271a	0	-
chr1	135253974	135254114	m6AIP_SySy_peak_271b	0	-
chr1	135254115	135254290	m6AIP_SySy_peak_271c	0	-
chr1	135584582	135584793	m6AIP_SySy_peak_273a	0	-
chr1	136270476	136270660	m6AIP_SySy_peak_275a	0	-
chr1	136270661	136270838	m6AIP_SySy_peak_275b	0	-
chr1	136725291	136725402	m6AIP_SySy_peak_285a	0	+
chr1	136725403	136725509	m6AIP_SySy_peak_285b	0	+
chr1	139170313	139170549	m6AIP_SySy_peak_288a	0	+
chr1	139423612	139423810	m6AIP_SySy_peak_289a	0	+
chr1	139480300	139480379	m6AIP_SySy_peak_291d	0	+
chr1	139480756	139480864	m6AIP_SySy_peak_292	0	+
chr1	153219516	153219688	m6AIP_SySy_peak_297	0	-
chr1	153332259	153332429	m6AIP_SySy_peak_299a	0	-
chr1	153332506	153332681	m6AIP_SySy_peak_299b	0	-
chr1	153425259	153425375	m6AIP_SySy_peak_300	0	+
chr1	155202255	155202415	m6AIP_SySy_peak_303	0	+
chr1	155846810	155846944	m6AIP_SySy_peak_305	0	-
chr1	155848107	155848262	m6AIP_SySy_peak_307a	0	-
chr1	156065887	156066097	m6AIP_SySy_peak_314d	0	+
chr1	156642711	156642893	m6AIP_SySy_peak_316c	0	+
chr1	156681340	156681459	m6AIP_SySy_peak_318	0	-
chr1	161032223	161032441	m6AIP_SySy_peak_322a	0	-
chr1	161034142	161034244	m6AIP_SySy_peak_323	0	-
chr1	161070071	161070266	m6AIP_SySy_peak_324	0	-
chr1	161071074	161071287	m6AIP_SySy_peak_325	0	+
chr1	161078285	161078453	m6AIP_SySy_peak_326	0	+
chr1	161083009	161083259	m6AIP_SySy_peak_327	0	+
chr1	161086021	161086160	m6AIP_SySy_peak_328	0	+
chr1	162545834	162546026	m6AIP_SySy_peak_334	0	-
chr1	162706407	162706613	m6AIP_SySy_peak_336	0	-
chr1	162707890	162707997	m6AIP_SySy_peak_337	0	-
chr1	163953521	163953624	m6AIP_SySy_peak_340	0	+
chr1	163996568	163996702	m6AIP_SySy_peak_341a	0	+
chr1	163996703	163996869	m6AIP_SySy_peak_341b	0	+
chr1	163996870	163996979	m6AIP_SySy_peak_341c	0	+
chr1	164249112	164249279	m6AIP_SySy_peak_342	0	+
chr1	164438335	164438458	m6AIP_SySy_peak_343	0	-
chr1	165215568	165215734	m6AIP_SySy_peak_346	0	-
chr1	165592461	165592533	m6AIP_SySy_peak_349a	0	-
chr1	165592534	165592624	m6AIP_SySy_peak_349b	0	-
chr1	165593409	165593546	m6AIP_SySy_peak_350	0	-
chr1	165875231	165875354	m6AIP_SySy_peak_351a	0	-
chr1	166165411	166165505	m6AIP_SySy_peak_353a	0	+
chr1	166165506	166165619	m6AIP_SySy_peak_353b	0	+
chr1	166399035	166399138	m6AIP_SySy_peak_355	0	-
chr1	167284884	167284986	m6AIP_SySy_peak_357	0	-
chr1	169498259	169498375	m6AIP_SySy_peak_358	0	-
chr1	171503956	171504065	m6AIP_SySy_peak_366	0	+
chr1	172004609	172004798	m6AIP_SySy_peak_367	0	-
chr1	172172640	172172759	m6AIP_SySy_peak_369c	0	+
chr1	172172760	172172881	m6AIP_SySy_peak_369d	0	+
chr1	172376669	172376919	m6AIP_SySy_peak_370	0	+
chr1	172377993	172378163	m6AIP_SySy_peak_372	0	+
chr1	174503364	174503542	m6AIP_SySy_peak_374	0	+
chr1	176755245	176755374	m6AIP_SySy_peak_376	0	-
chr1	177448364	177448448	m6AIP_SySy_peak_379a	0	+
chr1	177448449	177448521	m6AIP_SySy_peak_379b	0	+
chr1	177448522	177448621	m6AIP_SySy_peak_379c	0	+
chr1	177764037	177764254	m6AIP_SySy_peak_380	0	-
chr1	178337364	178337542	m6AIP_SySy_peak_381	0	-
chr1	179545989	179546108	m6AIP_SySy_peak_382	0	-
chr1	179762814	179762963	m6AIP_SySy_peak_388	0	-
chr1	179795802	179795907	m6AIP_SySy_peak_389	0	-
chr1	179803406	179803576	m6AIP_SySy_peak_390	0	-
chr1	180746913	180747057	m6AIP_SySy_peak_393	0	+
chr1	180752152	180752325	m6AIP_SySy_peak_394a	0	+
chr1	180752391	180752622	m6AIP_SySy_peak_394b	0	+
chr1	180866048	180866298	m6AIP_SySy_peak_396	0	+
chr1	180893157	180893361	m6AIP_SySy_peak_399	0	+
chr1	181177385	181177525	m6AIP_SySy_peak_403a	0	-
chr1	181896515	181896726	m6AIP_SySy_peak_404	0	-
chr1	181896965	181897140	m6AIP_SySy_peak_405	0	-
chr1	182019656	182019906	m6AIP_SySy_peak_406	0	-
chr1	182316554	182316687	m6AIP_SySy_peak_407a	0	-
chr1	182316688	182316917	m6AIP_SySy_peak_407b	0	-
chr1	182461923	182462045	m6AIP_SySy_peak_408	0	+
chr1	182895244	182895494	m6AIP_SySy_peak_409	0	+
chr1	183323067	183323279	m6AIP_SySy_peak_411	0	+
chr1	185464706	185464922	m6AIP_SySy_peak_416	0	+
chr1	186721152	186721379	m6AIP_SySy_peak_417	0	-
chr1	186967773	186967969	m6AIP_SySy_peak_418	0	+
chr1	187225485	187225621	m6AIP_SySy_peak_421	0	+
chr1	187350037	187350260	m6AIP_SySy_peak_423	0	+
chr1	189648888	189649087	m6AIP_SySy_peak_425b	0	-
chr1	189652818	189652950	m6AIP_SySy_peak_426a	0	-
chr1	189652951	189653136	m6AIP_SySy_peak_426b	0	-
chr1	189653277	189653374	m6AIP_SySy_peak_427a	0	-
chr1	189653375	189653530	m6AIP_SySy_peak_427b	0	-
chr1	189656803	189656977	m6AIP_SySy_peak_429a	0	-
chr1	189656978	189657091	m6AIP_SySy_peak_429b	0	-
chr1	189657265	189657413	m6AIP_SySy_peak_430a	0	-
chr1	189657414	189657588	m6AIP_SySy_peak_430b	0	-
chr1	190773047	190773220	m6AIP_SySy_peak_431	0	-
chr1	190949823	190949996	m6AIP_SySy_peak_433	0	-
chr1	190960207	190960344	m6AIP_SySy_peak_434	0	-
chr1	191352642	191352877	m6AIP_SySy_peak_435	0	-
chr1	191372480	191372652	m6AIP_SySy_peak_436	0	-
chr1	191396722	191396824	m6AIP_SySy_peak_437	0	-
chr1	191539018	191539268	m6AIP_SySy_peak_438	0	-
chr1	191621266	191621475	m6AIP_SySy_peak_440	0	+
chr1	191909747	191909997	m6AIP_SySy_peak_442	0	+
chr1	192930478	192930629	m6AIP_SySy_peak_444	0	-
chr1	193107375	193107546	m6AIP_SySy_peak_446	0	-
chr1	193174305	193174430	m6AIP_SySy_peak_447a	0	+
chr1	193174431	193174571	m6AIP_SySy_peak_447b	0	+
chr10	3873217	3873330	m6AIP_SySy_peak_450	0	+
chr10	3973213	3973364	m6AIP_SySy_peak_453	0	+
chr10	4355335	4355452	m6AIP_SySy_peak_456a	0	+
chr10	4355453	4355615	m6AIP_SySy_peak_456b	0	+
chr10	4453759	4453865	m6AIP_SySy_peak_458a	0	+
chr10	4453866	4453985	m6AIP_SySy_peak_458b	0	+
chr10	4453986	4454106	m6AIP_SySy_peak_458c	0	+
chr10	5799284	5799534	m6AIP_SySy_peak_459	0	-
chr10	5813142	5813275	m6AIP_SySy_peak_462	0	-
chr10	7211625	7211828	m6AIP_SySy_peak_463	0	-
chr10	7906928	7907099	m6AIP_SySy_peak_468a	0	-
chr10	7907223	7907374	m6AIP_SySy_peak_468b	0	-
chr10	7907375	7907485	m6AIP_SySy_peak_468c	0	-
chr10	8730118	8730231	m6AIP_SySy_peak_472	0	-
chr10	9760304	9760469	m6AIP_SySy_peak_473a	0	-
chr10	11151613	11151760	m6AIP_SySy_peak_474a	0	+
chr10	11289544	11289794	m6AIP_SySy_peak_477	0	+
chr10	11289881	11289985	m6AIP_SySy_peak_478	0	+
chr10	11295197	11295300	m6AIP_SySy_peak_481	0	+
chr10	11295405	11295564	m6AIP_SySy_peak_482	0	+
chr10	13008935	13009074	m6AIP_SySy_peak_484	0	+
chr10	14467318	14467515	m6AIP_SySy_peak_486	0	-
chr10	18646310	18646443	m6AIP_SySy_peak_492a	0	-
chr10	18646444	18646578	m6AIP_SySy_peak_492b	0	-
chr10	21368660	21368786	m6AIP_SySy_peak_493b	0	+
chr10	21998847	21999076	m6AIP_SySy_peak_494	0	+
chr10	22705569	22705785	m6AIP_SySy_peak_495	0	-
chr10	30647402	30647563	m6AIP_SySy_peak_502	0	-
chr10	34151625	34151838	m6AIP_SySy_peak_508	0	-
chr10	34152264	34152403	m6AIP_SySy_peak_509	0	-
chr10	34153109	34153223	m6AIP_SySy_peak_511	0	-
chr10	39626294	39626407	m6AIP_SySy_peak_514	0	+
chr10	39828399	39828500	m6AIP_SySy_peak_519	0	+
chr10	39874435	39874569	m6AIP_SySy_peak_520	0	+
chr10	41451466	41451575	m6AIP_SySy_peak_524	0	+
chr10	41490106	41490204	m6AIP_SySy_peak_526a	0	-
chr10	41490205	41490280	m6AIP_SySy_peak_526b	0	-
chr10	41528758	41528941	m6AIP_SySy_peak_527	0	+
chr10	41719369	41719605	m6AIP_SySy_peak_528a	0	-
chr10	41719606	41719788	m6AIP_SySy_peak_528b	0	-
chr10	42274941	42275035	m6AIP_SySy_peak_533a	0	-
chr10	42275036	42275157	m6AIP_SySy_peak_533b	0	-
chr10	43345653	43345789	m6AIP_SySy_peak_534a	0	+
chr10	44439530	44439677	m6AIP_SySy_peak_538a	0	-
chr10	44439678	44439824	m6AIP_SySy_peak_538b	0	-
chr10	52436640	52436766	m6AIP_SySy_peak_543	0	+
chr10	52438390	52438477	m6AIP_SySy_peak_544a	0	+
chr10	52438478	52438572	m6AIP_SySy_peak_544b	0	+
chr10	53278132	53278270	m6AIP_SySy_peak_545	0	-
chr10	53597125	53597226	m6AIP_SySy_peak_547	0	+
chr10	53607849	53607958	m6AIP_SySy_peak_548	0	+
chr10	58461832	58461966	m6AIP_SySy_peak_551	0	+
chr10	58493636	58493886	m6AIP_SySy_peak_552	0	+
chr10	59950591	59950781	m6AIP_SySy_peak_557	0	-
chr10	61100572	61100761	m6AIP_SySy_peak_558a	0	-
chr10	61100762	61100867	m6AIP_SySy_peak_558b	0	-
chr10	61320871	61321121	m6AIP_SySy_peak_560	0	-
chr10	61423233	61423444	m6AIP_SySy_peak_561b	0	+
chr10	61423468	61423655	m6AIP_SySy_peak_561c	0	+
chr10	61580842	61580956	m6AIP_SySy_peak_564	0	+
chr10	61691367	61691541	m6AIP_SySy_peak_565a	0	+
chr10	61691542	61691715	m6AIP_SySy_peak_565b	0	+
chr10	62745353	62745466	m6AIP_SySy_peak_569	0	-
chr10	63243947	63244072	m6AIP_SySy_peak_572	0	+
chr10	67226677	67226818	m6AIP_SySy_peak_580	0	+
chr10	67548017	67548246	m6AIP_SySy_peak_582c	0	-
chr10	75060982	75061200	m6AIP_SySy_peak_590	0	+
chr10	75245640	75245798	m6AIP_SySy_peak_591b	0	+
chr10	76008818	76008977	m6AIP_SySy_peak_596	0	+
chr10	76039501	76039669	m6AIP_SySy_peak_598a	0	+
chr10	76039670	76039916	m6AIP_SySy_peak_598b	0	+
chr10	76040735	76040909	m6AIP_SySy_peak_599	0	+
chr10	76388918	76389121	m6AIP_SySy_peak_600	0	-
chr10	76392233	76392387	m6AIP_SySy_peak_601a	0	-
chr10	76418467	76418587	m6AIP_SySy_peak_602	0	-
chr10	76553226	76553338	m6AIP_SySy_peak_606	0	+
chr10	77042341	77042478	m6AIP_SySy_peak_607	0	+
chr10	77096010	77096205	m6AIP_SySy_peak_608a	0	-
chr10	77096206	77096352	m6AIP_SySy_peak_608b	0	-
chr10	77096353	77096531	m6AIP_SySy_peak_608c	0	-
chr10	77488064	77488272	m6AIP_SySy_peak_609	0	-
chr10	78078825	78078981	m6AIP_SySy_peak_611e	0	+
chr10	78078982	78079163	m6AIP_SySy_peak_611f	0	+
chr10	78162441	78162562	m6AIP_SySy_peak_612	0	-
chr10	78171292	78171491	m6AIP_SySy_peak_613a	0	-
chr10	78187462	78187630	m6AIP_SySy_peak_614a	0	-
chr10	79064447	79064554	m6AIP_SySy_peak_622a	0	-
chr10	79064555	79064668	m6AIP_SySy_peak_622b	0	-
chr10	79526779	79527029	m6AIP_SySy_peak_623	0	-
chr10	79735459	79735627	m6AIP_SySy_peak_626	0	+
chr10	79758699	79758829	m6AIP_SySy_peak_629a	0	-
chr10	79758830	79758974	m6AIP_SySy_peak_629b	0	-
chr10	79931014	79931231	m6AIP_SySy_peak_631	0	+
chr10	79977263	79977513	m6AIP_SySy_peak_632	0	-
chr10	80036059	80036272	m6AIP_SySy_peak_633	0	-
chr10	80057471	80057581	m6AIP_SySy_peak_634	0	-
chr10	80130873	80131037	m6AIP_SySy_peak_639a	0	-
chr10	80131038	80131244	m6AIP_SySy_peak_639b	0	-
chr10	80131438	80131660	m6AIP_SySy_peak_639d	0	-
chr10	80131693	80131943	m6AIP_SySy_peak_639e	0	-
chr10	80149946	80150113	m6AIP_SySy_peak_640	0	+
chr10	80232205	80232317	m6AIP_SySy_peak_641	0	+
chr10	80335500	80335736	m6AIP_SySy_peak_643	0	+
chr10	80381222	80381416	m6AIP_SySy_peak_644a	0	-
chr10	80381417	80381628	m6AIP_SySy_peak_644b	0	-
chr10	80381629	80381795	m6AIP_SySy_peak_644c	0	-
chr10	80381796	80381967	m6AIP_SySy_peak_644d	0	-
chr10	80381968	80382117	m6AIP_SySy_peak_644e	0	-
chr10	80386794	80386941	m6AIP_SySy_peak_645a	0	-
chr10	80386942	80387150	m6AIP_SySy_peak_645b	0	-
chr10	80615127	80615283	m6AIP_SySy_peak_652a	0	+
chr10	80788872	80789001	m6AIP_SySy_peak_654	0	+
chr10	80791107	80791333	m6AIP_SySy_peak_655a	0	+
chr10	80791334	80791490	m6AIP_SySy_peak_655b	0	+
chr10	80793626	80793850	m6AIP_SySy_peak_656	0	+
chr10	80794005	80794127	m6AIP_SySy_peak_657	0	+
chr10	80902139	80902389	m6AIP_SySy_peak_658	0	-
chr10	81143999	81144249	m6AIP_SySy_peak_661	0	+
chr10	81144539	81144754	m6AIP_SySy_peak_662a	0	+
chr10	81144847	81145097	m6AIP_SySy_peak_662b	0	+
chr10	81148164	81148373	m6AIP_SySy_peak_664a	0	+
chr10	81163824	81164074	m6AIP_SySy_peak_666	0	-
chr10	81318419	81318624	m6AIP_SySy_peak_667c	0	+
chr10	81322601	81322766	m6AIP_SySy_peak_669	0	+
chr10	81363899	81364149	m6AIP_SySy_peak_671	0	+
chr10	81400406	81400588	m6AIP_SySy_peak_673a	0	-
chr10	81400626	81400822	m6AIP_SySy_peak_673b	0	-
chr10	81502839	81502974	m6AIP_SySy_peak_675	0	-
chr10	81608337	81608441	m6AIP_SySy_peak_676	0	+
chr10	82060527	82060741	m6AIP_SySy_peak_678	0	+
chr10	83365699	83365850	m6AIP_SySy_peak_685	0	+
chr10	83365993	83366125	m6AIP_SySy_peak_686	0	+
chr10	83594583	83594768	m6AIP_SySy_peak_687b	0	+
chr10	85098334	85098541	m6AIP_SySy_peak_694	0	-
chr10	85114880	85115036	m6AIP_SySy_peak_695c	0	+
chr10	85387377	85387627	m6AIP_SySy_peak_696	0	+
chr10	85658620	85658811	m6AIP_SySy_peak_697	0	+
chr10	86705228	86705478	m6AIP_SySy_peak_701	0	-
chr10	86834527	86834740	m6AIP_SySy_peak_702a	0	+
chr10	86834741	86834888	m6AIP_SySy_peak_702b	0	+
chr10	88092362	88092510	m6AIP_SySy_peak_703c	0	-
chr10	89640260	89640398	m6AIP_SySy_peak_708	0	-
chr10	89819661	89819789	m6AIP_SySy_peak_713	0	+
chr10	91171352	91171478	m6AIP_SySy_peak_716	0	-
chr10	93239536	93239786	m6AIP_SySy_peak_717	0	+
chr10	93845718	93845847	m6AIP_SySy_peak_718	0	+
chr10	93846454	93846619	m6AIP_SySy_peak_719	0	+
chr10	93969781	93970009	m6AIP_SySy_peak_721a	0	-
chr10	93970010	93970240	m6AIP_SySy_peak_721b	0	-
chr10	93970278	93970512	m6AIP_SySy_peak_721c	0	-
chr10	95412892	95413022	m6AIP_SySy_peak_726	0	-
chr10	95563908	95564029	m6AIP_SySy_peak_727	0	-
chr10	99264689	99264909	m6AIP_SySy_peak_734	0	+
chr10	100446847	100446987	m6AIP_SySy_peak_735	0	-
chr10	100572996	100573135	m6AIP_SySy_peak_737	0	+
chr10	108277419	108277557	m6AIP_SySy_peak_739c	0	+
chr10	110944090	110944208	m6AIP_SySy_peak_740a	0	-
chr10	111293220	111293458	m6AIP_SySy_peak_741	0	+
chr10	111299272	111299503	m6AIP_SySy_peak_742	0	+
chr10	111299703	111299809	m6AIP_SySy_peak_743	0	+
chr10	111501029	111501214	m6AIP_SySy_peak_744	0	+
chr10	112927662	112927781	m6AIP_SySy_peak_745c	0	-
chr10	115385026	115385206	m6AIP_SySy_peak_746a	0	+
chr10	115385207	115385456	m6AIP_SySy_peak_746b	0	+
chr10	115385500	115385750	m6AIP_SySy_peak_746c	0	+
chr10	116485721	116485955	m6AIP_SySy_peak_749	0	-
chr10	116906824	116906941	m6AIP_SySy_peak_750	0	-
chr10	117073455	117073634	m6AIP_SySy_peak_751	0	-
chr10	117073769	117073943	m6AIP_SySy_peak_752a	0	-
chr10	117689184	117689373	m6AIP_SySy_peak_753	0	-
chr10	117735264	117735405	m6AIP_SySy_peak_756	0	-
chr10	120084132	120084279	m6AIP_SySy_peak_760a	0	-
chr10	120084575	120084779	m6AIP_SySy_peak_760c	0	-
chr10	120978254	120978504	m6AIP_SySy_peak_764	0	-
chr10	120978796	120979040	m6AIP_SySy_peak_765	0	-
chr10	121412644	121412803	m6AIP_SySy_peak_766	0	-
chr10	121603114	121603315	m6AIP_SySy_peak_767	0	-
chr10	121751122	121751245	m6AIP_SySy_peak_768b	0	+
chr10	121784540	121784723	m6AIP_SySy_peak_769	0	-
chr10	122995452	122995552	m6AIP_SySy_peak_770	0	-
chr10	127056565	127056815	m6AIP_SySy_peak_775	0	-
chr10	127296124	127296327	m6AIP_SySy_peak_776	0	+
chr10	127330966	127331106	m6AIP_SySy_peak_778a	0	-
chr10	127526555	127526703	m6AIP_SySy_peak_780	0	-
chr10	127660382	127660540	m6AIP_SySy_peak_781b	0	+
chr10	127698970	127699162	m6AIP_SySy_peak_782a	0	+
chr10	127699163	127699373	m6AIP_SySy_peak_782b	0	+
chr10	127741677	127741886	m6AIP_SySy_peak_783	0	+
chr10	127742661	127742865	m6AIP_SySy_peak_784a	0	+
chr10	127742874	127743104	m6AIP_SySy_peak_784b	0	+
chr10	127743105	127743336	m6AIP_SySy_peak_784c	0	+
chr10	128083827	128083941	m6AIP_SySy_peak_786	0	+
chr10	128210857	128210970	m6AIP_SySy_peak_789	0	-
chr10	128252637	128252829	m6AIP_SySy_peak_790	0	+
chr10	128304140	128304390	m6AIP_SySy_peak_792	0	+
chr10	128438266	128438516	m6AIP_SySy_peak_794	0	+
chr10	128544413	128544663	m6AIP_SySy_peak_795	0	-
chr10	128569298	128569485	m6AIP_SySy_peak_797	0	-
chr10	128766034	128766248	m6AIP_SySy_peak_798	0	+
chr10	128807151	128807292	m6AIP_SySy_peak_800a	0	+
chr11	3290432	3290611	m6AIP_SySy_peak_806a	0	+
chr11	3290612	3290829	m6AIP_SySy_peak_806b	0	+
chr11	3307936	3308156	m6AIP_SySy_peak_807	0	+
chr11	3342359	3342459	m6AIP_SySy_peak_809	0	+
chr11	3344936	3345118	m6AIP_SySy_peak_810a	0	-
chr11	3641192	3641364	m6AIP_SySy_peak_813	0	-
chr11	3649570	3649716	m6AIP_SySy_peak_816a	0	+
chr11	3649717	3649924	m6AIP_SySy_peak_816b	0	+
chr11	3649930	3650134	m6AIP_SySy_peak_816c	0	+
chr11	3689457	3689534	m6AIP_SySy_peak_818c	0	+
chr11	3689633	3689819	m6AIP_SySy_peak_819a	0	+
chr11	3689820	3690002	m6AIP_SySy_peak_819b	0	+
chr11	3690003	3690250	m6AIP_SySy_peak_819c	0	+
chr11	4047044	4047162	m6AIP_SySy_peak_820	0	+
chr11	5194542	5194780	m6AIP_SySy_peak_827	0	-
chr11	5281221	5281471	m6AIP_SySy_peak_828b	0	-
chr11	5281510	5281697	m6AIP_SySy_peak_828c	0	-
chr11	5716874	5717095	m6AIP_SySy_peak_832	0	-
chr11	5780259	5780377	m6AIP_SySy_peak_834	0	+
chr11	5800229	5800442	m6AIP_SySy_peak_836	0	+
chr11	6107174	6107320	m6AIP_SySy_peak_838d	0	-
chr11	6258733	6258933	m6AIP_SySy_peak_840	0	-
chr11	6259031	6259137	m6AIP_SySy_peak_841	0	-
chr11	6313742	6313856	m6AIP_SySy_peak_843	0	+
chr11	6473349	6473552	m6AIP_SySy_peak_844a	0	-
chr11	6475079	6475227	m6AIP_SySy_peak_845a	0	-
chr11	6475228	6475356	m6AIP_SySy_peak_845b	0	-
chr11	6596286	6596437	m6AIP_SySy_peak_846a	0	+
chr11	6596438	6596660	m6AIP_SySy_peak_846b	0	+
chr11	8433388	8433629	m6AIP_SySy_peak_849a	0	-
chr11	8492108	8492352	m6AIP_SySy_peak_850	0	-
chr11	11800828	11800959	m6AIP_SySy_peak_852a	0	-
chr11	11800960	11801167	m6AIP_SySy_peak_852b	0	-
chr11	11801168	11801406	m6AIP_SySy_peak_852c	0	-
chr11	16951506	16951691	m6AIP_SySy_peak_854a	0	+
chr11	16951692	16951878	m6AIP_SySy_peak_854b	0	+
chr11	16953396	16953645	m6AIP_SySy_peak_855	0	+
chr11	16954273	16954494	m6AIP_SySy_peak_856	0	+
chr11	20303459	20303591	m6AIP_SySy_peak_862a	0	-
chr11	20303592	20303763	m6AIP_SySy_peak_862b	0	-
chr11	20303764	20303983	m6AIP_SySy_peak_862c	0	-
chr11	20727120	20727283	m6AIP_SySy_peak_864a	0	-
chr11	20727284	20727397	m6AIP_SySy_peak_864b	0	-
chr11	20825986	20826113	m6AIP_SySy_peak_865	0	-
chr11	21148450	21148582	m6AIP_SySy_peak_869b	0	+
chr11	21239099	21239248	m6AIP_SySy_peak_870	0	+
chr11	22095407	22095538	m6AIP_SySy_peak_873a	0	-
chr11	22095539	22095727	m6AIP_SySy_peak_873b	0	-
chr11	22835235	22835398	m6AIP_SySy_peak_876	0	-
chr11	22835892	22836142	m6AIP_SySy_peak_877	0	-
chr11	23464436	23464609	m6AIP_SySy_peak_884	0	+
chr11	23655843	23655943	m6AIP_SySy_peak_887	0	-
chr11	29173109	29173276	m6AIP_SySy_peak_892	0	+
chr11	29463935	29464096	m6AIP_SySy_peak_894b	0	+
chr11	29513150	29513308	m6AIP_SySy_peak_896	0	-
chr11	31360011	31360214	m6AIP_SySy_peak_902	0	-
chr11	31871368	31871475	m6AIP_SySy_peak_905b	0	+
chr11	32516450	32516605	m6AIP_SySy_peak_906	0	+
chr11	32744731	32744954	m6AIP_SySy_peak_907	0	+
chr11	33212785	33212940	m6AIP_SySy_peak_908	0	-
chr11	35875907	35876023	m6AIP_SySy_peak_916	0	-
chr11	40679902	40680007	m6AIP_SySy_peak_917a	0	-
chr11	40680008	40680092	m6AIP_SySy_peak_917b	0	-
chr11	40733776	40733949	m6AIP_SySy_peak_918a	0	+
chr11	40733950	40734151	m6AIP_SySy_peak_918b	0	+
chr11	43585945	43586094	m6AIP_SySy_peak_919	0	+
chr11	43682141	43682391	m6AIP_SySy_peak_920	0	+
chr11	44561575	44561755	m6AIP_SySy_peak_923	0	+
chr11	44564459	44564670	m6AIP_SySy_peak_924d	0	+
chr11	45909152	45909402	m6AIP_SySy_peak_926	0	+
chr11	49217653	49217810	m6AIP_SySy_peak_930a	0	+
chr11	49217811	49218044	m6AIP_SySy_peak_930b	0	+
chr11	49218224	49218341	m6AIP_SySy_peak_931a	0	+
chr11	49218342	49218440	m6AIP_SySy_peak_931b	0	+
chr11	49261939	49262139	m6AIP_SySy_peak_933	0	+
chr11	49677399	49677526	m6AIP_SySy_peak_934	0	-
chr11	50171745	50171935	m6AIP_SySy_peak_938	0	+
chr11	50199947	50200039	m6AIP_SySy_peak_939b	0	+
chr11	50257730	50257834	m6AIP_SySy_peak_940a	0	-
chr11	50257835	50257925	m6AIP_SySy_peak_940b	0	-
chr11	50266280	50266463	m6AIP_SySy_peak_942a	0	-
chr11	50266464	50266663	m6AIP_SySy_peak_942b	0	-
chr11	51189974	51190183	m6AIP_SySy_peak_946	0	-
chr11	51606409	51606512	m6AIP_SySy_peak_948a	0	-
chr11	51606513	51606695	m6AIP_SySy_peak_948b	0	-
chr11	51623870	51623989	m6AIP_SySy_peak_949	0	-
chr11	51657203	51657385	m6AIP_SySy_peak_951c	0	+
chr11	52098902	52099026	m6AIP_SySy_peak_953	0	+
chr11	52156116	52156249	m6AIP_SySy_peak_954a	0	-
chr11	52156250	52156396	m6AIP_SySy_peak_954b	0	-
chr11	53300127	53300239	m6AIP_SySy_peak_956	0	-
chr11	53350846	53350995	m6AIP_SySy_peak_957	0	+
chr11	53400045	53400295	m6AIP_SySy_peak_959b	0	+
chr11	53707098	53707226	m6AIP_SySy_peak_961	0	-
chr11	54503260	54503370	m6AIP_SySy_peak_962	0	+
chr11	54660909	54661136	m6AIP_SySy_peak_963	0	+
chr11	54910972	54911201	m6AIP_SySy_peak_965	0	-
chr11	55233621	55233871	m6AIP_SySy_peak_966	0	+
chr11	55500066	55500176	m6AIP_SySy_peak_968	0	+
chr11	57530420	57530578	m6AIP_SySy_peak_970a	0	+
chr11	57530579	57530731	m6AIP_SySy_peak_970b	0	+
chr11	57531286	57531536	m6AIP_SySy_peak_971a	0	+
chr11	57809956	57810201	m6AIP_SySy_peak_972	0	+
chr11	58120232	58120411	m6AIP_SySy_peak_975	0	-
chr11	58121351	58121478	m6AIP_SySy_peak_976	0	-
chr11	58331607	58331757	m6AIP_SySy_peak_977b	0	+
chr11	58346108	58346278	m6AIP_SySy_peak_978	0	+
chr11	58991250	58991322	m6AIP_SySy_peak_981a	0	+
chr11	58991323	58991429	m6AIP_SySy_peak_981b	0	+
chr11	59462180	59462366	m6AIP_SySy_peak_984a	0	-
chr11	59505763	59505921	m6AIP_SySy_peak_986a	0	+
chr11	59505922	59506088	m6AIP_SySy_peak_986b	0	+
chr11	59752686	59752899	m6AIP_SySy_peak_987	0	+
chr11	59784495	59784715	m6AIP_SySy_peak_988	0	-
chr11	59792095	59792244	m6AIP_SySy_peak_989a	0	-
chr11	60187581	60187831	m6AIP_SySy_peak_990c	0	+
chr11	60188064	60188314	m6AIP_SySy_peak_990d	0	+
chr11	60189317	60189468	m6AIP_SySy_peak_991	0	+
chr11	60190456	60190622	m6AIP_SySy_peak_993	0	+
chr11	60538272	60538465	m6AIP_SySy_peak_996a	0	+
chr11	60538466	60538576	m6AIP_SySy_peak_996b	0	+
chr11	60538826	60538971	m6AIP_SySy_peak_997	0	+
chr11	60713490	60713590	m6AIP_SySy_peak_999	0	+
chr11	60731170	60731420	m6AIP_SySy_peak_1000	0	+
chr11	60731906	60732066	m6AIP_SySy_peak_1001	0	+
chr11	60740180	60740390	m6AIP_SySy_peak_1003a	0	-
chr11	60742653	60742793	m6AIP_SySy_peak_1004b	0	-
chr11	60777641	60777840	m6AIP_SySy_peak_1005	0	+
chr11	60779434	60779584	m6AIP_SySy_peak_1007	0	+
chr11	60780232	60780353	m6AIP_SySy_peak_1009	0	+
chr11	60784625	60784780	m6AIP_SySy_peak_1010d	0	+
chr11	60785742	60785943	m6AIP_SySy_peak_1011a	0	+
chr11	60785944	60786086	m6AIP_SySy_peak_1011b	0	+
chr11	60788899	60789041	m6AIP_SySy_peak_1012a	0	-
chr11	60789042	60789187	m6AIP_SySy_peak_1012b	0	-
chr11	60857830	60857960	m6AIP_SySy_peak_1013	0	+
chr11	60864626	60864769	m6AIP_SySy_peak_1014a	0	-
chr11	60905772	60905922	m6AIP_SySy_peak_1015	0	-
chr11	60921179	60921374	m6AIP_SySy_peak_1016	0	-
chr11	60952423	60952654	m6AIP_SySy_peak_1017b	0	+
chr11	61069685	61069795	m6AIP_SySy_peak_1018	0	+
chr11	61070726	61070925	m6AIP_SySy_peak_1019	0	+
chr11	61517566	61517811	m6AIP_SySy_peak_1023	0	-
chr11	61707689	61707842	m6AIP_SySy_peak_1025	0	+
chr11	62314068	62314318	m6AIP_SySy_peak_1027	0	+
chr11	62604838	62604938	m6AIP_SySy_peak_1030	0	-
chr11	62605765	62606015	m6AIP_SySy_peak_1031	0	-
chr11	63964088	63964190	m6AIP_SySy_peak_1032	0	-
chr11	65690530	65690742	m6AIP_SySy_peak_1034c	0	-
chr11	68815326	68815449	m6AIP_SySy_peak_1039	0	+
chr11	68987735	68987882	m6AIP_SySy_peak_1040	0	-
chr11	68988578	68988710	m6AIP_SySy_peak_1041	0	-
chr11	69022718	69022825	m6AIP_SySy_peak_1042	0	+
chr11	69404183	69404367	m6AIP_SySy_peak_1045a	0	-
chr11	69404459	69404700	m6AIP_SySy_peak_1045b	0	-
chr11	69405492	69405604	m6AIP_SySy_peak_1047	0	-
chr11	69655429	69655542	m6AIP_SySy_peak_1049	0	+
chr11	69680123	69680305	m6AIP_SySy_peak_1050	0	-
chr11	69778530	69778780	m6AIP_SySy_peak_1051	0	+
chr11	69824936	69825153	m6AIP_SySy_peak_1053	0	-
chr11	69825375	69825517	m6AIP_SySy_peak_1054a	0	-
chr11	69825518	69825716	m6AIP_SySy_peak_1054b	0	-
chr11	69826928	69827055	m6AIP_SySy_peak_1055a	0	-
chr11	69827056	69827155	m6AIP_SySy_peak_1055b	0	-
chr11	69851191	69851390	m6AIP_SySy_peak_1056a	0	-
chr11	69851438	69851636	m6AIP_SySy_peak_1056b	0	-
chr11	69990144	69990295	m6AIP_SySy_peak_1058	0	+
chr11	70393827	70393927	m6AIP_SySy_peak_1063a	0	-
chr11	70393928	70394033	m6AIP_SySy_peak_1063b	0	-
chr11	70644277	70644400	m6AIP_SySy_peak_1067a	0	-
chr11	70644401	70644548	m6AIP_SySy_peak_1067b	0	-
chr11	70644549	70644740	m6AIP_SySy_peak_1067c	0	-
chr11	70917373	70917623	m6AIP_SySy_peak_1069	0	+
chr11	70978054	70978178	m6AIP_SySy_peak_1072	0	-
chr11	70984248	70984406	m6AIP_SySy_peak_1073	0	-
chr11	72046885	72047023	m6AIP_SySy_peak_1077	0	+
chr11	72154360	72154508	m6AIP_SySy_peak_1078	0	-
chr11	72198720	72198901	m6AIP_SySy_peak_1079	0	-
chr11	72243180	72243286	m6AIP_SySy_peak_1080	0	-
chr11	72411450	72411621	m6AIP_SySy_peak_1081	0	-
chr11	72683565	72683725	m6AIP_SySy_peak_1082	0	+
chr11	72767624	72767802	m6AIP_SySy_peak_1083a	0	+
chr11	72768945	72769065	m6AIP_SySy_peak_1085a	0	+
chr11	72769066	72769154	m6AIP_SySy_peak_1085b	0	+
chr11	72770847	72771068	m6AIP_SySy_peak_1086	0	+
chr11	73224032	73224153	m6AIP_SySy_peak_1090	0	+
chr11	75301074	75301193	m6AIP_SySy_peak_1096	0	-
chr11	75405028	75405179	m6AIP_SySy_peak_1097	0	+
chr11	75445470	75445585	m6AIP_SySy_peak_1098	0	-
chr11	75453961	75454088	m6AIP_SySy_peak_1102a	0	-
chr11	75454089	75454212	m6AIP_SySy_peak_1102b	0	-
chr11	75648532	75648722	m6AIP_SySy_peak_1103	0	+
chr11	75679419	75679569	m6AIP_SySy_peak_1104	0	+
chr11	76211402	76211505	m6AIP_SySy_peak_1108a	0	-
chr11	76211506	76211643	m6AIP_SySy_peak_1108b	0	-
chr11	76250154	76250282	m6AIP_SySy_peak_1110a	0	+
chr11	76250283	76250424	m6AIP_SySy_peak_1110b	0	+
chr11	76729636	76729749	m6AIP_SySy_peak_1114a	0	-
chr11	76729750	76729926	m6AIP_SySy_peak_1114b	0	-
chr11	76729927	76730089	m6AIP_SySy_peak_1114c	0	-
chr11	76781760	76781994	m6AIP_SySy_peak_1115	0	-
chr11	77540131	77540277	m6AIP_SySy_peak_1120	0	-
chr11	77607594	77607704	m6AIP_SySy_peak_1121	0	-
chr11	77982984	77983091	m6AIP_SySy_peak_1129	0	+
chr11	78029604	78029697	m6AIP_SySy_peak_1132a	0	+
chr11	78037603	78037703	m6AIP_SySy_peak_1133	0	+
chr11	78155016	78155255	m6AIP_SySy_peak_1135	0	+
chr11	78290326	78290436	m6AIP_SySy_peak_1142	0	+
chr11	78304510	78304606	m6AIP_SySy_peak_1143c	0	+
chr11	78522991	78523121	m6AIP_SySy_peak_1144	0	-
chr11	79535710	79535934	m6AIP_SySy_peak_1147	0	+
chr11	79578516	79578743	m6AIP_SySy_peak_1148	0	+
chr11	79935203	79935401	m6AIP_SySy_peak_1149b	0	-
chr11	79935491	79935652	m6AIP_SySy_peak_1150	0	-
chr11	79993164	79993280	m6AIP_SySy_peak_1151	0	+
chr11	80089530	80089633	m6AIP_SySy_peak_1153	0	+
chr11	80134313	80134470	m6AIP_SySy_peak_1156	0	+
chr11	82801606	82801856	m6AIP_SySy_peak_1160	0	+
chr11	82806023	82806124	m6AIP_SySy_peak_1161	0	-
chr11	83017411	83017564	m6AIP_SySy_peak_1164	0	-
chr11	83962454	83962591	m6AIP_SySy_peak_1167	0	+
chr11	84877801	84877901	m6AIP_SySy_peak_1173	0	-
chr11	84910841	84911085	m6AIP_SySy_peak_1174	0	+
chr11	84986407	84986563	m6AIP_SySy_peak_1175	0	-
chr11	84988428	84988559	m6AIP_SySy_peak_1176	0	-
chr11	85311473	85311639	m6AIP_SySy_peak_1178	0	+
chr11	86061433	86061568	m6AIP_SySy_peak_1180	0	-
chr11	86270741	86270986	m6AIP_SySy_peak_1181	0	-
chr11	86291133	86291244	m6AIP_SySy_peak_1182	0	-
chr11	86502082	86502233	m6AIP_SySy_peak_1186a	0	-
chr11	86769892	86770142	m6AIP_SySy_peak_1188	0	-
chr11	87085092	87085333	m6AIP_SySy_peak_1190	0	-
chr11	87981216	87981399	m6AIP_SySy_peak_1194	0	-
chr11	88844428	88844537	m6AIP_SySy_peak_1195	0	-
chr11	88924328	88924474	m6AIP_SySy_peak_1197	0	-
chr11	88981586	88981797	m6AIP_SySy_peak_1198a	0	+
chr11	88981798	88981992	m6AIP_SySy_peak_1198b	0	+
chr11	88999656	88999771	m6AIP_SySy_peak_1199	0	+
chr11	89016317	89016466	m6AIP_SySy_peak_1200a	0	+
chr11	89016905	89017128	m6AIP_SySy_peak_1201	0	+
chr11	94125533	94125746	m6AIP_SySy_peak_1204	0	+
chr11	94291233	94291442	m6AIP_SySy_peak_1208	0	-
chr11	95005648	95005761	m6AIP_SySy_peak_1215	0	+
chr11	95076321	95076520	m6AIP_SySy_peak_1217	0	-
chr11	95492221	95492458	m6AIP_SySy_peak_1218b	0	+
chr11	95570857	95570979	m6AIP_SySy_peak_1220	0	-
chr11	95749140	95749307	m6AIP_SySy_peak_1221	0	+
chr11	95749937	95750187	m6AIP_SySy_peak_1222a	0	+
chr11	95764390	95764498	m6AIP_SySy_peak_1223c	0	+
chr11	96818606	96818728	m6AIP_SySy_peak_1227a	0	-
chr11	96819897	96820106	m6AIP_SySy_peak_1228	0	-
chr11	96907868	96907973	m6AIP_SySy_peak_1230	0	-
chr11	96935132	96935243	m6AIP_SySy_peak_1231	0	+
chr11	96964189	96964356	m6AIP_SySy_peak_1232	0	+
chr11	97048413	97048603	m6AIP_SySy_peak_1233	0	+
chr11	97362745	97362854	m6AIP_SySy_peak_1235a	0	+
chr11	97362855	97362987	m6AIP_SySy_peak_1235b	0	+
chr11	97451710	97451957	m6AIP_SySy_peak_1236a	0	+
chr11	97622722	97622872	m6AIP_SySy_peak_1239	0	+
chr11	97681660	97681748	m6AIP_SySy_peak_1241a	0	+
chr11	97681749	97681855	m6AIP_SySy_peak_1241b	0	+
chr11	97717854	97717999	m6AIP_SySy_peak_1243	0	-
chr11	98089532	98089635	m6AIP_SySy_peak_1245	0	-
chr11	98436837	98436952	m6AIP_SySy_peak_1255a	0	+
chr11	98682646	98682784	m6AIP_SySy_peak_1256	0	+
chr11	98796346	98796529	m6AIP_SySy_peak_1257	0	+
chr11	98822870	98823101	m6AIP_SySy_peak_1260	0	+
chr11	98921596	98921694	m6AIP_SySy_peak_1262a	0	+
chr11	98921695	98921803	m6AIP_SySy_peak_1262b	0	+
chr11	98973717	98973967	m6AIP_SySy_peak_1263	0	+
chr11	100462680	100462880	m6AIP_SySy_peak_1264a	0	-
chr11	100462881	100463049	m6AIP_SySy_peak_1264b	0	-
chr11	100463050	100463267	m6AIP_SySy_peak_1264c	0	-
chr11	101077158	101077384	m6AIP_SySy_peak_1266	0	+
chr11	101120794	101120902	m6AIP_SySy_peak_1269	0	+
chr11	101192426	101192633	m6AIP_SySy_peak_1270	0	-
chr11	101277977	101278227	m6AIP_SySy_peak_1271	0	-
chr11	101326329	101326579	m6AIP_SySy_peak_1273	0	+
chr11	101435402	101435509	m6AIP_SySy_peak_1275	0	+
chr11	101523418	101523621	m6AIP_SySy_peak_1276	0	-
chr11	101525602	101525811	m6AIP_SySy_peak_1277a	0	-
chr11	101581077	101581264	m6AIP_SySy_peak_1278c	0	+
chr11	101770085	101770246	m6AIP_SySy_peak_1281	0	-
chr11	102288469	102288636	m6AIP_SySy_peak_1284	0	+
chr11	102437519	102437674	m6AIP_SySy_peak_1288	0	-
chr11	102838539	102838662	m6AIP_SySy_peak_1291	0	-
chr11	103116417	103116551	m6AIP_SySy_peak_1293a	0	+
chr11	103116965	103117166	m6AIP_SySy_peak_1293d	0	+
chr11	103117298	103117459	m6AIP_SySy_peak_1294	0	+
chr11	103219913	103220037	m6AIP_SySy_peak_1296	0	-
chr11	103332705	103332836	m6AIP_SySy_peak_1297	0	-
chr11	103376802	103377052	m6AIP_SySy_peak_1298d	0	-
chr11	103377142	103377392	m6AIP_SySy_peak_1299	0	-
chr11	104330274	104330376	m6AIP_SySy_peak_1302	0	+
chr11	104504803	104504990	m6AIP_SySy_peak_1304a	0	-
chr11	104504991	104505206	m6AIP_SySy_peak_1304b	0	-
chr11	105281564	105281696	m6AIP_SySy_peak_1307	0	+
chr11	106154049	106154261	m6AIP_SySy_peak_1308a	0	+
chr11	107035100	107035277	m6AIP_SySy_peak_1314	0	-
chr11	107074375	107074537	m6AIP_SySy_peak_1316	0	-
chr11	107110935	107111117	m6AIP_SySy_peak_1319a	0	-
chr11	107469982	107470190	m6AIP_SySy_peak_1321a	0	-
chr11	107470191	107470366	m6AIP_SySy_peak_1321b	0	-
chr11	107613814	107614002	m6AIP_SySy_peak_1322	0	+
chr11	107618980	107619162	m6AIP_SySy_peak_1323	0	+
chr11	109490253	109490403	m6AIP_SySy_peak_1327a	0	+
chr11	109490404	109490533	m6AIP_SySy_peak_1327b	0	+
chr11	113727644	113727797	m6AIP_SySy_peak_1332	0	-
chr11	114863744	114863994	m6AIP_SySy_peak_1334	0	+
chr11	115249424	115249551	m6AIP_SySy_peak_1335	0	-
chr11	115250566	115250697	m6AIP_SySy_peak_1336	0	-
chr11	115268078	115268251	m6AIP_SySy_peak_1337	0	-
chr11	115393647	115393885	m6AIP_SySy_peak_1338	0	+
chr11	115585340	115585490	m6AIP_SySy_peak_1341a	0	-
chr11	115585491	115585706	m6AIP_SySy_peak_1341b	0	-
chr11	115607311	115607480	m6AIP_SySy_peak_1342c	0	+
chr11	115607481	115607585	m6AIP_SySy_peak_1342d	0	+
chr11	115927935	115928097	m6AIP_SySy_peak_1346a	0	-
chr11	116173139	116173290	m6AIP_SySy_peak_1350	0	-
chr11	116338241	116338400	m6AIP_SySy_peak_1351	0	-
chr11	116598849	116599011	m6AIP_SySy_peak_1354c	0	-
chr11	116677076	116677189	m6AIP_SySy_peak_1356a	0	-
chr11	116677190	116677375	m6AIP_SySy_peak_1356b	0	-
chr11	116852134	116852349	m6AIP_SySy_peak_1357	0	-
chr11	117076888	117076988	m6AIP_SySy_peak_1358	0	+
chr11	117760668	117760897	m6AIP_SySy_peak_1366a	0	+
chr11	117760898	117761128	m6AIP_SySy_peak_1366b	0	+
chr11	117761765	117761917	m6AIP_SySy_peak_1367a	0	+
chr11	117761922	117762143	m6AIP_SySy_peak_1367b	0	+
chr11	117813507	117813620	m6AIP_SySy_peak_1369	0	+
chr11	118005626	118005876	m6AIP_SySy_peak_1374	0	+
chr11	118023628	118023794	m6AIP_SySy_peak_1375	0	+
chr11	118260540	118260684	m6AIP_SySy_peak_1377a	0	-
chr11	118260685	118260877	m6AIP_SySy_peak_1377b	0	-
chr11	118268674	118268782	m6AIP_SySy_peak_1379	0	-
chr11	118407567	118407812	m6AIP_SySy_peak_1380	0	-
chr11	118487484	118487713	m6AIP_SySy_peak_1381	0	+
chr11	119507639	119507889	m6AIP_SySy_peak_1393b	0	+
chr11	119603024	119603274	m6AIP_SySy_peak_1394	0	+
chr11	120090865	120090993	m6AIP_SySy_peak_1396a	0	-
chr11	120104852	120105028	m6AIP_SySy_peak_1397a	0	-
chr11	120105029	120105186	m6AIP_SySy_peak_1397b	0	-
chr11	120105187	120105289	m6AIP_SySy_peak_1397c	0	-
chr11	120105627	120105877	m6AIP_SySy_peak_1398	0	-
chr11	120110114	120110273	m6AIP_SySy_peak_1399	0	-
chr11	120271689	120271939	m6AIP_SySy_peak_1400a	0	+
chr11	120271967	120272217	m6AIP_SySy_peak_1400b	0	+
chr11	120377209	120377398	m6AIP_SySy_peak_1404b	0	-
chr11	120560398	120560598	m6AIP_SySy_peak_1407	0	-
chr11	120610525	120610775	m6AIP_SySy_peak_1409b	0	-
chr11	120789281	120789405	m6AIP_SySy_peak_1415a	0	-
chr11	120789406	120789528	m6AIP_SySy_peak_1415b	0	-
chr11	120807128	120807353	m6AIP_SySy_peak_1416	0	-
chr11	120956588	120956820	m6AIP_SySy_peak_1417a	0	+
chr11	120956821	120957009	m6AIP_SySy_peak_1417b	0	+
chr11	120957841	120957997	m6AIP_SySy_peak_1418a	0	+
chr11	120963512	120963733	m6AIP_SySy_peak_1419	0	-
chr11	121147201	121147354	m6AIP_SySy_peak_1420	0	+
chr11	121222885	121223052	m6AIP_SySy_peak_1421	0	-
chr11	121223802	121223909	m6AIP_SySy_peak_1422a	0	-
chr11	121223910	121224017	m6AIP_SySy_peak_1422b	0	-
chr11	121328113	121328293	m6AIP_SySy_peak_1424	0	-
chr12	3426982	3427078	m6AIP_SySy_peak_1431a	0	+
chr12	3427079	3427185	m6AIP_SySy_peak_1431b	0	+
chr12	4134433	4134648	m6AIP_SySy_peak_1436a	0	+
chr12	4134676	4134926	m6AIP_SySy_peak_1436b	0	+
chr12	4247608	4247835	m6AIP_SySy_peak_1439	0	-
chr12	4295104	4295308	m6AIP_SySy_peak_1440a	0	-
chr12	4851126	4851376	m6AIP_SySy_peak_1445c	0	+
chr12	5044049	5044240	m6AIP_SySy_peak_1448a	0	+
chr12	5044241	5044491	m6AIP_SySy_peak_1448b	0	+
chr12	8792063	8792236	m6AIP_SySy_peak_1453	0	+
chr12	11241387	11241637	m6AIP_SySy_peak_1454a	0	-
chr12	11241640	11241840	m6AIP_SySy_peak_1454b	0	-
chr12	11317815	11318065	m6AIP_SySy_peak_1455	0	+
chr12	17283923	17284093	m6AIP_SySy_peak_1458	0	+
chr12	20804684	20804794	m6AIP_SySy_peak_1468a	0	-
chr12	20804795	20804933	m6AIP_SySy_peak_1468b	0	-
chr12	20804934	20805128	m6AIP_SySy_peak_1468c	0	-
chr12	20815456	20815533	m6AIP_SySy_peak_1469a	0	-
chr12	20815534	20815647	m6AIP_SySy_peak_1469b	0	-
chr12	21324216	21324313	m6AIP_SySy_peak_1471a	0	-
chr12	21324314	21324463	m6AIP_SySy_peak_1471b	0	-
chr12	24713346	24713448	m6AIP_SySy_peak_1475	0	+
chr12	32840909	32841042	m6AIP_SySy_peak_1479	0	+
chr12	35504392	35504548	m6AIP_SySy_peak_1484	0	-
chr12	46700523	46700638	m6AIP_SySy_peak_1489	0	-
chr12	51372717	51372821	m6AIP_SySy_peak_1490	0	+
chr12	51748502	51748667	m6AIP_SySy_peak_1492a	0	-
chr12	52517197	52517358	m6AIP_SySy_peak_1494g	0	+
chr12	52519562	52519707	m6AIP_SySy_peak_1495	0	+
chr12	54180233	54180483	m6AIP_SySy_peak_1496	0	-
chr12	55303338	55303550	m6AIP_SySy_peak_1497	0	+
chr12	55677015	55677173	m6AIP_SySy_peak_1498	0	-
chr12	56328408	56328558	m6AIP_SySy_peak_1499	0	-
chr12	64943269	64943519	m6AIP_SySy_peak_1503	0	-
chr12	64956887	64957058	m6AIP_SySy_peak_1504a	0	-
chr12	64957059	64957227	m6AIP_SySy_peak_1504b	0	-
chr12	65075701	65075858	m6AIP_SySy_peak_1506a	0	+
chr12	65075859	65076080	m6AIP_SySy_peak_1506b	0	+
chr12	65105473	65105655	m6AIP_SySy_peak_1507b	0	+
chr12	65105656	65105835	m6AIP_SySy_peak_1507c	0	+
chr12	66283484	66283593	m6AIP_SySy_peak_1511	0	-
chr12	69174519	69174769	m6AIP_SySy_peak_1512	0	+
chr12	69196810	69197060	m6AIP_SySy_peak_1514	0	-
chr12	69372914	69373158	m6AIP_SySy_peak_1515a	0	+
chr12	69373578	69373760	m6AIP_SySy_peak_1515d	0	+
chr12	71137251	71137371	m6AIP_SySy_peak_1518	0	+
chr12	71137600	71137721	m6AIP_SySy_peak_1519a	0	+
chr12	71137722	71137919	m6AIP_SySy_peak_1519b	0	+
chr12	72100946	72101056	m6AIP_SySy_peak_1521	0	+
chr12	72574292	72574407	m6AIP_SySy_peak_1523	0	+
chr12	72794194	72794309	m6AIP_SySy_peak_1525	0	+
chr12	73104008	73104130	m6AIP_SySy_peak_1527	0	-
chr12	73112816	73113013	m6AIP_SySy_peak_1529	0	-
chr12	73281260	73281369	m6AIP_SySy_peak_1530	0	-
chr12	73544918	73545119	m6AIP_SySy_peak_1533	0	-
chr12	75453490	75453614	m6AIP_SySy_peak_1534	0	-
chr12	75515668	75515783	m6AIP_SySy_peak_1535b	0	-
chr12	76348989	76349223	m6AIP_SySy_peak_1537	0	-
chr12	76349723	76349829	m6AIP_SySy_peak_1538a	0	-
chr12	76349830	76349956	m6AIP_SySy_peak_1538b	0	-
chr12	76385533	76385683	m6AIP_SySy_peak_1539	0	+
chr12	76448394	76448579	m6AIP_SySy_peak_1540	0	+
chr12	76578612	76578788	m6AIP_SySy_peak_1543b	0	+
chr12	78809713	78809882	m6AIP_SySy_peak_1549	0	+
chr12	78837594	78837761	m6AIP_SySy_peak_1550	0	+
chr12	78964314	78964463	m6AIP_SySy_peak_1551	0	-
chr12	79175826	79176029	m6AIP_SySy_peak_1552	0	-
chr12	79233532	79233693	m6AIP_SySy_peak_1553	0	-
chr12	79233891	79233996	m6AIP_SySy_peak_1554	0	-
chr12	79280400	79280602	m6AIP_SySy_peak_1556a	0	-
chr12	79287526	79287651	m6AIP_SySy_peak_1557	0	-
chr12	80107914	80108061	m6AIP_SySy_peak_1560	0	-
chr12	80110433	80110597	m6AIP_SySy_peak_1561	0	-
chr12	80644350	80644489	m6AIP_SySy_peak_1564	0	+
chr12	80950237	80950354	m6AIP_SySy_peak_1566	0	+
chr12	81185993	81186204	m6AIP_SySy_peak_1567b	0	+
chr12	81663844	81663974	m6AIP_SySy_peak_1569	0	+
chr12	81780573	81780688	m6AIP_SySy_peak_1574	0	-
chr12	81996226	81996403	m6AIP_SySy_peak_1576	0	+
chr12	82340749	82340887	m6AIP_SySy_peak_1577a	0	+
chr12	82340888	82341000	m6AIP_SySy_peak_1577b	0	+
chr12	82341718	82341828	m6AIP_SySy_peak_1578a	0	+
chr12	82341829	82341962	m6AIP_SySy_peak_1578b	0	+
chr12	83541486	83541639	m6AIP_SySy_peak_1580	0	+
chr12	83594498	83594748	m6AIP_SySy_peak_1582a	0	-
chr12	83632293	83632439	m6AIP_SySy_peak_1583	0	+
chr12	83681567	83681727	m6AIP_SySy_peak_1584	0	+
chr12	84172999	84173138	m6AIP_SySy_peak_1587b	0	-
chr12	84174111	84174332	m6AIP_SySy_peak_1589	0	-
chr12	84530322	84530519	m6AIP_SySy_peak_1593	0	+
chr12	84919751	84919953	m6AIP_SySy_peak_1594b	0	-
chr12	85029215	85029362	m6AIP_SySy_peak_1596a	0	+
chr12	85029363	85029521	m6AIP_SySy_peak_1596b	0	+
chr12	85267738	85267918	m6AIP_SySy_peak_1601a	0	-
chr12	85268797	85268929	m6AIP_SySy_peak_1602a	0	-
chr12	85268930	85269105	m6AIP_SySy_peak_1602b	0	-
chr12	85269200	85269374	m6AIP_SySy_peak_1602c	0	-
chr12	85301635	85301825	m6AIP_SySy_peak_1604	0	-
chr12	85639339	85639488	m6AIP_SySy_peak_1605	0	+
chr12	86470379	86470532	m6AIP_SySy_peak_1608	0	+
chr12	86519014	86519153	m6AIP_SySy_peak_1609	0	+
chr12	86881791	86881865	m6AIP_SySy_peak_1610a	0	-
chr12	86881866	86882049	m6AIP_SySy_peak_1610b	0	-
chr12	86882186	86882401	m6AIP_SySy_peak_1610c	0	-
chr12	86883775	86883935	m6AIP_SySy_peak_1612a	0	-
chr12	86883936	86884076	m6AIP_SySy_peak_1612b	0	-
chr12	86884077	86884306	m6AIP_SySy_peak_1612c	0	-
chr12	87163850	87164000	m6AIP_SySy_peak_1615	0	+
chr12	87170395	87170504	m6AIP_SySy_peak_1616	0	-
chr12	87279748	87279931	m6AIP_SySy_peak_1618	0	-
chr12	87428862	87429019	m6AIP_SySy_peak_1621	0	-
chr12	91808651	91808767	m6AIP_SySy_peak_1624a	0	-
chr12	91809492	91809620	m6AIP_SySy_peak_1624f	0	-
chr12	98678100	98678222	m6AIP_SySy_peak_1626	0	-
chr12	100130439	100130629	m6AIP_SySy_peak_1630a	0	-
chr12	100130669	100130888	m6AIP_SySy_peak_1630b	0	-
chr12	100551143	100551393	m6AIP_SySy_peak_1631	0	-
chr12	100912800	100912916	m6AIP_SySy_peak_1632	0	-
chr12	101082855	101083105	m6AIP_SySy_peak_1636	0	-
chr12	101083427	101083558	m6AIP_SySy_peak_1637	0	-
chr12	101837443	101837627	m6AIP_SySy_peak_1639	0	-
chr12	101883555	101883753	m6AIP_SySy_peak_1640b	0	-
chr12	102003201	102003322	m6AIP_SySy_peak_1643	0	+
chr12	102742372	102742583	m6AIP_SySy_peak_1646	0	-
chr12	102742757	102743007	m6AIP_SySy_peak_1647	0	-
chr12	102744662	102744840	m6AIP_SySy_peak_1648a	0	+
chr12	102744841	102745013	m6AIP_SySy_peak_1648b	0	+
chr12	102837746	102837903	m6AIP_SySy_peak_1651	0	-
chr12	102838163	102838413	m6AIP_SySy_peak_1652	0	-
chr12	105040399	105040573	m6AIP_SySy_peak_1659	0	+
chr12	105616981	105617151	m6AIP_SySy_peak_1660	0	-
chr12	105784775	105784889	m6AIP_SySy_peak_1661	0	+
chr12	107915292	107915397	m6AIP_SySy_peak_1663	0	-
chr12	108793755	108793917	m6AIP_SySy_peak_1666	0	+
chr12	108815853	108816096	m6AIP_SySy_peak_1667	0	+
chr12	110601655	110601763	m6AIP_SySy_peak_1678	0	+
chr12	110624464	110624592	m6AIP_SySy_peak_1679	0	+
chr12	110654145	110654248	m6AIP_SySy_peak_1680	0	+
chr12	110793974	110794128	m6AIP_SySy_peak_1682d	0	+
chr12	110794129	110794281	m6AIP_SySy_peak_1682e	0	+
chr12	110794282	110794420	m6AIP_SySy_peak_1682f	0	+
chr12	110873736	110873905	m6AIP_SySy_peak_1685	0	-
chr12	110931537	110931675	m6AIP_SySy_peak_1686	0	+
chr12	111293219	111293329	m6AIP_SySy_peak_1689	0	-
chr12	111377280	111377436	m6AIP_SySy_peak_1691	0	-
chr12	111655429	111655593	m6AIP_SySy_peak_1693	0	+
chr12	111678247	111678349	m6AIP_SySy_peak_1694a	0	+
chr12	111678350	111678489	m6AIP_SySy_peak_1694b	0	+
chr12	111803578	111803726	m6AIP_SySy_peak_1696	0	-
chr12	112176156	112176406	m6AIP_SySy_peak_1698	0	+
chr12	112176925	112177175	m6AIP_SySy_peak_1699	0	+
chr12	112736500	112736620	m6AIP_SySy_peak_1703b	0	+
chr12	112739080	112739330	m6AIP_SySy_peak_1706	0	+
chr12	112908710	112908867	m6AIP_SySy_peak_1717	0	-
chr12	112908977	112909125	m6AIP_SySy_peak_1718	0	-
chr12	112960098	112960259	m6AIP_SySy_peak_1719	0	-
chr12	112977724	112977971	m6AIP_SySy_peak_1720c	0	+
chr12	112978550	112978763	m6AIP_SySy_peak_1721b	0	+
chr12	113163204	113163292	m6AIP_SySy_peak_1723a	0	+
chr12	113163293	113163418	m6AIP_SySy_peak_1723b	0	+
chr12	113188437	113188587	m6AIP_SySy_peak_1725a	0	+
chr12	113188588	113188779	m6AIP_SySy_peak_1725b	0	+
chr12	113189176	113189356	m6AIP_SySy_peak_1726	0	+
chr12	116061451	116061676	m6AIP_SySy_peak_1727	0	+
chr12	116403679	116403852	m6AIP_SySy_peak_1730a	0	-
chr12	116460926	116461176	m6AIP_SySy_peak_1731	0	+
chr13	3573494	3573744	m6AIP_SySy_peak_1734	0	-
chr13	8972769	8972972	m6AIP_SySy_peak_1742a	0	-
chr13	8972973	8973163	m6AIP_SySy_peak_1742b	0	-
chr13	12186246	12186401	m6AIP_SySy_peak_1746	0	-
chr13	14197584	14197690	m6AIP_SySy_peak_1752a	0	+
chr13	14197691	14197862	m6AIP_SySy_peak_1752b	0	+
chr13	14197863	14198039	m6AIP_SySy_peak_1752c	0	+
chr13	15725386	15725636	m6AIP_SySy_peak_1754	0	+
chr13	17718373	17718525	m6AIP_SySy_peak_1755d	0	-
chr13	17751754	17751893	m6AIP_SySy_peak_1756	0	-
chr13	17803767	17803946	m6AIP_SySy_peak_1758a	0	-
chr13	17803947	17804096	m6AIP_SySy_peak_1758b	0	-
chr13	17804611	17804792	m6AIP_SySy_peak_1759a	0	-
chr13	17804923	17805173	m6AIP_SySy_peak_1759b	0	-
chr13	19623424	19623674	m6AIP_SySy_peak_1760	0	+
chr13	19632445	19632563	m6AIP_SySy_peak_1761	0	+
chr13	21363741	21363971	m6AIP_SySy_peak_1764	0	+
chr13	21369591	21369793	m6AIP_SySy_peak_1765b	0	+
chr13	21387445	21387594	m6AIP_SySy_peak_1766a	0	-
chr13	21387595	21387750	m6AIP_SySy_peak_1766b	0	-
chr13	21423213	21423348	m6AIP_SySy_peak_1767	0	-
chr13	21526547	21526773	m6AIP_SySy_peak_1773	0	-
chr13	21753607	21753741	m6AIP_SySy_peak_1774	0	-
chr13	21779945	21780156	m6AIP_SySy_peak_1775a	0	-
chr13	21780223	21780428	m6AIP_SySy_peak_1775b	0	-
chr13	21780429	21780554	m6AIP_SySy_peak_1775c	0	-
chr13	23356278	23356424	m6AIP_SySy_peak_1779b	0	-
chr13	23356425	23356565	m6AIP_SySy_peak_1779c	0	-
chr13	23356566	23356725	m6AIP_SySy_peak_1779d	0	-
chr13	23551482	23551585	m6AIP_SySy_peak_1782	0	-
chr13	23555361	23555488	m6AIP_SySy_peak_1783	0	+
chr13	23570977	23571084	m6AIP_SySy_peak_1784	0	-
chr13	23581646	23581762	m6AIP_SySy_peak_1785	0	+
chr13	24841357	24841475	m6AIP_SySy_peak_1790	0	+
chr13	24992718	24992888	m6AIP_SySy_peak_1792a	0	-
chr13	28952855	28953030	m6AIP_SySy_peak_1794a	0	-
chr13	28953083	28953333	m6AIP_SySy_peak_1794b	0	-
chr13	29909209	29909352	m6AIP_SySy_peak_1795	0	-
chr13	32802572	32802719	m6AIP_SySy_peak_1797	0	+
chr13	34128212	34128356	m6AIP_SySy_peak_1798a	0	-
chr13	34883492	34883603	m6AIP_SySy_peak_1799	0	+
chr13	34901558	34901706	m6AIP_SySy_peak_1800c	0	+
chr13	34901707	34901830	m6AIP_SySy_peak_1800d	0	+
chr13	35816343	35816586	m6AIP_SySy_peak_1801	0	+
chr13	36232080	36232203	m6AIP_SySy_peak_1803	0	+
chr13	37930856	37931031	m6AIP_SySy_peak_1804	0	+
chr13	37951813	37951918	m6AIP_SySy_peak_1809	0	+
chr13	38932667	38932796	m6AIP_SySy_peak_1812	0	-
chr13	40860276	40860470	m6AIP_SySy_peak_1813a	0	+
chr13	40860471	40860604	m6AIP_SySy_peak_1813b	0	+
chr13	40860605	40860684	m6AIP_SySy_peak_1813c	0	+
chr13	40860808	40860911	m6AIP_SySy_peak_1814	0	+
chr13	40861114	40861310	m6AIP_SySy_peak_1815	0	+
chr13	40958220	40958343	m6AIP_SySy_peak_1820	0	+
chr13	40958881	40958986	m6AIP_SySy_peak_1821a	0	+
chr13	40959226	40959383	m6AIP_SySy_peak_1821d	0	+
chr13	40959384	40959525	m6AIP_SySy_peak_1821e	0	+
chr13	41634597	41634788	m6AIP_SySy_peak_1822	0	+
chr13	42155578	42155782	m6AIP_SySy_peak_1823	0	+
chr13	42184097	42184277	m6AIP_SySy_peak_1824	0	+
chr13	43200601	43200810	m6AIP_SySy_peak_1825	0	-
chr13	46680891	46680971	m6AIP_SySy_peak_1830a	0	-
chr13	46680972	46681137	m6AIP_SySy_peak_1830b	0	-
chr13	46687195	46687313	m6AIP_SySy_peak_1831	0	-
chr13	46717229	46717332	m6AIP_SySy_peak_1833	0	-
chr13	46727418	46727621	m6AIP_SySy_peak_1834a	0	-
chr13	46727622	46727796	m6AIP_SySy_peak_1834b	0	-
chr13	48490919	48491072	m6AIP_SySy_peak_1837a	0	-
chr13	48967516	48967679	m6AIP_SySy_peak_1838	0	-
chr13	49195895	49196048	m6AIP_SySy_peak_1839	0	+
chr13	49379778	49379964	m6AIP_SySy_peak_1840	0	+
chr13	49661268	49661375	m6AIP_SySy_peak_1841	0	+
chr13	49661673	49661805	m6AIP_SySy_peak_1842	0	+
chr13	51848305	51848415	m6AIP_SySy_peak_1848	0	+
chr13	52645853	52645960	m6AIP_SySy_peak_1849	0	+
chr13	53109677	53109842	m6AIP_SySy_peak_1852a	0	-
chr13	53109843	53110042	m6AIP_SySy_peak_1852b	0	-
chr13	55028456	55028594	m6AIP_SySy_peak_1859	0	-
chr13	55246804	55246929	m6AIP_SySy_peak_1862	0	+
chr13	55319992	55320151	m6AIP_SySy_peak_1866	0	-
chr13	55321650	55321746	m6AIP_SySy_peak_1867a	0	-
chr13	55321747	55321862	m6AIP_SySy_peak_1867b	0	-
chr13	55539358	55539536	m6AIP_SySy_peak_1868	0	-
chr13	55542818	55543042	m6AIP_SySy_peak_1869a	0	-
chr13	55597017	55597267	m6AIP_SySy_peak_1870	0	+
chr13	55609572	55609703	m6AIP_SySy_peak_1871	0	+
chr13	55701927	55702177	m6AIP_SySy_peak_1874	0	+
chr13	55725804	55726054	m6AIP_SySy_peak_1875	0	+
chr13	56723492	56723570	m6AIP_SySy_peak_1876a	0	+
chr13	56723571	56723643	m6AIP_SySy_peak_1876b	0	+
chr13	58127216	58127376	m6AIP_SySy_peak_1877	0	-
chr13	58127989	58128239	m6AIP_SySy_peak_1878	0	-
chr13	58381695	58381881	m6AIP_SySy_peak_1879	0	-
chr13	59500200	59500357	m6AIP_SySy_peak_1881	0	-
chr13	59821881	59822025	m6AIP_SySy_peak_1884b	0	-
chr13	60760993	60761183	m6AIP_SySy_peak_1885b	0	+
chr13	60761184	60761388	m6AIP_SySy_peak_1885c	0	+
chr13	62368915	62369118	m6AIP_SySy_peak_1891	0	-
chr13	63511562	63511737	m6AIP_SySy_peak_1906a	0	-
chr13	63563695	63563833	m6AIP_SySy_peak_1907	0	-
chr13	63565438	63565552	m6AIP_SySy_peak_1908a	0	-
chr13	63899553	63899724	m6AIP_SySy_peak_1911c	0	+
chr13	67040002	67040125	m6AIP_SySy_peak_1919	0	-
chr13	67069569	67069680	m6AIP_SySy_peak_1920a	0	-
chr13	67069681	67069813	m6AIP_SySy_peak_1920b	0	-
chr13	67140927	67141177	m6AIP_SySy_peak_1921	0	+
chr13	67254952	67255088	m6AIP_SySy_peak_1923	0	-
chr13	67343039	67343164	m6AIP_SySy_peak_1924a	0	-
chr13	67490879	67491112	m6AIP_SySy_peak_1926	0	-
chr13	67516141	67516252	m6AIP_SySy_peak_1927	0	-
chr13	67590056	67590306	m6AIP_SySy_peak_1928	0	-
chr13	67618218	67618377	m6AIP_SySy_peak_1930a	0	-
chr13	67618378	67618605	m6AIP_SySy_peak_1930b	0	-
chr13	67667832	67668062	m6AIP_SySy_peak_1931a	0	-
chr13	67668148	67668398	m6AIP_SySy_peak_1931b	0	-
chr13	67787043	67787239	m6AIP_SySy_peak_1933	0	+
chr13	67826162	67826262	m6AIP_SySy_peak_1934	0	+
chr13	69499701	69499935	m6AIP_SySy_peak_1938	0	-
chr13	70603970	70604154	m6AIP_SySy_peak_1940a	0	-
chr13	70604474	70604724	m6AIP_SySy_peak_1941	0	-
chr13	70606123	70606290	m6AIP_SySy_peak_1943a	0	-
chr13	70606291	70606424	m6AIP_SySy_peak_1943b	0	-
chr13	70606708	70606890	m6AIP_SySy_peak_1943d	0	-
chr13	73815149	73815249	m6AIP_SySy_peak_1949	0	+
chr13	73816481	73816591	m6AIP_SySy_peak_1950	0	+
chr13	74371662	74371763	m6AIP_SySy_peak_1954	0	-
chr13	80893597	80893691	m6AIP_SySy_peak_1966a	0	+
chr13	80893692	80893813	m6AIP_SySy_peak_1966b	0	+
chr13	80893814	80893921	m6AIP_SySy_peak_1966c	0	+
chr13	80894311	80894443	m6AIP_SySy_peak_1966f	0	+
chr13	81520890	81521056	m6AIP_SySy_peak_1968b	0	-
chr13	81528764	81528867	m6AIP_SySy_peak_1969a	0	-
chr13	81528868	81528984	m6AIP_SySy_peak_1969b	0	-
chr13	81669547	81669722	m6AIP_SySy_peak_1971b	0	+
chr13	81669723	81669869	m6AIP_SySy_peak_1971c	0	+
chr13	81669870	81670021	m6AIP_SySy_peak_1971d	0	+
chr13	81711632	81711882	m6AIP_SySy_peak_1972	0	+
chr13	81750072	81750175	m6AIP_SySy_peak_1973	0	+
chr13	85215492	85215694	m6AIP_SySy_peak_1974a	0	-
chr13	89656373	89656623	m6AIP_SySy_peak_1975	0	-
chr13	89742337	89742437	m6AIP_SySy_peak_1978	0	-
chr13	90104444	90104694	m6AIP_SySy_peak_1979	0	+
chr13	92212240	92212363	m6AIP_SySy_peak_1980a	0	-
chr13	92212364	92212484	m6AIP_SySy_peak_1980b	0	-
chr13	92522935	92523185	m6AIP_SySy_peak_1981	0	-
chr13	93499019	93499132	m6AIP_SySy_peak_1985a	0	-
chr13	93499133	93499311	m6AIP_SySy_peak_1985b	0	-
chr13	95602635	95602762	m6AIP_SySy_peak_1990a	0	-
chr13	95602763	95602894	m6AIP_SySy_peak_1990b	0	-
chr13	96483529	96483681	m6AIP_SySy_peak_1991	0	-
chr13	96650007	96650200	m6AIP_SySy_peak_1992a	0	-
chr13	96650201	96650400	m6AIP_SySy_peak_1992b	0	-
chr13	96650401	96650629	m6AIP_SySy_peak_1992c	0	-
chr13	97250503	97250642	m6AIP_SySy_peak_1998	0	+
chr13	97250779	97251029	m6AIP_SySy_peak_1999	0	+
chr13	97929458	97929559	m6AIP_SySy_peak_2011	0	-
chr13	98248943	98249083	m6AIP_SySy_peak_2013a	0	-
chr13	99425590	99425822	m6AIP_SySy_peak_2016	0	-
chr13	99430642	99430782	m6AIP_SySy_peak_2017	0	-
chr13	100103719	100103869	m6AIP_SySy_peak_2020	0	-
chr13	101684201	101684341	m6AIP_SySy_peak_2021	0	-
chr13	103743147	103743273	m6AIP_SySy_peak_2023a	0	-
chr13	103833581	103833736	m6AIP_SySy_peak_2024a	0	-
chr13	103833737	103833932	m6AIP_SySy_peak_2024b	0	-
chr13	104187478	104187612	m6AIP_SySy_peak_2027	0	+
chr13	108047752	108048002	m6AIP_SySy_peak_2031	0	+
chr13	111426169	111426342	m6AIP_SySy_peak_2036	0	-
chr13	111487492	111487669	m6AIP_SySy_peak_2037a	0	-
chr13	111487670	111487740	m6AIP_SySy_peak_2037b	0	-
chr13	111715276	111715391	m6AIP_SySy_peak_2040	0	+
chr13	111748653	111748815	m6AIP_SySy_peak_2041	0	-
chr13	112738403	112738613	m6AIP_SySy_peak_2047	0	+
chr13	113616835	113616940	m6AIP_SySy_peak_2056	0	-
chr13	114154947	114155135	m6AIP_SySy_peak_2057	0	+
chr13	118789326	118789505	m6AIP_SySy_peak_2061	0	+
chr13	119485868	119486031	m6AIP_SySy_peak_2063	0	+
chr13	119775832	119775944	m6AIP_SySy_peak_2066a	0	-
chr14	7907108	7907236	m6AIP_SySy_peak_2068	0	+
chr14	8222347	8222448	m6AIP_SySy_peak_2072a	0	+
chr14	8222449	8222577	m6AIP_SySy_peak_2072b	0	+
chr14	8222965	8223075	m6AIP_SySy_peak_2073	0	+
chr14	19811262	19811459	m6AIP_SySy_peak_2080	0	+
chr14	20383159	20383271	m6AIP_SySy_peak_2083	0	+
chr14	20484749	20484899	m6AIP_SySy_peak_2085	0	-
chr14	20501312	20501462	m6AIP_SySy_peak_2086	0	-
chr14	20561380	20561587	m6AIP_SySy_peak_2087	0	-
chr14	20607143	20607317	m6AIP_SySy_peak_2088a	0	-
chr14	20694538	20694788	m6AIP_SySy_peak_2089	0	+
chr14	20714293	20714543	m6AIP_SySy_peak_2090	0	+
chr14	20729395	20729544	m6AIP_SySy_peak_2091a	0	-
chr14	20735644	20735767	m6AIP_SySy_peak_2092	0	-
chr14	20735863	20736036	m6AIP_SySy_peak_2093a	0	-
chr14	25665142	25665305	m6AIP_SySy_peak_2101	0	+
chr14	27102042	27102270	m6AIP_SySy_peak_2106d	0	+
chr14	27428933	27429183	m6AIP_SySy_peak_2108	0	+
chr14	29990859	29990984	m6AIP_SySy_peak_2114	0	+
chr14	30523721	30523971	m6AIP_SySy_peak_2115b	0	+
chr14	31171039	31171221	m6AIP_SySy_peak_2120a	0	-
chr14	31171243	31171482	m6AIP_SySy_peak_2120b	0	-
chr14	31171483	31171692	m6AIP_SySy_peak_2120c	0	-
chr14	31177202	31177366	m6AIP_SySy_peak_2121	0	-
chr14	31250680	31250857	m6AIP_SySy_peak_2122	0	-
chr14	31370890	31371140	m6AIP_SySy_peak_2123	0	+
chr14	31492363	31492512	m6AIP_SySy_peak_2124	0	-
chr14	31701598	31701839	m6AIP_SySy_peak_2127a	0	-
chr14	32209101	32209351	m6AIP_SySy_peak_2128a	0	+
chr14	32516959	32517113	m6AIP_SySy_peak_2130	0	+
chr14	34310725	34310939	m6AIP_SySy_peak_2135a	0	+
chr14	34310940	34311120	m6AIP_SySy_peak_2135b	0	+
chr14	34414231	34414348	m6AIP_SySy_peak_2137a	0	-
chr14	34674178	34674297	m6AIP_SySy_peak_2138	0	+
chr14	34692350	34692462	m6AIP_SySy_peak_2139c	0	+
chr14	34692463	34692555	m6AIP_SySy_peak_2139d	0	+
chr14	34692556	34692626	m6AIP_SySy_peak_2139e	0	+
chr14	34745737	34745873	m6AIP_SySy_peak_2140	0	+
chr14	36941017	36941161	m6AIP_SySy_peak_2144	0	-
chr14	40907619	40907866	m6AIP_SySy_peak_2145	0	-
chr14	45595345	45595595	m6AIP_SySy_peak_2146	0	-
chr14	47319501	47319710	m6AIP_SySy_peak_2150	0	+
chr14	47416455	47416596	m6AIP_SySy_peak_2152	0	-
chr14	47531692	47531802	m6AIP_SySy_peak_2154	0	+
chr14	47568229	47568425	m6AIP_SySy_peak_2155	0	-
chr14	48657958	48658184	m6AIP_SySy_peak_2156a	0	-
chr14	48658185	48658378	m6AIP_SySy_peak_2156b	0	-
chr14	48658379	48658544	m6AIP_SySy_peak_2156c	0	-
chr14	48658545	48658695	m6AIP_SySy_peak_2156d	0	-
chr14	48658696	48658819	m6AIP_SySy_peak_2156e	0	-
chr14	50926546	50926651	m6AIP_SySy_peak_2161	0	+
chr14	51997571	51997679	m6AIP_SySy_peak_2162	0	+
chr14	52008752	52008876	m6AIP_SySy_peak_2163	0	-
chr14	52009391	52009641	m6AIP_SySy_peak_2164	0	-
chr14	52161034	52161202	m6AIP_SySy_peak_2165a	0	+
chr14	52161203	52161321	m6AIP_SySy_peak_2165b	0	-
chr14	52161322	52161450	m6AIP_SySy_peak_2165c	0	-
chr14	54408672	54408796	m6AIP_SySy_peak_2172	0	-
chr14	54468176	54468339	m6AIP_SySy_peak_2173b	0	+
chr14	54469810	54469923	m6AIP_SySy_peak_2174	0	+
chr14	54507238	54507356	m6AIP_SySy_peak_2175	0	-
chr14	54542037	54542216	m6AIP_SySy_peak_2176	0	-
chr14	54568382	54568487	m6AIP_SySy_peak_2177	0	-
chr14	54576322	54576513	m6AIP_SySy_peak_2178	0	-
chr14	54576788	54576986	m6AIP_SySy_peak_2179a	0	-
chr14	55062827	55062974	m6AIP_SySy_peak_2182a	0	-
chr14	55073326	55073427	m6AIP_SySy_peak_2184	0	-
chr14	55569859	55569995	m6AIP_SySy_peak_2188	0	+
chr14	55641125	55641252	m6AIP_SySy_peak_2189a	0	-
chr14	55641253	55641384	m6AIP_SySy_peak_2189b	0	-
chr14	55641385	55641522	m6AIP_SySy_peak_2189c	0	-
chr14	55826597	55826781	m6AIP_SySy_peak_2191a	0	+
chr14	55826782	55826968	m6AIP_SySy_peak_2191b	0	+
chr14	55827017	55827221	m6AIP_SySy_peak_2191c	0	+
chr14	55863110	55863360	m6AIP_SySy_peak_2192	0	+
chr14	55863839	55864089	m6AIP_SySy_peak_2193	0	+
chr14	55886660	55886910	m6AIP_SySy_peak_2197	0	+
chr14	55894992	55895118	m6AIP_SySy_peak_2198	0	+
chr14	56778000	56778247	m6AIP_SySy_peak_2200	0	-
chr14	56793360	56793514	m6AIP_SySy_peak_2201a	0	-
chr14	56793515	56793725	m6AIP_SySy_peak_2201b	0	-
chr14	56793869	56794045	m6AIP_SySy_peak_2201c	0	-
chr14	56804536	56804636	m6AIP_SySy_peak_2202a	0	-
chr14	56804637	56804771	m6AIP_SySy_peak_2202b	0	-
chr14	57834401	57834546	m6AIP_SySy_peak_2208a	0	-
chr14	57834547	57834767	m6AIP_SySy_peak_2208b	0	-
chr14	57836396	57836597	m6AIP_SySy_peak_2209	0	-
chr14	59437541	59437709	m6AIP_SySy_peak_2213	0	-
chr14	59586077	59586327	m6AIP_SySy_peak_2215	0	-
chr14	60756361	60756506	m6AIP_SySy_peak_2217	0	+
chr14	60762225	60762441	m6AIP_SySy_peak_2219b	0	+
chr14	60966148	60966300	m6AIP_SySy_peak_2220	0	-
chr14	61604866	61605031	m6AIP_SySy_peak_2231a	0	+
chr14	61605032	61605160	m6AIP_SySy_peak_2231b	0	+
chr14	63492506	63492746	m6AIP_SySy_peak_2234	0	-
chr14	63606978	63607165	m6AIP_SySy_peak_2235	0	+
chr14	64822792	64822957	m6AIP_SySy_peak_2241	0	-
chr14	65075672	65075885	m6AIP_SySy_peak_2242a	0	-
chr14	65252996	65253132	m6AIP_SySy_peak_2244	0	-
chr14	67014973	67015155	m6AIP_SySy_peak_2248	0	-
chr14	67016311	67016488	m6AIP_SySy_peak_2250	0	-
chr14	67676400	67676500	m6AIP_SySy_peak_2251	0	-
chr14	67676592	67676726	m6AIP_SySy_peak_2252a	0	-
chr14	69244707	69244829	m6AIP_SySy_peak_2255a	0	-
chr14	69244830	69245047	m6AIP_SySy_peak_2255b	0	-
chr14	70439124	70439374	m6AIP_SySy_peak_2261	0	-
chr14	70604319	70604422	m6AIP_SySy_peak_2262a	0	-
chr14	73238201	73238451	m6AIP_SySy_peak_2264	0	+
chr14	75343769	75343926	m6AIP_SySy_peak_2268a	0	+
chr14	75343927	75344154	m6AIP_SySy_peak_2268b	0	+
chr14	76110997	76111133	m6AIP_SySy_peak_2270	0	+
chr14	76134770	76135003	m6AIP_SySy_peak_2271	0	+
chr14	76415876	76415999	m6AIP_SySy_peak_2272a	0	+
chr14	76416000	76416216	m6AIP_SySy_peak_2272b	0	+
chr14	76416865	76417039	m6AIP_SySy_peak_2273a	0	+
chr14	76417040	76417255	m6AIP_SySy_peak_2273b	0	+
chr14	76506659	76506810	m6AIP_SySy_peak_2275a	0	+
chr14	76506811	76506969	m6AIP_SySy_peak_2275b	0	+
chr14	76506970	76507079	m6AIP_SySy_peak_2275c	0	+
chr14	76507291	76507419	m6AIP_SySy_peak_2276b	0	+
chr14	76507420	76507612	m6AIP_SySy_peak_2276c	0	+
chr14	78511697	78511916	m6AIP_SySy_peak_2281	0	-
chr14	79428571	79428821	m6AIP_SySy_peak_2284	0	+
chr14	79453385	79453491	m6AIP_SySy_peak_2285	0	+
chr14	99077075	99077232	m6AIP_SySy_peak_2288a	0	-
chr14	99077233	99077407	m6AIP_SySy_peak_2288b	0	-
chr14	99099539	99099683	m6AIP_SySy_peak_2289	0	-
chr14	99298800	99298930	m6AIP_SySy_peak_2290	0	+
chr14	99871648	99871756	m6AIP_SySy_peak_2291	0	-
chr14	101900155	101900261	m6AIP_SySy_peak_2292	0	+
chr14	103075877	103076079	m6AIP_SySy_peak_2293a	0	+
chr14	103076080	103076210	m6AIP_SySy_peak_2293b	0	+
chr14	103082826	103083015	m6AIP_SySy_peak_2295a	0	-
chr14	103346295	103346416	m6AIP_SySy_peak_2297	0	-
chr14	104479804	104479985	m6AIP_SySy_peak_2299	0	-
chr14	105176855	105177052	m6AIP_SySy_peak_2301	0	-
chr14	105893444	105893617	m6AIP_SySy_peak_2302b	0	-
chr14	105893618	105893716	m6AIP_SySy_peak_2302c	0	-
chr14	105893717	105893820	m6AIP_SySy_peak_2302d	0	-
chr14	118112703	118112817	m6AIP_SySy_peak_2305	0	-
chr14	120946892	120947013	m6AIP_SySy_peak_2309a	0	+
chr14	120947014	120947153	m6AIP_SySy_peak_2309b	0	+
chr14	120947154	120947352	m6AIP_SySy_peak_2309c	0	+
chr15	6786630	6786750	m6AIP_SySy_peak_2312a	0	+
chr15	6797259	6797434	m6AIP_SySy_peak_2313f	0	+
chr15	8218851	8219001	m6AIP_SySy_peak_2317c	0	+
chr15	8219002	8219189	m6AIP_SySy_peak_2317d	0	+
chr15	12349659	12349762	m6AIP_SySy_peak_2325	0	+
chr15	12810500	12810655	m6AIP_SySy_peak_2329	0	-
chr15	25813460	25813595	m6AIP_SySy_peak_2334	0	+
chr15	27732439	27732577	m6AIP_SySy_peak_2337a	0	-
chr15	27732578	27732794	m6AIP_SySy_peak_2337b	0	-
chr15	31458619	31458869	m6AIP_SySy_peak_2339	0	-
chr15	31617266	31617372	m6AIP_SySy_peak_2340	0	+
chr15	33686828	33687078	m6AIP_SySy_peak_2341	0	-
chr15	34082783	34083012	m6AIP_SySy_peak_2342	0	+
chr15	35709472	35709598	m6AIP_SySy_peak_2345	0	+
chr15	35910563	35910746	m6AIP_SySy_peak_2346	0	+
chr15	36161787	36161906	m6AIP_SySy_peak_2349	0	-
chr15	36241639	36241770	m6AIP_SySy_peak_2351	0	-
chr15	36265372	36265622	m6AIP_SySy_peak_2352a	0	-
chr15	38041851	38041994	m6AIP_SySy_peak_2355	0	-
chr15	38296619	38296845	m6AIP_SySy_peak_2356	0	-
chr15	38296976	38297143	m6AIP_SySy_peak_2357	0	-
chr15	39682301	39682437	m6AIP_SySy_peak_2361	0	+
chr15	44640503	44640713	m6AIP_SySy_peak_2366	0	+
chr15	55016192	55016374	m6AIP_SySy_peak_2374	0	-
chr15	57871071	57871193	m6AIP_SySy_peak_2375	0	-
chr15	57871292	57871484	m6AIP_SySy_peak_2376	0	-
chr15	58455221	58455362	m6AIP_SySy_peak_2378a	0	+
chr15	58455363	58455566	m6AIP_SySy_peak_2378b	0	+
chr15	58455589	58455839	m6AIP_SySy_peak_2378c	0	+
chr15	58899046	58899284	m6AIP_SySy_peak_2380b	0	+
chr15	58899285	58899448	m6AIP_SySy_peak_2380c	0	+
chr15	58900119	58900237	m6AIP_SySy_peak_2381c	0	+
chr15	58900767	58900928	m6AIP_SySy_peak_2382a	0	+
chr15	58900929	58901077	m6AIP_SySy_peak_2382b	0	+
chr15	59081464	59081714	m6AIP_SySy_peak_2383	0	-
chr15	59654534	59654698	m6AIP_SySy_peak_2385	0	+
chr15	61990095	61990240	m6AIP_SySy_peak_2386b	0	+
chr15	62107133	62107316	m6AIP_SySy_peak_2387	0	+
chr15	63930307	63930439	m6AIP_SySy_peak_2388	0	-
chr15	66641882	66642132	m6AIP_SySy_peak_2392	0	+
chr15	66642420	66642670	m6AIP_SySy_peak_2393	0	+
chr15	73105303	73105491	m6AIP_SySy_peak_2396a	0	-
chr15	73106528	73106689	m6AIP_SySy_peak_2397	0	-
chr15	73205329	73205557	m6AIP_SySy_peak_2398	0	-
chr15	73571375	73571495	m6AIP_SySy_peak_2399	0	+
chr15	73586623	73586814	m6AIP_SySy_peak_2400	0	-
chr15	73751508	73751698	m6AIP_SySy_peak_2402a	0	+
chr15	73751699	73751891	m6AIP_SySy_peak_2402b	0	+
chr15	74588890	74589077	m6AIP_SySy_peak_2403a	0	+
chr15	74589078	74589266	m6AIP_SySy_peak_2403b	0	+
chr15	74671331	74671452	m6AIP_SySy_peak_2404	0	-
chr15	74704802	74704933	m6AIP_SySy_peak_2406	0	-
chr15	74707087	74707193	m6AIP_SySy_peak_2408	0	-
chr15	75618406	75618542	m6AIP_SySy_peak_2409	0	+
chr15	75623850	75624058	m6AIP_SySy_peak_2411	0	+
chr15	75625054	75625304	m6AIP_SySy_peak_2413	0	+
chr15	75947911	75948008	m6AIP_SySy_peak_2417a	0	+
chr15	75948009	75948182	m6AIP_SySy_peak_2417b	0	+
chr15	76003139	76003350	m6AIP_SySy_peak_2419a	0	-
chr15	76003351	76003547	m6AIP_SySy_peak_2419b	0	-
chr15	76003548	76003708	m6AIP_SySy_peak_2419c	0	-
chr15	76003709	76003887	m6AIP_SySy_peak_2419d	0	-
chr15	76006193	76006388	m6AIP_SySy_peak_2420	0	-
chr15	76102384	76102542	m6AIP_SySy_peak_2421	0	-
chr15	76111497	76111720	m6AIP_SySy_peak_2425	0	-
chr15	76112167	76112357	m6AIP_SySy_peak_2426a	0	-
chr15	76112358	76112540	m6AIP_SySy_peak_2426b	0	-
chr15	76172620	76172857	m6AIP_SySy_peak_2428	0	-
chr15	76174901	76174985	m6AIP_SySy_peak_2430a	0	-
chr15	76174986	76175095	m6AIP_SySy_peak_2430b	0	-
chr15	76175346	76175530	m6AIP_SySy_peak_2431a	0	-
chr15	76175620	76175870	m6AIP_SySy_peak_2431b	0	-
chr15	76175979	76176171	m6AIP_SySy_peak_2431c	0	-
chr15	76176471	76176707	m6AIP_SySy_peak_2431f	0	-
chr15	76176708	76176918	m6AIP_SySy_peak_2431g	0	-
chr15	76176919	76177085	m6AIP_SySy_peak_2431h	0	-
chr15	76177086	76177244	m6AIP_SySy_peak_2431i	0	-
chr15	76177245	76177452	m6AIP_SySy_peak_2431j	0	-
chr15	76177453	76177660	m6AIP_SySy_peak_2431k	0	-
chr15	76178963	76179213	m6AIP_SySy_peak_2432b	0	-
chr15	76180403	76180653	m6AIP_SySy_peak_2433	0	-
chr15	76181203	76181441	m6AIP_SySy_peak_2434	0	-
chr15	76189054	76189175	m6AIP_SySy_peak_2435	0	-
chr15	76329499	76329607	m6AIP_SySy_peak_2436	0	+
chr15	76350460	76350597	m6AIP_SySy_peak_2437	0	-
chr15	76350777	76350934	m6AIP_SySy_peak_2438	0	-
chr15	76369048	76369174	m6AIP_SySy_peak_2439	0	+
chr15	76538422	76538625	m6AIP_SySy_peak_2442b	0	-
chr15	76541123	76541345	m6AIP_SySy_peak_2443	0	+
chr15	76694478	76694712	m6AIP_SySy_peak_2446a	0	+
chr15	76694712	76694906	m6AIP_SySy_peak_2446b	0	+
chr15	76713615	76713790	m6AIP_SySy_peak_2447	0	+
chr15	76736577	76736677	m6AIP_SySy_peak_2450	0	-
chr15	76890255	76890431	m6AIP_SySy_peak_2451	0	+
chr15	77306412	77306532	m6AIP_SySy_peak_2454	0	-
chr15	77306732	77306873	m6AIP_SySy_peak_2455	0	-
chr15	78405429	78405539	m6AIP_SySy_peak_2457a	0	-
chr15	78405540	78405736	m6AIP_SySy_peak_2457b	0	-
chr15	78973898	78974122	m6AIP_SySy_peak_2460	0	+
chr15	79028539	79028727	m6AIP_SySy_peak_2461	0	+
chr15	79029657	79029775	m6AIP_SySy_peak_2463	0	+
chr15	79249127	79249377	m6AIP_SySy_peak_2464b	0	+
chr15	79358159	79358366	m6AIP_SySy_peak_2465a	0	+
chr15	79362413	79362613	m6AIP_SySy_peak_2466	0	-
chr15	79422994	79423175	m6AIP_SySy_peak_2469c	0	-
chr15	79423176	79423327	m6AIP_SySy_peak_2469d	0	-
chr15	79423328	79423510	m6AIP_SySy_peak_2469e	0	-
chr15	79423511	79423651	m6AIP_SySy_peak_2469f	0	-
chr15	79484139	79484266	m6AIP_SySy_peak_2470a	0	-
chr15	79484267	79484421	m6AIP_SySy_peak_2470b	0	-
chr15	79528998	79529130	m6AIP_SySy_peak_2471	0	-
chr15	79546357	79546503	m6AIP_SySy_peak_2472	0	-
chr15	79996837	79996993	m6AIP_SySy_peak_2478	0	-
chr15	80160247	80160354	m6AIP_SySy_peak_2479	0	+
chr15	80161485	80161642	m6AIP_SySy_peak_2481b	0	+
chr15	80211346	80211484	m6AIP_SySy_peak_2482	0	+
chr15	80211942	80212176	m6AIP_SySy_peak_2483a	0	+
chr15	80879429	80879561	m6AIP_SySy_peak_2488a	0	+
chr15	80929496	80929714	m6AIP_SySy_peak_2490	0	+
chr15	81013211	81013461	m6AIP_SySy_peak_2491	0	-
chr15	81586172	81586406	m6AIP_SySy_peak_2493	0	+
chr15	81586521	81586626	m6AIP_SySy_peak_2494	0	+
chr15	81823688	81823882	m6AIP_SySy_peak_2500	0	+
chr15	81951161	81951340	m6AIP_SySy_peak_2501	0	-
chr15	83127704	83127835	m6AIP_SySy_peak_2507	0	-
chr15	83227959	83228192	m6AIP_SySy_peak_2508a	0	-
chr15	83228193	83228337	m6AIP_SySy_peak_2508b	0	-
chr15	83365171	83365279	m6AIP_SySy_peak_2511a	0	-
chr15	83547287	83547537	m6AIP_SySy_peak_2512	0	-
chr15	84939974	84940224	m6AIP_SySy_peak_2514a	0	+
chr15	85061701	85061869	m6AIP_SySy_peak_2515	0	+
chr15	85862114	85862269	m6AIP_SySy_peak_2517a	0	+
chr15	85862270	85862488	m6AIP_SySy_peak_2517b	0	+
chr15	85900138	85900309	m6AIP_SySy_peak_2520a	0	-
chr15	86031332	86031582	m6AIP_SySy_peak_2522	0	-
chr15	86031750	86031912	m6AIP_SySy_peak_2523a	0	-
chr15	86031913	86032117	m6AIP_SySy_peak_2523b	0	-
chr15	86033199	86033422	m6AIP_SySy_peak_2525a	0	-
chr15	86033423	86033637	m6AIP_SySy_peak_2525b	0	-
chr15	88712559	88712745	m6AIP_SySy_peak_2531a	0	-
chr15	88712746	88712933	m6AIP_SySy_peak_2531b	0	-
chr15	88863253	88863334	m6AIP_SySy_peak_2534a	0	+
chr15	88863335	88863499	m6AIP_SySy_peak_2534b	0	+
chr15	89099840	89099949	m6AIP_SySy_peak_2536a	0	-
chr15	89122728	89122890	m6AIP_SySy_peak_2539	0	-
chr15	89155706	89155941	m6AIP_SySy_peak_2540	0	-
chr15	89371517	89371674	m6AIP_SySy_peak_2542a	0	+
chr15	89371675	89371875	m6AIP_SySy_peak_2542b	0	+
chr15	89372167	89372273	m6AIP_SySy_peak_2543	0	-
chr15	89457771	89458021	m6AIP_SySy_peak_2545	0	+
chr15	89475634	89475884	m6AIP_SySy_peak_2546	0	-
chr15	90227525	90227718	m6AIP_SySy_peak_2547	0	+
chr15	95973169	95973316	m6AIP_SySy_peak_2549a	0	+
chr15	95973317	95973548	m6AIP_SySy_peak_2549b	0	+
chr15	95974081	95974291	m6AIP_SySy_peak_2550	0	+
chr15	96402065	96402206	m6AIP_SySy_peak_2553	0	+
chr15	96414631	96414755	m6AIP_SySy_peak_2554	0	-
chr15	96418131	96418230	m6AIP_SySy_peak_2555a	0	-
chr15	97384269	97384457	m6AIP_SySy_peak_2562b	0	+
chr15	98544181	98544431	m6AIP_SySy_peak_2566b	0	-
chr15	98834227	98834477	m6AIP_SySy_peak_2568	0	-
chr15	98843598	98843790	m6AIP_SySy_peak_2570b	0	-
chr15	98844637	98844812	m6AIP_SySy_peak_2571a	0	-
chr15	98845701	98845809	m6AIP_SySy_peak_2572	0	-
chr15	98850660	98850771	m6AIP_SySy_peak_2575a	0	-
chr15	98850772	98850889	m6AIP_SySy_peak_2575b	0	-
chr15	98904180	98904370	m6AIP_SySy_peak_2578	0	-
chr15	99082393	99082558	m6AIP_SySy_peak_2579b	0	+
chr15	99242275	99242497	m6AIP_SySy_peak_2580	0	+
chr15	99735820	99736037	m6AIP_SySy_peak_2584a	0	-
chr15	99779041	99779170	m6AIP_SySy_peak_2586a	0	-
chr15	99780337	99780445	m6AIP_SySy_peak_2587b	0	-
chr15	99780446	99780588	m6AIP_SySy_peak_2587c	0	-
chr15	99819730	99819849	m6AIP_SySy_peak_2588	0	-
chr15	100012030	100012183	m6AIP_SySy_peak_2589	0	+
chr15	100481651	100481845	m6AIP_SySy_peak_2591a	0	-
chr15	100481886	100482098	m6AIP_SySy_peak_2591b	0	-
chr15	100482099	100482257	m6AIP_SySy_peak_2591c	0	-
chr15	101053132	101053382	m6AIP_SySy_peak_2594	0	-
chr15	101053848	101054034	m6AIP_SySy_peak_2595a	0	-
chr15	101054035	101054187	m6AIP_SySy_peak_2595b	0	-
chr15	101210975	101211175	m6AIP_SySy_peak_2596a	0	+
chr15	101211176	101211378	m6AIP_SySy_peak_2596b	0	+
chr15	102177082	102177269	m6AIP_SySy_peak_2598	0	-
chr15	102204559	102204704	m6AIP_SySy_peak_2599a	0	+
chr15	102207758	102207858	m6AIP_SySy_peak_2600	0	+
chr15	102235725	102235859	m6AIP_SySy_peak_2602	0	-
chr15	102315942	102316060	m6AIP_SySy_peak_2607	0	+
chr15	102430902	102431102	m6AIP_SySy_peak_2609	0	+
chr16	3744285	3744535	m6AIP_SySy_peak_2612	0	+
chr16	4288202	4288305	m6AIP_SySy_peak_2627	0	-
chr16	4482672	4482773	m6AIP_SySy_peak_2629	0	-
chr16	4875364	4875480	m6AIP_SySy_peak_2633	0	-
chr16	5014819	5014947	m6AIP_SySy_peak_2634a	0	-
chr16	5015241	5015456	m6AIP_SySy_peak_2635	0	-
chr16	5050164	5050333	m6AIP_SySy_peak_2637	0	+
chr16	5077938	5078169	m6AIP_SySy_peak_2639	0	+
chr16	5084224	5084366	m6AIP_SySy_peak_2640	0	+
chr16	8660328	8660523	m6AIP_SySy_peak_2644	0	-
chr16	8856137	8856252	m6AIP_SySy_peak_2648	0	+
chr16	10530418	10530605	m6AIP_SySy_peak_2652	0	-
chr16	10542295	10542472	m6AIP_SySy_peak_2653	0	-
chr16	10742014	10742173	m6AIP_SySy_peak_2654a	0	+
chr16	10742174	10742321	m6AIP_SySy_peak_2654b	0	+
chr16	11193547	11193667	m6AIP_SySy_peak_2657	0	-
chr16	11253749	11253996	m6AIP_SySy_peak_2659	0	-
chr16	13715224	13715474	m6AIP_SySy_peak_2664	0	-
chr16	13946853	13947008	m6AIP_SySy_peak_2667	0	+
chr16	14153886	14153986	m6AIP_SySy_peak_2669	0	-
chr16	14192658	14192754	m6AIP_SySy_peak_2670a	0	+
chr16	14192755	14192855	m6AIP_SySy_peak_2670b	0	+
chr16	14474119	14474367	m6AIP_SySy_peak_2671	0	+
chr16	16313800	16313991	m6AIP_SySy_peak_2675	0	-
chr16	17209767	17209970	m6AIP_SySy_peak_2679	0	+
chr16	17257721	17257900	m6AIP_SySy_peak_2681	0	+
chr16	17487024	17487166	m6AIP_SySy_peak_2687	0	+
chr16	17840605	17840743	m6AIP_SySy_peak_2691a	0	-
chr16	17841756	17841880	m6AIP_SySy_peak_2692	0	-
chr16	18249618	18249868	m6AIP_SySy_peak_2696	0	+
chr16	18255241	18255380	m6AIP_SySy_peak_2697	0	-
chr16	18278403	18278513	m6AIP_SySy_peak_2698	0	-
chr16	18284389	18284494	m6AIP_SySy_peak_2699	0	-
chr16	18969620	18969841	m6AIP_SySy_peak_2703a	0	+
chr16	18969842	18970012	m6AIP_SySy_peak_2703b	0	+
chr16	18970013	18970167	m6AIP_SySy_peak_2703c	0	+
chr16	19769360	19769489	m6AIP_SySy_peak_2707a	0	+
chr16	19769490	19769667	m6AIP_SySy_peak_2707b	0	+
chr16	20122961	20123112	m6AIP_SySy_peak_2709	0	+
chr16	20126895	20127129	m6AIP_SySy_peak_2710b	0	+
chr16	20231217	20231426	m6AIP_SySy_peak_2711a	0	+
chr16	20231427	20231650	m6AIP_SySy_peak_2711b	0	+
chr16	20560527	20560721	m6AIP_SySy_peak_2712	0	+
chr16	21204771	21205021	m6AIP_SySy_peak_2715	0	+
chr16	21934431	21934681	m6AIP_SySy_peak_2716	0	-
chr16	21955400	21955507	m6AIP_SySy_peak_2717	0	-
chr16	21984102	21984352	m6AIP_SySy_peak_2718	0	-
chr16	22046844	22047071	m6AIP_SySy_peak_2719	0	+
chr16	27451821	27451948	m6AIP_SySy_peak_2723	0	+
chr16	30513760	30513938	m6AIP_SySy_peak_2725	0	-
chr16	30514077	30514260	m6AIP_SySy_peak_2726	0	-
chr16	30599960	30600188	m6AIP_SySy_peak_2728	0	+
chr16	30601584	30601834	m6AIP_SySy_peak_2729	0	+
chr16	31989833	31989964	m6AIP_SySy_peak_2732a	0	-
chr16	31989965	31990132	m6AIP_SySy_peak_2732b	0	-
chr16	32381379	32381486	m6AIP_SySy_peak_2737a	0	+
chr16	32381487	32381590	m6AIP_SySy_peak_2737b	0	+
chr16	32384764	32384885	m6AIP_SySy_peak_2738	0	+
chr16	32680264	32680389	m6AIP_SySy_peak_2739a	0	+
chr16	32680390	32680539	m6AIP_SySy_peak_2739b	0	+
chr16	32682980	32683139	m6AIP_SySy_peak_2740a	0	+
chr16	32683140	32683351	m6AIP_SySy_peak_2740b	0	+
chr16	33012435	33012584	m6AIP_SySy_peak_2741a	0	+
chr16	33013647	33013823	m6AIP_SySy_peak_2742b	0	+
chr16	33013824	33014002	m6AIP_SySy_peak_2742c	0	+
chr16	33497452	33497548	m6AIP_SySy_peak_2744d	0	+
chr16	33961564	33961796	m6AIP_SySy_peak_2747	0	-
chr16	33961891	33962039	m6AIP_SySy_peak_2748	0	-
chr16	34723533	34723716	m6AIP_SySy_peak_2749c	0	+
chr16	34723717	34723877	m6AIP_SySy_peak_2749d	0	+
chr16	34723878	34724082	m6AIP_SySy_peak_2749e	0	+
chr16	35313998	35314217	m6AIP_SySy_peak_2750	0	-
chr16	35663324	35663486	m6AIP_SySy_peak_2751a	0	+
chr16	35663487	35663649	m6AIP_SySy_peak_2751b	0	+
chr16	35663650	35663793	m6AIP_SySy_peak_2751c	0	+
chr16	35663794	35663950	m6AIP_SySy_peak_2751d	0	+
chr16	35663951	35664087	m6AIP_SySy_peak_2751e	0	+
chr16	35825140	35825353	m6AIP_SySy_peak_2752	0	+
chr16	35834112	35834285	m6AIP_SySy_peak_2753	0	-
chr16	36898669	36898819	m6AIP_SySy_peak_2756	0	+
chr16	36915465	36915573	m6AIP_SySy_peak_2758	0	+
chr16	37060046	37060284	m6AIP_SySy_peak_2762	0	+
chr16	37060544	37060765	m6AIP_SySy_peak_2763	0	+
chr16	37535951	37536046	m6AIP_SySy_peak_2766a	0	-
chr16	37536047	37536153	m6AIP_SySy_peak_2766b	0	-
chr16	37881428	37881647	m6AIP_SySy_peak_2767a	0	+
chr16	37883118	37883356	m6AIP_SySy_peak_2768	0	+
chr16	38089598	38089755	m6AIP_SySy_peak_2769a	0	+
chr16	38089756	38089880	m6AIP_SySy_peak_2769b	0	+
chr16	44746054	44746183	m6AIP_SySy_peak_2780	0	-
chr16	48293764	48293957	m6AIP_SySy_peak_2782b	0	+
chr16	50193764	50193880	m6AIP_SySy_peak_2784	0	-
chr16	57152783	57152948	m6AIP_SySy_peak_2793	0	+
chr16	58465558	58465739	m6AIP_SySy_peak_2795	0	+
chr16	58465901	58466151	m6AIP_SySy_peak_2796	0	+
chr16	62795315	62795429	m6AIP_SySy_peak_2797a	0	-
chr16	62795430	62795545	m6AIP_SySy_peak_2797b	0	-
chr16	64784928	64785058	m6AIP_SySy_peak_2803	0	-
chr16	64785758	64785881	m6AIP_SySy_peak_2805a	0	-
chr16	64785882	64785987	m6AIP_SySy_peak_2805b	0	-
chr16	64855509	64855638	m6AIP_SySy_peak_2807a	0	+
chr16	72663262	72663331	m6AIP_SySy_peak_2808a	0	+
chr16	72663332	72663478	m6AIP_SySy_peak_2808b	0	+
chr16	76291574	76291743	m6AIP_SySy_peak_2813b	0	-
chr16	76294362	76294485	m6AIP_SySy_peak_2814a	0	-
chr16	76294486	76294640	m6AIP_SySy_peak_2814b	0	-
chr16	77115538	77115615	m6AIP_SySy_peak_2815a	0	+
chr16	77115616	77115695	m6AIP_SySy_peak_2815b	0	+
chr16	84857362	84857489	m6AIP_SySy_peak_2817	0	+
chr16	87415580	87415758	m6AIP_SySy_peak_2819a	0	-
chr16	87415965	87416198	m6AIP_SySy_peak_2819c	0	-
chr16	87719682	87719864	m6AIP_SySy_peak_2821b	0	+
chr16	87719865	87720039	m6AIP_SySy_peak_2821c	0	+
chr16	90284187	90284384	m6AIP_SySy_peak_2829	0	-
chr16	90497052	90497282	m6AIP_SySy_peak_2832	0	+
chr16	90753516	90753748	m6AIP_SySy_peak_2835	0	-
chr16	90774155	90774405	m6AIP_SySy_peak_2836	0	-
chr16	91044207	91044365	m6AIP_SySy_peak_2840	0	-
chr16	91404143	91404268	m6AIP_SySy_peak_2841	0	+
chr16	91404405	91404504	m6AIP_SySy_peak_2842a	0	+
chr16	91404505	91404629	m6AIP_SySy_peak_2842b	0	+
chr16	91505276	91505526	m6AIP_SySy_peak_2843	0	+
chr16	91505766	91505929	m6AIP_SySy_peak_2844	0	+
chr16	91655864	91656058	m6AIP_SySy_peak_2846a	0	+
chr16	91656059	91656296	m6AIP_SySy_peak_2846b	0	+
chr16	91656866	91657116	m6AIP_SySy_peak_2847	0	+
chr16	93589852	93590032	m6AIP_SySy_peak_2856b	0	-
chr16	93762277	93762401	m6AIP_SySy_peak_2858	0	+
chr16	93874912	93875061	m6AIP_SySy_peak_2861	0	+
chr16	94498285	94498437	m6AIP_SySy_peak_2868a	0	-
chr16	94498438	94498557	m6AIP_SySy_peak_2868b	0	-
chr16	94693548	94693798	m6AIP_SySy_peak_2872	0	+
chr16	95993077	95993197	m6AIP_SySy_peak_2873	0	-
chr16	96156058	96156196	m6AIP_SySy_peak_2877a	0	+
chr16	96156197	96156348	m6AIP_SySy_peak_2877b	0	+
chr16	97743719	97743826	m6AIP_SySy_peak_2878	0	-
chr16	97794194	97794313	m6AIP_SySy_peak_2879	0	-
chr16	97952648	97952898	m6AIP_SySy_peak_2884	0	-
chr17	3197413	3197563	m6AIP_SySy_peak_2890c	0	+
chr17	3198409	3198623	m6AIP_SySy_peak_2891c	0	+
chr17	3198624	3198751	m6AIP_SySy_peak_2891d	0	+
chr17	5342934	5343164	m6AIP_SySy_peak_2893c	0	+
chr17	6038962	6039124	m6AIP_SySy_peak_2895	0	+
chr17	6138293	6138396	m6AIP_SySy_peak_2897a	0	+
chr17	6138397	6138512	m6AIP_SySy_peak_2897b	0	+
chr17	6138845	6138986	m6AIP_SySy_peak_2898b	0	+
chr17	6738631	6738754	m6AIP_SySy_peak_2899	0	-
chr17	8196095	8196345	m6AIP_SySy_peak_2900	0	+
chr17	10318805	10318916	m6AIP_SySy_peak_2901	0	-
chr17	10319174	10319315	m6AIP_SySy_peak_2902	0	-
chr17	12263991	12264187	m6AIP_SySy_peak_2905	0	-
chr17	12271114	12271313	m6AIP_SySy_peak_2906b	0	-
chr17	13903905	13904023	m6AIP_SySy_peak_2911a	0	+
chr17	13904024	13904165	m6AIP_SySy_peak_2911b	0	+
chr17	15231700	15231950	m6AIP_SySy_peak_2914	0	-
chr17	15367680	15367796	m6AIP_SySy_peak_2916	0	-
chr17	15375257	15375398	m6AIP_SySy_peak_2917	0	-
chr17	15770522	15770772	m6AIP_SySy_peak_2919c	0	+
chr17	15807258	15807455	m6AIP_SySy_peak_2920	0	-
chr17	21027321	21027571	m6AIP_SySy_peak_2935	0	+
chr17	21508131	21508259	m6AIP_SySy_peak_2936	0	+
chr17	21587455	21587668	m6AIP_SySy_peak_2939	0	+
chr17	21588229	21588349	m6AIP_SySy_peak_2940a	0	+
chr17	21588350	21588544	m6AIP_SySy_peak_2940b	0	+
chr17	21746954	21747092	m6AIP_SySy_peak_2943b	0	+
chr17	21992351	21992455	m6AIP_SySy_peak_2945	0	+
chr17	22339668	22339866	m6AIP_SySy_peak_2946	0	-
chr17	22455847	22455992	m6AIP_SySy_peak_2948	0	+
chr17	22852238	22852352	m6AIP_SySy_peak_2958	0	-
chr17	23176882	23177027	m6AIP_SySy_peak_2959	0	-
chr17	24048951	24049201	m6AIP_SySy_peak_2964	0	-
chr17	24180286	24180412	m6AIP_SySy_peak_2967a	0	-
chr17	24180413	24180615	m6AIP_SySy_peak_2967b	0	-
chr17	24185294	24185392	m6AIP_SySy_peak_2968a	0	-
chr17	24223737	24223858	m6AIP_SySy_peak_2969	0	-
chr17	24409499	24409607	m6AIP_SySy_peak_2970	0	-
chr17	24475482	24475732	m6AIP_SySy_peak_2972	0	-
chr17	24565343	24565416	m6AIP_SySy_peak_2973a	0	+
chr17	24565417	24565529	m6AIP_SySy_peak_2973b	0	+
chr17	24573638	24573725	m6AIP_SySy_peak_2975a	0	+
chr17	24573726	24573823	m6AIP_SySy_peak_2975b	0	+
chr17	24574083	24574243	m6AIP_SySy_peak_2976a	0	+
chr17	24574793	24575043	m6AIP_SySy_peak_2976d	0	+
chr17	24575825	24575971	m6AIP_SySy_peak_2977b	0	+
chr17	24575972	24576158	m6AIP_SySy_peak_2977c	0	+
chr17	24595369	24595527	m6AIP_SySy_peak_2978	0	+
chr17	24681788	24681910	m6AIP_SySy_peak_2979	0	+
chr17	24720701	24720895	m6AIP_SySy_peak_2981a	0	+
chr17	24882905	24883125	m6AIP_SySy_peak_2983	0	-
chr17	25185306	25185511	m6AIP_SySy_peak_2992b	0	+
chr17	25375112	25375304	m6AIP_SySy_peak_2994a	0	-
chr17	25375305	25375503	m6AIP_SySy_peak_2994b	0	-
chr17	25375592	25375762	m6AIP_SySy_peak_2994c	0	-
chr17	25730994	25731178	m6AIP_SySy_peak_2996	0	+
chr17	25792148	25792271	m6AIP_SySy_peak_2998	0	-
chr17	25826045	25826243	m6AIP_SySy_peak_3000b	0	+
chr17	26067633	26067883	m6AIP_SySy_peak_3004	0	-
chr17	26142775	26142921	m6AIP_SySy_peak_3006a	0	+
chr17	26792211	26792424	m6AIP_SySy_peak_3010	0	+
chr17	26924411	26924553	m6AIP_SySy_peak_3011	0	+
chr17	26957212	26957312	m6AIP_SySy_peak_3013	0	+
chr17	26973943	26974023	m6AIP_SySy_peak_3014b	0	+
chr17	27895962	27896195	m6AIP_SySy_peak_3020	0	+
chr17	28060486	28060592	m6AIP_SySy_peak_3023	0	+
chr17	28806440	28806501	m6AIP_SySy_peak_3031a	0	+
chr17	28806502	28806564	m6AIP_SySy_peak_3031b	0	+
chr17	28817518	28817718	m6AIP_SySy_peak_3033	0	+
chr17	29098390	29098493	m6AIP_SySy_peak_3036a	0	+
chr17	29098494	29098605	m6AIP_SySy_peak_3036b	0	+
chr17	29494851	29495011	m6AIP_SySy_peak_3037	0	+
chr17	29702374	29702491	m6AIP_SySy_peak_3040	0	+
chr17	30217911	30218071	m6AIP_SySy_peak_3042	0	-
chr17	30527367	30527485	m6AIP_SySy_peak_3044	0	-
chr17	32060545	32060795	m6AIP_SySy_peak_3051	0	+
chr17	32122323	32122573	m6AIP_SySy_peak_3053	0	-
chr17	32198129	32198265	m6AIP_SySy_peak_3055	0	-
chr17	32316314	32316474	m6AIP_SySy_peak_3058a	0	-
chr17	32336445	32336686	m6AIP_SySy_peak_3060	0	-
chr17	32773414	32773495	m6AIP_SySy_peak_3061a	0	-
chr17	32773496	32773650	m6AIP_SySy_peak_3061b	0	-
chr17	32775382	32775567	m6AIP_SySy_peak_3063a	0	-
chr17	32818973	32819144	m6AIP_SySy_peak_3064a	0	-
chr17	32820106	32820270	m6AIP_SySy_peak_3065	0	-
chr17	32882476	32882601	m6AIP_SySy_peak_3067a	0	-
chr17	32882602	32882770	m6AIP_SySy_peak_3067b	0	-
chr17	32883524	32883729	m6AIP_SySy_peak_3068	0	-
chr17	33018285	33018409	m6AIP_SySy_peak_3070	0	-
chr17	33242143	33242249	m6AIP_SySy_peak_3073	0	-
chr17	33334112	33334362	m6AIP_SySy_peak_3075	0	-
chr17	33649909	33650136	m6AIP_SySy_peak_3079a	0	-
chr17	33650137	33650322	m6AIP_SySy_peak_3079b	0	-
chr17	33817811	33817898	m6AIP_SySy_peak_3080a	0	+
chr17	33817899	33818078	m6AIP_SySy_peak_3080b	0	+
chr17	33818085	33818335	m6AIP_SySy_peak_3080c	0	+
chr17	33819061	33819166	m6AIP_SySy_peak_3081	0	+
chr17	33848531	33848684	m6AIP_SySy_peak_3082	0	+
chr17	33883333	33883481	m6AIP_SySy_peak_3084	0	-
chr17	33918138	33918338	m6AIP_SySy_peak_3087d	0	+
chr17	33918351	33918601	m6AIP_SySy_peak_3087e	0	+
chr17	33999861	34000008	m6AIP_SySy_peak_3088	0	-
chr17	34031020	34031255	m6AIP_SySy_peak_3090b	0	-
chr17	34037571	34037792	m6AIP_SySy_peak_3091a	0	+
chr17	34037804	34038054	m6AIP_SySy_peak_3091b	0	+
chr17	34112420	34112670	m6AIP_SySy_peak_3092	0	-
chr17	34118648	34118804	m6AIP_SySy_peak_3093a	0	-
chr17	34118805	34119026	m6AIP_SySy_peak_3093b	0	-
chr17	34119374	34119624	m6AIP_SySy_peak_3094	0	-
chr17	34587386	34587636	m6AIP_SySy_peak_3097	0	+
chr17	34588181	34588334	m6AIP_SySy_peak_3098	0	+
chr17	34671920	34672066	m6AIP_SySy_peak_3100	0	+
chr17	34913853	34913955	m6AIP_SySy_peak_3102	0	+
chr17	35124644	35124752	m6AIP_SySy_peak_3106	0	+
chr17	35156628	35156705	m6AIP_SySy_peak_3109a	0	-
chr17	35156706	35156877	m6AIP_SySy_peak_3109b	0	-
chr17	35506158	35506408	m6AIP_SySy_peak_3113	0	+
chr17	35848202	35848379	m6AIP_SySy_peak_3115e	0	+
chr17	36857864	36858082	m6AIP_SySy_peak_3119b	0	+
chr17	36988616	36988852	m6AIP_SySy_peak_3120a	0	-
chr17	37002626	37002876	m6AIP_SySy_peak_3122	0	+
chr17	43642500	43642626	m6AIP_SySy_peak_3126a	0	-
chr17	43642627	43642832	m6AIP_SySy_peak_3126b	0	-
chr17	43643256	43643358	m6AIP_SySy_peak_3127a	0	-
chr17	43643359	43643463	m6AIP_SySy_peak_3127b	0	-
chr17	45391994	45392244	m6AIP_SySy_peak_3128	0	-
chr17	45520385	45520590	m6AIP_SySy_peak_3133a	0	+
chr17	45566605	45566855	m6AIP_SySy_peak_3135	0	+
chr17	45567165	45567364	m6AIP_SySy_peak_3136	0	+
chr17	45585368	45585618	m6AIP_SySy_peak_3137	0	-
chr17	45601035	45601208	m6AIP_SySy_peak_3138a	0	-
chr17	45601210	45601403	m6AIP_SySy_peak_3138b	0	-
chr17	46031416	46031616	m6AIP_SySy_peak_3140a	0	-
chr17	46031617	46031785	m6AIP_SySy_peak_3140b	0	-
chr17	46172036	46172156	m6AIP_SySy_peak_3142	0	-
chr17	46244009	46244171	m6AIP_SySy_peak_3143	0	-
chr17	46257941	46258105	m6AIP_SySy_peak_3145	0	-
chr17	46258249	46258499	m6AIP_SySy_peak_3146	0	-
chr17	46324268	46324472	m6AIP_SySy_peak_3147b	0	-
chr17	46397127	46397223	m6AIP_SySy_peak_3148c	0	+
chr17	46564967	46565134	m6AIP_SySy_peak_3151	0	-
chr17	46654453	46654572	m6AIP_SySy_peak_3152	0	+
chr17	46667741	46667873	m6AIP_SySy_peak_3153	0	-
chr17	46736566	46736703	m6AIP_SySy_peak_3154	0	-
chr17	46801497	46801681	m6AIP_SySy_peak_3155c	0	-
chr17	46801682	46801810	m6AIP_SySy_peak_3155d	0	-
chr17	46825564	46825677	m6AIP_SySy_peak_3156b	0	-
chr17	46891411	46891553	m6AIP_SySy_peak_3157a	0	+
chr17	46891554	46891725	m6AIP_SySy_peak_3157b	0	+
chr17	46930021	46930271	m6AIP_SySy_peak_3158b	0	-
chr17	47010283	47010420	m6AIP_SySy_peak_3159	0	-
chr17	47359152	47359259	m6AIP_SySy_peak_3161	0	+
chr17	47489322	47489521	m6AIP_SySy_peak_3163b	0	-
chr17	47601249	47601415	m6AIP_SySy_peak_3164a	0	-
chr17	47601416	47601586	m6AIP_SySy_peak_3164b	0	-
chr17	47623132	47623382	m6AIP_SySy_peak_3165a	0	+
chr17	47623405	47623601	m6AIP_SySy_peak_3165b	0	+
chr17	47672246	47672478	m6AIP_SySy_peak_3166	0	+
chr17	47688143	47688262	m6AIP_SySy_peak_3167a	0	-
chr17	47703237	47703381	m6AIP_SySy_peak_3168	0	+
chr17	48388421	48388655	m6AIP_SySy_peak_3170a	0	-
chr17	48388750	48388957	m6AIP_SySy_peak_3170b	0	-
chr17	48416793	48416951	m6AIP_SySy_peak_3171	0	+
chr17	48467543	48467678	m6AIP_SySy_peak_3172	0	+
chr17	51739763	51739997	m6AIP_SySy_peak_3173	0	-
chr17	53462751	53462929	m6AIP_SySy_peak_3174a	0	-
chr17	56016923	56017163	m6AIP_SySy_peak_3177a	0	-
chr17	56017164	56017406	m6AIP_SySy_peak_3177b	0	-
chr17	56065178	56065283	m6AIP_SySy_peak_3179	0	+
chr17	56067623	56067822	m6AIP_SySy_peak_3180b	0	+
chr17	56257208	56257434	m6AIP_SySy_peak_3183	0	+
chr17	56257738	56257860	m6AIP_SySy_peak_3184a	0	+
chr17	56257861	56257975	m6AIP_SySy_peak_3184b	0	+
chr17	56258107	56258263	m6AIP_SySy_peak_3185	0	+
chr17	56258809	56259022	m6AIP_SySy_peak_3186b	0	+
chr17	56323095	56323203	m6AIP_SySy_peak_3188	0	+
chr17	56401969	56402126	m6AIP_SySy_peak_3190b	0	+
chr17	56402127	56402274	m6AIP_SySy_peak_3190c	0	+
chr17	56563046	56563258	m6AIP_SySy_peak_3192	0	-
chr17	56575572	56575711	m6AIP_SySy_peak_3194	0	-
chr17	56626622	56626787	m6AIP_SySy_peak_3196	0	-
chr17	56711217	56711340	m6AIP_SySy_peak_3197a	0	+
chr17	56776762	56776902	m6AIP_SySy_peak_3198	0	-
chr17	56899909	56900098	m6AIP_SySy_peak_3201a	0	-
chr17	56900099	56900252	m6AIP_SySy_peak_3201b	0	-
chr17	57022521	57022701	m6AIP_SySy_peak_3202	0	-
chr17	57065406	57065549	m6AIP_SySy_peak_3203	0	+
chr17	57235187	57235292	m6AIP_SySy_peak_3204	0	-
chr17	63499743	63499993	m6AIP_SySy_peak_3206	0	-
chr17	63500082	63500240	m6AIP_SySy_peak_3207	0	-
chr17	65841180	65841430	m6AIP_SySy_peak_3209	0	+
chr17	65967755	65967936	m6AIP_SySy_peak_3211a	0	-
chr17	66342869	66343070	m6AIP_SySy_peak_3215	0	-
chr17	66348156	66348312	m6AIP_SySy_peak_3217	0	-
chr17	66379581	66379831	m6AIP_SySy_peak_3219c	0	-
chr17	66448365	66448572	m6AIP_SySy_peak_3220	0	-
chr17	66448690	66448914	m6AIP_SySy_peak_3221a	0	-
chr17	66448935	66449156	m6AIP_SySy_peak_3221b	0	-
chr17	66449157	66449379	m6AIP_SySy_peak_3221c	0	-
chr17	66449449	66449690	m6AIP_SySy_peak_3221d	0	-
chr17	67844583	67844717	m6AIP_SySy_peak_3223	0	-
chr17	67845240	67845351	m6AIP_SySy_peak_3224	0	-
chr17	69417748	69417858	m6AIP_SySy_peak_3226	0	+
chr17	70844441	70844540	m6AIP_SySy_peak_3231a	0	-
chr17	70844541	70844660	m6AIP_SySy_peak_3231b	0	-
chr17	71248296	71248400	m6AIP_SySy_peak_3237	0	+
chr17	71345015	71345129	m6AIP_SySy_peak_3238	0	-
chr17	71657873	71658007	m6AIP_SySy_peak_3243	0	+
chr17	74579142	74579314	m6AIP_SySy_peak_3246	0	+
chr17	78935286	78935492	m6AIP_SySy_peak_3251d	0	-
chr17	78947001	78947123	m6AIP_SySy_peak_3252	0	+
chr17	79852499	79852746	m6AIP_SySy_peak_3255	0	-
chr17	80207125	80207235	m6AIP_SySy_peak_3257	0	-
chr17	80433767	80433908	m6AIP_SySy_peak_3260a	0	-
chr17	83478211	83478395	m6AIP_SySy_peak_3261b	0	+
chr17	83502274	83502413	m6AIP_SySy_peak_3262	0	-
chr17	84185613	84185743	m6AIP_SySy_peak_3263b	0	-
chr17	84444393	84444524	m6AIP_SySy_peak_3266	0	-
chr17	84566264	84566379	m6AIP_SySy_peak_3267a	0	+
chr17	84958092	84958305	m6AIP_SySy_peak_3268	0	+
chr17	86996905	86997146	m6AIP_SySy_peak_3272a	0	+
chr17	86997207	86997340	m6AIP_SySy_peak_3272b	0	+
chr17	86997341	86997407	m6AIP_SySy_peak_3272c	0	+
chr17	86997408	86997527	m6AIP_SySy_peak_3272d	0	+
chr17	87134072	87134231	m6AIP_SySy_peak_3274	0	+
chr17	87134838	87135054	m6AIP_SySy_peak_3275	0	+
chr17	87985413	87985614	m6AIP_SySy_peak_3279	0	+
chr17	87988157	87988275	m6AIP_SySy_peak_3281	0	+
chr17	94748125	94748232	m6AIP_SySy_peak_3288	0	-
chr17	94877307	94877413	m6AIP_SySy_peak_3290a	0	+
chr18	4396493	4396630	m6AIP_SySy_peak_3294c	0	+
chr18	5766564	5766702	m6AIP_SySy_peak_3296	0	+
chr18	6026227	6026358	m6AIP_SySy_peak_3298a	0	-
chr18	6026359	6026597	m6AIP_SySy_peak_3298b	0	-
chr18	6241167	6241312	m6AIP_SySy_peak_3302	0	-
chr18	7926274	7926421	m6AIP_SySy_peak_3304	0	+
chr18	9214557	9214807	m6AIP_SySy_peak_3306	0	+
chr18	9215110	9215216	m6AIP_SySy_peak_3307	0	+
chr18	10181215	10181404	m6AIP_SySy_peak_3308	0	-
chr18	10181529	10181636	m6AIP_SySy_peak_3309a	0	-
chr18	10181637	10181745	m6AIP_SySy_peak_3309b	0	-
chr18	12190839	12190955	m6AIP_SySy_peak_3311	0	-
chr18	14626960	14627138	m6AIP_SySy_peak_3312	0	-
chr18	20745733	20745843	m6AIP_SySy_peak_3314	0	-
chr18	20746075	20746189	m6AIP_SySy_peak_3315	0	-
chr18	20817816	20817964	m6AIP_SySy_peak_3318a	0	-
chr18	20817965	20818157	m6AIP_SySy_peak_3318b	0	-
chr18	23956610	23956750	m6AIP_SySy_peak_3320	0	+
chr18	24002800	24002987	m6AIP_SySy_peak_3322	0	+
chr18	24601403	24601509	m6AIP_SySy_peak_3327	0	-
chr18	31583109	31583253	m6AIP_SySy_peak_3333a	0	-
chr18	31780954	31781204	m6AIP_SySy_peak_3338	0	+
chr18	31781426	31781538	m6AIP_SySy_peak_3339a	0	+
chr18	31781539	31781721	m6AIP_SySy_peak_3339b	0	+
chr18	31782500	31782637	m6AIP_SySy_peak_3340	0	+
chr18	31888458	31888592	m6AIP_SySy_peak_3341b	0	+
chr18	31907129	31907334	m6AIP_SySy_peak_3342b	0	+
chr18	32067855	32067973	m6AIP_SySy_peak_3343	0	+
chr18	34221004	34221183	m6AIP_SySy_peak_3348	0	+
chr18	34298482	34298598	m6AIP_SySy_peak_3349	0	+
chr18	34607867	34608066	m6AIP_SySy_peak_3354	0	-
chr18	34837936	34838163	m6AIP_SySy_peak_3359	0	+
chr18	35858975	35859157	m6AIP_SySy_peak_3360	0	+
chr18	36287370	36287499	m6AIP_SySy_peak_3361	0	+
chr18	36287624	36287860	m6AIP_SySy_peak_3362a	0	+
chr18	36560654	36560904	m6AIP_SySy_peak_3364	0	+
chr18	36632018	36632118	m6AIP_SySy_peak_3369	0	+
chr18	36791473	36791723	m6AIP_SySy_peak_3372	0	+
chr18	37680755	37680867	m6AIP_SySy_peak_3383	0	+
chr18	37687101	37687293	m6AIP_SySy_peak_3385b	0	+
chr18	37696048	37696204	m6AIP_SySy_peak_3386a	0	+
chr18	37725839	37726017	m6AIP_SySy_peak_3388	0	+
chr18	37738936	37739071	m6AIP_SySy_peak_3391	0	+
chr18	37749064	37749314	m6AIP_SySy_peak_3392	0	+
chr18	38262118	38262264	m6AIP_SySy_peak_3405	0	+
chr18	38588925	38589087	m6AIP_SySy_peak_3407a	0	-
chr18	38589088	38589293	m6AIP_SySy_peak_3407b	0	-
chr18	38589308	38589518	m6AIP_SySy_peak_3407c	0	-
chr18	42202441	42202575	m6AIP_SySy_peak_3414	0	-
chr18	44417923	44418077	m6AIP_SySy_peak_3415b	0	+
chr18	46505623	46505873	m6AIP_SySy_peak_3417c	0	-
chr18	46524594	46524781	m6AIP_SySy_peak_3418d	0	-
chr18	49878204	49878361	m6AIP_SySy_peak_3421a	0	+
chr18	49878362	49878552	m6AIP_SySy_peak_3421b	0	+
chr18	53390395	53390539	m6AIP_SySy_peak_3425	0	+
chr18	53953808	53953921	m6AIP_SySy_peak_3427	0	+
chr18	54988269	54988390	m6AIP_SySy_peak_3429	0	-
chr18	56708183	56708342	m6AIP_SySy_peak_3431	0	+
chr18	57878719	57878848	m6AIP_SySy_peak_3432a	0	+
chr18	57878849	57879026	m6AIP_SySy_peak_3432b	0	+
chr18	57944196	57944446	m6AIP_SySy_peak_3433	0	+
chr18	60713221	60713392	m6AIP_SySy_peak_3434	0	-
chr18	61198685	61198824	m6AIP_SySy_peak_3436	0	-
chr18	61199096	61199192	m6AIP_SySy_peak_3437a	0	-
chr18	61199193	61199299	m6AIP_SySy_peak_3437b	0	-
chr18	61202131	61202290	m6AIP_SySy_peak_3438	0	-
chr18	61555593	61555741	m6AIP_SySy_peak_3440	0	+
chr18	61714870	61715022	m6AIP_SySy_peak_3446	0	-
chr18	61715822	61715926	m6AIP_SySy_peak_3447a	0	-
chr18	61715927	61716020	m6AIP_SySy_peak_3447b	0	-
chr18	62178393	62178623	m6AIP_SySy_peak_3449	0	-
chr18	62514780	62514907	m6AIP_SySy_peak_3450a	0	-
chr18	65980978	65981176	m6AIP_SySy_peak_3454	0	-
chr18	67404812	67404926	m6AIP_SySy_peak_3457a	0	-
chr18	67404927	67405039	m6AIP_SySy_peak_3457b	0	-
chr18	67405040	67405148	m6AIP_SySy_peak_3457c	0	-
chr18	67843063	67843168	m6AIP_SySy_peak_3460	0	+
chr18	68262457	68262707	m6AIP_SySy_peak_3462	0	-
chr18	68267887	68268042	m6AIP_SySy_peak_3463	0	-
chr18	68323194	68323311	m6AIP_SySy_peak_3465a	0	+
chr18	68323312	68323467	m6AIP_SySy_peak_3465b	0	+
chr18	69684753	69684877	m6AIP_SySy_peak_3467	0	+
chr18	70467801	70467904	m6AIP_SySy_peak_3469a	0	-
chr18	70467905	70468029	m6AIP_SySy_peak_3469b	0	-
chr18	73590764	73590902	m6AIP_SySy_peak_3473	0	+
chr18	73677757	73677875	m6AIP_SySy_peak_3474	0	-
chr18	73969982	73970085	m6AIP_SySy_peak_3475	0	-
chr18	73970301	73970509	m6AIP_SySy_peak_3476	0	-
chr18	74282349	74282546	m6AIP_SySy_peak_3477	0	+
chr18	75367393	75367643	m6AIP_SySy_peak_3480	0	+
chr18	75368812	75368927	m6AIP_SySy_peak_3481a	0	+
chr18	75368928	75369126	m6AIP_SySy_peak_3481b	0	+
chr18	75369213	75369463	m6AIP_SySy_peak_3481c	0	+
chr18	76304690	76304868	m6AIP_SySy_peak_3483a	0	+
chr18	76304869	76305034	m6AIP_SySy_peak_3483b	0	+
chr18	77674518	77674616	m6AIP_SySy_peak_3486b	0	-
chr18	77781162	77781271	m6AIP_SySy_peak_3487	0	+
chr18	78033723	78033861	m6AIP_SySy_peak_3490	0	+
chr18	80449247	80449454	m6AIP_SySy_peak_3498a	0	-
chr18	80449776	80449979	m6AIP_SySy_peak_3498d	0	-
chr18	80735146	80735305	m6AIP_SySy_peak_3499	0	-
chr18	80735868	80735984	m6AIP_SySy_peak_3500b	0	-
chr18	82597125	82597227	m6AIP_SySy_peak_3501	0	-
chr18	82956003	82956228	m6AIP_SySy_peak_3502a	0	+
chr18	82956229	82956410	m6AIP_SySy_peak_3502b	0	+
chr18	82987014	82987222	m6AIP_SySy_peak_3504a	0	+
chr18	82987223	82987347	m6AIP_SySy_peak_3504b	0	+
chr18	82987592	82987730	m6AIP_SySy_peak_3505	0	+
chr18	82988036	82988253	m6AIP_SySy_peak_3506b	0	+
chr18	83001256	83001504	m6AIP_SySy_peak_3507a	0	+
chr18	84560849	84560937	m6AIP_SySy_peak_3510a	0	-
chr18	84560938	84561138	m6AIP_SySy_peak_3510b	0	-
chr18	84561153	84561391	m6AIP_SySy_peak_3510c	0	-
chr18	84935069	84935193	m6AIP_SySy_peak_3512	0	+
chr18	88868917	88869076	m6AIP_SySy_peak_3514a	0	-
chr18	88869550	88869668	m6AIP_SySy_peak_3515	0	-
chr19	3384056	3384283	m6AIP_SySy_peak_3516	0	+
chr19	3455075	3455325	m6AIP_SySy_peak_3517	0	-
chr19	3816111	3816226	m6AIP_SySy_peak_3524a	0	+
chr19	3816227	3816357	m6AIP_SySy_peak_3524b	0	+
chr19	3851999	3852135	m6AIP_SySy_peak_3525	0	+
chr19	3893447	3893697	m6AIP_SySy_peak_3526	0	+
chr19	4324696	4324872	m6AIP_SySy_peak_3529	0	-
chr19	4396366	4396498	m6AIP_SySy_peak_3531	0	-
chr19	4612469	4612642	m6AIP_SySy_peak_3532	0	-
chr19	4613414	4613595	m6AIP_SySy_peak_3533b	0	-
chr19	4614450	4614572	m6AIP_SySy_peak_3535	0	-
chr19	4738243	4738493	m6AIP_SySy_peak_3536	0	+
[truncated: 3,472 more rows]
