# Supplementary material for: Acute depletion of METTL3 implicates N6-methyladenosine in alternative intron/exon inclusion in the nascent transcriptome
Source: Genome Res. 2021 Aug;31(8):1395–408. doi: 10.1101/gr.271635.120 (PMC8327914; doi:10.1101/gr.271635.120)
Supplement: Supplemental Material [file supp_gr.271635.120_Supplemental_Data_S1.zip › Supplemental_Data_S1/m6AIP_ConfGroup2.narrowPeak.refined.bed.intergenic]

chr1	16105657	16105907	m6AIP_SySy_peak_19	0	+
chr1	21000727	21000863	m6AIP_SySy_peak_22	0	-
chr1	59992194	59992306	m6AIP_SySy_peak_100	0	+
chr1	63592713	63592892	m6AIP_SySy_peak_119	0	+
chr1	87232050	87232216	m6AIP_SySy_peak_166	0	+
chr1	87238116	87238219	m6AIP_SySy_peak_167	0	+
chr1	87238703	87238837	m6AIP_SySy_peak_168	0	+
chr1	87943054	87943258	m6AIP_SySy_peak_173	0	-
chr1	91932476	91932712	m6AIP_SySy_peak_185	0	-
chr1	93299517	93299600	m6AIP_SySy_peak_192a	0	+
chr1	93299601	93299686	m6AIP_SySy_peak_192b	0	+
chr1	119053567	119053713	m6AIP_SySy_peak_218b	0	-
chr1	119837038	119837288	m6AIP_SySy_peak_226	0	-
chr1	130690323	130690469	m6AIP_SySy_peak_235	0	-
chr1	130690658	130690880	m6AIP_SySy_peak_236a	0	-
chr1	130716799	130717047	m6AIP_SySy_peak_237c	0	+
chr1	134405694	134405886	m6AIP_SySy_peak_265a	0	+
chr1	134405887	134406023	m6AIP_SySy_peak_265b	0	+
chr1	134635069	134635239	m6AIP_SySy_peak_270	0	+
chr1	155241515	155241630	m6AIP_SySy_peak_304	0	-
chr1	164517965	164518109	m6AIP_SySy_peak_344	0	+
chr1	164519507	164519757	m6AIP_SySy_peak_345	0	+
chr1	171342072	171342267	m6AIP_SySy_peak_363a	0	-
chr1	180936413	180936582	m6AIP_SySy_peak_400	0	-
chr1	182895685	182895785	m6AIP_SySy_peak_410	0	+
chr1	193280653	193280757	m6AIP_SySy_peak_448	0	+
chr10	4242594	4242696	m6AIP_SySy_peak_455	0	+
chr10	18577973	18578178	m6AIP_SySy_peak_489	0	+
chr10	18578344	18578465	m6AIP_SySy_peak_490	0	+
chr10	18592116	18592345	m6AIP_SySy_peak_491	0	+
chr10	27786805	27787003	m6AIP_SySy_peak_496a	0	-
chr10	39891261	39891375	m6AIP_SySy_peak_521	0	-
chr10	39891613	39891863	m6AIP_SySy_peak_522	0	-
chr10	61431385	61431581	m6AIP_SySy_peak_563a	0	-
chr10	67096473	67096673	m6AIP_SySy_peak_577	0	+
chr10	70847308	70847511	m6AIP_SySy_peak_588	0	+
chr10	75948980	75949150	m6AIP_SySy_peak_595	0	-
chr10	79046802	79046903	m6AIP_SySy_peak_617	0	-
chr10	79054515	79054672	m6AIP_SySy_peak_619	0	-
chr10	79062309	79062438	m6AIP_SySy_peak_620	0	-
chr10	79063669	79063843	m6AIP_SySy_peak_621	0	-
chr10	79688315	79688506	m6AIP_SySy_peak_624b	0	+
chr10	79688507	79688709	m6AIP_SySy_peak_624c	0	+
chr10	81153695	81153841	m6AIP_SySy_peak_665a	0	-
chr10	81153842	81153955	m6AIP_SySy_peak_665b	0	-
chr10	82110729	82110804	m6AIP_SySy_peak_679a	0	+
chr10	82110805	82110926	m6AIP_SySy_peak_679b	0	+
chr10	82111399	82111505	m6AIP_SySy_peak_680a	0	+
chr10	82111506	82111645	m6AIP_SySy_peak_680b	0	+
chr10	82206959	82207062	m6AIP_SySy_peak_682	0	-
chr10	82376975	82377225	m6AIP_SySy_peak_683	0	+
chr10	82378040	82378210	m6AIP_SySy_peak_684	0	+
chr10	84544592	84544842	m6AIP_SySy_peak_690	0	-
chr10	91102285	91102517	m6AIP_SySy_peak_714	0	+
chr10	91149118	91149279	m6AIP_SySy_peak_715a	0	-
chr10	91149280	91149471	m6AIP_SySy_peak_715b	0	-
chr10	95223930	95224071	m6AIP_SySy_peak_723a	0	+
chr10	95224072	95224271	m6AIP_SySy_peak_723b	0	+
chr10	95388182	95388391	m6AIP_SySy_peak_724	0	-
chr10	130575451	130575618	m6AIP_SySy_peak_801	0	+
chr10	130576275	130576420	m6AIP_SySy_peak_802	0	+
chr10	130592804	130592938	m6AIP_SySy_peak_803a	0	+
chr10	130592939	130593065	m6AIP_SySy_peak_803b	0	+
chr11	3136332	3136473	m6AIP_SySy_peak_805	0	+
chr11	4683328	4683548	m6AIP_SySy_peak_823	0	+
chr11	22610193	22610443	m6AIP_SySy_peak_875	0	-
chr11	26386840	26386937	m6AIP_SySy_peak_888a	0	-
chr11	26386938	26387131	m6AIP_SySy_peak_888b	0	-
chr11	29373739	29373861	m6AIP_SySy_peak_893	0	+
chr11	30754586	30754782	m6AIP_SySy_peak_901	0	-
chr11	33574271	33574423	m6AIP_SySy_peak_913	0	+
chr11	49712426	49712611	m6AIP_SySy_peak_935	0	-
chr11	51186631	51186809	m6AIP_SySy_peak_945	0	-
chr11	52163745	52163995	m6AIP_SySy_peak_955	0	-
chr11	60473561	60473661	m6AIP_SySy_peak_995	0	-
chr11	60739761	60739967	m6AIP_SySy_peak_1002	0	-
chr11	62458111	62458291	m6AIP_SySy_peak_1029	0	+
chr11	67067959	67068088	m6AIP_SySy_peak_1037	0	+
chr11	69070236	69070434	m6AIP_SySy_peak_1044	0	-
chr11	70647401	70647502	m6AIP_SySy_peak_1068	0	+
chr11	76622370	76622545	m6AIP_SySy_peak_1112a	0	-
chr11	76622546	76622765	m6AIP_SySy_peak_1112b	0	-
chr11	76623084	76623232	m6AIP_SySy_peak_1113	0	-
chr11	83441248	83441351	m6AIP_SySy_peak_1165	0	-
chr11	86357963	86358093	m6AIP_SySy_peak_1185a	0	-
chr11	86358094	86358230	m6AIP_SySy_peak_1185b	0	-
chr11	93885951	93886059	m6AIP_SySy_peak_1203	0	+
chr11	94138809	94139028	m6AIP_SySy_peak_1205	0	+
chr11	94287940	94288178	m6AIP_SySy_peak_1207	0	-
chr11	94642811	94643013	m6AIP_SySy_peak_1211a	0	-
chr11	94643014	94643106	m6AIP_SySy_peak_1211b	0	-
chr11	95868598	95868771	m6AIP_SySy_peak_1224	0	+
chr11	96827552	96827769	m6AIP_SySy_peak_1229a	0	-
chr11	98202940	98203093	m6AIP_SySy_peak_1249a	0	+
chr11	98203094	98203246	m6AIP_SySy_peak_1249b	0	+
chr11	102317246	102317358	m6AIP_SySy_peak_1287	0	+
chr11	105165556	105165806	m6AIP_SySy_peak_1306	0	+
chr11	116676431	116676556	m6AIP_SySy_peak_1355a	0	-
chr11	116676557	116676776	m6AIP_SySy_peak_1355b	0	-
chr11	117872750	117872928	m6AIP_SySy_peak_1371	0	+
chr11	117873244	117873389	m6AIP_SySy_peak_1372a	0	+
chr11	117873390	117873604	m6AIP_SySy_peak_1372b	0	+
chr11	118074972	118075132	m6AIP_SySy_peak_1376	0	+
chr11	119396485	119396597	m6AIP_SySy_peak_1384	0	+
chr11	119402275	119402421	m6AIP_SySy_peak_1385	0	+
chr11	119408957	119409094	m6AIP_SySy_peak_1386	0	+
chr11	119436338	119436532	m6AIP_SySy_peak_1387d	0	+
chr11	119441351	119441581	m6AIP_SySy_peak_1390a	0	+
chr11	119441867	119441950	m6AIP_SySy_peak_1390d	0	+
chr11	119442983	119443111	m6AIP_SySy_peak_1391a	0	+
chr11	120626926	120627167	m6AIP_SySy_peak_1410	0	-
chr11	120634259	120634431	m6AIP_SySy_peak_1411	0	+
chr11	121943297	121943424	m6AIP_SySy_peak_1429	0	-
chr12	4210658	4210797	m6AIP_SySy_peak_1437	0	-
chr12	4720575	4720687	m6AIP_SySy_peak_1442	0	+
chr12	4744533	4744713	m6AIP_SySy_peak_1443a	0	-
chr12	4744714	4744840	m6AIP_SySy_peak_1443b	0	-
chr12	4744841	4745036	m6AIP_SySy_peak_1443c	0	-
chr12	4858072	4858288	m6AIP_SySy_peak_1446	0	+
chr12	18218325	18218502	m6AIP_SySy_peak_1459	0	+
chr12	18902700	18902792	m6AIP_SySy_peak_1460a	0	+
chr12	18902793	18902890	m6AIP_SySy_peak_1460b	0	+
chr12	19246857	19246982	m6AIP_SySy_peak_1462	0	+
chr12	19288605	19288809	m6AIP_SySy_peak_1463	0	+
chr12	19833042	19833161	m6AIP_SySy_peak_1464	0	-
chr12	20312310	20312441	m6AIP_SySy_peak_1465a	0	+
chr12	20312442	20312574	m6AIP_SySy_peak_1465b	0	+
chr12	20899778	20899951	m6AIP_SySy_peak_1470	0	-
chr12	33439577	33439732	m6AIP_SySy_peak_1482a	0	+
chr12	76448913	76449067	m6AIP_SySy_peak_1541	0	+
chr12	76450067	76450167	m6AIP_SySy_peak_1542	0	+
chr12	81462692	81462805	m6AIP_SySy_peak_1568a	0	-
chr12	81666337	81666446	m6AIP_SySy_peak_1570	0	+
chr12	85074176	85074391	m6AIP_SySy_peak_1599	0	+
chr12	85298323	85298501	m6AIP_SySy_peak_1603	0	-
chr12	86461350	86461452	m6AIP_SySy_peak_1607	0	-
chr12	86883363	86883518	m6AIP_SySy_peak_1611	0	+
chr12	101834880	101835080	m6AIP_SySy_peak_1638	0	-
chr12	108205931	108206161	m6AIP_SySy_peak_1664a	0	-
chr12	108206162	108206324	m6AIP_SySy_peak_1664b	0	-
chr12	108793063	108793190	m6AIP_SySy_peak_1665	0	+
chr12	108836783	108836902	m6AIP_SySy_peak_1669	0	+
chr12	109573353	109573523	m6AIP_SySy_peak_1672	0	+
chr12	109573745	109573918	m6AIP_SySy_peak_1673	0	+
chr12	109575726	109575855	m6AIP_SySy_peak_1674a	0	+
chr12	109734059	109734190	m6AIP_SySy_peak_1676a	0	+
chr12	109734191	109734329	m6AIP_SySy_peak_1676b	0	+
chr12	109734330	109734511	m6AIP_SySy_peak_1676c	0	+
chr12	110476848	110476948	m6AIP_SySy_peak_1677	0	-
chr12	111494491	111494674	m6AIP_SySy_peak_1692a	0	-
chr12	111494675	111494808	m6AIP_SySy_peak_1692b	0	-
chr12	112778828	112778983	m6AIP_SySy_peak_1711	0	-
chr12	112779742	112779853	m6AIP_SySy_peak_1712a	0	-
chr12	112779854	112779966	m6AIP_SySy_peak_1712b	0	-
chr12	112908222	112908339	m6AIP_SySy_peak_1716a	0	-
chr12	112908340	112908456	m6AIP_SySy_peak_1716b	0	-
chr12	116368363	116368517	m6AIP_SySy_peak_1728	0	-
chr12	116399368	116399477	m6AIP_SySy_peak_1729b	0	-
chr13	13350429	13350589	m6AIP_SySy_peak_1747	0	+
chr13	22007843	22008093	m6AIP_SySy_peak_1776	0	+
chr13	22837036	22837151	m6AIP_SySy_peak_1778a	0	-
chr13	22837152	22837361	m6AIP_SySy_peak_1778b	0	-
chr13	23740016	23740152	m6AIP_SySy_peak_1787	0	+
chr13	24801281	24801464	m6AIP_SySy_peak_1788	0	+
chr13	43203538	43203671	m6AIP_SySy_peak_1826	0	+
chr13	44869591	44869701	m6AIP_SySy_peak_1827	0	-
chr13	62236423	62236673	m6AIP_SySy_peak_1889	0	+
chr13	62452486	62452669	m6AIP_SySy_peak_1893a	0	-
chr13	62672058	62672276	m6AIP_SySy_peak_1899a	0	-
chr13	63565553	63565653	m6AIP_SySy_peak_1908b	0	-
chr13	63565654	63565758	m6AIP_SySy_peak_1908c	0	-
chr13	65251523	65251664	m6AIP_SySy_peak_1914	0	+
chr13	65531639	65531889	m6AIP_SySy_peak_1916	0	-
chr13	67144479	67144680	m6AIP_SySy_peak_1922	0	+
chr13	73649035	73649192	m6AIP_SySy_peak_1947	0	+
chr13	74446473	74446706	m6AIP_SySy_peak_1957	0	-
chr13	74552708	74552847	m6AIP_SySy_peak_1959a	0	-
chr13	74605335	74605564	m6AIP_SySy_peak_1960	0	-
chr13	74606529	74606720	m6AIP_SySy_peak_1962	0	-
chr13	93304832	93305024	m6AIP_SySy_peak_1982a	0	+
chr13	97174751	97174875	m6AIP_SySy_peak_1994	0	-
chr13	97500784	97501034	m6AIP_SySy_peak_2003	0	+
chr13	97509024	97509274	m6AIP_SySy_peak_2005	0	+
chr13	97510564	97510664	m6AIP_SySy_peak_2006	0	+
chr13	97510959	97511209	m6AIP_SySy_peak_2007	0	+
chr13	97511421	97511590	m6AIP_SySy_peak_2008a	0	+
chr13	97511591	97511764	m6AIP_SySy_peak_2008b	0	+
chr13	97511765	97511972	m6AIP_SySy_peak_2008c	0	+
chr13	97512499	97512653	m6AIP_SySy_peak_2009	0	+
chr13	97515820	97515942	m6AIP_SySy_peak_2010a	0	+
chr13	97515943	97516085	m6AIP_SySy_peak_2010b	0	+
chr13	113319669	113319873	m6AIP_SySy_peak_2050b	0	+
chr13	113320298	113320480	m6AIP_SySy_peak_2050e	0	+
chr13	113320939	113321123	m6AIP_SySy_peak_2051	0	+
chr13	113322969	113323139	m6AIP_SySy_peak_2052	0	+
chr13	113367937	113368052	m6AIP_SySy_peak_2053	0	+
chr13	114211738	114211880	m6AIP_SySy_peak_2058	0	+
chr14	7961471	7961651	m6AIP_SySy_peak_2070	0	+
chr14	29959978	29960093	m6AIP_SySy_peak_2113	0	-
chr14	31640887	31641072	m6AIP_SySy_peak_2126	0	-
chr14	57578105	57578246	m6AIP_SySy_peak_2205	0	-
chr14	57582120	57582251	m6AIP_SySy_peak_2206	0	-
chr14	59012726	59012889	m6AIP_SySy_peak_2210	0	-
chr14	64587518	64587736	m6AIP_SySy_peak_2238	0	+
chr14	64806345	64806555	m6AIP_SySy_peak_2240a	0	+
chr14	64806556	64806695	m6AIP_SySy_peak_2240b	0	+
chr14	70138437	70138519	m6AIP_SySy_peak_2259a	0	+
chr14	70138520	70138700	m6AIP_SySy_peak_2259b	0	+
chr14	76516853	76516991	m6AIP_SySy_peak_2278	0	+
chr14	96118311	96118436	m6AIP_SySy_peak_2287	0	+
chr14	115041049	115041214	m6AIP_SySy_peak_2304	0	+
chr15	6025554	6025689	m6AIP_SySy_peak_2311	0	-
chr15	66647663	66647896	m6AIP_SySy_peak_2394	0	+
chr15	74671880	74672074	m6AIP_SySy_peak_2405b	0	+
chr15	75879625	75879771	m6AIP_SySy_peak_2414a	0	-
chr15	75879772	75879953	m6AIP_SySy_peak_2414b	0	-
chr15	75881236	75881395	m6AIP_SySy_peak_2415	0	-
chr15	75881990	75882180	m6AIP_SySy_peak_2416a	0	-
chr15	75882220	75882454	m6AIP_SySy_peak_2416b	0	-
chr15	78553354	78553512	m6AIP_SySy_peak_2458a	0	-
chr15	78553513	78553717	m6AIP_SySy_peak_2458b	0	-
chr15	79422279	79422433	m6AIP_SySy_peak_2468	0	-
chr15	79961704	79961881	m6AIP_SySy_peak_2477	0	-
chr15	81585494	81585710	m6AIP_SySy_peak_2492a	0	+
chr15	81585711	81585935	m6AIP_SySy_peak_2492b	0	+
chr15	82233369	82233521	m6AIP_SySy_peak_2503	0	-
chr15	85468909	85469016	m6AIP_SySy_peak_2516	0	+
chr15	88708539	88708658	m6AIP_SySy_peak_2527	0	+
chr15	88709431	88709681	m6AIP_SySy_peak_2528	0	+
chr15	88709851	88709997	m6AIP_SySy_peak_2529	0	+
chr15	88710599	88710830	m6AIP_SySy_peak_2530d	0	+
chr15	98542758	98542853	m6AIP_SySy_peak_2564a	0	-
chr15	98542854	98542961	m6AIP_SySy_peak_2564b	0	-
chr15	98871784	98871938	m6AIP_SySy_peak_2577	0	-
chr15	99470842	99471092	m6AIP_SySy_peak_2582	0	+
chr15	99701820	99701920	m6AIP_SySy_peak_2583	0	-
chr15	102282008	102282136	m6AIP_SySy_peak_2605	0	+
chr16	3609679	3609833	m6AIP_SySy_peak_2611	0	+
chr16	4039843	4039945	m6AIP_SySy_peak_2621	0	-
chr16	4083697	4083847	m6AIP_SySy_peak_2622	0	-
chr16	4625564	4625814	m6AIP_SySy_peak_2632	0	-
chr16	7917578	7917736	m6AIP_SySy_peak_2641	0	-
chr16	8738754	8738855	m6AIP_SySy_peak_2645	0	-
chr16	9162086	9162217	m6AIP_SySy_peak_2649	0	+
chr16	10244870	10245021	m6AIP_SySy_peak_2650	0	+
chr16	10245504	10245683	m6AIP_SySy_peak_2651	0	+
chr16	11144021	11144149	m6AIP_SySy_peak_2656	0	+
chr16	13755176	13755400	m6AIP_SySy_peak_2665	0	+
chr16	19040423	19040566	m6AIP_SySy_peak_2704	0	+
chr16	19050877	19051088	m6AIP_SySy_peak_2705	0	+
chr16	19241420	19241546	m6AIP_SySy_peak_2706a	0	+
chr16	19241547	19241735	m6AIP_SySy_peak_2706b	0	+
chr16	22780643	22780806	m6AIP_SySy_peak_2720	0	+
chr16	23128167	23128359	m6AIP_SySy_peak_2722a	0	+
chr16	23128360	23128480	m6AIP_SySy_peak_2722b	0	+
chr16	30388592	30388759	m6AIP_SySy_peak_2724	0	-
chr16	43151626	43151745	m6AIP_SySy_peak_2772	0	+
chr16	43968872	43969030	m6AIP_SySy_peak_2774	0	-
chr16	56113002	56113201	m6AIP_SySy_peak_2790	0	-
chr16	56113679	56113855	m6AIP_SySy_peak_2791	0	-
chr16	56113935	56114185	m6AIP_SySy_peak_2792	0	-
chr16	64786331	64786463	m6AIP_SySy_peak_2806	0	-
chr16	89884778	89884916	m6AIP_SySy_peak_2825a	0	-
chr16	89897704	89897821	m6AIP_SySy_peak_2826a	0	-
chr16	90386039	90386289	m6AIP_SySy_peak_2830	0	+
chr16	94012112	94012232	m6AIP_SySy_peak_2862	0	+
chr16	96082310	96082501	m6AIP_SySy_peak_2876	0	+
chr16	97942759	97942996	m6AIP_SySy_peak_2881	0	-
chr16	98010893	98011056	m6AIP_SySy_peak_2885	0	+
chr17	3111968	3112218	m6AIP_SySy_peak_2888	0	-
chr17	3114483	3114600	m6AIP_SySy_peak_2889	0	-
chr17	15129238	15129477	m6AIP_SySy_peak_2913	0	-
chr17	15242534	15242744	m6AIP_SySy_peak_2915	0	+
chr17	17040098	17040248	m6AIP_SySy_peak_2925	0	+
chr17	17264569	17264819	m6AIP_SySy_peak_2928	0	+
chr17	17265833	17266039	m6AIP_SySy_peak_2931	0	+
chr17	17507554	17507678	m6AIP_SySy_peak_2933	0	+
chr17	21922643	21922754	m6AIP_SySy_peak_2944	0	-
chr17	22457011	22457203	m6AIP_SySy_peak_2949	0	+
chr17	22460674	22460796	m6AIP_SySy_peak_2950	0	+
chr17	22710957	22711130	m6AIP_SySy_peak_2954b	0	-
chr17	22713361	22713611	m6AIP_SySy_peak_2955	0	-
chr17	22762145	22762301	m6AIP_SySy_peak_2956	0	-
chr17	23753142	23753330	m6AIP_SySy_peak_2961	0	-
chr17	24891516	24891732	m6AIP_SySy_peak_2984a	0	-
chr17	24891733	24891880	m6AIP_SySy_peak_2984b	0	-
chr17	24891968	24892092	m6AIP_SySy_peak_2985a	0	-
chr17	27028371	27028621	m6AIP_SySy_peak_3017	0	+
chr17	28176767	28176913	m6AIP_SySy_peak_3024	0	-
chr17	28298647	28298781	m6AIP_SySy_peak_3026	0	-
chr17	29519479	29519674	m6AIP_SySy_peak_3038	0	-
chr17	31552062	31552151	m6AIP_SySy_peak_3047a	0	-
chr17	31552152	31552256	m6AIP_SySy_peak_3047b	0	-
chr17	31727995	31728194	m6AIP_SySy_peak_3048	0	+
chr17	31832548	31832714	m6AIP_SySy_peak_3049	0	+
chr17	32113634	32113849	m6AIP_SySy_peak_3052	0	+
chr17	33370291	33370434	m6AIP_SySy_peak_3077a	0	-
chr17	34533145	34533255	m6AIP_SySy_peak_3095a	0	-
chr17	34557174	34557416	m6AIP_SySy_peak_3096	0	+
chr17	35384748	35384991	m6AIP_SySy_peak_3111a	0	+
chr17	35384992	35385177	m6AIP_SySy_peak_3111b	0	+
chr17	35429422	35429607	m6AIP_SySy_peak_3112	0	+
chr17	36989545	36989725	m6AIP_SySy_peak_3121	0	+
chr17	45436898	45437115	m6AIP_SySy_peak_3130	0	+
chr17	64601371	64601621	m6AIP_SySy_peak_3208	0	+
chr17	70765692	70765829	m6AIP_SySy_peak_3227	0	-
chr17	70800488	70800599	m6AIP_SySy_peak_3230a	0	-
chr17	70853053	70853249	m6AIP_SySy_peak_3233	0	+
chr17	70873109	70873319	m6AIP_SySy_peak_3234b	0	+
chr17	70920174	70920334	m6AIP_SySy_peak_3235	0	-
chr18	9212696	9212946	m6AIP_SySy_peak_3305	0	+
chr18	20765386	20765509	m6AIP_SySy_peak_3316a	0	-
chr18	20765510	20765596	m6AIP_SySy_peak_3316b	0	-
chr18	20770239	20770378	m6AIP_SySy_peak_3317	0	-
chr18	30269223	30269325	m6AIP_SySy_peak_3332	0	+
chr18	32105444	32105622	m6AIP_SySy_peak_3345	0	+
chr18	34442111	34442316	m6AIP_SySy_peak_3351	0	-
chr18	37765319	37765505	m6AIP_SySy_peak_3397	0	-
chr18	37765809	37765981	m6AIP_SySy_peak_3398a	0	-
chr18	37767258	37767448	m6AIP_SySy_peak_3399b	0	-
chr18	38631840	38631991	m6AIP_SySy_peak_3408	0	-
chr18	41875543	41875702	m6AIP_SySy_peak_3413	0	-
chr18	47093230	47093423	m6AIP_SySy_peak_3420	0	+
chr18	61555321	61555475	m6AIP_SySy_peak_3439	0	+
chr18	70503661	70503740	m6AIP_SySy_peak_3470a	0	-
chr18	70503741	70503823	m6AIP_SySy_peak_3470b	0	-
chr18	80193011	80193092	m6AIP_SySy_peak_3494a	0	+
chr18	80193093	80193167	m6AIP_SySy_peak_3494b	0	+
chr19	4748488	4748596	m6AIP_SySy_peak_3538	0	-
chr19	5654992	5655100	m6AIP_SySy_peak_3552	0	+
chr19	8978152	8978249	m6AIP_SySy_peak_3583a	0	+
chr19	8978250	8978373	m6AIP_SySy_peak_3583b	0	+
chr19	23061588	23061732	m6AIP_SySy_peak_3615	0	-
chr19	23072647	23072779	m6AIP_SySy_peak_3616	0	-
chr19	23076757	23076994	m6AIP_SySy_peak_3617	0	-
chr19	23136050	23136156	m6AIP_SySy_peak_3618	0	+
chr19	23915576	23915722	m6AIP_SySy_peak_3625	0	-
chr19	23929334	23929511	m6AIP_SySy_peak_3626	0	-
chr19	23943298	23943548	m6AIP_SySy_peak_3627	0	-
chr19	23943910	23944087	m6AIP_SySy_peak_3628	0	-
chr19	24229050	24229164	m6AIP_SySy_peak_3631	0	+
chr19	29024956	29025100	m6AIP_SySy_peak_3639	0	+
chr19	29025418	29025668	m6AIP_SySy_peak_3640a	0	+
chr19	29025737	29025987	m6AIP_SySy_peak_3640b	0	+
chr19	29031123	29031246	m6AIP_SySy_peak_3641	0	+
chr19	45783307	45783453	m6AIP_SySy_peak_3716	0	-
chr19	56512193	56512396	m6AIP_SySy_peak_3743c	0	+
chr19	56512397	56512583	m6AIP_SySy_peak_3743d	0	+
chr19	56789853	56789979	m6AIP_SySy_peak_3747	0	-
chr19	61116324	61116516	m6AIP_SySy_peak_3763	0	-
chr2	24961726	24961873	m6AIP_SySy_peak_3813	0	+
chr2	25256285	25256427	m6AIP_SySy_peak_3818	0	+
chr2	32455462	32455610	m6AIP_SySy_peak_3902	0	+
chr2	33979897	33980147	m6AIP_SySy_peak_3916	0	+
chr2	38672329	38672516	m6AIP_SySy_peak_3934a	0	+
chr2	38672517	38672662	m6AIP_SySy_peak_3934b	0	+
chr2	38672945	38673087	m6AIP_SySy_peak_3935a	0	+
chr2	38673088	38673280	m6AIP_SySy_peak_3935b	0	+
chr2	51437243	51437356	m6AIP_SySy_peak_3940a	0	-
chr2	51437357	51437495	m6AIP_SySy_peak_3940b	0	-
chr2	63835848	63836003	m6AIP_SySy_peak_3955	0	-
chr2	71750135	71750281	m6AIP_SySy_peak_3967	0	-
chr2	75632950	75633080	m6AIP_SySy_peak_3974	0	-
chr2	91975708	91975871	m6AIP_SySy_peak_4012	0	-
chr2	120714909	120715001	m6AIP_SySy_peak_4077a	0	+
chr2	120715002	120715171	m6AIP_SySy_peak_4077b	0	+
chr2	129269574	129269715	m6AIP_SySy_peak_4114	0	+
chr2	150283277	150283467	m6AIP_SySy_peak_4149	0	+
chr2	150285950	150286088	m6AIP_SySy_peak_4150	0	+
chr2	150326228	150326323	m6AIP_SySy_peak_4151a	0	+
chr2	150326324	150326447	m6AIP_SySy_peak_4151b	0	+
chr2	150326448	150326633	m6AIP_SySy_peak_4151c	0	+
chr2	150470156	150470271	m6AIP_SySy_peak_4157	0	-
chr2	153345915	153346070	m6AIP_SySy_peak_4181	0	+
chr2	156832647	156832734	m6AIP_SySy_peak_4209d	0	-
chr2	157417928	157418166	m6AIP_SySy_peak_4217	0	-
chr2	166252635	166252790	m6AIP_SySy_peak_4262a	0	-
chr2	166253406	166253540	m6AIP_SySy_peak_4263a	0	-
chr2	174962559	174962667	m6AIP_SySy_peak_4296a	0	+
chr2	175166635	175166858	m6AIP_SySy_peak_4300	0	-
chr2	176700625	176700731	m6AIP_SySy_peak_4302a	0	+
chr2	176700732	176700853	m6AIP_SySy_peak_4302b	0	+
chr2	177094208	177094315	m6AIP_SySy_peak_4305	0	+
chr2	177125442	177125597	m6AIP_SySy_peak_4307	0	-
chr2	177264620	177264723	m6AIP_SySy_peak_4308	0	-
chr2	177312406	177312553	m6AIP_SySy_peak_4309a	0	-
chr2	177312794	177312941	m6AIP_SySy_peak_4309c	0	-
chr2	177490470	177490586	m6AIP_SySy_peak_4310	0	+
chr2	177914341	177914473	m6AIP_SySy_peak_4313	0	-
chr2	178035746	178035902	m6AIP_SySy_peak_4315c	0	+
chr2	181381166	181381309	m6AIP_SySy_peak_4345	0	+
chr2	181947069	181947196	m6AIP_SySy_peak_4349a	0	-
chr2	181947197	181947328	m6AIP_SySy_peak_4349b	0	-
chr3	22279377	22279483	m6AIP_SySy_peak_4377	0	-
chr3	30679023	30679194	m6AIP_SySy_peak_4387	0	-
chr3	32623041	32623165	m6AIP_SySy_peak_4402	0	-
chr3	34765926	34766044	m6AIP_SySy_peak_4408	0	+
chr3	37677392	37677518	m6AIP_SySy_peak_4415	0	+
chr3	37709894	37710035	m6AIP_SySy_peak_4416	0	+
chr3	41418654	41418846	m6AIP_SySy_peak_4420	0	-
chr3	41422761	41422982	m6AIP_SySy_peak_4421	0	-
chr3	41439136	41439242	m6AIP_SySy_peak_4422	0	-
chr3	41461208	41461376	m6AIP_SySy_peak_4424	0	-
chr3	53451370	53451568	m6AIP_SySy_peak_4437	0	-
chr3	84814723	84814885	m6AIP_SySy_peak_4467a	0	+
chr3	84814886	84815104	m6AIP_SySy_peak_4467b	0	+
chr3	87617688	87617938	m6AIP_SySy_peak_4476	0	+
chr3	88576332	88576460	m6AIP_SySy_peak_4484	0	-
chr3	88577046	88577151	m6AIP_SySy_peak_4485a	0	-
chr3	88577152	88577273	m6AIP_SySy_peak_4485b	0	-
chr3	97673613	97673725	m6AIP_SySy_peak_4543	0	+
chr3	135513806	135513971	m6AIP_SySy_peak_4638	0	-
chr3	135514736	135514831	m6AIP_SySy_peak_4639a	0	-
chr4	3899143	3899277	m6AIP_SySy_peak_4663	0	-
chr4	19157062	19157225	m6AIP_SySy_peak_4686a	0	+
chr4	19157226	19157424	m6AIP_SySy_peak_4686b	0	+
chr4	20971351	20971538	m6AIP_SySy_peak_4687a	0	-
chr4	20971539	20971682	m6AIP_SySy_peak_4687b	0	-
chr4	59081542	59081652	m6AIP_SySy_peak_4780	0	-
chr4	62449533	62449647	m6AIP_SySy_peak_4788	0	-
chr4	70217435	70217535	m6AIP_SySy_peak_4792	0	-
chr4	91211768	91211899	m6AIP_SySy_peak_4806	0	-
chr4	101399281	101399391	m6AIP_SySy_peak_4821	0	+
chr4	101507974	101508094	m6AIP_SySy_peak_4822	0	+
chr4	107414328	107414515	m6AIP_SySy_peak_4839b	0	+
chr4	116088461	116088662	m6AIP_SySy_peak_4863	0	-
chr4	116096484	116096621	m6AIP_SySy_peak_4865a	0	-
chr4	116096622	116096819	m6AIP_SySy_peak_4865b	0	-
chr4	119307270	119307432	m6AIP_SySy_peak_4887a	0	-
chr4	119307433	119307572	m6AIP_SySy_peak_4887b	0	-
chr4	126316120	126316273	m6AIP_SySy_peak_4918a	0	-
chr4	129220938	129221041	m6AIP_SySy_peak_4940	0	+`
chr4	130658862	130659112	m6AIP_SySy_peak_4949	0	-
chr4	133753775	133753881	m6AIP_SySy_peak_4981	0	-
chr4	135043538	135043683	m6AIP_SySy_peak_4995	0	-
chr4	145526270	145526436	m6AIP_SySy_peak_5078	0	+
chr4	145541217	145541396	m6AIP_SySy_peak_5080a	0	+
chr4	145541397	145541495	m6AIP_SySy_peak_5080b	0	+
chr4	145545734	145545984	m6AIP_SySy_peak_5081	0	+
chr4	145546203	145546341	m6AIP_SySy_peak_5082	0	+
chr4	146050371	146050488	m6AIP_SySy_peak_5084	0	+
chr4	146476422	146476562	m6AIP_SySy_peak_5088	0	+
chr4	147587243	147587340	m6AIP_SySy_peak_5093b	0	+
chr4	149749790	149749908	m6AIP_SySy_peak_5117	0	+
chr4	154646421	154646557	m6AIP_SySy_peak_5143a	0	-
chr4	154647796	154647922	m6AIP_SySy_peak_5144b	0	-
chr4	154648033	154648133	m6AIP_SySy_peak_5145	0	-
chr4	154655224	154655474	m6AIP_SySy_peak_5146b	0	-
chr4	155446325	155446458	m6AIP_SySy_peak_5150	0	+
chr5	3631439	3631602	m6AIP_SySy_peak_5165	0	-
chr5	23433574	23433729	m6AIP_SySy_peak_5190	0	+
chr5	24504338	24504457	m6AIP_SySy_peak_5198	0	-
chr5	31487620	31487746	m6AIP_SySy_peak_5235	0	-
chr5	33938462	33938618	m6AIP_SySy_peak_5250	0	+
chr5	38715681	38715837	m6AIP_SySy_peak_5278	0	+
chr5	52823807	52823928	m6AIP_SySy_peak_5296	0	+
chr5	64391574	64391824	m6AIP_SySy_peak_5303	0	+
chr5	64800032	64800282	m6AIP_SySy_peak_5306	0	+
chr5	73948913	73949064	m6AIP_SySy_peak_5324	0	+
chr5	77285932	77286076	m6AIP_SySy_peak_5334	0	+
chr5	85963758	85963867	m6AIP_SySy_peak_5335	0	+
chr5	86804343	86804593	m6AIP_SySy_peak_5338	0	+
chr5	90246900	90247030	m6AIP_SySy_peak_5341a	0	+
chr5	90247031	90247170	m6AIP_SySy_peak_5341b	0	+
chr5	100039265	100039515	m6AIP_SySy_peak_5349	0	-
chr5	104456533	104456700	m6AIP_SySy_peak_5362b	0	-
chr5	104456854	104456968	m6AIP_SySy_peak_5363	0	-
chr5	104583977	104584060	m6AIP_SySy_peak_5370a	0	+
chr5	104584061	104584128	m6AIP_SySy_peak_5370b	0	+
chr5	105699943	105700058	m6AIP_SySy_peak_5378	0	-
chr5	109735679	109735840	m6AIP_SySy_peak_5401	0	-
chr5	109885283	109885394	m6AIP_SySy_peak_5403	0	+
chr5	109943915	109944077	m6AIP_SySy_peak_5404	0	+
chr5	110077394	110077594	m6AIP_SySy_peak_5405a	0	-
chr5	110077595	110077720	m6AIP_SySy_peak_5405b	0	-
chr5	110078020	110078137	m6AIP_SySy_peak_5406	0	-
chr5	110480924	110481064	m6AIP_SySy_peak_5415	0	+
chr5	110481975	110482161	m6AIP_SySy_peak_5416	0	+
chr5	113183233	113183352	m6AIP_SySy_peak_5436	0	-
chr5	113191526	113191708	m6AIP_SySy_peak_5439a	0	-
chr5	113336071	113336292	m6AIP_SySy_peak_5440	0	+
chr5	113347347	113347557	m6AIP_SySy_peak_5441	0	-
chr5	114123064	114123192	m6AIP_SySy_peak_5450	0	+
chr5	114568161	114568244	m6AIP_SySy_peak_5455a	0	+
chr5	115190532	115190693	m6AIP_SySy_peak_5463	0	-
chr5	115365311	115365422	m6AIP_SySy_peak_5466	0	+
chr5	115366299	115366399	m6AIP_SySy_peak_5467	0	+
chr5	116006546	116006679	m6AIP_SySy_peak_5473	0	+
chr5	117377340	117377466	m6AIP_SySy_peak_5477	0	-
chr5	125277505	125277686	m6AIP_SySy_peak_5534	0	-
chr5	132542729	132542948	m6AIP_SySy_peak_5552	0	-
chr5	138178630	138178807	m6AIP_SySy_peak_5593b	0	+
chr5	142867014	142867187	m6AIP_SySy_peak_5611	0	-
chr5	145270031	145270236	m6AIP_SySy_peak_5632	0	+
chr5	147430279	147430384	m6AIP_SySy_peak_5642	0	+
chr5	150600381	150600572	m6AIP_SySy_peak_5661a	0	-
chr5	150600573	150600710	m6AIP_SySy_peak_5661b	0	-
chr5	150607259	150607420	m6AIP_SySy_peak_5662	0	-
chr6	7673593	7673708	m6AIP_SySy_peak_5678	0	-
chr6	47190037	47190165	m6AIP_SySy_peak_5722	0	-
chr6	67260384	67260634	m6AIP_SySy_peak_5756	0	+
chr6	86526815	86526947	m6AIP_SySy_peak_5801	0	+
chr6	112615906	112616114	m6AIP_SySy_peak_5840	0	-
chr6	120202821	120203061	m6AIP_SySy_peak_5881	0	-
chr6	122453257	122453389	m6AIP_SySy_peak_5897a	0	-
chr6	124829704	124829883	m6AIP_SySy_peak_5903	0	+
chr6	124859722	124859900	m6AIP_SySy_peak_5905	0	+
chr6	124861279	124861400	m6AIP_SySy_peak_5906a	0	+
chr6	125240949	125241164	m6AIP_SySy_peak_5914b	0	+
chr6	128509540	128509703	m6AIP_SySy_peak_5925	0	+
chr6	141584117	141584228	m6AIP_SySy_peak_5945	0	-
chr7	4784703	4784848	m6AIP_SySy_peak_5971	0	-
chr7	6651213	6651451	m6AIP_SySy_peak_5981	0	-
chr7	6651783	6651966	m6AIP_SySy_peak_5982	0	-
chr7	6652231	6652435	m6AIP_SySy_peak_5983	0	-
chr7	6989458	6989708	m6AIP_SySy_peak_5986	0	+
chr7	19157046	19157221	m6AIP_SySy_peak_6029	0	-
chr7	25272424	25272674	m6AIP_SySy_peak_6049a	0	+
chr7	27906020	27906229	m6AIP_SySy_peak_6080	0	-
chr7	28305731	28305863	m6AIP_SySy_peak_6086a	0	-
chr7	28352235	28352337	m6AIP_SySy_peak_6087	0	-
chr7	29784356	29784523	m6AIP_SySy_peak_6112	0	+
chr7	30447588	30447767	m6AIP_SySy_peak_6133a	0	-
chr7	35467379	35467517	m6AIP_SySy_peak_6151	0	-
chr7	39565603	39565853	m6AIP_SySy_peak_6163	0	+
chr7	39566530	39566638	m6AIP_SySy_peak_6164	0	+
chr7	41157182	41157355	m6AIP_SySy_peak_6166a	0	-
chr7	41157356	41157588	m6AIP_SySy_peak_6166b	0	-
chr7	41529716	41529834	m6AIP_SySy_peak_6172	0	-
chr7	41628026	41628121	m6AIP_SySy_peak_6177b	0	+
chr7	42707523	42707708	m6AIP_SySy_peak_6187	0	-
chr7	42815948	42816139	m6AIP_SySy_peak_6190b	0	-
chr7	42816285	42816476	m6AIP_SySy_peak_6190d	0	-
chr7	43100240	43100344	m6AIP_SySy_peak_6194	0	+
chr7	43102159	43102301	m6AIP_SySy_peak_6195b	0	+
chr7	44595008	44595206	m6AIP_SySy_peak_6210	0	-
chr7	44863338	44863491	m6AIP_SySy_peak_6218	0	+
chr7	64346117	64346222	m6AIP_SySy_peak_6253	0	-
chr7	75769712	75769898	m6AIP_SySy_peak_6271	0	-
chr7	78775251	78775385	m6AIP_SySy_peak_6273a	0	-
chr7	79448780	79448918	m6AIP_SySy_peak_6276	0	-
chr7	81212953	81213133	m6AIP_SySy_peak_6306	0	+
chr7	92874569	92874776	m6AIP_SySy_peak_6327	0	+
chr7	96210221	96210339	m6AIP_SySy_peak_6328	0	+
chr7	98589701	98589798	m6AIP_SySy_peak_6340a	0	-
chr7	98589799	98589913	m6AIP_SySy_peak_6340b	0	-
chr7	98590098	98590319	m6AIP_SySy_peak_6341a	0	-
chr7	104341366	104341571	m6AIP_SySy_peak_6363	0	+
chr7	105652058	105652218	m6AIP_SySy_peak_6369	0	+
chr7	122970137	122970343	m6AIP_SySy_peak_6415a	0	+
chr7	126101540	126101696	m6AIP_SySy_peak_6427a	0	-
chr7	126800557	126800731	m6AIP_SySy_peak_6433	0	-
chr7	127197620	127197779	m6AIP_SySy_peak_6441a	0	+
chr7	127238122	127238224	m6AIP_SySy_peak_6445	0	+
chr7	127448818	127448914	m6AIP_SySy_peak_6454a	0	+
chr7	127448915	127449044	m6AIP_SySy_peak_6454b	0	+
chr7	127559528	127559639	m6AIP_SySy_peak_6457e	0	+
chr7	127560389	127560546	m6AIP_SySy_peak_6458	0	+
chr7	127660762	127660946	m6AIP_SySy_peak_6462	0	-
chr7	127776804	127776929	m6AIP_SySy_peak_6467	0	+
chr7	128694965	128695113	m6AIP_SySy_peak_6480	0	-
chr7	130640066	130640246	m6AIP_SySy_peak_6483	0	-
chr7	141327704	141327909	m6AIP_SySy_peak_6518c	0	-
chr8	10986610	10986860	m6AIP_SySy_peak_6548	0	-
chr8	11833153	11833401	m6AIP_SySy_peak_6555	0	+
chr8	12913170	12913420	m6AIP_SySy_peak_6560	0	-
chr8	13200944	13201030	m6AIP_SySy_peak_6562a	0	+
chr8	13201031	13201159	m6AIP_SySy_peak_6562b	0	+
chr8	13201160	13201322	m6AIP_SySy_peak_6562c	0	+
chr8	13201323	13201442	m6AIP_SySy_peak_6562d	0	+
chr8	18901732	18901957	m6AIP_SySy_peak_6576	0	+
chr8	33389075	33389325	m6AIP_SySy_peak_6609	0	+
chr8	43141460	43141566	m6AIP_SySy_peak_6627	0	-
chr8	56550786	56550915	m6AIP_SySy_peak_6656a	0	-
chr8	56550916	56551041	m6AIP_SySy_peak_6656b	0	-
chr8	57490058	57490308	m6AIP_SySy_peak_6657	0	+
chr8	66474642	66474855	m6AIP_SySy_peak_6664	0	-
chr8	69316373	69316493	m6AIP_SySy_peak_6667a	0	+
chr8	69316494	69316639	m6AIP_SySy_peak_6667b	0	+
chr8	69316640	69316762	m6AIP_SySy_peak_6667c	0	+
chr8	69360693	69360865	m6AIP_SySy_peak_6668	0	-
chr8	70261895	70262145	m6AIP_SySy_peak_6687	0	-
chr8	78074410	78074546	m6AIP_SySy_peak_6728a	0	+
chr8	78074547	78074743	m6AIP_SySy_peak_6728b	0	+
chr8	89002114	89002264	m6AIP_SySy_peak_6778	0	-
chr8	95719257	95719422	m6AIP_SySy_peak_6795	0	+
chr8	111157103	111157252	m6AIP_SySy_peak_6853a	0	-
chr8	111891022	111891218	m6AIP_SySy_peak_6860	0	+
chr8	121542943	121543101	m6AIP_SySy_peak_6880b	0	+
chr8	121652008	121652258	m6AIP_SySy_peak_6886	0	-
chr8	122883501	122883622	m6AIP_SySy_peak_6895a	0	-
chr8	125536801	125536911	m6AIP_SySy_peak_6920	0	-
chr8	126428004	126428248	m6AIP_SySy_peak_6924	0	+
chr8	129282775	129282880	m6AIP_SySy_peak_6933	0	+
chr9	17527005	17527101	m6AIP_SySy_peak_6951a	0	-
chr9	17531094	17531307	m6AIP_SySy_peak_6952a	0	-
chr9	19110103	19110209	m6AIP_SySy_peak_6953a	0	+
chr9	19110210	19110288	m6AIP_SySy_peak_6953b	0	+
chr9	20607143	20607393	m6AIP_SySy_peak_6963	0	-
chr9	21272940	21273114	m6AIP_SySy_peak_6977a	0	-
chr9	21273115	21273265	m6AIP_SySy_peak_6977b	0	-
chr9	21590078	21590209	m6AIP_SySy_peak_6982	0	+
chr9	31186799	31186899	m6AIP_SySy_peak_7008	0	+
chr9	31378720	31378970	m6AIP_SySy_peak_7009	0	+
chr9	43744111	43744277	m6AIP_SySy_peak_7032	0	+
chr9	44378884	44379095	m6AIP_SySy_peak_7039	0	-
chr9	45399525	45399625	m6AIP_SySy_peak_7054	0	+
chr9	45858432	45858547	m6AIP_SySy_peak_7056	0	-
chr9	45860530	45860656	m6AIP_SySy_peak_7057b	0	-
chr9	55950223	55950403	m6AIP_SySy_peak_7084	0	+
chr9	58470268	58470460	m6AIP_SySy_peak_7108	0	+
chr9	59329060	59329165	m6AIP_SySy_peak_7113	0	+
chr9	59486422	59486606	m6AIP_SySy_peak_7114b	0	-
chr9	65194234	65194375	m6AIP_SySy_peak_7134	0	+
chr9	65453749	65453905	m6AIP_SySy_peak_7135	0	+
chr9	78372815	78372922	m6AIP_SySy_peak_7172a	0	-
chr9	78372923	78373022	m6AIP_SySy_peak_7172b	0	-
chr9	88454088	88454159	m6AIP_SySy_peak_7181a	0	-
chr9	88454160	88454309	m6AIP_SySy_peak_7181b	0	-
chr9	95696048	95696172	m6AIP_SySy_peak_7186	0	+
chr9	96054835	96054954	m6AIP_SySy_peak_7187	0	+
chr9	101122892	101123039	m6AIP_SySy_peak_7200	0	+
chr9	108567703	108567876	m6AIP_SySy_peak_7255a	0	+
chr9	108567877	108568028	m6AIP_SySy_peak_7255b	0	+
chr9	114723789	114723980	m6AIP_SySy_peak_7304	0	+
chr9	119433577	119433827	m6AIP_SySy_peak_7314	0	+
chr9	119441049	119441182	m6AIP_SySy_peak_7316a	0	+
chr9	119441183	119441257	m6AIP_SySy_peak_7316b	0	+
chrX	7841468	7841673	m6AIP_SySy_peak_7339	0	+
chrX	23607223	23607392	m6AIP_SySy_peak_7350	0	-
chrX	36814953	36815101	m6AIP_SySy_peak_7353	0	-
chrX	48248540	48248644	m6AIP_SySy_peak_7356a	0	-
chrX	48248645	48248748	m6AIP_SySy_peak_7356b	0	-
chrX	48249324	48249451	m6AIP_SySy_peak_7357a	0	-
chrX	48249452	48249587	m6AIP_SySy_peak_7357b	0	-
chrX	93921036	93921218	m6AIP_SySy_peak_7382	0	-
chrX	93981292	93981410	m6AIP_SySy_peak_7383	0	+
chrX	94642881	94642993	m6AIP_SySy_peak_7390	0	+
chrX	105039233	105039483	m6AIP_SySy_peak_7424	0	-
chrX	127544055	127544209	m6AIP_SySy_peak_7431	0	-
chrY	1046997	1047160	m6AIP_SySy_peak_7463a	0	+
chrY	90828969	90829117	m6AIP_SySy_peak_7465	0	+
