# Supplementary material for: Acute depletion of METTL3 implicates N6-methyladenosine in alternative intron/exon inclusion in the nascent transcriptome
Source: Genome Res. 2021 Aug;31(8):1395–408. doi: 10.1101/gr.271635.120 (PMC8327914; doi:10.1101/gr.271635.120)
Supplement: Supplemental Material [file supp_gr.271635.120_Supplemental_Data_S1.zip › Supplemental_Data_S1/m6AIP_ConfGroup2.narrowPeak.refined.bed.intron]

chr1	6251387	6251507	m6AIP_SySy_peak_5a	0	+
chr1	6251508	6251619	m6AIP_SySy_peak_5b	0	+
chr1	30829439	30829626	m6AIP_SySy_peak_31	0	-
chr1	33801369	33801480	m6AIP_SySy_peak_36a	0	-
chr1	33801481	33801631	m6AIP_SySy_peak_36b	0	-
chr1	33801632	33801836	m6AIP_SySy_peak_36c	0	-
chr1	33801836	33802086	m6AIP_SySy_peak_36d	0	-
chr1	34182073	34182323	m6AIP_SySy_peak_40	0	+
chr1	36867666	36867766	m6AIP_SySy_peak_59	0	-
chr1	38060956	38061098	m6AIP_SySy_peak_62	0	-
chr1	42898600	42898744	m6AIP_SySy_peak_66b	0	+
chr1	42898745	42898951	m6AIP_SySy_peak_66c	0	+
chr1	42898990	42899171	m6AIP_SySy_peak_66d	0	+
chr1	52187589	52187758	m6AIP_SySy_peak_76a	0	-
chr1	52187759	52187868	m6AIP_SySy_peak_76b	0	-
chr1	63231425	63231675	m6AIP_SySy_peak_110	0	+
chr1	63232850	63232950	m6AIP_SySy_peak_112a	0	+
chr1	63232951	63233154	m6AIP_SySy_peak_112b	0	+
chr1	86526981	86527178	m6AIP_SySy_peak_165a	0	+
chr1	86527214	86527370	m6AIP_SySy_peak_165b	0	+
chr1	86527371	86527528	m6AIP_SySy_peak_165c	0	+
chr1	89581324	89581471	m6AIP_SySy_peak_180	0	+
chr1	92911513	92911675	m6AIP_SySy_peak_186	0	+
chr1	93749286	93749408	m6AIP_SySy_peak_195	0	-
chr1	105567547	105567725	m6AIP_SySy_peak_202	0	-
chr1	132204629	132204794	m6AIP_SySy_peak_246a	0	+
chr1	132204795	132204912	m6AIP_SySy_peak_246b	0	+
chr1	132359853	132359977	m6AIP_SySy_peak_249	0	-
chr1	136707821	136707936	m6AIP_SySy_peak_283a	0	+
chr1	136707937	136708084	m6AIP_SySy_peak_283b	0	+
chr1	136708085	136708215	m6AIP_SySy_peak_283c	0	+
chr1	136709257	136709378	m6AIP_SySy_peak_284a	0	+
chr1	136709379	136709450	m6AIP_SySy_peak_284b	0	+
chr1	153442417	153442667	m6AIP_SySy_peak_301	0	+
chr1	156051825	156051984	m6AIP_SySy_peak_313b	0	+
chr1	162692156	162692301	m6AIP_SySy_peak_335	0	-
chr10	11202866	11203116	m6AIP_SySy_peak_476	0	+
chr10	30588676	30588811	m6AIP_SySy_peak_501a	0	-
chr10	30588812	30588967	m6AIP_SySy_peak_501b	0	-
chr10	41800079	41800280	m6AIP_SySy_peak_529b	0	-
chr10	41800281	41800451	m6AIP_SySy_peak_529c	0	-
chr10	43357091	43357228	m6AIP_SySy_peak_535	0	+
chr10	59202253	59202384	m6AIP_SySy_peak_553	0	-
chr10	62822316	62822470	m6AIP_SySy_peak_571	0	-
chr10	68132895	68133041	m6AIP_SySy_peak_585a	0	-
chr10	78037962	78038101	m6AIP_SySy_peak_610a	0	-
chr10	78038102	78038234	m6AIP_SySy_peak_610b	0	-
chr10	79738745	79738871	m6AIP_SySy_peak_627	0	-
chr10	79856757	79856895	m6AIP_SySy_peak_630	0	+
chr10	80080952	80081056	m6AIP_SySy_peak_636	0	-
chr10	80082367	80082471	m6AIP_SySy_peak_637	0	-
chr10	80549013	80549253	m6AIP_SySy_peak_648	0	-
chr10	80606707	80606919	m6AIP_SySy_peak_650a	0	+
chr10	80606920	80607151	m6AIP_SySy_peak_650b	0	+
chr10	80607406	80607569	m6AIP_SySy_peak_651	0	+
chr10	80718757	80718910	m6AIP_SySy_peak_653	0	-
chr10	81078701	81078843	m6AIP_SySy_peak_659	0	+
chr10	81113202	81113322	m6AIP_SySy_peak_660	0	+
chr10	81147549	81147707	m6AIP_SySy_peak_663	0	+
chr10	89813252	89813495	m6AIP_SySy_peak_711	0	+
chr10	115385958	115386066	m6AIP_SySy_peak_747a	0	+
chr10	115386067	115386168	m6AIP_SySy_peak_747b	0	+
chr10	115390614	115390716	m6AIP_SySy_peak_748a	0	+
chr10	118147182	118147432	m6AIP_SySy_peak_757	0	+
chr10	120109300	120109450	m6AIP_SySy_peak_762a	0	-
chr10	120110574	120110773	m6AIP_SySy_peak_763	0	-
chr10	128115248	128115349	m6AIP_SySy_peak_787b	0	+
chr10	128115350	128115433	m6AIP_SySy_peak_787c	0	+
chr10	128565475	128565608	m6AIP_SySy_peak_796	0	-
chr11	3127018	3127191	m6AIP_SySy_peak_804	0	+
chr11	3331112	3331317	m6AIP_SySy_peak_808	0	-
chr11	3417200	3417450	m6AIP_SySy_peak_811	0	-
chr11	3650649	3650899	m6AIP_SySy_peak_817	0	+
chr11	5060789	5060956	m6AIP_SySy_peak_825	0	-
chr11	5064376	5064487	m6AIP_SySy_peak_826	0	-
chr11	5788910	5789037	m6AIP_SySy_peak_835a	0	+
chr11	5789038	5789233	m6AIP_SySy_peak_835b	0	+
chr11	6121301	6121551	m6AIP_SySy_peak_839	0	-
chr11	20238558	20238711	m6AIP_SySy_peak_860	0	-
chr11	21143638	21143760	m6AIP_SySy_peak_866a	0	+
chr11	21143761	21143899	m6AIP_SySy_peak_866b	0	+
chr11	21144535	21144671	m6AIP_SySy_peak_868	0	+
chr11	30197923	30198044	m6AIP_SySy_peak_900	0	-
chr11	31369027	31369250	m6AIP_SySy_peak_903a	0	-
chr11	31369251	31369457	m6AIP_SySy_peak_903b	0	-
chr11	34830549	34830649	m6AIP_SySy_peak_915	0	-
chr11	45879521	45879660	m6AIP_SySy_peak_925	0	+
chr11	60539250	60539480	m6AIP_SySy_peak_998	0	+
chr11	65130284	65130534	m6AIP_SySy_peak_1033	0	-
chr11	77538254	77538357	m6AIP_SySy_peak_1119	0	-
chr11	77778306	77778420	m6AIP_SySy_peak_1126c	0	+
chr11	77859161	77859289	m6AIP_SySy_peak_1127	0	+
chr11	84821977	84822136	m6AIP_SySy_peak_1172	0	-
chr11	87109761	87109937	m6AIP_SySy_peak_1191	0	+
chr11	96261775	96261966	m6AIP_SySy_peak_1225a	0	+
chr11	96261967	96262169	m6AIP_SySy_peak_1225b	0	+
chr11	96806971	96807098	m6AIP_SySy_peak_1226	0	+
chr11	97519322	97519452	m6AIP_SySy_peak_1237	0	-
chr11	98800490	98800578	m6AIP_SySy_peak_1259a	0	+
chr11	98800579	98800698	m6AIP_SySy_peak_1259b	0	+
chr11	103376318	103376484	m6AIP_SySy_peak_1298a	0	-
chr11	103376485	103376579	m6AIP_SySy_peak_1298b	0	-
chr11	108578537	108578706	m6AIP_SySy_peak_1324	0	+
chr11	115576310	115576451	m6AIP_SySy_peak_1340b	0	+
chr11	115612000	115612162	m6AIP_SySy_peak_1344a	0	-
chr11	115612163	115612400	m6AIP_SySy_peak_1344b	0	-
chr11	116024272	116024409	m6AIP_SySy_peak_1348	0	-
chr11	117157207	117157276	m6AIP_SySy_peak_1359a	0	+
chr11	117157277	117157431	m6AIP_SySy_peak_1359b	0	+
chr11	117654897	117655094	m6AIP_SySy_peak_1360a	0	+
chr11	117655095	117655289	m6AIP_SySy_peak_1360b	0	+
chr11	117655487	117655635	m6AIP_SySy_peak_1361	0	+
chr11	117723556	117723741	m6AIP_SySy_peak_1364	0	+
chr11	117724529	117724678	m6AIP_SySy_peak_1365a	0	+
chr11	117724679	117724790	m6AIP_SySy_peak_1365b	0	+
chr12	3416401	3416609	m6AIP_SySy_peak_1430	0	-
chr12	24061733	24061833	m6AIP_SySy_peak_1473	0	-
chr12	33134760	33134925	m6AIP_SySy_peak_1480a	0	-
chr12	41173105	41173275	m6AIP_SySy_peak_1486	0	+
chr12	73282312	73282538	m6AIP_SySy_peak_1531	0	-
chr12	75515548	75515667	m6AIP_SySy_peak_1535a	0	-
chr12	76781419	76781531	m6AIP_SySy_peak_1545	0	+
chr12	79670677	79670927	m6AIP_SySy_peak_1559	0	+
chr12	80259155	80259333	m6AIP_SySy_peak_1562	0	-
chr12	80945596	80945748	m6AIP_SySy_peak_1565	0	+
chr12	84192410	84192535	m6AIP_SySy_peak_1590a	0	-
chr12	84192536	84192661	m6AIP_SySy_peak_1590b	0	-
chr12	84193662	84193762	m6AIP_SySy_peak_1591	0	-
chr12	84418141	84418267	m6AIP_SySy_peak_1592a	0	+
chr12	84418268	84418377	m6AIP_SySy_peak_1592b	0	+
chr12	85053977	85054130	m6AIP_SySy_peak_1598	0	+
chr12	87286596	87286756	m6AIP_SySy_peak_1619	0	-
chr12	91684706	91684889	m6AIP_SySy_peak_1623	0	-
chr12	98813781	98813863	m6AIP_SySy_peak_1627a	0	-
chr12	101924060	101924267	m6AIP_SySy_peak_1642	0	-
chr12	108869932	108870136	m6AIP_SySy_peak_1670	0	-
chr13	3485852	3485960	m6AIP_SySy_peak_1733	0	+
chr13	3917630	3917777	m6AIP_SySy_peak_1738	0	-
chr13	6604706	6604878	m6AIP_SySy_peak_1740	0	-
chr13	8849421	8849521	m6AIP_SySy_peak_1741	0	-
chr13	21181254	21181361	m6AIP_SySy_peak_1762a	0	+
chr13	21448195	21448298	m6AIP_SySy_peak_1770	0	-
chr13	23600160	23600268	m6AIP_SySy_peak_1786	0	-
chr13	40887367	40887526	m6AIP_SySy_peak_1816	0	+
chr13	40917795	40917950	m6AIP_SySy_peak_1817	0	+
chr13	40918689	40918795	m6AIP_SySy_peak_1819	0	+
chr13	53398094	53398237	m6AIP_SySy_peak_1855	0	+
chr13	59477374	59477505	m6AIP_SySy_peak_1880	0	-
chr13	62161272	62161379	m6AIP_SySy_peak_1888	0	+
chr13	62548946	62549137	m6AIP_SySy_peak_1895	0	-
chr13	62553206	62553456	m6AIP_SySy_peak_1896	0	-
chr13	63272935	63273068	m6AIP_SySy_peak_1901a	0	+
chr13	63273069	63273209	m6AIP_SySy_peak_1901b	0	+
chr13	63273868	63274081	m6AIP_SySy_peak_1902	0	+
chr13	63299082	63299196	m6AIP_SySy_peak_1903	0	+
chr13	73925794	73925979	m6AIP_SySy_peak_1951a	0	-
chr13	76005711	76005961	m6AIP_SySy_peak_1963	0	-
chr13	76018180	76018355	m6AIP_SySy_peak_1964a	0	-
chr13	76018356	76018485	m6AIP_SySy_peak_1964b	0	-
chr13	81530385	81530601	m6AIP_SySy_peak_1970	0	-
chr13	98027769	98027949	m6AIP_SySy_peak_2012	0	-
chr13	104050288	104050496	m6AIP_SySy_peak_2025a	0	-
chr13	106834030	106834269	m6AIP_SySy_peak_2029	0	-
chr13	109685575	109685825	m6AIP_SySy_peak_2033	0	+
chr13	112870306	112870468	m6AIP_SySy_peak_2048	0	-
chr13	118386393	118386632	m6AIP_SySy_peak_2060	0	-
chr14	20387721	20387895	m6AIP_SySy_peak_2084	0	-
chr14	27430023	27430153	m6AIP_SySy_peak_2109	0	+
chr14	30560900	30561053	m6AIP_SySy_peak_2116	0	+
chr14	31493308	31493527	m6AIP_SySy_peak_2125a	0	-
chr14	32327775	32328025	m6AIP_SySy_peak_2129	0	+
chr14	47311168	47311308	m6AIP_SySy_peak_2149	0	+
chr14	56668681	56668822	m6AIP_SySy_peak_2199	0	+
chr14	59223976	59224153	m6AIP_SySy_peak_2212	0	+
chr14	61204274	61204494	m6AIP_SySy_peak_2223	0	+
chr14	61209186	61209436	m6AIP_SySy_peak_2225	0	+
chr14	61209924	61210077	m6AIP_SySy_peak_2226a	0	+
chr14	61214019	61214252	m6AIP_SySy_peak_2228a	0	+
chr14	61214253	61214418	m6AIP_SySy_peak_2228b	0	+
chr14	61214595	61214845	m6AIP_SySy_peak_2229	0	+
chr14	61215153	61215253	m6AIP_SySy_peak_2230	0	+
chr14	63191350	63191600	m6AIP_SySy_peak_2233	0	-
chr14	63664936	63665121	m6AIP_SySy_peak_2236	0	+
chr14	66101804	66102054	m6AIP_SySy_peak_2245	0	-
chr14	76440048	76440298	m6AIP_SySy_peak_2274	0	+
chr14	78611190	78611302	m6AIP_SySy_peak_2282	0	-
chr14	79096769	79096886	m6AIP_SySy_peak_2283	0	+
chr14	118604284	118604410	m6AIP_SySy_peak_2306	0	-
chr15	25808759	25808873	m6AIP_SySy_peak_2333a	0	+
chr15	25808874	25809008	m6AIP_SySy_peak_2333b	0	+
chr15	35109373	35109477	m6AIP_SySy_peak_2344	0	-
chr15	36073545	36073684	m6AIP_SySy_peak_2347	0	-
chr15	37943895	37944008	m6AIP_SySy_peak_2353	0	-
chr15	66609723	66609839	m6AIP_SySy_peak_2389	0	+
chr15	66613284	66613438	m6AIP_SySy_peak_2390	0	+
chr15	76405321	76405495	m6AIP_SySy_peak_2441	0	+
chr15	76538199	76538421	m6AIP_SySy_peak_2442a	0	-
chr15	79918881	79919072	m6AIP_SySy_peak_2475	0	-
chr15	85863736	85863957	m6AIP_SySy_peak_2518	0	+
chr15	97376798	97376957	m6AIP_SySy_peak_2561	0	+
chr16	4165441	4165623	m6AIP_SySy_peak_2625a	0	-
chr16	5049332	5049582	m6AIP_SySy_peak_2636	0	-
chr16	16075961	16076115	m6AIP_SySy_peak_2673	0	-
chr16	16126314	16126429	m6AIP_SySy_peak_2674	0	-
chr16	17778273	17778410	m6AIP_SySy_peak_2690	0	+
chr16	18877994	18878237	m6AIP_SySy_peak_2702	0	+
chr16	31036058	31036160	m6AIP_SySy_peak_2731a	0	-
chr16	31036161	31036360	m6AIP_SySy_peak_2731b	0	-
chr16	48293677	48293763	m6AIP_SySy_peak_2782a	0	+
chr16	48498168	48498337	m6AIP_SySy_peak_2783	0	+
chr16	62855449	62855550	m6AIP_SySy_peak_2799	0	+
chr16	62855717	62855890	m6AIP_SySy_peak_2800a	0	+
chr16	62855891	62856100	m6AIP_SySy_peak_2800b	0	+
chr16	62870318	62870473	m6AIP_SySy_peak_2801	0	+
chr16	90239540	90239660	m6AIP_SySy_peak_2828a	0	-
chr16	90239661	90239859	m6AIP_SySy_peak_2828b	0	-
chr16	91034587	91034734	m6AIP_SySy_peak_2839	0	-
chr16	91662600	91662674	m6AIP_SySy_peak_2849a	0	+
chr16	91662675	91662750	m6AIP_SySy_peak_2849b	0	+
chr16	91749527	91749640	m6AIP_SySy_peak_2850	0	+
chr16	92078431	92078600	m6AIP_SySy_peak_2852c	0	+
chr16	92465028	92465278	m6AIP_SySy_peak_2854	0	-
chr16	92695986	92696088	m6AIP_SySy_peak_2855	0	-
chr16	93589697	93589851	m6AIP_SySy_peak_2856a	0	-
chr16	93590033	93590248	m6AIP_SySy_peak_2856c	0	-
chr16	94395070	94395176	m6AIP_SySy_peak_2864a	0	+
chr16	94395177	94395300	m6AIP_SySy_peak_2864b	0	+
chr16	94395301	94395426	m6AIP_SySy_peak_2864c	0	+
chr16	94395427	94395606	m6AIP_SySy_peak_2864d	0	+
chr16	94396824	94397001	m6AIP_SySy_peak_2866	0	+
chr16	96001857	96001996	m6AIP_SySy_peak_2874a	0	-
chr16	96001997	96002157	m6AIP_SySy_peak_2874b	0	-
chr16	96004730	96004832	m6AIP_SySy_peak_2875	0	-
chr16	98081610	98081792	m6AIP_SySy_peak_2887	0	-
chr17	13848931	13849132	m6AIP_SySy_peak_2910	0	+
chr17	23806894	23806978	m6AIP_SySy_peak_2963a	0	+
chr17	23806979	23807094	m6AIP_SySy_peak_2963b	0	+
chr17	24720896	24720987	m6AIP_SySy_peak_2981b	0	+
chr17	24915397	24915522	m6AIP_SySy_peak_2987a	0	-
chr17	24915523	24915668	m6AIP_SySy_peak_2987b	0	-
chr17	24915965	24916197	m6AIP_SySy_peak_2988	0	-
chr17	25875867	25876054	m6AIP_SySy_peak_3002	0	+
chr17	26253011	26253261	m6AIP_SySy_peak_3007	0	+
chr17	26924837	26925008	m6AIP_SySy_peak_3012b	0	+
chr17	26925009	26925136	m6AIP_SySy_peak_3012c	0	+
chr17	27913624	27913771	m6AIP_SySy_peak_3021	0	+
chr17	28042214	28042319	m6AIP_SySy_peak_3022	0	+
chr17	29702787	29703005	m6AIP_SySy_peak_3041	0	-
chr17	30505148	30505277	m6AIP_SySy_peak_3043	0	-
chr17	32333718	32333801	m6AIP_SySy_peak_3059a	0	-
chr17	32333802	32333980	m6AIP_SySy_peak_3059b	0	-
chr17	33650323	33650419	m6AIP_SySy_peak_3079c	0	-
chr17	33818395	33818572	m6AIP_SySy_peak_3080d	0	+
chr17	53676682	53676899	m6AIP_SySy_peak_3175	0	-
chr17	56096504	56096605	m6AIP_SySy_peak_3181a	0	+
chr17	56096606	56096705	m6AIP_SySy_peak_3181b	0	+
chr17	56391080	56391318	m6AIP_SySy_peak_3189	0	+
chr17	56566494	56566744	m6AIP_SySy_peak_3193	0	-
chr17	56877297	56877505	m6AIP_SySy_peak_3199	0	+
chr17	70850628	70850863	m6AIP_SySy_peak_3232	0	-
chr17	71597753	71597856	m6AIP_SySy_peak_3240	0	-
chr17	84994514	84994602	m6AIP_SySy_peak_3270a	0	+
chr17	84994603	84994784	m6AIP_SySy_peak_3270b	0	+
chr17	87030474	87030657	m6AIP_SySy_peak_3273a	0	+
chr17	87030658	87030776	m6AIP_SySy_peak_3273b	0	+
chr17	94816175	94816351	m6AIP_SySy_peak_3289	0	-
chr18	3267841	3268022	m6AIP_SySy_peak_3291	0	-
chr18	6029601	6029703	m6AIP_SySy_peak_3299a	0	-
chr18	6029704	6029825	m6AIP_SySy_peak_3299b	0	-
chr18	6029944	6030050	m6AIP_SySy_peak_3300	0	-
chr18	31770431	31770599	m6AIP_SySy_peak_3336	0	+
chr18	36610181	36610325	m6AIP_SySy_peak_3365	0	+
chr18	36625966	36626068	m6AIP_SySy_peak_3368	0	+
chr18	37658067	37658253	m6AIP_SySy_peak_3376	0	+
chr18	37757798	37758031	m6AIP_SySy_peak_3393	0	+
chr18	37761994	37762075	m6AIP_SySy_peak_3394a	0	+
chr18	37762076	37762170	m6AIP_SySy_peak_3394b	0	+
chr18	37762171	37762278	m6AIP_SySy_peak_3394c	0	+
chr18	37765982	37766127	m6AIP_SySy_peak_3398b	0	+
chr18	37767903	37768055	m6AIP_SySy_peak_3400	0	+
chr18	37806343	37806456	m6AIP_SySy_peak_3401a	0	+
chr18	37806457	37806582	m6AIP_SySy_peak_3401b	0	+
chr18	37816386	37816636	m6AIP_SySy_peak_3403	0	+
chr18	38332468	38332583	m6AIP_SySy_peak_3406	0	-
chr18	61584211	61584339	m6AIP_SySy_peak_3441	0	+
chr18	61587204	61587439	m6AIP_SySy_peak_3443	0	+
chr18	77673510	77673685	m6AIP_SySy_peak_3485a	0	-
chr18	77673686	77673872	m6AIP_SySy_peak_3485b	0	-
chr18	80211621	80211752	m6AIP_SySy_peak_3495	0	+
chr18	80212228	80212478	m6AIP_SySy_peak_3496	0	+
chr18	84552912	84553021	m6AIP_SySy_peak_3508	0	-
chr19	5952499	5952746	m6AIP_SySy_peak_3559	0	-
chr19	6218489	6218739	m6AIP_SySy_peak_3563	0	+
chr19	6335124	6335374	m6AIP_SySy_peak_3566	0	+
chr19	6364346	6364517	m6AIP_SySy_peak_3567	0	+
chr19	23142755	23143005	m6AIP_SySy_peak_3620	0	+
chr19	24476290	24476417	m6AIP_SySy_peak_3632	0	-
chr19	37277998	37278137	m6AIP_SySy_peak_3669	0	-
chr19	47050319	47050455	m6AIP_SySy_peak_3734	0	-
chr19	56812912	56813100	m6AIP_SySy_peak_3748a	0	-
chr2	10079834	10079974	m6AIP_SySy_peak_3782	0	-
chr2	20519675	20519832	m6AIP_SySy_peak_3797	0	+
chr2	20796375	20796496	m6AIP_SySy_peak_3798	0	+
chr2	26364555	26364739	m6AIP_SySy_peak_3827	0	-
chr2	26385367	26385456	m6AIP_SySy_peak_3831a	0	-
chr2	26387270	26387390	m6AIP_SySy_peak_3832a	0	-
chr2	26387391	26387505	m6AIP_SySy_peak_3832b	0	-
chr2	26387627	26387739	m6AIP_SySy_peak_3833	0	-
chr2	29923922	29924172	m6AIP_SySy_peak_3874	0	+
chr2	30814718	30814968	m6AIP_SySy_peak_3883	0	+
chr2	31032176	31032426	m6AIP_SySy_peak_3890	0	-
chr2	31032621	31032764	m6AIP_SySy_peak_3891a	0	-
chr2	31032765	31033015	m6AIP_SySy_peak_3891b	0	-
chr2	32244122	32244259	m6AIP_SySy_peak_3900	0	+
chr2	32961820	32961891	m6AIP_SySy_peak_3910a	0	+
chr2	32961892	32962032	m6AIP_SySy_peak_3910b	0	+
chr2	52072889	52073139	m6AIP_SySy_peak_3941	0	+
chr2	59321798	59322048	m6AIP_SySy_peak_3951	0	+
chr2	59824636	59824885	m6AIP_SySy_peak_3952	0	+
chr2	71216301	71216495	m6AIP_SySy_peak_3964	0	+
chr2	71519916	71520061	m6AIP_SySy_peak_3965	0	+
chr2	84441923	84442007	m6AIP_SySy_peak_3988a	0	-
chr2	93868778	93868921	m6AIP_SySy_peak_4015	0	-
chr2	101793554	101793662	m6AIP_SySy_peak_4019	0	-
chr2	104569090	104569242	m6AIP_SySy_peak_4021	0	+
chr2	104570634	104570859	m6AIP_SySy_peak_4023a	0	+
chr2	104570860	104571060	m6AIP_SySy_peak_4023b	0	+
chr2	109312399	109312479	m6AIP_SySy_peak_4029a	0	+
chr2	109312480	109312658	m6AIP_SySy_peak_4029b	0	+
chr2	109313989	109314239	m6AIP_SySy_peak_4030	0	+
chr2	125088794	125088928	m6AIP_SySy_peak_4090	0	-
chr2	128131579	128131753	m6AIP_SySy_peak_4101	0	+
chr2	130423802	130424029	m6AIP_SySy_peak_4116	0	-
chr2	131178890	131179103	m6AIP_SySy_peak_4123	0	-
chr2	150338836	150338973	m6AIP_SySy_peak_4153	0	-
chr2	150340994	150341147	m6AIP_SySy_peak_4154	0	-
chr2	150342291	150342412	m6AIP_SySy_peak_4155	0	-
chr2	150927547	150927648	m6AIP_SySy_peak_4159	0	+
chr2	152350177	152350294	m6AIP_SySy_peak_4168	0	+
chr2	152687544	152687732	m6AIP_SySy_peak_4172c	0	+
chr2	154569091	154569202	m6AIP_SySy_peak_4191	0	-
chr2	158781467	158781599	m6AIP_SySy_peak_4226	0	+
chr2	160762083	160762311	m6AIP_SySy_peak_4229	0	+
chr2	164083334	164083478	m6AIP_SySy_peak_4242	0	+
chr2	168205135	168205281	m6AIP_SySy_peak_4274	0	-
chr2	177908416	177908622	m6AIP_SySy_peak_4311	0	+
chr2	177909124	177909246	m6AIP_SySy_peak_4312	0	+
chr2	180638179	180638295	m6AIP_SySy_peak_4326	0	-
chr2	180667549	180667746	m6AIP_SySy_peak_4330a	0	-
chr2	180667747	180667983	m6AIP_SySy_peak_4330b	0	-
chr3	9464066	9464274	m6AIP_SySy_peak_4366	0	-
chr3	9552587	9552837	m6AIP_SySy_peak_4368	0	-
chr3	32455660	32455786	m6AIP_SySy_peak_4398	0	+
chr3	33832262	33832419	m6AIP_SySy_peak_4404	0	-
chr3	34650825	34651005	m6AIP_SySy_peak_4406	0	+
chr3	52994043	52994188	m6AIP_SySy_peak_4436	0	-
chr3	69005506	69005692	m6AIP_SySy_peak_4451	0	+
chr3	103355059	103355303	m6AIP_SySy_peak_4568	0	+
chr3	104781440	104781645	m6AIP_SySy_peak_4578a	0	+
chr3	104781646	104781823	m6AIP_SySy_peak_4578b	0	+
chr3	107695887	107696099	m6AIP_SySy_peak_4595	0	-
chr3	137864659	137864784	m6AIP_SySy_peak_4642	0	+
chr3	152409413	152409589	m6AIP_SySy_peak_4655a	0	+
chr3	152409960	152410139	m6AIP_SySy_peak_4656	0	+
chr4	32739206	32739331	m6AIP_SySy_peak_4705	0	+
chr4	34590220	34590360	m6AIP_SySy_peak_4712a	0	-
chr4	41012024	41012274	m6AIP_SySy_peak_4723	0	+
chr4	53567539	53567701	m6AIP_SySy_peak_4762	0	+
chr4	55003726	55003860	m6AIP_SySy_peak_4764	0	+
chr4	55530962	55531077	m6AIP_SySy_peak_4770	0	-
chr4	55531737	55531852	m6AIP_SySy_peak_4771a	0	-
chr4	94511826	94511947	m6AIP_SySy_peak_4808a	0	-
chr4	94511948	94512108	m6AIP_SySy_peak_4808b	0	-
chr4	99930840	99930983	m6AIP_SySy_peak_4818a	0	+
chr4	99930984	99931111	m6AIP_SySy_peak_4818b	0	+
chr4	108582617	108582755	m6AIP_SySy_peak_4846a	0	+
chr4	108582756	108582929	m6AIP_SySy_peak_4846b	0	+
chr4	108582930	108583118	m6AIP_SySy_peak_4846c	0	+
chr4	108591720	108591820	m6AIP_SySy_peak_4849	0	+
chr4	108718040	108718211	m6AIP_SySy_peak_4853a	0	-
chr4	108718212	108718424	m6AIP_SySy_peak_4853b	0	-
chr4	108848080	108848300	m6AIP_SySy_peak_4854	0	+
chr4	117124697	117124806	m6AIP_SySy_peak_4873	0	-
chr4	123409449	123409573	m6AIP_SySy_peak_4897a	0	-
chr4	123409574	123409674	m6AIP_SySy_peak_4897b	0	-
chr4	123410783	123410895	m6AIP_SySy_peak_4898b	0	-
chr4	123410896	123410998	m6AIP_SySy_peak_4898c	0	-
chr4	123411357	123411528	m6AIP_SySy_peak_4899a	0	-
chr4	123411529	123411690	m6AIP_SySy_peak_4899b	0	-
chr4	123664542	123664792	m6AIP_SySy_peak_4906	0	-
chr4	123665126	123665251	m6AIP_SySy_peak_4907a	0	-
chr4	132547838	132547984	m6AIP_SySy_peak_4961	0	+
chr4	136329305	136329479	m6AIP_SySy_peak_5002	0	+
chr4	140702110	140702199	m6AIP_SySy_peak_5029a	0	+
chr4	140708948	140709198	m6AIP_SySy_peak_5030	0	+
chr4	140714119	140714320	m6AIP_SySy_peak_5031	0	+
chr4	140715176	140715286	m6AIP_SySy_peak_5032	0	+
chr4	141148876	141149019	m6AIP_SySy_peak_5034	0	+
chr4	141149179	141149314	m6AIP_SySy_peak_5035	0	+
chr4	141163927	141164034	m6AIP_SySy_peak_5036a	0	+
chr4	141164035	141164158	m6AIP_SySy_peak_5036b	0	+
chr4	143128565	143128815	m6AIP_SySy_peak_5062	0	-
chr4	147333302	147333552	m6AIP_SySy_peak_5090	0	+
chr4	148050594	148050818	m6AIP_SySy_peak_5102	0	+
chr4	148154739	148154845	m6AIP_SySy_peak_5106	0	-
chr4	149718310	149718560	m6AIP_SySy_peak_5116	0	-
chr4	150903085	150903229	m6AIP_SySy_peak_5123	0	-
chr4	152025952	152026129	m6AIP_SySy_peak_5132	0	-
chr5	3796759	3796921	m6AIP_SySy_peak_5167a	0	-
chr5	3797735	3797874	m6AIP_SySy_peak_5168	0	-
chr5	3798824	3799039	m6AIP_SySy_peak_5169	0	-
chr5	22528133	22528359	m6AIP_SySy_peak_5188	0	-
chr5	23513594	23513844	m6AIP_SySy_peak_5194	0	-
chr5	25321764	25322009	m6AIP_SySy_peak_5204	0	-
chr5	28209689	28209831	m6AIP_SySy_peak_5209	0	-
chr5	29342036	29342235	m6AIP_SySy_peak_5213	0	-
chr5	29364959	29365068	m6AIP_SySy_peak_5214	0	-
chr5	31252512	31252762	m6AIP_SySy_peak_5234	0	+
chr5	34167681	34167903	m6AIP_SySy_peak_5251	0	-
chr5	35717964	35718113	m6AIP_SySy_peak_5262	0	-
chr5	64804420	64804520	m6AIP_SySy_peak_5308	0	+
chr5	67469393	67469600	m6AIP_SySy_peak_5315a	0	+
chr5	67470806	67471046	m6AIP_SySy_peak_5316	0	+
chr5	73072347	73072533	m6AIP_SySy_peak_5322a	0	-
chr5	73072534	73072667	m6AIP_SySy_peak_5322b	0	-
chr5	86829450	86829637	m6AIP_SySy_peak_5340c	0	+
chr5	97087338	97087588	m6AIP_SySy_peak_5347	0	-
chr5	104823785	104823895	m6AIP_SySy_peak_5375	0	-
chr5	104824452	104824586	m6AIP_SySy_peak_5376	0	-
chr5	110430040	110430147	m6AIP_SySy_peak_5411	0	-
chr5	110430736	110430986	m6AIP_SySy_peak_5412	0	-
chr5	112344075	112344323	m6AIP_SySy_peak_5429	0	+
chr5	115925564	115925682	m6AIP_SySy_peak_5470a	0	+
chr5	115925683	115925825	m6AIP_SySy_peak_5470b	0	+
chr5	115955193	115955310	m6AIP_SySy_peak_5472	0	+
chr5	121570111	121570282	m6AIP_SySy_peak_5500	0	-
chr5	122353641	122353822	m6AIP_SySy_peak_5508a	0	-
chr5	122801141	122801247	m6AIP_SySy_peak_5513	0	-
chr5	125047852	125047951	m6AIP_SySy_peak_5533a	0	-
chr5	129501681	129501931	m6AIP_SySy_peak_5542c	0	+
chr5	129501991	129502241	m6AIP_SySy_peak_5542d	0	+
chr5	135638998	135639165	m6AIP_SySy_peak_5576	0	+
chr5	138170674	138170856	m6AIP_SySy_peak_5592	0	-
chr5	144806727	144806850	m6AIP_SySy_peak_5630	0	+
chr5	146248855	146249063	m6AIP_SySy_peak_5634	0	+
chr5	147545719	147545969	m6AIP_SySy_peak_5643	0	+
chr5	150527383	150527510	m6AIP_SySy_peak_5652	0	+
chr5	150703697	150703852	m6AIP_SySy_peak_5664	0	+
chr6	5136736	5136961	m6AIP_SySy_peak_5676a	0	+
chr6	5136978	5137165	m6AIP_SySy_peak_5676b	0	+
chr6	5137166	5137309	m6AIP_SySy_peak_5676c	0	+
chr6	29750828	29750973	m6AIP_SySy_peak_5690	0	+
chr6	30140419	30140604	m6AIP_SySy_peak_5691a	0	+
chr6	30140605	30140785	m6AIP_SySy_peak_5691b	0	+
chr6	34895666	34895848	m6AIP_SySy_peak_5702	0	-
chr6	35037039	35037262	m6AIP_SySy_peak_5703a	0	-
chr6	35037263	35037487	m6AIP_SySy_peak_5703b	0	-
chr6	38492037	38492185	m6AIP_SySy_peak_5712b	0	+
chr6	49263688	49263791	m6AIP_SySy_peak_5739	0	-
chr6	54824455	54824574	m6AIP_SySy_peak_5745a	0	+
chr6	54824575	54824764	m6AIP_SySy_peak_5745b	0	+
chr6	71951404	71951517	m6AIP_SySy_peak_5766	0	+
chr6	90382553	90382803	m6AIP_SySy_peak_5808c	0	+
chr6	90664582	90664696	m6AIP_SySy_peak_5813	0	-
chr6	91046395	91046504	m6AIP_SySy_peak_5817	0	-
chr6	92145421	92145523	m6AIP_SySy_peak_5823	0	+
chr6	114643859	114644006	m6AIP_SySy_peak_5855	0	+
chr6	115848312	115848433	m6AIP_SySy_peak_5861	0	-
chr6	115848584	115848773	m6AIP_SySy_peak_5862a	0	-
chr6	116253228	116253373	m6AIP_SySy_peak_5865	0	+
chr6	117906934	117907066	m6AIP_SySy_peak_5869	0	+
chr6	128473263	128473428	m6AIP_SySy_peak_5922	0	+
chr6	128473709	128473829	m6AIP_SySy_peak_5923	0	+
chr6	136540474	136540591	m6AIP_SySy_peak_5938a	0	+
chr6	136540592	136540736	m6AIP_SySy_peak_5938b	0	+
chr7	12773929	12774036	m6AIP_SySy_peak_5990	0	-
chr7	13277779	13277883	m6AIP_SySy_peak_6002	0	-
chr7	14619560	14619663	m6AIP_SySy_peak_6003a	0	-
chr7	14619664	14619762	m6AIP_SySy_peak_6003b	0	-
chr7	14619862	14620112	m6AIP_SySy_peak_6004	0	-
chr7	14620572	14620662	m6AIP_SySy_peak_6005a	0	-
chr7	14620663	14620782	m6AIP_SySy_peak_6005b	0	-
chr7	14621989	14622073	m6AIP_SySy_peak_6006a	0	-
chr7	14622074	14622173	m6AIP_SySy_peak_6006b	0	-
chr7	16793584	16793717	m6AIP_SySy_peak_6021	0	+
chr7	25286531	25286781	m6AIP_SySy_peak_6050	0	+
chr7	25419157	25419320	m6AIP_SySy_peak_6057b	0	+
chr7	25419321	25419464	m6AIP_SySy_peak_6057c	0	+
chr7	25422765	25422991	m6AIP_SySy_peak_6058	0	+
chr7	25423143	25423267	m6AIP_SySy_peak_6059	0	+
chr7	25486693	25486854	m6AIP_SySy_peak_6060a	0	+
chr7	25486855	25486980	m6AIP_SySy_peak_6060b	0	+
chr7	28467559	28467720	m6AIP_SySy_peak_6096c	0	+
chr7	28467721	28467876	m6AIP_SySy_peak_6096d	0	+
chr7	28817219	28817369	m6AIP_SySy_peak_6100a	0	+
chr7	28817370	28817574	m6AIP_SySy_peak_6100b	0	+
chr7	29211755	29211963	m6AIP_SySy_peak_6103b	0	-
chr7	30586945	30587054	m6AIP_SySy_peak_6143d	0	-
chr7	35596208	35596388	m6AIP_SySy_peak_6153	0	+
chr7	41490415	41490572	m6AIP_SySy_peak_6170a	0	-
chr7	41490573	41490717	m6AIP_SySy_peak_6170b	0	-
chr7	42844314	42844528	m6AIP_SySy_peak_6192	0	-
chr7	44863649	44863866	m6AIP_SySy_peak_6219a	0	-
chr7	44863884	44864092	m6AIP_SySy_peak_6219b	0	-
chr7	44992613	44992863	m6AIP_SySy_peak_6221	0	+
chr7	45466447	45466620	m6AIP_SySy_peak_6231	0	-
chr7	45718904	45719148	m6AIP_SySy_peak_6236	0	+
chr7	79455036	79455214	m6AIP_SySy_peak_6278	0	-
chr7	79675695	79675880	m6AIP_SySy_peak_6283	0	+
chr7	80081018	80081172	m6AIP_SySy_peak_6290a	0	+
chr7	82269443	82269583	m6AIP_SySy_peak_6307	0	+
chr7	92666205	92666392	m6AIP_SySy_peak_6321	0	-
chr7	101823599	101823776	m6AIP_SySy_peak_6354a	0	-
chr7	105610859	105611066	m6AIP_SySy_peak_6367	0	-
chr7	118111746	118111896	m6AIP_SySy_peak_6392a	0	-
chr7	118112126	118112263	m6AIP_SySy_peak_6392c	0	-
chr7	130910812	130910941	m6AIP_SySy_peak_6485a	0	+
chr7	141069081	141069211	m6AIP_SySy_peak_6508f	0	+
chr8	8667349	8667441	m6AIP_SySy_peak_6543b	0	-
chr8	11615620	11615790	m6AIP_SySy_peak_6553	0	-
chr8	22482941	22483191	m6AIP_SySy_peak_6582	0	+
chr8	33804346	33804477	m6AIP_SySy_peak_6610	0	-
chr8	36583210	36583363	m6AIP_SySy_peak_6618	0	-
chr8	40500862	40500994	m6AIP_SySy_peak_6620	0	-
chr8	43306700	43306842	m6AIP_SySy_peak_6632	0	-
chr8	46482737	46482965	m6AIP_SySy_peak_6644	0	+
chr8	46577369	46577551	m6AIP_SySy_peak_6646	0	-
chr8	46616742	46616889	m6AIP_SySy_peak_6648	0	-
chr8	47504368	47504564	m6AIP_SySy_peak_6651	0	-
chr8	48137940	48138041	m6AIP_SySy_peak_6654	0	+
chr8	69298478	69298599	m6AIP_SySy_peak_6666	0	+
chr8	71258571	71258757	m6AIP_SySy_peak_6706	0	-
chr8	71259727	71259874	m6AIP_SySy_peak_6707c	0	-
chr8	77552108	77552214	m6AIP_SySy_peak_6724a	0	+
chr8	77552215	77552381	m6AIP_SySy_peak_6724b	0	+
chr8	77552549	77552773	m6AIP_SySy_peak_6725	0	+
chr8	78508229	78508479	m6AIP_SySy_peak_6731b	0	-
chr8	85037977	85038106	m6AIP_SySy_peak_6760	0	+
chr8	85084573	85084713	m6AIP_SySy_peak_6761	0	+
chr8	86728458	86728629	m6AIP_SySy_peak_6767	0	-
chr8	94043352	94043506	m6AIP_SySy_peak_6788	0	+
chr8	95452969	95453094	m6AIP_SySy_peak_6792	0	-
chr8	107085551	107085702	m6AIP_SySy_peak_6826	0	-
chr8	110714326	110714572	m6AIP_SySy_peak_6844	0	+
chr8	114514049	114514232	m6AIP_SySy_peak_6863	0	+
chr8	114538815	114538924	m6AIP_SySy_peak_6864	0	+
chr8	114818517	114818633	m6AIP_SySy_peak_6865	0	+
chr8	117257512	117257645	m6AIP_SySy_peak_6870	0	+
chr8	119547319	119547428	m6AIP_SySy_peak_6872b	0	-
chr8	120573196	120573446	m6AIP_SySy_peak_6877	0	+
chr8	121570383	121570529	m6AIP_SySy_peak_6881	0	-
chr8	122613514	122613647	m6AIP_SySy_peak_6893	0	+
chr8	124677328	124677500	m6AIP_SySy_peak_6909a	0	-
chr8	124677501	124677675	m6AIP_SySy_peak_6909b	0	-
chr9	20643999	20644231	m6AIP_SySy_peak_6964	0	-
chr9	20644414	20644568	m6AIP_SySy_peak_6965a	0	-
chr9	20870862	20871075	m6AIP_SySy_peak_6966	0	+
chr9	21019807	21020057	m6AIP_SySy_peak_6971	0	+
chr9	22247663	22247913	m6AIP_SySy_peak_6993	0	-
chr9	22249957	22250013	m6AIP_SySy_peak_6994a	0	-
chr9	22250014	22250071	m6AIP_SySy_peak_6994b	0	-
chr9	22433165	22433394	m6AIP_SySy_peak_6995	0	+
chr9	31167961	31168102	m6AIP_SySy_peak_7007	0	-
chr9	35209708	35209915	m6AIP_SySy_peak_7016	0	-
chr9	45907087	45907218	m6AIP_SySy_peak_7059	0	+
chr9	57751189	57751302	m6AIP_SySy_peak_7102a	0	-
chr9	57751303	57751463	m6AIP_SySy_peak_7102b	0	-
chr9	61923773	61923861	m6AIP_SySy_peak_7121a	0	-
chr9	66401481	66401597	m6AIP_SySy_peak_7146	0	+
chr9	72472151	72472361	m6AIP_SySy_peak_7156	0	-
chr9	72693956	72694104	m6AIP_SySy_peak_7161b	0	+
chr9	92605107	92605262	m6AIP_SySy_peak_7182	0	+
chr9	99520170	99520388	m6AIP_SySy_peak_7190	0	-
chr9	108044918	108045031	m6AIP_SySy_peak_7240	0	+
chr9	108054507	108054757	m6AIP_SySy_peak_7244	0	-
chr9	108541637	108541800	m6AIP_SySy_peak_7254	0	+
chr9	110040468	110040612	m6AIP_SySy_peak_7275b	0	+
chr9	113981899	113982083	m6AIP_SySy_peak_7295	0	-
chr9	113982213	113982313	m6AIP_SySy_peak_7296	0	-
chr9	114405067	114405249	m6AIP_SySy_peak_7297a	0	+
chr9	121460530	121460644	m6AIP_SySy_peak_7322b	0	+
chr9	122862206	122862324	m6AIP_SySy_peak_7331d	0	-
chrX	20848685	20848818	m6AIP_SySy_peak_7348	0	+
chrX	48273195	48273315	m6AIP_SySy_peak_7359a	0	+
chrX	48273316	48273431	m6AIP_SySy_peak_7359b	0	+
chrX	50560629	50560746	m6AIP_SySy_peak_7364a	0	-
chrX	93529174	93529305	m6AIP_SySy_peak_7381	0	-
chrX	101282988	101283116	m6AIP_SySy_peak_7403	0	+
chrX	102379324	102379423	m6AIP_SySy_peak_7412a	0	-
chrX	102379424	102379491	m6AIP_SySy_peak_7412b	0	-
chrX	104083220	104083328	m6AIP_SySy_peak_7419	0	-
chrX	104083440	104083559	m6AIP_SySy_peak_7420	0	-
chrX	135745093	135745211	m6AIP_SySy_peak_7434	0	+
chrX	157566976	157567182	m6AIP_SySy_peak_7452a	0	-
chrX	157567183	157567323	m6AIP_SySy_peak_7452b	0	-
chrX	157567867	157568095	m6AIP_SySy_peak_7453	0	-
