# Supplementary material for: Acute depletion of METTL3 implicates N6-methyladenosine in alternative intron/exon inclusion in the nascent transcriptome
Source: Genome Res. 2021 Aug;31(8):1395–408. doi: 10.1101/gr.271635.120 (PMC8327914; doi:10.1101/gr.271635.120)
Supplement: Supplemental Material [file supp_gr.271635.120_Supplemental_Data_S1.zip › Supplemental_Data_S1/m6AIP_ConfGroup2.summits.refined.bed.exon]

chr1	6248775	6248776	m6AIP_SySy_peak_3b	0	+
chr1	6248946	6248947	m6AIP_SySy_peak_3c	0	+
chr1	7169532	7169533	m6AIP_SySy_peak_6a	0	+
chr1	9546814	9546815	m6AIP_SySy_peak_8	0	+
chr1	9725270	9725271	m6AIP_SySy_peak_10	0	-
chr1	9747290	9747291	m6AIP_SySy_peak_11e	0	-
chr1	9747664	9747665	m6AIP_SySy_peak_12	0	-
chr1	9747993	9747994	m6AIP_SySy_peak_13a	0	-
chr1	9748087	9748088	m6AIP_SySy_peak_13b	0	-
chr1	9748182	9748183	m6AIP_SySy_peak_13c	0	-
chr1	12990062	12990063	m6AIP_SySy_peak_15a	0	-
chr1	15805754	15805755	m6AIP_SySy_peak_18	0	+
chr1	20935661	20935662	m6AIP_SySy_peak_21	0	+
chr1	23369622	23369623	m6AIP_SySy_peak_23	0	-
chr1	24029673	24029674	m6AIP_SySy_peak_26	0	-
chr1	30804895	30804896	m6AIP_SySy_peak_28	0	-
chr1	30805610	30805611	m6AIP_SySy_peak_30	0	-
chr1	30829990	30829991	m6AIP_SySy_peak_32a	0	-
chr1	30830111	30830112	m6AIP_SySy_peak_32b	0	-
chr1	33739964	33739965	m6AIP_SySy_peak_34b	0	+
chr1	34188151	34188152	m6AIP_SySy_peak_41	0	+
chr1	34228836	34228837	m6AIP_SySy_peak_45	0	+
chr1	34229109	34229110	m6AIP_SySy_peak_46	0	+
chr1	34811975	34811976	m6AIP_SySy_peak_48	0	+
chr1	34817150	34817151	m6AIP_SySy_peak_49	0	-
chr1	36106323	36106324	m6AIP_SySy_peak_51b	0	+
chr1	36512092	36512093	m6AIP_SySy_peak_54	0	+
chr1	36525282	36525283	m6AIP_SySy_peak_56	0	+
chr1	36527027	36527028	m6AIP_SySy_peak_57	0	+
chr1	36549358	36549359	m6AIP_SySy_peak_58	0	-
chr1	36939245	36939246	m6AIP_SySy_peak_60	0	-
chr1	37876122	37876123	m6AIP_SySy_peak_61	0	+
chr1	38088671	38088672	m6AIP_SySy_peak_63d	0	-
chr1	40024688	40024689	m6AIP_SySy_peak_65	0	+
chr1	42898535	42898536	m6AIP_SySy_peak_66a	0	+
chr1	43075363	43075364	m6AIP_SySy_peak_67	0	-
chr1	44118483	44118484	m6AIP_SySy_peak_68	0	-
chr1	44142970	44142971	m6AIP_SySy_peak_69a	0	+
chr1	44143189	44143190	m6AIP_SySy_peak_69b	0	+
chr1	46809811	46809812	m6AIP_SySy_peak_72a	0	-
chr1	46809885	46809886	m6AIP_SySy_peak_72b	0	-
chr1	46819203	46819204	m6AIP_SySy_peak_73	0	-
chr1	46835262	46835263	m6AIP_SySy_peak_74	0	-
chr1	46836108	46836109	m6AIP_SySy_peak_75b	0	-
chr1	52233069	52233070	m6AIP_SySy_peak_77	0	-
chr1	52920625	52920626	m6AIP_SySy_peak_79	0	+
chr1	53206778	53206779	m6AIP_SySy_peak_81	0	-
chr1	55238050	55238051	m6AIP_SySy_peak_83a	0	+
chr1	57382998	57382999	m6AIP_SySy_peak_84	0	+
chr1	58461442	58461443	m6AIP_SySy_peak_88	0	+
chr1	58464059	58464060	m6AIP_SySy_peak_89b	0	-
chr1	58529854	58529855	m6AIP_SySy_peak_90	0	-
chr1	58902936	58902937	m6AIP_SySy_peak_92	0	-
chr1	59163834	59163835	m6AIP_SySy_peak_93a	0	-
chr1	59164000	59164001	m6AIP_SySy_peak_93b	0	-
chr1	59215291	59215292	m6AIP_SySy_peak_94	0	-
chr1	59482574	59482575	m6AIP_SySy_peak_95b	0	+
chr1	59482716	59482717	m6AIP_SySy_peak_95c	0	+
chr1	59482888	59482889	m6AIP_SySy_peak_95d	0	+
chr1	59483474	59483475	m6AIP_SySy_peak_96a	0	+
chr1	59483730	59483731	m6AIP_SySy_peak_96b	0	+
chr1	59483866	59483867	m6AIP_SySy_peak_96c	0	+
chr1	59484044	59484045	m6AIP_SySy_peak_96d	0	+
chr1	59981918	59981919	m6AIP_SySy_peak_99a	0	+
chr1	59982048	59982049	m6AIP_SySy_peak_99b	0	+
chr1	63057643	63057644	m6AIP_SySy_peak_106	0	-
chr1	63058679	63058680	m6AIP_SySy_peak_108a	0	-
chr1	63303270	63303271	m6AIP_SySy_peak_114	0	+
chr1	63446037	63446038	m6AIP_SySy_peak_118a	0	+
chr1	63446181	63446182	m6AIP_SySy_peak_118b	0	+
chr1	63446285	63446286	m6AIP_SySy_peak_118c	0	+
chr1	64730801	64730802	m6AIP_SySy_peak_123a	0	-
chr1	64730857	64730858	m6AIP_SySy_peak_123b	0	-
chr1	64921785	64921786	m6AIP_SySy_peak_127a	0	-
chr1	64922248	64922249	m6AIP_SySy_peak_127c	0	-
chr1	65273786	65273787	m6AIP_SySy_peak_130	0	+
chr1	71030330	71030331	m6AIP_SySy_peak_132a	0	-
chr1	71030768	71030769	m6AIP_SySy_peak_132c	0	-
chr1	71652944	71652945	m6AIP_SySy_peak_134a	0	-
chr1	71653083	71653084	m6AIP_SySy_peak_134b	0	-
chr1	72159961	72159962	m6AIP_SySy_peak_135	0	-
chr1	72160573	72160574	m6AIP_SySy_peak_136	0	-
chr1	72824621	72824622	m6AIP_SySy_peak_138	0	+
chr1	74369201	74369202	m6AIP_SySy_peak_140	0	+
chr1	74784651	74784652	m6AIP_SySy_peak_146	0	+
chr1	75198019	75198020	m6AIP_SySy_peak_147	0	+
chr1	75214130	75214131	m6AIP_SySy_peak_148	0	+
chr1	75388719	75388720	m6AIP_SySy_peak_151a	0	+
chr1	75388975	75388976	m6AIP_SySy_peak_151b	0	+
chr1	75474857	75474858	m6AIP_SySy_peak_152	0	-
chr1	75505733	75505734	m6AIP_SySy_peak_154	0	-
chr1	77368609	77368610	m6AIP_SySy_peak_155	0	-
chr1	82340604	82340605	m6AIP_SySy_peak_159	0	+
chr1	85849478	85849479	m6AIP_SySy_peak_161	0	+
chr1	86350394	86350395	m6AIP_SySy_peak_163	0	-
chr1	86350600	86350601	m6AIP_SySy_peak_164	0	-
chr1	87450338	87450339	m6AIP_SySy_peak_169	0	+
chr1	87719443	87719444	m6AIP_SySy_peak_170	0	+
chr1	87719717	87719718	m6AIP_SySy_peak_171a	0	+
chr1	87719874	87719875	m6AIP_SySy_peak_171b	0	+
chr1	88265085	88265086	m6AIP_SySy_peak_175	0	-
chr1	88265645	88265646	m6AIP_SySy_peak_176c	0	-
chr1	89145773	89145774	m6AIP_SySy_peak_179	0	+
chr1	90612505	90612506	m6AIP_SySy_peak_182a	0	+
chr1	90612766	90612767	m6AIP_SySy_peak_182b	0	+
chr1	90612937	90612938	m6AIP_SySy_peak_182c	0	+
chr1	91152373	91152374	m6AIP_SySy_peak_183	0	+
chr1	91153100	91153101	m6AIP_SySy_peak_184	0	+
chr1	92919965	92919966	m6AIP_SySy_peak_187	0	+
chr1	93321468	93321469	m6AIP_SySy_peak_193	0	-
chr1	93622234	93622235	m6AIP_SySy_peak_194a	0	-
chr1	93622361	93622362	m6AIP_SySy_peak_194b	0	-
chr1	93818504	93818505	m6AIP_SySy_peak_197a	0	+
chr1	93818690	93818691	m6AIP_SySy_peak_197b	0	+
chr1	105521379	105521380	m6AIP_SySy_peak_200	0	-
chr1	105664072	105664073	m6AIP_SySy_peak_203a	0	+
chr1	105664263	105664264	m6AIP_SySy_peak_203b	0	+
chr1	105991275	105991276	m6AIP_SySy_peak_204a	0	+
chr1	105991445	105991446	m6AIP_SySy_peak_204b	0	+
chr1	106172690	106172691	m6AIP_SySy_peak_206a	0	+
chr1	106172883	106172884	m6AIP_SySy_peak_206b	0	+
chr1	106772279	106772280	m6AIP_SySy_peak_209a	0	-
chr1	106772360	106772361	m6AIP_SySy_peak_209b	0	-
chr1	111861328	111861329	m6AIP_SySy_peak_210	0	-
chr1	111863371	111863372	m6AIP_SySy_peak_211a	0	-
chr1	111863457	111863458	m6AIP_SySy_peak_211b	0	-
chr1	118609147	118609148	m6AIP_SySy_peak_214b	0	+
chr1	118684935	118684936	m6AIP_SySy_peak_215	0	+
chr1	118837160	118837161	m6AIP_SySy_peak_217	0	-
chr1	119053508	119053509	m6AIP_SySy_peak_218a	0	-
chr1	119417387	119417388	m6AIP_SySy_peak_220c	0	-
chr1	119420768	119420769	m6AIP_SySy_peak_221a	0	-
chr1	119420905	119420906	m6AIP_SySy_peak_221b	0	-
chr1	119421887	119421888	m6AIP_SySy_peak_222a	0	-
chr1	119422005	119422006	m6AIP_SySy_peak_222b	0	-
chr1	119527252	119527253	m6AIP_SySy_peak_223	0	+
chr1	119659315	119659316	m6AIP_SySy_peak_225a	0	-
chr1	119659601	119659602	m6AIP_SySy_peak_225b	0	-
chr1	121501372	121501373	m6AIP_SySy_peak_229	0	+
chr1	127306842	127306843	m6AIP_SySy_peak_230	0	+
chr1	127482830	127482831	m6AIP_SySy_peak_231	0	+
chr1	127803903	127803904	m6AIP_SySy_peak_233d	0	+
chr1	130719494	130719495	m6AIP_SySy_peak_238a	0	+
chr1	130719704	130719705	m6AIP_SySy_peak_238b	0	+
chr1	131830767	131830768	m6AIP_SySy_peak_240a	0	+
chr1	131830890	131830891	m6AIP_SySy_peak_240b	0	+
chr1	132017699	132017700	m6AIP_SySy_peak_242	0	+
chr1	132019358	132019359	m6AIP_SySy_peak_244	0	+
chr1	132023576	132023577	m6AIP_SySy_peak_245a	0	+
chr1	132023718	132023719	m6AIP_SySy_peak_245b	0	+
chr1	132332690	132332691	m6AIP_SySy_peak_248a	0	+
chr1	132332812	132332813	m6AIP_SySy_peak_248b	0	+
chr1	132449642	132449643	m6AIP_SySy_peak_251	0	+
chr1	132507465	132507466	m6AIP_SySy_peak_253	0	+
chr1	132508055	132508056	m6AIP_SySy_peak_254	0	+
chr1	132515217	132515218	m6AIP_SySy_peak_255	0	-
chr1	133131582	133131583	m6AIP_SySy_peak_257	0	+
chr1	133383555	133383556	m6AIP_SySy_peak_261	0	-
chr1	133624683	133624684	m6AIP_SySy_peak_263	0	-
chr1	134560305	134560306	m6AIP_SySy_peak_267	0	+
chr1	134630643	134630644	m6AIP_SySy_peak_268	0	+
chr1	135253912	135253913	m6AIP_SySy_peak_271a	0	-
chr1	135254034	135254035	m6AIP_SySy_peak_271b	0	-
chr1	135254194	135254195	m6AIP_SySy_peak_271c	0	-
chr1	135584692	135584693	m6AIP_SySy_peak_273a	0	-
chr1	136270590	136270591	m6AIP_SySy_peak_275a	0	-
chr1	136270731	136270732	m6AIP_SySy_peak_275b	0	-
chr1	136725352	136725353	m6AIP_SySy_peak_285a	0	+
chr1	136725453	136725454	m6AIP_SySy_peak_285b	0	+
chr1	139170437	139170438	m6AIP_SySy_peak_288a	0	+
chr1	139423684	139423685	m6AIP_SySy_peak_289a	0	+
chr1	139480346	139480347	m6AIP_SySy_peak_291d	0	+
chr1	139480799	139480800	m6AIP_SySy_peak_292	0	+
chr1	153219580	153219581	m6AIP_SySy_peak_297	0	-
chr1	153332303	153332304	m6AIP_SySy_peak_299a	0	-
chr1	153332630	153332631	m6AIP_SySy_peak_299b	0	-
chr1	153425309	153425310	m6AIP_SySy_peak_300	0	+
chr1	155202300	155202301	m6AIP_SySy_peak_303	0	+
chr1	155846925	155846926	m6AIP_SySy_peak_305	0	-
chr1	155848185	155848186	m6AIP_SySy_peak_307a	0	-
chr1	156066011	156066012	m6AIP_SySy_peak_314d	0	+
chr1	156642824	156642825	m6AIP_SySy_peak_316c	0	+
chr1	156681403	156681404	m6AIP_SySy_peak_318	0	-
chr1	161032347	161032348	m6AIP_SySy_peak_322a	0	-
chr1	161034194	161034195	m6AIP_SySy_peak_323	0	-
chr1	161070120	161070121	m6AIP_SySy_peak_324	0	-
chr1	161071215	161071216	m6AIP_SySy_peak_325	0	+
chr1	161078366	161078367	m6AIP_SySy_peak_326	0	+
chr1	161083133	161083134	m6AIP_SySy_peak_327	0	+
chr1	161086085	161086086	m6AIP_SySy_peak_328	0	+
chr1	162545906	162545907	m6AIP_SySy_peak_334	0	-
chr1	162706434	162706435	m6AIP_SySy_peak_336	0	-
chr1	162707968	162707969	m6AIP_SySy_peak_337	0	-
chr1	163953570	163953571	m6AIP_SySy_peak_340	0	+
chr1	163996626	163996627	m6AIP_SySy_peak_341a	0	+
chr1	163996778	163996779	m6AIP_SySy_peak_341b	0	+
chr1	163996961	163996962	m6AIP_SySy_peak_341c	0	+
chr1	164249183	164249184	m6AIP_SySy_peak_342	0	+
chr1	164438396	164438397	m6AIP_SySy_peak_343	0	-
chr1	165215672	165215673	m6AIP_SySy_peak_346	0	-
chr1	165592481	165592482	m6AIP_SySy_peak_349a	0	-
chr1	165592583	165592584	m6AIP_SySy_peak_349b	0	-
chr1	165593459	165593460	m6AIP_SySy_peak_350	0	-
chr1	165875255	165875256	m6AIP_SySy_peak_351a	0	-
chr1	166165441	166165442	m6AIP_SySy_peak_353a	0	+
chr1	166165569	166165570	m6AIP_SySy_peak_353b	0	+
chr1	166399084	166399085	m6AIP_SySy_peak_355	0	-
chr1	167284933	167284934	m6AIP_SySy_peak_357	0	-
chr1	169498269	169498270	m6AIP_SySy_peak_358	0	-
chr1	171503969	171503970	m6AIP_SySy_peak_366	0	+
chr1	172004678	172004679	m6AIP_SySy_peak_367	0	-
chr1	172172726	172172727	m6AIP_SySy_peak_369c	0	+
chr1	172172793	172172794	m6AIP_SySy_peak_369d	0	+
chr1	172376793	172376794	m6AIP_SySy_peak_370	0	+
chr1	172378055	172378056	m6AIP_SySy_peak_372	0	+
chr1	174503460	174503461	m6AIP_SySy_peak_374	0	+
chr1	176755282	176755283	m6AIP_SySy_peak_376	0	-
chr1	177448408	177448409	m6AIP_SySy_peak_379a	0	+
chr1	177448473	177448474	m6AIP_SySy_peak_379b	0	+
chr1	177448570	177448571	m6AIP_SySy_peak_379c	0	+
chr1	177764120	177764121	m6AIP_SySy_peak_380	0	-
chr1	178337504	178337505	m6AIP_SySy_peak_381	0	-
chr1	179546060	179546061	m6AIP_SySy_peak_382	0	-
chr1	179762830	179762831	m6AIP_SySy_peak_388	0	-
chr1	179795848	179795849	m6AIP_SySy_peak_389	0	-
chr1	179803449	179803450	m6AIP_SySy_peak_390	0	-
chr1	180746991	180746992	m6AIP_SySy_peak_393	0	+
chr1	180752199	180752200	m6AIP_SySy_peak_394a	0	+
chr1	180752515	180752516	m6AIP_SySy_peak_394b	0	+
chr1	180866172	180866173	m6AIP_SySy_peak_396	0	+
chr1	180893245	180893246	m6AIP_SySy_peak_399	0	+
chr1	181177444	181177445	m6AIP_SySy_peak_403a	0	-
chr1	181896544	181896545	m6AIP_SySy_peak_404	0	-
chr1	181897090	181897091	m6AIP_SySy_peak_405	0	-
chr1	182019780	182019781	m6AIP_SySy_peak_406	0	-
chr1	182316583	182316584	m6AIP_SySy_peak_407a	0	-
chr1	182316791	182316792	m6AIP_SySy_peak_407b	0	-
chr1	182461955	182461956	m6AIP_SySy_peak_408	0	+
chr1	182895368	182895369	m6AIP_SySy_peak_409	0	+
chr1	183323135	183323136	m6AIP_SySy_peak_411	0	+
chr1	185464782	185464783	m6AIP_SySy_peak_416	0	+
chr1	186721298	186721299	m6AIP_SySy_peak_417	0	-
chr1	186967817	186967818	m6AIP_SySy_peak_418	0	+
chr1	187225534	187225535	m6AIP_SySy_peak_421	0	+
chr1	187350150	187350151	m6AIP_SySy_peak_423	0	+
chr1	189648961	189648962	m6AIP_SySy_peak_425b	0	-
chr1	189652884	189652885	m6AIP_SySy_peak_426a	0	-
chr1	189653017	189653018	m6AIP_SySy_peak_426b	0	-
chr1	189653324	189653325	m6AIP_SySy_peak_427a	0	-
chr1	189653424	189653425	m6AIP_SySy_peak_427b	0	-
chr1	189656927	189656928	m6AIP_SySy_peak_429a	0	-
chr1	189657028	189657029	m6AIP_SySy_peak_429b	0	-
chr1	189657341	189657342	m6AIP_SySy_peak_430a	0	-
chr1	189657486	189657487	m6AIP_SySy_peak_430b	0	-
chr1	190773154	190773155	m6AIP_SySy_peak_431	0	-
chr1	190949899	190949900	m6AIP_SySy_peak_433	0	-
chr1	190960282	190960283	m6AIP_SySy_peak_434	0	-
chr1	191352764	191352765	m6AIP_SySy_peak_435	0	-
chr1	191372568	191372569	m6AIP_SySy_peak_436	0	-
chr1	191396763	191396764	m6AIP_SySy_peak_437	0	-
chr1	191539142	191539143	m6AIP_SySy_peak_438	0	-
chr1	191621357	191621358	m6AIP_SySy_peak_440	0	+
chr1	191909871	191909872	m6AIP_SySy_peak_442	0	+
chr1	192930621	192930622	m6AIP_SySy_peak_444	0	-
chr1	193107423	193107424	m6AIP_SySy_peak_446	0	-
chr1	193174363	193174364	m6AIP_SySy_peak_447a	0	+
chr1	193174497	193174498	m6AIP_SySy_peak_447b	0	+
chr10	3873272	3873273	m6AIP_SySy_peak_450	0	+
chr10	3973347	3973348	m6AIP_SySy_peak_453	0	+
chr10	4355372	4355373	m6AIP_SySy_peak_456a	0	+
chr10	4355532	4355533	m6AIP_SySy_peak_456b	0	+
chr10	4453803	4453804	m6AIP_SySy_peak_458a	0	+
chr10	4453927	4453928	m6AIP_SySy_peak_458b	0	+
chr10	4454043	4454044	m6AIP_SySy_peak_458c	0	+
chr10	5799408	5799409	m6AIP_SySy_peak_459	0	-
chr10	5813212	5813213	m6AIP_SySy_peak_462	0	-
chr10	7211728	7211729	m6AIP_SySy_peak_463	0	-
chr10	7906973	7906974	m6AIP_SySy_peak_468a	0	-
chr10	7907347	7907348	m6AIP_SySy_peak_468b	0	-
chr10	7907402	7907403	m6AIP_SySy_peak_468c	0	-
chr10	8730176	8730177	m6AIP_SySy_peak_472	0	-
chr10	9760381	9760382	m6AIP_SySy_peak_473a	0	-
chr10	11151659	11151660	m6AIP_SySy_peak_474a	0	+
chr10	11289668	11289669	m6AIP_SySy_peak_477	0	+
chr10	11289927	11289928	m6AIP_SySy_peak_478	0	+
chr10	11295298	11295299	m6AIP_SySy_peak_481	0	+
chr10	11295434	11295435	m6AIP_SySy_peak_482	0	+
chr10	13009006	13009007	m6AIP_SySy_peak_484	0	+
chr10	14467378	14467379	m6AIP_SySy_peak_486	0	-
chr10	18646354	18646355	m6AIP_SySy_peak_492a	0	-
chr10	18646533	18646534	m6AIP_SySy_peak_492b	0	-
chr10	21368743	21368744	m6AIP_SySy_peak_493b	0	+
chr10	21998946	21998947	m6AIP_SySy_peak_494	0	+
chr10	22705612	22705613	m6AIP_SySy_peak_495	0	-
chr10	30647486	30647487	m6AIP_SySy_peak_502	0	-
chr10	34151746	34151747	m6AIP_SySy_peak_508	0	-
chr10	34152320	34152321	m6AIP_SySy_peak_509	0	-
chr10	34153171	34153172	m6AIP_SySy_peak_511	0	-
chr10	39626347	39626348	m6AIP_SySy_peak_514	0	+
chr10	39828480	39828481	m6AIP_SySy_peak_519	0	+
chr10	39874498	39874499	m6AIP_SySy_peak_520	0	+
chr10	41451494	41451495	m6AIP_SySy_peak_524	0	+
chr10	41490154	41490155	m6AIP_SySy_peak_526a	0	-
chr10	41490255	41490256	m6AIP_SySy_peak_526b	0	-
chr10	41528802	41528803	m6AIP_SySy_peak_527	0	+
chr10	41719493	41719494	m6AIP_SySy_peak_528a	0	-
chr10	41719718	41719719	m6AIP_SySy_peak_528b	0	-
chr10	42274964	42274965	m6AIP_SySy_peak_533a	0	-
chr10	42275106	42275107	m6AIP_SySy_peak_533b	0	-
chr10	43345700	43345701	m6AIP_SySy_peak_534a	0	+
chr10	44439584	44439585	m6AIP_SySy_peak_538a	0	-
chr10	44439770	44439771	m6AIP_SySy_peak_538b	0	-
chr10	52436712	52436713	m6AIP_SySy_peak_543	0	+
chr10	52438405	52438406	m6AIP_SySy_peak_544a	0	+
chr10	52438550	52438551	m6AIP_SySy_peak_544b	0	+
chr10	53278224	53278225	m6AIP_SySy_peak_545	0	-
chr10	53597173	53597174	m6AIP_SySy_peak_547	0	+
chr10	53607895	53607896	m6AIP_SySy_peak_548	0	+
chr10	58461939	58461940	m6AIP_SySy_peak_551	0	+
chr10	58493760	58493761	m6AIP_SySy_peak_552	0	+
chr10	59950639	59950640	m6AIP_SySy_peak_557	0	-
chr10	61100686	61100687	m6AIP_SySy_peak_558a	0	-
chr10	61100836	61100837	m6AIP_SySy_peak_558b	0	-
chr10	61320995	61320996	m6AIP_SySy_peak_560	0	-
chr10	61423318	61423319	m6AIP_SySy_peak_561b	0	+
chr10	61423592	61423593	m6AIP_SySy_peak_561c	0	+
chr10	61580866	61580867	m6AIP_SySy_peak_564	0	+
chr10	61691468	61691469	m6AIP_SySy_peak_565a	0	+
chr10	61691615	61691616	m6AIP_SySy_peak_565b	0	+
chr10	62745399	62745400	m6AIP_SySy_peak_569	0	-
chr10	63244065	63244066	m6AIP_SySy_peak_572	0	+
chr10	67226750	67226751	m6AIP_SySy_peak_580	0	+
chr10	67548141	67548142	m6AIP_SySy_peak_582c	0	-
chr10	75061066	75061067	m6AIP_SySy_peak_590	0	+
chr10	75245764	75245765	m6AIP_SySy_peak_591b	0	+
chr10	76008882	76008883	m6AIP_SySy_peak_596	0	+
chr10	76039548	76039549	m6AIP_SySy_peak_598a	0	+
chr10	76039790	76039791	m6AIP_SySy_peak_598b	0	+
chr10	76040846	76040847	m6AIP_SySy_peak_599	0	+
chr10	76389019	76389020	m6AIP_SySy_peak_600	0	-
chr10	76392302	76392303	m6AIP_SySy_peak_601a	0	-
chr10	76418560	76418561	m6AIP_SySy_peak_602	0	-
chr10	76553285	76553286	m6AIP_SySy_peak_606	0	+
chr10	77042410	77042411	m6AIP_SySy_peak_607	0	+
chr10	77096123	77096124	m6AIP_SySy_peak_608a	0	-
chr10	77096287	77096288	m6AIP_SySy_peak_608b	0	-
chr10	77096417	77096418	m6AIP_SySy_peak_608c	0	-
chr10	77488181	77488182	m6AIP_SySy_peak_609	0	-
chr10	78078926	78078927	m6AIP_SySy_peak_611e	0	+
chr10	78079037	78079038	m6AIP_SySy_peak_611f	0	+
chr10	78162497	78162498	m6AIP_SySy_peak_612	0	-
chr10	78171395	78171396	m6AIP_SySy_peak_613a	0	-
chr10	78187504	78187505	m6AIP_SySy_peak_614a	0	-
chr10	79064495	79064496	m6AIP_SySy_peak_622a	0	-
chr10	79064614	79064615	m6AIP_SySy_peak_622b	0	-
chr10	79526903	79526904	m6AIP_SySy_peak_623	0	-
chr10	79735533	79735534	m6AIP_SySy_peak_626	0	+
chr10	79758746	79758747	m6AIP_SySy_peak_629a	0	-
chr10	79758913	79758914	m6AIP_SySy_peak_629b	0	-
chr10	79931164	79931165	m6AIP_SySy_peak_631	0	+
chr10	79977387	79977388	m6AIP_SySy_peak_632	0	-
chr10	80036102	80036103	m6AIP_SySy_peak_633	0	-
chr10	80057516	80057517	m6AIP_SySy_peak_634	0	-
chr10	80130927	80130928	m6AIP_SySy_peak_639a	0	-
chr10	80131148	80131149	m6AIP_SySy_peak_639b	0	-
chr10	80131534	80131535	m6AIP_SySy_peak_639d	0	-
chr10	80131817	80131818	m6AIP_SySy_peak_639e	0	-
chr10	80149994	80149995	m6AIP_SySy_peak_640	0	+
chr10	80232243	80232244	m6AIP_SySy_peak_641	0	+
chr10	80335607	80335608	m6AIP_SySy_peak_643	0	+
chr10	80381294	80381295	m6AIP_SySy_peak_644a	0	-
chr10	80381538	80381539	m6AIP_SySy_peak_644b	0	-
chr10	80381719	80381720	m6AIP_SySy_peak_644c	0	-
chr10	80381872	80381873	m6AIP_SySy_peak_644d	0	-
chr10	80382062	80382063	m6AIP_SySy_peak_644e	0	-
chr10	80386844	80386845	m6AIP_SySy_peak_645a	0	-
chr10	80387038	80387039	m6AIP_SySy_peak_645b	0	-
chr10	80615171	80615172	m6AIP_SySy_peak_652a	0	+
chr10	80788928	80788929	m6AIP_SySy_peak_654	0	+
chr10	80791231	80791232	m6AIP_SySy_peak_655a	0	+
chr10	80791436	80791437	m6AIP_SySy_peak_655b	0	+
chr10	80793763	80793764	m6AIP_SySy_peak_656	0	+
chr10	80794053	80794054	m6AIP_SySy_peak_657	0	+
chr10	80902263	80902264	m6AIP_SySy_peak_658	0	-
chr10	81144123	81144124	m6AIP_SySy_peak_661	0	+
chr10	81144628	81144629	m6AIP_SySy_peak_662a	0	+
chr10	81144971	81144972	m6AIP_SySy_peak_662b	0	+
chr10	81148288	81148289	m6AIP_SySy_peak_664a	0	+
chr10	81163948	81163949	m6AIP_SySy_peak_666	0	-
chr10	81318501	81318502	m6AIP_SySy_peak_667c	0	+
chr10	81322684	81322685	m6AIP_SySy_peak_669	0	+
chr10	81364023	81364024	m6AIP_SySy_peak_671	0	+
chr10	81400462	81400463	m6AIP_SySy_peak_673a	0	-
chr10	81400750	81400751	m6AIP_SySy_peak_673b	0	-
chr10	81502897	81502898	m6AIP_SySy_peak_675	0	-
chr10	81608386	81608387	m6AIP_SySy_peak_676	0	+
chr10	82060636	82060637	m6AIP_SySy_peak_678	0	+
chr10	83365740	83365741	m6AIP_SySy_peak_685	0	+
chr10	83366060	83366061	m6AIP_SySy_peak_686	0	+
chr10	83594707	83594708	m6AIP_SySy_peak_687b	0	+
chr10	85098472	85098473	m6AIP_SySy_peak_694	0	-
chr10	85114982	85114983	m6AIP_SySy_peak_695c	0	+
chr10	85387501	85387502	m6AIP_SySy_peak_696	0	+
chr10	85658726	85658727	m6AIP_SySy_peak_697	0	+
chr10	86705352	86705353	m6AIP_SySy_peak_701	0	-
chr10	86834651	86834652	m6AIP_SySy_peak_702a	0	+
chr10	86834830	86834831	m6AIP_SySy_peak_702b	0	+
chr10	88092388	88092389	m6AIP_SySy_peak_703c	0	-
chr10	89640299	89640300	m6AIP_SySy_peak_708	0	-
chr10	89819741	89819742	m6AIP_SySy_peak_713	0	+
chr10	91171414	91171415	m6AIP_SySy_peak_716	0	-
chr10	93239660	93239661	m6AIP_SySy_peak_717	0	+
chr10	93845802	93845803	m6AIP_SySy_peak_718	0	+
chr10	93846481	93846482	m6AIP_SySy_peak_719	0	+
chr10	93969905	93969906	m6AIP_SySy_peak_721a	0	-
chr10	93970114	93970115	m6AIP_SySy_peak_721b	0	-
chr10	93970402	93970403	m6AIP_SySy_peak_721c	0	-
chr10	95412958	95412959	m6AIP_SySy_peak_726	0	-
chr10	95563968	95563969	m6AIP_SySy_peak_727	0	-
chr10	99264851	99264852	m6AIP_SySy_peak_734	0	+
chr10	100446894	100446895	m6AIP_SySy_peak_735	0	-
chr10	100573081	100573082	m6AIP_SySy_peak_737	0	+
chr10	108277481	108277482	m6AIP_SySy_peak_739c	0	+
chr10	110944154	110944155	m6AIP_SySy_peak_740a	0	-
chr10	111293386	111293387	m6AIP_SySy_peak_741	0	+
chr10	111299400	111299401	m6AIP_SySy_peak_742	0	+
chr10	111299744	111299745	m6AIP_SySy_peak_743	0	+
chr10	111501117	111501118	m6AIP_SySy_peak_744	0	+
chr10	112927708	112927709	m6AIP_SySy_peak_745c	0	-
chr10	115385083	115385084	m6AIP_SySy_peak_746a	0	+
chr10	115385330	115385331	m6AIP_SySy_peak_746b	0	+
chr10	115385624	115385625	m6AIP_SySy_peak_746c	0	+
chr10	116485892	116485893	m6AIP_SySy_peak_749	0	-
chr10	116906881	116906882	m6AIP_SySy_peak_750	0	-
chr10	117073499	117073500	m6AIP_SySy_peak_751	0	-
chr10	117073817	117073818	m6AIP_SySy_peak_752a	0	-
chr10	117689303	117689304	m6AIP_SySy_peak_753	0	-
chr10	117735320	117735321	m6AIP_SySy_peak_756	0	-
chr10	120084153	120084154	m6AIP_SySy_peak_760a	0	-
chr10	120084653	120084654	m6AIP_SySy_peak_760c	0	-
chr10	120978378	120978379	m6AIP_SySy_peak_764	0	-
chr10	120978946	120978947	m6AIP_SySy_peak_765	0	-
chr10	121412725	121412726	m6AIP_SySy_peak_766	0	-
chr10	121603154	121603155	m6AIP_SySy_peak_767	0	-
chr10	121751187	121751188	m6AIP_SySy_peak_768b	0	+
chr10	121784689	121784690	m6AIP_SySy_peak_769	0	-
chr10	122995467	122995468	m6AIP_SySy_peak_770	0	-
chr10	127056689	127056690	m6AIP_SySy_peak_775	0	-
chr10	127296191	127296192	m6AIP_SySy_peak_776	0	+
chr10	127331032	127331033	m6AIP_SySy_peak_778a	0	-
chr10	127526647	127526648	m6AIP_SySy_peak_780	0	-
chr10	127660492	127660493	m6AIP_SySy_peak_781b	0	+
chr10	127699077	127699078	m6AIP_SySy_peak_782a	0	+
chr10	127699247	127699248	m6AIP_SySy_peak_782b	0	+
chr10	127741764	127741765	m6AIP_SySy_peak_783	0	+
chr10	127742739	127742740	m6AIP_SySy_peak_784a	0	+
chr10	127742998	127742999	m6AIP_SySy_peak_784b	0	+
chr10	127743210	127743211	m6AIP_SySy_peak_784c	0	+
chr10	128083924	128083925	m6AIP_SySy_peak_786	0	+
chr10	128210914	128210915	m6AIP_SySy_peak_789	0	-
chr10	128252788	128252789	m6AIP_SySy_peak_790	0	+
chr10	128304264	128304265	m6AIP_SySy_peak_792	0	+
chr10	128438390	128438391	m6AIP_SySy_peak_794	0	+
chr10	128544537	128544538	m6AIP_SySy_peak_795	0	-
chr10	128569401	128569402	m6AIP_SySy_peak_797	0	-
chr10	128766098	128766099	m6AIP_SySy_peak_798	0	+
chr10	128807206	128807207	m6AIP_SySy_peak_800a	0	+
chr11	3290520	3290521	m6AIP_SySy_peak_806a	0	+
chr11	3290703	3290704	m6AIP_SySy_peak_806b	0	+
chr11	3308023	3308024	m6AIP_SySy_peak_807	0	+
chr11	3342408	3342409	m6AIP_SySy_peak_809	0	+
chr11	3344992	3344993	m6AIP_SySy_peak_810a	0	-
chr11	3641286	3641287	m6AIP_SySy_peak_813	0	-
chr11	3649635	3649636	m6AIP_SySy_peak_816a	0	+
chr11	3649798	3649799	m6AIP_SySy_peak_816b	0	+
chr11	3650054	3650055	m6AIP_SySy_peak_816c	0	+
chr11	3689511	3689512	m6AIP_SySy_peak_818c	0	+
chr11	3689757	3689758	m6AIP_SySy_peak_819a	0	+
chr11	3689881	3689882	m6AIP_SySy_peak_819b	0	+
chr11	3690124	3690125	m6AIP_SySy_peak_819c	0	+
chr11	4047108	4047109	m6AIP_SySy_peak_820	0	+
chr11	5194622	5194623	m6AIP_SySy_peak_827	0	-
chr11	5281345	5281346	m6AIP_SySy_peak_828b	0	-
chr11	5281634	5281635	m6AIP_SySy_peak_828c	0	-
chr11	5717033	5717034	m6AIP_SySy_peak_832	0	-
chr11	5780317	5780318	m6AIP_SySy_peak_834	0	+
chr11	5800346	5800347	m6AIP_SySy_peak_836	0	+
chr11	6107268	6107269	m6AIP_SySy_peak_838d	0	-
chr11	6258880	6258881	m6AIP_SySy_peak_840	0	-
chr11	6259077	6259078	m6AIP_SySy_peak_841	0	-
chr11	6313822	6313823	m6AIP_SySy_peak_843	0	+
chr11	6473428	6473429	m6AIP_SySy_peak_844a	0	-
chr11	6475165	6475166	m6AIP_SySy_peak_845a	0	-
chr11	6475289	6475290	m6AIP_SySy_peak_845b	0	-
chr11	6596340	6596341	m6AIP_SySy_peak_846a	0	+
chr11	6596534	6596535	m6AIP_SySy_peak_846b	0	+
chr11	8433503	8433504	m6AIP_SySy_peak_849a	0	-
chr11	8492153	8492154	m6AIP_SySy_peak_850	0	-
chr11	11800863	11800864	m6AIP_SySy_peak_852a	0	-
chr11	11801055	11801056	m6AIP_SySy_peak_852b	0	-
chr11	11801280	11801281	m6AIP_SySy_peak_852c	0	-
chr11	16951582	16951583	m6AIP_SySy_peak_854a	0	+
chr11	16951800	16951801	m6AIP_SySy_peak_854b	0	+
chr11	16953552	16953553	m6AIP_SySy_peak_855	0	+
chr11	16954339	16954340	m6AIP_SySy_peak_856	0	+
chr11	20303513	20303514	m6AIP_SySy_peak_862a	0	-
chr11	20303669	20303670	m6AIP_SySy_peak_862b	0	-
chr11	20303857	20303858	m6AIP_SySy_peak_862c	0	-
chr11	20727226	20727227	m6AIP_SySy_peak_864a	0	-
chr11	20727340	20727341	m6AIP_SySy_peak_864b	0	-
chr11	20826049	20826050	m6AIP_SySy_peak_865	0	-
chr11	21148486	21148487	m6AIP_SySy_peak_869b	0	+
chr11	21239155	21239156	m6AIP_SySy_peak_870	0	+
chr11	22095453	22095454	m6AIP_SySy_peak_873a	0	-
chr11	22095623	22095624	m6AIP_SySy_peak_873b	0	-
chr11	22835334	22835335	m6AIP_SySy_peak_876	0	-
chr11	22836016	22836017	m6AIP_SySy_peak_877	0	-
chr11	23464465	23464466	m6AIP_SySy_peak_884	0	+
chr11	23655894	23655895	m6AIP_SySy_peak_887	0	-
chr11	29173155	29173156	m6AIP_SySy_peak_892	0	+
chr11	29464011	29464012	m6AIP_SySy_peak_894b	0	+
chr11	29513238	29513239	m6AIP_SySy_peak_896	0	-
chr11	31360060	31360061	m6AIP_SySy_peak_902	0	-
chr11	31871465	31871466	m6AIP_SySy_peak_905b	0	+
chr11	32516465	32516466	m6AIP_SySy_peak_906	0	+
chr11	32744899	32744900	m6AIP_SySy_peak_907	0	+
chr11	33212889	33212890	m6AIP_SySy_peak_908	0	-
chr11	35875962	35875963	m6AIP_SySy_peak_916	0	-
chr11	40679956	40679957	m6AIP_SySy_peak_917a	0	-
chr11	40680058	40680059	m6AIP_SySy_peak_917b	0	-
chr11	40733874	40733875	m6AIP_SySy_peak_918a	0	+
chr11	40734025	40734026	m6AIP_SySy_peak_918b	0	+
chr11	43586007	43586008	m6AIP_SySy_peak_919	0	+
chr11	43682265	43682266	m6AIP_SySy_peak_920	0	+
chr11	44561680	44561681	m6AIP_SySy_peak_923	0	+
chr11	44564544	44564545	m6AIP_SySy_peak_924d	0	+
chr11	45909276	45909277	m6AIP_SySy_peak_926	0	+
chr11	49217702	49217703	m6AIP_SySy_peak_930a	0	+
chr11	49217918	49217919	m6AIP_SySy_peak_930b	0	+
chr11	49218306	49218307	m6AIP_SySy_peak_931a	0	+
chr11	49218376	49218377	m6AIP_SySy_peak_931b	0	+
chr11	49262011	49262012	m6AIP_SySy_peak_933	0	+
chr11	49677487	49677488	m6AIP_SySy_peak_934	0	-
chr11	50171830	50171831	m6AIP_SySy_peak_938	0	+
chr11	50199994	50199995	m6AIP_SySy_peak_939b	0	+
chr11	50257788	50257789	m6AIP_SySy_peak_940a	0	-
chr11	50257880	50257881	m6AIP_SySy_peak_940b	0	-
chr11	50266359	50266360	m6AIP_SySy_peak_942a	0	-
chr11	50266567	50266568	m6AIP_SySy_peak_942b	0	-
chr11	51190105	51190106	m6AIP_SySy_peak_946	0	-
chr11	51606456	51606457	m6AIP_SySy_peak_948a	0	-
chr11	51606569	51606570	m6AIP_SySy_peak_948b	0	-
chr11	51623923	51623924	m6AIP_SySy_peak_949	0	-
chr11	51657259	51657260	m6AIP_SySy_peak_951c	0	+
chr11	52098951	52098952	m6AIP_SySy_peak_953	0	+
chr11	52156170	52156171	m6AIP_SySy_peak_954a	0	-
chr11	52156328	52156329	m6AIP_SySy_peak_954b	0	-
chr11	53300204	53300205	m6AIP_SySy_peak_956	0	-
chr11	53350905	53350906	m6AIP_SySy_peak_957	0	+
chr11	53400169	53400170	m6AIP_SySy_peak_959b	0	+
chr11	53707156	53707157	m6AIP_SySy_peak_961	0	-
chr11	54503307	54503308	m6AIP_SySy_peak_962	0	+
chr11	54660987	54660988	m6AIP_SySy_peak_963	0	+
chr11	54911125	54911126	m6AIP_SySy_peak_965	0	-
chr11	55233745	55233746	m6AIP_SySy_peak_966	0	+
chr11	55500096	55500097	m6AIP_SySy_peak_968	0	+
chr11	57530509	57530510	m6AIP_SySy_peak_970a	0	+
chr11	57530647	57530648	m6AIP_SySy_peak_970b	0	+
chr11	57531410	57531411	m6AIP_SySy_peak_971a	0	+
chr11	57810134	57810135	m6AIP_SySy_peak_972	0	+
chr11	58120338	58120339	m6AIP_SySy_peak_975	0	-
chr11	58121400	58121401	m6AIP_SySy_peak_976	0	-
chr11	58331661	58331662	m6AIP_SySy_peak_977b	0	+
chr11	58346118	58346119	m6AIP_SySy_peak_978	0	+
chr11	58991270	58991271	m6AIP_SySy_peak_981a	0	+
chr11	58991374	58991375	m6AIP_SySy_peak_981b	0	+
chr11	59462279	59462280	m6AIP_SySy_peak_984a	0	-
chr11	59505836	59505837	m6AIP_SySy_peak_986a	0	+
chr11	59506007	59506008	m6AIP_SySy_peak_986b	0	+
chr11	59752744	59752745	m6AIP_SySy_peak_987	0	+
chr11	59784608	59784609	m6AIP_SySy_peak_988	0	-
chr11	59792118	59792119	m6AIP_SySy_peak_989a	0	-
chr11	60187705	60187706	m6AIP_SySy_peak_990c	0	+
chr11	60188188	60188189	m6AIP_SySy_peak_990d	0	+
chr11	60189415	60189416	m6AIP_SySy_peak_991	0	+
chr11	60190565	60190566	m6AIP_SySy_peak_993	0	+
chr11	60538396	60538397	m6AIP_SySy_peak_996a	0	+
chr11	60538534	60538535	m6AIP_SySy_peak_996b	0	+
chr11	60538886	60538887	m6AIP_SySy_peak_997	0	+
chr11	60713570	60713571	m6AIP_SySy_peak_999	0	+
chr11	60731294	60731295	m6AIP_SySy_peak_1000	0	+
chr11	60731986	60731987	m6AIP_SySy_peak_1001	0	+
chr11	60740304	60740305	m6AIP_SySy_peak_1003a	0	-
chr11	60742754	60742755	m6AIP_SySy_peak_1004b	0	-
chr11	60777740	60777741	m6AIP_SySy_peak_1005	0	+
chr11	60779475	60779476	m6AIP_SySy_peak_1007	0	+
chr11	60780280	60780281	m6AIP_SySy_peak_1009	0	+
chr11	60784683	60784684	m6AIP_SySy_peak_1010d	0	+
chr11	60785866	60785867	m6AIP_SySy_peak_1011a	0	+
chr11	60786021	60786022	m6AIP_SySy_peak_1011b	0	+
chr11	60788992	60788993	m6AIP_SySy_peak_1012a	0	-
chr11	60789091	60789092	m6AIP_SySy_peak_1012b	0	-
chr11	60857879	60857880	m6AIP_SySy_peak_1013	0	+
chr11	60864684	60864685	m6AIP_SySy_peak_1014a	0	-
chr11	60905876	60905877	m6AIP_SySy_peak_1015	0	-
chr11	60921308	60921309	m6AIP_SySy_peak_1016	0	-
chr11	60952528	60952529	m6AIP_SySy_peak_1017b	0	+
chr11	61069736	61069737	m6AIP_SySy_peak_1018	0	+
chr11	61070786	61070787	m6AIP_SySy_peak_1019	0	+
chr11	61517627	61517628	m6AIP_SySy_peak_1023	0	-
chr11	61707754	61707755	m6AIP_SySy_peak_1025	0	+
chr11	62314192	62314193	m6AIP_SySy_peak_1027	0	+
chr11	62604890	62604891	m6AIP_SySy_peak_1030	0	-
chr11	62605889	62605890	m6AIP_SySy_peak_1031	0	-
chr11	63964136	63964137	m6AIP_SySy_peak_1032	0	-
chr11	65690616	65690617	m6AIP_SySy_peak_1034c	0	-
chr11	68815391	68815392	m6AIP_SySy_peak_1039	0	+
chr11	68987784	68987785	m6AIP_SySy_peak_1040	0	-
chr11	68988655	68988656	m6AIP_SySy_peak_1041	0	-
chr11	69022732	69022733	m6AIP_SySy_peak_1042	0	+
chr11	69404241	69404242	m6AIP_SySy_peak_1045a	0	-
chr11	69404583	69404584	m6AIP_SySy_peak_1045b	0	-
chr11	69405525	69405526	m6AIP_SySy_peak_1047	0	-
chr11	69655482	69655483	m6AIP_SySy_peak_1049	0	+
chr11	69680248	69680249	m6AIP_SySy_peak_1050	0	-
chr11	69778654	69778655	m6AIP_SySy_peak_1051	0	+
chr11	69825005	69825006	m6AIP_SySy_peak_1053	0	-
chr11	69825418	69825419	m6AIP_SySy_peak_1054a	0	-
chr11	69825616	69825617	m6AIP_SySy_peak_1054b	0	-
chr11	69826977	69826978	m6AIP_SySy_peak_1055a	0	-
chr11	69827134	69827135	m6AIP_SySy_peak_1055b	0	-
chr11	69851264	69851265	m6AIP_SySy_peak_1056a	0	-
chr11	69851562	69851563	m6AIP_SySy_peak_1056b	0	-
chr11	69990230	69990231	m6AIP_SySy_peak_1058	0	+
chr11	70393876	70393877	m6AIP_SySy_peak_1063a	0	-
chr11	70393979	70393980	m6AIP_SySy_peak_1063b	0	-
chr11	70644332	70644333	m6AIP_SySy_peak_1067a	0	-
chr11	70644469	70644470	m6AIP_SySy_peak_1067b	0	-
chr11	70644628	70644629	m6AIP_SySy_peak_1067c	0	-
chr11	70917497	70917498	m6AIP_SySy_peak_1069	0	+
chr11	70978113	70978114	m6AIP_SySy_peak_1072	0	-
chr11	70984321	70984322	m6AIP_SySy_peak_1073	0	-
chr11	72046964	72046965	m6AIP_SySy_peak_1077	0	+
chr11	72154460	72154461	m6AIP_SySy_peak_1078	0	-
chr11	72198767	72198768	m6AIP_SySy_peak_1079	0	-
chr11	72243229	72243230	m6AIP_SySy_peak_1080	0	-
chr11	72411559	72411560	m6AIP_SySy_peak_1081	0	-
chr11	72683624	72683625	m6AIP_SySy_peak_1082	0	+
chr11	72767705	72767706	m6AIP_SySy_peak_1083a	0	+
chr11	72769009	72769010	m6AIP_SySy_peak_1085a	0	+
chr11	72769122	72769123	m6AIP_SySy_peak_1085b	0	+
chr11	72770981	72770982	m6AIP_SySy_peak_1086	0	+
chr11	73224090	73224091	m6AIP_SySy_peak_1090	0	+
chr11	75301120	75301121	m6AIP_SySy_peak_1096	0	-
chr11	75405108	75405109	m6AIP_SySy_peak_1097	0	+
chr11	75445522	75445523	m6AIP_SySy_peak_1098	0	-
chr11	75454010	75454011	m6AIP_SySy_peak_1102a	0	-
chr11	75454166	75454167	m6AIP_SySy_peak_1102b	0	-
chr11	75648654	75648655	m6AIP_SySy_peak_1103	0	+
chr11	75679498	75679499	m6AIP_SySy_peak_1104	0	+
chr11	76211426	76211427	m6AIP_SySy_peak_1108a	0	-
chr11	76211584	76211585	m6AIP_SySy_peak_1108b	0	-
chr11	76250229	76250230	m6AIP_SySy_peak_1110a	0	+
chr11	76250336	76250337	m6AIP_SySy_peak_1110b	0	+
chr11	76729677	76729678	m6AIP_SySy_peak_1114a	0	-
chr11	76729822	76729823	m6AIP_SySy_peak_1114b	0	-
chr11	76730030	76730031	m6AIP_SySy_peak_1114c	0	-
chr11	76781823	76781824	m6AIP_SySy_peak_1115	0	-
chr11	77540225	77540226	m6AIP_SySy_peak_1120	0	-
chr11	77607638	77607639	m6AIP_SySy_peak_1121	0	-
chr11	77982994	77982995	m6AIP_SySy_peak_1129	0	+
chr11	78029622	78029623	m6AIP_SySy_peak_1132a	0	+
chr11	78037647	78037648	m6AIP_SySy_peak_1133	0	+
chr11	78155106	78155107	m6AIP_SySy_peak_1135	0	+
chr11	78290374	78290375	m6AIP_SySy_peak_1142	0	+
chr11	78304555	78304556	m6AIP_SySy_peak_1143c	0	+
chr11	78523041	78523042	m6AIP_SySy_peak_1144	0	-
chr11	79535848	79535849	m6AIP_SySy_peak_1147	0	+
chr11	79578618	79578619	m6AIP_SySy_peak_1148	0	+
chr11	79935278	79935279	m6AIP_SySy_peak_1149b	0	-
chr11	79935575	79935576	m6AIP_SySy_peak_1150	0	-
chr11	79993231	79993232	m6AIP_SySy_peak_1151	0	+
chr11	80089628	80089629	m6AIP_SySy_peak_1153	0	+
chr11	80134343	80134344	m6AIP_SySy_peak_1156	0	+
chr11	82801730	82801731	m6AIP_SySy_peak_1160	0	+
chr11	82806072	82806073	m6AIP_SySy_peak_1161	0	-
chr11	83017491	83017492	m6AIP_SySy_peak_1164	0	-
chr11	83962481	83962482	m6AIP_SySy_peak_1167	0	+
chr11	84877877	84877878	m6AIP_SySy_peak_1173	0	-
chr11	84910999	84911000	m6AIP_SySy_peak_1174	0	+
chr11	84986477	84986478	m6AIP_SySy_peak_1175	0	-
chr11	84988475	84988476	m6AIP_SySy_peak_1176	0	-
chr11	85311530	85311531	m6AIP_SySy_peak_1178	0	+
chr11	86061487	86061488	m6AIP_SySy_peak_1180	0	-
chr11	86270812	86270813	m6AIP_SySy_peak_1181	0	-
chr11	86291187	86291188	m6AIP_SySy_peak_1182	0	-
chr11	86502151	86502152	m6AIP_SySy_peak_1186a	0	-
chr11	86770016	86770017	m6AIP_SySy_peak_1188	0	-
chr11	87085262	87085263	m6AIP_SySy_peak_1190	0	-
chr11	87981345	87981346	m6AIP_SySy_peak_1194	0	-
chr11	88844507	88844508	m6AIP_SySy_peak_1195	0	-
chr11	88924421	88924422	m6AIP_SySy_peak_1197	0	-
chr11	88981676	88981677	m6AIP_SySy_peak_1198a	0	+
chr11	88981919	88981920	m6AIP_SySy_peak_1198b	0	+
chr11	88999712	88999713	m6AIP_SySy_peak_1199	0	+
chr11	89016358	89016359	m6AIP_SySy_peak_1200a	0	+
chr11	89016983	89016984	m6AIP_SySy_peak_1201	0	+
chr11	94125638	94125639	m6AIP_SySy_peak_1204	0	+
chr11	94291282	94291283	m6AIP_SySy_peak_1208	0	-
chr11	95005701	95005702	m6AIP_SySy_peak_1215	0	+
chr11	95076424	95076425	m6AIP_SySy_peak_1217	0	-
chr11	95492345	95492346	m6AIP_SySy_peak_1218b	0	+
chr11	95570919	95570920	m6AIP_SySy_peak_1220	0	-
chr11	95749172	95749173	m6AIP_SySy_peak_1221	0	+
chr11	95750061	95750062	m6AIP_SySy_peak_1222a	0	+
chr11	95764461	95764462	m6AIP_SySy_peak_1223c	0	+
chr11	96818655	96818656	m6AIP_SySy_peak_1227a	0	-
chr11	96820019	96820020	m6AIP_SySy_peak_1228	0	-
chr11	96907962	96907963	m6AIP_SySy_peak_1230	0	-
chr11	96935205	96935206	m6AIP_SySy_peak_1231	0	+
chr11	96964264	96964265	m6AIP_SySy_peak_1232	0	+
chr11	97048444	97048445	m6AIP_SySy_peak_1233	0	+
chr11	97362814	97362815	m6AIP_SySy_peak_1235a	0	+
chr11	97362894	97362895	m6AIP_SySy_peak_1235b	0	+
chr11	97451831	97451832	m6AIP_SySy_peak_1236a	0	+
chr11	97622782	97622783	m6AIP_SySy_peak_1239	0	+
chr11	97681708	97681709	m6AIP_SySy_peak_1241a	0	+
chr11	97681789	97681790	m6AIP_SySy_peak_1241b	0	+
chr11	97717868	97717869	m6AIP_SySy_peak_1243	0	-
chr11	98089592	98089593	m6AIP_SySy_peak_1245	0	-
chr11	98436899	98436900	m6AIP_SySy_peak_1255a	0	+
chr11	98682695	98682696	m6AIP_SySy_peak_1256	0	+
chr11	98796414	98796415	m6AIP_SySy_peak_1257	0	+
chr11	98822919	98822920	m6AIP_SySy_peak_1260	0	+
chr11	98921643	98921644	m6AIP_SySy_peak_1262a	0	+
chr11	98921745	98921746	m6AIP_SySy_peak_1262b	0	+
chr11	98973841	98973842	m6AIP_SySy_peak_1263	0	+
chr11	100462804	100462805	m6AIP_SySy_peak_1264a	0	-
chr11	100462957	100462958	m6AIP_SySy_peak_1264b	0	-
chr11	100463141	100463142	m6AIP_SySy_peak_1264c	0	-
chr11	101077322	101077323	m6AIP_SySy_peak_1266	0	+
chr11	101120844	101120845	m6AIP_SySy_peak_1269	0	+
chr11	101192592	101192593	m6AIP_SySy_peak_1270	0	-
chr11	101278101	101278102	m6AIP_SySy_peak_1271	0	-
chr11	101326453	101326454	m6AIP_SySy_peak_1273	0	+
chr11	101435458	101435459	m6AIP_SySy_peak_1275	0	+
chr11	101523519	101523520	m6AIP_SySy_peak_1276	0	-
chr11	101525697	101525698	m6AIP_SySy_peak_1277a	0	-
chr11	101581138	101581139	m6AIP_SySy_peak_1278c	0	+
chr11	101770234	101770235	m6AIP_SySy_peak_1281	0	-
chr11	102288561	102288562	m6AIP_SySy_peak_1284	0	+
chr11	102437593	102437594	m6AIP_SySy_peak_1288	0	-
chr11	102838584	102838585	m6AIP_SySy_peak_1291	0	-
chr11	103116470	103116471	m6AIP_SySy_peak_1293a	0	+
chr11	103117040	103117041	m6AIP_SySy_peak_1293d	0	+
chr11	103117340	103117341	m6AIP_SySy_peak_1294	0	+
chr11	103219975	103219976	m6AIP_SySy_peak_1296	0	-
chr11	103332757	103332758	m6AIP_SySy_peak_1297	0	-
chr11	103376926	103376927	m6AIP_SySy_peak_1298d	0	-
chr11	103377266	103377267	m6AIP_SySy_peak_1299	0	-
chr11	104330322	104330323	m6AIP_SySy_peak_1302	0	+
chr11	104504900	104504901	m6AIP_SySy_peak_1304a	0	-
chr11	104505080	104505081	m6AIP_SySy_peak_1304b	0	-
chr11	105281608	105281609	m6AIP_SySy_peak_1307	0	+
chr11	106154135	106154136	m6AIP_SySy_peak_1308a	0	+
chr11	107035163	107035164	m6AIP_SySy_peak_1314	0	-
chr11	107074397	107074398	m6AIP_SySy_peak_1316	0	-
chr11	107111059	107111060	m6AIP_SySy_peak_1319a	0	-
chr11	107470106	107470107	m6AIP_SySy_peak_1321a	0	-
chr11	107470275	107470276	m6AIP_SySy_peak_1321b	0	-
chr11	107613958	107613959	m6AIP_SySy_peak_1322	0	+
chr11	107619127	107619128	m6AIP_SySy_peak_1323	0	+
chr11	109490330	109490331	m6AIP_SySy_peak_1327a	0	+
chr11	109490476	109490477	m6AIP_SySy_peak_1327b	0	+
chr11	113727668	113727669	m6AIP_SySy_peak_1332	0	-
chr11	114863868	114863869	m6AIP_SySy_peak_1334	0	+
chr11	115249485	115249486	m6AIP_SySy_peak_1335	0	-
chr11	115250636	115250637	m6AIP_SySy_peak_1336	0	-
chr11	115268137	115268138	m6AIP_SySy_peak_1337	0	-
chr11	115393773	115393774	m6AIP_SySy_peak_1338	0	+
chr11	115585400	115585401	m6AIP_SySy_peak_1341a	0	-
chr11	115585581	115585582	m6AIP_SySy_peak_1341b	0	-
chr11	115607417	115607418	m6AIP_SySy_peak_1342c	0	+
chr11	115607544	115607545	m6AIP_SySy_peak_1342d	0	+
chr11	115928023	115928024	m6AIP_SySy_peak_1346a	0	-
chr11	116173167	116173168	m6AIP_SySy_peak_1350	0	-
chr11	116338324	116338325	m6AIP_SySy_peak_1351	0	-
chr11	116598958	116598959	m6AIP_SySy_peak_1354c	0	-
chr11	116677120	116677121	m6AIP_SySy_peak_1356a	0	-
chr11	116677259	116677260	m6AIP_SySy_peak_1356b	0	-
chr11	116852192	116852193	m6AIP_SySy_peak_1357	0	-
chr11	117076939	117076940	m6AIP_SySy_peak_1358	0	+
chr11	117760792	117760793	m6AIP_SySy_peak_1366a	0	+
chr11	117761002	117761003	m6AIP_SySy_peak_1366b	0	+
chr11	117761791	117761792	m6AIP_SySy_peak_1367a	0	+
chr11	117762046	117762047	m6AIP_SySy_peak_1367b	0	+
chr11	117813562	117813563	m6AIP_SySy_peak_1369	0	+
chr11	118005750	118005751	m6AIP_SySy_peak_1374	0	+
chr11	118023785	118023786	m6AIP_SySy_peak_1375	0	+
chr11	118260617	118260618	m6AIP_SySy_peak_1377a	0	-
chr11	118260751	118260752	m6AIP_SySy_peak_1377b	0	-
chr11	118268730	118268731	m6AIP_SySy_peak_1379	0	-
chr11	118407599	118407600	m6AIP_SySy_peak_1380	0	-
chr11	118487632	118487633	m6AIP_SySy_peak_1381	0	+
chr11	119507763	119507764	m6AIP_SySy_peak_1393b	0	+
chr11	119603148	119603149	m6AIP_SySy_peak_1394	0	+
chr11	120090902	120090903	m6AIP_SySy_peak_1396a	0	-
chr11	120104920	120104921	m6AIP_SySy_peak_1397a	0	-
chr11	120105136	120105137	m6AIP_SySy_peak_1397b	0	-
chr11	120105236	120105237	m6AIP_SySy_peak_1397c	0	-
chr11	120105751	120105752	m6AIP_SySy_peak_1398	0	-
chr11	120110181	120110182	m6AIP_SySy_peak_1399	0	-
chr11	120271813	120271814	m6AIP_SySy_peak_1400a	0	+
chr11	120272091	120272092	m6AIP_SySy_peak_1400b	0	+
chr11	120377333	120377334	m6AIP_SySy_peak_1404b	0	-
chr11	120560445	120560446	m6AIP_SySy_peak_1407	0	-
chr11	120610649	120610650	m6AIP_SySy_peak_1409b	0	-
chr11	120789316	120789317	m6AIP_SySy_peak_1415a	0	-
chr11	120789494	120789495	m6AIP_SySy_peak_1415b	0	-
chr11	120807173	120807174	m6AIP_SySy_peak_1416	0	-
chr11	120956712	120956713	m6AIP_SySy_peak_1417a	0	+
chr11	120956928	120956929	m6AIP_SySy_peak_1417b	0	+
chr11	120957871	120957872	m6AIP_SySy_peak_1418a	0	+
chr11	120963597	120963598	m6AIP_SySy_peak_1419	0	-
chr11	121147296	121147297	m6AIP_SySy_peak_1420	0	+
chr11	121222947	121222948	m6AIP_SySy_peak_1421	0	-
chr11	121223857	121223858	m6AIP_SySy_peak_1422a	0	-
chr11	121223961	121223962	m6AIP_SySy_peak_1422b	0	-
chr11	121328239	121328240	m6AIP_SySy_peak_1424	0	-
chr12	3427031	3427032	m6AIP_SySy_peak_1431a	0	+
chr12	3427125	3427126	m6AIP_SySy_peak_1431b	0	+
chr12	4134522	4134523	m6AIP_SySy_peak_1436a	0	+
chr12	4134800	4134801	m6AIP_SySy_peak_1436b	0	+
chr12	4247645	4247646	m6AIP_SySy_peak_1439	0	-
chr12	4295228	4295229	m6AIP_SySy_peak_1440a	0	-
chr12	4851250	4851251	m6AIP_SySy_peak_1445c	0	+
chr12	5044114	5044115	m6AIP_SySy_peak_1448a	0	+
chr12	5044365	5044366	m6AIP_SySy_peak_1448b	0	+
chr12	8792157	8792158	m6AIP_SySy_peak_1453	0	+
chr12	11241511	11241512	m6AIP_SySy_peak_1454a	0	-
chr12	11241764	11241765	m6AIP_SySy_peak_1454b	0	-
chr12	11317939	11317940	m6AIP_SySy_peak_1455	0	+
chr12	17283942	17283943	m6AIP_SySy_peak_1458	0	+
chr12	20804723	20804724	m6AIP_SySy_peak_1468a	0	-
chr12	20804865	20804866	m6AIP_SySy_peak_1468b	0	-
chr12	20805002	20805003	m6AIP_SySy_peak_1468c	0	-
chr12	20815487	20815488	m6AIP_SySy_peak_1469a	0	-
chr12	20815580	20815581	m6AIP_SySy_peak_1469b	0	-
chr12	21324242	21324243	m6AIP_SySy_peak_1471a	0	-
chr12	21324384	21324385	m6AIP_SySy_peak_1471b	0	-
chr12	24713365	24713366	m6AIP_SySy_peak_1475	0	+
chr12	32840928	32840929	m6AIP_SySy_peak_1479	0	+
chr12	35504494	35504495	m6AIP_SySy_peak_1484	0	-
chr12	46700592	46700593	m6AIP_SySy_peak_1489	0	-
chr12	51372764	51372765	m6AIP_SySy_peak_1490	0	+
chr12	51748550	51748551	m6AIP_SySy_peak_1492a	0	-
chr12	52517264	52517265	m6AIP_SySy_peak_1494g	0	+
chr12	52519651	52519652	m6AIP_SySy_peak_1495	0	+
chr12	54180357	54180358	m6AIP_SySy_peak_1496	0	-
chr12	55303411	55303412	m6AIP_SySy_peak_1497	0	+
chr12	55677099	55677100	m6AIP_SySy_peak_1498	0	-
chr12	56328455	56328456	m6AIP_SySy_peak_1499	0	-
chr12	64943393	64943394	m6AIP_SySy_peak_1503	0	-
chr12	64956985	64956986	m6AIP_SySy_peak_1504a	0	-
chr12	64957131	64957132	m6AIP_SySy_peak_1504b	0	-
chr12	65075762	65075763	m6AIP_SySy_peak_1506a	0	+
chr12	65075954	65075955	m6AIP_SySy_peak_1506b	0	+
chr12	65105573	65105574	m6AIP_SySy_peak_1507b	0	+
chr12	65105737	65105738	m6AIP_SySy_peak_1507c	0	+
chr12	66283542	66283543	m6AIP_SySy_peak_1511	0	-
chr12	69174643	69174644	m6AIP_SySy_peak_1512	0	+
chr12	69196934	69196935	m6AIP_SySy_peak_1514	0	-
chr12	69373038	69373039	m6AIP_SySy_peak_1515a	0	+
chr12	69373682	69373683	m6AIP_SySy_peak_1515d	0	+
chr12	71137311	71137312	m6AIP_SySy_peak_1518	0	+
chr12	71137649	71137650	m6AIP_SySy_peak_1519a	0	+
chr12	71137793	71137794	m6AIP_SySy_peak_1519b	0	+
chr12	72101010	72101011	m6AIP_SySy_peak_1521	0	+
chr12	72574351	72574352	m6AIP_SySy_peak_1523	0	+
chr12	72794243	72794244	m6AIP_SySy_peak_1525	0	+
chr12	73104063	73104064	m6AIP_SySy_peak_1527	0	-
chr12	73112867	73112868	m6AIP_SySy_peak_1529	0	-
chr12	73281296	73281297	m6AIP_SySy_peak_1530	0	-
chr12	73545035	73545036	m6AIP_SySy_peak_1533	0	-
chr12	75453569	75453570	m6AIP_SySy_peak_1534	0	-
chr12	75515736	75515737	m6AIP_SySy_peak_1535b	0	-
chr12	76349052	76349053	m6AIP_SySy_peak_1537	0	-
chr12	76349769	76349770	m6AIP_SySy_peak_1538a	0	-
chr12	76349889	76349890	m6AIP_SySy_peak_1538b	0	-
chr12	76385612	76385613	m6AIP_SySy_peak_1539	0	+
chr12	76448498	76448499	m6AIP_SySy_peak_1540	0	+
chr12	76578705	76578706	m6AIP_SySy_peak_1543b	0	+
chr12	78809786	78809787	m6AIP_SySy_peak_1549	0	+
chr12	78837674	78837675	m6AIP_SySy_peak_1550	0	+
chr12	78964386	78964387	m6AIP_SySy_peak_1551	0	-
chr12	79175851	79175852	m6AIP_SySy_peak_1552	0	-
chr12	79233644	79233645	m6AIP_SySy_peak_1553	0	-
chr12	79233937	79233938	m6AIP_SySy_peak_1554	0	-
chr12	79280476	79280477	m6AIP_SySy_peak_1556a	0	-
chr12	79287589	79287590	m6AIP_SySy_peak_1557	0	-
chr12	80107945	80107946	m6AIP_SySy_peak_1560	0	-
chr12	80110481	80110482	m6AIP_SySy_peak_1561	0	-
chr12	80644404	80644405	m6AIP_SySy_peak_1564	0	+
chr12	80950257	80950258	m6AIP_SySy_peak_1566	0	+
chr12	81186078	81186079	m6AIP_SySy_peak_1567b	0	+
chr12	81663906	81663907	m6AIP_SySy_peak_1569	0	+
chr12	81780621	81780622	m6AIP_SySy_peak_1574	0	-
chr12	81996334	81996335	m6AIP_SySy_peak_1576	0	+
chr12	82340873	82340874	m6AIP_SySy_peak_1577a	0	+
chr12	82340901	82340902	m6AIP_SySy_peak_1577b	0	+
chr12	82341759	82341760	m6AIP_SySy_peak_1578a	0	+
chr12	82341897	82341898	m6AIP_SySy_peak_1578b	0	+
chr12	83541537	83541538	m6AIP_SySy_peak_1580	0	+
chr12	83594622	83594623	m6AIP_SySy_peak_1582a	0	-
chr12	83632358	83632359	m6AIP_SySy_peak_1583	0	+
chr12	83681627	83681628	m6AIP_SySy_peak_1584	0	+
chr12	84173113	84173114	m6AIP_SySy_peak_1587b	0	-
chr12	84174249	84174250	m6AIP_SySy_peak_1589	0	-
chr12	84530375	84530376	m6AIP_SySy_peak_1593	0	+
chr12	84919875	84919876	m6AIP_SySy_peak_1594b	0	-
chr12	85029305	85029306	m6AIP_SySy_peak_1596a	0	+
chr12	85029420	85029421	m6AIP_SySy_peak_1596b	0	+
chr12	85267792	85267793	m6AIP_SySy_peak_1601a	0	-
chr12	85268880	85268881	m6AIP_SySy_peak_1602a	0	-
chr12	85268979	85268980	m6AIP_SySy_peak_1602b	0	-
chr12	85269324	85269325	m6AIP_SySy_peak_1602c	0	-
chr12	85301717	85301718	m6AIP_SySy_peak_1604	0	-
chr12	85639398	85639399	m6AIP_SySy_peak_1605	0	+
chr12	86470476	86470477	m6AIP_SySy_peak_1608	0	+
chr12	86519047	86519048	m6AIP_SySy_peak_1609	0	+
chr12	86881807	86881808	m6AIP_SySy_peak_1610a	0	-
chr12	86881923	86881924	m6AIP_SySy_peak_1610b	0	-
chr12	86882310	86882311	m6AIP_SySy_peak_1610c	0	-
chr12	86883899	86883900	m6AIP_SySy_peak_1612a	0	-
chr12	86883972	86883973	m6AIP_SySy_peak_1612b	0	-
chr12	86884180	86884181	m6AIP_SySy_peak_1612c	0	-
chr12	87163925	87163926	m6AIP_SySy_peak_1615	0	+
chr12	87170442	87170443	m6AIP_SySy_peak_1616	0	-
chr12	87279903	87279904	m6AIP_SySy_peak_1618	0	-
chr12	87428968	87428969	m6AIP_SySy_peak_1621	0	-
chr12	91808680	91808681	m6AIP_SySy_peak_1624a	0	-
chr12	91809571	91809572	m6AIP_SySy_peak_1624f	0	-
chr12	98678161	98678162	m6AIP_SySy_peak_1626	0	-
chr12	100130503	100130504	m6AIP_SySy_peak_1630a	0	-
chr12	100130793	100130794	m6AIP_SySy_peak_1630b	0	-
chr12	100551267	100551268	m6AIP_SySy_peak_1631	0	-
chr12	100912852	100912853	m6AIP_SySy_peak_1632	0	-
chr12	101082979	101082980	m6AIP_SySy_peak_1636	0	-
chr12	101083475	101083476	m6AIP_SySy_peak_1637	0	-
chr12	101837552	101837553	m6AIP_SySy_peak_1639	0	-
chr12	101883654	101883655	m6AIP_SySy_peak_1640b	0	-
chr12	102003277	102003278	m6AIP_SySy_peak_1643	0	+
chr12	102742496	102742497	m6AIP_SySy_peak_1646	0	-
chr12	102742881	102742882	m6AIP_SySy_peak_1647	0	-
chr12	102744733	102744734	m6AIP_SySy_peak_1648a	0	+
chr12	102744948	102744949	m6AIP_SySy_peak_1648b	0	+
chr12	102837850	102837851	m6AIP_SySy_peak_1651	0	-
chr12	102838287	102838288	m6AIP_SySy_peak_1652	0	-
chr12	105040475	105040476	m6AIP_SySy_peak_1659	0	+
chr12	105617028	105617029	m6AIP_SySy_peak_1660	0	-
chr12	105784831	105784832	m6AIP_SySy_peak_1661	0	+
chr12	107915341	107915342	m6AIP_SySy_peak_1663	0	-
chr12	108793838	108793839	m6AIP_SySy_peak_1666	0	+
chr12	108815888	108815889	m6AIP_SySy_peak_1667	0	+
chr12	110601727	110601728	m6AIP_SySy_peak_1678	0	+
chr12	110624527	110624528	m6AIP_SySy_peak_1679	0	+
chr12	110654162	110654163	m6AIP_SySy_peak_1680	0	+
chr12	110794067	110794068	m6AIP_SySy_peak_1682d	0	+
chr12	110794189	110794190	m6AIP_SySy_peak_1682e	0	+
chr12	110794373	110794374	m6AIP_SySy_peak_1682f	0	+
chr12	110873810	110873811	m6AIP_SySy_peak_1685	0	-
chr12	110931620	110931621	m6AIP_SySy_peak_1686	0	+
chr12	111293274	111293275	m6AIP_SySy_peak_1689	0	-
chr12	111377360	111377361	m6AIP_SySy_peak_1691	0	-
chr12	111655489	111655490	m6AIP_SySy_peak_1693	0	+
chr12	111678282	111678283	m6AIP_SySy_peak_1694a	0	+
chr12	111678416	111678417	m6AIP_SySy_peak_1694b	0	+
chr12	111803658	111803659	m6AIP_SySy_peak_1696	0	-
chr12	112176280	112176281	m6AIP_SySy_peak_1698	0	+
chr12	112177049	112177050	m6AIP_SySy_peak_1699	0	+
chr12	112736545	112736546	m6AIP_SySy_peak_1703b	0	+
chr12	112739204	112739205	m6AIP_SySy_peak_1706	0	+
chr12	112908753	112908754	m6AIP_SySy_peak_1717	0	-
chr12	112909070	112909071	m6AIP_SySy_peak_1718	0	-
chr12	112960182	112960183	m6AIP_SySy_peak_1719	0	-
chr12	112977845	112977846	m6AIP_SySy_peak_1720c	0	+
chr12	112978674	112978675	m6AIP_SySy_peak_1721b	0	+
chr12	113163223	113163224	m6AIP_SySy_peak_1723a	0	+
chr12	113163361	113163362	m6AIP_SySy_peak_1723b	0	+
chr12	113188502	113188503	m6AIP_SySy_peak_1725a	0	+
chr12	113188672	113188673	m6AIP_SySy_peak_1725b	0	+
chr12	113189271	113189272	m6AIP_SySy_peak_1726	0	+
chr12	116061521	116061522	m6AIP_SySy_peak_1727	0	+
chr12	116403774	116403775	m6AIP_SySy_peak_1730a	0	-
chr12	116461050	116461051	m6AIP_SySy_peak_1731	0	+
chr13	3573618	3573619	m6AIP_SySy_peak_1734	0	-
chr13	8972893	8972894	m6AIP_SySy_peak_1742a	0	-
chr13	8973051	8973052	m6AIP_SySy_peak_1742b	0	-
chr13	12186342	12186343	m6AIP_SySy_peak_1746	0	-
chr13	14197618	14197619	m6AIP_SySy_peak_1752a	0	+
chr13	14197763	14197764	m6AIP_SySy_peak_1752b	0	+
chr13	14197962	14197963	m6AIP_SySy_peak_1752c	0	+
chr13	15725510	15725511	m6AIP_SySy_peak_1754	0	+
chr13	17718451	17718452	m6AIP_SySy_peak_1755d	0	-
chr13	17751806	17751807	m6AIP_SySy_peak_1756	0	-
chr13	17803891	17803892	m6AIP_SySy_peak_1758a	0	-
chr13	17804001	17804002	m6AIP_SySy_peak_1758b	0	-
chr13	17804666	17804667	m6AIP_SySy_peak_1759a	0	-
chr13	17805047	17805048	m6AIP_SySy_peak_1759b	0	-
chr13	19623548	19623549	m6AIP_SySy_peak_1760	0	+
chr13	19632493	19632494	m6AIP_SySy_peak_1761	0	+
chr13	21363878	21363879	m6AIP_SySy_peak_1764	0	+
chr13	21369667	21369668	m6AIP_SySy_peak_1765b	0	+
chr13	21387510	21387511	m6AIP_SySy_peak_1766a	0	-
chr13	21387679	21387680	m6AIP_SySy_peak_1766b	0	-
chr13	21423238	21423239	m6AIP_SySy_peak_1767	0	-
chr13	21526702	21526703	m6AIP_SySy_peak_1773	0	-
chr13	21753655	21753656	m6AIP_SySy_peak_1774	0	-
chr13	21780030	21780031	m6AIP_SySy_peak_1775a	0	-
chr13	21780347	21780348	m6AIP_SySy_peak_1775b	0	-
chr13	21780510	21780511	m6AIP_SySy_peak_1775c	0	-
chr13	23356389	23356390	m6AIP_SySy_peak_1779b	0	-
chr13	23356460	23356461	m6AIP_SySy_peak_1779c	0	-
chr13	23356671	23356672	m6AIP_SySy_peak_1779d	0	-
chr13	23551528	23551529	m6AIP_SySy_peak_1782	0	-
chr13	23555387	23555388	m6AIP_SySy_peak_1783	0	+
chr13	23571030	23571031	m6AIP_SySy_peak_1784	0	-
chr13	23581753	23581754	m6AIP_SySy_peak_1785	0	+
chr13	24841431	24841432	m6AIP_SySy_peak_1790	0	+
chr13	24992798	24992799	m6AIP_SySy_peak_1792a	0	-
chr13	28952904	28952905	m6AIP_SySy_peak_1794a	0	-
chr13	28953207	28953208	m6AIP_SySy_peak_1794b	0	-
chr13	29909279	29909280	m6AIP_SySy_peak_1795	0	-
chr13	32802640	32802641	m6AIP_SySy_peak_1797	0	+
chr13	34128260	34128261	m6AIP_SySy_peak_1798a	0	-
chr13	34883540	34883541	m6AIP_SySy_peak_1799	0	+
chr13	34901608	34901609	m6AIP_SySy_peak_1800c	0	+
chr13	34901805	34901806	m6AIP_SySy_peak_1800d	0	+
chr13	35816466	35816467	m6AIP_SySy_peak_1801	0	+
chr13	36232138	36232139	m6AIP_SySy_peak_1803	0	+
chr13	37930925	37930926	m6AIP_SySy_peak_1804	0	+
chr13	37951862	37951863	m6AIP_SySy_peak_1809	0	+
chr13	38932735	38932736	m6AIP_SySy_peak_1812	0	-
chr13	40860400	40860401	m6AIP_SySy_peak_1813a	0	+
chr13	40860541	40860542	m6AIP_SySy_peak_1813b	0	+
chr13	40860667	40860668	m6AIP_SySy_peak_1813c	0	+
chr13	40860879	40860880	m6AIP_SySy_peak_1814	0	+
chr13	40861178	40861179	m6AIP_SySy_peak_1815	0	+
chr13	40958286	40958287	m6AIP_SySy_peak_1820	0	+
chr13	40958905	40958906	m6AIP_SySy_peak_1821a	0	+
chr13	40959305	40959306	m6AIP_SySy_peak_1821d	0	+
chr13	40959462	40959463	m6AIP_SySy_peak_1821e	0	+
chr13	41634645	41634646	m6AIP_SySy_peak_1822	0	+
chr13	42155630	42155631	m6AIP_SySy_peak_1823	0	+
chr13	42184158	42184159	m6AIP_SySy_peak_1824	0	+
chr13	43200744	43200745	m6AIP_SySy_peak_1825	0	-
chr13	46680927	46680928	m6AIP_SySy_peak_1830a	0	-
chr13	46681011	46681012	m6AIP_SySy_peak_1830b	0	-
chr13	46687311	46687312	m6AIP_SySy_peak_1831	0	-
chr13	46717271	46717272	m6AIP_SySy_peak_1833	0	-
chr13	46727529	46727530	m6AIP_SySy_peak_1834a	0	-
chr13	46727714	46727715	m6AIP_SySy_peak_1834b	0	-
chr13	48490985	48490986	m6AIP_SySy_peak_1837a	0	-
chr13	48967537	48967538	m6AIP_SySy_peak_1838	0	-
chr13	49195977	49195978	m6AIP_SySy_peak_1839	0	+
chr13	49379883	49379884	m6AIP_SySy_peak_1840	0	+
chr13	49661316	49661317	m6AIP_SySy_peak_1841	0	+
chr13	49661700	49661701	m6AIP_SySy_peak_1842	0	+
chr13	51848369	51848370	m6AIP_SySy_peak_1848	0	+
chr13	52645903	52645904	m6AIP_SySy_peak_1849	0	+
chr13	53109721	53109722	m6AIP_SySy_peak_1852a	0	-
chr13	53109963	53109964	m6AIP_SySy_peak_1852b	0	-
chr13	55028474	55028475	m6AIP_SySy_peak_1859	0	-
chr13	55246866	55246867	m6AIP_SySy_peak_1862	0	+
chr13	55320039	55320040	m6AIP_SySy_peak_1866	0	-
chr13	55321682	55321683	m6AIP_SySy_peak_1867a	0	-
chr13	55321810	55321811	m6AIP_SySy_peak_1867b	0	-
chr13	55539420	55539421	m6AIP_SySy_peak_1868	0	-
chr13	55542916	55542917	m6AIP_SySy_peak_1869a	0	-
chr13	55597141	55597142	m6AIP_SySy_peak_1870	0	+
chr13	55609630	55609631	m6AIP_SySy_peak_1871	0	+
chr13	55702051	55702052	m6AIP_SySy_peak_1874	0	+
chr13	55725928	55725929	m6AIP_SySy_peak_1875	0	+
chr13	56723538	56723539	m6AIP_SySy_peak_1876a	0	+
chr13	56723624	56723625	m6AIP_SySy_peak_1876b	0	+
chr13	58127261	58127262	m6AIP_SySy_peak_1877	0	-
chr13	58128113	58128114	m6AIP_SySy_peak_1878	0	-
chr13	58381802	58381803	m6AIP_SySy_peak_1879	0	-
chr13	59500302	59500303	m6AIP_SySy_peak_1881	0	-
chr13	59821974	59821975	m6AIP_SySy_peak_1884b	0	-
chr13	60761105	60761106	m6AIP_SySy_peak_1885b	0	+
chr13	60761262	60761263	m6AIP_SySy_peak_1885c	0	+
chr13	62368979	62368980	m6AIP_SySy_peak_1891	0	-
chr13	63511660	63511661	m6AIP_SySy_peak_1906a	0	-
chr13	63563740	63563741	m6AIP_SySy_peak_1907	0	-
chr13	63565493	63565494	m6AIP_SySy_peak_1908a	0	-
chr13	63899640	63899641	m6AIP_SySy_peak_1911c	0	+
chr13	67040062	67040063	m6AIP_SySy_peak_1919	0	-
chr13	67069638	67069639	m6AIP_SySy_peak_1920a	0	-
chr13	67069723	67069724	m6AIP_SySy_peak_1920b	0	-
chr13	67141051	67141052	m6AIP_SySy_peak_1921	0	+
chr13	67255032	67255033	m6AIP_SySy_peak_1923	0	-
chr13	67343071	67343072	m6AIP_SySy_peak_1924a	0	-
chr13	67491004	67491005	m6AIP_SySy_peak_1926	0	-
chr13	67516216	67516217	m6AIP_SySy_peak_1927	0	-
chr13	67590180	67590181	m6AIP_SySy_peak_1928	0	-
chr13	67618276	67618277	m6AIP_SySy_peak_1930a	0	-
chr13	67618479	67618480	m6AIP_SySy_peak_1930b	0	-
chr13	67667936	67667937	m6AIP_SySy_peak_1931a	0	-
chr13	67668272	67668273	m6AIP_SySy_peak_1931b	0	-
chr13	67787151	67787152	m6AIP_SySy_peak_1933	0	+
chr13	67826219	67826220	m6AIP_SySy_peak_1934	0	+
chr13	69499867	69499868	m6AIP_SySy_peak_1938	0	-
chr13	70604087	70604088	m6AIP_SySy_peak_1940a	0	-
chr13	70604598	70604599	m6AIP_SySy_peak_1941	0	-
chr13	70606247	70606248	m6AIP_SySy_peak_1943a	0	-
chr13	70606333	70606334	m6AIP_SySy_peak_1943b	0	-
chr13	70606832	70606833	m6AIP_SySy_peak_1943d	0	-
chr13	73815184	73815185	m6AIP_SySy_peak_1949	0	+
chr13	73816521	73816522	m6AIP_SySy_peak_1950	0	+
chr13	74371711	74371712	m6AIP_SySy_peak_1954	0	-
chr13	80893619	80893620	m6AIP_SySy_peak_1966a	0	+
chr13	80893763	80893764	m6AIP_SySy_peak_1966b	0	+
chr13	80893863	80893864	m6AIP_SySy_peak_1966c	0	+
chr13	80894406	80894407	m6AIP_SySy_peak_1966f	0	+
chr13	81520987	81520988	m6AIP_SySy_peak_1968b	0	-
chr13	81528805	81528806	m6AIP_SySy_peak_1969a	0	-
chr13	81528929	81528930	m6AIP_SySy_peak_1969b	0	-
chr13	81669644	81669645	m6AIP_SySy_peak_1971b	0	+
chr13	81669800	81669801	m6AIP_SySy_peak_1971c	0	+
chr13	81669938	81669939	m6AIP_SySy_peak_1971d	0	+
chr13	81711756	81711757	m6AIP_SySy_peak_1972	0	+
chr13	81750122	81750123	m6AIP_SySy_peak_1973	0	+
chr13	85215616	85215617	m6AIP_SySy_peak_1974a	0	-
chr13	89656497	89656498	m6AIP_SySy_peak_1975	0	-
chr13	89742395	89742396	m6AIP_SySy_peak_1978	0	-
chr13	90104568	90104569	m6AIP_SySy_peak_1979	0	+
chr13	92212327	92212328	m6AIP_SySy_peak_1980a	0	-
chr13	92212400	92212401	m6AIP_SySy_peak_1980b	0	-
chr13	92523059	92523060	m6AIP_SySy_peak_1981	0	-
chr13	93499080	93499081	m6AIP_SySy_peak_1985a	0	-
chr13	93499185	93499186	m6AIP_SySy_peak_1985b	0	-
chr13	95602696	95602697	m6AIP_SySy_peak_1990a	0	-
chr13	95602828	95602829	m6AIP_SySy_peak_1990b	0	-
chr13	96483604	96483605	m6AIP_SySy_peak_1991	0	-
chr13	96650102	96650103	m6AIP_SySy_peak_1992a	0	-
chr13	96650298	96650299	m6AIP_SySy_peak_1992b	0	-
chr13	96650503	96650504	m6AIP_SySy_peak_1992c	0	-
chr13	97250587	97250588	m6AIP_SySy_peak_1998	0	+
chr13	97250903	97250904	m6AIP_SySy_peak_1999	0	+
chr13	97929507	97929508	m6AIP_SySy_peak_2011	0	-
chr13	98248985	98248986	m6AIP_SySy_peak_2013a	0	-
chr13	99425734	99425735	m6AIP_SySy_peak_2016	0	-
chr13	99430725	99430726	m6AIP_SySy_peak_2017	0	-
chr13	100103806	100103807	m6AIP_SySy_peak_2020	0	-
chr13	101684288	101684289	m6AIP_SySy_peak_2021	0	-
chr13	103743175	103743176	m6AIP_SySy_peak_2023a	0	-
chr13	103833629	103833630	m6AIP_SySy_peak_2024a	0	-
chr13	103833844	103833845	m6AIP_SySy_peak_2024b	0	-
chr13	104187569	104187570	m6AIP_SySy_peak_2027	0	+
chr13	108047876	108047877	m6AIP_SySy_peak_2031	0	+
chr13	111426313	111426314	m6AIP_SySy_peak_2036	0	-
chr13	111487616	111487617	m6AIP_SySy_peak_2037a	0	-
chr13	111487724	111487725	m6AIP_SySy_peak_2037b	0	-
chr13	111715327	111715328	m6AIP_SySy_peak_2040	0	+
chr13	111748722	111748723	m6AIP_SySy_peak_2041	0	-
chr13	112738479	112738480	m6AIP_SySy_peak_2047	0	+
chr13	113616884	113616885	m6AIP_SySy_peak_2056	0	-
chr13	114155010	114155011	m6AIP_SySy_peak_2057	0	+
chr13	118789402	118789403	m6AIP_SySy_peak_2061	0	+
chr13	119485978	119485979	m6AIP_SySy_peak_2063	0	+
chr13	119775857	119775858	m6AIP_SySy_peak_2066a	0	-
chr14	7907186	7907187	m6AIP_SySy_peak_2068	0	+
chr14	8222372	8222373	m6AIP_SySy_peak_2072a	0	+
chr14	8222524	8222525	m6AIP_SySy_peak_2072b	0	+
chr14	8223014	8223015	m6AIP_SySy_peak_2073	0	+
chr14	19811309	19811310	m6AIP_SySy_peak_2080	0	+
chr14	20383214	20383215	m6AIP_SySy_peak_2083	0	+
chr14	20484820	20484821	m6AIP_SySy_peak_2085	0	-
chr14	20501360	20501361	m6AIP_SySy_peak_2086	0	-
chr14	20561531	20561532	m6AIP_SySy_peak_2087	0	-
chr14	20607191	20607192	m6AIP_SySy_peak_2088a	0	-
chr14	20694662	20694663	m6AIP_SySy_peak_2089	0	+
chr14	20714417	20714418	m6AIP_SySy_peak_2090	0	+
chr14	20729418	20729419	m6AIP_SySy_peak_2091a	0	-
chr14	20735664	20735665	m6AIP_SySy_peak_2092	0	-
chr14	20735910	20735911	m6AIP_SySy_peak_2093a	0	-
chr14	25665216	25665217	m6AIP_SySy_peak_2101	0	+
chr14	27102144	27102145	m6AIP_SySy_peak_2106d	0	+
chr14	27429057	27429058	m6AIP_SySy_peak_2108	0	+
chr14	29990927	29990928	m6AIP_SySy_peak_2114	0	+
chr14	30523845	30523846	m6AIP_SySy_peak_2115b	0	+
chr14	31171095	31171096	m6AIP_SySy_peak_2120a	0	-
chr14	31171367	31171368	m6AIP_SySy_peak_2120b	0	-
chr14	31171597	31171598	m6AIP_SySy_peak_2120c	0	-
chr14	31177291	31177292	m6AIP_SySy_peak_2121	0	-
chr14	31250774	31250775	m6AIP_SySy_peak_2122	0	-
chr14	31371014	31371015	m6AIP_SySy_peak_2123	0	+
chr14	31492441	31492442	m6AIP_SySy_peak_2124	0	-
chr14	31701722	31701723	m6AIP_SySy_peak_2127a	0	-
chr14	32209225	32209226	m6AIP_SySy_peak_2128a	0	+
chr14	32516981	32516982	m6AIP_SySy_peak_2130	0	+
chr14	34310838	34310839	m6AIP_SySy_peak_2135a	0	+
chr14	34311040	34311041	m6AIP_SySy_peak_2135b	0	+
chr14	34414267	34414268	m6AIP_SySy_peak_2137a	0	-
chr14	34674228	34674229	m6AIP_SySy_peak_2138	0	+
chr14	34692427	34692428	m6AIP_SySy_peak_2139c	0	+
chr14	34692497	34692498	m6AIP_SySy_peak_2139d	0	+
chr14	34692613	34692614	m6AIP_SySy_peak_2139e	0	+
chr14	34745834	34745835	m6AIP_SySy_peak_2140	0	+
chr14	36941054	36941055	m6AIP_SySy_peak_2144	0	-
chr14	40907695	40907696	m6AIP_SySy_peak_2145	0	-
chr14	45595469	45595470	m6AIP_SySy_peak_2146	0	-
chr14	47319680	47319681	m6AIP_SySy_peak_2150	0	+
chr14	47416520	47416521	m6AIP_SySy_peak_2152	0	-
chr14	47531744	47531745	m6AIP_SySy_peak_2154	0	+
chr14	47568331	47568332	m6AIP_SySy_peak_2155	0	-
chr14	48658082	48658083	m6AIP_SySy_peak_2156a	0	-
chr14	48658287	48658288	m6AIP_SySy_peak_2156b	0	-
chr14	48658470	48658471	m6AIP_SySy_peak_2156c	0	-
chr14	48658619	48658620	m6AIP_SySy_peak_2156d	0	-
chr14	48658772	48658773	m6AIP_SySy_peak_2156e	0	-
chr14	50926609	50926610	m6AIP_SySy_peak_2161	0	+
chr14	51997621	51997622	m6AIP_SySy_peak_2162	0	+
chr14	52008859	52008860	m6AIP_SySy_peak_2163	0	-
chr14	52009515	52009516	m6AIP_SySy_peak_2164	0	-
chr14	52161139	52161140	m6AIP_SySy_peak_2165a	0	+
chr14	52161266	52161267	m6AIP_SySy_peak_2165b	0	-
chr14	52161376	52161377	m6AIP_SySy_peak_2165c	0	-
chr14	54408716	54408717	m6AIP_SySy_peak_2172	0	-
chr14	54468279	54468280	m6AIP_SySy_peak_2173b	0	+
chr14	54469820	54469821	m6AIP_SySy_peak_2174	0	+
chr14	54507295	54507296	m6AIP_SySy_peak_2175	0	-
chr14	54542159	54542160	m6AIP_SySy_peak_2176	0	-
chr14	54568441	54568442	m6AIP_SySy_peak_2177	0	-
chr14	54576443	54576444	m6AIP_SySy_peak_2178	0	-
chr14	54576864	54576865	m6AIP_SySy_peak_2179a	0	-
chr14	55062848	55062849	m6AIP_SySy_peak_2182a	0	-
chr14	55073371	55073372	m6AIP_SySy_peak_2184	0	-
chr14	55569942	55569943	m6AIP_SySy_peak_2188	0	+
chr14	55641183	55641184	m6AIP_SySy_peak_2189a	0	-
chr14	55641322	55641323	m6AIP_SySy_peak_2189b	0	-
chr14	55641447	55641448	m6AIP_SySy_peak_2189c	0	-
chr14	55826721	55826722	m6AIP_SySy_peak_2191a	0	+
chr14	55826842	55826843	m6AIP_SySy_peak_2191b	0	+
chr14	55827141	55827142	m6AIP_SySy_peak_2191c	0	+
chr14	55863234	55863235	m6AIP_SySy_peak_2192	0	+
chr14	55863963	55863964	m6AIP_SySy_peak_2193	0	+
chr14	55886784	55886785	m6AIP_SySy_peak_2197	0	+
chr14	55895062	55895063	m6AIP_SySy_peak_2198	0	+
chr14	56778147	56778148	m6AIP_SySy_peak_2200	0	-
chr14	56793430	56793431	m6AIP_SySy_peak_2201a	0	-
chr14	56793599	56793600	m6AIP_SySy_peak_2201b	0	-
chr14	56793993	56793994	m6AIP_SySy_peak_2201c	0	-
chr14	56804561	56804562	m6AIP_SySy_peak_2202a	0	-
chr14	56804712	56804713	m6AIP_SySy_peak_2202b	0	-
chr14	57834452	57834453	m6AIP_SySy_peak_2208a	0	-
chr14	57834641	57834642	m6AIP_SySy_peak_2208b	0	-
chr14	57836441	57836442	m6AIP_SySy_peak_2209	0	-
chr14	59437614	59437615	m6AIP_SySy_peak_2213	0	-
chr14	59586201	59586202	m6AIP_SySy_peak_2215	0	-
chr14	60756416	60756417	m6AIP_SySy_peak_2217	0	+
chr14	60762349	60762350	m6AIP_SySy_peak_2219b	0	+
chr14	60966237	60966238	m6AIP_SySy_peak_2220	0	-
chr14	61604962	61604963	m6AIP_SySy_peak_2231a	0	+
chr14	61605100	61605101	m6AIP_SySy_peak_2231b	0	+
chr14	63492607	63492608	m6AIP_SySy_peak_2234	0	-
chr14	63607043	63607044	m6AIP_SySy_peak_2235	0	+
chr14	64822885	64822886	m6AIP_SySy_peak_2241	0	-
chr14	65075796	65075797	m6AIP_SySy_peak_2242a	0	-
chr14	65253059	65253060	m6AIP_SySy_peak_2244	0	-
chr14	67015086	67015087	m6AIP_SySy_peak_2248	0	-
chr14	67016341	67016342	m6AIP_SySy_peak_2250	0	-
chr14	67676447	67676448	m6AIP_SySy_peak_2251	0	-
chr14	67676631	67676632	m6AIP_SySy_peak_2252a	0	-
chr14	69244737	69244738	m6AIP_SySy_peak_2255a	0	-
chr14	69244921	69244922	m6AIP_SySy_peak_2255b	0	-
chr14	70439248	70439249	m6AIP_SySy_peak_2261	0	-
chr14	70604356	70604357	m6AIP_SySy_peak_2262a	0	-
chr14	73238325	73238326	m6AIP_SySy_peak_2264	0	+
chr14	75343820	75343821	m6AIP_SySy_peak_2268a	0	+
chr14	75344032	75344033	m6AIP_SySy_peak_2268b	0	+
chr14	76111047	76111048	m6AIP_SySy_peak_2270	0	+
chr14	76134879	76134880	m6AIP_SySy_peak_2271	0	+
chr14	76415909	76415910	m6AIP_SySy_peak_2272a	0	+
chr14	76416090	76416091	m6AIP_SySy_peak_2272b	0	+
chr14	76416950	76416951	m6AIP_SySy_peak_2273a	0	+
chr14	76417129	76417130	m6AIP_SySy_peak_2273b	0	+
chr14	76506737	76506738	m6AIP_SySy_peak_2275a	0	+
chr14	76506883	76506884	m6AIP_SySy_peak_2275b	0	+
chr14	76507055	76507056	m6AIP_SySy_peak_2275c	0	+
chr14	76507339	76507340	m6AIP_SySy_peak_2276b	0	+
chr14	76507500	76507501	m6AIP_SySy_peak_2276c	0	+
chr14	78511764	78511765	m6AIP_SySy_peak_2281	0	-
chr14	79428673	79428674	m6AIP_SySy_peak_2284	0	+
chr14	79453399	79453400	m6AIP_SySy_peak_2285	0	+
chr14	99077173	99077174	m6AIP_SySy_peak_2288a	0	-
chr14	99077291	99077292	m6AIP_SySy_peak_2288b	0	-
chr14	99099632	99099633	m6AIP_SySy_peak_2289	0	-
chr14	99298896	99298897	m6AIP_SySy_peak_2290	0	+
chr14	99871706	99871707	m6AIP_SySy_peak_2291	0	-
chr14	101900203	101900204	m6AIP_SySy_peak_2292	0	+
chr14	103076001	103076002	m6AIP_SySy_peak_2293a	0	+
chr14	103076157	103076158	m6AIP_SySy_peak_2293b	0	+
chr14	103082896	103082897	m6AIP_SySy_peak_2295a	0	-
chr14	103346347	103346348	m6AIP_SySy_peak_2297	0	-
chr14	104479922	104479923	m6AIP_SySy_peak_2299	0	-
chr14	105176957	105176958	m6AIP_SySy_peak_2301	0	-
chr14	105893568	105893569	m6AIP_SySy_peak_2302b	0	-
chr14	105893666	105893667	m6AIP_SySy_peak_2302c	0	-
chr14	105893766	105893767	m6AIP_SySy_peak_2302d	0	-
chr14	118112758	118112759	m6AIP_SySy_peak_2305	0	-
chr14	120946956	120946957	m6AIP_SySy_peak_2309a	0	+
chr14	120947070	120947071	m6AIP_SySy_peak_2309b	0	+
chr14	120947236	120947237	m6AIP_SySy_peak_2309c	0	+
chr15	6786684	6786685	m6AIP_SySy_peak_2312a	0	+
chr15	6797383	6797384	m6AIP_SySy_peak_2313f	0	+
chr15	8218940	8218941	m6AIP_SySy_peak_2317c	0	+
chr15	8219063	8219064	m6AIP_SySy_peak_2317d	0	+
chr15	12349708	12349709	m6AIP_SySy_peak_2325	0	+
chr15	12810563	12810564	m6AIP_SySy_peak_2329	0	-
chr15	25813523	25813524	m6AIP_SySy_peak_2334	0	+
chr15	27732486	27732487	m6AIP_SySy_peak_2337a	0	-
chr15	27732668	27732669	m6AIP_SySy_peak_2337b	0	-
chr15	31458743	31458744	m6AIP_SySy_peak_2339	0	-
chr15	31617322	31617323	m6AIP_SySy_peak_2340	0	+
chr15	33686952	33686953	m6AIP_SySy_peak_2341	0	-
chr15	34082854	34082855	m6AIP_SySy_peak_2342	0	+
chr15	35709519	35709520	m6AIP_SySy_peak_2345	0	+
chr15	35910654	35910655	m6AIP_SySy_peak_2346	0	+
chr15	36161845	36161846	m6AIP_SySy_peak_2349	0	-
chr15	36241712	36241713	m6AIP_SySy_peak_2351	0	-
chr15	36265496	36265497	m6AIP_SySy_peak_2352a	0	-
chr15	38041884	38041885	m6AIP_SySy_peak_2355	0	-
chr15	38296701	38296702	m6AIP_SySy_peak_2356	0	-
chr15	38297073	38297074	m6AIP_SySy_peak_2357	0	-
chr15	39682366	39682367	m6AIP_SySy_peak_2361	0	+
chr15	44640581	44640582	m6AIP_SySy_peak_2366	0	+
chr15	55016317	55016318	m6AIP_SySy_peak_2374	0	-
chr15	57871129	57871130	m6AIP_SySy_peak_2375	0	-
chr15	57871361	57871362	m6AIP_SySy_peak_2376	0	-
chr15	58455284	58455285	m6AIP_SySy_peak_2378a	0	+
chr15	58455440	58455441	m6AIP_SySy_peak_2378b	0	+
chr15	58455713	58455714	m6AIP_SySy_peak_2378c	0	+
chr15	58899170	58899171	m6AIP_SySy_peak_2380b	0	+
chr15	58899398	58899399	m6AIP_SySy_peak_2380c	0	+
chr15	58900201	58900202	m6AIP_SySy_peak_2381c	0	+
chr15	58900851	58900852	m6AIP_SySy_peak_2382a	0	+
chr15	58901006	58901007	m6AIP_SySy_peak_2382b	0	+
chr15	59081588	59081589	m6AIP_SySy_peak_2383	0	-
chr15	59654619	59654620	m6AIP_SySy_peak_2385	0	+
chr15	61990172	61990173	m6AIP_SySy_peak_2386b	0	+
chr15	62107156	62107157	m6AIP_SySy_peak_2387	0	+
chr15	63930386	63930387	m6AIP_SySy_peak_2388	0	-
chr15	66642006	66642007	m6AIP_SySy_peak_2392	0	+
chr15	66642544	66642545	m6AIP_SySy_peak_2393	0	+
chr15	73105417	73105418	m6AIP_SySy_peak_2396a	0	-
chr15	73106590	73106591	m6AIP_SySy_peak_2397	0	-
chr15	73205441	73205442	m6AIP_SySy_peak_2398	0	-
chr15	73571442	73571443	m6AIP_SySy_peak_2399	0	+
chr15	73586740	73586741	m6AIP_SySy_peak_2400	0	-
chr15	73751632	73751633	m6AIP_SySy_peak_2402a	0	+
chr15	73751765	73751766	m6AIP_SySy_peak_2402b	0	+
chr15	74589014	74589015	m6AIP_SySy_peak_2403a	0	+
chr15	74589140	74589141	m6AIP_SySy_peak_2403b	0	+
chr15	74671341	74671342	m6AIP_SySy_peak_2404	0	-
chr15	74704902	74704903	m6AIP_SySy_peak_2406	0	-
chr15	74707123	74707124	m6AIP_SySy_peak_2408	0	-
chr15	75618461	75618462	m6AIP_SySy_peak_2409	0	+
chr15	75623950	75623951	m6AIP_SySy_peak_2411	0	+
chr15	75625178	75625179	m6AIP_SySy_peak_2413	0	+
chr15	75947960	75947961	m6AIP_SySy_peak_2417a	0	+
chr15	75948056	75948057	m6AIP_SySy_peak_2417b	0	+
chr15	76003263	76003264	m6AIP_SySy_peak_2419a	0	-
chr15	76003438	76003439	m6AIP_SySy_peak_2419b	0	-
chr15	76003656	76003657	m6AIP_SySy_peak_2419c	0	-
chr15	76003761	76003762	m6AIP_SySy_peak_2419d	0	-
chr15	76006317	76006318	m6AIP_SySy_peak_2420	0	-
chr15	76102457	76102458	m6AIP_SySy_peak_2421	0	-
chr15	76111551	76111552	m6AIP_SySy_peak_2425	0	-
chr15	76112291	76112292	m6AIP_SySy_peak_2426a	0	-
chr15	76112423	76112424	m6AIP_SySy_peak_2426b	0	-
chr15	76172713	76172714	m6AIP_SySy_peak_2428	0	-
chr15	76174938	76174939	m6AIP_SySy_peak_2430a	0	-
chr15	76175033	76175034	m6AIP_SySy_peak_2430b	0	-
chr15	76175404	76175405	m6AIP_SySy_peak_2431a	0	-
chr15	76175744	76175745	m6AIP_SySy_peak_2431b	0	-
chr15	76176103	76176104	m6AIP_SySy_peak_2431c	0	-
chr15	76176588	76176589	m6AIP_SySy_peak_2431f	0	-
chr15	76176827	76176828	m6AIP_SySy_peak_2431g	0	-
chr15	76177009	76177010	m6AIP_SySy_peak_2431h	0	-
chr15	76177161	76177162	m6AIP_SySy_peak_2431i	0	-
chr15	76177328	76177329	m6AIP_SySy_peak_2431j	0	-
chr15	76177577	76177578	m6AIP_SySy_peak_2431k	0	-
chr15	76179087	76179088	m6AIP_SySy_peak_2432b	0	-
chr15	76180527	76180528	m6AIP_SySy_peak_2433	0	-
chr15	76181310	76181311	m6AIP_SySy_peak_2434	0	-
chr15	76189132	76189133	m6AIP_SySy_peak_2435	0	-
chr15	76329553	76329554	m6AIP_SySy_peak_2436	0	+
chr15	76350540	76350541	m6AIP_SySy_peak_2437	0	-
chr15	76350880	76350881	m6AIP_SySy_peak_2438	0	-
chr15	76369072	76369073	m6AIP_SySy_peak_2439	0	+
chr15	76538519	76538520	m6AIP_SySy_peak_2442b	0	-
chr15	76541262	76541263	m6AIP_SySy_peak_2443	0	+
chr15	76694586	76694587	m6AIP_SySy_peak_2446a	0	+
chr15	76694836	76694837	m6AIP_SySy_peak_2446b	0	+
chr15	76713647	76713648	m6AIP_SySy_peak_2447	0	+
chr15	76736642	76736643	m6AIP_SySy_peak_2450	0	-
chr15	76890301	76890302	m6AIP_SySy_peak_2451	0	+
chr15	77306464	77306465	m6AIP_SySy_peak_2454	0	-
chr15	77306795	77306796	m6AIP_SySy_peak_2455	0	-
chr15	78405468	78405469	m6AIP_SySy_peak_2457a	0	-
chr15	78405610	78405611	m6AIP_SySy_peak_2457b	0	-
chr15	78973973	78973974	m6AIP_SySy_peak_2460	0	+
chr15	79028587	79028588	m6AIP_SySy_peak_2461	0	+
chr15	79029706	79029707	m6AIP_SySy_peak_2463	0	+
chr15	79249251	79249252	m6AIP_SySy_peak_2464b	0	+
chr15	79358275	79358276	m6AIP_SySy_peak_2465a	0	+
chr15	79362552	79362553	m6AIP_SySy_peak_2466	0	-
chr15	79423118	79423119	m6AIP_SySy_peak_2469c	0	-
chr15	79423232	79423233	m6AIP_SySy_peak_2469d	0	-
chr15	79423422	79423423	m6AIP_SySy_peak_2469e	0	-
chr15	79423598	79423599	m6AIP_SySy_peak_2469f	0	-
chr15	79484192	79484193	m6AIP_SySy_peak_2470a	0	-
chr15	79484341	79484342	m6AIP_SySy_peak_2470b	0	-
chr15	79529091	79529092	m6AIP_SySy_peak_2471	0	-
chr15	79546471	79546472	m6AIP_SySy_peak_2472	0	-
chr15	79996914	79996915	m6AIP_SySy_peak_2478	0	-
chr15	80160308	80160309	m6AIP_SySy_peak_2479	0	+
chr15	80161609	80161610	m6AIP_SySy_peak_2481b	0	+
chr15	80211431	80211432	m6AIP_SySy_peak_2482	0	+
chr15	80212066	80212067	m6AIP_SySy_peak_2483a	0	+
chr15	80879482	80879483	m6AIP_SySy_peak_2488a	0	+
chr15	80929677	80929678	m6AIP_SySy_peak_2490	0	+
chr15	81013335	81013336	m6AIP_SySy_peak_2491	0	-
chr15	81586282	81586283	m6AIP_SySy_peak_2493	0	+
chr15	81586569	81586570	m6AIP_SySy_peak_2494	0	+
chr15	81823752	81823753	m6AIP_SySy_peak_2500	0	+
chr15	81951214	81951215	m6AIP_SySy_peak_2501	0	-
chr15	83127749	83127750	m6AIP_SySy_peak_2507	0	-
chr15	83228083	83228084	m6AIP_SySy_peak_2508a	0	-
chr15	83228302	83228303	m6AIP_SySy_peak_2508b	0	-
chr15	83365209	83365210	m6AIP_SySy_peak_2511a	0	-
chr15	83547411	83547412	m6AIP_SySy_peak_2512	0	-
chr15	84940098	84940099	m6AIP_SySy_peak_2514a	0	+
chr15	85061766	85061767	m6AIP_SySy_peak_2515	0	+
chr15	85862177	85862178	m6AIP_SySy_peak_2517a	0	+
chr15	85862362	85862363	m6AIP_SySy_peak_2517b	0	+
chr15	85900183	85900184	m6AIP_SySy_peak_2520a	0	-
chr15	86031456	86031457	m6AIP_SySy_peak_2522	0	-
chr15	86031833	86031834	m6AIP_SySy_peak_2523a	0	-
chr15	86031992	86031993	m6AIP_SySy_peak_2523b	0	-
chr15	86033323	86033324	m6AIP_SySy_peak_2525a	0	-
chr15	86033522	86033523	m6AIP_SySy_peak_2525b	0	-
chr15	88712683	88712684	m6AIP_SySy_peak_2531a	0	-
chr15	88712807	88712808	m6AIP_SySy_peak_2531b	0	-
chr15	88863291	88863292	m6AIP_SySy_peak_2534a	0	+
chr15	88863373	88863374	m6AIP_SySy_peak_2534b	0	+
chr15	89099888	89099889	m6AIP_SySy_peak_2536a	0	-
chr15	89122807	89122808	m6AIP_SySy_peak_2539	0	-
chr15	89155791	89155792	m6AIP_SySy_peak_2540	0	-
chr15	89371599	89371600	m6AIP_SySy_peak_2542a	0	+
chr15	89371749	89371750	m6AIP_SySy_peak_2542b	0	+
chr15	89372226	89372227	m6AIP_SySy_peak_2543	0	-
chr15	89457895	89457896	m6AIP_SySy_peak_2545	0	+
chr15	89475758	89475759	m6AIP_SySy_peak_2546	0	-
chr15	90227594	90227595	m6AIP_SySy_peak_2547	0	+
chr15	95973211	95973212	m6AIP_SySy_peak_2549a	0	+
chr15	95973422	95973423	m6AIP_SySy_peak_2549b	0	+
chr15	95974153	95974154	m6AIP_SySy_peak_2550	0	+
chr15	96402132	96402133	m6AIP_SySy_peak_2553	0	+
chr15	96414676	96414677	m6AIP_SySy_peak_2554	0	-
chr15	96418167	96418168	m6AIP_SySy_peak_2555a	0	-
chr15	97384352	97384353	m6AIP_SySy_peak_2562b	0	+
chr15	98544305	98544306	m6AIP_SySy_peak_2566b	0	-
chr15	98834351	98834352	m6AIP_SySy_peak_2568	0	-
chr15	98843707	98843708	m6AIP_SySy_peak_2570b	0	-
chr15	98844686	98844687	m6AIP_SySy_peak_2571a	0	-
chr15	98845758	98845759	m6AIP_SySy_peak_2572	0	-
chr15	98850709	98850710	m6AIP_SySy_peak_2575a	0	-
chr15	98850834	98850835	m6AIP_SySy_peak_2575b	0	-
chr15	98904229	98904230	m6AIP_SySy_peak_2578	0	-
chr15	99082465	99082466	m6AIP_SySy_peak_2579b	0	+
chr15	99242365	99242366	m6AIP_SySy_peak_2580	0	+
chr15	99735911	99735912	m6AIP_SySy_peak_2584a	0	-
chr15	99779107	99779108	m6AIP_SySy_peak_2586a	0	-
chr15	99780375	99780376	m6AIP_SySy_peak_2587b	0	-
chr15	99780515	99780516	m6AIP_SySy_peak_2587c	0	-
chr15	99819779	99819780	m6AIP_SySy_peak_2588	0	-
chr15	100012039	100012040	m6AIP_SySy_peak_2589	0	+
chr15	100481719	100481720	m6AIP_SySy_peak_2591a	0	-
chr15	100482010	100482011	m6AIP_SySy_peak_2591b	0	-
chr15	100482187	100482188	m6AIP_SySy_peak_2591c	0	-
chr15	101053256	101053257	m6AIP_SySy_peak_2594	0	-
chr15	101053954	101053955	m6AIP_SySy_peak_2595a	0	-
chr15	101054115	101054116	m6AIP_SySy_peak_2595b	0	-
chr15	101211099	101211100	m6AIP_SySy_peak_2596a	0	+
chr15	101211252	101211253	m6AIP_SySy_peak_2596b	0	+
chr15	102177101	102177102	m6AIP_SySy_peak_2598	0	-
chr15	102204583	102204584	m6AIP_SySy_peak_2599a	0	+
chr15	102207808	102207809	m6AIP_SySy_peak_2600	0	+
chr15	102235748	102235749	m6AIP_SySy_peak_2602	0	-
chr15	102315952	102315953	m6AIP_SySy_peak_2607	0	+
chr15	102431076	102431077	m6AIP_SySy_peak_2609	0	+
chr16	3744409	3744410	m6AIP_SySy_peak_2612	0	+
chr16	4288251	4288252	m6AIP_SySy_peak_2627	0	-
chr16	4482721	4482722	m6AIP_SySy_peak_2629	0	-
chr16	4875444	4875445	m6AIP_SySy_peak_2633	0	-
chr16	5014856	5014857	m6AIP_SySy_peak_2634a	0	-
chr16	5015322	5015323	m6AIP_SySy_peak_2635	0	-
chr16	5050256	5050257	m6AIP_SySy_peak_2637	0	+
chr16	5078034	5078035	m6AIP_SySy_peak_2639	0	+
chr16	5084299	5084300	m6AIP_SySy_peak_2640	0	+
chr16	8660397	8660398	m6AIP_SySy_peak_2644	0	-
chr16	8856242	8856243	m6AIP_SySy_peak_2648	0	+
chr16	10530464	10530465	m6AIP_SySy_peak_2652	0	-
chr16	10542366	10542367	m6AIP_SySy_peak_2653	0	-
chr16	10742079	10742080	m6AIP_SySy_peak_2654a	0	+
chr16	10742267	10742268	m6AIP_SySy_peak_2654b	0	+
chr16	11193580	11193581	m6AIP_SySy_peak_2657	0	-
chr16	11253834	11253835	m6AIP_SySy_peak_2659	0	-
chr16	13715348	13715349	m6AIP_SySy_peak_2664	0	-
chr16	13946932	13946933	m6AIP_SySy_peak_2667	0	+
chr16	14153935	14153936	m6AIP_SySy_peak_2669	0	-
chr16	14192710	14192711	m6AIP_SySy_peak_2670a	0	+
chr16	14192798	14192799	m6AIP_SySy_peak_2670b	0	+
chr16	14474276	14474277	m6AIP_SySy_peak_2671	0	+
chr16	16313857	16313858	m6AIP_SySy_peak_2675	0	-
chr16	17209839	17209840	m6AIP_SySy_peak_2679	0	+
chr16	17257819	17257820	m6AIP_SySy_peak_2681	0	+
chr16	17487057	17487058	m6AIP_SySy_peak_2687	0	+
chr16	17840675	17840676	m6AIP_SySy_peak_2691a	0	-
chr16	17841850	17841851	m6AIP_SySy_peak_2692	0	-
chr16	18249742	18249743	m6AIP_SySy_peak_2696	0	+
chr16	18255299	18255300	m6AIP_SySy_peak_2697	0	-
chr16	18278447	18278448	m6AIP_SySy_peak_2698	0	-
chr16	18284435	18284436	m6AIP_SySy_peak_2699	0	-
chr16	18969744	18969745	m6AIP_SySy_peak_2703a	0	+
chr16	18969938	18969939	m6AIP_SySy_peak_2703b	0	+
chr16	18970087	18970088	m6AIP_SySy_peak_2703c	0	+
chr16	19769422	19769423	m6AIP_SySy_peak_2707a	0	+
chr16	19769557	19769558	m6AIP_SySy_peak_2707b	0	+
chr16	20123051	20123052	m6AIP_SySy_peak_2709	0	+
chr16	20127019	20127020	m6AIP_SySy_peak_2710b	0	+
chr16	20231329	20231330	m6AIP_SySy_peak_2711a	0	+
chr16	20231524	20231525	m6AIP_SySy_peak_2711b	0	+
chr16	20560614	20560615	m6AIP_SySy_peak_2712	0	+
chr16	21204895	21204896	m6AIP_SySy_peak_2715	0	+
chr16	21934555	21934556	m6AIP_SySy_peak_2716	0	-
chr16	21955448	21955449	m6AIP_SySy_peak_2717	0	-
chr16	21984226	21984227	m6AIP_SySy_peak_2718	0	-
chr16	22046903	22046904	m6AIP_SySy_peak_2719	0	+
chr16	27451848	27451849	m6AIP_SySy_peak_2723	0	+
chr16	30513861	30513862	m6AIP_SySy_peak_2725	0	-
chr16	30514115	30514116	m6AIP_SySy_peak_2726	0	-
chr16	30600084	30600085	m6AIP_SySy_peak_2728	0	+
chr16	30601708	30601709	m6AIP_SySy_peak_2729	0	+
chr16	31989880	31989881	m6AIP_SySy_peak_2732a	0	-
chr16	31990048	31990049	m6AIP_SySy_peak_2732b	0	-
chr16	32381436	32381437	m6AIP_SySy_peak_2737a	0	+
chr16	32381537	32381538	m6AIP_SySy_peak_2737b	0	+
chr16	32384851	32384852	m6AIP_SySy_peak_2738	0	+
chr16	32680323	32680324	m6AIP_SySy_peak_2739a	0	+
chr16	32680456	32680457	m6AIP_SySy_peak_2739b	0	+
chr16	32683053	32683054	m6AIP_SySy_peak_2740a	0	+
chr16	32683225	32683226	m6AIP_SySy_peak_2740b	0	+
chr16	33012500	33012501	m6AIP_SySy_peak_2741a	0	+
chr16	33013771	33013772	m6AIP_SySy_peak_2742b	0	+
chr16	33013876	33013877	m6AIP_SySy_peak_2742c	0	+
chr16	33497526	33497527	m6AIP_SySy_peak_2744d	0	+
chr16	33961625	33961626	m6AIP_SySy_peak_2747	0	-
chr16	33961979	33961980	m6AIP_SySy_peak_2748	0	-
chr16	34723633	34723634	m6AIP_SySy_peak_2749c	0	+
chr16	34723799	34723800	m6AIP_SySy_peak_2749d	0	+
chr16	34723956	34723957	m6AIP_SySy_peak_2749e	0	+
chr16	35314093	35314094	m6AIP_SySy_peak_2750	0	-
chr16	35663386	35663387	m6AIP_SySy_peak_2751a	0	+
chr16	35663586	35663587	m6AIP_SySy_peak_2751b	0	+
chr16	35663712	35663713	m6AIP_SySy_peak_2751c	0	+
chr16	35663875	35663876	m6AIP_SySy_peak_2751d	0	+
chr16	35664026	35664027	m6AIP_SySy_peak_2751e	0	+
chr16	35825286	35825287	m6AIP_SySy_peak_2752	0	+
chr16	35834211	35834212	m6AIP_SySy_peak_2753	0	-
chr16	36898765	36898766	m6AIP_SySy_peak_2756	0	+
chr16	36915475	36915476	m6AIP_SySy_peak_2758	0	+
chr16	37060174	37060175	m6AIP_SySy_peak_2762	0	+
chr16	37060624	37060625	m6AIP_SySy_peak_2763	0	+
chr16	37535999	37536000	m6AIP_SySy_peak_2766a	0	-
chr16	37536094	37536095	m6AIP_SySy_peak_2766b	0	-
chr16	37881521	37881522	m6AIP_SySy_peak_2767a	0	+
chr16	37883184	37883185	m6AIP_SySy_peak_2768	0	+
chr16	38089682	38089683	m6AIP_SySy_peak_2769a	0	+
chr16	38089828	38089829	m6AIP_SySy_peak_2769b	0	+
chr16	44746105	44746106	m6AIP_SySy_peak_2780	0	-
chr16	48293831	48293832	m6AIP_SySy_peak_2782b	0	+
chr16	50193827	50193828	m6AIP_SySy_peak_2784	0	-
chr16	57152859	57152860	m6AIP_SySy_peak_2793	0	+
chr16	58465646	58465647	m6AIP_SySy_peak_2795	0	+
chr16	58466025	58466026	m6AIP_SySy_peak_2796	0	+
chr16	62795372	62795373	m6AIP_SySy_peak_2797a	0	-
chr16	62795486	62795487	m6AIP_SySy_peak_2797b	0	-
chr16	64785035	64785036	m6AIP_SySy_peak_2803	0	-
chr16	64785820	64785821	m6AIP_SySy_peak_2805a	0	-
chr16	64785942	64785943	m6AIP_SySy_peak_2805b	0	-
chr16	64855551	64855552	m6AIP_SySy_peak_2807a	0	+
chr16	72663277	72663278	m6AIP_SySy_peak_2808a	0	+
chr16	72663352	72663353	m6AIP_SySy_peak_2808b	0	+
chr16	76291663	76291664	m6AIP_SySy_peak_2813b	0	-
chr16	76294399	76294400	m6AIP_SySy_peak_2814a	0	-
chr16	76294571	76294572	m6AIP_SySy_peak_2814b	0	-
chr16	77115585	77115586	m6AIP_SySy_peak_2815a	0	+
chr16	77115634	77115635	m6AIP_SySy_peak_2815b	0	+
chr16	84857468	84857469	m6AIP_SySy_peak_2817	0	+
chr16	87415660	87415661	m6AIP_SySy_peak_2819a	0	-
chr16	87416072	87416073	m6AIP_SySy_peak_2819c	0	-
chr16	87719806	87719807	m6AIP_SySy_peak_2821b	0	+
chr16	87719923	87719924	m6AIP_SySy_peak_2821c	0	+
chr16	90284293	90284294	m6AIP_SySy_peak_2829	0	-
chr16	90497101	90497102	m6AIP_SySy_peak_2832	0	+
chr16	90753639	90753640	m6AIP_SySy_peak_2835	0	-
chr16	90774279	90774280	m6AIP_SySy_peak_2836	0	-
chr16	91044223	91044224	m6AIP_SySy_peak_2840	0	-
chr16	91404227	91404228	m6AIP_SySy_peak_2841	0	+
chr16	91404437	91404438	m6AIP_SySy_peak_2842a	0	+
chr16	91404571	91404572	m6AIP_SySy_peak_2842b	0	+
chr16	91505400	91505401	m6AIP_SySy_peak_2843	0	+
chr16	91505807	91505808	m6AIP_SySy_peak_2844	0	+
chr16	91655946	91655947	m6AIP_SySy_peak_2846a	0	+
chr16	91656170	91656171	m6AIP_SySy_peak_2846b	0	+
chr16	91656990	91656991	m6AIP_SySy_peak_2847	0	+
chr16	93589917	93589918	m6AIP_SySy_peak_2856b	0	-
chr16	93762320	93762321	m6AIP_SySy_peak_2858	0	+
chr16	93874980	93874981	m6AIP_SySy_peak_2861	0	+
chr16	94498342	94498343	m6AIP_SySy_peak_2868a	0	-
chr16	94498533	94498534	m6AIP_SySy_peak_2868b	0	-
chr16	94693672	94693673	m6AIP_SySy_peak_2872	0	+
chr16	95993165	95993166	m6AIP_SySy_peak_2873	0	-
chr16	96156114	96156115	m6AIP_SySy_peak_2877a	0	+
chr16	96156279	96156280	m6AIP_SySy_peak_2877b	0	+
chr16	97743777	97743778	m6AIP_SySy_peak_2878	0	-
chr16	97794243	97794244	m6AIP_SySy_peak_2879	0	-
chr16	97952772	97952773	m6AIP_SySy_peak_2884	0	-
chr17	3197486	3197487	m6AIP_SySy_peak_2890c	0	+
chr17	3198533	3198534	m6AIP_SySy_peak_2891c	0	+
chr17	3198714	3198715	m6AIP_SySy_peak_2891d	0	+
chr17	5343058	5343059	m6AIP_SySy_peak_2893c	0	+
chr17	6039004	6039005	m6AIP_SySy_peak_2895	0	+
chr17	6138344	6138345	m6AIP_SySy_peak_2897a	0	+
chr17	6138449	6138450	m6AIP_SySy_peak_2897b	0	+
chr17	6138947	6138948	m6AIP_SySy_peak_2898b	0	+
chr17	6738673	6738674	m6AIP_SySy_peak_2899	0	-
chr17	8196219	8196220	m6AIP_SySy_peak_2900	0	+
chr17	10318850	10318851	m6AIP_SySy_peak_2901	0	-
chr17	10319250	10319251	m6AIP_SySy_peak_2902	0	-
chr17	12264118	12264119	m6AIP_SySy_peak_2905	0	-
chr17	12271231	12271232	m6AIP_SySy_peak_2906b	0	-
chr17	13903958	13903959	m6AIP_SySy_peak_2911a	0	+
chr17	13904089	13904090	m6AIP_SySy_peak_2911b	0	+
chr17	15231824	15231825	m6AIP_SySy_peak_2914	0	-
chr17	15367735	15367736	m6AIP_SySy_peak_2916	0	-
chr17	15375301	15375302	m6AIP_SySy_peak_2917	0	-
chr17	15770646	15770647	m6AIP_SySy_peak_2919c	0	+
chr17	15807316	15807317	m6AIP_SySy_peak_2920	0	-
chr17	21027445	21027446	m6AIP_SySy_peak_2935	0	+
chr17	21508194	21508195	m6AIP_SySy_peak_2936	0	+
chr17	21587503	21587504	m6AIP_SySy_peak_2939	0	+
chr17	21588280	21588281	m6AIP_SySy_peak_2940a	0	+
chr17	21588418	21588419	m6AIP_SySy_peak_2940b	0	+
chr17	21747039	21747040	m6AIP_SySy_peak_2943b	0	+
chr17	21992402	21992403	m6AIP_SySy_peak_2945	0	+
chr17	22339799	22339800	m6AIP_SySy_peak_2946	0	-
chr17	22455930	22455931	m6AIP_SySy_peak_2948	0	+
chr17	22852299	22852300	m6AIP_SySy_peak_2958	0	-
chr17	23176989	23176990	m6AIP_SySy_peak_2959	0	-
chr17	24049075	24049076	m6AIP_SySy_peak_2964	0	-
chr17	24180334	24180335	m6AIP_SySy_peak_2967a	0	-
chr17	24180490	24180491	m6AIP_SySy_peak_2967b	0	-
chr17	24185316	24185317	m6AIP_SySy_peak_2968a	0	-
chr17	24223791	24223792	m6AIP_SySy_peak_2969	0	-
chr17	24409555	24409556	m6AIP_SySy_peak_2970	0	-
chr17	24475606	24475607	m6AIP_SySy_peak_2972	0	-
chr17	24565365	24565366	m6AIP_SySy_peak_2973a	0	+
chr17	24565463	24565464	m6AIP_SySy_peak_2973b	0	+
chr17	24573686	24573687	m6AIP_SySy_peak_2975a	0	+
chr17	24573765	24573766	m6AIP_SySy_peak_2975b	0	+
chr17	24574184	24574185	m6AIP_SySy_peak_2976a	0	+
chr17	24574917	24574918	m6AIP_SySy_peak_2976d	0	+
chr17	24575906	24575907	m6AIP_SySy_peak_2977b	0	+
chr17	24576037	24576038	m6AIP_SySy_peak_2977c	0	+
chr17	24595436	24595437	m6AIP_SySy_peak_2978	0	+
chr17	24681853	24681854	m6AIP_SySy_peak_2979	0	+
chr17	24720824	24720825	m6AIP_SySy_peak_2981a	0	+
chr17	24882953	24882954	m6AIP_SySy_peak_2983	0	-
chr17	25185430	25185431	m6AIP_SySy_peak_2992b	0	+
chr17	25375232	25375233	m6AIP_SySy_peak_2994a	0	-
chr17	25375377	25375378	m6AIP_SySy_peak_2994b	0	-
chr17	25375716	25375717	m6AIP_SySy_peak_2994c	0	-
chr17	25731074	25731075	m6AIP_SySy_peak_2996	0	+
chr17	25792221	25792222	m6AIP_SySy_peak_2998	0	-
chr17	25826127	25826128	m6AIP_SySy_peak_3000b	0	+
chr17	26067757	26067758	m6AIP_SySy_peak_3004	0	-
chr17	26142817	26142818	m6AIP_SySy_peak_3006a	0	+
chr17	26792350	26792351	m6AIP_SySy_peak_3010	0	+
chr17	26924480	26924481	m6AIP_SySy_peak_3011	0	+
chr17	26957261	26957262	m6AIP_SySy_peak_3013	0	+
chr17	26974000	26974001	m6AIP_SySy_peak_3014b	0	+
chr17	27896029	27896030	m6AIP_SySy_peak_3020	0	+
chr17	28060542	28060543	m6AIP_SySy_peak_3023	0	+
chr17	28806488	28806489	m6AIP_SySy_peak_3031a	0	+
chr17	28806504	28806505	m6AIP_SySy_peak_3031b	0	+
chr17	28817645	28817646	m6AIP_SySy_peak_3033	0	+
chr17	29098436	29098437	m6AIP_SySy_peak_3036a	0	+
chr17	29098550	29098551	m6AIP_SySy_peak_3036b	0	+
chr17	29494949	29494950	m6AIP_SySy_peak_3037	0	+
chr17	29702416	29702417	m6AIP_SySy_peak_3040	0	+
chr17	30217961	30217962	m6AIP_SySy_peak_3042	0	-
chr17	30527428	30527429	m6AIP_SySy_peak_3044	0	-
chr17	32060669	32060670	m6AIP_SySy_peak_3051	0	+
chr17	32122447	32122448	m6AIP_SySy_peak_3053	0	-
chr17	32198185	32198186	m6AIP_SySy_peak_3055	0	-
chr17	32316348	32316349	m6AIP_SySy_peak_3058a	0	-
chr17	32336500	32336501	m6AIP_SySy_peak_3060	0	-
chr17	32773438	32773439	m6AIP_SySy_peak_3061a	0	-
chr17	32773553	32773554	m6AIP_SySy_peak_3061b	0	-
chr17	32775441	32775442	m6AIP_SySy_peak_3063a	0	-
chr17	32819022	32819023	m6AIP_SySy_peak_3064a	0	-
chr17	32820191	32820192	m6AIP_SySy_peak_3065	0	-
chr17	32882529	32882530	m6AIP_SySy_peak_3067a	0	-
chr17	32882674	32882675	m6AIP_SySy_peak_3067b	0	-
chr17	32883591	32883592	m6AIP_SySy_peak_3068	0	-
chr17	33018354	33018355	m6AIP_SySy_peak_3070	0	-
chr17	33242189	33242190	m6AIP_SySy_peak_3073	0	-
chr17	33334236	33334237	m6AIP_SySy_peak_3075	0	-
chr17	33650033	33650034	m6AIP_SySy_peak_3079a	0	-
chr17	33650239	33650240	m6AIP_SySy_peak_3079b	0	-
chr17	33817845	33817846	m6AIP_SySy_peak_3080a	0	+
chr17	33817952	33817953	m6AIP_SySy_peak_3080b	0	+
chr17	33818209	33818210	m6AIP_SySy_peak_3080c	0	+
chr17	33819102	33819103	m6AIP_SySy_peak_3081	0	+
chr17	33848609	33848610	m6AIP_SySy_peak_3082	0	+
chr17	33883394	33883395	m6AIP_SySy_peak_3084	0	-
chr17	33918212	33918213	m6AIP_SySy_peak_3087d	0	+
chr17	33918475	33918476	m6AIP_SySy_peak_3087e	0	+
chr17	33999949	33999950	m6AIP_SySy_peak_3088	0	-
chr17	34031129	34031130	m6AIP_SySy_peak_3090b	0	-
chr17	34037666	34037667	m6AIP_SySy_peak_3091a	0	+
chr17	34037928	34037929	m6AIP_SySy_peak_3091b	0	+
chr17	34112505	34112506	m6AIP_SySy_peak_3092	0	-
chr17	34118708	34118709	m6AIP_SySy_peak_3093a	0	-
chr17	34118900	34118901	m6AIP_SySy_peak_3093b	0	-
chr17	34119498	34119499	m6AIP_SySy_peak_3094	0	-
chr17	34587510	34587511	m6AIP_SySy_peak_3097	0	+
chr17	34588215	34588216	m6AIP_SySy_peak_3098	0	+
chr17	34671984	34671985	m6AIP_SySy_peak_3100	0	+
chr17	34913900	34913901	m6AIP_SySy_peak_3102	0	+
chr17	35124699	35124700	m6AIP_SySy_peak_3106	0	+
chr17	35156658	35156659	m6AIP_SySy_peak_3109a	0	-
chr17	35156751	35156752	m6AIP_SySy_peak_3109b	0	-
chr17	35506282	35506283	m6AIP_SySy_peak_3113	0	+
chr17	35848272	35848273	m6AIP_SySy_peak_3115e	0	+
chr17	36857988	36857989	m6AIP_SySy_peak_3119b	0	+
chr17	36988740	36988741	m6AIP_SySy_peak_3120a	0	-
chr17	37002750	37002751	m6AIP_SySy_peak_3122	0	+
chr17	43642547	43642548	m6AIP_SySy_peak_3126a	0	-
chr17	43642706	43642707	m6AIP_SySy_peak_3126b	0	-
chr17	43643341	43643342	m6AIP_SySy_peak_3127a	0	-
chr17	43643360	43643361	m6AIP_SySy_peak_3127b	0	-
chr17	45392118	45392119	m6AIP_SySy_peak_3128	0	-
chr17	45520464	45520465	m6AIP_SySy_peak_3133a	0	+
chr17	45566729	45566730	m6AIP_SySy_peak_3135	0	+
chr17	45567207	45567208	m6AIP_SySy_peak_3136	0	+
chr17	45585492	45585493	m6AIP_SySy_peak_3137	0	-
chr17	45601082	45601083	m6AIP_SySy_peak_3138a	0	-
chr17	45601334	45601335	m6AIP_SySy_peak_3138b	0	-
chr17	46031540	46031541	m6AIP_SySy_peak_3140a	0	-
chr17	46031692	46031693	m6AIP_SySy_peak_3140b	0	-
chr17	46172139	46172140	m6AIP_SySy_peak_3142	0	-
chr17	46244024	46244025	m6AIP_SySy_peak_3143	0	-
chr17	46257988	46257989	m6AIP_SySy_peak_3145	0	-
chr17	46258373	46258374	m6AIP_SySy_peak_3146	0	-
chr17	46324392	46324393	m6AIP_SySy_peak_3147b	0	-
chr17	46397209	46397210	m6AIP_SySy_peak_3148c	0	+
chr17	46565032	46565033	m6AIP_SySy_peak_3151	0	-
chr17	46654509	46654510	m6AIP_SySy_peak_3152	0	+
chr17	46667814	46667815	m6AIP_SySy_peak_3153	0	-
chr17	46736644	46736645	m6AIP_SySy_peak_3154	0	-
chr17	46801564	46801565	m6AIP_SySy_peak_3155c	0	-
chr17	46801799	46801800	m6AIP_SySy_peak_3155d	0	-
chr17	46825632	46825633	m6AIP_SySy_peak_3156b	0	-
chr17	46891507	46891508	m6AIP_SySy_peak_3157a	0	+
chr17	46891599	46891600	m6AIP_SySy_peak_3157b	0	+
chr17	46930145	46930146	m6AIP_SySy_peak_3158b	0	-
chr17	47010357	47010358	m6AIP_SySy_peak_3159	0	-
chr17	47359201	47359202	m6AIP_SySy_peak_3161	0	+
chr17	47489413	47489414	m6AIP_SySy_peak_3163b	0	-
chr17	47601371	47601372	m6AIP_SySy_peak_3164a	0	-
chr17	47601460	47601461	m6AIP_SySy_peak_3164b	0	-
chr17	47623256	47623257	m6AIP_SySy_peak_3165a	0	+
chr17	47623529	47623530	m6AIP_SySy_peak_3165b	0	+
chr17	47672424	47672425	m6AIP_SySy_peak_3166	0	+
chr17	47688192	47688193	m6AIP_SySy_peak_3167a	0	-
chr17	47703290	47703291	m6AIP_SySy_peak_3168	0	+
chr17	48388529	48388530	m6AIP_SySy_peak_3170a	0	-
chr17	48388874	48388875	m6AIP_SySy_peak_3170b	0	-
chr17	48416858	48416859	m6AIP_SySy_peak_3171	0	+
chr17	48467592	48467593	m6AIP_SySy_peak_3172	0	+
chr17	51739905	51739906	m6AIP_SySy_peak_3173	0	-
chr17	53462803	53462804	m6AIP_SySy_peak_3174a	0	-
chr17	56017047	56017048	m6AIP_SySy_peak_3177a	0	-
chr17	56017280	56017281	m6AIP_SySy_peak_3177b	0	-
chr17	56065275	56065276	m6AIP_SySy_peak_3179	0	+
chr17	56067696	56067697	m6AIP_SySy_peak_3180b	0	+
chr17	56257293	56257294	m6AIP_SySy_peak_3183	0	+
chr17	56257786	56257787	m6AIP_SySy_peak_3184a	0	+
chr17	56257934	56257935	m6AIP_SySy_peak_3184b	0	+
chr17	56258161	56258162	m6AIP_SySy_peak_3185	0	+
chr17	56258896	56258897	m6AIP_SySy_peak_3186b	0	+
chr17	56323190	56323191	m6AIP_SySy_peak_3188	0	+
chr17	56402041	56402042	m6AIP_SySy_peak_3190b	0	+
chr17	56402212	56402213	m6AIP_SySy_peak_3190c	0	+
chr17	56563175	56563176	m6AIP_SySy_peak_3192	0	-
chr17	56575603	56575604	m6AIP_SySy_peak_3194	0	-
chr17	56626702	56626703	m6AIP_SySy_peak_3196	0	-
chr17	56711277	56711278	m6AIP_SySy_peak_3197a	0	+
chr17	56776797	56776798	m6AIP_SySy_peak_3198	0	-
chr17	56900024	56900025	m6AIP_SySy_peak_3201a	0	-
chr17	56900172	56900173	m6AIP_SySy_peak_3201b	0	-
chr17	57022569	57022570	m6AIP_SySy_peak_3202	0	-
chr17	57065421	57065422	m6AIP_SySy_peak_3203	0	+
chr17	57235235	57235236	m6AIP_SySy_peak_3204	0	-
chr17	63499867	63499868	m6AIP_SySy_peak_3206	0	-
chr17	63500156	63500157	m6AIP_SySy_peak_3207	0	-
chr17	65841304	65841305	m6AIP_SySy_peak_3209	0	+
chr17	65967833	65967834	m6AIP_SySy_peak_3211a	0	-
chr17	66342955	66342956	m6AIP_SySy_peak_3215	0	-
chr17	66348284	66348285	m6AIP_SySy_peak_3217	0	-
chr17	66379705	66379706	m6AIP_SySy_peak_3219c	0	-
chr17	66448428	66448429	m6AIP_SySy_peak_3220	0	-
chr17	66448788	66448789	m6AIP_SySy_peak_3221a	0	-
chr17	66449059	66449060	m6AIP_SySy_peak_3221b	0	-
chr17	66449253	66449254	m6AIP_SySy_peak_3221c	0	-
chr17	66449573	66449574	m6AIP_SySy_peak_3221d	0	-
chr17	67844650	67844651	m6AIP_SySy_peak_3223	0	-
chr17	67845293	67845294	m6AIP_SySy_peak_3224	0	-
chr17	69417803	69417804	m6AIP_SySy_peak_3226	0	+
chr17	70844485	70844486	m6AIP_SySy_peak_3231a	0	-
chr17	70844595	70844596	m6AIP_SySy_peak_3231b	0	-
chr17	71248346	71248347	m6AIP_SySy_peak_3237	0	+
chr17	71345047	71345048	m6AIP_SySy_peak_3238	0	-
chr17	71657941	71657942	m6AIP_SySy_peak_3243	0	+
chr17	74579167	74579168	m6AIP_SySy_peak_3246	0	+
chr17	78935410	78935411	m6AIP_SySy_peak_3251d	0	-
chr17	78947061	78947062	m6AIP_SySy_peak_3252	0	+
chr17	79852636	79852637	m6AIP_SySy_peak_3255	0	-
chr17	80207207	80207208	m6AIP_SySy_peak_3257	0	-
chr17	80433833	80433834	m6AIP_SySy_peak_3260a	0	-
chr17	83478269	83478270	m6AIP_SySy_peak_3261b	0	+
chr17	83502324	83502325	m6AIP_SySy_peak_3262	0	-
chr17	84185692	84185693	m6AIP_SySy_peak_3263b	0	-
chr17	84444406	84444407	m6AIP_SySy_peak_3266	0	-
chr17	84566323	84566324	m6AIP_SySy_peak_3267a	0	+
chr17	84958146	84958147	m6AIP_SySy_peak_3268	0	+
chr17	86997020	86997021	m6AIP_SySy_peak_3272a	0	+
chr17	86997331	86997332	m6AIP_SySy_peak_3272b	0	+
chr17	86997349	86997350	m6AIP_SySy_peak_3272c	0	+
chr17	86997466	86997467	m6AIP_SySy_peak_3272d	0	+
chr17	87134129	87134130	m6AIP_SySy_peak_3274	0	+
chr17	87134886	87134887	m6AIP_SySy_peak_3275	0	+
chr17	87985453	87985454	m6AIP_SySy_peak_3279	0	+
chr17	87988192	87988193	m6AIP_SySy_peak_3281	0	+
chr17	94748169	94748170	m6AIP_SySy_peak_3288	0	-
chr17	94877340	94877341	m6AIP_SySy_peak_3290a	0	+
chr18	4396571	4396572	m6AIP_SySy_peak_3294c	0	+
chr18	5766648	5766649	m6AIP_SySy_peak_3296	0	+
chr18	6026245	6026246	m6AIP_SySy_peak_3298a	0	-
chr18	6026471	6026472	m6AIP_SySy_peak_3298b	0	-
chr18	6241216	6241217	m6AIP_SySy_peak_3302	0	-
chr18	7926347	7926348	m6AIP_SySy_peak_3304	0	+
chr18	9214681	9214682	m6AIP_SySy_peak_3306	0	+
chr18	9215163	9215164	m6AIP_SySy_peak_3307	0	+
chr18	10181255	10181256	m6AIP_SySy_peak_3308	0	-
chr18	10181577	10181578	m6AIP_SySy_peak_3309a	0	-
chr18	10181696	10181697	m6AIP_SySy_peak_3309b	0	-
chr18	12190891	12190892	m6AIP_SySy_peak_3311	0	-
chr18	14627009	14627010	m6AIP_SySy_peak_3312	0	-
chr18	20745785	20745786	m6AIP_SySy_peak_3314	0	-
chr18	20746129	20746130	m6AIP_SySy_peak_3315	0	-
chr18	20817897	20817898	m6AIP_SySy_peak_3318a	0	-
chr18	20818031	20818032	m6AIP_SySy_peak_3318b	0	-
chr18	23956687	23956688	m6AIP_SySy_peak_3320	0	+
chr18	24002867	24002868	m6AIP_SySy_peak_3322	0	+
chr18	24601449	24601450	m6AIP_SySy_peak_3327	0	-
chr18	31583151	31583152	m6AIP_SySy_peak_3333a	0	-
chr18	31781078	31781079	m6AIP_SySy_peak_3338	0	+
chr18	31781456	31781457	m6AIP_SySy_peak_3339a	0	+
chr18	31781621	31781622	m6AIP_SySy_peak_3339b	0	+
chr18	31782551	31782552	m6AIP_SySy_peak_3340	0	+
chr18	31888561	31888562	m6AIP_SySy_peak_3341b	0	+
chr18	31907208	31907209	m6AIP_SySy_peak_3342b	0	+
chr18	32067915	32067916	m6AIP_SySy_peak_3343	0	+
chr18	34221053	34221054	m6AIP_SySy_peak_3348	0	+
chr18	34298573	34298574	m6AIP_SySy_peak_3349	0	+
chr18	34607910	34607911	m6AIP_SySy_peak_3354	0	-
chr18	34838000	34838001	m6AIP_SySy_peak_3359	0	+
chr18	35859018	35859019	m6AIP_SySy_peak_3360	0	+
chr18	36287497	36287498	m6AIP_SySy_peak_3361	0	+
chr18	36287748	36287749	m6AIP_SySy_peak_3362a	0	+
chr18	36560778	36560779	m6AIP_SySy_peak_3364	0	+
chr18	36632107	36632108	m6AIP_SySy_peak_3369	0	+
chr18	36791597	36791598	m6AIP_SySy_peak_3372	0	+
chr18	37680812	37680813	m6AIP_SySy_peak_3383	0	+
chr18	37687167	37687168	m6AIP_SySy_peak_3385b	0	+
chr18	37696113	37696114	m6AIP_SySy_peak_3386a	0	+
chr18	37725940	37725941	m6AIP_SySy_peak_3388	0	+
chr18	37738998	37738999	m6AIP_SySy_peak_3391	0	+
chr18	37749188	37749189	m6AIP_SySy_peak_3392	0	+
chr18	38262161	38262162	m6AIP_SySy_peak_3405	0	+
chr18	38589007	38589008	m6AIP_SySy_peak_3407a	0	-
chr18	38589167	38589168	m6AIP_SySy_peak_3407b	0	-
chr18	38589432	38589433	m6AIP_SySy_peak_3407c	0	-
chr18	42202451	42202452	m6AIP_SySy_peak_3414	0	-
chr18	44418013	44418014	m6AIP_SySy_peak_3415b	0	+
chr18	46505747	46505748	m6AIP_SySy_peak_3417c	0	-
chr18	46524655	46524656	m6AIP_SySy_peak_3418d	0	-
chr18	49878283	49878284	m6AIP_SySy_peak_3421a	0	+
chr18	49878439	49878440	m6AIP_SySy_peak_3421b	0	+
chr18	53390453	53390454	m6AIP_SySy_peak_3425	0	+
chr18	53953859	53953860	m6AIP_SySy_peak_3427	0	+
chr18	54988332	54988333	m6AIP_SySy_peak_3429	0	-
chr18	56708212	56708213	m6AIP_SySy_peak_3431	0	+
chr18	57878733	57878734	m6AIP_SySy_peak_3432a	0	+
chr18	57878963	57878964	m6AIP_SySy_peak_3432b	0	+
chr18	57944320	57944321	m6AIP_SySy_peak_3433	0	+
chr18	60713328	60713329	m6AIP_SySy_peak_3434	0	-
chr18	61198761	61198762	m6AIP_SySy_peak_3436	0	-
chr18	61199132	61199133	m6AIP_SySy_peak_3437a	0	-
chr18	61199253	61199254	m6AIP_SySy_peak_3437b	0	-
chr18	61202224	61202225	m6AIP_SySy_peak_3438	0	-
chr18	61555642	61555643	m6AIP_SySy_peak_3440	0	+
chr18	61714956	61714957	m6AIP_SySy_peak_3446	0	-
chr18	61715861	61715862	m6AIP_SySy_peak_3447a	0	-
chr18	61715991	61715992	m6AIP_SySy_peak_3447b	0	-
chr18	62178543	62178544	m6AIP_SySy_peak_3449	0	-
chr18	62514820	62514821	m6AIP_SySy_peak_3450a	0	-
chr18	65981078	65981079	m6AIP_SySy_peak_3454	0	-
chr18	67404867	67404868	m6AIP_SySy_peak_3457a	0	-
chr18	67404985	67404986	m6AIP_SySy_peak_3457b	0	-
chr18	67405093	67405094	m6AIP_SySy_peak_3457c	0	-
chr18	67843140	67843141	m6AIP_SySy_peak_3460	0	+
chr18	68262581	68262582	m6AIP_SySy_peak_3462	0	-
chr18	68267969	68267970	m6AIP_SySy_peak_3463	0	-
chr18	68323275	68323276	m6AIP_SySy_peak_3465a	0	+
chr18	68323347	68323348	m6AIP_SySy_peak_3465b	0	+
chr18	69684787	69684788	m6AIP_SySy_peak_3467	0	+
chr18	70467851	70467852	m6AIP_SySy_peak_3469a	0	-
chr18	70467958	70467959	m6AIP_SySy_peak_3469b	0	-
chr18	73590844	73590845	m6AIP_SySy_peak_3473	0	+
chr18	73677799	73677800	m6AIP_SySy_peak_3474	0	-
chr18	73970025	73970026	m6AIP_SySy_peak_3475	0	-
chr18	73970343	73970344	m6AIP_SySy_peak_3476	0	-
chr18	74282413	74282414	m6AIP_SySy_peak_3477	0	+
chr18	75367517	75367518	m6AIP_SySy_peak_3480	0	+
chr18	75368855	75368856	m6AIP_SySy_peak_3481a	0	+
chr18	75369000	75369001	m6AIP_SySy_peak_3481b	0	+
chr18	75369337	75369338	m6AIP_SySy_peak_3481c	0	+
chr18	76304814	76304815	m6AIP_SySy_peak_3483a	0	+
chr18	76304923	76304924	m6AIP_SySy_peak_3483b	0	+
chr18	77674559	77674560	m6AIP_SySy_peak_3486b	0	-
chr18	77781214	77781215	m6AIP_SySy_peak_3487	0	+
chr18	78033786	78033787	m6AIP_SySy_peak_3490	0	+
chr18	80449354	80449355	m6AIP_SySy_peak_3498a	0	-
chr18	80449896	80449897	m6AIP_SySy_peak_3498d	0	-
chr18	80735211	80735212	m6AIP_SySy_peak_3499	0	-
chr18	80735960	80735961	m6AIP_SySy_peak_3500b	0	-
chr18	82597176	82597177	m6AIP_SySy_peak_3501	0	-
chr18	82956127	82956128	m6AIP_SySy_peak_3502a	0	+
chr18	82956329	82956330	m6AIP_SySy_peak_3502b	0	+
chr18	82987138	82987139	m6AIP_SySy_peak_3504a	0	+
chr18	82987306	82987307	m6AIP_SySy_peak_3504b	0	+
chr18	82987676	82987677	m6AIP_SySy_peak_3505	0	+
chr18	82988127	82988128	m6AIP_SySy_peak_3506b	0	+
chr18	83001378	83001379	m6AIP_SySy_peak_3507a	0	+
chr18	84560863	84560864	m6AIP_SySy_peak_3510a	0	-
chr18	84561012	84561013	m6AIP_SySy_peak_3510b	0	-
chr18	84561277	84561278	m6AIP_SySy_peak_3510c	0	-
chr18	84935081	84935082	m6AIP_SySy_peak_3512	0	+
chr18	88868950	88868951	m6AIP_SySy_peak_3514a	0	-
chr18	88869603	88869604	m6AIP_SySy_peak_3515	0	-
chr19	3384173	3384174	m6AIP_SySy_peak_3516	0	+
chr19	3455199	3455200	m6AIP_SySy_peak_3517	0	-
chr19	3816148	3816149	m6AIP_SySy_peak_3524a	0	+
chr19	3816304	3816305	m6AIP_SySy_peak_3524b	0	+
chr19	3852046	3852047	m6AIP_SySy_peak_3525	0	+
chr19	3893571	3893572	m6AIP_SySy_peak_3526	0	+
chr19	4324794	4324795	m6AIP_SySy_peak_3529	0	-
chr19	4396422	4396423	m6AIP_SySy_peak_3531	0	-
chr19	4612603	4612604	m6AIP_SySy_peak_3532	0	-
chr19	4613515	4613516	m6AIP_SySy_peak_3533b	0	-
chr19	4614492	4614493	m6AIP_SySy_peak_3535	0	-
chr19	4738367	4738368	m6AIP_SySy_peak_3536	0	+
[truncated: 2,234 more rows]
