# Supplementary material for: Acute depletion of METTL3 implicates N6-methyladenosine in alternative intron/exon inclusion in the nascent transcriptome
Source: Genome Res. 2021 Aug;31(8):1395–408. doi: 10.1101/gr.271635.120 (PMC8327914; doi:10.1101/gr.271635.120)
Supplement: Supplemental Material [file supp_gr.271635.120_Supplemental_Data_S1.zip › Supplemental_Data_S1/m6AIP_ConfGroup2.summits.refined.bed.intergenic]

chr1	16105781	16105782	m6AIP_SySy_peak_19	0	+
chr1	21000798	21000799	m6AIP_SySy_peak_22	0	-
chr1	59992289	59992290	m6AIP_SySy_peak_100	0	+
chr1	63592762	63592763	m6AIP_SySy_peak_119	0	+
chr1	87232116	87232117	m6AIP_SySy_peak_166	0	+
chr1	87238165	87238166	m6AIP_SySy_peak_167	0	+
chr1	87238771	87238772	m6AIP_SySy_peak_168	0	+
chr1	87943109	87943110	m6AIP_SySy_peak_173	0	-
chr1	91932597	91932598	m6AIP_SySy_peak_185	0	-
chr1	93299571	93299572	m6AIP_SySy_peak_192a	0	+
chr1	93299603	93299604	m6AIP_SySy_peak_192b	0	+
chr1	119053625	119053626	m6AIP_SySy_peak_218b	0	-
chr1	119837162	119837163	m6AIP_SySy_peak_226	0	-
chr1	130690391	130690392	m6AIP_SySy_peak_235	0	-
chr1	130690782	130690783	m6AIP_SySy_peak_236a	0	-
chr1	130716921	130716922	m6AIP_SySy_peak_237c	0	+
chr1	134405786	134405787	m6AIP_SySy_peak_265a	0	+
chr1	134405987	134405988	m6AIP_SySy_peak_265b	0	+
chr1	134635157	134635158	m6AIP_SySy_peak_270	0	+
chr1	155241559	155241560	m6AIP_SySy_peak_304	0	-
chr1	164518053	164518054	m6AIP_SySy_peak_344	0	+
chr1	164519631	164519632	m6AIP_SySy_peak_345	0	+
chr1	171342141	171342142	m6AIP_SySy_peak_363a	0	-
chr1	180936516	180936517	m6AIP_SySy_peak_400	0	-
chr1	182895746	182895747	m6AIP_SySy_peak_410	0	+
chr1	193280701	193280702	m6AIP_SySy_peak_448	0	+
chr10	4242669	4242670	m6AIP_SySy_peak_455	0	+
chr10	18578030	18578031	m6AIP_SySy_peak_489	0	+
chr10	18578388	18578389	m6AIP_SySy_peak_490	0	+
chr10	18592281	18592282	m6AIP_SySy_peak_491	0	+
chr10	27786877	27786878	m6AIP_SySy_peak_496a	0	-
chr10	39891316	39891317	m6AIP_SySy_peak_521	0	-
chr10	39891737	39891738	m6AIP_SySy_peak_522	0	-
chr10	61431509	61431510	m6AIP_SySy_peak_563a	0	-
chr10	67096583	67096584	m6AIP_SySy_peak_577	0	+
chr10	70847426	70847427	m6AIP_SySy_peak_588	0	+
chr10	75949080	75949081	m6AIP_SySy_peak_595	0	-
chr10	79046854	79046855	m6AIP_SySy_peak_617	0	-
chr10	79054561	79054562	m6AIP_SySy_peak_619	0	-
chr10	79062373	79062374	m6AIP_SySy_peak_620	0	-
chr10	79063733	79063734	m6AIP_SySy_peak_621	0	-
chr10	79688429	79688430	m6AIP_SySy_peak_624b	0	+
chr10	79688583	79688584	m6AIP_SySy_peak_624c	0	+
chr10	81153791	81153792	m6AIP_SySy_peak_665a	0	-
chr10	81153892	81153893	m6AIP_SySy_peak_665b	0	-
chr10	82110756	82110757	m6AIP_SySy_peak_679a	0	+
chr10	82110838	82110839	m6AIP_SySy_peak_679b	0	+
chr10	82111440	82111441	m6AIP_SySy_peak_680a	0	+
chr10	82111571	82111572	m6AIP_SySy_peak_680b	0	+
chr10	82207014	82207015	m6AIP_SySy_peak_682	0	-
chr10	82377099	82377100	m6AIP_SySy_peak_683	0	+
chr10	82378062	82378063	m6AIP_SySy_peak_684	0	+
chr10	84544716	84544717	m6AIP_SySy_peak_690	0	-
chr10	91102344	91102345	m6AIP_SySy_peak_714	0	+
chr10	91149171	91149172	m6AIP_SySy_peak_715a	0	-
chr10	91149387	91149388	m6AIP_SySy_peak_715b	0	-
chr10	95223997	95223998	m6AIP_SySy_peak_723a	0	+
chr10	95224145	95224146	m6AIP_SySy_peak_723b	0	+
chr10	95388308	95388309	m6AIP_SySy_peak_724	0	-
chr10	130575534	130575535	m6AIP_SySy_peak_801	0	+
chr10	130576355	130576356	m6AIP_SySy_peak_802	0	+
chr10	130592868	130592869	m6AIP_SySy_peak_803a	0	+
chr10	130593008	130593009	m6AIP_SySy_peak_803b	0	+
chr11	3136407	3136408	m6AIP_SySy_peak_805	0	+
chr11	4683397	4683398	m6AIP_SySy_peak_823	0	+
chr11	22610317	22610318	m6AIP_SySy_peak_875	0	-
chr11	26386870	26386871	m6AIP_SySy_peak_888a	0	-
chr11	26387005	26387006	m6AIP_SySy_peak_888b	0	-
chr11	29373788	29373789	m6AIP_SySy_peak_893	0	+
chr11	30754729	30754730	m6AIP_SySy_peak_901	0	-
chr11	33574327	33574328	m6AIP_SySy_peak_913	0	+
chr11	49712583	49712584	m6AIP_SySy_peak_935	0	-
chr11	51186730	51186731	m6AIP_SySy_peak_945	0	-
chr11	52163869	52163870	m6AIP_SySy_peak_955	0	-
chr11	60473610	60473611	m6AIP_SySy_peak_995	0	-
chr11	60739906	60739907	m6AIP_SySy_peak_1002	0	-
chr11	62458191	62458192	m6AIP_SySy_peak_1029	0	+
chr11	67068026	67068027	m6AIP_SySy_peak_1037	0	+
chr11	69070292	69070293	m6AIP_SySy_peak_1044	0	-
chr11	70647474	70647475	m6AIP_SySy_peak_1068	0	+
chr11	76622452	76622453	m6AIP_SySy_peak_1112a	0	-
chr11	76622639	76622640	m6AIP_SySy_peak_1112b	0	-
chr11	76623165	76623166	m6AIP_SySy_peak_1113	0	-
chr11	83441250	83441251	m6AIP_SySy_peak_1165	0	-
chr11	86358026	86358027	m6AIP_SySy_peak_1185a	0	-
chr11	86358161	86358162	m6AIP_SySy_peak_1185b	0	-
chr11	93886013	93886014	m6AIP_SySy_peak_1203	0	+
chr11	94138923	94138924	m6AIP_SySy_peak_1205	0	+
chr11	94288017	94288018	m6AIP_SySy_peak_1207	0	-
chr11	94642935	94642936	m6AIP_SySy_peak_1211a	0	-
chr11	94643092	94643093	m6AIP_SySy_peak_1211b	0	-
chr11	95868636	95868637	m6AIP_SySy_peak_1224	0	+
chr11	96827643	96827644	m6AIP_SySy_peak_1229a	0	-
chr11	98203001	98203002	m6AIP_SySy_peak_1249a	0	+
chr11	98203186	98203187	m6AIP_SySy_peak_1249b	0	+
chr11	102317305	102317306	m6AIP_SySy_peak_1287	0	+
chr11	105165680	105165681	m6AIP_SySy_peak_1306	0	+
chr11	116676462	116676463	m6AIP_SySy_peak_1355a	0	-
chr11	116676650	116676651	m6AIP_SySy_peak_1355b	0	-
chr11	117872865	117872866	m6AIP_SySy_peak_1371	0	+
chr11	117873301	117873302	m6AIP_SySy_peak_1372a	0	+
chr11	117873478	117873479	m6AIP_SySy_peak_1372b	0	+
chr11	118075050	118075051	m6AIP_SySy_peak_1376	0	+
chr11	119396533	119396534	m6AIP_SySy_peak_1384	0	+
chr11	119402344	119402345	m6AIP_SySy_peak_1385	0	+
chr11	119409018	119409019	m6AIP_SySy_peak_1386	0	+
chr11	119436406	119436407	m6AIP_SySy_peak_1387d	0	+
chr11	119441475	119441476	m6AIP_SySy_peak_1390a	0	+
chr11	119441939	119441940	m6AIP_SySy_peak_1390d	0	+
chr11	119443031	119443032	m6AIP_SySy_peak_1391a	0	+
chr11	120627026	120627027	m6AIP_SySy_peak_1410	0	-
chr11	120634325	120634326	m6AIP_SySy_peak_1411	0	+
chr11	121943330	121943331	m6AIP_SySy_peak_1429	0	-
chr12	4210698	4210699	m6AIP_SySy_peak_1437	0	-
chr12	4720629	4720630	m6AIP_SySy_peak_1442	0	+
chr12	4744657	4744658	m6AIP_SySy_peak_1443a	0	-
chr12	4744770	4744771	m6AIP_SySy_peak_1443b	0	-
chr12	4744910	4744911	m6AIP_SySy_peak_1443c	0	-
chr12	4858150	4858151	m6AIP_SySy_peak_1446	0	+
chr12	18218434	18218435	m6AIP_SySy_peak_1459	0	+
chr12	18902744	18902745	m6AIP_SySy_peak_1460a	0	+
chr12	18902841	18902842	m6AIP_SySy_peak_1460b	0	+
chr12	19246914	19246915	m6AIP_SySy_peak_1462	0	+
chr12	19288702	19288703	m6AIP_SySy_peak_1463	0	+
chr12	19833083	19833084	m6AIP_SySy_peak_1464	0	-
chr12	20312367	20312368	m6AIP_SySy_peak_1465a	0	+
chr12	20312515	20312516	m6AIP_SySy_peak_1465b	0	+
chr12	20899826	20899827	m6AIP_SySy_peak_1470	0	-
chr12	33439639	33439640	m6AIP_SySy_peak_1482a	0	+
chr12	76449000	76449001	m6AIP_SySy_peak_1541	0	+
chr12	76450122	76450123	m6AIP_SySy_peak_1542	0	+
chr12	81462727	81462728	m6AIP_SySy_peak_1568a	0	-
chr12	81666410	81666411	m6AIP_SySy_peak_1570	0	+
chr12	85074286	85074287	m6AIP_SySy_peak_1599	0	+
chr12	85298414	85298415	m6AIP_SySy_peak_1603	0	-
chr12	86461382	86461383	m6AIP_SySy_peak_1607	0	-
chr12	86883401	86883402	m6AIP_SySy_peak_1611	0	+
chr12	101835034	101835035	m6AIP_SySy_peak_1638	0	-
chr12	108206055	108206056	m6AIP_SySy_peak_1664a	0	-
chr12	108206268	108206269	m6AIP_SySy_peak_1664b	0	-
chr12	108793125	108793126	m6AIP_SySy_peak_1665	0	+
chr12	108836884	108836885	m6AIP_SySy_peak_1669	0	+
chr12	109573406	109573407	m6AIP_SySy_peak_1672	0	+
chr12	109573855	109573856	m6AIP_SySy_peak_1673	0	+
chr12	109575763	109575764	m6AIP_SySy_peak_1674a	0	+
chr12	109734107	109734108	m6AIP_SySy_peak_1676a	0	+
chr12	109734273	109734274	m6AIP_SySy_peak_1676b	0	+
chr12	109734385	109734386	m6AIP_SySy_peak_1676c	0	+
chr12	110476894	110476895	m6AIP_SySy_peak_1677	0	-
chr12	111494615	111494616	m6AIP_SySy_peak_1692a	0	-
chr12	111494733	111494734	m6AIP_SySy_peak_1692b	0	-
chr12	112778928	112778929	m6AIP_SySy_peak_1711	0	-
chr12	112779799	112779800	m6AIP_SySy_peak_1712a	0	-
chr12	112779907	112779908	m6AIP_SySy_peak_1712b	0	-
chr12	112908288	112908289	m6AIP_SySy_peak_1716a	0	-
chr12	112908390	112908391	m6AIP_SySy_peak_1716b	0	-
chr12	116368445	116368446	m6AIP_SySy_peak_1728	0	-
chr12	116399437	116399438	m6AIP_SySy_peak_1729b	0	-
chr13	13350482	13350483	m6AIP_SySy_peak_1747	0	+
chr13	22007967	22007968	m6AIP_SySy_peak_1776	0	+
chr13	22837067	22837068	m6AIP_SySy_peak_1778a	0	-
chr13	22837235	22837236	m6AIP_SySy_peak_1778b	0	-
chr13	23740089	23740090	m6AIP_SySy_peak_1787	0	+
chr13	24801389	24801390	m6AIP_SySy_peak_1788	0	+
chr13	43203616	43203617	m6AIP_SySy_peak_1826	0	+
chr13	44869645	44869646	m6AIP_SySy_peak_1827	0	-
chr13	62236547	62236548	m6AIP_SySy_peak_1889	0	+
chr13	62452589	62452590	m6AIP_SySy_peak_1893a	0	-
chr13	62672150	62672151	m6AIP_SySy_peak_1899a	0	-
chr13	63565612	63565613	m6AIP_SySy_peak_1908b	0	-
chr13	63565695	63565696	m6AIP_SySy_peak_1908c	0	-
chr13	65251575	65251576	m6AIP_SySy_peak_1914	0	+
chr13	65531763	65531764	m6AIP_SySy_peak_1916	0	-
chr13	67144592	67144593	m6AIP_SySy_peak_1922	0	+
chr13	73649075	73649076	m6AIP_SySy_peak_1947	0	+
chr13	74446526	74446527	m6AIP_SySy_peak_1957	0	-
chr13	74552755	74552756	m6AIP_SySy_peak_1959a	0	-
chr13	74605392	74605393	m6AIP_SySy_peak_1960	0	-
chr13	74606609	74606610	m6AIP_SySy_peak_1962	0	-
chr13	93304918	93304919	m6AIP_SySy_peak_1982a	0	+
chr13	97174812	97174813	m6AIP_SySy_peak_1994	0	-
chr13	97500908	97500909	m6AIP_SySy_peak_2003	0	+
chr13	97509148	97509149	m6AIP_SySy_peak_2005	0	+
chr13	97510637	97510638	m6AIP_SySy_peak_2006	0	+
chr13	97511083	97511084	m6AIP_SySy_peak_2007	0	+
chr13	97511499	97511500	m6AIP_SySy_peak_2008a	0	+
chr13	97511682	97511683	m6AIP_SySy_peak_2008b	0	+
chr13	97511846	97511847	m6AIP_SySy_peak_2008c	0	+
chr13	97512545	97512546	m6AIP_SySy_peak_2009	0	+
chr13	97515882	97515883	m6AIP_SySy_peak_2010a	0	+
chr13	97516002	97516003	m6AIP_SySy_peak_2010b	0	+
chr13	113319747	113319748	m6AIP_SySy_peak_2050b	0	+
chr13	113320403	113320404	m6AIP_SySy_peak_2050e	0	+
chr13	113321032	113321033	m6AIP_SySy_peak_2051	0	+
chr13	113322985	113322986	m6AIP_SySy_peak_2052	0	+
chr13	113367992	113367993	m6AIP_SySy_peak_2053	0	+
chr13	114211787	114211788	m6AIP_SySy_peak_2058	0	+
chr14	7961561	7961562	m6AIP_SySy_peak_2070	0	+
chr14	29960025	29960026	m6AIP_SySy_peak_2113	0	-
chr14	31640984	31640985	m6AIP_SySy_peak_2126	0	-
chr14	57578186	57578187	m6AIP_SySy_peak_2205	0	-
chr14	57582169	57582170	m6AIP_SySy_peak_2206	0	-
chr14	59012815	59012816	m6AIP_SySy_peak_2210	0	-
chr14	64587676	64587677	m6AIP_SySy_peak_2238	0	+
chr14	64806469	64806470	m6AIP_SySy_peak_2240a	0	+
chr14	64806641	64806642	m6AIP_SySy_peak_2240b	0	+
chr14	70138456	70138457	m6AIP_SySy_peak_2259a	0	+
chr14	70138582	70138583	m6AIP_SySy_peak_2259b	0	+
chr14	76516932	76516933	m6AIP_SySy_peak_2278	0	+
chr14	96118417	96118418	m6AIP_SySy_peak_2287	0	+
chr14	115041136	115041137	m6AIP_SySy_peak_2304	0	+
chr15	6025641	6025642	m6AIP_SySy_peak_2311	0	-
chr15	66647768	66647769	m6AIP_SySy_peak_2394	0	+
chr15	74671948	74671949	m6AIP_SySy_peak_2405b	0	+
chr15	75879708	75879709	m6AIP_SySy_peak_2414a	0	-
chr15	75879835	75879836	m6AIP_SySy_peak_2414b	0	-
chr15	75881342	75881343	m6AIP_SySy_peak_2415	0	-
chr15	75882054	75882055	m6AIP_SySy_peak_2416a	0	-
chr15	75882344	75882345	m6AIP_SySy_peak_2416b	0	-
chr15	78553408	78553409	m6AIP_SySy_peak_2458a	0	-
chr15	78553617	78553618	m6AIP_SySy_peak_2458b	0	-
chr15	79422306	79422307	m6AIP_SySy_peak_2468	0	-
chr15	79961728	79961729	m6AIP_SySy_peak_2477	0	-
chr15	81585612	81585613	m6AIP_SySy_peak_2492a	0	+
chr15	81585809	81585810	m6AIP_SySy_peak_2492b	0	+
chr15	82233423	82233424	m6AIP_SySy_peak_2503	0	-
chr15	85468958	85468959	m6AIP_SySy_peak_2516	0	+
chr15	88708611	88708612	m6AIP_SySy_peak_2527	0	+
chr15	88709555	88709556	m6AIP_SySy_peak_2528	0	+
chr15	88709895	88709896	m6AIP_SySy_peak_2529	0	+
chr15	88710723	88710724	m6AIP_SySy_peak_2530d	0	+
chr15	98542805	98542806	m6AIP_SySy_peak_2564a	0	-
chr15	98542901	98542902	m6AIP_SySy_peak_2564b	0	-
chr15	98871866	98871867	m6AIP_SySy_peak_2577	0	-
chr15	99470966	99470967	m6AIP_SySy_peak_2582	0	+
chr15	99701869	99701870	m6AIP_SySy_peak_2583	0	-
chr15	102282070	102282071	m6AIP_SySy_peak_2605	0	+
chr16	3609782	3609783	m6AIP_SySy_peak_2611	0	+
chr16	4039915	4039916	m6AIP_SySy_peak_2621	0	-
chr16	4083721	4083722	m6AIP_SySy_peak_2622	0	-
chr16	4625688	4625689	m6AIP_SySy_peak_2632	0	-
chr16	7917650	7917651	m6AIP_SySy_peak_2641	0	-
chr16	8738806	8738807	m6AIP_SySy_peak_2645	0	-
chr16	9162159	9162160	m6AIP_SySy_peak_2649	0	+
chr16	10244915	10244916	m6AIP_SySy_peak_2650	0	+
chr16	10245596	10245597	m6AIP_SySy_peak_2651	0	+
chr16	11144116	11144117	m6AIP_SySy_peak_2656	0	+
chr16	13755330	13755331	m6AIP_SySy_peak_2665	0	+
chr16	19040492	19040493	m6AIP_SySy_peak_2704	0	+
chr16	19050994	19050995	m6AIP_SySy_peak_2705	0	+
chr16	19241484	19241485	m6AIP_SySy_peak_2706a	0	+
chr16	19241609	19241610	m6AIP_SySy_peak_2706b	0	+
chr16	22780733	22780734	m6AIP_SySy_peak_2720	0	+
chr16	23128291	23128292	m6AIP_SySy_peak_2722a	0	+
chr16	23128428	23128429	m6AIP_SySy_peak_2722b	0	+
chr16	30388722	30388723	m6AIP_SySy_peak_2724	0	-
chr16	43151697	43151698	m6AIP_SySy_peak_2772	0	+
chr16	43968956	43968957	m6AIP_SySy_peak_2774	0	-
chr16	56113037	56113038	m6AIP_SySy_peak_2790	0	-
chr16	56113738	56113739	m6AIP_SySy_peak_2791	0	-
chr16	56114059	56114060	m6AIP_SySy_peak_2792	0	-
chr16	64786390	64786391	m6AIP_SySy_peak_2806	0	-
chr16	89884834	89884835	m6AIP_SySy_peak_2825a	0	-
chr16	89897753	89897754	m6AIP_SySy_peak_2826a	0	-
chr16	90386163	90386164	m6AIP_SySy_peak_2830	0	+
chr16	94012170	94012171	m6AIP_SySy_peak_2862	0	+
chr16	96082442	96082443	m6AIP_SySy_peak_2876	0	+
chr16	97942864	97942865	m6AIP_SySy_peak_2881	0	-
chr16	98010940	98010941	m6AIP_SySy_peak_2885	0	+
chr17	3112092	3112093	m6AIP_SySy_peak_2888	0	-
chr17	3114544	3114545	m6AIP_SySy_peak_2889	0	-
chr17	15129373	15129374	m6AIP_SySy_peak_2913	0	-
chr17	15242581	15242582	m6AIP_SySy_peak_2915	0	+
chr17	17040135	17040136	m6AIP_SySy_peak_2925	0	+
chr17	17264693	17264694	m6AIP_SySy_peak_2928	0	+
chr17	17265865	17265866	m6AIP_SySy_peak_2931	0	+
chr17	17507600	17507601	m6AIP_SySy_peak_2933	0	+
chr17	21922689	21922690	m6AIP_SySy_peak_2944	0	-
chr17	22457099	22457100	m6AIP_SySy_peak_2949	0	+
chr17	22460756	22460757	m6AIP_SySy_peak_2950	0	+
chr17	22711081	22711082	m6AIP_SySy_peak_2954b	0	-
chr17	22713485	22713486	m6AIP_SySy_peak_2955	0	-
chr17	22762237	22762238	m6AIP_SySy_peak_2956	0	-
chr17	23753236	23753237	m6AIP_SySy_peak_2961	0	-
chr17	24891640	24891641	m6AIP_SySy_peak_2984a	0	-
chr17	24891824	24891825	m6AIP_SySy_peak_2984b	0	-
chr17	24892014	24892015	m6AIP_SySy_peak_2985a	0	-
chr17	27028495	27028496	m6AIP_SySy_peak_3017	0	+
chr17	28176858	28176859	m6AIP_SySy_peak_3024	0	-
chr17	28298709	28298710	m6AIP_SySy_peak_3026	0	-
chr17	29519568	29519569	m6AIP_SySy_peak_3038	0	-
chr17	31552101	31552102	m6AIP_SySy_peak_3047a	0	-
chr17	31552202	31552203	m6AIP_SySy_peak_3047b	0	-
chr17	31728113	31728114	m6AIP_SySy_peak_3048	0	+
chr17	31832597	31832598	m6AIP_SySy_peak_3049	0	+
chr17	32113757	32113758	m6AIP_SySy_peak_3052	0	+
chr17	33370308	33370309	m6AIP_SySy_peak_3077a	0	-
chr17	34533192	34533193	m6AIP_SySy_peak_3095a	0	-
chr17	34557263	34557264	m6AIP_SySy_peak_3096	0	+
chr17	35384872	35384873	m6AIP_SySy_peak_3111a	0	+
chr17	35385110	35385111	m6AIP_SySy_peak_3111b	0	+
chr17	35429519	35429520	m6AIP_SySy_peak_3112	0	+
chr17	36989635	36989636	m6AIP_SySy_peak_3121	0	+
chr17	45436990	45436991	m6AIP_SySy_peak_3130	0	+
chr17	64601495	64601496	m6AIP_SySy_peak_3208	0	+
chr17	70765771	70765772	m6AIP_SySy_peak_3227	0	-
chr17	70800536	70800537	m6AIP_SySy_peak_3230a	0	-
chr17	70853222	70853223	m6AIP_SySy_peak_3233	0	+
chr17	70873207	70873208	m6AIP_SySy_peak_3234b	0	+
chr17	70920252	70920253	m6AIP_SySy_peak_3235	0	-
chr18	9212820	9212821	m6AIP_SySy_peak_3305	0	+
chr18	20765450	20765451	m6AIP_SySy_peak_3316a	0	-
chr18	20765568	20765569	m6AIP_SySy_peak_3316b	0	-
chr18	20770288	20770289	m6AIP_SySy_peak_3317	0	-
chr18	30269273	30269274	m6AIP_SySy_peak_3332	0	+
chr18	32105478	32105479	m6AIP_SySy_peak_3345	0	+
chr18	34442157	34442158	m6AIP_SySy_peak_3351	0	-
chr18	37765481	37765482	m6AIP_SySy_peak_3397	0	-
chr18	37765876	37765877	m6AIP_SySy_peak_3398a	0	-
chr18	37767336	37767337	m6AIP_SySy_peak_3399b	0	-
chr18	38631916	38631917	m6AIP_SySy_peak_3408	0	-
chr18	41875643	41875644	m6AIP_SySy_peak_3413	0	-
chr18	47093293	47093294	m6AIP_SySy_peak_3420	0	+
chr18	61555410	61555411	m6AIP_SySy_peak_3439	0	+
chr18	70503696	70503697	m6AIP_SySy_peak_3470a	0	-
chr18	70503748	70503749	m6AIP_SySy_peak_3470b	0	-
chr18	80193056	80193057	m6AIP_SySy_peak_3494a	0	+
chr18	80193143	80193144	m6AIP_SySy_peak_3494b	0	+
chr19	4748581	4748582	m6AIP_SySy_peak_3538	0	-
chr19	5655084	5655085	m6AIP_SySy_peak_3552	0	+
chr19	8978199	8978200	m6AIP_SySy_peak_3583a	0	+
chr19	8978300	8978301	m6AIP_SySy_peak_3583b	0	+
chr19	23061655	23061656	m6AIP_SySy_peak_3615	0	-
chr19	23072721	23072722	m6AIP_SySy_peak_3616	0	-
chr19	23076913	23076914	m6AIP_SySy_peak_3617	0	-
chr19	23136099	23136100	m6AIP_SySy_peak_3618	0	+
chr19	23915638	23915639	m6AIP_SySy_peak_3625	0	-
chr19	23929399	23929400	m6AIP_SySy_peak_3626	0	-
chr19	23943422	23943423	m6AIP_SySy_peak_3627	0	-
chr19	23944000	23944001	m6AIP_SySy_peak_3628	0	-
chr19	24229113	24229114	m6AIP_SySy_peak_3631	0	+
chr19	29025021	29025022	m6AIP_SySy_peak_3639	0	+
chr19	29025542	29025543	m6AIP_SySy_peak_3640a	0	+
chr19	29025861	29025862	m6AIP_SySy_peak_3640b	0	+
chr19	29031176	29031177	m6AIP_SySy_peak_3641	0	+
chr19	45783372	45783373	m6AIP_SySy_peak_3716	0	-
chr19	56512317	56512318	m6AIP_SySy_peak_3743c	0	+
chr19	56512476	56512477	m6AIP_SySy_peak_3743d	0	+
chr19	56789862	56789863	m6AIP_SySy_peak_3747	0	-
chr19	61116449	61116450	m6AIP_SySy_peak_3763	0	-
chr2	24961782	24961783	m6AIP_SySy_peak_3813	0	+
chr2	25256373	25256374	m6AIP_SySy_peak_3818	0	+
chr2	32455556	32455557	m6AIP_SySy_peak_3902	0	+
chr2	33980021	33980022	m6AIP_SySy_peak_3916	0	+
chr2	38672429	38672430	m6AIP_SySy_peak_3934a	0	+
chr2	38672603	38672604	m6AIP_SySy_peak_3934b	0	+
chr2	38673020	38673021	m6AIP_SySy_peak_3935a	0	+
chr2	38673154	38673155	m6AIP_SySy_peak_3935b	0	+
chr2	51437290	51437291	m6AIP_SySy_peak_3940a	0	-
chr2	51437423	51437424	m6AIP_SySy_peak_3940b	0	-
chr2	63835888	63835889	m6AIP_SySy_peak_3955	0	-
chr2	71750218	71750219	m6AIP_SySy_peak_3967	0	-
chr2	75633012	75633013	m6AIP_SySy_peak_3974	0	-
chr2	91975778	91975779	m6AIP_SySy_peak_4012	0	-
chr2	120714958	120714959	m6AIP_SySy_peak_4077a	0	+
chr2	120715045	120715046	m6AIP_SySy_peak_4077b	0	+
chr2	129269655	129269656	m6AIP_SySy_peak_4114	0	+
chr2	150283346	150283347	m6AIP_SySy_peak_4149	0	+
chr2	150286066	150286067	m6AIP_SySy_peak_4150	0	+
chr2	150326259	150326260	m6AIP_SySy_peak_4151a	0	+
chr2	150326388	150326389	m6AIP_SySy_peak_4151b	0	+
chr2	150326507	150326508	m6AIP_SySy_peak_4151c	0	+
chr2	150470212	150470213	m6AIP_SySy_peak_4157	0	-
chr2	153345940	153345941	m6AIP_SySy_peak_4181	0	+
chr2	156832724	156832725	m6AIP_SySy_peak_4209d	0	-
chr2	157418068	157418069	m6AIP_SySy_peak_4217	0	-
chr2	166252695	166252696	m6AIP_SySy_peak_4262a	0	-
chr2	166253432	166253433	m6AIP_SySy_peak_4263a	0	-
chr2	174962601	174962602	m6AIP_SySy_peak_4296a	0	+
chr2	175166757	175166758	m6AIP_SySy_peak_4300	0	-
chr2	176700678	176700679	m6AIP_SySy_peak_4302a	0	+
chr2	176700785	176700786	m6AIP_SySy_peak_4302b	0	+
chr2	177094264	177094265	m6AIP_SySy_peak_4305	0	+
chr2	177125521	177125522	m6AIP_SySy_peak_4307	0	-
chr2	177264673	177264674	m6AIP_SySy_peak_4308	0	-
chr2	177312464	177312465	m6AIP_SySy_peak_4309a	0	-
chr2	177312918	177312919	m6AIP_SySy_peak_4309c	0	-
chr2	177490527	177490528	m6AIP_SySy_peak_4310	0	+
chr2	177914371	177914372	m6AIP_SySy_peak_4313	0	-
chr2	178035862	178035863	m6AIP_SySy_peak_4315c	0	+
chr2	181381207	181381208	m6AIP_SySy_peak_4345	0	+
chr2	181947137	181947138	m6AIP_SySy_peak_4349a	0	-
chr2	181947256	181947257	m6AIP_SySy_peak_4349b	0	-
chr3	22279426	22279427	m6AIP_SySy_peak_4377	0	-
chr3	30679174	30679175	m6AIP_SySy_peak_4387	0	-
chr3	32623110	32623111	m6AIP_SySy_peak_4402	0	-
chr3	34765962	34765963	m6AIP_SySy_peak_4408	0	+
chr3	37677455	37677456	m6AIP_SySy_peak_4415	0	+
chr3	37709965	37709966	m6AIP_SySy_peak_4416	0	+
chr3	41418715	41418716	m6AIP_SySy_peak_4420	0	-
chr3	41422907	41422908	m6AIP_SySy_peak_4421	0	-
chr3	41439213	41439214	m6AIP_SySy_peak_4422	0	-
chr3	41461321	41461322	m6AIP_SySy_peak_4424	0	-
chr3	53451479	53451480	m6AIP_SySy_peak_4437	0	-
chr3	84814792	84814793	m6AIP_SySy_peak_4467a	0	+
chr3	84814978	84814979	m6AIP_SySy_peak_4467b	0	+
chr3	87617812	87617813	m6AIP_SySy_peak_4476	0	+
chr3	88576399	88576400	m6AIP_SySy_peak_4484	0	-
chr3	88577086	88577087	m6AIP_SySy_peak_4485a	0	-
chr3	88577217	88577218	m6AIP_SySy_peak_4485b	0	-
chr3	97673671	97673672	m6AIP_SySy_peak_4543	0	+
chr3	135513909	135513910	m6AIP_SySy_peak_4638	0	-
chr3	135514785	135514786	m6AIP_SySy_peak_4639a	0	-
chr4	3899255	3899256	m6AIP_SySy_peak_4663	0	-
chr4	19157152	19157153	m6AIP_SySy_peak_4686a	0	+
chr4	19157298	19157299	m6AIP_SySy_peak_4686b	0	+
chr4	20971475	20971476	m6AIP_SySy_peak_4687a	0	-
chr4	20971601	20971602	m6AIP_SySy_peak_4687b	0	-
chr4	59081591	59081592	m6AIP_SySy_peak_4780	0	-
chr4	62449597	62449598	m6AIP_SySy_peak_4788	0	-
chr4	70217501	70217502	m6AIP_SySy_peak_4792	0	-
chr4	91211821	91211822	m6AIP_SySy_peak_4806	0	-
chr4	101399336	101399337	m6AIP_SySy_peak_4821	0	+
chr4	101508060	101508061	m6AIP_SySy_peak_4822	0	+
chr4	107414451	107414452	m6AIP_SySy_peak_4839b	0	+
chr4	116088557	116088558	m6AIP_SySy_peak_4863	0	-
chr4	116096549	116096550	m6AIP_SySy_peak_4865a	0	-
chr4	116096693	116096694	m6AIP_SySy_peak_4865b	0	-
chr4	119307367	119307368	m6AIP_SySy_peak_4887a	0	-
chr4	119307498	119307499	m6AIP_SySy_peak_4887b	0	-
chr4	126316178	126316179	m6AIP_SySy_peak_4918a	0	-
chr4	129220956	129220957	m6AIP_SySy_peak_4940	0	+`
chr4	130658986	130658987	m6AIP_SySy_peak_4949	0	-
chr4	133753826	133753827	m6AIP_SySy_peak_4981	0	-
chr4	135043609	135043610	m6AIP_SySy_peak_4995	0	-
chr4	145526301	145526302	m6AIP_SySy_peak_5078	0	+
chr4	145541341	145541342	m6AIP_SySy_peak_5080a	0	+
chr4	145541452	145541453	m6AIP_SySy_peak_5080b	0	+
chr4	145545858	145545859	m6AIP_SySy_peak_5081	0	+
chr4	145546277	145546278	m6AIP_SySy_peak_5082	0	+
chr4	146050422	146050423	m6AIP_SySy_peak_5084	0	+
chr4	146476504	146476505	m6AIP_SySy_peak_5088	0	+
chr4	147587307	147587308	m6AIP_SySy_peak_5093b	0	+
chr4	149749841	149749842	m6AIP_SySy_peak_5117	0	+
chr4	154646484	154646485	m6AIP_SySy_peak_5143a	0	-
chr4	154647850	154647851	m6AIP_SySy_peak_5144b	0	-
chr4	154648094	154648095	m6AIP_SySy_peak_5145	0	-
chr4	154655348	154655349	m6AIP_SySy_peak_5146b	0	-
chr4	155446393	155446394	m6AIP_SySy_peak_5150	0	+
chr5	3631526	3631527	m6AIP_SySy_peak_5165	0	-
chr5	23433677	23433678	m6AIP_SySy_peak_5190	0	+
chr5	24504391	24504392	m6AIP_SySy_peak_5198	0	-
chr5	31487732	31487733	m6AIP_SySy_peak_5235	0	-
chr5	33938546	33938547	m6AIP_SySy_peak_5250	0	+
chr5	38715786	38715787	m6AIP_SySy_peak_5278	0	+
chr5	52823869	52823870	m6AIP_SySy_peak_5296	0	+
chr5	64391698	64391699	m6AIP_SySy_peak_5303	0	+
chr5	64800156	64800157	m6AIP_SySy_peak_5306	0	+
chr5	73948979	73948980	m6AIP_SySy_peak_5324	0	+
chr5	77285943	77285944	m6AIP_SySy_peak_5334	0	+
chr5	85963809	85963810	m6AIP_SySy_peak_5335	0	+
chr5	86804467	86804468	m6AIP_SySy_peak_5338	0	+
chr5	90246949	90246950	m6AIP_SySy_peak_5341a	0	+
chr5	90247112	90247113	m6AIP_SySy_peak_5341b	0	+
chr5	100039389	100039390	m6AIP_SySy_peak_5349	0	-
chr5	104456629	104456630	m6AIP_SySy_peak_5362b	0	-
chr5	104456916	104456917	m6AIP_SySy_peak_5363	0	-
chr5	104584008	104584009	m6AIP_SySy_peak_5370a	0	+
chr5	104584113	104584114	m6AIP_SySy_peak_5370b	0	+
chr5	105700033	105700034	m6AIP_SySy_peak_5378	0	-
chr5	109735770	109735771	m6AIP_SySy_peak_5401	0	-
chr5	109885376	109885377	m6AIP_SySy_peak_5403	0	+
chr5	109943975	109943976	m6AIP_SySy_peak_5404	0	+
chr5	110077518	110077519	m6AIP_SySy_peak_5405a	0	-
chr5	110077671	110077672	m6AIP_SySy_peak_5405b	0	-
chr5	110078053	110078054	m6AIP_SySy_peak_5406	0	-
chr5	110480972	110480973	m6AIP_SySy_peak_5415	0	+
chr5	110482088	110482089	m6AIP_SySy_peak_5416	0	+
chr5	113183282	113183283	m6AIP_SySy_peak_5436	0	-
chr5	113191610	113191611	m6AIP_SySy_peak_5439a	0	-
chr5	113336144	113336145	m6AIP_SySy_peak_5440	0	+
chr5	113347388	113347389	m6AIP_SySy_peak_5441	0	-
chr5	114123098	114123099	m6AIP_SySy_peak_5450	0	+
chr5	114568203	114568204	m6AIP_SySy_peak_5455a	0	+
chr5	115190588	115190589	m6AIP_SySy_peak_5463	0	-
chr5	115365377	115365378	m6AIP_SySy_peak_5466	0	+
chr5	115366353	115366354	m6AIP_SySy_peak_5467	0	+
chr5	116006617	116006618	m6AIP_SySy_peak_5473	0	+
chr5	117377445	117377446	m6AIP_SySy_peak_5477	0	-
chr5	125277558	125277559	m6AIP_SySy_peak_5534	0	-
chr5	132542877	132542878	m6AIP_SySy_peak_5552	0	-
chr5	138178697	138178698	m6AIP_SySy_peak_5593b	0	+
chr5	142867130	142867131	m6AIP_SySy_peak_5611	0	-
chr5	145270122	145270123	m6AIP_SySy_peak_5632	0	+
chr5	147430331	147430332	m6AIP_SySy_peak_5642	0	+
chr5	150600459	150600460	m6AIP_SySy_peak_5661a	0	-
chr5	150600685	150600686	m6AIP_SySy_peak_5661b	0	-
chr5	150607326	150607327	m6AIP_SySy_peak_5662	0	-
chr6	7673642	7673643	m6AIP_SySy_peak_5678	0	-
chr6	47190113	47190114	m6AIP_SySy_peak_5722	0	-
chr6	67260508	67260509	m6AIP_SySy_peak_5756	0	+
chr6	86526865	86526866	m6AIP_SySy_peak_5801	0	+
chr6	112615983	112615984	m6AIP_SySy_peak_5840	0	-
chr6	120202981	120202982	m6AIP_SySy_peak_5881	0	-
chr6	122453310	122453311	m6AIP_SySy_peak_5897a	0	-
chr6	124829788	124829789	m6AIP_SySy_peak_5903	0	+
chr6	124859802	124859803	m6AIP_SySy_peak_5905	0	+
chr6	124861344	124861345	m6AIP_SySy_peak_5906a	0	+
chr6	125241038	125241039	m6AIP_SySy_peak_5914b	0	+
chr6	128509594	128509595	m6AIP_SySy_peak_5925	0	+
chr6	141584169	141584170	m6AIP_SySy_peak_5945	0	-
chr7	4784781	4784782	m6AIP_SySy_peak_5971	0	-
chr7	6651342	6651343	m6AIP_SySy_peak_5981	0	-
chr7	6651872	6651873	m6AIP_SySy_peak_5982	0	-
chr7	6652334	6652335	m6AIP_SySy_peak_5983	0	-
chr7	6989582	6989583	m6AIP_SySy_peak_5986	0	+
chr7	19157119	19157120	m6AIP_SySy_peak_6029	0	-
chr7	25272548	25272549	m6AIP_SySy_peak_6049a	0	+
chr7	27906160	27906161	m6AIP_SySy_peak_6080	0	-
chr7	28305795	28305796	m6AIP_SySy_peak_6086a	0	-
chr7	28352295	28352296	m6AIP_SySy_peak_6087	0	-
chr7	29784459	29784460	m6AIP_SySy_peak_6112	0	+
chr7	30447649	30447650	m6AIP_SySy_peak_6133a	0	-
chr7	35467457	35467458	m6AIP_SySy_peak_6151	0	-
chr7	39565727	39565728	m6AIP_SySy_peak_6163	0	+
chr7	39566565	39566566	m6AIP_SySy_peak_6164	0	+
chr7	41157248	41157249	m6AIP_SySy_peak_6166a	0	-
chr7	41157462	41157463	m6AIP_SySy_peak_6166b	0	-
chr7	41529782	41529783	m6AIP_SySy_peak_6172	0	-
chr7	41628088	41628089	m6AIP_SySy_peak_6177b	0	+
chr7	42707643	42707644	m6AIP_SySy_peak_6187	0	-
chr7	42816072	42816073	m6AIP_SySy_peak_6190b	0	-
chr7	42816362	42816363	m6AIP_SySy_peak_6190d	0	-
chr7	43100334	43100335	m6AIP_SySy_peak_6194	0	+
chr7	43102243	43102244	m6AIP_SySy_peak_6195b	0	+
chr7	44595047	44595048	m6AIP_SySy_peak_6210	0	-
chr7	44863434	44863435	m6AIP_SySy_peak_6218	0	+
chr7	64346171	64346172	m6AIP_SySy_peak_6253	0	-
chr7	75769817	75769818	m6AIP_SySy_peak_6271	0	-
chr7	78775320	78775321	m6AIP_SySy_peak_6273a	0	-
chr7	79448837	79448838	m6AIP_SySy_peak_6276	0	-
chr7	81213071	81213072	m6AIP_SySy_peak_6306	0	+
chr7	92874635	92874636	m6AIP_SySy_peak_6327	0	+
chr7	96210283	96210284	m6AIP_SySy_peak_6328	0	+
chr7	98589731	98589732	m6AIP_SySy_peak_6340a	0	-
chr7	98589866	98589867	m6AIP_SySy_peak_6340b	0	-
chr7	98590222	98590223	m6AIP_SySy_peak_6341a	0	-
chr7	104341446	104341447	m6AIP_SySy_peak_6363	0	+
chr7	105652142	105652143	m6AIP_SySy_peak_6369	0	+
chr7	122970217	122970218	m6AIP_SySy_peak_6415a	0	+
chr7	126101582	126101583	m6AIP_SySy_peak_6427a	0	-
chr7	126800611	126800612	m6AIP_SySy_peak_6433	0	-
chr7	127197671	127197672	m6AIP_SySy_peak_6441a	0	+
chr7	127238171	127238172	m6AIP_SySy_peak_6445	0	+
chr7	127448853	127448854	m6AIP_SySy_peak_6454a	0	+
chr7	127448975	127448976	m6AIP_SySy_peak_6454b	0	+
chr7	127559578	127559579	m6AIP_SySy_peak_6457e	0	+
chr7	127560430	127560431	m6AIP_SySy_peak_6458	0	+
chr7	127660858	127660859	m6AIP_SySy_peak_6462	0	-
chr7	127776869	127776870	m6AIP_SySy_peak_6467	0	+
chr7	128695032	128695033	m6AIP_SySy_peak_6480	0	-
chr7	130640149	130640150	m6AIP_SySy_peak_6483	0	-
chr7	141327783	141327784	m6AIP_SySy_peak_6518c	0	-
chr8	10986734	10986735	m6AIP_SySy_peak_6548	0	-
chr8	11833210	11833211	m6AIP_SySy_peak_6555	0	+
chr8	12913294	12913295	m6AIP_SySy_peak_6560	0	-
chr8	13200992	13200993	m6AIP_SySy_peak_6562a	0	+
chr8	13201057	13201058	m6AIP_SySy_peak_6562b	0	+
chr8	13201261	13201262	m6AIP_SySy_peak_6562c	0	+
chr8	13201383	13201384	m6AIP_SySy_peak_6562d	0	+
chr8	18901833	18901834	m6AIP_SySy_peak_6576	0	+
chr8	33389199	33389200	m6AIP_SySy_peak_6609	0	+
chr8	43141506	43141507	m6AIP_SySy_peak_6627	0	-
chr8	56550860	56550861	m6AIP_SySy_peak_6656a	0	-
chr8	56550970	56550971	m6AIP_SySy_peak_6656b	0	-
chr8	57490182	57490183	m6AIP_SySy_peak_6657	0	+
chr8	66474698	66474699	m6AIP_SySy_peak_6664	0	-
chr8	69316429	69316430	m6AIP_SySy_peak_6667a	0	+
chr8	69316558	69316559	m6AIP_SySy_peak_6667b	0	+
chr8	69316720	69316721	m6AIP_SySy_peak_6667c	0	+
chr8	69360807	69360808	m6AIP_SySy_peak_6668	0	-
chr8	70262019	70262020	m6AIP_SySy_peak_6687	0	-
chr8	78074452	78074453	m6AIP_SySy_peak_6728a	0	+
chr8	78074640	78074641	m6AIP_SySy_peak_6728b	0	+
chr8	89002170	89002171	m6AIP_SySy_peak_6778	0	-
chr8	95719304	95719305	m6AIP_SySy_peak_6795	0	+
chr8	111157166	111157167	m6AIP_SySy_peak_6853a	0	-
chr8	111891084	111891085	m6AIP_SySy_peak_6860	0	+
chr8	121543039	121543040	m6AIP_SySy_peak_6880b	0	+
chr8	121652132	121652133	m6AIP_SySy_peak_6886	0	-
chr8	122883572	122883573	m6AIP_SySy_peak_6895a	0	-
chr8	125536849	125536850	m6AIP_SySy_peak_6920	0	-
chr8	126428078	126428079	m6AIP_SySy_peak_6924	0	+
chr8	129282828	129282829	m6AIP_SySy_peak_6933	0	+
chr9	17527043	17527044	m6AIP_SySy_peak_6951a	0	-
chr9	17531204	17531205	m6AIP_SySy_peak_6952a	0	-
chr9	19110145	19110146	m6AIP_SySy_peak_6953a	0	+
chr9	19110273	19110274	m6AIP_SySy_peak_6953b	0	+
chr9	20607267	20607268	m6AIP_SySy_peak_6963	0	-
chr9	21273041	21273042	m6AIP_SySy_peak_6977a	0	-
chr9	21273187	21273188	m6AIP_SySy_peak_6977b	0	-
chr9	21590134	21590135	m6AIP_SySy_peak_6982	0	+
chr9	31186853	31186854	m6AIP_SySy_peak_7008	0	+
chr9	31378844	31378845	m6AIP_SySy_peak_7009	0	+
chr9	43744197	43744198	m6AIP_SySy_peak_7032	0	+
chr9	44378989	44378990	m6AIP_SySy_peak_7039	0	-
chr9	45399579	45399580	m6AIP_SySy_peak_7054	0	+
chr9	45858485	45858486	m6AIP_SySy_peak_7056	0	-
chr9	45860592	45860593	m6AIP_SySy_peak_7057b	0	-
chr9	55950294	55950295	m6AIP_SySy_peak_7084	0	+
chr9	58470380	58470381	m6AIP_SySy_peak_7108	0	+
chr9	59329144	59329145	m6AIP_SySy_peak_7113	0	+
chr9	59486546	59486547	m6AIP_SySy_peak_7114b	0	-
chr9	65194283	65194284	m6AIP_SySy_peak_7134	0	+
chr9	65453836	65453837	m6AIP_SySy_peak_7135	0	+
chr9	78372864	78372865	m6AIP_SySy_peak_7172a	0	-
chr9	78372980	78372981	m6AIP_SySy_peak_7172b	0	-
chr9	88454106	88454107	m6AIP_SySy_peak_7181a	0	-
chr9	88454212	88454213	m6AIP_SySy_peak_7181b	0	-
chr9	95696104	95696105	m6AIP_SySy_peak_7186	0	+
chr9	96054901	96054902	m6AIP_SySy_peak_7187	0	+
chr9	101122967	101122968	m6AIP_SySy_peak_7200	0	+
chr9	108567784	108567785	m6AIP_SySy_peak_7255a	0	+
chr9	108567968	108567969	m6AIP_SySy_peak_7255b	0	+
chr9	114723842	114723843	m6AIP_SySy_peak_7304	0	+
chr9	119433701	119433702	m6AIP_SySy_peak_7314	0	+
chr9	119441127	119441128	m6AIP_SySy_peak_7316a	0	+
chr9	119441238	119441239	m6AIP_SySy_peak_7316b	0	+
chrX	7841585	7841586	m6AIP_SySy_peak_7339	0	+
chrX	23607335	23607336	m6AIP_SySy_peak_7350	0	-
chrX	36815031	36815032	m6AIP_SySy_peak_7353	0	-
chrX	48248579	48248580	m6AIP_SySy_peak_7356a	0	-
chrX	48248709	48248710	m6AIP_SySy_peak_7356b	0	-
chrX	48249378	48249379	m6AIP_SySy_peak_7357a	0	-
chrX	48249525	48249526	m6AIP_SySy_peak_7357b	0	-
chrX	93921177	93921178	m6AIP_SySy_peak_7382	0	-
chrX	93981353	93981354	m6AIP_SySy_peak_7383	0	+
chrX	94642924	94642925	m6AIP_SySy_peak_7390	0	+
chrX	105039357	105039358	m6AIP_SySy_peak_7424	0	-
chrX	127544134	127544135	m6AIP_SySy_peak_7431	0	-
chrY	1047067	1047068	m6AIP_SySy_peak_7463a	0	+
chrY	90828988	90828989	m6AIP_SySy_peak_7465	0	+
