# Supplementary material for: Acute depletion of METTL3 implicates N6-methyladenosine in alternative intron/exon inclusion in the nascent transcriptome
Source: Genome Res. 2021 Aug;31(8):1395–408. doi: 10.1101/gr.271635.120 (PMC8327914; doi:10.1101/gr.271635.120)
Supplement: Supplemental Material [file supp_gr.271635.120_Supplemental_Data_S1.zip › Supplemental_Data_S1/m6AIP_ConfGroup2.summits.refined.bed.intron]

chr1	6251453	6251454	m6AIP_SySy_peak_5a	0	+
chr1	6251561	6251562	m6AIP_SySy_peak_5b	0	+
chr1	30829581	30829582	m6AIP_SySy_peak_31	0	-
chr1	33801408	33801409	m6AIP_SySy_peak_36a	0	-
chr1	33801552	33801553	m6AIP_SySy_peak_36b	0	-
chr1	33801710	33801711	m6AIP_SySy_peak_36c	0	-
chr1	33801960	33801961	m6AIP_SySy_peak_36d	0	-
chr1	34182197	34182198	m6AIP_SySy_peak_40	0	+
chr1	36867736	36867737	m6AIP_SySy_peak_59	0	-
chr1	38061027	38061028	m6AIP_SySy_peak_62	0	-
chr1	42898664	42898665	m6AIP_SySy_peak_66b	0	+
chr1	42898825	42898826	m6AIP_SySy_peak_66c	0	+
chr1	42899114	42899115	m6AIP_SySy_peak_66d	0	+
chr1	52187689	52187690	m6AIP_SySy_peak_76a	0	-
chr1	52187828	52187829	m6AIP_SySy_peak_76b	0	-
chr1	63231549	63231550	m6AIP_SySy_peak_110	0	+
chr1	63232872	63232873	m6AIP_SySy_peak_112a	0	+
chr1	63233028	63233029	m6AIP_SySy_peak_112b	0	+
chr1	86527052	86527053	m6AIP_SySy_peak_165a	0	+
chr1	86527338	86527339	m6AIP_SySy_peak_165b	0	+
chr1	86527402	86527403	m6AIP_SySy_peak_165c	0	+
chr1	89581413	89581414	m6AIP_SySy_peak_180	0	+
chr1	92911580	92911581	m6AIP_SySy_peak_186	0	+
chr1	93749339	93749340	m6AIP_SySy_peak_195	0	-
chr1	105567651	105567652	m6AIP_SySy_peak_202	0	-
chr1	132204746	132204747	m6AIP_SySy_peak_246a	0	+
chr1	132204842	132204843	m6AIP_SySy_peak_246b	0	+
chr1	132359911	132359912	m6AIP_SySy_peak_249	0	-
chr1	136707875	136707876	m6AIP_SySy_peak_283a	0	+
chr1	136707997	136707998	m6AIP_SySy_peak_283b	0	+
chr1	136708172	136708173	m6AIP_SySy_peak_283c	0	+
chr1	136709330	136709331	m6AIP_SySy_peak_284a	0	+
chr1	136709432	136709433	m6AIP_SySy_peak_284b	0	+
chr1	153442541	153442542	m6AIP_SySy_peak_301	0	+
chr1	156051949	156051950	m6AIP_SySy_peak_313b	0	+
chr1	162692230	162692231	m6AIP_SySy_peak_335	0	-
chr10	11202990	11202991	m6AIP_SySy_peak_476	0	+
chr10	30588728	30588729	m6AIP_SySy_peak_501a	0	-
chr10	30588895	30588896	m6AIP_SySy_peak_501b	0	-
chr10	41800164	41800165	m6AIP_SySy_peak_529b	0	-
chr10	41800396	41800397	m6AIP_SySy_peak_529c	0	-
chr10	43357168	43357169	m6AIP_SySy_peak_535	0	+
chr10	59202324	59202325	m6AIP_SySy_peak_553	0	-
chr10	62822346	62822347	m6AIP_SySy_peak_571	0	-
chr10	68132944	68132945	m6AIP_SySy_peak_585a	0	-
chr10	78038009	78038010	m6AIP_SySy_peak_610a	0	-
chr10	78038193	78038194	m6AIP_SySy_peak_610b	0	-
chr10	79738806	79738807	m6AIP_SySy_peak_627	0	-
chr10	79856839	79856840	m6AIP_SySy_peak_630	0	+
chr10	80080972	80080973	m6AIP_SySy_peak_636	0	-
chr10	80082418	80082419	m6AIP_SySy_peak_637	0	-
chr10	80549096	80549097	m6AIP_SySy_peak_648	0	-
chr10	80606813	80606814	m6AIP_SySy_peak_650a	0	+
chr10	80607025	80607026	m6AIP_SySy_peak_650b	0	+
chr10	80607479	80607480	m6AIP_SySy_peak_651	0	+
chr10	80718796	80718797	m6AIP_SySy_peak_653	0	-
chr10	81078771	81078772	m6AIP_SySy_peak_659	0	+
chr10	81113298	81113299	m6AIP_SySy_peak_660	0	+
chr10	81147629	81147630	m6AIP_SySy_peak_663	0	+
chr10	89813315	89813316	m6AIP_SySy_peak_711	0	+
chr10	115385985	115385986	m6AIP_SySy_peak_747a	0	+
chr10	115386148	115386149	m6AIP_SySy_peak_747b	0	+
chr10	115390636	115390637	m6AIP_SySy_peak_748a	0	+
chr10	118147306	118147307	m6AIP_SySy_peak_757	0	+
chr10	120109344	120109345	m6AIP_SySy_peak_762a	0	-
chr10	120110694	120110695	m6AIP_SySy_peak_763	0	-
chr10	128115296	128115297	m6AIP_SySy_peak_787b	0	+
chr10	128115403	128115404	m6AIP_SySy_peak_787c	0	+
chr10	128565486	128565487	m6AIP_SySy_peak_796	0	-
chr11	3127117	3127118	m6AIP_SySy_peak_804	0	+
chr11	3331197	3331198	m6AIP_SySy_peak_808	0	-
chr11	3417324	3417325	m6AIP_SySy_peak_811	0	-
chr11	3650773	3650774	m6AIP_SySy_peak_817	0	+
chr11	5060836	5060837	m6AIP_SySy_peak_825	0	-
chr11	5064484	5064485	m6AIP_SySy_peak_826	0	-
chr11	5788968	5788969	m6AIP_SySy_peak_835a	0	+
chr11	5789107	5789108	m6AIP_SySy_peak_835b	0	+
chr11	6121425	6121426	m6AIP_SySy_peak_839	0	-
chr11	20238604	20238605	m6AIP_SySy_peak_860	0	-
chr11	21143685	21143686	m6AIP_SySy_peak_866a	0	+
chr11	21143835	21143836	m6AIP_SySy_peak_866b	0	+
chr11	21144612	21144613	m6AIP_SySy_peak_868	0	+
chr11	30198008	30198009	m6AIP_SySy_peak_900	0	-
chr11	31369151	31369152	m6AIP_SySy_peak_903a	0	-
chr11	31369349	31369350	m6AIP_SySy_peak_903b	0	-
chr11	34830627	34830628	m6AIP_SySy_peak_915	0	-
chr11	45879585	45879586	m6AIP_SySy_peak_925	0	+
chr11	60539393	60539394	m6AIP_SySy_peak_998	0	+
chr11	65130408	65130409	m6AIP_SySy_peak_1033	0	-
chr11	77538341	77538342	m6AIP_SySy_peak_1119	0	-
chr11	77778380	77778381	m6AIP_SySy_peak_1126c	0	+
chr11	77859211	77859212	m6AIP_SySy_peak_1127	0	+
chr11	84822060	84822061	m6AIP_SySy_peak_1172	0	-
chr11	87109823	87109824	m6AIP_SySy_peak_1191	0	+
chr11	96261887	96261888	m6AIP_SySy_peak_1225a	0	+
chr11	96262046	96262047	m6AIP_SySy_peak_1225b	0	+
chr11	96807084	96807085	m6AIP_SySy_peak_1226	0	+
chr11	97519390	97519391	m6AIP_SySy_peak_1237	0	-
chr11	98800542	98800543	m6AIP_SySy_peak_1259a	0	+
chr11	98800572	98800573	m6AIP_SySy_peak_1259b	0	+
chr11	103376442	103376443	m6AIP_SySy_peak_1298a	0	-
chr11	103376527	103376528	m6AIP_SySy_peak_1298b	0	-
chr11	108578590	108578591	m6AIP_SySy_peak_1324	0	+
chr11	115576398	115576399	m6AIP_SySy_peak_1340b	0	+
chr11	115612051	115612052	m6AIP_SySy_peak_1344a	0	-
chr11	115612274	115612275	m6AIP_SySy_peak_1344b	0	-
chr11	116024333	116024334	m6AIP_SySy_peak_1348	0	-
chr11	117157222	117157223	m6AIP_SySy_peak_1359a	0	+
chr11	117157330	117157331	m6AIP_SySy_peak_1359b	0	+
chr11	117655006	117655007	m6AIP_SySy_peak_1360a	0	+
chr11	117655182	117655183	m6AIP_SySy_peak_1360b	0	+
chr11	117655538	117655539	m6AIP_SySy_peak_1361	0	+
chr11	117723600	117723601	m6AIP_SySy_peak_1364	0	+
chr11	117724649	117724650	m6AIP_SySy_peak_1365a	0	+
chr11	117724707	117724708	m6AIP_SySy_peak_1365b	0	+
chr12	3416471	3416472	m6AIP_SySy_peak_1430	0	-
chr12	24061784	24061785	m6AIP_SySy_peak_1473	0	-
chr12	33134829	33134830	m6AIP_SySy_peak_1480a	0	-
chr12	41173166	41173167	m6AIP_SySy_peak_1486	0	+
chr12	73282411	73282412	m6AIP_SySy_peak_1531	0	-
chr12	75515598	75515599	m6AIP_SySy_peak_1535a	0	-
chr12	76781470	76781471	m6AIP_SySy_peak_1545	0	+
chr12	79670801	79670802	m6AIP_SySy_peak_1559	0	+
chr12	80259262	80259263	m6AIP_SySy_peak_1562	0	-
chr12	80945683	80945684	m6AIP_SySy_peak_1565	0	+
chr12	84192469	84192470	m6AIP_SySy_peak_1590a	0	-
chr12	84192601	84192602	m6AIP_SySy_peak_1590b	0	-
chr12	84193709	84193710	m6AIP_SySy_peak_1591	0	-
chr12	84418224	84418225	m6AIP_SySy_peak_1592a	0	+
chr12	84418310	84418311	m6AIP_SySy_peak_1592b	0	+
chr12	85054031	85054032	m6AIP_SySy_peak_1598	0	+
chr12	87286674	87286675	m6AIP_SySy_peak_1619	0	-
chr12	91684743	91684744	m6AIP_SySy_peak_1623	0	-
chr12	98813809	98813810	m6AIP_SySy_peak_1627a	0	-
chr12	101924143	101924144	m6AIP_SySy_peak_1642	0	-
chr12	108869955	108869956	m6AIP_SySy_peak_1670	0	-
chr13	3485902	3485903	m6AIP_SySy_peak_1733	0	+
chr13	3917685	3917686	m6AIP_SySy_peak_1738	0	-
chr13	6604755	6604756	m6AIP_SySy_peak_1740	0	-
chr13	8849474	8849475	m6AIP_SySy_peak_1741	0	-
chr13	21181285	21181286	m6AIP_SySy_peak_1762a	0	+
chr13	21448253	21448254	m6AIP_SySy_peak_1770	0	-
chr13	23600232	23600233	m6AIP_SySy_peak_1786	0	-
chr13	40887377	40887378	m6AIP_SySy_peak_1816	0	+
chr13	40917880	40917881	m6AIP_SySy_peak_1817	0	+
chr13	40918732	40918733	m6AIP_SySy_peak_1819	0	+
chr13	53398146	53398147	m6AIP_SySy_peak_1855	0	+
chr13	59477458	59477459	m6AIP_SySy_peak_1880	0	-
chr13	62161366	62161367	m6AIP_SySy_peak_1888	0	+
chr13	62549071	62549072	m6AIP_SySy_peak_1895	0	-
chr13	62553330	62553331	m6AIP_SySy_peak_1896	0	-
chr13	63273005	63273006	m6AIP_SySy_peak_1901a	0	+
chr13	63273132	63273133	m6AIP_SySy_peak_1901b	0	+
chr13	63273923	63273924	m6AIP_SySy_peak_1902	0	+
chr13	63299103	63299104	m6AIP_SySy_peak_1903	0	+
chr13	73925858	73925859	m6AIP_SySy_peak_1951a	0	-
chr13	76005835	76005836	m6AIP_SySy_peak_1963	0	-
chr13	76018303	76018304	m6AIP_SySy_peak_1964a	0	-
chr13	76018408	76018409	m6AIP_SySy_peak_1964b	0	-
chr13	81530503	81530504	m6AIP_SySy_peak_1970	0	-
chr13	98027876	98027877	m6AIP_SySy_peak_2012	0	-
chr13	104050372	104050373	m6AIP_SySy_peak_2025a	0	-
chr13	106834180	106834181	m6AIP_SySy_peak_2029	0	-
chr13	109685699	109685700	m6AIP_SySy_peak_2033	0	+
chr13	112870408	112870409	m6AIP_SySy_peak_2048	0	-
chr13	118386492	118386493	m6AIP_SySy_peak_2060	0	-
chr14	20387803	20387804	m6AIP_SySy_peak_2084	0	-
chr14	27430118	27430119	m6AIP_SySy_peak_2109	0	+
chr14	30560945	30560946	m6AIP_SySy_peak_2116	0	+
chr14	31493426	31493427	m6AIP_SySy_peak_2125a	0	-
chr14	32327899	32327900	m6AIP_SySy_peak_2129	0	+
chr14	47311236	47311237	m6AIP_SySy_peak_2149	0	+
chr14	56668774	56668775	m6AIP_SySy_peak_2199	0	+
chr14	59224027	59224028	m6AIP_SySy_peak_2212	0	+
chr14	61204388	61204389	m6AIP_SySy_peak_2223	0	+
chr14	61209310	61209311	m6AIP_SySy_peak_2225	0	+
chr14	61209969	61209970	m6AIP_SySy_peak_2226a	0	+
chr14	61214143	61214144	m6AIP_SySy_peak_2228a	0	+
chr14	61214362	61214363	m6AIP_SySy_peak_2228b	0	+
chr14	61214719	61214720	m6AIP_SySy_peak_2229	0	+
chr14	61215162	61215163	m6AIP_SySy_peak_2230	0	+
chr14	63191474	63191475	m6AIP_SySy_peak_2233	0	-
chr14	63665007	63665008	m6AIP_SySy_peak_2236	0	+
chr14	66101928	66101929	m6AIP_SySy_peak_2245	0	-
chr14	76440172	76440173	m6AIP_SySy_peak_2274	0	+
chr14	78611231	78611232	m6AIP_SySy_peak_2282	0	-
chr14	79096831	79096832	m6AIP_SySy_peak_2283	0	+
chr14	118604331	118604332	m6AIP_SySy_peak_2306	0	-
chr15	25808806	25808807	m6AIP_SySy_peak_2333a	0	+
chr15	25808940	25808941	m6AIP_SySy_peak_2333b	0	+
chr15	35109422	35109423	m6AIP_SySy_peak_2344	0	-
chr15	36073616	36073617	m6AIP_SySy_peak_2347	0	-
chr15	37943948	37943949	m6AIP_SySy_peak_2353	0	-
chr15	66609789	66609790	m6AIP_SySy_peak_2389	0	+
chr15	66613331	66613332	m6AIP_SySy_peak_2390	0	+
chr15	76405438	76405439	m6AIP_SySy_peak_2441	0	+
chr15	76538323	76538324	m6AIP_SySy_peak_2442a	0	-
chr15	79918940	79918941	m6AIP_SySy_peak_2475	0	-
chr15	85863826	85863827	m6AIP_SySy_peak_2518	0	+
chr15	97376886	97376887	m6AIP_SySy_peak_2561	0	+
chr16	4165521	4165522	m6AIP_SySy_peak_2625a	0	-
chr16	5049456	5049457	m6AIP_SySy_peak_2636	0	-
chr16	16076033	16076034	m6AIP_SySy_peak_2673	0	-
chr16	16126371	16126372	m6AIP_SySy_peak_2674	0	-
chr16	17778329	17778330	m6AIP_SySy_peak_2690	0	+
chr16	18878087	18878088	m6AIP_SySy_peak_2702	0	+
chr16	31036083	31036084	m6AIP_SySy_peak_2731a	0	-
chr16	31036238	31036239	m6AIP_SySy_peak_2731b	0	-
chr16	48293696	48293697	m6AIP_SySy_peak_2782a	0	+
chr16	48498200	48498201	m6AIP_SySy_peak_2783	0	+
chr16	62855496	62855497	m6AIP_SySy_peak_2799	0	+
chr16	62855806	62855807	m6AIP_SySy_peak_2800a	0	+
chr16	62855974	62855975	m6AIP_SySy_peak_2800b	0	+
chr16	62870459	62870460	m6AIP_SySy_peak_2801	0	+
chr16	90239579	90239580	m6AIP_SySy_peak_2828a	0	-
chr16	90239741	90239742	m6AIP_SySy_peak_2828b	0	-
chr16	91034673	91034674	m6AIP_SySy_peak_2839	0	-
chr16	91662649	91662650	m6AIP_SySy_peak_2849a	0	+
chr16	91662707	91662708	m6AIP_SySy_peak_2849b	0	+
chr16	91749591	91749592	m6AIP_SySy_peak_2850	0	+
chr16	92078545	92078546	m6AIP_SySy_peak_2852c	0	+
chr16	92465152	92465153	m6AIP_SySy_peak_2854	0	-
chr16	92696068	92696069	m6AIP_SySy_peak_2855	0	-
chr16	93589785	93589786	m6AIP_SySy_peak_2856a	0	-
chr16	93590147	93590148	m6AIP_SySy_peak_2856c	0	-
chr16	94395123	94395124	m6AIP_SySy_peak_2864a	0	+
chr16	94395229	94395230	m6AIP_SySy_peak_2864b	0	+
chr16	94395372	94395373	m6AIP_SySy_peak_2864c	0	+
chr16	94395480	94395481	m6AIP_SySy_peak_2864d	0	+
chr16	94396842	94396843	m6AIP_SySy_peak_2866	0	+
chr16	96001923	96001924	m6AIP_SySy_peak_2874a	0	-
chr16	96002069	96002070	m6AIP_SySy_peak_2874b	0	-
chr16	96004785	96004786	m6AIP_SySy_peak_2875	0	-
chr16	98081716	98081717	m6AIP_SySy_peak_2887	0	-
chr17	13848941	13848942	m6AIP_SySy_peak_2910	0	+
chr17	23806939	23806940	m6AIP_SySy_peak_2963a	0	+
chr17	23806987	23806988	m6AIP_SySy_peak_2963b	0	+
chr17	24720966	24720967	m6AIP_SySy_peak_2981b	0	+
chr17	24915458	24915459	m6AIP_SySy_peak_2987a	0	-
chr17	24915587	24915588	m6AIP_SySy_peak_2987b	0	-
chr17	24916046	24916047	m6AIP_SySy_peak_2988	0	-
chr17	25875923	25875924	m6AIP_SySy_peak_3002	0	+
chr17	26253135	26253136	m6AIP_SySy_peak_3007	0	+
chr17	26924943	26924944	m6AIP_SySy_peak_3012b	0	+
chr17	26925073	26925074	m6AIP_SySy_peak_3012c	0	+
chr17	27913686	27913687	m6AIP_SySy_peak_3021	0	+
chr17	28042299	28042300	m6AIP_SySy_peak_3022	0	+
chr17	29702871	29702872	m6AIP_SySy_peak_3041	0	-
chr17	30505220	30505221	m6AIP_SySy_peak_3043	0	-
chr17	32333749	32333750	m6AIP_SySy_peak_3059a	0	-
chr17	32333854	32333855	m6AIP_SySy_peak_3059b	0	-
chr17	33650405	33650406	m6AIP_SySy_peak_3079c	0	-
chr17	33818519	33818520	m6AIP_SySy_peak_3080d	0	+
chr17	53676777	53676778	m6AIP_SySy_peak_3175	0	-
chr17	56096539	56096540	m6AIP_SySy_peak_3181a	0	+
chr17	56096671	56096672	m6AIP_SySy_peak_3181b	0	+
chr17	56391175	56391176	m6AIP_SySy_peak_3189	0	+
chr17	56566618	56566619	m6AIP_SySy_peak_3193	0	-
chr17	56877336	56877337	m6AIP_SySy_peak_3199	0	+
chr17	70850707	70850708	m6AIP_SySy_peak_3232	0	-
chr17	71597819	71597820	m6AIP_SySy_peak_3240	0	-
chr17	84994547	84994548	m6AIP_SySy_peak_3270a	0	+
chr17	84994658	84994659	m6AIP_SySy_peak_3270b	0	+
chr17	87030562	87030563	m6AIP_SySy_peak_3273a	0	+
chr17	87030752	87030753	m6AIP_SySy_peak_3273b	0	+
chr17	94816285	94816286	m6AIP_SySy_peak_3289	0	-
chr18	3267949	3267950	m6AIP_SySy_peak_3291	0	-
chr18	6029629	6029630	m6AIP_SySy_peak_3299a	0	-
chr18	6029777	6029778	m6AIP_SySy_peak_3299b	0	-
chr18	6029990	6029991	m6AIP_SySy_peak_3300	0	-
chr18	31770471	31770472	m6AIP_SySy_peak_3336	0	+
chr18	36610229	36610230	m6AIP_SySy_peak_3365	0	+
chr18	36626010	36626011	m6AIP_SySy_peak_3368	0	+
chr18	37658117	37658118	m6AIP_SySy_peak_3376	0	+
chr18	37757935	37757936	m6AIP_SySy_peak_3393	0	+
chr18	37762032	37762033	m6AIP_SySy_peak_3394a	0	+
chr18	37762112	37762113	m6AIP_SySy_peak_3394b	0	+
chr18	37762229	37762230	m6AIP_SySy_peak_3394c	0	+
chr18	37766087	37766088	m6AIP_SySy_peak_3398b	0	+
chr18	37767972	37767973	m6AIP_SySy_peak_3400	0	+
chr18	37806404	37806405	m6AIP_SySy_peak_3401a	0	+
chr18	37806509	37806510	m6AIP_SySy_peak_3401b	0	+
chr18	37816510	37816511	m6AIP_SySy_peak_3403	0	+
chr18	38332524	38332525	m6AIP_SySy_peak_3406	0	-
chr18	61584221	61584222	m6AIP_SySy_peak_3441	0	+
chr18	61587258	61587259	m6AIP_SySy_peak_3443	0	+
chr18	77673612	77673613	m6AIP_SySy_peak_3485a	0	-
chr18	77673759	77673760	m6AIP_SySy_peak_3485b	0	-
chr18	80211700	80211701	m6AIP_SySy_peak_3495	0	+
chr18	80212352	80212353	m6AIP_SySy_peak_3496	0	+
chr18	84552985	84552986	m6AIP_SySy_peak_3508	0	-
chr19	5952657	5952658	m6AIP_SySy_peak_3559	0	-
chr19	6218613	6218614	m6AIP_SySy_peak_3563	0	+
chr19	6335248	6335249	m6AIP_SySy_peak_3566	0	+
chr19	6364466	6364467	m6AIP_SySy_peak_3567	0	+
chr19	23142879	23142880	m6AIP_SySy_peak_3620	0	+
chr19	24476323	24476324	m6AIP_SySy_peak_3632	0	-
chr19	37278047	37278048	m6AIP_SySy_peak_3669	0	-
chr19	47050378	47050379	m6AIP_SySy_peak_3734	0	-
chr19	56812974	56812975	m6AIP_SySy_peak_3748a	0	-
chr2	10079893	10079894	m6AIP_SySy_peak_3782	0	-
chr2	20519771	20519772	m6AIP_SySy_peak_3797	0	+
chr2	20796424	20796425	m6AIP_SySy_peak_3798	0	+
chr2	26364602	26364603	m6AIP_SySy_peak_3827	0	-
chr2	26385405	26385406	m6AIP_SySy_peak_3831a	0	-
chr2	26387324	26387325	m6AIP_SySy_peak_3832a	0	-
chr2	26387456	26387457	m6AIP_SySy_peak_3832b	0	-
chr2	26387675	26387676	m6AIP_SySy_peak_3833	0	-
chr2	29924046	29924047	m6AIP_SySy_peak_3874	0	+
chr2	30814842	30814843	m6AIP_SySy_peak_3883	0	+
chr2	31032300	31032301	m6AIP_SySy_peak_3890	0	-
chr2	31032638	31032639	m6AIP_SySy_peak_3891a	0	-
chr2	31032889	31032890	m6AIP_SySy_peak_3891b	0	-
chr2	32244180	32244181	m6AIP_SySy_peak_3900	0	+
chr2	32961839	32961840	m6AIP_SySy_peak_3910a	0	+
chr2	32961910	32961911	m6AIP_SySy_peak_3910b	0	+
chr2	52073013	52073014	m6AIP_SySy_peak_3941	0	+
chr2	59321922	59321923	m6AIP_SySy_peak_3951	0	+
chr2	59824727	59824728	m6AIP_SySy_peak_3952	0	+
chr2	71216359	71216360	m6AIP_SySy_peak_3964	0	+
chr2	71519993	71519994	m6AIP_SySy_peak_3965	0	+
chr2	84441968	84441969	m6AIP_SySy_peak_3988a	0	-
chr2	93868845	93868846	m6AIP_SySy_peak_4015	0	-
chr2	101793600	101793601	m6AIP_SySy_peak_4019	0	-
chr2	104569109	104569110	m6AIP_SySy_peak_4021	0	+
chr2	104570758	104570759	m6AIP_SySy_peak_4023a	0	+
chr2	104570961	104570962	m6AIP_SySy_peak_4023b	0	+
chr2	109312427	109312428	m6AIP_SySy_peak_4029a	0	+
chr2	109312532	109312533	m6AIP_SySy_peak_4029b	0	+
chr2	109314113	109314114	m6AIP_SySy_peak_4030	0	+
chr2	125088831	125088832	m6AIP_SySy_peak_4090	0	-
chr2	128131639	128131640	m6AIP_SySy_peak_4101	0	+
chr2	130423893	130423894	m6AIP_SySy_peak_4116	0	-
chr2	131178945	131178946	m6AIP_SySy_peak_4123	0	-
chr2	150338891	150338892	m6AIP_SySy_peak_4153	0	-
chr2	150341051	150341052	m6AIP_SySy_peak_4154	0	-
chr2	150342343	150342344	m6AIP_SySy_peak_4155	0	-
chr2	150927610	150927611	m6AIP_SySy_peak_4159	0	+
chr2	152350237	152350238	m6AIP_SySy_peak_4168	0	+
chr2	152687606	152687607	m6AIP_SySy_peak_4172c	0	+
chr2	154569146	154569147	m6AIP_SySy_peak_4191	0	-
chr2	158781523	158781524	m6AIP_SySy_peak_4226	0	+
chr2	160762219	160762220	m6AIP_SySy_peak_4229	0	+
chr2	164083391	164083392	m6AIP_SySy_peak_4242	0	+
chr2	168205158	168205159	m6AIP_SySy_peak_4274	0	-
chr2	177908459	177908460	m6AIP_SySy_peak_4311	0	+
chr2	177909192	177909193	m6AIP_SySy_peak_4312	0	+
chr2	180638225	180638226	m6AIP_SySy_peak_4326	0	-
chr2	180667635	180667636	m6AIP_SySy_peak_4330a	0	-
chr2	180667857	180667858	m6AIP_SySy_peak_4330b	0	-
chr3	9464125	9464126	m6AIP_SySy_peak_4366	0	-
chr3	9552711	9552712	m6AIP_SySy_peak_4368	0	-
chr3	32455705	32455706	m6AIP_SySy_peak_4398	0	+
chr3	33832342	33832343	m6AIP_SySy_peak_4404	0	-
chr3	34650901	34650902	m6AIP_SySy_peak_4406	0	+
chr3	52994128	52994129	m6AIP_SySy_peak_4436	0	-
chr3	69005636	69005637	m6AIP_SySy_peak_4451	0	+
chr3	103355133	103355134	m6AIP_SySy_peak_4568	0	+
chr3	104781564	104781565	m6AIP_SySy_peak_4578a	0	+
chr3	104781726	104781727	m6AIP_SySy_peak_4578b	0	+
chr3	107695972	107695973	m6AIP_SySy_peak_4595	0	-
chr3	137864716	137864717	m6AIP_SySy_peak_4642	0	+
chr3	152409508	152409509	m6AIP_SySy_peak_4655a	0	+
chr3	152410064	152410065	m6AIP_SySy_peak_4656	0	+
chr4	32739268	32739269	m6AIP_SySy_peak_4705	0	+
chr4	34590269	34590270	m6AIP_SySy_peak_4712a	0	-
chr4	41012148	41012149	m6AIP_SySy_peak_4723	0	+
chr4	53567591	53567592	m6AIP_SySy_peak_4762	0	+
chr4	55003816	55003817	m6AIP_SySy_peak_4764	0	+
chr4	55530996	55530997	m6AIP_SySy_peak_4770	0	-
chr4	55531786	55531787	m6AIP_SySy_peak_4771a	0	-
chr4	94511913	94511914	m6AIP_SySy_peak_4808a	0	-
chr4	94511982	94511983	m6AIP_SySy_peak_4808b	0	-
chr4	99930909	99930910	m6AIP_SySy_peak_4818a	0	+
chr4	99931058	99931059	m6AIP_SySy_peak_4818b	0	+
chr4	108582661	108582662	m6AIP_SySy_peak_4846a	0	+
chr4	108582849	108582850	m6AIP_SySy_peak_4846b	0	+
chr4	108583009	108583010	m6AIP_SySy_peak_4846c	0	+
chr4	108591730	108591731	m6AIP_SySy_peak_4849	0	+
chr4	108718125	108718126	m6AIP_SySy_peak_4853a	0	-
chr4	108718298	108718299	m6AIP_SySy_peak_4853b	0	-
chr4	108848226	108848227	m6AIP_SySy_peak_4854	0	+
chr4	117124746	117124747	m6AIP_SySy_peak_4873	0	-
chr4	123409507	123409508	m6AIP_SySy_peak_4897a	0	-
chr4	123409640	123409641	m6AIP_SySy_peak_4897b	0	-
chr4	123410867	123410868	m6AIP_SySy_peak_4898b	0	-
chr4	123410924	123410925	m6AIP_SySy_peak_4898c	0	-
chr4	123411425	123411426	m6AIP_SySy_peak_4899a	0	-
chr4	123411632	123411633	m6AIP_SySy_peak_4899b	0	-
chr4	123664666	123664667	m6AIP_SySy_peak_4906	0	-
chr4	123665149	123665150	m6AIP_SySy_peak_4907a	0	-
chr4	132547927	132547928	m6AIP_SySy_peak_4961	0	+
chr4	136329327	136329328	m6AIP_SySy_peak_5002	0	+
chr4	140702130	140702131	m6AIP_SySy_peak_5029a	0	+
chr4	140709072	140709073	m6AIP_SySy_peak_5030	0	+
chr4	140714228	140714229	m6AIP_SySy_peak_5031	0	+
chr4	140715251	140715252	m6AIP_SySy_peak_5032	0	+
chr4	141148948	141148949	m6AIP_SySy_peak_5034	0	+
chr4	141149245	141149246	m6AIP_SySy_peak_5035	0	+
chr4	141163981	141163982	m6AIP_SySy_peak_5036a	0	+
chr4	141164088	141164089	m6AIP_SySy_peak_5036b	0	+
chr4	143128689	143128690	m6AIP_SySy_peak_5062	0	-
chr4	147333426	147333427	m6AIP_SySy_peak_5090	0	+
chr4	148050681	148050682	m6AIP_SySy_peak_5102	0	+
chr4	148154785	148154786	m6AIP_SySy_peak_5106	0	-
chr4	149718434	149718435	m6AIP_SySy_peak_5116	0	-
chr4	150903155	150903156	m6AIP_SySy_peak_5123	0	-
chr4	152026041	152026042	m6AIP_SySy_peak_5132	0	-
chr5	3796808	3796809	m6AIP_SySy_peak_5167a	0	-
chr5	3797792	3797793	m6AIP_SySy_peak_5168	0	-
chr5	3798909	3798910	m6AIP_SySy_peak_5169	0	-
chr5	22528205	22528206	m6AIP_SySy_peak_5188	0	-
chr5	23513718	23513719	m6AIP_SySy_peak_5194	0	-
chr5	25321907	25321908	m6AIP_SySy_peak_5204	0	-
chr5	28209800	28209801	m6AIP_SySy_peak_5209	0	-
chr5	29342153	29342154	m6AIP_SySy_peak_5213	0	-
chr5	29365017	29365018	m6AIP_SySy_peak_5214	0	-
chr5	31252636	31252637	m6AIP_SySy_peak_5234	0	+
chr5	34167750	34167751	m6AIP_SySy_peak_5251	0	-
chr5	35718040	35718041	m6AIP_SySy_peak_5262	0	-
chr5	64804469	64804470	m6AIP_SySy_peak_5308	0	+
chr5	67469509	67469510	m6AIP_SySy_peak_5315a	0	+
chr5	67471003	67471004	m6AIP_SySy_peak_5316	0	+
chr5	73072471	73072472	m6AIP_SySy_peak_5322a	0	-
chr5	73072596	73072597	m6AIP_SySy_peak_5322b	0	-
chr5	86829539	86829540	m6AIP_SySy_peak_5340c	0	+
chr5	97087522	97087523	m6AIP_SySy_peak_5347	0	-
chr5	104823869	104823870	m6AIP_SySy_peak_5375	0	-
chr5	104824501	104824502	m6AIP_SySy_peak_5376	0	-
chr5	110430116	110430117	m6AIP_SySy_peak_5411	0	-
chr5	110430860	110430861	m6AIP_SySy_peak_5412	0	-
chr5	112344183	112344184	m6AIP_SySy_peak_5429	0	+
chr5	115925602	115925603	m6AIP_SySy_peak_5470a	0	+
chr5	115925762	115925763	m6AIP_SySy_peak_5470b	0	+
chr5	115955237	115955238	m6AIP_SySy_peak_5472	0	+
chr5	121570226	121570227	m6AIP_SySy_peak_5500	0	-
chr5	122353765	122353766	m6AIP_SySy_peak_5508a	0	-
chr5	122801185	122801186	m6AIP_SySy_peak_5513	0	-
chr5	125047880	125047881	m6AIP_SySy_peak_5533a	0	-
chr5	129501805	129501806	m6AIP_SySy_peak_5542c	0	+
chr5	129502115	129502116	m6AIP_SySy_peak_5542d	0	+
chr5	135639057	135639058	m6AIP_SySy_peak_5576	0	+
chr5	138170771	138170772	m6AIP_SySy_peak_5592	0	-
chr5	144806785	144806786	m6AIP_SySy_peak_5630	0	+
chr5	146248953	146248954	m6AIP_SySy_peak_5634	0	+
chr5	147545843	147545844	m6AIP_SySy_peak_5643	0	+
chr5	150527443	150527444	m6AIP_SySy_peak_5652	0	+
chr5	150703756	150703757	m6AIP_SySy_peak_5664	0	+
chr6	5136835	5136836	m6AIP_SySy_peak_5676a	0	+
chr6	5137102	5137103	m6AIP_SySy_peak_5676b	0	+
chr6	5137229	5137230	m6AIP_SySy_peak_5676c	0	+
chr6	29750883	29750884	m6AIP_SySy_peak_5690	0	+
chr6	30140495	30140496	m6AIP_SySy_peak_5691a	0	+
chr6	30140713	30140714	m6AIP_SySy_peak_5691b	0	+
chr6	34895712	34895713	m6AIP_SySy_peak_5702	0	-
chr6	35037163	35037164	m6AIP_SySy_peak_5703a	0	-
chr6	35037361	35037362	m6AIP_SySy_peak_5703b	0	-
chr6	38492161	38492162	m6AIP_SySy_peak_5712b	0	+
chr6	49263736	49263737	m6AIP_SySy_peak_5739	0	-
chr6	54824511	54824512	m6AIP_SySy_peak_5745a	0	+
chr6	54824638	54824639	m6AIP_SySy_peak_5745b	0	+
chr6	71951452	71951453	m6AIP_SySy_peak_5766	0	+
chr6	90382677	90382678	m6AIP_SySy_peak_5808c	0	+
chr6	90664635	90664636	m6AIP_SySy_peak_5813	0	-
chr6	91046444	91046445	m6AIP_SySy_peak_5817	0	-
chr6	92145470	92145471	m6AIP_SySy_peak_5823	0	+
chr6	114643869	114643870	m6AIP_SySy_peak_5855	0	+
chr6	115848350	115848351	m6AIP_SySy_peak_5861	0	-
chr6	115848659	115848660	m6AIP_SySy_peak_5862a	0	-
chr6	116253306	116253307	m6AIP_SySy_peak_5865	0	+
chr6	117906996	117906997	m6AIP_SySy_peak_5869	0	+
chr6	128473273	128473274	m6AIP_SySy_peak_5922	0	+
chr6	128473765	128473766	m6AIP_SySy_peak_5923	0	+
chr6	136540526	136540527	m6AIP_SySy_peak_5938a	0	+
chr6	136540656	136540657	m6AIP_SySy_peak_5938b	0	+
chr7	12773987	12773988	m6AIP_SySy_peak_5990	0	-
chr7	13277845	13277846	m6AIP_SySy_peak_6002	0	-
chr7	14619600	14619601	m6AIP_SySy_peak_6003a	0	-
chr7	14619726	14619727	m6AIP_SySy_peak_6003b	0	-
chr7	14619986	14619987	m6AIP_SySy_peak_6004	0	-
chr7	14620596	14620597	m6AIP_SySy_peak_6005a	0	-
chr7	14620728	14620729	m6AIP_SySy_peak_6005b	0	-
chr7	14622034	14622035	m6AIP_SySy_peak_6006a	0	-
chr7	14622101	14622102	m6AIP_SySy_peak_6006b	0	-
chr7	16793594	16793595	m6AIP_SySy_peak_6021	0	+
chr7	25286655	25286656	m6AIP_SySy_peak_6050	0	+
chr7	25419237	25419238	m6AIP_SySy_peak_6057b	0	+
chr7	25419403	25419404	m6AIP_SySy_peak_6057c	0	+
chr7	25422849	25422850	m6AIP_SySy_peak_6058	0	+
chr7	25423197	25423198	m6AIP_SySy_peak_6059	0	+
chr7	25486788	25486789	m6AIP_SySy_peak_6060a	0	+
chr7	25486920	25486921	m6AIP_SySy_peak_6060b	0	+
chr7	28467644	28467645	m6AIP_SySy_peak_6096c	0	+
chr7	28467796	28467797	m6AIP_SySy_peak_6096d	0	+
chr7	28817290	28817291	m6AIP_SySy_peak_6100a	0	+
chr7	28817448	28817449	m6AIP_SySy_peak_6100b	0	+
chr7	29211854	29211855	m6AIP_SySy_peak_6103b	0	-
chr7	30587041	30587042	m6AIP_SySy_peak_6143d	0	-
chr7	35596287	35596288	m6AIP_SySy_peak_6153	0	+
chr7	41490469	41490470	m6AIP_SySy_peak_6170a	0	-
chr7	41490676	41490677	m6AIP_SySy_peak_6170b	0	-
chr7	42844451	42844452	m6AIP_SySy_peak_6192	0	-
chr7	44863740	44863741	m6AIP_SySy_peak_6219a	0	-
chr7	44864008	44864009	m6AIP_SySy_peak_6219b	0	-
chr7	44992737	44992738	m6AIP_SySy_peak_6221	0	+
chr7	45466471	45466472	m6AIP_SySy_peak_6231	0	-
chr7	45719028	45719029	m6AIP_SySy_peak_6236	0	+
chr7	79455164	79455165	m6AIP_SySy_peak_6278	0	-
chr7	79675770	79675771	m6AIP_SySy_peak_6283	0	+
chr7	80081046	80081047	m6AIP_SySy_peak_6290a	0	+
chr7	82269482	82269483	m6AIP_SySy_peak_6307	0	+
chr7	92666312	92666313	m6AIP_SySy_peak_6321	0	-
chr7	101823650	101823651	m6AIP_SySy_peak_6354a	0	-
chr7	105610904	105610905	m6AIP_SySy_peak_6367	0	-
chr7	118111794	118111795	m6AIP_SySy_peak_6392a	0	-
chr7	118112250	118112251	m6AIP_SySy_peak_6392c	0	-
chr7	130910829	130910830	m6AIP_SySy_peak_6485a	0	+
chr7	141069129	141069130	m6AIP_SySy_peak_6508f	0	+
chr8	8667427	8667428	m6AIP_SySy_peak_6543b	0	-
chr8	11615707	11615708	m6AIP_SySy_peak_6553	0	-
chr8	22483065	22483066	m6AIP_SySy_peak_6582	0	+
chr8	33804371	33804372	m6AIP_SySy_peak_6610	0	-
chr8	36583326	36583327	m6AIP_SySy_peak_6618	0	-
chr8	40500923	40500924	m6AIP_SySy_peak_6620	0	-
chr8	43306742	43306743	m6AIP_SySy_peak_6632	0	-
chr8	46482803	46482804	m6AIP_SySy_peak_6644	0	+
chr8	46577454	46577455	m6AIP_SySy_peak_6646	0	-
chr8	46616815	46616816	m6AIP_SySy_peak_6648	0	-
chr8	47504491	47504492	m6AIP_SySy_peak_6651	0	-
chr8	48138000	48138001	m6AIP_SySy_peak_6654	0	+
chr8	69298549	69298550	m6AIP_SySy_peak_6666	0	+
chr8	71258639	71258640	m6AIP_SySy_peak_6706	0	-
chr8	71259816	71259817	m6AIP_SySy_peak_6707c	0	-
chr8	77552147	77552148	m6AIP_SySy_peak_6724a	0	+
chr8	77552282	77552283	m6AIP_SySy_peak_6724b	0	+
chr8	77552637	77552638	m6AIP_SySy_peak_6725	0	+
chr8	78508353	78508354	m6AIP_SySy_peak_6731b	0	-
chr8	85038073	85038074	m6AIP_SySy_peak_6760	0	+
chr8	85084600	85084601	m6AIP_SySy_peak_6761	0	+
chr8	86728571	86728572	m6AIP_SySy_peak_6767	0	-
chr8	94043372	94043373	m6AIP_SySy_peak_6788	0	+
chr8	95453012	95453013	m6AIP_SySy_peak_6792	0	-
chr8	107085585	107085586	m6AIP_SySy_peak_6826	0	-
chr8	110714496	110714497	m6AIP_SySy_peak_6844	0	+
chr8	114514129	114514130	m6AIP_SySy_peak_6863	0	+
chr8	114538870	114538871	m6AIP_SySy_peak_6864	0	+
chr8	114818572	114818573	m6AIP_SySy_peak_6865	0	+
chr8	117257549	117257550	m6AIP_SySy_peak_6870	0	+
chr8	119547376	119547377	m6AIP_SySy_peak_6872b	0	-
chr8	120573320	120573321	m6AIP_SySy_peak_6877	0	+
chr8	121570442	121570443	m6AIP_SySy_peak_6881	0	-
chr8	122613583	122613584	m6AIP_SySy_peak_6893	0	+
chr8	124677437	124677438	m6AIP_SySy_peak_6909a	0	-
chr8	124677563	124677564	m6AIP_SySy_peak_6909b	0	-
chr9	20644058	20644059	m6AIP_SySy_peak_6964	0	-
chr9	20644496	20644497	m6AIP_SySy_peak_6965a	0	-
chr9	20870947	20870948	m6AIP_SySy_peak_6966	0	+
chr9	21019931	21019932	m6AIP_SySy_peak_6971	0	+
chr9	22247787	22247788	m6AIP_SySy_peak_6993	0	-
chr9	22250006	22250007	m6AIP_SySy_peak_6994a	0	-
chr9	22250059	22250060	m6AIP_SySy_peak_6994b	0	-
chr9	22433270	22433271	m6AIP_SySy_peak_6995	0	+
chr9	31168048	31168049	m6AIP_SySy_peak_7007	0	-
chr9	35209793	35209794	m6AIP_SySy_peak_7016	0	-
chr9	45907162	45907163	m6AIP_SySy_peak_7059	0	+
chr9	57751238	57751239	m6AIP_SySy_peak_7102a	0	-
chr9	57751366	57751367	m6AIP_SySy_peak_7102b	0	-
chr9	61923816	61923817	m6AIP_SySy_peak_7121a	0	-
chr9	66401541	66401542	m6AIP_SySy_peak_7146	0	+
chr9	72472323	72472324	m6AIP_SySy_peak_7156	0	-
chr9	72694080	72694081	m6AIP_SySy_peak_7161b	0	+
chr9	92605207	92605208	m6AIP_SySy_peak_7182	0	+
chr9	99520263	99520264	m6AIP_SySy_peak_7190	0	-
chr9	108045010	108045011	m6AIP_SySy_peak_7240	0	+
chr9	108054631	108054632	m6AIP_SySy_peak_7244	0	-
chr9	108541660	108541661	m6AIP_SySy_peak_7254	0	+
chr9	110040558	110040559	m6AIP_SySy_peak_7275b	0	+
chr9	113981997	113981998	m6AIP_SySy_peak_7295	0	-
chr9	113982269	113982270	m6AIP_SySy_peak_7296	0	-
chr9	114405191	114405192	m6AIP_SySy_peak_7297a	0	+
chr9	121460589	121460590	m6AIP_SySy_peak_7322b	0	+
chr9	122862282	122862283	m6AIP_SySy_peak_7331d	0	-
chrX	20848762	20848763	m6AIP_SySy_peak_7348	0	+
chrX	48273256	48273257	m6AIP_SySy_peak_7359a	0	+
chrX	48273375	48273376	m6AIP_SySy_peak_7359b	0	+
chrX	50560674	50560675	m6AIP_SySy_peak_7364a	0	-
chrX	93529183	93529184	m6AIP_SySy_peak_7381	0	-
chrX	101283043	101283044	m6AIP_SySy_peak_7403	0	+
chrX	102379407	102379408	m6AIP_SySy_peak_7412a	0	-
chrX	102379481	102379482	m6AIP_SySy_peak_7412b	0	-
chrX	104083289	104083290	m6AIP_SySy_peak_7419	0	-
chrX	104083491	104083492	m6AIP_SySy_peak_7420	0	-
chrX	135745153	135745154	m6AIP_SySy_peak_7434	0	+
chrX	157567100	157567101	m6AIP_SySy_peak_7452a	0	-
chrX	157567265	157567266	m6AIP_SySy_peak_7452b	0	-
chrX	157568006	157568007	m6AIP_SySy_peak_7453	0	-
