# Supplementary material for: Acute depletion of METTL3 implicates N6-methyladenosine in alternative intron/exon inclusion in the nascent transcriptome
Source: Genome Res. 2021 Aug;31(8):1395–408. doi: 10.1101/gr.271635.120 (PMC8327914; doi:10.1101/gr.271635.120)
Supplement: Supplemental Material [file supp_gr.271635.120_Supplemental_Data_S1.zip › Supplemental_Data_S1/m6AIP_ConfGroup3.narrowPeak.refined.bed.exon]

chr1	7120309	7120484	m6AIP_abcam_peak_9	0	+
chr1	9746937	9747062	m6AIP_abcam_peak_17d	0	-
chr1	10112377	10112510	m6AIP_abcam_peak_18	0	+
chr1	14170537	14170653	m6AIP_abcam_peak_24	0	-
chr1	15842869	15843037	m6AIP_abcam_peak_30a	0	+
chr1	15843038	15843164	m6AIP_abcam_peak_30b	0	+
chr1	23848373	23848474	m6AIP_abcam_peak_35	0	-
chr1	30803968	30804165	m6AIP_abcam_peak_38b	0	-
chr1	33777190	33777374	m6AIP_abcam_peak_47	0	-
chr1	34166890	34167005	m6AIP_abcam_peak_55	0	+
chr1	34189393	34189643	m6AIP_abcam_peak_62	0	+
chr1	34190771	34190878	m6AIP_abcam_peak_63	0	+
chr1	34190973	34191096	m6AIP_abcam_peak_64	0	+
chr1	34191528	34191632	m6AIP_abcam_peak_65	0	+
chr1	34192823	34193028	m6AIP_abcam_peak_67	0	+
chr1	34199248	34199465	m6AIP_abcam_peak_68	0	+
chr1	34227866	34228054	m6AIP_abcam_peak_69a	0	+
chr1	34252774	34252917	m6AIP_abcam_peak_71	0	+
chr1	36423872	36424122	m6AIP_abcam_peak_79	0	-
chr1	38019237	38019452	m6AIP_abcam_peak_86	0	+
chr1	38021545	38021755	m6AIP_abcam_peak_87	0	+
chr1	38035959	38036151	m6AIP_abcam_peak_88	0	+
chr1	38865613	38865775	m6AIP_abcam_peak_90	0	-
chr1	39996959	39997173	m6AIP_abcam_peak_96	0	+
chr1	40025222	40025323	m6AIP_abcam_peak_97	0	+
chr1	43554256	43554372	m6AIP_abcam_peak_98	0	+
chr1	44166982	44167083	m6AIP_abcam_peak_101a	0	+
chr1	52459014	52459143	m6AIP_abcam_peak_106	0	-
chr1	52925318	52925413	m6AIP_abcam_peak_110a	0	-
chr1	58015849	58016034	m6AIP_abcam_peak_116	0	+
chr1	58903330	58903528	m6AIP_abcam_peak_124	0	-
chr1	58903625	58903773	m6AIP_abcam_peak_125	0	-
chr1	58903982	58904141	m6AIP_abcam_peak_126	0	-
chr1	59710432	59710581	m6AIP_abcam_peak_131	0	+
chr1	60488633	60488758	m6AIP_abcam_peak_138c	0	-
chr1	60489315	60489506	m6AIP_abcam_peak_139a	0	-
chr1	60489576	60489815	m6AIP_abcam_peak_139b	0	-
chr1	63114493	63114688	m6AIP_abcam_peak_145	0	+
chr1	63305510	63305620	m6AIP_abcam_peak_151a	0	+
chr1	63305621	63305715	m6AIP_abcam_peak_151b	0	+
chr1	64079177	64079311	m6AIP_abcam_peak_163b	0	-
chr1	73914355	73914455	m6AIP_abcam_peak_188	0	-
chr1	74571803	74571975	m6AIP_abcam_peak_193a	0	-
chr1	77506945	77507195	m6AIP_abcam_peak_204	0	-
chr1	86350889	86350994	m6AIP_abcam_peak_222	0	-
chr1	86356620	86356730	m6AIP_abcam_peak_223	0	-
chr1	86357002	86357116	m6AIP_abcam_peak_224a	0	-
chr1	86357117	86357221	m6AIP_abcam_peak_224b	0	-
chr1	86357339	86357472	m6AIP_abcam_peak_225	0	-
chr1	86358112	86358224	m6AIP_abcam_peak_226	0	-
chr1	87403626	87403765	m6AIP_abcam_peak_231	0	+
chr1	87425018	87425189	m6AIP_abcam_peak_232	0	+
chr1	87428535	87428649	m6AIP_abcam_peak_233	0	+
chr1	87433646	87433761	m6AIP_abcam_peak_234	0	+
chr1	88259672	88259774	m6AIP_abcam_peak_239a	0	-
chr1	88700910	88701107	m6AIP_abcam_peak_242	0	-
chr1	89144632	89144844	m6AIP_abcam_peak_244	0	+
chr1	89928986	89929089	m6AIP_abcam_peak_253	0	-
chr1	91285661	91285764	m6AIP_abcam_peak_254	0	+
chr1	93321178	93321282	m6AIP_abcam_peak_267	0	-
chr1	93365930	93366144	m6AIP_abcam_peak_268	0	+
chr1	106030363	106030488	m6AIP_abcam_peak_279	0	+
chr1	118419454	118419564	m6AIP_abcam_peak_290	0	+
chr1	118836156	118836314	m6AIP_abcam_peak_294	0	-
chr1	119417893	119417999	m6AIP_abcam_peak_305b	0	-
chr1	127930789	127930933	m6AIP_abcam_peak_321	0	+
chr1	131129785	131129886	m6AIP_abcam_peak_328	0	-
chr1	132991892	132992142	m6AIP_abcam_peak_338	0	-
chr1	133067023	133067176	m6AIP_abcam_peak_340d	0	+
chr1	133383699	133383799	m6AIP_abcam_peak_344	0	-
chr1	133621247	133621481	m6AIP_abcam_peak_346	0	-
chr1	133658049	133658227	m6AIP_abcam_peak_348	0	-
chr1	133659449	133659586	m6AIP_abcam_peak_349	0	-
chr1	135383089	135383214	m6AIP_abcam_peak_356	0	-
chr1	135385152	135385268	m6AIP_abcam_peak_357	0	-
chr1	136276678	136276797	m6AIP_abcam_peak_364	0	-
chr1	136281301	136281434	m6AIP_abcam_peak_366	0	-
chr1	136627136	136627324	m6AIP_abcam_peak_372	0	+
chr1	139170049	139170269	m6AIP_abcam_peak_378	0	+
chr1	139457102	139457211	m6AIP_abcam_peak_382	0	+
chr1	139458167	139458353	m6AIP_abcam_peak_383	0	+
chr1	150361800	150361953	m6AIP_abcam_peak_386	0	-
chr1	150439998	150440169	m6AIP_abcam_peak_387	0	+
chr1	153221176	153221325	m6AIP_abcam_peak_397	0	-
chr1	153456165	153456281	m6AIP_abcam_peak_401	0	-
chr1	153456589	153456805	m6AIP_abcam_peak_402	0	-
chr1	155928949	155929095	m6AIP_abcam_peak_409	0	-
chr1	155932847	155933066	m6AIP_abcam_peak_410	0	-
chr1	162673152	162673248	m6AIP_abcam_peak_440a	0	-
chr1	162673249	162673367	m6AIP_abcam_peak_440b	0	-
chr1	162673487	162673606	m6AIP_abcam_peak_441	0	-
chr1	162705313	162705478	m6AIP_abcam_peak_443a	0	-
chr1	162705479	162705664	m6AIP_abcam_peak_443b	0	-
chr1	162710359	162710560	m6AIP_abcam_peak_444a	0	-
chr1	162710561	162710716	m6AIP_abcam_peak_444b	0	-
chr1	166098581	166098737	m6AIP_abcam_peak_454b	0	-
chr1	166098738	166098879	m6AIP_abcam_peak_454c	0	-
chr1	166099376	166099561	m6AIP_abcam_peak_455	0	-
chr1	166100157	166100311	m6AIP_abcam_peak_456a	0	-
chr1	166100312	166100459	m6AIP_abcam_peak_456b	0	-
chr1	166100746	166100920	m6AIP_abcam_peak_457	0	-
chr1	173465304	173465433	m6AIP_abcam_peak_481	0	+
chr1	174608802	174608919	m6AIP_abcam_peak_484	0	+
chr1	175687735	175687855	m6AIP_abcam_peak_485	0	-
chr1	175900889	175900994	m6AIP_abcam_peak_486	0	+
chr1	176755629	176755752	m6AIP_abcam_peak_487	0	-
chr1	176756084	176756270	m6AIP_abcam_peak_488a	0	-
chr1	176756271	176756420	m6AIP_abcam_peak_488b	0	-
chr1	176756421	176756521	m6AIP_abcam_peak_488c	0	-
chr1	176756522	176756598	m6AIP_abcam_peak_488d	0	-
chr1	176756599	176756732	m6AIP_abcam_peak_488e	0	-
chr1	176774676	176774841	m6AIP_abcam_peak_489	0	-
chr1	178330246	178330391	m6AIP_abcam_peak_495	0	-
chr1	178336100	178336201	m6AIP_abcam_peak_496	0	-
chr1	181903228	181903328	m6AIP_abcam_peak_525	0	-
chr1	181905794	181905939	m6AIP_abcam_peak_526	0	-
chr1	181923729	181923889	m6AIP_abcam_peak_528	0	-
chr1	183086433	183086589	m6AIP_abcam_peak_532	0	-
chr1	183322596	183322702	m6AIP_abcam_peak_533	0	+
chr1	183356836	183356942	m6AIP_abcam_peak_534b	0	-
chr1	186968166	186968278	m6AIP_abcam_peak_539a	0	+
chr1	187348514	187348704	m6AIP_abcam_peak_543	0	+
chr1	189652365	189652589	m6AIP_abcam_peak_549	0	-
chr1	189654909	189655099	m6AIP_abcam_peak_552	0	-
chr1	189657823	189657979	m6AIP_abcam_peak_553c	0	-
chr1	189658538	189658654	m6AIP_abcam_peak_554	0	-
chr1	189659593	189659777	m6AIP_abcam_peak_555	0	-
chr1	189679010	189679089	m6AIP_abcam_peak_556a	0	-
chr1	189679090	189679170	m6AIP_abcam_peak_556b	0	-
chr1	190799996	190800159	m6AIP_abcam_peak_559a	0	-
chr1	190800160	190800270	m6AIP_abcam_peak_559b	0	-
chr1	192930704	192930868	m6AIP_abcam_peak_565	0	-
chr1	194643856	194643980	m6AIP_abcam_peak_568	0	+
chr10	3963872	3964018	m6AIP_abcam_peak_571	0	+
chr10	4353400	4353511	m6AIP_abcam_peak_576a	0	+
chr10	4353512	4353624	m6AIP_abcam_peak_576b	0	+
chr10	4353988	4354099	m6AIP_abcam_peak_577a	0	+
chr10	4354100	4354221	m6AIP_abcam_peak_577b	0	+
chr10	4355830	4355937	m6AIP_abcam_peak_578a	0	+
chr10	4355938	4356128	m6AIP_abcam_peak_578b	0	+
chr10	4356298	4356548	m6AIP_abcam_peak_579a	0	+
chr10	4356616	4356818	m6AIP_abcam_peak_579b	0	+
chr10	4357103	4357265	m6AIP_abcam_peak_580	0	+
chr10	4357714	4357845	m6AIP_abcam_peak_581	0	+
chr10	4358484	4358585	m6AIP_abcam_peak_582	0	+
chr10	7444991	7445076	m6AIP_abcam_peak_586a	0	-
chr10	7445077	7445170	m6AIP_abcam_peak_586b	0	-
chr10	7702703	7702845	m6AIP_abcam_peak_591	0	+
chr10	7821011	7821093	m6AIP_abcam_peak_594a	0	+
chr10	7821094	7821209	m6AIP_abcam_peak_594b	0	+
chr10	7919958	7920082	m6AIP_abcam_peak_596a	0	-
chr10	12714249	12714401	m6AIP_abcam_peak_611	0	-
chr10	18531809	18531914	m6AIP_abcam_peak_617	0	+
chr10	20325460	20325566	m6AIP_abcam_peak_619	0	+
chr10	25443676	25443784	m6AIP_abcam_peak_626	0	+
chr10	25501817	25501972	m6AIP_abcam_peak_627a	0	+
chr10	25501973	25502223	m6AIP_abcam_peak_627b	0	+
chr10	29196165	29196415	m6AIP_abcam_peak_639	0	+
chr10	29224403	29224536	m6AIP_abcam_peak_640	0	+
chr10	30691085	30691276	m6AIP_abcam_peak_647a	0	-
chr10	34184010	34184111	m6AIP_abcam_peak_659	0	-
chr10	39821750	39821878	m6AIP_abcam_peak_664	0	+
chr10	40349564	40349665	m6AIP_abcam_peak_669	0	+
chr10	42815060	42815160	m6AIP_abcam_peak_680	0	+
chr10	53348972	53349148	m6AIP_abcam_peak_694d	0	-
chr10	56388276	56388496	m6AIP_abcam_peak_696a	0	+
chr10	58270744	58270976	m6AIP_abcam_peak_697	0	+
chr10	58478917	58479138	m6AIP_abcam_peak_698	0	+
chr10	58480064	58480145	m6AIP_abcam_peak_699a	0	+
chr10	58480146	58480213	m6AIP_abcam_peak_699b	0	+
chr10	58480214	58480285	m6AIP_abcam_peak_699c	0	+
chr10	58492376	58492504	m6AIP_abcam_peak_700	0	+
chr10	62598372	62598476	m6AIP_abcam_peak_718a	0	-
chr10	62598477	62598675	m6AIP_abcam_peak_718b	0	-
chr10	62746938	62747123	m6AIP_abcam_peak_719	0	-
chr10	62812843	62813093	m6AIP_abcam_peak_722	0	-
chr10	62839854	62839983	m6AIP_abcam_peak_723	0	-
chr10	62840232	62840394	m6AIP_abcam_peak_724	0	-
chr10	62879529	62879745	m6AIP_abcam_peak_726	0	-
chr10	63018087	63018241	m6AIP_abcam_peak_728	0	-
chr10	75246567	75246691	m6AIP_abcam_peak_759	0	+
chr10	76392957	76393059	m6AIP_abcam_peak_768	0	-
chr10	76401395	76401512	m6AIP_abcam_peak_769	0	-
chr10	76408751	76408841	m6AIP_abcam_peak_770a	0	-
chr10	76408842	76408948	m6AIP_abcam_peak_770b	0	-
chr10	78171755	78171895	m6AIP_abcam_peak_779b	0	-
chr10	78171896	78172026	m6AIP_abcam_peak_779c	0	-
chr10	78400846	78400924	m6AIP_abcam_peak_783a	0	-
chr10	78405012	78405155	m6AIP_abcam_peak_784	0	-
chr10	80287705	80287850	m6AIP_abcam_peak_805	0	+
chr10	80336005	80336255	m6AIP_abcam_peak_806	0	+
chr10	80550040	80550143	m6AIP_abcam_peak_812	0	-
chr10	80634385	80634507	m6AIP_abcam_peak_814	0	+
chr10	80712785	80712951	m6AIP_abcam_peak_816	0	-
chr10	80903246	80903346	m6AIP_abcam_peak_819	0	-
chr10	81149229	81149329	m6AIP_abcam_peak_822	0	+
chr10	81182105	81182263	m6AIP_abcam_peak_823	0	+
chr10	81319411	81319576	m6AIP_abcam_peak_828	0	+
chr10	81400872	81400997	m6AIP_abcam_peak_831	0	-
chr10	81460985	81461085	m6AIP_abcam_peak_832	0	-
chr10	84528286	84528439	m6AIP_abcam_peak_853	0	-
chr10	84957974	84958078	m6AIP_abcam_peak_858	0	+
chr10	85874403	85874571	m6AIP_abcam_peak_862	0	+
chr10	85907894	85908079	m6AIP_abcam_peak_867b	0	-
chr10	86691648	86691788	m6AIP_abcam_peak_869	0	-
chr10	89413656	89413872	m6AIP_abcam_peak_880b	0	-
chr10	89640586	89640708	m6AIP_abcam_peak_882a	0	-
chr10	89640709	89640865	m6AIP_abcam_peak_882b	0	-
chr10	89818086	89818192	m6AIP_abcam_peak_886	0	+
chr10	91096366	91096561	m6AIP_abcam_peak_887	0	+
chr10	94044343	94044455	m6AIP_abcam_peak_889a	0	+
chr10	94045178	94045376	m6AIP_abcam_peak_890	0	+
chr10	94750480	94750627	m6AIP_abcam_peak_891	0	+
chr10	98994607	98994716	m6AIP_abcam_peak_900	0	+
chr10	99263314	99263462	m6AIP_abcam_peak_905	0	+
chr10	99266098	99266252	m6AIP_abcam_peak_906	0	+
chr10	105826407	105826509	m6AIP_abcam_peak_910	0	-
chr10	105847017	105847135	m6AIP_abcam_peak_911a	0	+
chr10	108250880	108251067	m6AIP_abcam_peak_912	0	+
chr10	108260804	108260946	m6AIP_abcam_peak_913	0	+
chr10	115401576	115401752	m6AIP_abcam_peak_919	0	+
chr10	116485305	116485408	m6AIP_abcam_peak_921	0	-
chr10	117074525	117074723	m6AIP_abcam_peak_928	0	-
chr10	118859512	118859612	m6AIP_abcam_peak_933	0	-
chr10	120142907	120143037	m6AIP_abcam_peak_944	0	-
chr10	121412354	121412545	m6AIP_abcam_peak_948	0	-
chr10	122079584	122079728	m6AIP_abcam_peak_951	0	-
chr10	127056164	127056268	m6AIP_abcam_peak_961	0	-
chr10	127182626	127182791	m6AIP_abcam_peak_962	0	-
chr10	127190534	127190667	m6AIP_abcam_peak_963	0	-
chr10	127198425	127198549	m6AIP_abcam_peak_965	0	-
chr10	127227012	127227117	m6AIP_abcam_peak_966	0	-
chr10	127517798	127517925	m6AIP_abcam_peak_970	0	-
chr10	127742317	127742567	m6AIP_abcam_peak_972	0	+
chr10	128119313	128119436	m6AIP_abcam_peak_976b	0	+
chr10	128283238	128283346	m6AIP_abcam_peak_979	0	+
chr10	128292405	128292498	m6AIP_abcam_peak_981a	0	+
chr10	128292499	128292594	m6AIP_abcam_peak_981b	0	+
chr10	128484023	128484207	m6AIP_abcam_peak_984a	0	+
chr10	128484208	128484356	m6AIP_abcam_peak_984b	0	+
chr10	128544113	128544223	m6AIP_abcam_peak_985	0	-
chr10	128558807	128558918	m6AIP_abcam_peak_986a	0	-
chr10	128806288	128806397	m6AIP_abcam_peak_987a	0	+
chr10	128806398	128806558	m6AIP_abcam_peak_987b	0	+
chr10	128884747	128884898	m6AIP_abcam_peak_990	0	-
chr11	3244062	3244208	m6AIP_abcam_peak_993	0	+
chr11	3646580	3646686	m6AIP_abcam_peak_1004a	0	-
chr11	3683895	3683997	m6AIP_abcam_peak_1007	0	+
chr11	3688998	3689131	m6AIP_abcam_peak_1008a	0	+
chr11	3977566	3977688	m6AIP_abcam_peak_1011	0	+
chr11	4046312	4046472	m6AIP_abcam_peak_1012	0	+
chr11	4215058	4215158	m6AIP_abcam_peak_1016	0	+
chr11	4269317	4269447	m6AIP_abcam_peak_1017	0	+
chr11	4488221	4488404	m6AIP_abcam_peak_1020	0	-
chr11	4893706	4893840	m6AIP_abcam_peak_1022	0	+
chr11	4939368	4939471	m6AIP_abcam_peak_1023	0	-
chr11	4939564	4939740	m6AIP_abcam_peak_1024	0	-
chr11	4941188	4941298	m6AIP_abcam_peak_1025	0	-
chr11	5082345	5082420	m6AIP_abcam_peak_1028a	0	-
chr11	5871737	5871931	m6AIP_abcam_peak_1036a	0	+
chr11	5871932	5872040	m6AIP_abcam_peak_1036b	0	+
chr11	6474639	6474768	m6AIP_abcam_peak_1042	0	-
chr11	6623981	6624091	m6AIP_abcam_peak_1043	0	-
chr11	7172266	7172487	m6AIP_abcam_peak_1047	0	+
chr11	7172624	7172752	m6AIP_abcam_peak_1048	0	+
chr11	11802684	11802846	m6AIP_abcam_peak_1057	0	-
chr11	12237350	12237500	m6AIP_abcam_peak_1060	0	-
chr11	12253625	12253810	m6AIP_abcam_peak_1062	0	-
chr11	12254133	12254327	m6AIP_abcam_peak_1063	0	-
chr11	17947017	17947165	m6AIP_abcam_peak_1072	0	-
chr11	20647947	20648080	m6AIP_abcam_peak_1084	0	+
chr11	22973285	22973448	m6AIP_abcam_peak_1102a	0	+
chr11	22973449	22973650	m6AIP_abcam_peak_1102b	0	+
chr11	23363777	23363876	m6AIP_abcam_peak_1106a	0	+
chr11	23895087	23895198	m6AIP_abcam_peak_1114	0	-
chr11	28577096	28577274	m6AIP_abcam_peak_1116	0	-
chr11	29463285	29463491	m6AIP_abcam_peak_1119a	0	+
chr11	29463492	29463677	m6AIP_abcam_peak_1119b	0	+
chr11	29706877	29706999	m6AIP_abcam_peak_1122	0	+
chr11	30138826	30138935	m6AIP_abcam_peak_1127	0	-
chr11	30139281	30139361	m6AIP_abcam_peak_1128c	0	-
chr11	48816303	48816491	m6AIP_abcam_peak_1160b	0	-
chr11	49216338	49216477	m6AIP_abcam_peak_1162	0	+
chr11	49216949	49217072	m6AIP_abcam_peak_1164	0	+
chr11	49261116	49261235	m6AIP_abcam_peak_1165	0	+
chr11	50256549	50256682	m6AIP_abcam_peak_1171	0	-
chr11	50297079	50297194	m6AIP_abcam_peak_1174	0	-
chr11	50381394	50381545	m6AIP_abcam_peak_1175	0	+
chr11	50815144	50815284	m6AIP_abcam_peak_1177e	0	-
chr11	51743745	51743857	m6AIP_abcam_peak_1184a	0	-
chr11	51743858	51744006	m6AIP_abcam_peak_1184b	0	-
chr11	52403281	52403410	m6AIP_abcam_peak_1186	0	+
chr11	53261720	53261824	m6AIP_abcam_peak_1187	0	-
chr11	53332538	53332641	m6AIP_abcam_peak_1190	0	+
chr11	53415370	53415540	m6AIP_abcam_peak_1194	0	+
chr11	53688184	53688337	m6AIP_abcam_peak_1196	0	-
chr11	54503484	54503603	m6AIP_abcam_peak_1197	0	+
chr11	58041437	58041613	m6AIP_abcam_peak_1208	0	+
chr11	59791947	59792056	m6AIP_abcam_peak_1222	0	-
chr11	60185979	60186091	m6AIP_abcam_peak_1225a	0	+
chr11	60186092	60186227	m6AIP_abcam_peak_1225b	0	+
chr11	60778699	60778844	m6AIP_abcam_peak_1233c	0	+
chr11	60783903	60784019	m6AIP_abcam_peak_1235a	0	+
chr11	62117910	62118036	m6AIP_abcam_peak_1253	0	+
chr11	62118927	62119085	m6AIP_abcam_peak_1254	0	+
chr11	62383318	62383445	m6AIP_abcam_peak_1259	0	-
chr11	62384643	62384893	m6AIP_abcam_peak_1260	0	-
chr11	67063919	67064021	m6AIP_abcam_peak_1269a	0	+
chr11	67064022	67064143	m6AIP_abcam_peak_1269b	0	+
chr11	67064144	67064270	m6AIP_abcam_peak_1269c	0	+
chr11	69048411	69048626	m6AIP_abcam_peak_1280a	0	+
chr11	69405648	69405772	m6AIP_abcam_peak_1283	0	-
chr11	69734446	69734652	m6AIP_abcam_peak_1291a	0	-
chr11	69734661	69734911	m6AIP_abcam_peak_1291b	0	-
chr11	69734936	69735186	m6AIP_abcam_peak_1291c	0	-
chr11	69908836	69908998	m6AIP_abcam_peak_1296	0	+
chr11	70394181	70394386	m6AIP_abcam_peak_1303b	0	-
chr11	70726230	70726341	m6AIP_abcam_peak_1310	0	+
chr11	70772171	70772279	m6AIP_abcam_peak_1311	0	+
chr11	71020006	71020153	m6AIP_abcam_peak_1317	0	+
chr11	72447884	72448016	m6AIP_abcam_peak_1321	0	+
chr11	73136410	73136536	m6AIP_abcam_peak_1329	0	-
chr11	74903770	74903901	m6AIP_abcam_peak_1338	0	+
chr11	74928992	74929199	m6AIP_abcam_peak_1339	0	+
chr11	74929306	74929445	m6AIP_abcam_peak_1340a	0	+
chr11	74929446	74929616	m6AIP_abcam_peak_1340b	0	+
chr11	77045910	77046085	m6AIP_abcam_peak_1357b	0	-
chr11	77046086	77046240	m6AIP_abcam_peak_1357c	0	-
chr11	77046241	77046438	m6AIP_abcam_peak_1357d	0	-
chr11	77455314	77455450	m6AIP_abcam_peak_1359	0	+
chr11	77691968	77692166	m6AIP_abcam_peak_1362a	0	+
chr11	77692167	77692382	m6AIP_abcam_peak_1362b	0	+
chr11	77846298	77846404	m6AIP_abcam_peak_1369	0	+
chr11	77847239	77847358	m6AIP_abcam_peak_1371	0	+
chr11	78213361	78213472	m6AIP_abcam_peak_1381	0	-
chr11	78232728	78232876	m6AIP_abcam_peak_1382	0	-
chr11	80094218	80094357	m6AIP_abcam_peak_1400a	0	+
chr11	80094628	80094774	m6AIP_abcam_peak_1401	0	+
chr11	80095185	80095306	m6AIP_abcam_peak_1402	0	+
chr11	80132739	80132839	m6AIP_abcam_peak_1403	0	+
chr11	82802211	82802332	m6AIP_abcam_peak_1409	0	+
chr11	83488867	83488983	m6AIP_abcam_peak_1412	0	+
chr11	83504590	83504753	m6AIP_abcam_peak_1413a	0	+
chr11	83504754	83504987	m6AIP_abcam_peak_1413b	0	+
chr11	84510271	84510465	m6AIP_abcam_peak_1421	0	-
chr11	87085903	87086032	m6AIP_abcam_peak_1436	0	-
chr11	88049053	88049213	m6AIP_abcam_peak_1445	0	+
chr11	88073249	88073384	m6AIP_abcam_peak_1446	0	+
chr11	88340304	88340413	m6AIP_abcam_peak_1447	0	-
chr11	88844579	88844721	m6AIP_abcam_peak_1454	0	-
chr11	94295950	94296150	m6AIP_abcam_peak_1462	0	-
chr11	94296941	94297191	m6AIP_abcam_peak_1463	0	-
chr11	95749651	95749767	m6AIP_abcam_peak_1477	0	+
chr11	96822133	96822326	m6AIP_abcam_peak_1485	0	-
chr11	97689980	97690125	m6AIP_abcam_peak_1497	0	-
chr11	97763233	97763346	m6AIP_abcam_peak_1500	0	-
chr11	98821426	98821639	m6AIP_abcam_peak_1514	0	+
chr11	98892406	98892585	m6AIP_abcam_peak_1517	0	+
chr11	100464141	100464243	m6AIP_abcam_peak_1519	0	-
chr11	101126096	101126197	m6AIP_abcam_peak_1523	0	+
chr11	101294997	101295171	m6AIP_abcam_peak_1527	0	-
chr11	101321796	101321901	m6AIP_abcam_peak_1528	0	+
chr11	101523639	101523741	m6AIP_abcam_peak_1530	0	-
chr11	101738219	101738423	m6AIP_abcam_peak_1536	0	+
chr11	102306911	102307021	m6AIP_abcam_peak_1547	0	-
chr11	102481207	102481332	m6AIP_abcam_peak_1550	0	-
chr11	102686358	102686461	m6AIP_abcam_peak_1552	0	-
chr11	102871078	102871152	m6AIP_abcam_peak_1555a	0	-
chr11	102994723	102994823	m6AIP_abcam_peak_1556	0	-
chr11	103138618	103138741	m6AIP_abcam_peak_1562	0	+
chr11	104328628	104328743	m6AIP_abcam_peak_1569	0	+
chr11	106247702	106247882	m6AIP_abcam_peak_1581a	0	+
chr11	106249493	106249609	m6AIP_abcam_peak_1582b	0	-
chr11	106252446	106252590	m6AIP_abcam_peak_1583b	0	-
chr11	106398494	106398590	m6AIP_abcam_peak_1584a	0	-
chr11	106398591	106398697	m6AIP_abcam_peak_1584b	0	-
chr11	107072756	107072889	m6AIP_abcam_peak_1590a	0	-
chr11	107072890	107073114	m6AIP_abcam_peak_1590b	0	-
chr11	107074664	107074840	m6AIP_abcam_peak_1592	0	-
chr11	107076585	107076702	m6AIP_abcam_peak_1593	0	-
chr11	107131387	107131517	m6AIP_abcam_peak_1598	0	-
chr11	107672806	107672933	m6AIP_abcam_peak_1613	0	+
chr11	109453094	109453194	m6AIP_abcam_peak_1616	0	-
chr11	115394369	115394471	m6AIP_abcam_peak_1625	0	+
chr11	115410717	115410843	m6AIP_abcam_peak_1626	0	+
chr11	115608322	115608426	m6AIP_abcam_peak_1631b	0	-
chr11	115800904	115801049	m6AIP_abcam_peak_1632	0	-
chr11	115928328	115928450	m6AIP_abcam_peak_1634b	0	-
chr11	116132018	116132164	m6AIP_abcam_peak_1636	0	-
chr11	116837493	116837595	m6AIP_abcam_peak_1643	0	-
chr11	118263731	118263870	m6AIP_abcam_peak_1657	0	-
chr11	118411000	118411142	m6AIP_abcam_peak_1659	0	-
chr11	120105388	120105534	m6AIP_abcam_peak_1674	0	-
chr11	120465366	120465482	m6AIP_abcam_peak_1683	0	-
chr11	120579187	120579289	m6AIP_abcam_peak_1686	0	-
chr12	3907736	3907864	m6AIP_abcam_peak_1710	0	+
chr12	4247937	4248092	m6AIP_abcam_peak_1712	0	-
chr12	4634525	4634768	m6AIP_abcam_peak_1719	0	+
chr12	4851537	4851787	m6AIP_abcam_peak_1726	0	+
chr12	4880525	4880628	m6AIP_abcam_peak_1727	0	-
chr12	5031478	5031560	m6AIP_abcam_peak_1728a	0	+
chr12	11241969	11242058	m6AIP_abcam_peak_1734a	0	-
chr12	11242059	11242179	m6AIP_abcam_peak_1734b	0	-
chr12	11289874	11289981	m6AIP_abcam_peak_1735	0	+
chr12	16984639	16984793	m6AIP_abcam_peak_1740a	0	+
chr12	24655573	24655694	m6AIP_abcam_peak_1769	0	+
chr12	31487700	31487834	m6AIP_abcam_peak_1778c	0	-
chr12	51372529	51372674	m6AIP_abcam_peak_1799	0	+
chr12	52518053	52518210	m6AIP_abcam_peak_1806	0	+
chr12	52567139	52567299	m6AIP_abcam_peak_1807	0	+
chr12	59071464	59071714	m6AIP_abcam_peak_1811a	0	+
chr12	59071718	59071860	m6AIP_abcam_peak_1811b	0	+
chr12	65161484	65161640	m6AIP_abcam_peak_1823	0	-
chr12	69585365	69585511	m6AIP_abcam_peak_1827	0	-
chr12	71067076	71067179	m6AIP_abcam_peak_1831	0	+
chr12	71069782	71069927	m6AIP_abcam_peak_1832	0	+
chr12	71318753	71318853	m6AIP_abcam_peak_1835	0	+
chr12	71951150	71951262	m6AIP_abcam_peak_1836	0	+
chr12	75930863	75931009	m6AIP_abcam_peak_1853	0	+
chr12	76283903	76284006	m6AIP_abcam_peak_1855	0	+
chr12	76385943	76386111	m6AIP_abcam_peak_1856a	0	+
chr12	76386112	76386281	m6AIP_abcam_peak_1856b	0	+
chr12	76386469	76386687	m6AIP_abcam_peak_1857	0	+
chr12	76578252	76578370	m6AIP_abcam_peak_1859a	0	+
chr12	76937907	76937993	m6AIP_abcam_peak_1861a	0	-
chr12	80260055	80260161	m6AIP_abcam_peak_1879	0	-
chr12	80339113	80339226	m6AIP_abcam_peak_1881a	0	-
chr12	80339227	80339316	m6AIP_abcam_peak_1881b	0	-
chr12	80644779	80644931	m6AIP_abcam_peak_1882	0	+
chr12	81493502	81493607	m6AIP_abcam_peak_1889	0	-
chr12	82396525	82396646	m6AIP_abcam_peak_1898	0	+
chr12	83663954	83664204	m6AIP_abcam_peak_1903	0	+
chr12	83668028	83668248	m6AIP_abcam_peak_1904	0	+
chr12	83672669	83672801	m6AIP_abcam_peak_1905	0	+
chr12	84151634	84151783	m6AIP_abcam_peak_1908	0	-
chr12	84173388	84173541	m6AIP_abcam_peak_1910b	0	-
chr12	84173542	84173638	m6AIP_abcam_peak_1910c	0	-
chr12	84996892	84997047	m6AIP_abcam_peak_1917a	0	+
chr12	84997048	84997225	m6AIP_abcam_peak_1917b	0	+
chr12	85015194	85015391	m6AIP_abcam_peak_1919	0	+
chr12	91260065	91260161	m6AIP_abcam_peak_1935a	0	-
chr12	91260162	91260324	m6AIP_abcam_peak_1935b	0	-
chr12	91647296	91647458	m6AIP_abcam_peak_1936	0	-
chr12	91647566	91647705	m6AIP_abcam_peak_1937	0	-
chr12	98688424	98688582	m6AIP_abcam_peak_1942	0	-
chr12	98688936	98689036	m6AIP_abcam_peak_1943	0	-
chr12	99891466	99891594	m6AIP_abcam_peak_1952a	0	+
chr12	100149879	100150021	m6AIP_abcam_peak_1954	0	-
chr12	101058691	101058850	m6AIP_abcam_peak_1958b	0	-
chr12	102561755	102561939	m6AIP_abcam_peak_1963	0	+
chr12	105592627	105592731	m6AIP_abcam_peak_1980	0	+
chr12	108107400	108107509	m6AIP_abcam_peak_1984a	0	-
chr12	108107510	108107634	m6AIP_abcam_peak_1984b	0	-
chr12	109571346	109571511	m6AIP_abcam_peak_1994a	0	+
chr12	109660684	109660799	m6AIP_abcam_peak_1996a	0	+
chr12	111293834	111293950	m6AIP_abcam_peak_2009b	0	-
chr12	111711054	111711221	m6AIP_abcam_peak_2012	0	-
chr12	111789305	111789425	m6AIP_abcam_peak_2013	0	+
chr12	112180601	112180712	m6AIP_abcam_peak_2017	0	+
chr12	112821592	112821790	m6AIP_abcam_peak_2030c	0	-
chr12	116058987	116059102	m6AIP_abcam_peak_2038	0	+
chr12	116248093	116248329	m6AIP_abcam_peak_2039	0	-
chr12	116255904	116256154	m6AIP_abcam_peak_2040	0	-
chr13	3882997	3883155	m6AIP_abcam_peak_2047	0	-
chr13	8977314	8977433	m6AIP_abcam_peak_2055	0	-
chr13	11738007	11738118	m6AIP_abcam_peak_2066	0	-
chr13	12253880	12253984	m6AIP_abcam_peak_2069	0	-
chr13	13511576	13511678	m6AIP_abcam_peak_2070	0	+
chr13	14169871	14170073	m6AIP_abcam_peak_2074	0	+
chr13	14187829	14187948	m6AIP_abcam_peak_2077	0	+
chr13	14636824	14636964	m6AIP_abcam_peak_2078	0	+
chr13	15726061	15726184	m6AIP_abcam_peak_2080	0	+
chr13	17719516	17719695	m6AIP_abcam_peak_2083	0	-
chr13	17772742	17772947	m6AIP_abcam_peak_2084c	0	-
chr13	21520080	21520191	m6AIP_abcam_peak_2104b	0	-
chr13	28951528	28951645	m6AIP_abcam_peak_2114a	0	-
chr13	28951646	28951751	m6AIP_abcam_peak_2114b	0	-
chr13	34883638	34883888	m6AIP_abcam_peak_2126	0	+
chr13	34888062	34888186	m6AIP_abcam_peak_2127	0	+
chr13	35815870	35815990	m6AIP_abcam_peak_2130	0	+
chr13	37947464	37947566	m6AIP_abcam_peak_2141	0	+
chr13	38191694	38191827	m6AIP_abcam_peak_2143	0	+
chr13	38501450	38501639	m6AIP_abcam_peak_2146	0	-
chr13	42154770	42154896	m6AIP_abcam_peak_2156a	0	+
chr13	42154897	42155002	m6AIP_abcam_peak_2156b	0	+
chr13	42158168	42158321	m6AIP_abcam_peak_2157	0	+
chr13	42181653	42181816	m6AIP_abcam_peak_2158	0	+
chr13	42183542	42183693	m6AIP_abcam_peak_2159a	0	+
chr13	42183694	42183820	m6AIP_abcam_peak_2159b	0	+
chr13	44902622	44902799	m6AIP_abcam_peak_2163	0	+
chr13	47105491	47105686	m6AIP_abcam_peak_2169	0	-
chr13	48490173	48490423	m6AIP_abcam_peak_2171	0	-
chr13	52646679	52646796	m6AIP_abcam_peak_2187	0	+
chr13	54460031	54460140	m6AIP_abcam_peak_2198	0	-
chr13	54525196	54525446	m6AIP_abcam_peak_2200	0	+
chr13	54525774	54525927	m6AIP_abcam_peak_2201	0	+
chr13	54526494	54526617	m6AIP_abcam_peak_2202	0	+
chr13	54661028	54661152	m6AIP_abcam_peak_2205	0	+
chr13	55213532	55213646	m6AIP_abcam_peak_2207a	0	+
chr13	55245722	55245896	m6AIP_abcam_peak_2208a	0	+
chr13	55247796	55247980	m6AIP_abcam_peak_2210c	0	+
chr13	55481595	55481718	m6AIP_abcam_peak_2212	0	-
chr13	55609708	55609808	m6AIP_abcam_peak_2214	0	+
chr13	55647591	55647733	m6AIP_abcam_peak_2216	0	+
chr13	55650361	55650492	m6AIP_abcam_peak_2217	0	+
chr13	59701956	59702131	m6AIP_abcam_peak_2222	0	-
chr13	59702242	59702447	m6AIP_abcam_peak_2223	0	-
chr13	59703251	59703366	m6AIP_abcam_peak_2224a	0	-
chr13	59703367	59703532	m6AIP_abcam_peak_2224b	0	-
chr13	59715757	59716007	m6AIP_abcam_peak_2227	0	+
chr13	62173492	62173580	m6AIP_abcam_peak_2237a	0	+
chr13	62173581	62173765	m6AIP_abcam_peak_2237b	0	+
chr13	62603839	62603945	m6AIP_abcam_peak_2249b	0	-
chr13	63015192	63015413	m6AIP_abcam_peak_2252a	0	+
chr13	65296350	65296439	m6AIP_abcam_peak_2267a	0	+
chr13	67407845	67407941	m6AIP_abcam_peak_2274a	0	-
chr13	67670531	67670632	m6AIP_abcam_peak_2278	0	-
chr13	67707074	67707210	m6AIP_abcam_peak_2279	0	-
chr13	68584307	68584521	m6AIP_abcam_peak_2283	0	+
chr13	68584661	68584827	m6AIP_abcam_peak_2284	0	+
chr13	70603149	70603370	m6AIP_abcam_peak_2287	0	-
chr13	73346609	73346763	m6AIP_abcam_peak_2292	0	-
chr13	75763768	75763905	m6AIP_abcam_peak_2313	0	+
chr13	81557105	81557319	m6AIP_abcam_peak_2321	0	-
chr13	81678142	81678260	m6AIP_abcam_peak_2323	0	-
chr13	91805795	91805930	m6AIP_abcam_peak_2331	0	-
chr13	94440231	94440340	m6AIP_abcam_peak_2341	0	+
chr13	96483777	96483931	m6AIP_abcam_peak_2347	0	-
chr13	97246137	97246331	m6AIP_abcam_peak_2357	0	+
chr13	97251261	97251432	m6AIP_abcam_peak_2359	0	+
chr13	98863802	98863904	m6AIP_abcam_peak_2371	0	-
chr13	99425323	99425551	m6AIP_abcam_peak_2377	0	-
chr13	99425844	99425955	m6AIP_abcam_peak_2378	0	-
chr13	99429658	99429795	m6AIP_abcam_peak_2379	0	-
chr13	99433100	99433281	m6AIP_abcam_peak_2380a	0	-
chr13	99433282	99433434	m6AIP_abcam_peak_2380b	0	-
chr13	99433435	99433620	m6AIP_abcam_peak_2380c	0	-
chr13	99434042	99434266	m6AIP_abcam_peak_2381a	0	-
chr13	99434267	99434512	m6AIP_abcam_peak_2381b	0	-
chr13	100093466	100093586	m6AIP_abcam_peak_2384	0	-
chr13	103752453	103752703	m6AIP_abcam_peak_2389	0	-
chr13	104792566	104792718	m6AIP_abcam_peak_2395	0	-
chr13	108047588	108047747	m6AIP_abcam_peak_2402	0	+
chr13	109951443	109951545	m6AIP_abcam_peak_2414	0	+
chr13	109951660	109951789	m6AIP_abcam_peak_2415	0	+
chr13	110400220	110400351	m6AIP_abcam_peak_2416a	0	+
chr13	112504113	112504279	m6AIP_abcam_peak_2423a	0	+
chr14	7950520	7950655	m6AIP_abcam_peak_2448a	0	+
chr14	8222688	8222867	m6AIP_abcam_peak_2451	0	+
chr14	18215060	18215169	m6AIP_abcam_peak_2467	0	-
chr14	19811507	19811678	m6AIP_abcam_peak_2471	0	+
chr14	20388010	20388212	m6AIP_abcam_peak_2479	0	-
chr14	20501507	20501658	m6AIP_abcam_peak_2480	0	-
chr14	20577161	20577311	m6AIP_abcam_peak_2482	0	-
chr14	20714647	20714867	m6AIP_abcam_peak_2485	0	+
chr14	20736084	20736264	m6AIP_abcam_peak_2487a	0	-
chr14	21516770	21516972	m6AIP_abcam_peak_2492a	0	+
chr14	21516973	21517177	m6AIP_abcam_peak_2492b	0	+
chr14	21662205	21662357	m6AIP_abcam_peak_2496	0	+
chr14	21668336	21668566	m6AIP_abcam_peak_2497a	0	+
chr14	21668567	21668776	m6AIP_abcam_peak_2497b	0	+
chr14	21669246	21669411	m6AIP_abcam_peak_2498b	0	+
chr14	21669412	21669564	m6AIP_abcam_peak_2498c	0	+
chr14	21669565	21669675	m6AIP_abcam_peak_2498d	0	+
chr14	21670123	21670324	m6AIP_abcam_peak_2499a	0	+
chr14	24158060	24158267	m6AIP_abcam_peak_2502a	0	-
chr14	26533530	26533650	m6AIP_abcam_peak_2509a	0	-
chr14	26668544	26668662	m6AIP_abcam_peak_2511	0	-
chr14	27472184	27472330	m6AIP_abcam_peak_2522	0	+
chr14	27481128	27481283	m6AIP_abcam_peak_2524	0	+
chr14	31177381	31177533	m6AIP_abcam_peak_2539	0	-
chr14	32208918	32209030	m6AIP_abcam_peak_2545	0	+
chr14	32526348	32526480	m6AIP_abcam_peak_2548a	0	+
chr14	32526721	32526843	m6AIP_abcam_peak_2549	0	+
chr14	34677000	34677108	m6AIP_abcam_peak_2558	0	+
chr14	36879039	36879221	m6AIP_abcam_peak_2560a	0	-
chr14	47310517	47310630	m6AIP_abcam_peak_2568	0	+
chr14	47663969	47664201	m6AIP_abcam_peak_2571	0	+
chr14	49014097	49014205	m6AIP_abcam_peak_2572	0	-
chr14	51997319	51997488	m6AIP_abcam_peak_2577	0	+
chr14	52006455	52006556	m6AIP_abcam_peak_2578	0	-
chr14	52176652	52176773	m6AIP_abcam_peak_2583	0	-
chr14	52182181	52182335	m6AIP_abcam_peak_2584	0	-
chr14	52199079	52199209	m6AIP_abcam_peak_2586	0	-
chr14	54642812	54643062	m6AIP_abcam_peak_2597	0	-
chr14	54665302	54665418	m6AIP_abcam_peak_2601a	0	-
chr14	54665419	54665554	m6AIP_abcam_peak_2601b	0	-
chr14	54665555	54665657	m6AIP_abcam_peak_2601c	0	-
chr14	55062489	55062689	m6AIP_abcam_peak_2606	0	-
chr14	55658172	55658285	m6AIP_abcam_peak_2617	0	-
chr14	55870160	55870320	m6AIP_abcam_peak_2620	0	+
chr14	55886951	55887183	m6AIP_abcam_peak_2623	0	+
chr14	56668408	56668537	m6AIP_abcam_peak_2625	0	+
chr14	56674341	56674477	m6AIP_abcam_peak_2626a	0	+
chr14	56674478	56674581	m6AIP_abcam_peak_2626b	0	+
chr14	56674582	56674732	m6AIP_abcam_peak_2626c	0	+
chr14	60692173	60692289	m6AIP_abcam_peak_2639	0	+
chr14	62696657	62696882	m6AIP_abcam_peak_2649	0	-
chr14	63142561	63142664	m6AIP_abcam_peak_2650	0	+
chr14	63919199	63919449	m6AIP_abcam_peak_2657	0	+
chr14	65831376	65831522	m6AIP_abcam_peak_2666	0	-
chr14	65856697	65856855	m6AIP_abcam_peak_2667	0	+
chr14	66915818	66915918	m6AIP_abcam_peak_2669	0	+
chr14	66917093	66917215	m6AIP_abcam_peak_2671a	0	+
chr14	66917216	66917323	m6AIP_abcam_peak_2671b	0	+
chr14	67677139	67677284	m6AIP_abcam_peak_2675	0	-
chr14	69705130	69705380	m6AIP_abcam_peak_2679	0	-
chr14	69782389	69782531	m6AIP_abcam_peak_2681	0	+
chr14	70584742	70584842	m6AIP_abcam_peak_2684	0	-
chr14	70602498	70602651	m6AIP_abcam_peak_2685	0	-
chr14	73239383	73239484	m6AIP_abcam_peak_2691a	0	+
chr14	75321567	75321632	m6AIP_abcam_peak_2694a	0	+
chr14	75321633	75321700	m6AIP_abcam_peak_2694b	0	+
chr14	75327588	75327823	m6AIP_abcam_peak_2696a	0	+
chr14	75335874	75335979	m6AIP_abcam_peak_2698	0	+
chr14	75343587	75343692	m6AIP_abcam_peak_2699	0	+
chr14	76416593	76416734	m6AIP_abcam_peak_2703	0	+
chr14	79453149	79453262	m6AIP_abcam_peak_2728	0	+
chr14	99301736	99301867	m6AIP_abcam_peak_2736a	0	+
chr14	99301868	99302071	m6AIP_abcam_peak_2736b	0	+
chr14	100023022	100023179	m6AIP_abcam_peak_2739	0	-
chr14	103073150	103073288	m6AIP_abcam_peak_2745	0	+
chr14	103076237	103076349	m6AIP_abcam_peak_2746a	0	+
chr14	103156209	103156346	m6AIP_abcam_peak_2749	0	-
chr14	103282693	103282856	m6AIP_abcam_peak_2750	0	-
chr14	105153466	105153646	m6AIP_abcam_peak_2754	0	-
chr14	118235906	118236010	m6AIP_abcam_peak_2762	0	-
chr14	120275725	120275843	m6AIP_abcam_peak_2768	0	+
chr14	120324855	120324979	m6AIP_abcam_peak_2770a	0	+
chr15	5105001	5105138	m6AIP_abcam_peak_2791	0	-
chr15	8292196	8292347	m6AIP_abcam_peak_2809	0	-
chr15	8350410	8350522	m6AIP_abcam_peak_2810a	0	-
chr15	8350806	8350915	m6AIP_abcam_peak_2810d	0	-
chr15	8351323	8351430	m6AIP_abcam_peak_2811	0	-
chr15	8351723	8351823	m6AIP_abcam_peak_2812	0	-
chr15	10460020	10460178	m6AIP_abcam_peak_2820	0	-
chr15	11990993	11991125	m6AIP_abcam_peak_2830	0	-
chr15	12374022	12374195	m6AIP_abcam_peak_2836	0	-
chr15	12374589	12374719	m6AIP_abcam_peak_2837a	0	-
chr15	12374720	12374895	m6AIP_abcam_peak_2837b	0	-
chr15	12385312	12385416	m6AIP_abcam_peak_2840	0	-
chr15	12445592	12445701	m6AIP_abcam_peak_2841	0	-
chr15	25812473	25812604	m6AIP_abcam_peak_2849	0	+
chr15	25986761	25986876	m6AIP_abcam_peak_2851	0	+
chr15	31297107	31297271	m6AIP_abcam_peak_2854	0	-
chr15	36241805	36241918	m6AIP_abcam_peak_2867	0	-
chr15	37999945	38000052	m6AIP_abcam_peak_2873	0	-
chr15	38295678	38295805	m6AIP_abcam_peak_2878	0	-
chr15	39345399	39345533	m6AIP_abcam_peak_2882	0	+
chr15	44640290	44640417	m6AIP_abcam_peak_2891	0	+
chr15	50831629	50831775	m6AIP_abcam_peak_2895	0	-
chr15	58052397	58052647	m6AIP_abcam_peak_2905	0	-
chr15	58873768	58873993	m6AIP_abcam_peak_2910	0	+
chr15	73106797	73106909	m6AIP_abcam_peak_2930	0	-
chr15	73605517	73605661	m6AIP_abcam_peak_2934	0	-
chr15	74670808	74671058	m6AIP_abcam_peak_2939	0	-
chr15	74706015	74706208	m6AIP_abcam_peak_2942	0	-
chr15	75947281	75947447	m6AIP_abcam_peak_2947	0	+
chr15	76001837	76002002	m6AIP_abcam_peak_2949	0	-
chr15	76106213	76106463	m6AIP_abcam_peak_2952	0	-
chr15	76106680	76106833	m6AIP_abcam_peak_2953	0	-
chr15	76173483	76173568	m6AIP_abcam_peak_2958a	0	-
chr15	76179341	76179461	m6AIP_abcam_peak_2962	0	-
chr15	76737357	76737607	m6AIP_abcam_peak_2971	0	-
chr15	76890117	76890237	m6AIP_abcam_peak_2973	0	+
chr15	77774644	77774754	m6AIP_abcam_peak_2981	0	-
chr15	78966580	78966812	m6AIP_abcam_peak_2984	0	+
chr15	78966897	78967147	m6AIP_abcam_peak_2985	0	+
chr15	78967351	78967540	m6AIP_abcam_peak_2986a	0	+
chr15	78967541	78967642	m6AIP_abcam_peak_2986b	0	+
chr15	79529543	79529767	m6AIP_abcam_peak_2996	0	-
chr15	79543775	79543835	m6AIP_abcam_peak_2997a	0	-
chr15	79917570	79917709	m6AIP_abcam_peak_3002a	0	-
chr15	80858606	80858706	m6AIP_abcam_peak_3015	0	+
chr15	81627180	81627334	m6AIP_abcam_peak_3022	0	+
chr15	81650574	81650790	m6AIP_abcam_peak_3025a	0	+
chr15	81710414	81710601	m6AIP_abcam_peak_3029	0	-
chr15	82855142	82855256	m6AIP_abcam_peak_3037	0	-
chr15	83116608	83116793	m6AIP_abcam_peak_3044	0	-
chr15	83358820	83358910	m6AIP_abcam_peak_3046c	0	-
chr15	84934843	84934989	m6AIP_abcam_peak_3053a	0	+
chr15	85807146	85807292	m6AIP_abcam_peak_3056	0	-
chr15	88701104	88701255	m6AIP_abcam_peak_3065	0	-
chr15	88729431	88729590	m6AIP_abcam_peak_3068a	0	-
chr15	88730413	88730517	m6AIP_abcam_peak_3070	0	-
chr15	89351163	89351327	m6AIP_abcam_peak_3080	0	-
chr15	93242148	93242299	m6AIP_abcam_peak_3088	0	-
chr15	96414793	96414909	m6AIP_abcam_peak_3100	0	-
chr15	96418591	96418737	m6AIP_abcam_peak_3102	0	-
chr15	96576383	96576477	m6AIP_abcam_peak_3104a	0	-
chr15	96576478	96576601	m6AIP_abcam_peak_3104b	0	-
chr15	98651534	98651645	m6AIP_abcam_peak_3120	0	-
chr15	98863494	98863652	m6AIP_abcam_peak_3128b	0	-
chr15	98863653	98863803	m6AIP_abcam_peak_3128c	0	-
chr15	98863804	98863931	m6AIP_abcam_peak_3128d	0	-
chr15	98950649	98950765	m6AIP_abcam_peak_3129	0	-
chr15	99409139	99409223	m6AIP_abcam_peak_3133a	0	+
chr15	99409224	99409309	m6AIP_abcam_peak_3133b	0	+
chr15	99779326	99779517	m6AIP_abcam_peak_3139b	0	-
chr15	100215345	100215498	m6AIP_abcam_peak_3143	0	+
chr15	100716101	100716260	m6AIP_abcam_peak_3147	0	-
chr15	100936497	100936597	m6AIP_abcam_peak_3148	0	+
chr15	101274224	101274325	m6AIP_abcam_peak_3152	0	+
chr15	102315284	102315397	m6AIP_abcam_peak_3162	0	+
chr15	102408757	102408858	m6AIP_abcam_peak_3164	0	+
chr15	102409379	102409499	m6AIP_abcam_peak_3165	0	+
chr15	103213157	103213292	m6AIP_abcam_peak_3168	0	-
chr16	3985012	3985151	m6AIP_abcam_peak_3179	0	-
chr16	3986677	3986891	m6AIP_abcam_peak_3181a	0	-
chr16	4085584	4085661	m6AIP_abcam_peak_3189a	0	-
chr16	4085662	4085762	m6AIP_abcam_peak_3189b	0	-
chr16	4114891	4115009	m6AIP_abcam_peak_3192	0	-
chr16	8636179	8636308	m6AIP_abcam_peak_3215	0	-
chr16	10595801	10595962	m6AIP_abcam_peak_3226	0	+
chr16	11088198	11088318	m6AIP_abcam_peak_3229	0	-
chr16	11137015	11137129	m6AIP_abcam_peak_3230	0	-
chr16	14175226	14175356	m6AIP_abcam_peak_3245	0	+
chr16	17210650	17210797	m6AIP_abcam_peak_3262	0	+
chr16	17212810	17212943	m6AIP_abcam_peak_3263	0	+
chr16	17642925	17643028	m6AIP_abcam_peak_3273	0	+
chr16	17776444	17776646	m6AIP_abcam_peak_3276	0	+
chr16	17776671	17776921	m6AIP_abcam_peak_3277	0	+
chr16	18405867	18405994	m6AIP_abcam_peak_3284	0	+
chr16	20106684	20106828	m6AIP_abcam_peak_3291	0	+
chr16	20392572	20392650	m6AIP_abcam_peak_3295a	0	-
chr16	20392651	20392766	m6AIP_abcam_peak_3295b	0	-
chr16	20679562	20679667	m6AIP_abcam_peak_3298	0	+
chr16	30601341	30601544	m6AIP_abcam_peak_3310	0	+
chr16	31989168	31989269	m6AIP_abcam_peak_3315	0	-
chr16	32285320	32285509	m6AIP_abcam_peak_3321	0	+
chr16	32644773	32644925	m6AIP_abcam_peak_3324	0	+
chr16	33124799	33124913	m6AIP_abcam_peak_3329	0	+
chr16	33185741	33185870	m6AIP_abcam_peak_3330	0	+
chr16	33434743	33434847	m6AIP_abcam_peak_3337	0	+
chr16	33495871	33495985	m6AIP_abcam_peak_3338	0	+
chr16	36912030	36912142	m6AIP_abcam_peak_3360	0	+
chr16	36913190	36913440	m6AIP_abcam_peak_3363b	0	+
chr16	36914373	36914527	m6AIP_abcam_peak_3364a	0	+
chr16	36914528	36914647	m6AIP_abcam_peak_3364b	0	+
chr16	36914943	36915058	m6AIP_abcam_peak_3365a	0	+
chr16	36915059	36915276	m6AIP_abcam_peak_3365b	0	+
chr16	36919115	36919219	m6AIP_abcam_peak_3367	0	+
chr16	38525865	38526031	m6AIP_abcam_peak_3382	0	-
chr16	38526507	38526709	m6AIP_abcam_peak_3383b	0	-
chr16	44221089	44221193	m6AIP_abcam_peak_3391	0	+
chr16	44221296	44221470	m6AIP_abcam_peak_3392	0	+
chr16	44379210	44379367	m6AIP_abcam_peak_3394	0	+
chr16	55818214	55818349	m6AIP_abcam_peak_3409	0	-
chr16	55990810	55990985	m6AIP_abcam_peak_3414	0	+
chr16	56034831	56034941	m6AIP_abcam_peak_3416	0	-
chr16	59491928	59492051	m6AIP_abcam_peak_3431	0	+
chr16	76292372	76292559	m6AIP_abcam_peak_3444	0	-
chr16	87479246	87479416	m6AIP_abcam_peak_3451a	0	+
chr16	87719070	87719190	m6AIP_abcam_peak_3452a	0	+
chr16	87719191	87719304	m6AIP_abcam_peak_3452b	0	+
chr16	90496346	90496510	m6AIP_abcam_peak_3466a	0	+
chr16	90499083	90499201	m6AIP_abcam_peak_3468	0	+
chr16	91659323	91659421	m6AIP_abcam_peak_3474a	0	+
chr16	91659422	91659516	m6AIP_abcam_peak_3474b	0	+
chr16	91660104	91660207	m6AIP_abcam_peak_3476	0	+
chr16	91839567	91839718	m6AIP_abcam_peak_3482	0	+
chr16	93887095	93887221	m6AIP_abcam_peak_3494	0	+
chr16	93900976	93901147	m6AIP_abcam_peak_3498	0	+
chr16	94267481	94267616	m6AIP_abcam_peak_3502a	0	-
chr16	94692271	94692397	m6AIP_abcam_peak_3515	0	+
chr16	97949892	97949984	m6AIP_abcam_peak_3521a	0	-
chr16	97949985	97950070	m6AIP_abcam_peak_3521b	0	-
chr16	98062684	98062840	m6AIP_abcam_peak_3525a	0	-
chr16	98062841	98063015	m6AIP_abcam_peak_3525b	0	-
chr16	98063016	98063126	m6AIP_abcam_peak_3525c	0	-
chr17	12683595	12683691	m6AIP_abcam_peak_3560a	0	-
chr17	12683692	12683821	m6AIP_abcam_peak_3560b	0	-
chr17	12683822	12684034	m6AIP_abcam_peak_3560c	0	-
chr17	13888793	13888932	m6AIP_abcam_peak_3569	0	+
chr17	13896009	13896243	m6AIP_abcam_peak_3570	0	+
chr17	15730790	15730959	m6AIP_abcam_peak_3573	0	+
chr17	21587157	21587272	m6AIP_abcam_peak_3595	0	+
chr17	21722692	21722878	m6AIP_abcam_peak_3597	0	+
chr17	22776452	22776594	m6AIP_abcam_peak_3609	0	-
chr17	22851303	22851421	m6AIP_abcam_peak_3611a	0	-
chr17	22851422	22851561	m6AIP_abcam_peak_3611b	0	-
chr17	22851562	22851679	m6AIP_abcam_peak_3611c	0	-
chr17	22851808	22851975	m6AIP_abcam_peak_3612	0	-
chr17	22852412	22852662	m6AIP_abcam_peak_3613	0	-
chr17	23575919	23576025	m6AIP_abcam_peak_3614	0	-
chr17	23576893	23577134	m6AIP_abcam_peak_3615	0	-
chr17	23609396	23609486	m6AIP_abcam_peak_3616a	0	+
chr17	23609993	23610127	m6AIP_abcam_peak_3617	0	+
chr17	23760810	23760925	m6AIP_abcam_peak_3618c	0	-
chr17	23818281	23818447	m6AIP_abcam_peak_3622	0	+
chr17	24573324	24573541	m6AIP_abcam_peak_3634	0	+
chr17	25839027	25839134	m6AIP_abcam_peak_3660	0	-
chr17	25844932	25845064	m6AIP_abcam_peak_3661	0	-
chr17	25965081	25965204	m6AIP_abcam_peak_3662	0	-
chr17	26974446	26974661	m6AIP_abcam_peak_3674	0	+
chr17	27897688	27897788	m6AIP_abcam_peak_3680	0	+
chr17	28299753	28299948	m6AIP_abcam_peak_3686	0	+
chr17	28332377	28332492	m6AIP_abcam_peak_3688	0	-
chr17	28599562	28599666	m6AIP_abcam_peak_3692	0	-
chr17	28599759	28599861	m6AIP_abcam_peak_3693	0	-
chr17	28600275	28600384	m6AIP_abcam_peak_3694a	0	-
chr17	28600385	28600484	m6AIP_abcam_peak_3694b	0	-
chr17	31350002	31350113	m6AIP_abcam_peak_3724	0	+
chr17	32212991	32213089	m6AIP_abcam_peak_3740a	0	-
chr17	32213543	32213672	m6AIP_abcam_peak_3741	0	-
chr17	32305555	32305714	m6AIP_abcam_peak_3744c	0	-
chr17	33302438	33302540	m6AIP_abcam_peak_3760	0	+
chr17	33912574	33912764	m6AIP_abcam_peak_3772	0	+
chr17	33913653	33913755	m6AIP_abcam_peak_3773a	0	+
chr17	34031267	34031385	m6AIP_abcam_peak_3778	0	-
chr17	35127219	35127389	m6AIP_abcam_peak_3789	0	+
chr17	35220281	35220382	m6AIP_abcam_peak_3792	0	-
chr17	35844461	35844564	m6AIP_abcam_peak_3796	0	+
chr17	35850473	35850665	m6AIP_abcam_peak_3800a	0	+
chr17	35850666	35850876	m6AIP_abcam_peak_3800b	0	+
chr17	35852681	35852794	m6AIP_abcam_peak_3801	0	+
chr17	35867666	35867787	m6AIP_abcam_peak_3803a	0	+
chr17	35867788	35867920	m6AIP_abcam_peak_3803b	0	+
chr17	35963973	35964111	m6AIP_abcam_peak_3806	0	-
chr17	35964280	35964380	m6AIP_abcam_peak_3807	0	-
chr17	37010016	37010190	m6AIP_abcam_peak_3816a	0	+
chr17	39844840	39844954	m6AIP_abcam_peak_3824a	0	+
chr17	39844955	39845163	m6AIP_abcam_peak_3824b	0	+
chr17	39847169	39847309	m6AIP_abcam_peak_3825	0	+
chr17	39847442	39847665	m6AIP_abcam_peak_3826a	0	+
chr17	39847666	39847896	m6AIP_abcam_peak_3826b	0	+
chr17	39847897	39848088	m6AIP_abcam_peak_3826c	0	+
chr17	39848089	39848301	m6AIP_abcam_peak_3826d	0	+
chr17	40937287	40937434	m6AIP_abcam_peak_3827	0	+
chr17	42816461	42816619	m6AIP_abcam_peak_3829	0	-
chr17	43039743	43039919	m6AIP_abcam_peak_3830	0	+
chr17	45568455	45568565	m6AIP_abcam_peak_3840	0	-
chr17	45570295	45570545	m6AIP_abcam_peak_3841	0	-
chr17	46248884	46249001	m6AIP_abcam_peak_3845	0	+
chr17	46323386	46323483	m6AIP_abcam_peak_3848a	0	-
chr17	46323484	46323592	m6AIP_abcam_peak_3848b	0	-
chr17	46405745	46405846	m6AIP_abcam_peak_3853	0	+
chr17	46410717	46410919	m6AIP_abcam_peak_3854a	0	+
chr17	46410920	46411123	m6AIP_abcam_peak_3854b	0	+
chr17	46412272	46412375	m6AIP_abcam_peak_3855	0	+
chr17	46661932	46662032	m6AIP_abcam_peak_3858	0	+
chr17	46674983	46675085	m6AIP_abcam_peak_3859	0	-
chr17	46774098	46774212	m6AIP_abcam_peak_3861	0	-
chr17	47315341	47315474	m6AIP_abcam_peak_3867	0	+
chr17	48310033	48310170	m6AIP_abcam_peak_3878	0	+
chr17	51179150	51179250	m6AIP_abcam_peak_3883	0	-
chr17	56057674	56057899	m6AIP_abcam_peak_3889	0	+
chr17	56058916	56059025	m6AIP_abcam_peak_3890	0	+
chr17	56097199	56097369	m6AIP_abcam_peak_3893	0	+
chr17	56284254	56284390	m6AIP_abcam_peak_3899	0	-
chr17	56436077	56436198	m6AIP_abcam_peak_3904	0	-
chr17	56566941	56567041	m6AIP_abcam_peak_3905	0	-
chr17	56593778	56593951	m6AIP_abcam_peak_3907	0	+
chr17	56765545	56765683	m6AIP_abcam_peak_3909	0	+
chr17	57004319	57004494	m6AIP_abcam_peak_3914	0	-
chr17	65824443	65824555	m6AIP_abcam_peak_3920a	0	+
chr17	65824556	65824673	m6AIP_abcam_peak_3920b	0	+
chr17	65864358	65864489	m6AIP_abcam_peak_3922a	0	-
chr17	65864490	65864658	m6AIP_abcam_peak_3922b	0	-
chr17	65984024	65984151	m6AIP_abcam_peak_3924	0	-
chr17	65985620	65985731	m6AIP_abcam_peak_3925a	0	-
chr17	65985732	65985912	m6AIP_abcam_peak_3925b	0	-
chr17	65986011	65986261	m6AIP_abcam_peak_3926	0	-
chr17	66119540	66119669	m6AIP_abcam_peak_3927	0	+
chr17	69388345	69388452	m6AIP_abcam_peak_3941a	0	+
chr17	74580107	74580209	m6AIP_abcam_peak_3962c	0	+
chr17	75538591	75538777	m6AIP_abcam_peak_3965	0	-
chr17	79012822	79012927	m6AIP_abcam_peak_3971	0	-
chr17	80227820	80227998	m6AIP_abcam_peak_3975	0	+
chr17	80398408	80398642	m6AIP_abcam_peak_3977b	0	-
chr17	81054189	81054403	m6AIP_abcam_peak_3981	0	-
chr17	83478901	83479031	m6AIP_abcam_peak_3985	0	+
chr17	84185283	84185392	m6AIP_abcam_peak_3987a	0	-
chr17	86136308	86136467	m6AIP_abcam_peak_4002a	0	-
chr17	87435109	87435229	m6AIP_abcam_peak_4005	0	-
chr17	87984392	87984524	m6AIP_abcam_peak_4012a	0	+
chr17	87985146	87985215	m6AIP_abcam_peak_4013a	0	+
chr17	87985216	87985287	m6AIP_abcam_peak_4013b	0	+
chr17	87985972	87986076	m6AIP_abcam_peak_4014	0	+
chr18	4672620	4672828	m6AIP_abcam_peak_4031	0	+
chr18	11722140	11722368	m6AIP_abcam_peak_4059	0	+
chr18	20603419	20603545	m6AIP_abcam_peak_4066	0	+
chr18	21128739	21128928	m6AIP_abcam_peak_4075	0	-
chr18	21148231	21148366	m6AIP_abcam_peak_4076b	0	-
chr18	21148367	21148487	m6AIP_abcam_peak_4076c	0	-
chr18	21148488	21148594	m6AIP_abcam_peak_4076d	0	-
chr18	31583493	31583632	m6AIP_abcam_peak_4092b	0	-
chr18	31782131	31782217	m6AIP_abcam_peak_4096d	0	+
chr18	32083367	32083498	m6AIP_abcam_peak_4102	0	+
chr18	32084603	32084703	m6AIP_abcam_peak_4103	0	+
chr18	34312085	34312207	m6AIP_abcam_peak_4114	0	+
chr18	34313098	34313218	m6AIP_abcam_peak_4115	0	+
chr18	34314322	34314499	m6AIP_abcam_peak_4116	0	+
chr18	34314910	34315068	m6AIP_abcam_peak_4117	0	+
chr18	34316127	34316304	m6AIP_abcam_peak_4118	0	+
chr18	34803405	34803607	m6AIP_abcam_peak_4124	0	+
chr18	34862967	34863084	m6AIP_abcam_peak_4128	0	+
chr18	34863365	34863508	m6AIP_abcam_peak_4129	0	+
chr18	34863692	34863825	m6AIP_abcam_peak_4130	0	+
chr18	35584539	35584753	m6AIP_abcam_peak_4132	0	+
chr18	36288103	36288211	m6AIP_abcam_peak_4136a	0	+
chr18	36505874	36506000	m6AIP_abcam_peak_4138	0	-
chr18	36624786	36624918	m6AIP_abcam_peak_4140b	0	+
chr18	36642907	36643017	m6AIP_abcam_peak_4141	0	+
chr18	36644502	36644641	m6AIP_abcam_peak_4142	0	+
chr18	36647825	36647980	m6AIP_abcam_peak_4143	0	+
chr18	36648150	36648302	m6AIP_abcam_peak_4144	0	+
chr18	36753423	36753614	m6AIP_abcam_peak_4145	0	+
chr18	37642697	37642870	m6AIP_abcam_peak_4147	0	-
chr18	37663041	37663132	m6AIP_abcam_peak_4151a	0	+
chr18	37663133	37663256	m6AIP_abcam_peak_4151b	0	+
chr18	37663257	37663371	m6AIP_abcam_peak_4151c	0	+
chr18	37670676	37670830	m6AIP_abcam_peak_4155a	0	+
chr18	37686579	37686744	m6AIP_abcam_peak_4159	0	+
chr18	37738000	37738121	m6AIP_abcam_peak_4166	0	+
chr18	37748488	37748636	m6AIP_abcam_peak_4167	0	+
chr18	37853311	37853472	m6AIP_abcam_peak_4175	0	-
chr18	37891876	37892018	m6AIP_abcam_peak_4177	0	-
chr18	39486401	39486525	m6AIP_abcam_peak_4183c	0	-
chr18	42299088	42299294	m6AIP_abcam_peak_4188	0	+
chr18	42333195	42333298	m6AIP_abcam_peak_4189	0	+
chr18	42530594	42530732	m6AIP_abcam_peak_4191	0	+
chr18	46287453	46287524	m6AIP_abcam_peak_4199a	0	-
chr18	46287525	46287627	m6AIP_abcam_peak_4199b	0	-
chr18	46290868	46291022	m6AIP_abcam_peak_4200	0	-
chr18	46588335	46588447	m6AIP_abcam_peak_4204	0	-
chr18	49877771	49877875	m6AIP_abcam_peak_4212	0	+
chr18	52488326	52488483	m6AIP_abcam_peak_4215a	0	+
chr18	56586982	56587107	m6AIP_abcam_peak_4220	0	+
chr18	60707956	60708073	m6AIP_abcam_peak_4222	0	-
chr18	61307442	61307652	m6AIP_abcam_peak_4225	0	-
chr18	61726715	61726875	m6AIP_abcam_peak_4230	0	+
chr18	62515483	62515586	m6AIP_abcam_peak_4233	0	-
chr18	67405369	67405500	m6AIP_abcam_peak_4246	0	-
chr18	68254200	68254309	m6AIP_abcam_peak_4257	0	+
chr18	70468066	70468224	m6AIP_abcam_peak_4262	0	-
chr18	70468346	70468541	m6AIP_abcam_peak_4263	0	-
chr18	73970896	73971079	m6AIP_abcam_peak_4268	0	-
chr18	74196544	74196701	m6AIP_abcam_peak_4269	0	-
chr18	78856563	78856765	m6AIP_abcam_peak_4292	0	-
chr18	79086733	79086983	m6AIP_abcam_peak_4293	0	-
chr18	84559326	84559532	m6AIP_abcam_peak_4316	0	-
chr18	84560327	84560502	m6AIP_abcam_peak_4317	0	-
chr18	84561953	84562135	m6AIP_abcam_peak_4318	0	-
chr19	3383756	3383917	m6AIP_abcam_peak_4327	0	+
chr19	3716501	3716594	m6AIP_abcam_peak_4334a	0	+
chr19	4324331	4324515	m6AIP_abcam_peak_4345	0	-
chr19	4737957	4738108	m6AIP_abcam_peak_4351	0	+
chr19	4751775	4751949	m6AIP_abcam_peak_4352	0	+
chr19	5382854	5383015	m6AIP_abcam_peak_4358	0	-
chr19	5492564	5492678	m6AIP_abcam_peak_4360	0	+
chr19	5720066	5720179	m6AIP_abcam_peak_4366	0	-
chr19	5758617	5758725	m6AIP_abcam_peak_4367	0	-
chr19	5801123	5801373	m6AIP_abcam_peak_4368	0	-
chr19	5801757	5802007	m6AIP_abcam_peak_4369	0	-
chr19	5802153	5802339	m6AIP_abcam_peak_4370	0	-
chr19	5802434	5802550	m6AIP_abcam_peak_4371a	0	-
chr19	5802551	5802654	m6AIP_abcam_peak_4371b	0	-
chr19	5845336	5845469	m6AIP_abcam_peak_4373	0	-
chr19	6261635	6261747	m6AIP_abcam_peak_4376a	0	+
chr19	6324963	6325068	m6AIP_abcam_peak_4378a	0	+
chr19	6325069	6325180	m6AIP_abcam_peak_4378b	0	+
chr19	6325181	6325385	m6AIP_abcam_peak_4378c	0	+
chr19	7456642	7456855	m6AIP_abcam_peak_4383	0	-
chr19	8755449	8755575	m6AIP_abcam_peak_4385	0	+
chr19	8831857	8831980	m6AIP_abcam_peak_4386	0	+
chr19	8873467	8873621	m6AIP_abcam_peak_4387	0	+
chr19	8896694	8896887	m6AIP_abcam_peak_4389	0	+
chr19	8927047	8927173	m6AIP_abcam_peak_4390	0	+
chr19	8941386	8941487	m6AIP_abcam_peak_4391	0	+
chr19	9008371	9008551	m6AIP_abcam_peak_4396	0	+
chr19	9010082	9010219	m6AIP_abcam_peak_4397	0	+
chr19	9876611	9876740	m6AIP_abcam_peak_4405a	0	-
chr19	9876741	9876884	m6AIP_abcam_peak_4405b	0	-
chr19	9877693	9877867	m6AIP_abcam_peak_4406	0	-
chr19	9893651	9893784	m6AIP_abcam_peak_4407b	0	-
chr19	10034527	10034777	m6AIP_abcam_peak_4408	0	+
chr19	10199452	10199574	m6AIP_abcam_peak_4409	0	-
chr19	10200003	10200101	m6AIP_abcam_peak_4410a	0	-
chr19	10200102	10200205	m6AIP_abcam_peak_4410b	0	-
chr19	10625902	10626048	m6AIP_abcam_peak_4414	0	+
chr19	12776892	12777055	m6AIP_abcam_peak_4417	0	-
chr19	29716988	29717157	m6AIP_abcam_peak_4452a	0	-
chr19	29717158	29717267	m6AIP_abcam_peak_4452b	0	-
chr19	31084466	31084710	m6AIP_abcam_peak_4460c	0	+
chr19	32159785	32159907	m6AIP_abcam_peak_4461a	0	-
chr19	34938364	34938467	m6AIP_abcam_peak_4465	0	+
chr19	41558905	41559005	m6AIP_abcam_peak_4493	0	+
chr19	41831031	41831170	m6AIP_abcam_peak_4501	0	+
chr19	42590993	42591142	m6AIP_abcam_peak_4508	0	+
chr19	43848178	43848294	m6AIP_abcam_peak_4514	0	-
chr19	43901481	43901656	m6AIP_abcam_peak_4520	0	-
chr19	44036902	44037014	m6AIP_abcam_peak_4521	0	-
chr19	44565799	44565911	m6AIP_abcam_peak_4522	0	+
chr19	44941410	44941660	m6AIP_abcam_peak_4523	0	+
chr19	45006698	45006816	m6AIP_abcam_peak_4526a	0	+
chr19	45006817	45006944	m6AIP_abcam_peak_4526b	0	+
chr19	45007380	45007580	m6AIP_abcam_peak_4527	0	+
chr19	45767758	45767915	m6AIP_abcam_peak_4534	0	-
chr19	45818716	45818829	m6AIP_abcam_peak_4535	0	-
chr19	46083000	46083156	m6AIP_abcam_peak_4541	0	+
chr19	46502958	46503074	m6AIP_abcam_peak_4544	0	+
chr19	47111973	47112088	m6AIP_abcam_peak_4555	0	+
chr19	47113180	47113288	m6AIP_abcam_peak_4556b	0	+
chr19	47113289	47113413	m6AIP_abcam_peak_4556c	0	+
chr19	47126978	47127085	m6AIP_abcam_peak_4557	0	+
chr19	47266199	47266299	m6AIP_abcam_peak_4560	0	-
chr19	47266767	47266899	m6AIP_abcam_peak_4561a	0	-
chr19	47266900	47267027	m6AIP_abcam_peak_4561b	0	-
chr19	47619923	47620095	m6AIP_abcam_peak_4562a	0	+
chr19	47620096	47620226	m6AIP_abcam_peak_4562b	0	+
chr19	47733579	47733769	m6AIP_abcam_peak_4563	0	+
chr19	53621686	53621810	m6AIP_abcam_peak_4566	0	+
chr19	53640785	53640924	m6AIP_abcam_peak_4567	0	+
chr19	56546777	56546981	m6AIP_abcam_peak_4573	0	-
chr19	59299600	59299726	m6AIP_abcam_peak_4583b	0	-
chr19	59300124	59300352	m6AIP_abcam_peak_4584	0	-
chr19	60763178	60763326	m6AIP_abcam_peak_4591	0	-
chr19	60764086	60764303	m6AIP_abcam_peak_4592	0	-
chr19	60768763	60768956	m6AIP_abcam_peak_4594	0	-
chr19	60772785	60772905	m6AIP_abcam_peak_4595	0	-
chr2	5957462	5957623	m6AIP_abcam_peak_4618a	0	+
chr2	5957624	5957815	m6AIP_abcam_peak_4618b	0	+
chr2	5960922	5961091	m6AIP_abcam_peak_4619a	0	+
chr2	9951124	9951270	m6AIP_abcam_peak_4623a	0	-
chr2	9951271	9951362	m6AIP_abcam_peak_4623b	0	-
chr2	9951449	9951613	m6AIP_abcam_peak_4624a	0	-
chr2	9951614	9951766	m6AIP_abcam_peak_4624b	0	-
chr2	9952410	9952580	m6AIP_abcam_peak_4625	0	-
chr2	9952773	9952908	m6AIP_abcam_peak_4626	0	-
chr2	11585568	11585736	m6AIP_abcam_peak_4632	0	-
chr2	11767460	11767576	m6AIP_abcam_peak_4635c	0	-
chr2	11767577	11767696	m6AIP_abcam_peak_4635d	0	-
chr2	14146355	14146424	m6AIP_abcam_peak_4640a	0	+
chr2	16356912	16357025	m6AIP_abcam_peak_4643	0	+
chr2	16751292	16751402	m6AIP_abcam_peak_4644	0	+
chr2	18046616	18046722	m6AIP_abcam_peak_4648	0	-
chr2	20806349	20806472	m6AIP_abcam_peak_4671a	0	+
chr2	20808967	20809138	m6AIP_abcam_peak_4672	0	+
chr2	20849322	20849452	m6AIP_abcam_peak_4674b	0	-
chr2	20850057	20850159	m6AIP_abcam_peak_4675a	0	-
chr2	20850160	20850254	m6AIP_abcam_peak_4675b	0	-
chr2	23040035	23040150	m6AIP_abcam_peak_4679	0	-
chr2	23094327	23094450	m6AIP_abcam_peak_4680	0	+
chr2	23196952	23197080	m6AIP_abcam_peak_4683	0	+
chr2	24884577	24884739	m6AIP_abcam_peak_4688c	0	-
chr2	24974374	24974484	m6AIP_abcam_peak_4691	0	-
chr2	25264206	25264323	m6AIP_abcam_peak_4695	0	+
chr2	25376896	25377076	m6AIP_abcam_peak_4698	0	+
chr2	25583929	25584076	m6AIP_abcam_peak_4699	0	-
chr2	25939703	25939887	m6AIP_abcam_peak_4702	0	-
chr2	26387022	26387134	m6AIP_abcam_peak_4708	0	-
chr2	26459627	26459779	m6AIP_abcam_peak_4714	0	-
chr2	26593331	26593436	m6AIP_abcam_peak_4716	0	-
chr2	28453661	28453783	m6AIP_abcam_peak_4725	0	+
chr2	29064861	29065021	m6AIP_abcam_peak_4733b	0	+
chr2	29145953	29146094	m6AIP_abcam_peak_4737	0	+
chr2	30177621	30177742	m6AIP_abcam_peak_4748	0	-
chr2	31096115	31096215	m6AIP_abcam_peak_4759	0	-
chr2	31689212	31689324	m6AIP_abcam_peak_4763	0	+
chr2	32924555	32924655	m6AIP_abcam_peak_4777	0	+
chr2	33411174	33411411	m6AIP_abcam_peak_4779b	0	-
chr2	33454555	33454658	m6AIP_abcam_peak_4781d	0	-
chr2	35401449	35401557	m6AIP_abcam_peak_4794	0	-
chr2	35709815	35710001	m6AIP_abcam_peak_4796	0	+
chr2	37436404	37436554	m6AIP_abcam_peak_4802b	0	-
chr2	37436555	37436732	m6AIP_abcam_peak_4802c	0	-
chr2	49257566	49257714	m6AIP_abcam_peak_4816	0	+
chr2	49257960	49258090	m6AIP_abcam_peak_4817a	0	+
chr2	49258091	49258251	m6AIP_abcam_peak_4817b	0	+
chr2	49548509	49548609	m6AIP_abcam_peak_4819	0	+
chr2	51131254	51131397	m6AIP_abcam_peak_4821	0	-
chr2	52111967	52112141	m6AIP_abcam_peak_4824a	0	+
chr2	52112142	52112301	m6AIP_abcam_peak_4824b	0	+
chr2	52402261	52402425	m6AIP_abcam_peak_4829b	0	-
chr2	59354207	59354364	m6AIP_abcam_peak_4834	0	+
chr2	60234427	60234630	m6AIP_abcam_peak_4841	0	+
chr2	66022200	66022338	m6AIP_abcam_peak_4848	0	+
chr2	67184625	67184771	m6AIP_abcam_peak_4849	0	+
chr2	69749271	69749407	m6AIP_abcam_peak_4856a	0	+
chr2	69749408	69749562	m6AIP_abcam_peak_4856b	0	+
chr2	69749657	69749803	m6AIP_abcam_peak_4857a	0	+
chr2	69749804	69749993	m6AIP_abcam_peak_4857b	0	+
chr2	69749994	69750242	m6AIP_abcam_peak_4857c	0	+
chr2	72441773	72441894	m6AIP_abcam_peak_4867	0	+
chr2	74522177	74522292	m6AIP_abcam_peak_4873	0	-
chr2	76709887	76709999	m6AIP_abcam_peak_4881	0	-
chr2	76711396	76711519	m6AIP_abcam_peak_4882	0	-
chr2	76726332	76726540	m6AIP_abcam_peak_4883	0	-
chr2	76730036	76730161	m6AIP_abcam_peak_4884	0	-
chr2	76737565	76737800	m6AIP_abcam_peak_4885	0	-
chr2	76740673	76740923	m6AIP_abcam_peak_4886	0	-
chr2	76746714	76746814	m6AIP_abcam_peak_4888a	0	-
chr2	76746815	76746940	m6AIP_abcam_peak_4888b	0	-
chr2	76752099	76752211	m6AIP_abcam_peak_4890a	0	-
chr2	76766530	76766714	m6AIP_abcam_peak_4891	0	-
chr2	76795975	76796154	m6AIP_abcam_peak_4893	0	-
chr2	77896107	77896340	m6AIP_abcam_peak_4894a	0	-
chr2	77896341	77896554	m6AIP_abcam_peak_4894b	0	-
chr2	83880030	83880163	m6AIP_abcam_peak_4901	0	+
chr2	84689938	84690112	m6AIP_abcam_peak_4909	0	-
chr2	84725795	84725918	m6AIP_abcam_peak_4911	0	-
chr2	85061982	85062131	m6AIP_abcam_peak_4916	0	+
chr2	90757348	90757471	m6AIP_abcam_peak_4922	0	+
chr2	91643883	91644054	m6AIP_abcam_peak_4925	0	-
chr2	91675803	91675918	m6AIP_abcam_peak_4930a	0	-
chr2	92330528	92330726	m6AIP_abcam_peak_4938	0	+
chr2	102400187	102400420	m6AIP_abcam_peak_4954	0	-
chr2	104429977	104430131	m6AIP_abcam_peak_4957	0	-
chr2	113847991	113848128	m6AIP_abcam_peak_4979a	0	-
chr2	113848129	113848370	m6AIP_abcam_peak_4979b	0	-
chr2	118421927	118422090	m6AIP_abcam_peak_4985	0	+
chr2	119072432	119072536	m6AIP_abcam_peak_4989	0	+
chr2	119294139	119294322	m6AIP_abcam_peak_4993	0	+
chr2	119298018	119298120	m6AIP_abcam_peak_4995	0	+
chr2	119600386	119600535	m6AIP_abcam_peak_5001	0	+
chr2	119916421	119916586	m6AIP_abcam_peak_5004	0	+
chr2	119916945	119917102	m6AIP_abcam_peak_5005a	0	+
chr2	119917103	119917226	m6AIP_abcam_peak_5005b	0	+
chr2	119923608	119923730	m6AIP_abcam_peak_5006	0	+
chr2	119941520	119941684	m6AIP_abcam_peak_5008	0	+
chr2	119947501	119947667	m6AIP_abcam_peak_5009a	0	+
chr2	120026574	120026677	m6AIP_abcam_peak_5011	0	+
chr2	120317851	120317994	m6AIP_abcam_peak_5013c	0	-
chr2	120531825	120531945	m6AIP_abcam_peak_5016	0	-
chr2	120533791	120533939	m6AIP_abcam_peak_5017	0	-
chr2	120535271	120535343	m6AIP_abcam_peak_5018a	0	-
chr2	120535582	120535723	m6AIP_abcam_peak_5019	0	-
chr2	120740052	120740187	m6AIP_abcam_peak_5024	0	-
chr2	121166381	121166526	m6AIP_abcam_peak_5029	0	-
chr2	121236360	121236450	m6AIP_abcam_peak_5032a	0	-
chr2	121300581	121300720	m6AIP_abcam_peak_5033	0	+
chr2	121301221	121301429	m6AIP_abcam_peak_5034	0	+
chr2	121303673	121303796	m6AIP_abcam_peak_5036a	0	+
chr2	121303797	121303999	m6AIP_abcam_peak_5036b	0	+
chr2	121304332	121304531	m6AIP_abcam_peak_5037	0	+
chr2	121437617	121437824	m6AIP_abcam_peak_5039	0	+
chr2	126742317	126742567	m6AIP_abcam_peak_5050	0	+
chr2	127211584	127211715	m6AIP_abcam_peak_5051	0	+
chr2	127258884	127258984	m6AIP_abcam_peak_5052	0	+
chr2	127595672	127595830	m6AIP_abcam_peak_5055	0	+
chr2	129268685	129268785	m6AIP_abcam_peak_5064	0	-
chr2	129284938	129285049	m6AIP_abcam_peak_5065	0	-
chr2	129285344	129285594	m6AIP_abcam_peak_5066	0	-
chr2	129285805	129285912	m6AIP_abcam_peak_5067	0	-
chr2	131303259	131303361	m6AIP_abcam_peak_5078	0	-
chr2	137083101	137083223	m6AIP_abcam_peak_5088	0	-
chr2	140164398	140164556	m6AIP_abcam_peak_5092	0	-
chr2	143988408	143988555	m6AIP_abcam_peak_5096a	0	-
chr2	143988869	143989118	m6AIP_abcam_peak_5097	0	-
chr2	143989221	143989321	m6AIP_abcam_peak_5098	0	-
chr2	148684397	148684513	m6AIP_abcam_peak_5108c	0	+
chr2	150192032	150192212	m6AIP_abcam_peak_5109	0	+
chr2	150268002	150268137	m6AIP_abcam_peak_5115	0	+
chr2	150949832	150950082	m6AIP_abcam_peak_5125	0	-
chr2	152109480	152109580	m6AIP_abcam_peak_5127	0	+
chr2	152412655	152412787	m6AIP_abcam_peak_5134	0	-
chr2	153267594	153267765	m6AIP_abcam_peak_5143	0	+
chr2	153316484	153316598	m6AIP_abcam_peak_5144	0	+
chr2	153317489	153317621	m6AIP_abcam_peak_5146	0	+
chr2	153397369	153397448	m6AIP_abcam_peak_5150a	0	+
chr2	153399216	153399294	m6AIP_abcam_peak_5151a	0	+
chr2	155407606	155407708	m6AIP_abcam_peak_5165a	0	-
chr2	155407709	155407814	m6AIP_abcam_peak_5165b	0	-
chr2	155964092	155964213	m6AIP_abcam_peak_5169	0	+
chr2	156097788	156098038	m6AIP_abcam_peak_5177	0	-
chr2	156098238	156098348	m6AIP_abcam_peak_5178	0	-
chr2	156172861	156173073	m6AIP_abcam_peak_5179	0	-
chr2	156267332	156267432	m6AIP_abcam_peak_5181	0	+
chr2	156294095	156294203	m6AIP_abcam_peak_5182	0	+
chr2	156540124	156540305	m6AIP_abcam_peak_5184	0	+
chr2	156550716	156550798	m6AIP_abcam_peak_5185a	0	+
chr2	157774397	157774541	m6AIP_abcam_peak_5201	0	+
chr2	158355292	158355365	m6AIP_abcam_peak_5205a	0	-
chr2	158355366	158355506	m6AIP_abcam_peak_5205b	0	-
chr2	158786058	158786185	m6AIP_abcam_peak_5211	0	+
chr2	160693670	160693772	m6AIP_abcam_peak_5213	0	+
chr2	161052463	161052713	m6AIP_abcam_peak_5219	0	-
chr2	164151676	164151913	m6AIP_abcam_peak_5224	0	+
chr2	164825573	164825676	m6AIP_abcam_peak_5226	0	+
chr2	165828505	165828562	m6AIP_abcam_peak_5239a	0	-
chr2	165828563	165828622	m6AIP_abcam_peak_5239b	0	-
chr2	166054906	166055156	m6AIP_abcam_peak_5244	0	+
chr2	167036778	167036949	m6AIP_abcam_peak_5257	0	-
chr2	167038272	167038414	m6AIP_abcam_peak_5258a	0	-
chr2	167056740	167056861	m6AIP_abcam_peak_5260b	0	-
chr2	167104245	167104407	m6AIP_abcam_peak_5261	0	-
chr2	168184121	168184266	m6AIP_abcam_peak_5269	0	-
chr2	172356828	172356984	m6AIP_abcam_peak_5282	0	-
chr2	177508513	177508721	m6AIP_abcam_peak_5311	0	+
chr2	177511297	177511547	m6AIP_abcam_peak_5312	0	+
chr2	177830291	177830391	m6AIP_abcam_peak_5315	0	-
chr2	180661389	180661570	m6AIP_abcam_peak_5334	0	-
chr2	180662251	180662434	m6AIP_abcam_peak_5335	0	-
chr2	180981843	180981920	m6AIP_abcam_peak_5343a	0	+
chr2	181234978	181235149	m6AIP_abcam_peak_5344	0	-
chr2	181366033	181366134	m6AIP_abcam_peak_5348	0	+
chr3	16204448	16204637	m6AIP_abcam_peak_5384b	0	+
chr3	16205252	16205354	m6AIP_abcam_peak_5385	0	+
chr3	19895670	19895795	m6AIP_abcam_peak_5391	0	+
chr3	30607178	30607359	m6AIP_abcam_peak_5403	0	+
chr3	30937003	30937148	m6AIP_abcam_peak_5407	0	-
chr3	32519631	32519819	m6AIP_abcam_peak_5414a	0	+
chr3	36165315	36165448	m6AIP_abcam_peak_5423	0	+
chr3	36166048	36166182	m6AIP_abcam_peak_5425	0	+
chr3	36169713	36169949	m6AIP_abcam_peak_5426	0	+
chr3	36890745	36890856	m6AIP_abcam_peak_5427	0	+
chr3	37431779	37431849	m6AIP_abcam_peak_5428a	0	+
chr3	37642660	37642831	m6AIP_abcam_peak_5430	0	+
chr3	46446673	46446848	m6AIP_abcam_peak_5452	0	-
chr3	51461076	51461221	m6AIP_abcam_peak_5458	0	+
chr3	52345462	52345596	m6AIP_abcam_peak_5463a	0	+
chr3	53653211	53653360	m6AIP_abcam_peak_5466	0	-
chr3	56005413	56005582	m6AIP_abcam_peak_5468	0	-
chr3	58417364	58417474	m6AIP_abcam_peak_5470	0	+
chr3	58460010	58460198	m6AIP_abcam_peak_5471	0	+
chr3	65553139	65553242	m6AIP_abcam_peak_5479	0	+
chr3	68494706	68494815	m6AIP_abcam_peak_5482	0	+
chr3	69037783	69037923	m6AIP_abcam_peak_5486	0	-
chr3	69575663	69575785	m6AIP_abcam_peak_5488	0	-
chr3	81212735	81212884	m6AIP_abcam_peak_5501	0	+
chr3	83898319	83898436	m6AIP_abcam_peak_5503	0	-
chr3	86084486	86084602	m6AIP_abcam_peak_5512a	0	+
chr3	86084603	86084785	m6AIP_abcam_peak_5512b	0	+
chr3	87914028	87914149	m6AIP_abcam_peak_5521	0	+
chr3	87914476	87914605	m6AIP_abcam_peak_5522	0	+
chr3	87977880	87978006	m6AIP_abcam_peak_5526	0	+
chr3	88055096	88055245	m6AIP_abcam_peak_5527a	0	+
chr3	88055246	88055356	m6AIP_abcam_peak_5527b	0	+
chr3	88055357	88055500	m6AIP_abcam_peak_5527c	0	+
chr3	88055501	88055711	m6AIP_abcam_peak_5527d	0	+
chr3	88420583	88420748	m6AIP_abcam_peak_5530	0	-
chr3	88854589	88854705	m6AIP_abcam_peak_5543	0	+
chr3	88909651	88909751	m6AIP_abcam_peak_5546	0	-
chr3	89379471	89379601	m6AIP_abcam_peak_5551	0	-
chr3	89751644	89751766	m6AIP_abcam_peak_5554a	0	+
chr3	89751767	89751890	m6AIP_abcam_peak_5554b	0	+
chr3	90038927	90039062	m6AIP_abcam_peak_5557	0	-
chr3	90499800	90499979	m6AIP_abcam_peak_5561	0	-
chr3	94776167	94776272	m6AIP_abcam_peak_5562	0	-
chr3	95059744	95059888	m6AIP_abcam_peak_5574	0	-
chr3	95188712	95188841	m6AIP_abcam_peak_5577c	0	-
chr3	95937819	95937925	m6AIP_abcam_peak_5592	0	+
chr3	96154852	96154965	m6AIP_abcam_peak_5593a	0	+
chr3	96154966	96155112	m6AIP_abcam_peak_5593b	0	+
chr3	96683227	96683398	m6AIP_abcam_peak_5597	0	+
chr3	96683617	96683722	m6AIP_abcam_peak_5598a	0	+
chr3	96683723	96683822	m6AIP_abcam_peak_5598b	0	+
chr3	96684183	96684370	m6AIP_abcam_peak_5599	0	+
chr3	97204280	97204472	m6AIP_abcam_peak_5603	0	-
chr3	97210618	97210739	m6AIP_abcam_peak_5605	0	-
chr3	100656082	100656262	m6AIP_abcam_peak_5611	0	-
chr3	101043239	101043409	m6AIP_abcam_peak_5615	0	-
chr3	101378093	101378343	m6AIP_abcam_peak_5617	0	+
chr3	103778164	103778270	m6AIP_abcam_peak_5627	0	-
chr3	103928358	103928460	m6AIP_abcam_peak_5629	0	+
chr3	103928560	103928739	m6AIP_abcam_peak_5630	0	+
chr3	104015143	104015256	m6AIP_abcam_peak_5632	0	-
chr3	105005252	105005375	m6AIP_abcam_peak_5641	0	-
chr3	107612887	107612991	m6AIP_abcam_peak_5651	0	-
chr3	108413277	108413456	m6AIP_abcam_peak_5661	0	-
chr3	108903983	108904163	m6AIP_abcam_peak_5666a	0	-
chr3	108904164	108904398	m6AIP_abcam_peak_5666b	0	-
chr3	122539576	122539681	m6AIP_abcam_peak_5682	0	-
chr3	122949593	122949821	m6AIP_abcam_peak_5686c	0	-
chr3	126923071	126923175	m6AIP_abcam_peak_5688	0	-
chr3	127560885	127561006	m6AIP_abcam_peak_5690	0	+
chr3	129983762	129983893	m6AIP_abcam_peak_5700	0	-
chr3	133082143	133082267	m6AIP_abcam_peak_5704a	0	-
chr3	133082268	133082363	m6AIP_abcam_peak_5704b	0	-
chr3	133467410	133467536	m6AIP_abcam_peak_5707a	0	-
chr3	133467537	133467652	m6AIP_abcam_peak_5707b	0	-
chr3	133467653	133467773	m6AIP_abcam_peak_5707c	0	-
chr3	133485825	133486051	m6AIP_abcam_peak_5708	0	-
chr3	135240916	135241019	m6AIP_abcam_peak_5710	0	+
chr3	135242138	135242242	m6AIP_abcam_peak_5711	0	+
chr3	135251394	135251621	m6AIP_abcam_peak_5713	0	+
chr3	135439742	135439954	m6AIP_abcam_peak_5717	0	+
chr3	138903028	138903128	m6AIP_abcam_peak_5723	0	+
chr3	145576574	145576824	m6AIP_abcam_peak_5735	0	+
chr3	145647532	145647635	m6AIP_abcam_peak_5737	0	-
chr3	152427566	152427665	m6AIP_abcam_peak_5749a	0	+
chr3	152427666	152427771	m6AIP_abcam_peak_5749b	0	+
chr3	155087458	155087580	m6AIP_abcam_peak_5762	0	-
chr3	157540983	157541141	m6AIP_abcam_peak_5763	0	+
chr3	157541652	157541779	m6AIP_abcam_peak_5764	0	+
chr3	158012059	158012257	m6AIP_abcam_peak_5766	0	-
chr3	158012362	158012470	m6AIP_abcam_peak_5767	0	-
chr4	3585586	3585748	m6AIP_abcam_peak_5770a	0	+
chr4	3904490	3904619	m6AIP_abcam_peak_5772c	0	-
chr4	4767876	4767984	m6AIP_abcam_peak_5773b	0	-
chr4	8752525	8752633	m6AIP_abcam_peak_5778	0	+
chr4	8785555	8785673	m6AIP_abcam_peak_5779	0	+
chr4	8855052	8855216	m6AIP_abcam_peak_5780a	0	+
chr4	8855217	8855394	m6AIP_abcam_peak_5780b	0	+
chr4	11507966	11508163	m6AIP_abcam_peak_5791	0	+
chr4	12145687	12145837	m6AIP_abcam_peak_5801b	0	+
chr4	15981446	15981652	m6AIP_abcam_peak_5805	0	+
chr4	21865803	21865936	m6AIP_abcam_peak_5807	0	+
chr4	21873943	21874055	m6AIP_abcam_peak_5808a	0	+
chr4	21874056	21874181	m6AIP_abcam_peak_5808b	0	+
chr4	21874182	21874373	m6AIP_abcam_peak_5808c	0	+
chr4	24901682	24901754	m6AIP_abcam_peak_5817a	0	+
chr4	32644579	32644688	m6AIP_abcam_peak_5827	0	+
chr4	32756318	32756434	m6AIP_abcam_peak_5829	0	+
chr4	32757673	32757869	m6AIP_abcam_peak_5830	0	+
chr4	32760572	32760719	m6AIP_abcam_peak_5831a	0	+
chr4	32760720	32760817	m6AIP_abcam_peak_5831b	0	+
chr4	32765034	32765155	m6AIP_abcam_peak_5833	0	+
chr4	34805272	34805368	m6AIP_abcam_peak_5841c	0	-
chr4	34807686	34807789	m6AIP_abcam_peak_5843	0	-
chr4	40260648	40260773	m6AIP_abcam_peak_5848a	0	-
chr4	40260774	40260948	m6AIP_abcam_peak_5848b	0	-
chr4	40261298	40261548	m6AIP_abcam_peak_5849	0	-
chr4	40947785	40947950	m6AIP_abcam_peak_5850	0	-
chr4	40976740	40976845	m6AIP_abcam_peak_5851	0	+
chr4	40976964	40977104	m6AIP_abcam_peak_5852	0	+
chr4	41739255	41739466	m6AIP_abcam_peak_5858b	0	-
chr4	43415926	43416026	m6AIP_abcam_peak_5862	0	+
chr4	43531922	43532024	m6AIP_abcam_peak_5863	0	-
chr4	44761917	44762020	m6AIP_abcam_peak_5871	0	+
chr4	44762119	44762266	m6AIP_abcam_peak_5872	0	+
chr4	44931006	44931189	m6AIP_abcam_peak_5877	0	+
chr4	45400039	45400155	m6AIP_abcam_peak_5881	0	-
chr4	46469803	46470009	m6AIP_abcam_peak_5883	0	+
chr4	49650100	49650294	m6AIP_abcam_peak_5898	0	+
chr4	55008456	55008559	m6AIP_abcam_peak_5908	0	+
chr4	55010059	55010187	m6AIP_abcam_peak_5910	0	+
chr4	55010502	55010695	m6AIP_abcam_peak_5911	0	+
chr4	55011528	55011652	m6AIP_abcam_peak_5912	0	+
chr4	55012086	55012272	m6AIP_abcam_peak_5913	0	+
chr4	57710172	57710281	m6AIP_abcam_peak_5925	0	+
chr4	57856838	57856969	m6AIP_abcam_peak_5927	0	+
chr4	58435457	58435633	m6AIP_abcam_peak_5929	0	-
chr4	59720118	59720302	m6AIP_abcam_peak_5934	0	+
chr4	62191971	62192124	m6AIP_abcam_peak_5939	0	-
chr4	62523812	62523917	m6AIP_abcam_peak_5942a	0	-
chr4	62523918	62524119	m6AIP_abcam_peak_5942b	0	-
chr4	63224896	63224996	m6AIP_abcam_peak_5943	0	+
chr4	70337425	70337532	m6AIP_abcam_peak_5950	0	-
chr4	70360863	70360970	m6AIP_abcam_peak_5951	0	-
chr4	83465007	83465169	m6AIP_abcam_peak_5961	0	-
chr4	84291994	84292133	m6AIP_abcam_peak_5964a	0	-
chr4	84292134	84292310	m6AIP_abcam_peak_5964b	0	-
chr4	84293425	84293553	m6AIP_abcam_peak_5965	0	-
chr4	86825037	86825168	m6AIP_abcam_peak_5973a	0	+
chr4	88720305	88720485	m6AIP_abcam_peak_5976a	0	-
chr4	89179590	89179688	m6AIP_abcam_peak_5979a	0	+
chr4	95050152	95050324	m6AIP_abcam_peak_5985	0	-
chr4	98733338	98733588	m6AIP_abcam_peak_5986	0	+
chr4	98736538	98736708	m6AIP_abcam_peak_5987	0	+
chr4	98737472	98737549	m6AIP_abcam_peak_5989a	0	+
chr4	98737550	98737661	m6AIP_abcam_peak_5989b	0	+
chr4	98779972	98780124	m6AIP_abcam_peak_5992	0	-
chr4	98930977	98931084	m6AIP_abcam_peak_5993a	0	+
chr4	98931085	98931165	m6AIP_abcam_peak_5993b	0	+
chr4	101003229	101003321	m6AIP_abcam_peak_5999a	0	+
chr4	106586903	106587085	m6AIP_abcam_peak_6011	0	+
chr4	108204761	108204875	m6AIP_abcam_peak_6023a	0	-
chr4	108338723	108338854	m6AIP_abcam_peak_6026	0	+
chr4	108340173	108340286	m6AIP_abcam_peak_6027	0	+
chr4	108479240	108479433	m6AIP_abcam_peak_6028	0	+
chr4	108595437	108595539	m6AIP_abcam_peak_6032	0	+
chr4	115835221	115835368	m6AIP_abcam_peak_6042	0	+
chr4	116307708	116307866	m6AIP_abcam_peak_6046	0	-
chr4	116602165	116602271	m6AIP_abcam_peak_6049	0	-
chr4	116611051	116611215	m6AIP_abcam_peak_6051a	0	-
chr4	116611216	116611261	m6AIP_abcam_peak_6051b	0	-
chr4	116611262	116611394	m6AIP_abcam_peak_6051c	0	-
chr4	116804715	116804910	m6AIP_abcam_peak_6053b	0	-
chr4	117489641	117489811	m6AIP_abcam_peak_6059	0	-
chr4	117890320	117890482	m6AIP_abcam_peak_6064	0	-
chr4	118236389	118236549	m6AIP_abcam_peak_6071	0	-
chr4	118363364	118363465	m6AIP_abcam_peak_6072b	0	-
chr4	119136762	119136934	m6AIP_abcam_peak_6073	0	+
chr4	121147287	121147368	m6AIP_abcam_peak_6082a	0	-
chr4	121147369	121147452	m6AIP_abcam_peak_6082b	0	-
chr4	123434758	123434878	m6AIP_abcam_peak_6093	0	-
chr4	123472592	123472663	m6AIP_abcam_peak_6094a	0	-
chr4	123472664	123472764	m6AIP_abcam_peak_6094b	0	-
chr4	123484108	123484244	m6AIP_abcam_peak_6096	0	-
chr4	124923711	124923841	m6AIP_abcam_peak_6105	0	-
chr4	125071096	125071283	m6AIP_abcam_peak_6107	0	+
chr4	125072735	125072880	m6AIP_abcam_peak_6108	0	+
chr4	125708764	125708922	m6AIP_abcam_peak_6116a	0	+
chr4	125709479	125709592	m6AIP_abcam_peak_6117	0	+
chr4	126585802	126585904	m6AIP_abcam_peak_6122	0	+
chr4	126593306	126593445	m6AIP_abcam_peak_6123	0	+
chr4	127195180	127195285	m6AIP_abcam_peak_6128	0	+
chr4	127247150	127247254	m6AIP_abcam_peak_6129	0	+
chr4	128586707	128586854	m6AIP_abcam_peak_6132c	0	-
chr4	129487566	129487685	m6AIP_abcam_peak_6138	0	+
chr4	131897609	131897772	m6AIP_abcam_peak_6143	0	+
chr4	131901053	131901244	m6AIP_abcam_peak_6144	0	+
chr4	131925578	131925705	m6AIP_abcam_peak_6145b	0	-
chr4	132007251	132007351	m6AIP_abcam_peak_6146	0	-
chr4	132332768	132332969	m6AIP_abcam_peak_6153	0	-
chr4	132370856	132371013	m6AIP_abcam_peak_6154b	0	-
chr4	132459695	132459818	m6AIP_abcam_peak_6155c	0	-
chr4	132552971	132553125	m6AIP_abcam_peak_6159	0	+
chr4	133065419	133065570	m6AIP_abcam_peak_6170	0	+
chr4	133195852	133195970	m6AIP_abcam_peak_6174a	0	+
chr4	133195971	133196102	m6AIP_abcam_peak_6174b	0	+
chr4	133681341	133681477	m6AIP_abcam_peak_6178	0	-
chr4	133681820	133681977	m6AIP_abcam_peak_6179c	0	-
chr4	133685183	133685350	m6AIP_abcam_peak_6180a	0	-
chr4	133685351	133685506	m6AIP_abcam_peak_6180b	0	-
chr4	133720699	133720814	m6AIP_abcam_peak_6181	0	-
chr4	134073314	134073488	m6AIP_abcam_peak_6184	0	+
chr4	134074339	134074469	m6AIP_abcam_peak_6185a	0	+
chr4	134074470	134074617	m6AIP_abcam_peak_6185b	0	+
chr4	134315097	134315262	m6AIP_abcam_peak_6190	0	+
chr4	134371937	134372038	m6AIP_abcam_peak_6191	0	-
chr4	134803273	134803375	m6AIP_abcam_peak_6195	0	-
chr4	135322374	135322454	m6AIP_abcam_peak_6199a	0	-
chr4	135322455	135322537	m6AIP_abcam_peak_6199b	0	-
chr4	136010501	136010634	m6AIP_abcam_peak_6202a	0	-
chr4	136010635	136010754	m6AIP_abcam_peak_6202b	0	-
chr4	136192944	136193078	m6AIP_abcam_peak_6203	0	+
chr4	136542762	136542882	m6AIP_abcam_peak_6208	0	+
chr4	136995605	136995705	m6AIP_abcam_peak_6215	0	-
chr4	137656899	137657014	m6AIP_abcam_peak_6223c	0	+
chr4	138126079	138126246	m6AIP_abcam_peak_6224	0	+
chr4	138456737	138456921	m6AIP_abcam_peak_6227	0	+
chr4	141471662	141471805	m6AIP_abcam_peak_6247	0	-
chr4	141473709	141473894	m6AIP_abcam_peak_6248a	0	-
chr4	141473895	141474012	m6AIP_abcam_peak_6248b	0	-
chr4	141474108	141474297	m6AIP_abcam_peak_6249a	0	-
chr4	141475051	141475224	m6AIP_abcam_peak_6250	0	-
chr4	141577642	141577758	m6AIP_abcam_peak_6258	0	-
chr4	141614346	141614459	m6AIP_abcam_peak_6259	0	-
chr4	143133578	143133828	m6AIP_abcam_peak_6271	0	-
chr4	143417721	143417854	m6AIP_abcam_peak_6275	0	+
chr4	145464630	145464797	m6AIP_abcam_peak_6285	0	+
chr4	145702560	145702726	m6AIP_abcam_peak_6291	0	+
chr4	146469077	146469203	m6AIP_abcam_peak_6300	0	+
chr4	147826431	147826594	m6AIP_abcam_peak_6314	0	-
chr4	148078418	148078585	m6AIP_abcam_peak_6321	0	-
chr4	148146067	148146169	m6AIP_abcam_peak_6322	0	-
chr4	148435265	148435376	m6AIP_abcam_peak_6323	0	-
chr4	148557453	148557557	m6AIP_abcam_peak_6326	0	+
chr4	148617351	148617516	m6AIP_abcam_peak_6328	0	-
chr4	148618493	148618615	m6AIP_abcam_peak_6329a	0	-
chr4	148618616	148618721	m6AIP_abcam_peak_6329b	0	-
chr4	148961423	148961531	m6AIP_abcam_peak_6330	0	-
chr4	149648439	149648551	m6AIP_abcam_peak_6338	0	+
chr4	150406265	150406483	m6AIP_abcam_peak_6347	0	+
chr4	150615251	150615375	m6AIP_abcam_peak_6351	0	+
chr4	152353555	152353689	m6AIP_abcam_peak_6365	0	+
chr4	154019646	154019773	m6AIP_abcam_peak_6366	0	+
chr4	154341412	154341524	m6AIP_abcam_peak_6368	0	-
chr4	155630139	155630330	m6AIP_abcam_peak_6380	0	+
chr4	155634016	155634161	m6AIP_abcam_peak_6381	0	+
chr4	155639741	155639908	m6AIP_abcam_peak_6382	0	+
chr5	3960245	3960324	m6AIP_abcam_peak_6403a	0	+
chr5	3960325	3960425	m6AIP_abcam_peak_6403b	0	+
chr5	3960426	3960576	m6AIP_abcam_peak_6403c	0	+
chr5	4046748	4046903	m6AIP_abcam_peak_6405	0	+
chr5	8397556	8397712	m6AIP_abcam_peak_6409b	0	-
chr5	8397713	8397854	m6AIP_abcam_peak_6409c	0	-
chr5	8397855	8397940	m6AIP_abcam_peak_6409d	0	-
chr5	8397941	8398030	m6AIP_abcam_peak_6409e	0	-
chr5	20998618	20998789	m6AIP_abcam_peak_6420	0	-
chr5	21768450	21768603	m6AIP_abcam_peak_6426	0	-
chr5	23492239	23492362	m6AIP_abcam_peak_6427	0	+
chr5	23496977	23497164	m6AIP_abcam_peak_6429	0	+
chr5	23501855	23502105	m6AIP_abcam_peak_6431	0	+
chr5	23502155	23502290	m6AIP_abcam_peak_6432	0	+
chr5	23502416	23502519	m6AIP_abcam_peak_6433	0	+
chr5	23502683	23502804	m6AIP_abcam_peak_6434	0	+
chr5	23524414	23524536	m6AIP_abcam_peak_6435b	0	-
chr5	23524537	23524671	m6AIP_abcam_peak_6435c	0	-
chr5	25299029	25299135	m6AIP_abcam_peak_6442	0	-
chr5	25300082	25300183	m6AIP_abcam_peak_6443	0	-
chr5	25315557	25315715	m6AIP_abcam_peak_6444	0	-
chr5	31205042	31205184	m6AIP_abcam_peak_6484	0	-
chr5	32827825	32828057	m6AIP_abcam_peak_6494	0	-
chr5	32831131	32831317	m6AIP_abcam_peak_6497	0	-
chr5	33417421	33417593	m6AIP_abcam_peak_6500	0	+
chr5	33843151	33843317	m6AIP_abcam_peak_6504	0	+
chr5	34465536	34465650	m6AIP_abcam_peak_6512	0	+
chr5	34650448	34650661	m6AIP_abcam_peak_6514	0	-
chr5	34966521	34966657	m6AIP_abcam_peak_6517	0	+
chr5	35612655	35612803	m6AIP_abcam_peak_6519	0	+
chr5	36476501	36476650	m6AIP_abcam_peak_6521a	0	-
chr5	36476651	36476862	m6AIP_abcam_peak_6521b	0	-
chr5	36615925	36616069	m6AIP_abcam_peak_6525a	0	-
chr5	36616070	36616168	m6AIP_abcam_peak_6525b	0	-
chr5	37370670	37370797	m6AIP_abcam_peak_6527	0	+
chr5	38230577	38230793	m6AIP_abcam_peak_6529	0	+
chr5	38672236	38672356	m6AIP_abcam_peak_6533	0	-
chr5	38673406	38673535	m6AIP_abcam_peak_6534	0	-
chr5	41794312	41794429	m6AIP_abcam_peak_6538	0	-
chr5	41816829	41816989	m6AIP_abcam_peak_6540c	0	-
chr5	41818959	41819157	m6AIP_abcam_peak_6542	0	-
chr5	41820646	41820896	m6AIP_abcam_peak_6544	0	-
chr5	41821940	41822109	m6AIP_abcam_peak_6546	0	-
chr5	41832275	41832398	m6AIP_abcam_peak_6547a	0	-
chr5	41832399	41832532	m6AIP_abcam_peak_6547b	0	-
chr5	45723634	45723734	m6AIP_abcam_peak_6554	0	-
chr5	52197108	52197210	m6AIP_abcam_peak_6562	0	+
chr5	52643858	52643969	m6AIP_abcam_peak_6563	0	-
chr5	54118875	54118975	m6AIP_abcam_peak_6567	0	+
chr5	64828977	64829123	m6AIP_abcam_peak_6574	0	+
chr5	65279594	65279726	m6AIP_abcam_peak_6575	0	-
chr5	65790178	65790300	m6AIP_abcam_peak_6583	0	+
chr5	65976952	65977124	m6AIP_abcam_peak_6587	0	+
chr5	66452191	66452299	m6AIP_abcam_peak_6589b	0	-
chr5	72976078	72976219	m6AIP_abcam_peak_6596	0	+
chr5	74591738	74591841	m6AIP_abcam_peak_6608	0	+
chr5	74595795	74595958	m6AIP_abcam_peak_6609	0	+
chr5	76998421	76998543	m6AIP_abcam_peak_6613	0	+
chr5	77281007	77281127	m6AIP_abcam_peak_6614a	0	+
chr5	77281128	77281287	m6AIP_abcam_peak_6614b	0	+
chr5	77281288	77281481	m6AIP_abcam_peak_6614c	0	+
chr5	86816995	86817245	m6AIP_abcam_peak_6618	0	+
chr5	86835688	86835828	m6AIP_abcam_peak_6621	0	+
chr5	88554787	88554887	m6AIP_abcam_peak_6622	0	+
chr5	88554990	88555178	m6AIP_abcam_peak_6623	0	+
chr5	88555587	88555774	m6AIP_abcam_peak_6624a	0	+
chr5	88555775	88555922	m6AIP_abcam_peak_6624b	0	+
chr5	90244081	90244191	m6AIP_abcam_peak_6625	0	-
chr5	90253745	90253883	m6AIP_abcam_peak_6627	0	-
chr5	91963274	91963409	m6AIP_abcam_peak_6629	0	+
chr5	92941394	92941585	m6AIP_abcam_peak_6632	0	+
chr5	97086980	97087111	m6AIP_abcam_peak_6634	0	+
chr5	100444185	100444290	m6AIP_abcam_peak_6635b	0	-
chr5	100485335	100485530	m6AIP_abcam_peak_6636	0	-
chr5	100796500	100796661	m6AIP_abcam_peak_6639	0	-
chr5	100796847	100797002	m6AIP_abcam_peak_6640	0	-
chr5	104519672	104519837	m6AIP_abcam_peak_6653	0	+
chr5	104521941	104522080	m6AIP_abcam_peak_6655	0	+
chr5	104522178	104522259	m6AIP_abcam_peak_6656a	0	+
chr5	104522260	104522369	m6AIP_abcam_peak_6656b	0	+
chr5	104814144	104814255	m6AIP_abcam_peak_6663a	0	-
chr5	104814256	104814374	m6AIP_abcam_peak_6663b	0	-
chr5	105811903	105812067	m6AIP_abcam_peak_6669	0	+
chr5	105914674	105914903	m6AIP_abcam_peak_6672	0	+
chr5	107795745	107795847	m6AIP_abcam_peak_6681	0	-
chr5	108269533	108269641	m6AIP_abcam_peak_6686a	0	+
chr5	108269642	108269781	m6AIP_abcam_peak_6686b	0	+
chr5	110775011	110775209	m6AIP_abcam_peak_6703	0	-
chr5	113942609	113942720	m6AIP_abcam_peak_6726	0	-
chr5	114714590	114714712	m6AIP_abcam_peak_6732	0	+
chr5	114949204	114949423	m6AIP_abcam_peak_6733	0	-
chr5	115145286	115145406	m6AIP_abcam_peak_6736	0	-
chr5	115645607	115645711	m6AIP_abcam_peak_6743a	0	+
chr5	115645712	115645840	m6AIP_abcam_peak_6743b	0	+
chr5	115724653	115724800	m6AIP_abcam_peak_6744	0	-
chr5	117105206	117105345	m6AIP_abcam_peak_6750	0	-
chr5	117265958	117266078	m6AIP_abcam_peak_6754	0	+
chr5	117352986	117353102	m6AIP_abcam_peak_6755	0	+
chr5	117414474	117414594	m6AIP_abcam_peak_6761	0	+
chr5	118741917	118742112	m6AIP_abcam_peak_6772	0	+
chr5	119673998	119674199	m6AIP_abcam_peak_6776	0	+
chr5	120484853	120485015	m6AIP_abcam_peak_6778	0	-
chr5	121254204	121254310	m6AIP_abcam_peak_6784	0	+
chr5	122443805	122443905	m6AIP_abcam_peak_6797	0	+
chr5	122932461	122932585	m6AIP_abcam_peak_6803a	0	-
chr5	122932586	122932698	m6AIP_abcam_peak_6803b	0	-
chr5	123147913	123148051	m6AIP_abcam_peak_6805	0	+
chr5	123148358	123148490	m6AIP_abcam_peak_6806	0	+
chr5	123158531	123158746	m6AIP_abcam_peak_6808	0	+
chr5	123372224	123372367	m6AIP_abcam_peak_6811a	0	+
chr5	123373537	123373663	m6AIP_abcam_peak_6812	0	+
chr5	123445782	123445860	m6AIP_abcam_peak_6813a	0	+
chr5	123445861	123445967	m6AIP_abcam_peak_6813b	0	+
chr5	123653761	123653861	m6AIP_abcam_peak_6817	0	-
chr5	123700470	123700621	m6AIP_abcam_peak_6818b	0	-
chr5	123739580	123739653	m6AIP_abcam_peak_6819a	0	-
chr5	123739654	123739745	m6AIP_abcam_peak_6819b	0	-
chr5	124002343	124002520	m6AIP_abcam_peak_6823	0	+
chr5	124568561	124568692	m6AIP_abcam_peak_6824a	0	+
chr5	124570854	124570972	m6AIP_abcam_peak_6825	0	-
chr5	125017904	125018004	m6AIP_abcam_peak_6826	0	-
chr5	125454727	125454959	m6AIP_abcam_peak_6831	0	+
chr5	129983751	129983924	m6AIP_abcam_peak_6841	0	+
chr5	135217319	135217455	m6AIP_abcam_peak_6854	0	+
chr5	135217975	135218225	m6AIP_abcam_peak_6855	0	+
chr5	136988292	136988392	m6AIP_abcam_peak_6863	0	+
chr5	137113837	137114004	m6AIP_abcam_peak_6865	0	-
chr5	137299767	137299892	m6AIP_abcam_peak_6867b	0	-
chr5	137299974	137300173	m6AIP_abcam_peak_6868	0	-
chr5	138100749	138100859	m6AIP_abcam_peak_6877a	0	+
chr5	138100860	138100985	m6AIP_abcam_peak_6877b	0	+
chr5	138976999	138977122	m6AIP_abcam_peak_6881b	0	-
chr5	140337743	140337844	m6AIP_abcam_peak_6889	0	+
chr5	142457822	142458052	m6AIP_abcam_peak_6893	0	+
chr5	142885809	142885915	m6AIP_abcam_peak_6901	0	-
chr5	143245754	143245891	m6AIP_abcam_peak_6905	0	+
chr5	144174937	144175095	m6AIP_abcam_peak_6914	0	+
chr5	146211725	146211847	m6AIP_abcam_peak_6924	0	-
chr5	146958887	146959111	m6AIP_abcam_peak_6930	0	-
chr5	148332290	148332438	m6AIP_abcam_peak_6933	0	-
chr5	149213475	149213694	m6AIP_abcam_peak_6939	0	+
chr5	150539359	150539551	m6AIP_abcam_peak_6943	0	+
chr5	150800661	150800778	m6AIP_abcam_peak_6950	0	+
chr6	4759758	4759916	m6AIP_abcam_peak_6959	0	+
chr6	4760188	4760321	m6AIP_abcam_peak_6960	0	+
chr6	5057404	5057527	m6AIP_abcam_peak_6965	0	+
chr6	5159547	5159755	m6AIP_abcam_peak_6968	0	+
chr6	11933339	11933589	m6AIP_abcam_peak_6976	0	+
chr6	11933707	11933816	m6AIP_abcam_peak_6977	0	+
chr6	13084293	13084423	m6AIP_abcam_peak_6978	0	+
chr6	21973645	21973780	m6AIP_abcam_peak_6981	0	+
chr6	28420769	28420978	m6AIP_abcam_peak_6982	0	-
chr6	29154844	29154917	m6AIP_abcam_peak_6991a	0	-
chr6	29155059	29155229	m6AIP_abcam_peak_6991c	0	-
chr6	31522930	31523072	m6AIP_abcam_peak_7001	0	-
chr6	31528638	31528848	m6AIP_abcam_peak_7002	0	-
chr6	33972022	33972199	m6AIP_abcam_peak_7025	0	+
chr6	38194516	38194682	m6AIP_abcam_peak_7038	0	-
chr6	38463557	38463695	m6AIP_abcam_peak_7039	0	+
chr6	38491490	38491704	m6AIP_abcam_peak_7042a	0	+
chr6	38603238	38603374	m6AIP_abcam_peak_7044	0	+
chr6	38818870	38818988	m6AIP_abcam_peak_7046	0	-
chr6	39523540	39523674	m6AIP_abcam_peak_7054	0	-
chr6	71284569	71284669	m6AIP_abcam_peak_7120	0	+
chr6	71604007	71604139	m6AIP_abcam_peak_7123	0	-
chr6	71881165	71881267	m6AIP_abcam_peak_7127	0	-
chr6	83369108	83369273	m6AIP_abcam_peak_7146	0	-
chr6	83929952	83930063	m6AIP_abcam_peak_7150	0	+
chr6	83977258	83977361	m6AIP_abcam_peak_7154	0	+
chr6	83979449	83979594	m6AIP_abcam_peak_7155a	0	+
chr6	83979595	83979714	m6AIP_abcam_peak_7155b	0	+
chr6	84908186	84908344	m6AIP_abcam_peak_7156	0	-
chr6	85587694	85587821	m6AIP_abcam_peak_7166	0	+
chr6	85622575	85622781	m6AIP_abcam_peak_7167	0	+
chr6	90689648	90689898	m6AIP_abcam_peak_7193	0	-
chr6	91987283	91987423	m6AIP_abcam_peak_7202	0	+
chr6	91987635	91987745	m6AIP_abcam_peak_7203	0	+
chr6	92189275	92189409	m6AIP_abcam_peak_7205	0	-
chr6	92242984	92243110	m6AIP_abcam_peak_7208b	0	-
chr6	93678750	93678917	m6AIP_abcam_peak_7209	0	-
chr6	93745583	93745739	m6AIP_abcam_peak_7210a	0	-
chr6	93745740	93745921	m6AIP_abcam_peak_7210b	0	-
chr6	97176364	97176467	m6AIP_abcam_peak_7216b	0	-
chr6	98017822	98017950	m6AIP_abcam_peak_7219	0	+
chr6	108665317	108665430	m6AIP_abcam_peak_7227	0	+
chr6	113318479	113318555	m6AIP_abcam_peak_7234a	0	+
chr6	113318556	113318633	m6AIP_abcam_peak_7234b	0	+
chr6	113702178	113702258	m6AIP_abcam_peak_7236a	0	+
chr6	113702259	113702383	m6AIP_abcam_peak_7236b	0	+
chr6	115803771	115803867	m6AIP_abcam_peak_7244a	0	+
chr6	115803868	115803968	m6AIP_abcam_peak_7244b	0	+
chr6	116043314	116043433	m6AIP_abcam_peak_7246b	0	-
chr6	116134193	116134344	m6AIP_abcam_peak_7247	0	-
chr6	118396180	118396363	m6AIP_abcam_peak_7254	0	-
chr6	118405122	118405299	m6AIP_abcam_peak_7255b	0	-
chr6	119572368	119572478	m6AIP_abcam_peak_7261	0	-
chr6	119722225	119722349	m6AIP_abcam_peak_7262	0	-
chr6	119925076	119925199	m6AIP_abcam_peak_7267	0	-
chr6	119963193	119963348	m6AIP_abcam_peak_7269	0	-
chr6	120426775	120426893	m6AIP_abcam_peak_7276	0	+
chr6	120431929	120432111	m6AIP_abcam_peak_7277a	0	+
chr6	120432112	120432233	m6AIP_abcam_peak_7277b	0	+
chr6	120756567	120756657	m6AIP_abcam_peak_7279a	0	+
chr6	120756658	120756748	m6AIP_abcam_peak_7279b	0	+
chr6	120758092	120758266	m6AIP_abcam_peak_7280	0	+
chr6	120959663	120959795	m6AIP_abcam_peak_7285b	0	-
chr6	120973476	120973652	m6AIP_abcam_peak_7286	0	-
chr6	122323383	122323557	m6AIP_abcam_peak_7287	0	-
chr6	122713425	122713543	m6AIP_abcam_peak_7294b	0	+
chr6	124746764	124746859	m6AIP_abcam_peak_7297a	0	-
chr6	124746860	124746939	m6AIP_abcam_peak_7297b	0	-
chr6	124914591	124914764	m6AIP_abcam_peak_7303b	0	-
chr6	125122746	125122853	m6AIP_abcam_peak_7307	0	+
chr6	125137048	125137151	m6AIP_abcam_peak_7308	0	+
chr6	125307010	125307147	m6AIP_abcam_peak_7310	0	-
chr6	125361994	125362165	m6AIP_abcam_peak_7311	0	+
chr6	128228242	128228331	m6AIP_abcam_peak_7316a	0	-
chr6	128228332	128228438	m6AIP_abcam_peak_7316b	0	-
chr6	128434813	128434918	m6AIP_abcam_peak_7319	0	-
chr6	134450852	134451007	m6AIP_abcam_peak_7324b	0	-
chr6	134541916	134542029	m6AIP_abcam_peak_7326b	0	-
chr6	135023215	135023375	m6AIP_abcam_peak_7331a	0	+
chr6	135083824	135083953	m6AIP_abcam_peak_7332	0	+
chr6	140550758	140550874	m6AIP_abcam_peak_7337	0	+
chr6	145815752	145815927	m6AIP_abcam_peak_7346	0	+
chr6	146554035	146554177	m6AIP_abcam_peak_7347	0	-
chr6	148843241	148843405	m6AIP_abcam_peak_7355	0	-
chr6	149068352	149068528	m6AIP_abcam_peak_7359	0	-
chr6	149325574	149325695	m6AIP_abcam_peak_7361a	0	+
chr6	149325696	149325800	m6AIP_abcam_peak_7361b	0	+
chr6	149409429	149409541	m6AIP_abcam_peak_7363	0	+
chr7	3296970	3297090	m6AIP_abcam_peak_7367a	0	+
chr7	3630549	3630650	m6AIP_abcam_peak_7378	0	+
chr7	4147925	4148079	m6AIP_abcam_peak_7380	0	+
chr7	4481856	4481972	m6AIP_abcam_peak_7382	0	-
chr7	4920834	4920957	m6AIP_abcam_peak_7390	0	+
chr7	4992926	4993110	m6AIP_abcam_peak_7391	0	-
chr7	5007710	5007828	m6AIP_abcam_peak_7392	0	-
chr7	12775319	12775473	m6AIP_abcam_peak_7402	0	-
chr7	12848699	12848808	m6AIP_abcam_peak_7403	0	+
chr7	12928718	12928818	m6AIP_abcam_peak_7405	0	+
chr7	13005906	13006041	m6AIP_abcam_peak_7409	0	-
chr7	15988406	15988543	m6AIP_abcam_peak_7416	0	-
chr7	16117584	16117737	m6AIP_abcam_peak_7420a	0	+
chr7	16282809	16282909	m6AIP_abcam_peak_7422	0	-
chr7	16562852	16562983	m6AIP_abcam_peak_7430	0	-
chr7	16563614	16563773	m6AIP_abcam_peak_7431	0	-
chr7	16564249	16564410	m6AIP_abcam_peak_7432	0	-
chr7	16564947	16565086	m6AIP_abcam_peak_7433d	0	-
chr7	16870088	16870261	m6AIP_abcam_peak_7436	0	+
chr7	16916767	16916973	m6AIP_abcam_peak_7438	0	-
chr7	19078163	19078271	m6AIP_abcam_peak_7444	0	+
chr7	19136295	19136379	m6AIP_abcam_peak_7446a	0	+
chr7	19136380	19136537	m6AIP_abcam_peak_7446b	0	+
chr7	19356574	19356725	m6AIP_abcam_peak_7449	0	-
chr7	19356993	19357147	m6AIP_abcam_peak_7450a	0	-
chr7	19357148	19357317	m6AIP_abcam_peak_7450b	0	-
chr7	24228318	24228513	m6AIP_abcam_peak_7462	0	-
chr7	24229059	24229160	m6AIP_abcam_peak_7463	0	-
chr7	25224947	25225070	m6AIP_abcam_peak_7470a	0	+
chr7	25225071	25225195	m6AIP_abcam_peak_7470b	0	+
chr7	25363520	25363620	m6AIP_abcam_peak_7478	0	+
chr7	25365071	25365285	m6AIP_abcam_peak_7479	0	+
chr7	25711282	25711385	m6AIP_abcam_peak_7484	0	-
chr7	26665684	26665875	m6AIP_abcam_peak_7488	0	-
chr7	27227520	27227735	m6AIP_abcam_peak_7493	0	-
chr7	27227848	27228015	m6AIP_abcam_peak_7494	0	-
chr7	27281334	27281438	m6AIP_abcam_peak_7495	0	+
chr7	27518594	27518844	m6AIP_abcam_peak_7503	0	+
chr7	27990351	27990507	m6AIP_abcam_peak_7514	0	-
chr7	28268588	28268714	m6AIP_abcam_peak_7518	0	+
chr7	28331429	28331561	m6AIP_abcam_peak_7519	0	-
chr7	28398761	28398942	m6AIP_abcam_peak_7524b	0	+
chr7	28798628	28798728	m6AIP_abcam_peak_7530	0	+
chr7	29083433	29083571	m6AIP_abcam_peak_7535	0	-
chr7	29777032	29777144	m6AIP_abcam_peak_7553	0	+
chr7	29829624	29829784	m6AIP_abcam_peak_7555	0	+
chr7	29844182	29844298	m6AIP_abcam_peak_7556	0	-
chr7	29894679	29894779	m6AIP_abcam_peak_7558	0	-
chr7	29914676	29914794	m6AIP_abcam_peak_7560	0	+
chr7	29935764	29935867	m6AIP_abcam_peak_7565	0	-
chr7	30022196	30022346	m6AIP_abcam_peak_7567	0	+
chr7	30022541	30022702	m6AIP_abcam_peak_7568	0	+
chr7	30539280	30539400	m6AIP_abcam_peak_7581	0	-
chr7	30585607	30585763	m6AIP_abcam_peak_7583	0	-
chr7	30586159	30586264	m6AIP_abcam_peak_7584a	0	-
chr7	34202390	34202572	m6AIP_abcam_peak_7589	0	-
chr7	36771514	36771740	m6AIP_abcam_peak_7605	0	+
chr7	37961604	37961715	m6AIP_abcam_peak_7606	0	-
chr7	42609611	42609751	m6AIP_abcam_peak_7628a	0	-
chr7	42610154	42610334	m6AIP_abcam_peak_7629	0	-
chr7	42660755	42660861	m6AIP_abcam_peak_7630	0	-
chr7	42662471	42662608	m6AIP_abcam_peak_7632	0	-
chr7	42818661	42818750	m6AIP_abcam_peak_7642a	0	-
chr7	42818751	42818875	m6AIP_abcam_peak_7642b	0	-
chr7	43189687	43189838	m6AIP_abcam_peak_7647	0	+
chr7	43190344	43190594	m6AIP_abcam_peak_7648	0	+
chr7	43590731	43590929	m6AIP_abcam_peak_7661	0	+
chr7	44812448	44812579	m6AIP_abcam_peak_7673	0	-
chr7	44974662	44974771	m6AIP_abcam_peak_7682	0	-
chr7	45008544	45008647	m6AIP_abcam_peak_7684	0	-
chr7	45047713	45047872	m6AIP_abcam_peak_7686c	0	-
chr7	45376789	45376889	m6AIP_abcam_peak_7687	0	-
chr7	45473854	45473954	m6AIP_abcam_peak_7689	0	-
chr7	45523956	45524101	m6AIP_abcam_peak_7690	0	-
chr7	45524934	45525086	m6AIP_abcam_peak_7691	0	-
chr7	45794569	45794782	m6AIP_abcam_peak_7694a	0	+
chr7	45794783	45794926	m6AIP_abcam_peak_7694b	0	+
chr7	46998752	46999002	m6AIP_abcam_peak_7698	0	-
chr7	48870985	48871180	m6AIP_abcam_peak_7699	0	-
chr7	49452704	49452805	m6AIP_abcam_peak_7700a	0	+
chr7	49452806	49452960	m6AIP_abcam_peak_7700b	0	+
chr7	49607157	49607305	m6AIP_abcam_peak_7701	0	+
chr7	59275868	59276034	m6AIP_abcam_peak_7708	0	+
chr7	63891144	63891379	m6AIP_abcam_peak_7714	0	-
chr7	65303024	65303118	m6AIP_abcam_peak_7717a	0	-
chr7	65303119	65303241	m6AIP_abcam_peak_7717b	0	-
chr7	66659849	66659950	m6AIP_abcam_peak_7721b	0	-
chr7	73429785	73429992	m6AIP_abcam_peak_7735b	0	-
chr7	73451748	73451864	m6AIP_abcam_peak_7737	0	-
chr7	73507812	73507968	m6AIP_abcam_peak_7738	0	-
chr7	75609011	75609163	m6AIP_abcam_peak_7739	0	+
chr7	75609567	75609645	m6AIP_abcam_peak_7740a	0	+
chr7	75609646	75609725	m6AIP_abcam_peak_7740b	0	+
chr7	79693860	79693979	m6AIP_abcam_peak_7750	0	+
chr7	79841817	79842007	m6AIP_abcam_peak_7755	0	-
chr7	80081603	80081778	m6AIP_abcam_peak_7761	0	+
chr7	80091361	80091503	m6AIP_abcam_peak_7762	0	+
chr7	80226117	80226237	m6AIP_abcam_peak_7764	0	+
chr7	80238969	80239133	m6AIP_abcam_peak_7766	0	+
chr7	80513320	80513443	m6AIP_abcam_peak_7772c	0	-
chr7	80723854	80724033	m6AIP_abcam_peak_7775	0	-
chr7	81041769	81041875	m6AIP_abcam_peak_7781	0	+
chr7	81077921	81078171	m6AIP_abcam_peak_7782	0	+
chr7	81092216	81092408	m6AIP_abcam_peak_7783a	0	+
chr7	81092409	81092581	m6AIP_abcam_peak_7783b	0	+
chr7	81093672	81093859	m6AIP_abcam_peak_7784	0	+
chr7	83882104	83882213	m6AIP_abcam_peak_7792	0	-
chr7	83897793	83897915	m6AIP_abcam_peak_7793a	0	+
chr7	92644666	92644774	m6AIP_abcam_peak_7800	0	-
chr7	92658001	92658123	m6AIP_abcam_peak_7802	0	-
chr7	92661201	92661349	m6AIP_abcam_peak_7805	0	-
chr7	92858820	92859023	m6AIP_abcam_peak_7809	0	-
chr7	96874307	96874421	m6AIP_abcam_peak_7839c	0	+
chr7	96894785	96894968	m6AIP_abcam_peak_7840	0	+
chr7	96895872	96896122	m6AIP_abcam_peak_7842	0	+
chr7	97660854	97661009	m6AIP_abcam_peak_7846b	0	+
chr7	97685476	97685661	m6AIP_abcam_peak_7848a	0	+
chr7	98594895	98595145	m6AIP_abcam_peak_7853	0	-
chr7	100872850	100872947	m6AIP_abcam_peak_7871a	0	-
chr7	100930171	100930280	m6AIP_abcam_peak_7875	0	-
chr7	101787598	101787723	m6AIP_abcam_peak_7876	0	+
chr7	102007460	102007570	m6AIP_abcam_peak_7883	0	+
chr7	104232652	104232897	m6AIP_abcam_peak_7890	0	+
chr7	107436311	107436418	m6AIP_abcam_peak_7899a	0	+
chr7	109557278	109557390	m6AIP_abcam_peak_7902a	0	-
chr7	110052651	110052755	m6AIP_abcam_peak_7903a	0	+
chr7	110052756	110052823	m6AIP_abcam_peak_7903b	0	+
chr7	110142032	110142192	m6AIP_abcam_peak_7907	0	+
chr7	111033692	111033830	m6AIP_abcam_peak_7913	0	+
chr7	118134860	118135078	m6AIP_abcam_peak_7935a	0	-
chr7	118156581	118156752	m6AIP_abcam_peak_7937	0	-
chr7	118848502	118848611	m6AIP_abcam_peak_7941	0	-
chr7	118852599	118852696	m6AIP_abcam_peak_7942a	0	-
chr7	118852697	118852816	m6AIP_abcam_peak_7942b	0	-
chr7	119716802	119716910	m6AIP_abcam_peak_7943	0	-
chr7	119786222	119786327	m6AIP_abcam_peak_7945	0	-
chr7	121648642	121648868	m6AIP_abcam_peak_7950c	0	-
chr7	122999684	122999847	m6AIP_abcam_peak_7956	0	+
chr7	123001920	123002113	m6AIP_abcam_peak_7958b	0	+
chr7	126152875	126153017	m6AIP_abcam_peak_7968	0	-
chr7	126862552	126862767	m6AIP_abcam_peak_7975	0	+
chr7	126863433	126863683	m6AIP_abcam_peak_7976	0	+
chr7	126863816	126864046	m6AIP_abcam_peak_7977	0	+
chr7	127016445	127016553	m6AIP_abcam_peak_7979	0	-
chr7	127022401	127022605	m6AIP_abcam_peak_7980	0	-
chr7	127195332	127195425	m6AIP_abcam_peak_7982a	0	-
chr7	127198706	127198892	m6AIP_abcam_peak_7984	0	-
chr7	127236991	127237149	m6AIP_abcam_peak_7987	0	+
chr7	127612289	127612407	m6AIP_abcam_peak_8006	0	-
chr7	127767996	127768101	m6AIP_abcam_peak_8010	0	+
chr7	127768213	127768442	m6AIP_abcam_peak_8011	0	+
chr7	127785095	127785200	m6AIP_abcam_peak_8012	0	+
chr7	127841877	127842004	m6AIP_abcam_peak_8013	0	+
chr7	127868236	127868338	m6AIP_abcam_peak_8015	0	-
chr7	128237663	128237764	m6AIP_abcam_peak_8026	0	+
chr7	130622188	130622324	m6AIP_abcam_peak_8034	0	+
chr7	130624337	130624463	m6AIP_abcam_peak_8035	0	+
chr7	130728924	130729155	m6AIP_abcam_peak_8038a	0	+
chr7	130729468	130729709	m6AIP_abcam_peak_8038c	0	+
chr7	132988175	132988322	m6AIP_abcam_peak_8050	0	-
chr7	133709392	133709525	m6AIP_abcam_peak_8051	0	+
chr7	135695923	135696099	m6AIP_abcam_peak_8057	0	-
chr7	135697958	135698095	m6AIP_abcam_peak_8058	0	-
chr7	135699148	135699285	m6AIP_abcam_peak_8059	0	-
chr7	135699393	135699472	m6AIP_abcam_peak_8060a	0	-
chr7	135699473	135699653	m6AIP_abcam_peak_8060b	0	-
chr7	135699849	135700027	m6AIP_abcam_peak_8061	0	-
chr7	135700483	135700617	m6AIP_abcam_peak_8062a	0	-
chr7	135700618	135700819	m6AIP_abcam_peak_8062b	0	-
chr7	135708127	135708286	m6AIP_abcam_peak_8063	0	-
chr7	138836101	138836206	m6AIP_abcam_peak_8066b	0	-
chr7	139255980	139256100	m6AIP_abcam_peak_8071	0	+
chr7	141259526	141259663	m6AIP_abcam_peak_8086	0	+
chr7	141259763	141259863	m6AIP_abcam_peak_8087	0	+
chr7	141262397	141262506	m6AIP_abcam_peak_8089	0	+
chr7	143225380	143225480	m6AIP_abcam_peak_8100	0	-
chr7	143258176	143258311	m6AIP_abcam_peak_8101	0	-
chr7	143287496	143287644	m6AIP_abcam_peak_8104a	0	-
chr7	143287645	143287843	m6AIP_abcam_peak_8104b	0	-
chr7	143295076	143295193	m6AIP_abcam_peak_8105a	0	-
chr7	143295194	143295371	m6AIP_abcam_peak_8105b	0	-
chr7	144461246	144461347	m6AIP_abcam_peak_8110	0	-
chr8	4524656	4524860	m6AIP_abcam_peak_8129	0	+
chr8	4524960	4525100	m6AIP_abcam_peak_8130a	0	+
chr8	4525101	4525284	m6AIP_abcam_peak_8130b	0	+
chr8	8683760	8683873	m6AIP_abcam_peak_8132a	0	-
chr8	8683874	8684025	m6AIP_abcam_peak_8132b	0	-
chr8	11005414	11005664	m6AIP_abcam_peak_8135	0	-
chr8	11561546	11561677	m6AIP_abcam_peak_8137	0	+
chr8	11561825	11561942	m6AIP_abcam_peak_8138a	0	+
chr8	13798267	13798417	m6AIP_abcam_peak_8154	0	+
chr8	13880980	13881138	m6AIP_abcam_peak_8158	0	+
chr8	22027923	22028097	m6AIP_abcam_peak_8173	0	-
chr8	22176825	22176946	m6AIP_abcam_peak_8175	0	-
chr8	22560939	22561097	m6AIP_abcam_peak_8179	0	+
chr8	22938202	22938402	m6AIP_abcam_peak_8186a	0	+
chr8	22938403	22938604	m6AIP_abcam_peak_8186b	0	+
chr8	22939812	22939939	m6AIP_abcam_peak_8187a	0	+
chr8	22939940	22940078	m6AIP_abcam_peak_8187b	0	+
chr8	23446771	23446937	m6AIP_abcam_peak_8191	0	+
chr8	25573843	25574035	m6AIP_abcam_peak_8194	0	+
chr8	25640844	25641019	m6AIP_abcam_peak_8198a	0	+
chr8	25641020	25641197	m6AIP_abcam_peak_8198b	0	+
chr8	31160482	31160589	m6AIP_abcam_peak_8209	0	-
chr8	31235793	31235896	m6AIP_abcam_peak_8211	0	+
chr8	34818803	34818976	m6AIP_abcam_peak_8217	0	+
chr8	36567853	36567993	m6AIP_abcam_peak_8220	0	-
chr8	41275902	41276009	m6AIP_abcam_peak_8225	0	+
chr8	43130054	43130182	m6AIP_abcam_peak_8227a	0	-
chr8	43141142	43141301	m6AIP_abcam_peak_8229b	0	-
chr8	44950606	44950713	m6AIP_abcam_peak_8234a	0	+
chr8	45023018	45023130	m6AIP_abcam_peak_8237a	0	+
chr8	45023626	45023733	m6AIP_abcam_peak_8238	0	+
chr8	45026212	45026462	m6AIP_abcam_peak_8240	0	+
chr8	47191909	47192096	m6AIP_abcam_peak_8245	0	-
chr8	47669001	47669101	m6AIP_abcam_peak_8247	0	-
chr8	53599316	53599417	m6AIP_abcam_peak_8252	0	-
chr8	60671338	60671564	m6AIP_abcam_peak_8256	0	+
chr8	60671723	60671973	m6AIP_abcam_peak_8257	0	+
chr8	60929205	60929314	m6AIP_abcam_peak_8260	0	-
chr8	64718898	64719069	m6AIP_abcam_peak_8264	0	-
chr8	67963577	67963693	m6AIP_abcam_peak_8268	0	-
chr8	67963930	67964057	m6AIP_abcam_peak_8269	0	-
chr8	69302425	69302587	m6AIP_abcam_peak_8271	0	+
chr8	69611170	69611354	m6AIP_abcam_peak_8276	0	-
chr8	69935896	69935971	m6AIP_abcam_peak_8282a	0	-
chr8	69935972	69936048	m6AIP_abcam_peak_8282b	0	-
chr8	70131790	70131936	m6AIP_abcam_peak_8285	0	-
chr8	70585748	70585906	m6AIP_abcam_peak_8291	0	+
chr8	71348508	71348621	m6AIP_abcam_peak_8303a	0	+
chr8	72445138	72445277	m6AIP_abcam_peak_8313	0	+
chr8	77596622	77596738	m6AIP_abcam_peak_8331b	0	-
chr8	77596739	77596923	m6AIP_abcam_peak_8331c	0	-
chr8	79372081	79372186	m6AIP_abcam_peak_8346	0	-
chr8	80788628	80788714	m6AIP_abcam_peak_8351a	0	-
chr8	80788715	80788802	m6AIP_abcam_peak_8351b	0	-
chr8	82764277	82764492	m6AIP_abcam_peak_8354	0	-
chr8	83609983	83610160	m6AIP_abcam_peak_8355	0	+
chr8	83669969	83670102	m6AIP_abcam_peak_8358	0	-
chr8	83941020	83941126	m6AIP_abcam_peak_8362a	0	+
chr8	83998900	83999087	m6AIP_abcam_peak_8363	0	+
chr8	84028937	84029117	m6AIP_abcam_peak_8364a	0	+
chr8	84029118	84029299	m6AIP_abcam_peak_8364b	0	+
chr8	84029365	84029615	m6AIP_abcam_peak_8364c	0	+
chr8	84672996	84673125	m6AIP_abcam_peak_8370	0	-
chr8	84842651	84842901	m6AIP_abcam_peak_8373	0	-
chr8	84922630	84922819	m6AIP_abcam_peak_8376	0	+
chr8	85080637	85080776	m6AIP_abcam_peak_8381	0	-
chr8	85546637	85546757	m6AIP_abcam_peak_8382	0	-
chr8	85553300	85553405	m6AIP_abcam_peak_8383	0	-
chr8	90932828	90932999	m6AIP_abcam_peak_8409	0	+
chr8	91033338	91033485	m6AIP_abcam_peak_8411a	0	+
chr8	91122477	91122616	m6AIP_abcam_peak_8415	0	+
chr8	95643153	95643345	m6AIP_abcam_peak_8420	0	+
chr8	95644243	95644353	m6AIP_abcam_peak_8423	0	+
chr8	104227045	104227185	m6AIP_abcam_peak_8430	0	-
chr8	104420093	104420232	m6AIP_abcam_peak_8432	0	-
chr8	105617998	105618100	m6AIP_abcam_peak_8436a	0	+
chr8	105618101	105618219	m6AIP_abcam_peak_8436b	0	+
chr8	105663755	105663841	m6AIP_abcam_peak_8437a	0	+
chr8	105770145	105770250	m6AIP_abcam_peak_8441	0	-
chr8	106010199	106010301	m6AIP_abcam_peak_8447	0	-
chr8	106078805	106078924	m6AIP_abcam_peak_8448	0	+
chr8	106079206	106079321	m6AIP_abcam_peak_8449	0	+
chr8	106108661	106108773	m6AIP_abcam_peak_8450	0	+
chr8	107344761	107344892	m6AIP_abcam_peak_8466	0	+
chr8	107580903	107581062	m6AIP_abcam_peak_8469	0	-
chr8	108793481	108793731	m6AIP_abcam_peak_8473	0	+
chr8	108950535	108950668	m6AIP_abcam_peak_8476	0	+
chr8	108950784	108950891	m6AIP_abcam_peak_8477	0	+
chr8	109732774	109732902	m6AIP_abcam_peak_8481f	0	-
chr8	111046918	111047025	m6AIP_abcam_peak_8490	0	+
chr8	111713320	111713471	m6AIP_abcam_peak_8501	0	-
chr8	111841870	111842019	m6AIP_abcam_peak_8502	0	-
chr8	111845142	111845254	m6AIP_abcam_peak_8503	0	-
chr8	111982491	111982675	m6AIP_abcam_peak_8504b	0	-
chr8	116956720	116956853	m6AIP_abcam_peak_8516a	0	+
chr8	116957504	116957674	m6AIP_abcam_peak_8517a	0	+
chr8	119598710	119598815	m6AIP_abcam_peak_8523	0	-
chr8	119941698	119941845	m6AIP_abcam_peak_8524c	0	+
chr8	122891310	122891413	m6AIP_abcam_peak_8536a	0	-
chr8	122891414	122891549	m6AIP_abcam_peak_8536b	0	-
chr8	122891550	122891640	m6AIP_abcam_peak_8536c	0	-
chr8	122892240	122892339	m6AIP_abcam_peak_8537b	0	-
chr8	122892629	122892802	m6AIP_abcam_peak_8538a	0	-
chr8	122892830	122893013	m6AIP_abcam_peak_8538b	0	-
chr8	122893287	122893513	m6AIP_abcam_peak_8539	0	-
chr8	122894031	122894159	m6AIP_abcam_peak_8540a	0	-
chr8	122894623	122894776	m6AIP_abcam_peak_8541a	0	-
chr8	122894777	122894950	m6AIP_abcam_peak_8541b	0	-
chr8	123269055	123269171	m6AIP_abcam_peak_8546	0	+
chr8	123841689	123841789	m6AIP_abcam_peak_8548	0	-
chr8	123845270	123845370	m6AIP_abcam_peak_8549	0	-
chr8	124343964	124344138	m6AIP_abcam_peak_8556	0	+
chr8	124861091	124861311	m6AIP_abcam_peak_8562	0	-
chr8	124895798	124895936	m6AIP_abcam_peak_8564b	0	-
chr8	125672199	125672350	m6AIP_abcam_peak_8574	0	+
chr8	126591525	126591626	m6AIP_abcam_peak_8576	0	-
chr8	127426567	127426726	m6AIP_abcam_peak_8580	0	+
chr9	3411305	3411477	m6AIP_abcam_peak_8584	0	+
chr9	3759436	3759571	m6AIP_abcam_peak_8591	0	+
chr9	8100195	8100295	m6AIP_abcam_peak_8601	0	-
chr9	15311552	15311696	m6AIP_abcam_peak_8607	0	+
chr9	15333064	15333193	m6AIP_abcam_peak_8610	0	-
chr9	15352844	15353094	m6AIP_abcam_peak_8613	0	-
chr9	20437826	20437930	m6AIP_abcam_peak_8632	0	-
chr9	20470967	20471081	m6AIP_abcam_peak_8634	0	-
chr9	20593296	20593486	m6AIP_abcam_peak_8636	0	+
chr9	20643885	20644014	m6AIP_abcam_peak_8637	0	+
chr9	21027764	21027892	m6AIP_abcam_peak_8643a	0	+
chr9	21238086	21238251	m6AIP_abcam_peak_8648	0	-
chr9	21279441	21279581	m6AIP_abcam_peak_8650	0	-
chr9	21588275	21588474	m6AIP_abcam_peak_8653	0	+
chr9	21655546	21655651	m6AIP_abcam_peak_8654	0	+
chr9	21767201	21767379	m6AIP_abcam_peak_8658a	0	-
[truncated: 170 more rows]
