# Supplementary material for: Acute depletion of METTL3 implicates N6-methyladenosine in alternative intron/exon inclusion in the nascent transcriptome
Source: Genome Res. 2021 Aug;31(8):1395–408. doi: 10.1101/gr.271635.120 (PMC8327914; doi:10.1101/gr.271635.120)
Supplement: Supplemental Material [file supp_gr.271635.120_Supplemental_Data_S1.zip › Supplemental_Data_S1/m6AIP_ConfGroup3.narrowPeak.refined.bed.intergenic]

chr1	8946610	8946773	m6AIP_abcam_peak_12	0	+
chr1	8947195	8947314	m6AIP_abcam_peak_13	0	+
chr1	15803274	15803440	m6AIP_abcam_peak_26	0	+
chr1	15803971	15804109	m6AIP_abcam_peak_27	0	+
chr1	15860699	15860806	m6AIP_abcam_peak_31	0	+
chr1	52407106	52407231	m6AIP_abcam_peak_105	0	+
chr1	52894329	52894461	m6AIP_abcam_peak_108	0	-
chr1	52905834	52905966	m6AIP_abcam_peak_109	0	-
chr1	58384926	58385027	m6AIP_abcam_peak_119	0	-
chr1	60070922	60071040	m6AIP_abcam_peak_133	0	-
chr1	63222049	63222203	m6AIP_abcam_peak_147	0	-
chr1	63517230	63517345	m6AIP_abcam_peak_157a	0	-
chr1	63517346	63517534	m6AIP_abcam_peak_157b	0	-
chr1	63593045	63593295	m6AIP_abcam_peak_161	0	+
chr1	66767183	66767409	m6AIP_abcam_peak_175	0	+
chr1	82911737	82911987	m6AIP_abcam_peak_213	0	+
chr1	84277652	84277900	m6AIP_abcam_peak_215a	0	+
chr1	84277992	84278242	m6AIP_abcam_peak_215b	0	+
chr1	84846277	84846371	m6AIP_abcam_peak_220a	0	-
chr1	84846372	84846475	m6AIP_abcam_peak_220b	0	-
chr1	86372467	86372643	m6AIP_abcam_peak_227	0	+
chr1	86531387	86531510	m6AIP_abcam_peak_230	0	+
chr1	91501055	91501305	m6AIP_abcam_peak_257	0	-
chr1	93228831	93229030	m6AIP_abcam_peak_260	0	+
chr1	93297182	93297347	m6AIP_abcam_peak_265	0	+
chr1	113894323	113894478	m6AIP_abcam_peak_284b	0	-
chr1	113923957	113924057	m6AIP_abcam_peak_285	0	-
chr1	113946633	113946776	m6AIP_abcam_peak_286	0	-
chr1	113949652	113949804	m6AIP_abcam_peak_287	0	-
chr1	118105297	118105492	m6AIP_abcam_peak_288	0	+
chr1	120086286	120086394	m6AIP_abcam_peak_312	0	-
chr1	122357177	122357287	m6AIP_abcam_peak_315	0	-
chr1	131179680	131179810	m6AIP_abcam_peak_329	0	+
chr1	133670343	133670445	m6AIP_abcam_peak_350	0	+
chr1	135607486	135607635	m6AIP_abcam_peak_361	0	-
chr1	136580987	136581095	m6AIP_abcam_peak_370	0	+
chr1	152895221	152895362	m6AIP_abcam_peak_394	0	-
chr1	152898639	152898795	m6AIP_abcam_peak_395	0	-
chr1	152901771	152901874	m6AIP_abcam_peak_396a	0	-
chr1	152901875	152901981	m6AIP_abcam_peak_396b	0	-
chr1	160224240	160224350	m6AIP_abcam_peak_430	0	-
chr1	166134359	166134523	m6AIP_abcam_peak_459	0	-
chr1	166135838	166135926	m6AIP_abcam_peak_460a	0	-
chr1	166135927	166136054	m6AIP_abcam_peak_460b	0	-
chr1	170979974	170980086	m6AIP_abcam_peak_465	0	+
chr1	170981130	170981283	m6AIP_abcam_peak_466	0	+
chr1	170982971	170983077	m6AIP_abcam_peak_468	0	+
chr1	171328008	171328082	m6AIP_abcam_peak_471a	0	-
chr1	171328083	171328190	m6AIP_abcam_peak_471b	0	-
chr1	171328356	171328458	m6AIP_abcam_peak_472	0	-
chr1	179849044	179849151	m6AIP_abcam_peak_507	0	+
chr1	180899070	180899216	m6AIP_abcam_peak_516a	0	+
chr1	180899217	180899339	m6AIP_abcam_peak_516b	0	+
chr1	181150608	181150748	m6AIP_abcam_peak_521	0	+
chr10	7645590	7645720	m6AIP_abcam_peak_590	0	+
chr10	30177843	30177943	m6AIP_abcam_peak_644	0	-
chr10	33922410	33922537	m6AIP_abcam_peak_652	0	-
chr10	33926181	33926321	m6AIP_abcam_peak_654	0	-
chr10	40258459	40258560	m6AIP_abcam_peak_668	0	+
chr10	46791956	46792069	m6AIP_abcam_peak_687	0	-
chr10	46964767	46964998	m6AIP_abcam_peak_688	0	-
chr10	46966101	46966183	m6AIP_abcam_peak_689a	0	-
chr10	46966184	46966268	m6AIP_abcam_peak_689b	0	-
chr10	58579068	58579204	m6AIP_abcam_peak_701	0	+
chr10	61024097	61024304	m6AIP_abcam_peak_707	0	-
chr10	61052694	61052874	m6AIP_abcam_peak_708	0	-
chr10	67106494	67106612	m6AIP_abcam_peak_733	0	+
chr10	70366249	70366499	m6AIP_abcam_peak_748	0	-
chr10	70384725	70384887	m6AIP_abcam_peak_749	0	+
chr10	70400515	70400628	m6AIP_abcam_peak_750	0	+
chr10	70408828	70409059	m6AIP_abcam_peak_751a	0	+
chr10	70409060	70409293	m6AIP_abcam_peak_751b	0	+
chr10	70471670	70471786	m6AIP_abcam_peak_752	0	-
chr10	77200040	77200236	m6AIP_abcam_peak_775a	0	-
chr10	77200237	77200363	m6AIP_abcam_peak_775b	0	-
chr10	79045589	79045785	m6AIP_abcam_peak_786	0	-
chr10	79049377	79049486	m6AIP_abcam_peak_788	0	-
chr10	79511782	79511917	m6AIP_abcam_peak_790	0	+
chr10	79512508	79512745	m6AIP_abcam_peak_791	0	+
chr10	82154267	82154500	m6AIP_abcam_peak_837	0	+
chr10	82160637	82160809	m6AIP_abcam_peak_838	0	+
chr10	82168218	82168320	m6AIP_abcam_peak_839	0	+
chr10	83378134	83378248	m6AIP_abcam_peak_841	0	+
chr10	83384324	83384449	m6AIP_abcam_peak_842	0	+
chr10	83398220	83398457	m6AIP_abcam_peak_843	0	+
chr10	83405375	83405477	m6AIP_abcam_peak_844	0	+
chr10	83406030	83406245	m6AIP_abcam_peak_845	0	+
chr10	83418839	83418962	m6AIP_abcam_peak_846	0	-
chr10	83427113	83427223	m6AIP_abcam_peak_847	0	+
chr10	83430590	83430730	m6AIP_abcam_peak_848	0	+
chr10	83476863	83476913	m6AIP_abcam_peak_849a	0	+
chr10	83476914	83476966	m6AIP_abcam_peak_849b	0	+
chr10	95394678	95394820	m6AIP_abcam_peak_893	0	-
chr10	105238371	105238514	m6AIP_abcam_peak_909	0	+
chr10	110940395	110940581	m6AIP_abcam_peak_915	0	+
chr10	116905215	116905342	m6AIP_abcam_peak_925	0	-
chr10	119502926	119503176	m6AIP_abcam_peak_938	0	-
chr10	119642967	119643067	m6AIP_abcam_peak_939	0	+
chr11	3136116	3136264	m6AIP_abcam_peak_991	0	+
chr11	6789334	6789442	m6AIP_abcam_peak_1044	0	+
chr11	6789586	6789716	m6AIP_abcam_peak_1045a	0	+
chr11	12235991	12236144	m6AIP_abcam_peak_1059	0	-
chr11	12600095	12600200	m6AIP_abcam_peak_1067	0	+
chr11	12637769	12637938	m6AIP_abcam_peak_1068	0	+
chr11	12737987	12738237	m6AIP_abcam_peak_1069	0	+
chr11	12827529	12827669	m6AIP_abcam_peak_1070	0	+
chr11	22604498	22604602	m6AIP_abcam_peak_1095a	0	-
chr11	22604603	22604728	m6AIP_abcam_peak_1095b	0	-
chr11	22604729	22604818	m6AIP_abcam_peak_1095c	0	-
chr11	22606103	22606281	m6AIP_abcam_peak_1096	0	-
chr11	30265758	30266008	m6AIP_abcam_peak_1129	0	-
chr11	31030342	31030499	m6AIP_abcam_peak_1132	0	-
chr11	33558898	33559000	m6AIP_abcam_peak_1148	0	+
chr11	43720180	43720351	m6AIP_abcam_peak_1154	0	+
chr11	43721804	43721904	m6AIP_abcam_peak_1155	0	+
chr11	49709643	49709783	m6AIP_abcam_peak_1167a	0	-
chr11	49709784	49709886	m6AIP_abcam_peak_1167b	0	-
chr11	51235143	51235322	m6AIP_abcam_peak_1179a	0	+
chr11	51589862	51590025	m6AIP_abcam_peak_1180	0	-
chr11	61513558	61513694	m6AIP_abcam_peak_1246	0	-
chr11	69656496	69656639	m6AIP_abcam_peak_1288	0	-
chr11	69685622	69685730	m6AIP_abcam_peak_1289	0	+
chr11	69686596	69686770	m6AIP_abcam_peak_1290a	0	+
chr11	69686771	69686878	m6AIP_abcam_peak_1290b	0	+
chr11	69836476	69836639	m6AIP_abcam_peak_1293	0	-
chr11	70010963	70011136	m6AIP_abcam_peak_1300	0	+
chr11	70642351	70642451	m6AIP_abcam_peak_1309	0	-
chr11	73134427	73134561	m6AIP_abcam_peak_1327	0	-
chr11	78156852	78157004	m6AIP_abcam_peak_1378a	0	-
chr11	78157005	78157191	m6AIP_abcam_peak_1378b	0	-
chr11	79973964	79974100	m6AIP_abcam_peak_1396	0	-
chr11	79974693	79974807	m6AIP_abcam_peak_1397	0	-
chr11	80405125	80405337	m6AIP_abcam_peak_1405	0	+
chr11	86204000	86204139	m6AIP_abcam_peak_1427	0	+
chr11	95771787	95771902	m6AIP_abcam_peak_1480	0	+
chr11	96684131	96684340	m6AIP_abcam_peak_1482	0	-
chr11	97624567	97624727	m6AIP_abcam_peak_1491	0	+
chr11	97624923	97625053	m6AIP_abcam_peak_1492	0	+
chr11	97655579	97655822	m6AIP_abcam_peak_1494	0	-
chr11	97657640	97657785	m6AIP_abcam_peak_1495	0	-
chr11	101188179	101188287	m6AIP_abcam_peak_1524	0	-
chr11	101621632	101621801	m6AIP_abcam_peak_1534	0	+
chr11	106716609	106716712	m6AIP_abcam_peak_1587a	0	-
chr11	106716713	106716883	m6AIP_abcam_peak_1587b	0	-
chr11	109011666	109011789	m6AIP_abcam_peak_1614a	0	-
chr11	109011790	109011932	m6AIP_abcam_peak_1614b	0	-
chr11	109011933	109012113	m6AIP_abcam_peak_1614c	0	-
chr11	115097668	115097809	m6AIP_abcam_peak_1624	0	-
chr11	116221432	116221548	m6AIP_abcam_peak_1639	0	+
chr11	120369264	120369366	m6AIP_abcam_peak_1680	0	-
chr11	120633989	120634239	m6AIP_abcam_peak_1689	0	+
chr11	121941681	121941826	m6AIP_abcam_peak_1700	0	-
chr12	4276517	4276632	m6AIP_abcam_peak_1713	0	+
chr12	4276740	4276855	m6AIP_abcam_peak_1714a	0	+
chr12	4276856	4277000	m6AIP_abcam_peak_1714b	0	+
chr12	8991929	8992170	m6AIP_abcam_peak_1733	0	-
chr12	18043220	18043341	m6AIP_abcam_peak_1741	0	+
chr12	18043804	18043975	m6AIP_abcam_peak_1742	0	+
chr12	18046303	18046460	m6AIP_abcam_peak_1743	0	+
chr12	18140268	18140483	m6AIP_abcam_peak_1744	0	+
chr12	19292065	19292278	m6AIP_abcam_peak_1746	0	+
chr12	19308797	19308915	m6AIP_abcam_peak_1747	0	+
chr12	19862015	19862203	m6AIP_abcam_peak_1748	0	-
chr12	19862334	19862477	m6AIP_abcam_peak_1749	0	-
chr12	19866641	19866809	m6AIP_abcam_peak_1750	0	-
chr12	20294214	20294364	m6AIP_abcam_peak_1751	0	+
chr12	20622966	20623076	m6AIP_abcam_peak_1753	0	+
chr12	20646095	20646200	m6AIP_abcam_peak_1754	0	+
chr12	20658609	20658737	m6AIP_abcam_peak_1755	0	+
chr12	20915065	20915228	m6AIP_abcam_peak_1759	0	-
chr12	21016432	21016562	m6AIP_abcam_peak_1760a	0	+
chr12	21016563	21016709	m6AIP_abcam_peak_1760b	0	+
chr12	21022213	21022340	m6AIP_abcam_peak_1761	0	+
chr12	21890190	21890376	m6AIP_abcam_peak_1763	0	-
chr12	22137217	22137335	m6AIP_abcam_peak_1764	0	-
chr12	23261097	23261211	m6AIP_abcam_peak_1765a	0	-
chr12	23261212	23261355	m6AIP_abcam_peak_1765b	0	-
chr12	23297035	23297146	m6AIP_abcam_peak_1766	0	-
chr12	35792683	35792785	m6AIP_abcam_peak_1784	0	-
chr12	41423894	41424007	m6AIP_abcam_peak_1793	0	-
chr12	51225596	51225697	m6AIP_abcam_peak_1796	0	+
chr12	51226623	51226798	m6AIP_abcam_peak_1797a	0	+
chr12	51226799	51226900	m6AIP_abcam_peak_1797b	0	+
chr12	66281940	66282190	m6AIP_abcam_peak_1824	0	-
chr12	72125892	72126031	m6AIP_abcam_peak_1838	0	+
chr12	73127821	73127953	m6AIP_abcam_peak_1847	0	-
chr12	76231906	76232156	m6AIP_abcam_peak_1854	0	+
chr12	76450586	76450728	m6AIP_abcam_peak_1858	0	+
chr12	77603497	77603567	m6AIP_abcam_peak_1862a	0	+
chr12	77603568	77603749	m6AIP_abcam_peak_1862b	0	+
chr12	77616338	77616465	m6AIP_abcam_peak_1863	0	+
chr12	79072050	79072156	m6AIP_abcam_peak_1867	0	-
chr12	81413110	81413237	m6AIP_abcam_peak_1886	0	-
chr12	81467038	81467232	m6AIP_abcam_peak_1888	0	-
chr12	82191645	82191819	m6AIP_abcam_peak_1894	0	+
chr12	82210300	82210423	m6AIP_abcam_peak_1895	0	+
chr12	82239477	82239592	m6AIP_abcam_peak_1896	0	+
chr12	108847593	108847839	m6AIP_abcam_peak_1990	0	-
chr12	109668876	109668976	m6AIP_abcam_peak_1997	0	+
chr12	109696448	109696659	m6AIP_abcam_peak_1998	0	+
chr12	111657214	111657332	m6AIP_abcam_peak_2010	0	+
chr12	112785075	112785308	m6AIP_abcam_peak_2028b	0	-
chr12	112789208	112789374	m6AIP_abcam_peak_2029a	0	-
chr12	112789375	112789619	m6AIP_abcam_peak_2029b	0	-
chr12	112789629	112789797	m6AIP_abcam_peak_2029c	0	-
chr12	112958946	112959094	m6AIP_abcam_peak_2033	0	-
chr13	8815334	8815444	m6AIP_abcam_peak_2054	0	+
chr13	9834323	9834425	m6AIP_abcam_peak_2064	0	-
chr13	10862128	10862241	m6AIP_abcam_peak_2065	0	+
chr13	12081987	12082187	m6AIP_abcam_peak_2067a	0	+
chr13	12082188	12082434	m6AIP_abcam_peak_2067b	0	+
chr13	31669199	31669364	m6AIP_abcam_peak_2121	0	-
chr13	31677250	31677394	m6AIP_abcam_peak_2122	0	-
chr13	33998730	33998835	m6AIP_abcam_peak_2124	0	-
chr13	53188330	53188433	m6AIP_abcam_peak_2192	0	+
chr13	59709871	59709942	m6AIP_abcam_peak_2225a	0	-
chr13	59709943	59710026	m6AIP_abcam_peak_2225b	0	-
chr13	59710555	59710695	m6AIP_abcam_peak_2226	0	-
chr13	62021543	62021793	m6AIP_abcam_peak_2233	0	+
chr13	62174117	62174233	m6AIP_abcam_peak_2238	0	+
chr13	62221532	62221695	m6AIP_abcam_peak_2239	0	+
chr13	62397731	62397794	m6AIP_abcam_peak_2243a	0	-
chr13	62397795	62397859	m6AIP_abcam_peak_2243b	0	-
chr13	62670257	62670329	m6AIP_abcam_peak_2250a	0	-
chr13	62670330	62670449	m6AIP_abcam_peak_2250b	0	-
chr13	65249364	65249531	m6AIP_abcam_peak_2266	0	+
chr13	65336786	65336951	m6AIP_abcam_peak_2268	0	-
chr13	65531907	65532063	m6AIP_abcam_peak_2269	0	-
chr13	74447118	74447230	m6AIP_abcam_peak_2304	0	-
chr13	74461296	74461461	m6AIP_abcam_peak_2305	0	-
chr13	74553575	74553691	m6AIP_abcam_peak_2308	0	-
chr13	74562444	74562656	m6AIP_abcam_peak_2309	0	-
chr13	74605747	74605894	m6AIP_abcam_peak_2310a	0	-
chr13	90924946	90925104	m6AIP_abcam_peak_2330	0	+
chr13	94477370	94477524	m6AIP_abcam_peak_2342	0	-
chr13	97163538	97163695	m6AIP_abcam_peak_2353	0	-
chr13	97457970	97458197	m6AIP_abcam_peak_2360	0	-
chr13	97467492	97467742	m6AIP_abcam_peak_2361	0	-
chr13	97501174	97501273	m6AIP_abcam_peak_2365a	0	+
chr13	97501274	97501380	m6AIP_abcam_peak_2365b	0	+
chr13	97501977	97502193	m6AIP_abcam_peak_2366	0	+
chr13	109784115	109784236	m6AIP_abcam_peak_2411	0	-
chr13	113893718	113893879	m6AIP_abcam_peak_2436	0	-
chr14	13849125	13849331	m6AIP_abcam_peak_2460	0	-
chr14	13853030	13853153	m6AIP_abcam_peak_2461	0	-
chr14	19278107	19278244	m6AIP_abcam_peak_2468	0	+
chr14	20640535	20640654	m6AIP_abcam_peak_2484	0	-
chr14	27416429	27416591	m6AIP_abcam_peak_2520	0	-
chr14	27428145	27428356	m6AIP_abcam_peak_2521	0	-
chr14	34235994	34236114	m6AIP_abcam_peak_2552	0	-
chr14	34370340	34370440	m6AIP_abcam_peak_2555	0	+
chr14	37734072	37734233	m6AIP_abcam_peak_2563	0	-
chr14	53615476	53615645	m6AIP_abcam_peak_2591	0	+
chr14	59031631	59031780	m6AIP_abcam_peak_2632	0	-
chr14	59048261	59048374	m6AIP_abcam_peak_2633	0	-
chr14	59060851	59060952	m6AIP_abcam_peak_2635	0	-
chr14	65144881	65144985	m6AIP_abcam_peak_2665	0	-
chr14	66926538	66926651	m6AIP_abcam_peak_2672	0	+
chr14	76494690	76494793	m6AIP_abcam_peak_2705	0	-
chr14	76517979	76518138	m6AIP_abcam_peak_2708	0	+
chr14	77522273	77522520	m6AIP_abcam_peak_2709	0	-
chr14	100228577	100228764	m6AIP_abcam_peak_2741	0	-
chr14	100241975	100242134	m6AIP_abcam_peak_2742	0	-
chr14	100242579	100242720	m6AIP_abcam_peak_2743	0	-
chr14	100263455	100263559	m6AIP_abcam_peak_2744	0	-
chr14	114804804	114804914	m6AIP_abcam_peak_2760	0	+
chr14	116971918	116972053	m6AIP_abcam_peak_2761	0	-
chr15	5983850	5983953	m6AIP_abcam_peak_2792	0	-
chr15	6026755	6026940	m6AIP_abcam_peak_2793	0	-
chr15	6038981	6039099	m6AIP_abcam_peak_2794	0	-
chr15	8669450	8669668	m6AIP_abcam_peak_2815a	0	+
chr15	8669669	8669846	m6AIP_abcam_peak_2815b	0	+
chr15	12185711	12185961	m6AIP_abcam_peak_2831	0	+
chr15	12879492	12879714	m6AIP_abcam_peak_2845	0	-
chr15	36669627	36669755	m6AIP_abcam_peak_2869	0	+
chr15	36994859	36994960	m6AIP_abcam_peak_2871	0	-
chr15	55879014	55879243	m6AIP_abcam_peak_2904	0	+
chr15	61785031	61785212	m6AIP_abcam_peak_2920a	0	-
chr15	61785213	61785361	m6AIP_abcam_peak_2920b	0	-
chr15	73677437	73677678	m6AIP_abcam_peak_2936	0	+
chr15	73679727	73679907	m6AIP_abcam_peak_2937	0	+
chr15	74662896	74663146	m6AIP_abcam_peak_2938	0	+
chr15	74680635	74680797	m6AIP_abcam_peak_2941	0	+
chr15	75877523	75877640	m6AIP_abcam_peak_2946	0	-
chr15	76907650	76907858	m6AIP_abcam_peak_2976	0	+
chr15	79848745	79848898	m6AIP_abcam_peak_3001	0	+
chr15	79945096	79945206	m6AIP_abcam_peak_3003a	0	-
chr15	79945207	79945327	m6AIP_abcam_peak_3003b	0	-
chr15	79955325	79955456	m6AIP_abcam_peak_3004	0	-
chr15	81679780	81679901	m6AIP_abcam_peak_3026	0	-
chr15	82358440	82358590	m6AIP_abcam_peak_3034	0	+
chr15	82915595	82915706	m6AIP_abcam_peak_3041	0	-
chr15	82957491	82957686	m6AIP_abcam_peak_3042	0	-
chr15	89356033	89356138	m6AIP_abcam_peak_3081	0	-
chr15	93008852	93009038	m6AIP_abcam_peak_3083	0	+
chr15	93009984	93010113	m6AIP_abcam_peak_3084	0	+
chr15	93017664	93017810	m6AIP_abcam_peak_3085	0	+
chr15	93020886	93021044	m6AIP_abcam_peak_3086	0	+
chr15	93021738	93021874	m6AIP_abcam_peak_3087	0	+
chr15	96280145	96280329	m6AIP_abcam_peak_3092	0	-
chr15	96281462	96281653	m6AIP_abcam_peak_3093	0	-
chr15	99700775	99700979	m6AIP_abcam_peak_3135	0	-
chr15	99701606	99701707	m6AIP_abcam_peak_3136	0	-
chr15	100270371	100270478	m6AIP_abcam_peak_3146	0	+
chr15	102195046	102195232	m6AIP_abcam_peak_3154	0	-
chr15	102197006	102197240	m6AIP_abcam_peak_3155	0	-
chr16	3763929	3764087	m6AIP_abcam_peak_3174	0	+
chr16	7925701	7925804	m6AIP_abcam_peak_3208	0	-
chr16	7947700	7947817	m6AIP_abcam_peak_3210a	0	-
chr16	7947818	7947924	m6AIP_abcam_peak_3210b	0	-
chr16	7951384	7951556	m6AIP_abcam_peak_3211	0	-
chr16	8553062	8553251	m6AIP_abcam_peak_3213a	0	-
chr16	8553252	8553394	m6AIP_abcam_peak_3213b	0	-
chr16	8772983	8773092	m6AIP_abcam_peak_3217	0	-
chr16	9152470	9152574	m6AIP_abcam_peak_3220	0	+
chr16	9152801	9152955	m6AIP_abcam_peak_3221	0	+
chr16	9190103	9190332	m6AIP_abcam_peak_3223	0	+
chr16	9218815	9218957	m6AIP_abcam_peak_3224a	0	+
chr16	9218958	9219100	m6AIP_abcam_peak_3224b	0	+
chr16	9219101	9219205	m6AIP_abcam_peak_3224c	0	+
chr16	10253939	10254098	m6AIP_abcam_peak_3225	0	+
chr16	16311523	16311742	m6AIP_abcam_peak_3253	0	-
chr16	18075593	18075786	m6AIP_abcam_peak_3280a	0	+
chr16	20449239	20449389	m6AIP_abcam_peak_3296	0	-
chr16	27070888	27071014	m6AIP_abcam_peak_3307	0	-
chr16	30697017	30697126	m6AIP_abcam_peak_3311	0	+
chr16	32132132	32132232	m6AIP_abcam_peak_3317	0	-
chr16	35981555	35981704	m6AIP_abcam_peak_3350	0	-
chr16	36875718	36875863	m6AIP_abcam_peak_3359	0	+
chr16	38444779	38444945	m6AIP_abcam_peak_3380	0	-
chr16	42929074	42929174	m6AIP_abcam_peak_3385	0	+
chr16	46428517	46428617	m6AIP_abcam_peak_3397	0	-
chr16	56112352	56112479	m6AIP_abcam_peak_3417	0	-
chr16	56114557	56114658	m6AIP_abcam_peak_3418	0	-
chr16	57285735	57285860	m6AIP_abcam_peak_3421	0	+
chr16	57289462	57289590	m6AIP_abcam_peak_3422	0	+
chr16	57294820	57294922	m6AIP_abcam_peak_3423	0	+
chr16	62880505	62880711	m6AIP_abcam_peak_3433	0	-
chr16	64793293	64793462	m6AIP_abcam_peak_3436	0	-
chr16	64797822	64797993	m6AIP_abcam_peak_3437	0	-
chr16	89898036	89898222	m6AIP_abcam_peak_3457b	0	-
chr16	90065233	90065312	m6AIP_abcam_peak_3458a	0	-
chr16	90065313	90065393	m6AIP_abcam_peak_3458b	0	-
chr16	90131847	90132017	m6AIP_abcam_peak_3459	0	-
chr16	94011003	94011139	m6AIP_abcam_peak_3499a	0	+
chr16	94011140	94011274	m6AIP_abcam_peak_3499b	0	+
chr16	94013792	94013988	m6AIP_abcam_peak_3500	0	+
chr17	4536884	4536984	m6AIP_abcam_peak_3534	0	-
chr17	5811997	5812128	m6AIP_abcam_peak_3538	0	-
chr17	5846609	5846796	m6AIP_abcam_peak_3539	0	-
chr17	6137752	6137852	m6AIP_abcam_peak_3542	0	+
chr17	13021979	13022229	m6AIP_abcam_peak_3565	0	+
chr17	13591462	13591562	m6AIP_abcam_peak_3566	0	-
chr17	16965359	16965529	m6AIP_abcam_peak_3576	0	+
chr17	17205730	17205812	m6AIP_abcam_peak_3582a	0	+
chr17	17318175	17318289	m6AIP_abcam_peak_3585	0	+
chr17	17829005	17829196	m6AIP_abcam_peak_3590a	0	+
chr17	17829197	17829386	m6AIP_abcam_peak_3590b	0	+
chr17	21921860	21921968	m6AIP_abcam_peak_3600	0	-
chr17	21923858	21924005	m6AIP_abcam_peak_3601	0	-
chr17	22461919	22462026	m6AIP_abcam_peak_3603	0	+
chr17	22476725	22476886	m6AIP_abcam_peak_3605	0	+
chr17	24031088	24031232	m6AIP_abcam_peak_3623	0	-
chr17	24865120	24865246	m6AIP_abcam_peak_3639b	0	-
chr17	24867101	24867256	m6AIP_abcam_peak_3640	0	-
chr17	24888972	24889136	m6AIP_abcam_peak_3641	0	-
chr17	24896222	24896349	m6AIP_abcam_peak_3643c	0	+
chr17	26090398	26090500	m6AIP_abcam_peak_3664	0	-
chr17	28172670	28172790	m6AIP_abcam_peak_3683	0	+
chr17	28174492	28174596	m6AIP_abcam_peak_3684	0	+
chr17	28894776	28894876	m6AIP_abcam_peak_3701	0	-
chr17	29160383	29160528	m6AIP_abcam_peak_3704	0	+
chr17	31252251	31252404	m6AIP_abcam_peak_3723	0	-
chr17	31820958	31821152	m6AIP_abcam_peak_3728	0	-
chr17	31822571	31822723	m6AIP_abcam_peak_3729	0	+
chr17	31822998	31823118	m6AIP_abcam_peak_3730	0	+
chr17	31828712	31828828	m6AIP_abcam_peak_3731	0	+
chr17	32514820	32514967	m6AIP_abcam_peak_3747a	0	-
chr17	32514968	32515100	m6AIP_abcam_peak_3747b	0	-
chr17	33894811	33894969	m6AIP_abcam_peak_3768	0	+
chr17	34545649	34545749	m6AIP_abcam_peak_3780	0	+
chr17	34897023	34897141	m6AIP_abcam_peak_3783	0	+
chr17	34996838	34997015	m6AIP_abcam_peak_3785	0	-
chr17	36273053	36273186	m6AIP_abcam_peak_3810	0	+
chr17	36983027	36983277	m6AIP_abcam_peak_3814	0	-
chr17	38003192	38003442	m6AIP_abcam_peak_3822	0	+
chr17	45390319	45390469	m6AIP_abcam_peak_3831	0	-
chr17	45567008	45567129	m6AIP_abcam_peak_3839	0	-
chr17	46852989	46853200	m6AIP_abcam_peak_3865	0	-
chr17	47630081	47630205	m6AIP_abcam_peak_3872a	0	+
chr17	47630206	47630373	m6AIP_abcam_peak_3872b	0	+
chr17	47630507	47630727	m6AIP_abcam_peak_3873	0	+
chr17	48961655	48961885	m6AIP_abcam_peak_3881	0	-
chr17	55862770	55862905	m6AIP_abcam_peak_3887	0	-
chr17	56357995	56358245	m6AIP_abcam_peak_3900	0	-
chr17	63676410	63676547	m6AIP_abcam_peak_3918	0	+
chr17	66471641	66471741	m6AIP_abcam_peak_3937	0	-
chr17	66473450	66473564	m6AIP_abcam_peak_3938	0	-
chr17	66474007	66474159	m6AIP_abcam_peak_3939	0	-
chr17	70872323	70872426	m6AIP_abcam_peak_3946	0	+
chr17	83435934	83436086	m6AIP_abcam_peak_3983	0	-
chr18	4968248	4968391	m6AIP_abcam_peak_4032	0	+
chr18	5004071	5004183	m6AIP_abcam_peak_4033	0	+
chr18	5478369	5478548	m6AIP_abcam_peak_4035	0	-
chr18	9989969	9990075	m6AIP_abcam_peak_4056	0	-
chr18	20791453	20791576	m6AIP_abcam_peak_4072	0	+
chr18	26428105	26428285	m6AIP_abcam_peak_4090	0	-
chr18	34441921	34442092	m6AIP_abcam_peak_4120	0	-
chr18	35626028	35626191	m6AIP_abcam_peak_4134	0	+
chr18	36294740	36294927	m6AIP_abcam_peak_4137	0	+
chr18	37761298	37761405	m6AIP_abcam_peak_4168	0	-
chr18	42579245	42579431	m6AIP_abcam_peak_4192	0	+
chr18	44376371	44376487	m6AIP_abcam_peak_4193	0	+
chr18	44376568	44376684	m6AIP_abcam_peak_4194a	0	+
chr18	44376685	44376821	m6AIP_abcam_peak_4194b	0	+
chr18	44376822	44377021	m6AIP_abcam_peak_4194c	0	+
chr18	46984293	46984383	m6AIP_abcam_peak_4208a	0	-
chr18	46984384	46984476	m6AIP_abcam_peak_4208b	0	-
chr18	60725819	60725991	m6AIP_abcam_peak_4223	0	-
chr18	64972832	64973054	m6AIP_abcam_peak_4238a	0	-
chr18	64973055	64973279	m6AIP_abcam_peak_4238b	0	-
chr18	67603361	67603507	m6AIP_abcam_peak_4248	0	-
chr18	68164102	68164352	m6AIP_abcam_peak_4256	0	-
chr18	74778585	74778727	m6AIP_abcam_peak_4271	0	-
chr18	77038574	77038779	m6AIP_abcam_peak_4277	0	+
chr18	77061001	77061203	m6AIP_abcam_peak_4278a	0	+
chr18	77061204	77061373	m6AIP_abcam_peak_4278b	0	+
chr18	77062879	77063085	m6AIP_abcam_peak_4279	0	+
chr18	80733757	80733901	m6AIP_abcam_peak_4300	0	-
chr18	82766610	82766737	m6AIP_abcam_peak_4305	0	+
chr18	90174890	90174992	m6AIP_abcam_peak_4324	0	+
chr18	90593001	90593251	m6AIP_abcam_peak_4326	0	+
chr19	4758060	4758218	m6AIP_abcam_peak_4353	0	-
chr19	4762263	4762383	m6AIP_abcam_peak_4354c	0	-
chr19	5512455	5512668	m6AIP_abcam_peak_4361a	0	+
chr19	5512669	5512891	m6AIP_abcam_peak_4361b	0	+
chr19	9508726	9508877	m6AIP_abcam_peak_4404	0	-
chr19	13749663	13749772	m6AIP_abcam_peak_4418	0	-
chr19	20960593	20960751	m6AIP_abcam_peak_4430	0	+
chr19	23029841	23029949	m6AIP_abcam_peak_4432	0	-
chr19	23040077	23040187	m6AIP_abcam_peak_4433	0	-
chr19	23054900	23055034	m6AIP_abcam_peak_4434	0	-
chr19	24183525	24183625	m6AIP_abcam_peak_4442	0	-
chr19	29097263	29097508	m6AIP_abcam_peak_4447	0	+
chr19	37350511	37350616	m6AIP_abcam_peak_4474	0	-
chr19	37353647	37353747	m6AIP_abcam_peak_4475	0	-
chr19	38312927	38313097	m6AIP_abcam_peak_4477	0	-
chr19	38968414	38968543	m6AIP_abcam_peak_4484	0	+
chr19	39902671	39902783	m6AIP_abcam_peak_4485a	0	-
chr19	39902784	39902942	m6AIP_abcam_peak_4485b	0	-
chr19	39902943	39903150	m6AIP_abcam_peak_4485c	0	-
chr19	39903151	39903338	m6AIP_abcam_peak_4485d	0	-
chr19	40129813	40129950	m6AIP_abcam_peak_4486	0	+
chr19	41583999	41584108	m6AIP_abcam_peak_4496a	0	+
chr19	41584109	41584212	m6AIP_abcam_peak_4496b	0	+
chr19	41585013	41585185	m6AIP_abcam_peak_4498	0	+
chr19	41585496	41585623	m6AIP_abcam_peak_4499	0	+
chr19	53205312	53205455	m6AIP_abcam_peak_4565	0	-
chr19	56511262	56511512	m6AIP_abcam_peak_4569	0	+
chr19	57658704	57658905	m6AIP_abcam_peak_4580	0	-
chr19	57667924	57668081	m6AIP_abcam_peak_4581	0	-
chr19	61304580	61304817	m6AIP_abcam_peak_4597	0	-
chr19	61305220	61305383	m6AIP_abcam_peak_4598	0	-
chr2	10348335	10348466	m6AIP_abcam_peak_4630	0	-
chr2	16022821	16022927	m6AIP_abcam_peak_4642	0	-
chr2	17936981	17937095	m6AIP_abcam_peak_4645	0	+
chr2	18462515	18462649	m6AIP_abcam_peak_4656	0	+
chr2	20647343	20647508	m6AIP_abcam_peak_4663	0	-
chr2	23502508	23502610	m6AIP_abcam_peak_4684	0	-
chr2	24178728	24178839	m6AIP_abcam_peak_4685	0	+
chr2	28515533	28515713	m6AIP_abcam_peak_4727	0	+
chr2	31504534	31504663	m6AIP_abcam_peak_4761b	0	-
chr2	36308192	36308292	m6AIP_abcam_peak_4797	0	-
chr2	36308418	36308561	m6AIP_abcam_peak_4798	0	-
chr2	36311395	36311498	m6AIP_abcam_peak_4799	0	-
chr2	37649525	37649741	m6AIP_abcam_peak_4807	0	-
chr2	37701236	37701449	m6AIP_abcam_peak_4808	0	-
chr2	37701544	37701732	m6AIP_abcam_peak_4809a	0	-
chr2	37701836	37702040	m6AIP_abcam_peak_4809b	0	-
chr2	37702041	37702183	m6AIP_abcam_peak_4809c	0	-
chr2	37702184	37702372	m6AIP_abcam_peak_4809d	0	-
chr2	39616019	39616165	m6AIP_abcam_peak_4813	0	+
chr2	39634779	39634891	m6AIP_abcam_peak_4814	0	-
chr2	52128705	52128928	m6AIP_abcam_peak_4825	0	+
chr2	52129061	52129200	m6AIP_abcam_peak_4826	0	+
chr2	52131185	52131270	m6AIP_abcam_peak_4827a	0	+
chr2	52131271	52131403	m6AIP_abcam_peak_4827b	0	+
chr2	52133843	52134002	m6AIP_abcam_peak_4828	0	+
chr2	56862614	56862689	m6AIP_abcam_peak_4830a	0	-
chr2	56862690	56862800	m6AIP_abcam_peak_4830b	0	-
chr2	59362528	59362706	m6AIP_abcam_peak_4835	0	-
chr2	63835286	63835503	m6AIP_abcam_peak_4844	0	-
chr2	63862304	63862377	m6AIP_abcam_peak_4845a	0	-
chr2	63862378	63862476	m6AIP_abcam_peak_4845b	0	-
chr2	63891195	63891364	m6AIP_abcam_peak_4846	0	-
chr2	67266397	67266506	m6AIP_abcam_peak_4850	0	+
chr2	80805253	80805315	m6AIP_abcam_peak_4898a	0	-
chr2	80805316	80805380	m6AIP_abcam_peak_4898b	0	-
chr2	81006859	81006961	m6AIP_abcam_peak_4899	0	+
chr2	84510432	84510589	m6AIP_abcam_peak_4904	0	+
chr2	84650496	84650695	m6AIP_abcam_peak_4907	0	-
chr2	84743487	84743592	m6AIP_abcam_peak_4912	0	-
chr2	90395086	90395229	m6AIP_abcam_peak_4920	0	-
chr2	98662252	98662365	m6AIP_abcam_peak_4946a	0	-
chr2	98662366	98662476	m6AIP_abcam_peak_4946b	0	-
chr2	98666555	98666669	m6AIP_abcam_peak_4947	0	+
chr2	98666865	98666965	m6AIP_abcam_peak_4948	0	+
chr2	98667089	98667200	m6AIP_abcam_peak_4949a	0	+
chr2	98667201	98667295	m6AIP_abcam_peak_4949b	0	+
chr2	120699828	120699942	m6AIP_abcam_peak_5021	0	+
chr2	135648809	135648910	m6AIP_abcam_peak_5081	0	+
chr2	143988556	143988749	m6AIP_abcam_peak_5096b	0	+
chr2	143989407	143989568	m6AIP_abcam_peak_5099	0	+
chr2	150195145	150195262	m6AIP_abcam_peak_5110	0	+
chr2	150199770	150199882	m6AIP_abcam_peak_5112	0	+
chr2	150200596	150200770	m6AIP_abcam_peak_5113	0	+
chr2	150204654	150204904	m6AIP_abcam_peak_5114	0	+
chr2	150271440	150271568	m6AIP_abcam_peak_5117	0	+
chr2	150332473	150332585	m6AIP_abcam_peak_5121	0	+
chr2	153125390	153125540	m6AIP_abcam_peak_5140a	0	-
chr2	153125541	153125705	m6AIP_abcam_peak_5140b	0	-
chr2	156830036	156830206	m6AIP_abcam_peak_5188	0	-
chr2	156833955	156834169	m6AIP_abcam_peak_5191	0	-
chr2	156834661	156834774	m6AIP_abcam_peak_5192a	0	-
chr2	156834775	156834948	m6AIP_abcam_peak_5192b	0	-
chr2	156835313	156835504	m6AIP_abcam_peak_5193	0	-
chr2	156835913	156836061	m6AIP_abcam_peak_5194a	0	-
chr2	156836062	156836199	m6AIP_abcam_peak_5194b	0	-
chr2	160656131	160656231	m6AIP_abcam_peak_5212	0	-
chr2	164762284	164762412	m6AIP_abcam_peak_5225	0	-
chr2	166428876	166429011	m6AIP_abcam_peak_5252	0	-
chr2	166430797	166430922	m6AIP_abcam_peak_5253	0	-
chr2	167038415	167038561	m6AIP_abcam_peak_5258b	0	+
chr2	167199738	167199897	m6AIP_abcam_peak_5262	0	-
chr2	168984753	168985003	m6AIP_abcam_peak_5275	0	+
chr2	169016691	169016857	m6AIP_abcam_peak_5277	0	+
chr2	174271245	174271398	m6AIP_abcam_peak_5293	0	-
chr2	174273478	174273647	m6AIP_abcam_peak_5294	0	-
chr2	175019798	175019979	m6AIP_abcam_peak_5299	0	+
chr2	176723212	176723323	m6AIP_abcam_peak_5303	0	+
chr2	177099851	177099961	m6AIP_abcam_peak_5305	0	+
chr2	177314459	177314647	m6AIP_abcam_peak_5308	0	-
chr2	177315553	177315731	m6AIP_abcam_peak_5309	0	-
chr2	177317807	177317950	m6AIP_abcam_peak_5310	0	-
chr2	177537097	177537256	m6AIP_abcam_peak_5313	0	-
chr2	177540631	177540796	m6AIP_abcam_peak_5314	0	-
chr2	178036815	178036955	m6AIP_abcam_peak_5318	0	+
chr2	178037854	178037961	m6AIP_abcam_peak_5319	0	+
chr2	179534736	179534862	m6AIP_abcam_peak_5324	0	-
chr2	179561725	179561879	m6AIP_abcam_peak_5326	0	-
chr2	180709867	180709975	m6AIP_abcam_peak_5337	0	-
chr2	180727352	180727472	m6AIP_abcam_peak_5339	0	-
chr2	180734109	180734306	m6AIP_abcam_peak_5340	0	-
chr3	6316910	6317048	m6AIP_abcam_peak_5354	0	+
chr3	7595515	7595717	m6AIP_abcam_peak_5357	0	+
chr3	7596634	7596816	m6AIP_abcam_peak_5358	0	+
chr3	7603170	7603383	m6AIP_abcam_peak_5359	0	+
chr3	8563942	8564119	m6AIP_abcam_peak_5362	0	+
chr3	22275822	22275944	m6AIP_abcam_peak_5396	0	-
chr3	22280206	22280308	m6AIP_abcam_peak_5397	0	-
chr3	30697146	30697264	m6AIP_abcam_peak_5405a	0	-
chr3	30697265	30697396	m6AIP_abcam_peak_5405b	0	-
chr3	34770413	34770522	m6AIP_abcam_peak_5419	0	+
chr3	35135775	35136019	m6AIP_abcam_peak_5421	0	-
chr3	35956157	35956341	m6AIP_abcam_peak_5422	0	-
chr3	37674697	37674820	m6AIP_abcam_peak_5432	0	+
chr3	37674932	37675079	m6AIP_abcam_peak_5433	0	+
chr3	41422506	41422628	m6AIP_abcam_peak_5439	0	+
chr3	41427877	41428008	m6AIP_abcam_peak_5440	0	-
chr3	41468196	41468381	m6AIP_abcam_peak_5442	0	-
chr3	41475763	41475950	m6AIP_abcam_peak_5443	0	-
chr3	41477921	41478108	m6AIP_abcam_peak_5444	0	-
chr3	41498699	41498846	m6AIP_abcam_peak_5445	0	-
chr3	41510355	41510573	m6AIP_abcam_peak_5446	0	-
chr3	62159093	62159273	m6AIP_abcam_peak_5472	0	+
chr3	81059359	81059480	m6AIP_abcam_peak_5499	0	-
chr3	83789269	83789440	m6AIP_abcam_peak_5502	0	-
chr3	84660139	84660252	m6AIP_abcam_peak_5505	0	+
chr3	84868049	84868172	m6AIP_abcam_peak_5506	0	+
chr3	86076978	86077124	m6AIP_abcam_peak_5511	0	+
chr3	87486244	87486468	m6AIP_abcam_peak_5518	0	+
chr3	88576837	88576942	m6AIP_abcam_peak_5535	0	-
chr3	95005028	95005227	m6AIP_abcam_peak_5571	0	-
chr3	96571195	96571312	m6AIP_abcam_peak_5596	0	+
chr3	102084855	102085022	m6AIP_abcam_peak_5620	0	+
chr3	105984645	105984746	m6AIP_abcam_peak_5644	0	-
chr3	107322118	107322227	m6AIP_abcam_peak_5646a	0	-
chr3	107322228	107322352	m6AIP_abcam_peak_5646b	0	-
chr3	108554621	108554751	m6AIP_abcam_peak_5662	0	-
chr3	108691574	108691726	m6AIP_abcam_peak_5665	0	+
chr3	116913526	116913626	m6AIP_abcam_peak_5674	0	-
chr3	121552860	121553110	m6AIP_abcam_peak_5677	0	-
chr3	123266413	123266595	m6AIP_abcam_peak_5687	0	+
chr3	135357572	135357765	m6AIP_abcam_peak_5715	0	-
chr3	144939097	144939317	m6AIP_abcam_peak_5731	0	-
chr3	144967415	144967539	m6AIP_abcam_peak_5732	0	+
chr3	144968260	144968402	m6AIP_abcam_peak_5733	0	+
chr3	144969569	144969710	m6AIP_abcam_peak_5734	0	+
chr4	11180054	11180189	m6AIP_abcam_peak_5787	0	-
chr4	11180979	11181180	m6AIP_abcam_peak_5789	0	-
chr4	11182020	11182270	m6AIP_abcam_peak_5790	0	-
chr4	12113522	12113623	m6AIP_abcam_peak_5800	0	+
chr4	15341104	15341247	m6AIP_abcam_peak_5803	0	-
chr4	15355014	15355220	m6AIP_abcam_peak_5804	0	-
chr4	16459477	16459584	m6AIP_abcam_peak_5806	0	-
chr4	24606640	24606780	m6AIP_abcam_peak_5814	0	+
chr4	24622992	24623108	m6AIP_abcam_peak_5815	0	+
chr4	24646999	24647104	m6AIP_abcam_peak_5816	0	+
chr4	31785299	31785400	m6AIP_abcam_peak_5823	0	+
chr4	34553639	34553889	m6AIP_abcam_peak_5836	0	-
chr4	34667761	34667916	m6AIP_abcam_peak_5840	0	+
chr4	43567693	43567814	m6AIP_abcam_peak_5864	0	+
chr4	44005685	44005821	m6AIP_abcam_peak_5865a	0	-
chr4	44005822	44005986	m6AIP_abcam_peak_5865b	0	-
chr4	44005987	44006115	m6AIP_abcam_peak_5865c	0	-
chr4	44221909	44222063	m6AIP_abcam_peak_5870	0	-
chr4	49460679	49460779	m6AIP_abcam_peak_5895	0	-
chr4	55476728	55476841	m6AIP_abcam_peak_5916a	0	-
chr4	55476842	55477003	m6AIP_abcam_peak_5916b	0	-
chr4	59752613	59752771	m6AIP_abcam_peak_5935a	0	+
chr4	59752772	59752908	m6AIP_abcam_peak_5935b	0	+
chr4	66896544	66896664	m6AIP_abcam_peak_5946	0	+
chr4	66904963	66905109	m6AIP_abcam_peak_5947	0	+
chr4	75274708	75274814	m6AIP_abcam_peak_5956	0	-
chr4	75274932	75275095	m6AIP_abcam_peak_5957	0	-
chr4	83073275	83073419	m6AIP_abcam_peak_5958	0	+
chr4	86932091	86932209	m6AIP_abcam_peak_5975a	0	+
chr4	92807965	92808078	m6AIP_abcam_peak_5980	0	-
chr4	101544764	101544900	m6AIP_abcam_peak_6001	0	-
chr4	103370901	103371010	m6AIP_abcam_peak_6004	0	-
chr4	115803028	115803136	m6AIP_abcam_peak_6041	0	-
chr4	117114869	117115035	m6AIP_abcam_peak_6054	0	+
chr4	117369704	117369954	m6AIP_abcam_peak_6057	0	+
chr4	117424788	117424896	m6AIP_abcam_peak_6058	0	+
chr4	121197011	121197173	m6AIP_abcam_peak_6084	0	-
chr4	121207520	121207636	m6AIP_abcam_peak_6085	0	-
chr4	121213174	121213401	m6AIP_abcam_peak_6086	0	-
chr4	125084613	125084732	m6AIP_abcam_peak_6109	0	-
chr4	125168127	125168329	m6AIP_abcam_peak_6110	0	+
chr4	125188184	125188373	m6AIP_abcam_peak_6111	0	+
chr4	125192307	125192557	m6AIP_abcam_peak_6112	0	+
chr4	132073690	132073818	m6AIP_abcam_peak_6147	0	-
chr4	133079800	133079901	m6AIP_abcam_peak_6173	0	+
chr4	135314497	135314617	m6AIP_abcam_peak_6198	0	-
chr4	145455807	145456024	m6AIP_abcam_peak_6284	0	+
chr4	145536606	145536856	m6AIP_abcam_peak_6286	0	+
chr4	145541013	145541104	m6AIP_abcam_peak_6288a	0	+
chr4	145541105	145541211	m6AIP_abcam_peak_6288b	0	+
chr4	145574948	145575077	m6AIP_abcam_peak_6289	0	+
chr4	146710631	146710771	m6AIP_abcam_peak_6303	0	+
chr4	146915444	146915544	m6AIP_abcam_peak_6304a	0	-
chr4	146915545	146915654	m6AIP_abcam_peak_6304b	0	-
chr4	150050039	150050289	m6AIP_abcam_peak_6344	0	+
chr4	154725689	154725827	m6AIP_abcam_peak_6372	0	-
chr4	155069573	155069725	m6AIP_abcam_peak_6373	0	-
chr5	10216810	10216941	m6AIP_abcam_peak_6413	0	+
chr5	14697070	14697205	m6AIP_abcam_peak_6414a	0	-
chr5	14697206	14697307	m6AIP_abcam_peak_6414b	0	-
chr5	23642807	23642959	m6AIP_abcam_peak_6436a	0	-
chr5	23642960	23643117	m6AIP_abcam_peak_6436b	0	-
chr5	25555982	25556155	m6AIP_abcam_peak_6448	0	+
chr5	25558257	25558440	m6AIP_abcam_peak_6449	0	+
chr5	25677113	25677284	m6AIP_abcam_peak_6450	0	-
chr5	25689175	25689275	m6AIP_abcam_peak_6451	0	-
chr5	28200143	28200325	m6AIP_abcam_peak_6460	0	-
chr5	29285307	29285407	m6AIP_abcam_peak_6464	0	+
chr5	30893845	30893955	m6AIP_abcam_peak_6476	0	-
chr5	33514754	33514920	m6AIP_abcam_peak_6501	0	-
chr5	33524025	33524117	m6AIP_abcam_peak_6502a	0	-
chr5	33524118	33524287	m6AIP_abcam_peak_6502b	0	-
chr5	45514646	45514761	m6AIP_abcam_peak_6553	0	+
chr5	53661571	53661692	m6AIP_abcam_peak_6566	0	+
chr5	58953070	58953236	m6AIP_abcam_peak_6568	0	+
chr5	64393895	64394001	m6AIP_abcam_peak_6571	0	+
chr5	65966819	65966954	m6AIP_abcam_peak_6586	0	-
chr5	68192566	68192666	m6AIP_abcam_peak_6594	0	-
chr5	68211275	68211484	m6AIP_abcam_peak_6595	0	-
chr5	73949677	73949831	m6AIP_abcam_peak_6601	0	+
chr5	90248567	90248758	m6AIP_abcam_peak_6626	0	+
chr5	103700695	103700944	m6AIP_abcam_peak_6644	0	+
chr5	103998516	103998679	m6AIP_abcam_peak_6649	0	+
chr5	104457240	104457340	m6AIP_abcam_peak_6651	0	-
chr5	104458957	104459173	m6AIP_abcam_peak_6652	0	-
chr5	104582725	104582830	m6AIP_abcam_peak_6657	0	+
chr5	104775759	104775874	m6AIP_abcam_peak_6661	0	+
chr5	108064220	108064400	m6AIP_abcam_peak_6682	0	+
chr5	108116068	108116186	m6AIP_abcam_peak_6685	0	+
chr5	109684534	109684680	m6AIP_abcam_peak_6691	0	-
chr5	109883453	109883593	m6AIP_abcam_peak_6692	0	+
chr5	113323994	113324151	m6AIP_abcam_peak_6718	0	-
chr5	113341825	113341951	m6AIP_abcam_peak_6719	0	-
chr5	113345695	113345836	m6AIP_abcam_peak_6720	0	-
chr5	114479486	114479620	m6AIP_abcam_peak_6730	0	-
chr5	117399264	117399432	m6AIP_abcam_peak_6759	0	+
chr5	117409926	117410074	m6AIP_abcam_peak_6760a	0	+
chr5	117410075	117410230	m6AIP_abcam_peak_6760b	0	-
chr5	117430525	117430698	m6AIP_abcam_peak_6762	0	-
chr5	120612674	120612847	m6AIP_abcam_peak_6779	0	-
chr5	127679725	127679894	m6AIP_abcam_peak_6835	0	-
chr5	145251537	145251683	m6AIP_abcam_peak_6920	0	+
chr5	145269441	145269581	m6AIP_abcam_peak_6921	0	+
chr5	146472759	146472934	m6AIP_abcam_peak_6928a	0	+
chr5	146472935	146473127	m6AIP_abcam_peak_6928b	0	+
chr5	146895990	146896151	m6AIP_abcam_peak_6929b	0	-
chr6	3201456	3201558	m6AIP_abcam_peak_6952	0	+
chr6	5118081	5118224	m6AIP_abcam_peak_6967	0	-
chr6	13896922	13897064	m6AIP_abcam_peak_6980	0	+
chr6	41868252	41868358	m6AIP_abcam_peak_7058	0	-
chr6	44793002	44793128	m6AIP_abcam_peak_7059a	0	+
chr6	44793129	44793256	m6AIP_abcam_peak_7059b	0	+
chr6	47487443	47487624	m6AIP_abcam_peak_7061	0	-
chr6	48066510	48066614	m6AIP_abcam_peak_7070	0	+
chr6	52114482	52114629	m6AIP_abcam_peak_7083	0	+
chr6	60362255	60362372	m6AIP_abcam_peak_7101	0	+
chr6	63152833	63152938	m6AIP_abcam_peak_7102	0	+
chr6	67000323	67000431	m6AIP_abcam_peak_7109	0	-
chr6	67001153	67001255	m6AIP_abcam_peak_7110	0	-
chr6	67260187	67260378	m6AIP_abcam_peak_7112	0	+
chr6	68799362	68799512	m6AIP_abcam_peak_7113	0	-
chr6	68816904	68817038	m6AIP_abcam_peak_7114a	0	-
chr6	68817039	68817168	m6AIP_abcam_peak_7114b	0	-
chr6	68818051	68818213	m6AIP_abcam_peak_7115	0	-
chr6	68842920	68843006	m6AIP_abcam_peak_7116a	0	+
chr6	68843007	68843097	m6AIP_abcam_peak_7116b	0	+
chr6	73103907	73104101	m6AIP_abcam_peak_7137	0	+
chr6	82678732	82678900	m6AIP_abcam_peak_7139	0	-
chr6	85106529	85106649	m6AIP_abcam_peak_7159	0	+
chr6	85106994	85107138	m6AIP_abcam_peak_7160	0	+
chr6	85109755	85109859	m6AIP_abcam_peak_7161	0	+
chr6	90022317	90022417	m6AIP_abcam_peak_7186	0	-
chr6	90436229	90436330	m6AIP_abcam_peak_7188	0	-
chr6	90970267	90970456	m6AIP_abcam_peak_7196	0	-
chr6	112616456	112616581	m6AIP_abcam_peak_7228a	0	-
chr6	112616582	112616714	m6AIP_abcam_peak_7228b	0	-
chr6	124860523	124860737	m6AIP_abcam_peak_7302	0	+
chr6	125443605	125443708	m6AIP_abcam_peak_7312	0	+
chr6	128510916	128511083	m6AIP_abcam_peak_7320	0	+
chr6	134892948	134893100	m6AIP_abcam_peak_7330	0	-
chr6	141586778	141586901	m6AIP_abcam_peak_7338	0	-
chr6	141588832	141588995	m6AIP_abcam_peak_7339	0	-
chr6	142366356	142366456	m6AIP_abcam_peak_7340	0	+
chr6	145073815	145073989	m6AIP_abcam_peak_7345	0	-
chr6	149485907	149486007	m6AIP_abcam_peak_7364	0	-
chr7	3300865	3300991	m6AIP_abcam_peak_7368	0	+
chr7	3333450	3333650	m6AIP_abcam_peak_7372	0	+
chr7	3418410	3418538	m6AIP_abcam_peak_7375	0	+
chr7	3577994	3578085	m6AIP_abcam_peak_7376a	0	-
chr7	3578086	3578200	m6AIP_abcam_peak_7376b	0	-
chr7	4907343	4907547	m6AIP_abcam_peak_7386	0	-
chr7	4909198	4909350	m6AIP_abcam_peak_7387	0	-
chr7	5029374	5029499	m6AIP_abcam_peak_7394	0	-
chr7	5060132	5060250	m6AIP_abcam_peak_7396	0	-
chr7	5061729	5061894	m6AIP_abcam_peak_7397	0	+
chr7	19256221	19256323	m6AIP_abcam_peak_7448	0	-
chr7	19425801	19425944	m6AIP_abcam_peak_7452	0	-
chr7	25076598	25076714	m6AIP_abcam_peak_7466	0	-
chr7	25089800	25089900	m6AIP_abcam_peak_7467	0	-
chr7	25090893	25090995	m6AIP_abcam_peak_7468	0	-
chr7	25268655	25268877	m6AIP_abcam_peak_7472	0	+
chr7	25274430	25274618	m6AIP_abcam_peak_7476	0	+
chr7	26402079	26402186	m6AIP_abcam_peak_7486	0	+
chr7	29085053	29085207	m6AIP_abcam_peak_7536	0	+
chr7	29513066	29513218	m6AIP_abcam_peak_7551	0	-
chr7	35046157	35046307	m6AIP_abcam_peak_7592	0	+
chr7	35473174	35473341	m6AIP_abcam_peak_7597	0	-
chr7	41158805	41158905	m6AIP_abcam_peak_7609	0	-
chr7	41546154	41546275	m6AIP_abcam_peak_7616	0	-
chr7	41605678	41605845	m6AIP_abcam_peak_7618	0	+
chr7	42475393	42475515	m6AIP_abcam_peak_7622	0	-
chr7	42503279	42503380	m6AIP_abcam_peak_7624	0	-
chr7	42580228	42580350	m6AIP_abcam_peak_7626	0	-
chr7	42705748	42705954	m6AIP_abcam_peak_7636	0	-
chr7	42706743	42706845	m6AIP_abcam_peak_7637a	0	-
chr7	42706846	42706965	m6AIP_abcam_peak_7637b	0	-
chr7	42707814	42707974	m6AIP_abcam_peak_7638	0	-
chr7	42815457	42815619	m6AIP_abcam_peak_7640c	0	-
chr7	43100075	43100177	m6AIP_abcam_peak_7645	0	+
chr7	43263510	43263643	m6AIP_abcam_peak_7655	0	+
chr7	43267605	43267727	m6AIP_abcam_peak_7657	0	+
chr7	44598968	44599089	m6AIP_abcam_peak_7670	0	-
chr7	44849276	44849383	m6AIP_abcam_peak_7676a	0	+
chr7	45866855	45866955	m6AIP_abcam_peak_7696	0	+
chr7	59977454	59977592	m6AIP_abcam_peak_7711	0	-
chr7	78910643	78910800	m6AIP_abcam_peak_7746	0	+
chr7	79487124	79487317	m6AIP_abcam_peak_7748	0	-
chr7	81144578	81144828	m6AIP_abcam_peak_7785	0	-
chr7	81147360	81147482	m6AIP_abcam_peak_7788	0	-
chr7	82771356	82771490	m6AIP_abcam_peak_7791a	0	-
chr7	87079545	87079649	m6AIP_abcam_peak_7794	0	-
chr7	90468353	90468587	m6AIP_abcam_peak_7799	0	-
chr7	92874950	92875088	m6AIP_abcam_peak_7811	0	+
chr7	93877708	93877830	m6AIP_abcam_peak_7813	0	+
chr7	93884752	93884852	m6AIP_abcam_peak_7814	0	+
chr7	96220251	96220391	m6AIP_abcam_peak_7815	0	-
chr7	107210981	107211172	m6AIP_abcam_peak_7894	0	+
chr7	107261382	107261495	m6AIP_abcam_peak_7896	0	+
chr7	107296676	107296793	m6AIP_abcam_peak_7897	0	+
chr7	114263026	114263190	m6AIP_abcam_peak_7923	0	-
chr7	116211225	116211327	m6AIP_abcam_peak_7927	0	-
chr7	116258220	116258410	m6AIP_abcam_peak_7928	0	-
chr7	116277740	116277857	m6AIP_abcam_peak_7929a	0	-
chr7	116277858	116278023	m6AIP_abcam_peak_7929b	0	-
chr7	116306317	116306504	m6AIP_abcam_peak_7930a	0	-
chr7	116306505	116306640	m6AIP_abcam_peak_7930b	0	-
chr7	127449411	127449512	m6AIP_abcam_peak_7994	0	+
chr7	127455852	127456070	m6AIP_abcam_peak_7995	0	+
chr7	127456557	127456666	m6AIP_abcam_peak_7996	0	+
chr7	127530177	127530277	m6AIP_abcam_peak_7998	0	+
chr7	127530441	127530691	m6AIP_abcam_peak_7999	0	+
chr7	127541959	127542117	m6AIP_abcam_peak_8000a	0	+
chr7	127542118	127542335	m6AIP_abcam_peak_8000b	0	+
chr7	127558516	127558644	m6AIP_abcam_peak_8001	0	+
chr7	127559730	127559832	m6AIP_abcam_peak_8003	0	+
chr7	127877206	127877285	m6AIP_abcam_peak_8018a	0	+
chr7	127877286	127877388	m6AIP_abcam_peak_8018b	0	+
chr7	128270814	128270914	m6AIP_abcam_peak_8027	0	-
chr7	129400852	129401102	m6AIP_abcam_peak_8030	0	-
chr7	130834507	130834629	m6AIP_abcam_peak_8039	0	+
chr7	131576428	131576541	m6AIP_abcam_peak_8043	0	-
chr7	132873691	132873792	m6AIP_abcam_peak_8044	0	-
chr7	132943836	132944029	m6AIP_abcam_peak_8046	0	+
chr7	134672899	134673096	m6AIP_abcam_peak_8053	0	-
chr7	137032865	137033072	m6AIP_abcam_peak_8065	0	-
chr7	141636518	141636706	m6AIP_abcam_peak_8094a	0	+
chr7	141636707	141636833	m6AIP_abcam_peak_8094b	0	+
chr7	141637647	141637750	m6AIP_abcam_peak_8095a	0	+
chr7	141637751	141637860	m6AIP_abcam_peak_8095b	0	+
chr7	141638923	141639173	m6AIP_abcam_peak_8096	0	+
chr8	4207101	4207202	m6AIP_abcam_peak_8118	0	+
chr8	4328050	4328252	m6AIP_abcam_peak_8123	0	+
chr8	4330603	4330722	m6AIP_abcam_peak_8124	0	+
chr8	4342940	4343121	m6AIP_abcam_peak_8125	0	+
chr8	10985188	10985289	m6AIP_abcam_peak_8134	0	-
chr8	12477034	12477151	m6AIP_abcam_peak_8141	0	-
chr8	12486745	12486879	m6AIP_abcam_peak_8142	0	+
chr8	12487561	12487744	m6AIP_abcam_peak_8143a	0	+
chr8	12487744	12487943	m6AIP_abcam_peak_8143b	0	+
chr8	12534348	12534458	m6AIP_abcam_peak_8144	0	-
chr8	12535854	12535956	m6AIP_abcam_peak_8145	0	-
chr8	12544544	12544673	m6AIP_abcam_peak_8147b	0	-
chr8	18901327	18901435	m6AIP_abcam_peak_8169	0	+
chr8	18913392	18913518	m6AIP_abcam_peak_8170	0	+
chr8	22173702	22173808	m6AIP_abcam_peak_8174	0	+
chr8	25602801	25602953	m6AIP_abcam_peak_8195	0	+
chr8	25603088	25603318	m6AIP_abcam_peak_8196	0	+
chr8	25603418	25603510	m6AIP_abcam_peak_8197a	0	+
chr8	25603511	25603594	m6AIP_abcam_peak_8197b	0	+
chr8	27212838	27212991	m6AIP_abcam_peak_8204	0	-
chr8	27250620	27250796	m6AIP_abcam_peak_8207	0	-
chr8	39701778	39701899	m6AIP_abcam_peak_8222	0	+
chr8	43158875	43158983	m6AIP_abcam_peak_8230a	0	-
chr8	43158984	43159172	m6AIP_abcam_peak_8230b	0	-
chr8	43160528	43160714	m6AIP_abcam_peak_8232b	0	-
chr8	43182291	43182541	m6AIP_abcam_peak_8233	0	+
chr8	47921320	47921474	m6AIP_abcam_peak_8250	0	+
chr8	61075721	61075971	m6AIP_abcam_peak_8262	0	-
chr8	65220035	65220175	m6AIP_abcam_peak_8265	0	+
chr8	65708812	65708915	m6AIP_abcam_peak_8266	0	-
chr8	69314004	69314140	m6AIP_abcam_peak_8272	0	+
chr8	69314235	69314336	m6AIP_abcam_peak_8273	0	+
chr8	69366036	69366275	m6AIP_abcam_peak_8274	0	-
chr8	78047563	78047801	m6AIP_abcam_peak_8332	0	+
chr8	78052283	78052455	m6AIP_abcam_peak_8333	0	+
chr8	78078262	78078416	m6AIP_abcam_peak_8334	0	+
chr8	78087224	78087349	m6AIP_abcam_peak_8335c	0	+
chr8	78102077	78102193	m6AIP_abcam_peak_8336	0	+
chr8	80861233	80861405	m6AIP_abcam_peak_8353	0	+
chr8	83668915	83669037	m6AIP_abcam_peak_8356	0	-
chr8	84590933	84591036	m6AIP_abcam_peak_8369	0	-
chr8	89052853	89052979	m6AIP_abcam_peak_8407	0	-
chr8	125538235	125538413	m6AIP_abcam_peak_8572	0	-
chr8	127318250	127318375	m6AIP_abcam_peak_8579	0	-
chr8	129269185	129269328	m6AIP_abcam_peak_8582	0	+
chr9	3258818	3258934	m6AIP_abcam_peak_8583	0	-
chr9	4275200	4275361	m6AIP_abcam_peak_8592	0	-
chr9	17473407	17473611	m6AIP_abcam_peak_8614	0	-
chr9	17476060	17476170	m6AIP_abcam_peak_8615	0	-
chr9	17488211	17488344	m6AIP_abcam_peak_8616	0	-
chr9	17503264	17503437	m6AIP_abcam_peak_8617	0	-
chr9	17529393	17529578	m6AIP_abcam_peak_8619	0	-
chr9	17530537	17530724	m6AIP_abcam_peak_8620	0	-
chr9	17532157	17532302	m6AIP_abcam_peak_8622	0	-
chr9	17566477	17566597	m6AIP_abcam_peak_8623	0	+
chr9	19127150	19127316	m6AIP_abcam_peak_8624	0	+
chr9	19128933	19129097	m6AIP_abcam_peak_8625	0	+
chr9	19143956	19144206	m6AIP_abcam_peak_8626	0	+
chr9	20667819	20667966	m6AIP_abcam_peak_8638	0	+
chr9	21403824	21403924	m6AIP_abcam_peak_8652	0	+
chr9	30967287	30967408	m6AIP_abcam_peak_8675	0	-
chr9	32110867	32111017	m6AIP_abcam_peak_8682a	0	+
chr9	32111018	32111145	m6AIP_abcam_peak_8682b	0	+
chr9	35305143	35305393	m6AIP_abcam_peak_8696	0	+
chr9	40132572	40132684	m6AIP_abcam_peak_8703	0	+
chr9	40144160	40144305	m6AIP_abcam_peak_8704	0	-
chr9	40157763	40157956	m6AIP_abcam_peak_8705	0	-
chr9	40159610	40159860	m6AIP_abcam_peak_8706	0	-
chr9	40184733	40184873	m6AIP_abcam_peak_8707a	0	-
chr9	40184874	40185081	m6AIP_abcam_peak_8707b	0	-
chr9	40187750	40187854	m6AIP_abcam_peak_8708	0	-
chr9	40210693	40210800	m6AIP_abcam_peak_8709	0	-
chr9	40216223	40216425	m6AIP_abcam_peak_8710	0	-
chr9	40222739	40222854	m6AIP_abcam_peak_8711	0	-
chr9	40223144	40223275	m6AIP_abcam_peak_8712	0	-
chr9	40230523	40230673	m6AIP_abcam_peak_8713	0	-
chr9	48168776	48168964	m6AIP_abcam_peak_8756	0	+
chr9	48175515	48175632	m6AIP_abcam_peak_8757	0	+
chr9	55945791	55945911	m6AIP_abcam_peak_8782a	0	-
chr9	55945912	55946049	m6AIP_abcam_peak_8782b	0	+
chr9	57478521	57478717	m6AIP_abcam_peak_8802	0	-
chr9	57479668	57479807	m6AIP_abcam_peak_8803	0	-
chr9	57501801	57501952	m6AIP_abcam_peak_8804	0	-
chr9	62107599	62107733	m6AIP_abcam_peak_8836	0	-
chr9	64908872	64908972	m6AIP_abcam_peak_8848	0	-
chr9	76315693	76315860	m6AIP_abcam_peak_8902	0	+
chr9	78526909	78527098	m6AIP_abcam_peak_8907	0	+
chr9	83880894	83881013	m6AIP_abcam_peak_8915	0	+
chr9	89392128	89392272	m6AIP_abcam_peak_8925	0	-
chr9	90091208	90091323	m6AIP_abcam_peak_8926	0	-
chr9	95453545	95453654	m6AIP_abcam_peak_8931	0	-
chr9	98414161	98414311	m6AIP_abcam_peak_8942	0	+
chr9	100920540	100920649	m6AIP_abcam_peak_8953	0	-
chr9	100946590	100946745	m6AIP_abcam_peak_8954	0	-
chr9	107179888	107180026	m6AIP_abcam_peak_8986a	0	+
chr9	107180027	107180114	m6AIP_abcam_peak_8986b	0	+
chr9	107180447	107180630	m6AIP_abcam_peak_8987	0	+
chr9	107180892	107181090	m6AIP_abcam_peak_8988	0	+
chr9	107184020	107184154	m6AIP_abcam_peak_8989	0	+
chr9	115019930	115020081	m6AIP_abcam_peak_9052	0	+
chr9	115025872	115026041	m6AIP_abcam_peak_9053	0	+
chr9	118056028	118056129	m6AIP_abcam_peak_9058	0	-
chr9	118401526	118401631	m6AIP_abcam_peak_9061	0	-
chr9	118403601	118403676	m6AIP_abcam_peak_9063a	0	-
chr9	118403677	118403853	m6AIP_abcam_peak_9063b	0	-
chr9	121309666	121309802	m6AIP_abcam_peak_9081	0	+
chr9	121315776	121315883	m6AIP_abcam_peak_9082a	0	+
chr9	121315884	121316010	m6AIP_abcam_peak_9082b	0	+
chr9	123925633	123925783	m6AIP_abcam_peak_9098	0	-
chr9	124322688	124322790	m6AIP_abcam_peak_9099	0	-
chr9	124326423	124326571	m6AIP_abcam_peak_9100	0	-
chr9	124439737	124439846	m6AIP_abcam_peak_9101	0	-
chrM	443	693	m6AIP_abcam_peak_9102a	0	+
chrM	701	916	m6AIP_abcam_peak_9102b	0	+
chrM	1184	1319	m6AIP_abcam_peak_9103	0	+
chrM	1796	1928	m6AIP_abcam_peak_9104	0	+
chrM	13607	13759	m6AIP_abcam_peak_9105a	0	-
chrM	13760	13952	m6AIP_abcam_peak_9105b	0	-
chrX	8058297	8058467	m6AIP_abcam_peak_9114	0	+
chrX	8064294	8064381	m6AIP_abcam_peak_9115a	0	+
chrX	8064382	8064517	m6AIP_abcam_peak_9115b	0	+
chrX	17837611	17837816	m6AIP_abcam_peak_9120	0	-
chrX	17841433	17841553	m6AIP_abcam_peak_9121	0	-
chrX	19443633	19443705	m6AIP_abcam_peak_9125a	0	+
chrX	19443706	19443800	m6AIP_abcam_peak_9125b	0	+
chrX	19450693	19450844	m6AIP_abcam_peak_9126	0	+
chrX	20862051	20862295	m6AIP_abcam_peak_9129	0	+
chrX	21022801	21022967	m6AIP_abcam_peak_9130	0	-
chrX	66490875	66490992	m6AIP_abcam_peak_9153	0	-
chrX	70062660	70062786	m6AIP_abcam_peak_9154	0	+
chrX	70716204	70716343	m6AIP_abcam_peak_9155	0	+
chrX	73039231	73039331	m6AIP_abcam_peak_9157	0	-
chrX	73966645	73966754	m6AIP_abcam_peak_9168b	0	-
chrX	95965441	95965678	m6AIP_abcam_peak_9194a	0	-
chrX	95965679	95965917	m6AIP_abcam_peak_9194b	0	-
chrX	95966127	95966258	m6AIP_abcam_peak_9195a	0	-
chrX	95966259	95966428	m6AIP_abcam_peak_9195b	0	-
chrX	95966556	95966804	m6AIP_abcam_peak_9196	0	-
chrX	95966944	95967062	m6AIP_abcam_peak_9197a	0	-
chrX	95967063	95967188	m6AIP_abcam_peak_9197b	0	-
chrX	95967388	95967501	m6AIP_abcam_peak_9198	0	-
chrX	100063241	100063341	m6AIP_abcam_peak_9204	0	-
chrX	103101808	103101957	m6AIP_abcam_peak_9223	0	-
chrX	103116149	103116249	m6AIP_abcam_peak_9224	0	-
chrX	103117689	103117934	m6AIP_abcam_peak_9225	0	-
chrX	103216307	103216510	m6AIP_abcam_peak_9228	0	-
chrX	103288105	103288250	m6AIP_abcam_peak_9232	0	-
chrX	103302643	103302768	m6AIP_abcam_peak_9233	0	-
chrX	103311046	103311152	m6AIP_abcam_peak_9234a	0	-
chrX	103311153	103311276	m6AIP_abcam_peak_9234b	0	-
chrX	103485397	103485541	m6AIP_abcam_peak_9243	0	+
chrX	104201389	104201506	m6AIP_abcam_peak_9250	0	-
chrX	104964809	104964913	m6AIP_abcam_peak_9258	0	+
chrX	105088934	105089101	m6AIP_abcam_peak_9261	0	+
chrX	105094219	105094325	m6AIP_abcam_peak_9262	0	+
chrX	105796096	105796183	m6AIP_abcam_peak_9264a	0	-
chrX	105796184	105796300	m6AIP_abcam_peak_9264b	0	-
chrX	116287175	116287279	m6AIP_abcam_peak_9278	0	-
chrX	129814528	129814658	m6AIP_abcam_peak_9279	0	-
chrX	134369324	134369424	m6AIP_abcam_peak_9286a	0	+
chrX	134369425	134369601	m6AIP_abcam_peak_9286b	0	+
chrX	135965905	135966028	m6AIP_abcam_peak_9295	0	+
chrX	144338399	144338546	m6AIP_abcam_peak_9299a	0	+
chrX	144338547	144338716	m6AIP_abcam_peak_9299b	0	+
chrX	144355026	144355154	m6AIP_abcam_peak_9300a	0	+
chrX	144355155	144355373	m6AIP_abcam_peak_9300b	0	+
chrX	144383483	144383631	m6AIP_abcam_peak_9301	0	+
chrX	150167180	150167292	m6AIP_abcam_peak_9302	0	+
chrX	150528518	150528754	m6AIP_abcam_peak_9304	0	-
chrX	150547614	150547740	m6AIP_abcam_peak_9305a	0	-
chrX	150547741	150547852	m6AIP_abcam_peak_9305b	0	-
chrX	150550461	150550591	m6AIP_abcam_peak_9306	0	-
chrX	150551043	150551293	m6AIP_abcam_peak_9307	0	-
chrX	150568496	150568621	m6AIP_abcam_peak_9308	0	-
chrX	155301694	155301835	m6AIP_abcam_peak_9333	0	+
chrX	159527980	159528133	m6AIP_abcam_peak_9336	0	+
chrX	163972506	163972634	m6AIP_abcam_peak_9344	0	+
chrX	163975134	163975249	m6AIP_abcam_peak_9345	0	+
chrX	169369639	169369788	m6AIP_abcam_peak_9348	0	+
chrX	169993719	169993852	m6AIP_abcam_peak_9350	0	+
chrX	169994468	169994718	m6AIP_abcam_peak_9351	0	-
chrX	170004280	170004435	m6AIP_abcam_peak_9352a	0	+
chrX	170004436	170004631	m6AIP_abcam_peak_9352b	0	-
chrY	90734647	90734764	m6AIP_abcam_peak_9362a	0	+
chrY	90734765	90734939	m6AIP_abcam_peak_9362b	0	+
chrY	90734940	90735110	m6AIP_abcam_peak_9362c	0	+
chrY	90735111	90735261	m6AIP_abcam_peak_9362d	0	+
chrY	90735262	90735465	m6AIP_abcam_peak_9362e	0	+
chrY	90735565	90735815	m6AIP_abcam_peak_9363	0	+
chrY	90736070	90736192	m6AIP_abcam_peak_9364	0	+
chrY	90736288	90736504	m6AIP_abcam_peak_9365	0	+
chrY	90738021	90738195	m6AIP_abcam_peak_9366a	0	+
chrY	90738216	90738419	m6AIP_abcam_peak_9366b	0	+
chrY	90738420	90738624	m6AIP_abcam_peak_9366c	0	+
chrY	90738664	90738833	m6AIP_abcam_peak_9366d	0	+
chrY	90740391	90740513	m6AIP_abcam_peak_9367	0	+
chrY	90742997	90743159	m6AIP_abcam_peak_9368	0	+
chrY	90819517	90819627	m6AIP_abcam_peak_9371	0	+
chrY	90819732	90819859	m6AIP_abcam_peak_9372	0	+
chrY	90826414	90826532	m6AIP_abcam_peak_9373	0	-
chrY	90828349	90828581	m6AIP_abcam_peak_9374	0	-
