# Supplementary material for: Acute depletion of METTL3 implicates N6-methyladenosine in alternative intron/exon inclusion in the nascent transcriptome
Source: Genome Res. 2021 Aug;31(8):1395–408. doi: 10.1101/gr.271635.120 (PMC8327914; doi:10.1101/gr.271635.120)
Supplement: Supplemental Material [file supp_gr.271635.120_Supplemental_Data_S1.zip › Supplemental_Data_S1/m6AIP_ConfGroup3.narrowPeak.refined.bed.intron]

chr1	4983900	4984029	m6AIP_abcam_peak_2	0	-
chr1	5127220	5127320	m6AIP_abcam_peak_3	0	+
chr1	7111915	7112088	m6AIP_abcam_peak_8	0	+
chr1	7164483	7164588	m6AIP_abcam_peak_10	0	+
chr1	10115088	10115324	m6AIP_abcam_peak_19	0	+
chr1	15811104	15811227	m6AIP_abcam_peak_28	0	+
chr1	15811330	15811441	m6AIP_abcam_peak_29	0	+
chr1	20813543	20813651	m6AIP_abcam_peak_33	0	-
chr1	24071954	24072080	m6AIP_abcam_peak_37	0	-
chr1	30813549	30813690	m6AIP_abcam_peak_40	0	-
chr1	30852734	30852864	m6AIP_abcam_peak_42	0	-
chr1	33571753	33571881	m6AIP_abcam_peak_43a	0	-
chr1	33571882	33572003	m6AIP_abcam_peak_43b	0	-
chr1	33637680	33637880	m6AIP_abcam_peak_44	0	-
chr1	33791567	33791734	m6AIP_abcam_peak_48	0	-
chr1	33914633	33914776	m6AIP_abcam_peak_50	0	+
chr1	33915130	33915310	m6AIP_abcam_peak_51	0	+
chr1	33921029	33921199	m6AIP_abcam_peak_52	0	+
chr1	34090079	34090190	m6AIP_abcam_peak_53	0	+
chr1	34104530	34104650	m6AIP_abcam_peak_54	0	+
chr1	34178398	34178542	m6AIP_abcam_peak_57	0	+
chr1	34178649	34178760	m6AIP_abcam_peak_58	0	+
chr1	34834540	34834701	m6AIP_abcam_peak_72	0	-
chr1	36360277	36360437	m6AIP_abcam_peak_78	0	-
chr1	36444710	36444826	m6AIP_abcam_peak_80	0	-
chr1	36596597	36596703	m6AIP_abcam_peak_82	0	-
chr1	36806944	36807145	m6AIP_abcam_peak_83	0	-
chr1	36826004	36826125	m6AIP_abcam_peak_84	0	-
chr1	36867115	36867301	m6AIP_abcam_peak_85	0	-
chr1	39368368	39368472	m6AIP_abcam_peak_91	0	+
chr1	39569486	39569662	m6AIP_abcam_peak_93	0	-
chr1	39905982	39906140	m6AIP_abcam_peak_94	0	+
chr1	39980981	39981156	m6AIP_abcam_peak_95	0	+
chr1	43772200	43772300	m6AIP_abcam_peak_99	0	-
chr1	43794956	43795093	m6AIP_abcam_peak_100	0	-
chr1	52170580	52170691	m6AIP_abcam_peak_103	0	-
chr1	52225834	52225941	m6AIP_abcam_peak_104a	0	-
chr1	52225942	52226059	m6AIP_abcam_peak_104b	0	-
chr1	52927725	52927911	m6AIP_abcam_peak_111	0	-
chr1	53263067	53263190	m6AIP_abcam_peak_112	0	-
chr1	58007237	58007343	m6AIP_abcam_peak_115	0	+
chr1	58487299	58487415	m6AIP_abcam_peak_122	0	-
chr1	59647522	59647632	m6AIP_abcam_peak_130	0	-
chr1	60207978	60208050	m6AIP_abcam_peak_134a	0	+
chr1	60208051	60208138	m6AIP_abcam_peak_134b	0	+
chr1	60327048	60327188	m6AIP_abcam_peak_136	0	+
chr1	63219038	63219211	m6AIP_abcam_peak_146	0	+
chr1	63290680	63290812	m6AIP_abcam_peak_149	0	+
chr1	63476716	63476861	m6AIP_abcam_peak_155	0	+
chr1	63510048	63510216	m6AIP_abcam_peak_156	0	+
chr1	63530847	63530941	m6AIP_abcam_peak_158a	0	+
chr1	63530942	63531060	m6AIP_abcam_peak_158b	0	+
chr1	63562156	63562348	m6AIP_abcam_peak_159	0	+
chr1	63570506	63570676	m6AIP_abcam_peak_160	0	+
chr1	64561859	64562017	m6AIP_abcam_peak_164	0	+
chr1	66714752	66714854	m6AIP_abcam_peak_174	0	+
chr1	71053991	71054100	m6AIP_abcam_peak_178a	0	-
chr1	71054101	71054299	m6AIP_abcam_peak_178b	0	-
chr1	72199074	72199174	m6AIP_abcam_peak_181	0	-
chr1	72338067	72338268	m6AIP_abcam_peak_182	0	+
chr1	72343709	72343891	m6AIP_abcam_peak_183	0	+
chr1	72824990	72825138	m6AIP_abcam_peak_185	0	+
chr1	72827221	72827359	m6AIP_abcam_peak_186	0	+
chr1	72838723	72838876	m6AIP_abcam_peak_187	0	+
chr1	74249748	74249872	m6AIP_abcam_peak_190	0	+
chr1	77463778	77463932	m6AIP_abcam_peak_203	0	-
chr1	78664458	78664562	m6AIP_abcam_peak_205	0	+
chr1	78665260	78665369	m6AIP_abcam_peak_206a	0	+
chr1	78665370	78665570	m6AIP_abcam_peak_206b	0	+
chr1	78668039	78668216	m6AIP_abcam_peak_208	0	+
chr1	78669869	78670006	m6AIP_abcam_peak_209	0	+
chr1	78673563	78673736	m6AIP_abcam_peak_210	0	+
chr1	78691476	78691603	m6AIP_abcam_peak_211	0	+
chr1	82855435	82855685	m6AIP_abcam_peak_212	0	+
chr1	84226399	84226526	m6AIP_abcam_peak_214	0	-
chr1	84733671	84733810	m6AIP_abcam_peak_217	0	-
chr1	84837944	84838157	m6AIP_abcam_peak_218	0	-
chr1	84838651	84838758	m6AIP_abcam_peak_219	0	-
chr1	86529296	86529475	m6AIP_abcam_peak_228	0	+
chr1	86529590	86529776	m6AIP_abcam_peak_229	0	+
chr1	87681067	87681242	m6AIP_abcam_peak_235	0	+
chr1	87686286	87686487	m6AIP_abcam_peak_236	0	+
chr1	87776958	87777089	m6AIP_abcam_peak_237	0	+
chr1	89467919	89468115	m6AIP_abcam_peak_245	0	+
chr1	89480333	89480460	m6AIP_abcam_peak_246	0	+
chr1	89501560	89501726	m6AIP_abcam_peak_247a	0	+
chr1	89501727	89501890	m6AIP_abcam_peak_247b	0	+
chr1	89502199	89502319	m6AIP_abcam_peak_248a	0	+
chr1	89502320	89502433	m6AIP_abcam_peak_248b	0	+
chr1	89503460	89503599	m6AIP_abcam_peak_249	0	+
chr1	89678490	89678720	m6AIP_abcam_peak_250	0	+
chr1	89810560	89810691	m6AIP_abcam_peak_251a	0	+
chr1	89810692	89810830	m6AIP_abcam_peak_251b	0	+
chr1	91310995	91311106	m6AIP_abcam_peak_255	0	+
chr1	91398060	91398137	m6AIP_abcam_peak_256a	0	-
chr1	91398138	91398216	m6AIP_abcam_peak_256b	0	-
chr1	91510606	91510834	m6AIP_abcam_peak_258	0	+
chr1	93276540	93276717	m6AIP_abcam_peak_262	0	+
chr1	93485071	93485175	m6AIP_abcam_peak_269	0	+
chr1	105537479	105537648	m6AIP_abcam_peak_274	0	-
chr1	105566735	105566852	m6AIP_abcam_peak_275	0	-
chr1	105566960	105567128	m6AIP_abcam_peak_276	0	-
chr1	105618356	105618475	m6AIP_abcam_peak_277	0	-
chr1	105748010	105748127	m6AIP_abcam_peak_278	0	+
chr1	106748339	106748449	m6AIP_abcam_peak_283	0	-
chr1	118302893	118303007	m6AIP_abcam_peak_289	0	-
chr1	118841264	118841403	m6AIP_abcam_peak_295	0	-
chr1	118904640	118904890	m6AIP_abcam_peak_296	0	-
chr1	118945918	118946166	m6AIP_abcam_peak_297	0	-
chr1	118952411	118952579	m6AIP_abcam_peak_298	0	-
chr1	119039160	119039274	m6AIP_abcam_peak_299a	0	-
chr1	119039275	119039418	m6AIP_abcam_peak_299b	0	-
chr1	119039419	119039628	m6AIP_abcam_peak_299c	0	-
chr1	119039807	119039951	m6AIP_abcam_peak_300	0	-
chr1	119046546	119046650	m6AIP_abcam_peak_301a	0	-
chr1	119046651	119046787	m6AIP_abcam_peak_301b	0	-
chr1	119558702	119558814	m6AIP_abcam_peak_307a	0	-
chr1	119558815	119558939	m6AIP_abcam_peak_307b	0	-
chr1	119756404	119756566	m6AIP_abcam_peak_309	0	-
chr1	119767476	119767609	m6AIP_abcam_peak_310a	0	-
chr1	119767610	119767719	m6AIP_abcam_peak_310b	0	-
chr1	119779376	119779544	m6AIP_abcam_peak_311	0	-
chr1	125402358	125402515	m6AIP_abcam_peak_316	0	-
chr1	127787245	127787370	m6AIP_abcam_peak_317	0	+
chr1	127871662	127871912	m6AIP_abcam_peak_320	0	+
chr1	128402698	128402832	m6AIP_abcam_peak_323	0	-
chr1	130448450	130448700	m6AIP_abcam_peak_324	0	-
chr1	131366779	131366991	m6AIP_abcam_peak_330	0	-
chr1	131497494	131497644	m6AIP_abcam_peak_331	0	-
chr1	132207319	132207438	m6AIP_abcam_peak_334a	0	+
chr1	132613503	132613646	m6AIP_abcam_peak_337	0	-
chr1	133014215	133014354	m6AIP_abcam_peak_339	0	-
chr1	134305073	134305176	m6AIP_abcam_peak_351	0	-
chr1	134407891	134408013	m6AIP_abcam_peak_352	0	+
chr1	134597440	134597609	m6AIP_abcam_peak_354	0	+
chr1	135582930	135583052	m6AIP_abcam_peak_359	0	-
chr1	136940977	136941106	m6AIP_abcam_peak_376b	0	-
chr1	136949252	136949380	m6AIP_abcam_peak_377	0	-
chr1	150440363	150440472	m6AIP_abcam_peak_388	0	+
chr1	151414474	151414561	m6AIP_abcam_peak_390b	0	-
chr1	151496854	151496954	m6AIP_abcam_peak_391	0	-
chr1	152848619	152848776	m6AIP_abcam_peak_393	0	-
chr1	153275178	153275290	m6AIP_abcam_peak_399	0	-
chr1	153288239	153288350	m6AIP_abcam_peak_400	0	-
chr1	155910342	155910459	m6AIP_abcam_peak_407	0	-
chr1	156044061	156044311	m6AIP_abcam_peak_414	0	+
chr1	156560521	156560648	m6AIP_abcam_peak_419	0	+
chr1	156661260	156661360	m6AIP_abcam_peak_424	0	-
chr1	157279466	157279716	m6AIP_abcam_peak_426	0	-
chr1	157388889	157389049	m6AIP_abcam_peak_427	0	-
chr1	159245022	159245126	m6AIP_abcam_peak_428	0	+
chr1	159329868	159329972	m6AIP_abcam_peak_429a	0	+
chr1	159329973	159330114	m6AIP_abcam_peak_429b	0	+
chr1	160927484	160927612	m6AIP_abcam_peak_431	0	+
chr1	162695178	162695313	m6AIP_abcam_peak_442	0	-
chr1	163942940	163943098	m6AIP_abcam_peak_446	0	+
chr1	163944337	163944587	m6AIP_abcam_peak_447	0	+
chr1	165396681	165396781	m6AIP_abcam_peak_451	0	-
chr1	165959696	165959807	m6AIP_abcam_peak_453	0	-
chr1	166126785	166126887	m6AIP_abcam_peak_458	0	-
chr1	171238050	171238137	m6AIP_abcam_peak_469a	0	-
chr1	171238138	171238257	m6AIP_abcam_peak_469b	0	-
chr1	176806826	176806955	m6AIP_abcam_peak_490	0	-
chr1	177774500	177774626	m6AIP_abcam_peak_493a	0	-
chr1	177774627	177774768	m6AIP_abcam_peak_493b	0	-
chr1	178194727	178194852	m6AIP_abcam_peak_494	0	+
chr1	179266770	179266925	m6AIP_abcam_peak_497	0	-
chr1	179298102	179298343	m6AIP_abcam_peak_498a	0	-
chr1	179298406	179298617	m6AIP_abcam_peak_498b	0	-
chr1	179298618	179298726	m6AIP_abcam_peak_498c	0	-
chr1	179317061	179317184	m6AIP_abcam_peak_499	0	-
chr1	179517528	179517635	m6AIP_abcam_peak_500	0	-
chr1	179757577	179757715	m6AIP_abcam_peak_506	0	-
chr1	180052918	180053022	m6AIP_abcam_peak_508	0	+
chr1	180809423	180809562	m6AIP_abcam_peak_511	0	-
chr1	180895688	180895848	m6AIP_abcam_peak_515a	0	+
chr1	180895849	180896020	m6AIP_abcam_peak_515b	0	+
chr1	180896021	180896195	m6AIP_abcam_peak_515c	0	+
chr1	180935516	180935644	m6AIP_abcam_peak_517	0	+
chr1	181121820	181122030	m6AIP_abcam_peak_520	0	-
chr1	181152403	181152607	m6AIP_abcam_peak_522	0	+
chr1	181831254	181831504	m6AIP_abcam_peak_524	0	-
chr1	181917251	181917344	m6AIP_abcam_peak_527a	0	-
chr1	181917345	181917477	m6AIP_abcam_peak_527b	0	-
chr1	181928365	181928479	m6AIP_abcam_peak_529	0	-
chr1	181972930	181973092	m6AIP_abcam_peak_530	0	-
chr1	188985989	188986133	m6AIP_abcam_peak_545	0	-
chr1	188986897	188987093	m6AIP_abcam_peak_546	0	-
chr1	188988602	188988798	m6AIP_abcam_peak_547a	0	-
chr1	188988799	188988994	m6AIP_abcam_peak_547b	0	-
chr1	189729503	189729603	m6AIP_abcam_peak_557	0	+
chr1	191564924	191565024	m6AIP_abcam_peak_561	0	-
chr10	4115757	4115859	m6AIP_abcam_peak_574	0	+
chr10	4353101	4353251	m6AIP_abcam_peak_575	0	+
chr10	7466638	7466738	m6AIP_abcam_peak_588	0	-
chr10	7467543	7467656	m6AIP_abcam_peak_589	0	-
chr10	7925410	7925611	m6AIP_abcam_peak_597	0	-
chr10	8501858	8501996	m6AIP_abcam_peak_598	0	-
chr10	12433576	12433826	m6AIP_abcam_peak_608	0	-
chr10	12690820	12690972	m6AIP_abcam_peak_610	0	-
chr10	17922216	17922391	m6AIP_abcam_peak_615	0	-
chr10	18062231	18062347	m6AIP_abcam_peak_616	0	+
chr10	20167302	20167454	m6AIP_abcam_peak_618	0	+
chr10	20339664	20339854	m6AIP_abcam_peak_620	0	+
chr10	24801541	24801661	m6AIP_abcam_peak_622	0	-
chr10	24824520	24824689	m6AIP_abcam_peak_623	0	-
chr10	25403773	25403920	m6AIP_abcam_peak_624	0	+
chr10	25404121	25404202	m6AIP_abcam_peak_625a	0	+
chr10	25404203	25404287	m6AIP_abcam_peak_625b	0	+
chr10	28100006	28100139	m6AIP_abcam_peak_631	0	+
chr10	28105045	28105151	m6AIP_abcam_peak_632	0	+
chr10	28117526	28117700	m6AIP_abcam_peak_633	0	+
chr10	28127280	28127385	m6AIP_abcam_peak_634	0	+
chr10	28157753	28157952	m6AIP_abcam_peak_635	0	+
chr10	28251999	28252126	m6AIP_abcam_peak_636	0	+
chr10	28269304	28269554	m6AIP_abcam_peak_637	0	+
chr10	28414871	28414993	m6AIP_abcam_peak_638	0	+
chr10	29352139	29352322	m6AIP_abcam_peak_643	0	-
chr10	30562929	30563029	m6AIP_abcam_peak_645	0	-
chr10	30768804	30768930	m6AIP_abcam_peak_648	0	-
chr10	30781422	30781608	m6AIP_abcam_peak_649	0	-
chr10	34179253	34179432	m6AIP_abcam_peak_658	0	-
chr10	39809849	39809963	m6AIP_abcam_peak_663	0	+
chr10	41801776	41801873	m6AIP_abcam_peak_673a	0	-
chr10	41801874	41801979	m6AIP_abcam_peak_673b	0	-
chr10	42274369	42274619	m6AIP_abcam_peak_677	0	-
chr10	42428215	42428363	m6AIP_abcam_peak_678	0	-
chr10	42437182	42437372	m6AIP_abcam_peak_679	0	-
chr10	43249013	43249194	m6AIP_abcam_peak_681	0	+
chr10	43319561	43319717	m6AIP_abcam_peak_682	0	+
chr10	52270075	52270245	m6AIP_abcam_peak_692	0	+
chr10	59218662	59218808	m6AIP_abcam_peak_702	0	-
chr10	59753274	59753524	m6AIP_abcam_peak_704	0	+
chr10	61448428	61448530	m6AIP_abcam_peak_713	0	-
chr10	62457487	62457599	m6AIP_abcam_peak_716	0	-
chr10	62756635	62756739	m6AIP_abcam_peak_721	0	-
chr10	62857061	62857164	m6AIP_abcam_peak_725	0	-
chr10	63015690	63015792	m6AIP_abcam_peak_727	0	-
chr10	67060182	67060313	m6AIP_abcam_peak_732	0	-
chr10	67151676	67151784	m6AIP_abcam_peak_734a	0	+
chr10	67151785	67151884	m6AIP_abcam_peak_734b	0	+
chr10	67252751	67252887	m6AIP_abcam_peak_737	0	+
chr10	69343234	69343403	m6AIP_abcam_peak_745	0	-
chr10	71374430	71374613	m6AIP_abcam_peak_754	0	+
chr10	72657635	72657759	m6AIP_abcam_peak_755	0	+
chr10	72665276	72665404	m6AIP_abcam_peak_756	0	+
chr10	74992153	74992279	m6AIP_abcam_peak_757	0	+
chr10	76359338	76359528	m6AIP_abcam_peak_764	0	-
chr10	76374677	76374779	m6AIP_abcam_peak_765	0	-
chr10	76376451	76376555	m6AIP_abcam_peak_766	0	-
chr10	76848531	76848709	m6AIP_abcam_peak_774	0	-
chr10	77994578	77994706	m6AIP_abcam_peak_776	0	-
chr10	78219100	78219233	m6AIP_abcam_peak_781	0	-
chr10	78400925	78401021	m6AIP_abcam_peak_783b	0	-
chr10	79087424	79087584	m6AIP_abcam_peak_789	0	-
chr10	79670571	79670725	m6AIP_abcam_peak_792	0	+
chr10	79671330	79671430	m6AIP_abcam_peak_793	0	+
chr10	79705656	79705760	m6AIP_abcam_peak_795	0	+
chr10	79961314	79961448	m6AIP_abcam_peak_798	0	+
chr10	80080525	80080685	m6AIP_abcam_peak_800	0	-
chr10	80412270	80412450	m6AIP_abcam_peak_810a	0	-
chr10	80412451	80412665	m6AIP_abcam_peak_810b	0	-
chr10	80655569	80655676	m6AIP_abcam_peak_815	0	-
chr10	80827468	80827716	m6AIP_abcam_peak_817a	0	+
chr10	80827717	80827967	m6AIP_abcam_peak_817b	0	+
chr10	80854912	80855043	m6AIP_abcam_peak_818a	0	-
chr10	80855044	80855156	m6AIP_abcam_peak_818b	0	-
chr10	81106969	81107082	m6AIP_abcam_peak_820a	0	+
chr10	81107083	81107222	m6AIP_abcam_peak_820b	0	+
chr10	81309706	81309825	m6AIP_abcam_peak_824	0	+
chr10	81633068	81633211	m6AIP_abcam_peak_834	0	+
chr10	82866724	82866832	m6AIP_abcam_peak_840	0	+
chr10	84717343	84717551	m6AIP_abcam_peak_856	0	+
chr10	84984642	84984850	m6AIP_abcam_peak_859	0	+
chr10	84985446	84985546	m6AIP_abcam_peak_860	0	+
chr10	85905851	85905965	m6AIP_abcam_peak_864	0	-
chr10	85906149	85906369	m6AIP_abcam_peak_865	0	-
chr10	88145656	88145821	m6AIP_abcam_peak_873	0	-
chr10	88383417	88383612	m6AIP_abcam_peak_874	0	+
chr10	88396048	88396280	m6AIP_abcam_peak_875	0	+
chr10	88461182	88461432	m6AIP_abcam_peak_878	0	+
chr10	89438388	89438521	m6AIP_abcam_peak_881	0	-
chr10	95227751	95227937	m6AIP_abcam_peak_892	0	-
chr10	95942970	95943070	m6AIP_abcam_peak_896	0	+
chr10	95985608	95985774	m6AIP_abcam_peak_897	0	+
chr10	99108041	99108186	m6AIP_abcam_peak_902	0	+
chr10	100565487	100565599	m6AIP_abcam_peak_908	0	+
chr10	115421923	115422095	m6AIP_abcam_peak_920	0	+
chr10	116509116	116509287	m6AIP_abcam_peak_922	0	-
chr10	116554449	116554586	m6AIP_abcam_peak_923	0	-
chr10	116568195	116568307	m6AIP_abcam_peak_924	0	-
chr10	116938631	116938763	m6AIP_abcam_peak_926	0	-
chr10	117356722	117356846	m6AIP_abcam_peak_929	0	-
chr10	117692991	117693092	m6AIP_abcam_peak_931	0	-
chr10	118147507	118147610	m6AIP_abcam_peak_932	0	+
chr10	120161932	120162094	m6AIP_abcam_peak_945	0	-
chr10	120439263	120439433	m6AIP_abcam_peak_946	0	-
chr10	120962725	120962857	m6AIP_abcam_peak_947	0	-
chr10	122033871	122033976	m6AIP_abcam_peak_950	0	-
chr10	122082002	122082104	m6AIP_abcam_peak_952	0	-
chr10	122085941	122086113	m6AIP_abcam_peak_953	0	-
chr10	122086199	122086325	m6AIP_abcam_peak_954	0	-
chr10	122088389	122088489	m6AIP_abcam_peak_955	0	-
chr10	126995061	126995202	m6AIP_abcam_peak_960	0	+
chr10	127193452	127193556	m6AIP_abcam_peak_964	0	-
chr10	128115938	128116040	m6AIP_abcam_peak_975	0	+
chr10	128119229	128119312	m6AIP_abcam_peak_976a	0	+
chr10	128248121	128248242	m6AIP_abcam_peak_978	0	+
chr10	128437613	128437738	m6AIP_abcam_peak_983	0	+
chr10	128558919	128559010	m6AIP_abcam_peak_986b	0	-
chr11	3221056	3221217	m6AIP_abcam_peak_992	0	+
chr11	3300901	3301010	m6AIP_abcam_peak_995	0	+
chr11	3309410	3309510	m6AIP_abcam_peak_996	0	+
chr11	3348872	3348990	m6AIP_abcam_peak_998a	0	-
chr11	3348991	3349098	m6AIP_abcam_peak_998b	0	-
chr11	3356249	3356368	m6AIP_abcam_peak_999	0	-
chr11	3359381	3359534	m6AIP_abcam_peak_1000	0	-
chr11	3520469	3520666	m6AIP_abcam_peak_1001	0	-
chr11	3648110	3648211	m6AIP_abcam_peak_1005	0	-
chr11	3674146	3674255	m6AIP_abcam_peak_1006	0	+
chr11	3922404	3922616	m6AIP_abcam_peak_1009	0	-
chr11	3965078	3965195	m6AIP_abcam_peak_1010	0	+
chr11	4197337	4197455	m6AIP_abcam_peak_1014	0	+
chr11	4209262	4209363	m6AIP_abcam_peak_1015	0	+
chr11	4422508	4422612	m6AIP_abcam_peak_1018	0	-
chr11	4785524	4785625	m6AIP_abcam_peak_1021	0	-
chr11	5064506	5064619	m6AIP_abcam_peak_1027	0	-
chr11	5082421	5082497	m6AIP_abcam_peak_1028b	0	-
chr11	6180594	6180694	m6AIP_abcam_peak_1038	0	-
chr11	6309039	6309207	m6AIP_abcam_peak_1040	0	+
chr11	8458397	8458524	m6AIP_abcam_peak_1050	0	-
chr11	8487584	8487688	m6AIP_abcam_peak_1051	0	-
chr11	8490933	8491013	m6AIP_abcam_peak_1052a	0	-
chr11	8491014	8491119	m6AIP_abcam_peak_1052b	0	-
chr11	8521380	8521481	m6AIP_abcam_peak_1054	0	-
chr11	11994355	11994513	m6AIP_abcam_peak_1058	0	-
chr11	12330398	12330569	m6AIP_abcam_peak_1064	0	-
chr11	12449383	12449486	m6AIP_abcam_peak_1065	0	-
chr11	12451788	12451986	m6AIP_abcam_peak_1066	0	-
chr11	19951782	19951892	m6AIP_abcam_peak_1073	0	+
chr11	19992448	19992593	m6AIP_abcam_peak_1075	0	+
chr11	19995522	19995657	m6AIP_abcam_peak_1076	0	+
chr11	20005357	20005527	m6AIP_abcam_peak_1077	0	+
chr11	20068551	20068752	m6AIP_abcam_peak_1079	0	-
chr11	20069928	20070178	m6AIP_abcam_peak_1080	0	-
chr11	20076549	20076669	m6AIP_abcam_peak_1081	0	-
chr11	20093621	20093735	m6AIP_abcam_peak_1082	0	-
chr11	21270903	21271036	m6AIP_abcam_peak_1089	0	+
chr11	21313967	21314068	m6AIP_abcam_peak_1091	0	+
chr11	22852933	22853036	m6AIP_abcam_peak_1099	0	-
chr11	22927521	22927622	m6AIP_abcam_peak_1100	0	-
chr11	23425039	23425179	m6AIP_abcam_peak_1107	0	+
chr11	23590837	23591087	m6AIP_abcam_peak_1110	0	-
chr11	23614216	23614369	m6AIP_abcam_peak_1111	0	-
chr11	23886573	23886735	m6AIP_abcam_peak_1113	0	-
chr11	29716043	29716160	m6AIP_abcam_peak_1123	0	+
chr11	30782453	30782600	m6AIP_abcam_peak_1130	0	+
chr11	30785474	30785657	m6AIP_abcam_peak_1131	0	+
chr11	32717492	32717656	m6AIP_abcam_peak_1135	0	+
chr11	33258494	33258659	m6AIP_abcam_peak_1136	0	-
chr11	33270887	33271050	m6AIP_abcam_peak_1137	0	-
chr11	33303137	33303269	m6AIP_abcam_peak_1138	0	-
chr11	33331013	33331263	m6AIP_abcam_peak_1139	0	-
chr11	33354635	33354757	m6AIP_abcam_peak_1140	0	-
chr11	33364197	33364299	m6AIP_abcam_peak_1142	0	-
chr11	33473862	33473994	m6AIP_abcam_peak_1144	0	-
chr11	33484553	33484661	m6AIP_abcam_peak_1145a	0	-
chr11	33484662	33484756	m6AIP_abcam_peak_1145b	0	-
chr11	35895278	35895436	m6AIP_abcam_peak_1150a	0	-
chr11	35895437	35895587	m6AIP_abcam_peak_1150b	0	-
chr11	35968725	35968825	m6AIP_abcam_peak_1151	0	-
chr11	44530623	44530845	m6AIP_abcam_peak_1156	0	+
chr11	45879229	45879479	m6AIP_abcam_peak_1158	0	+
chr11	46441086	46441214	m6AIP_abcam_peak_1159	0	+
chr11	50271264	50271373	m6AIP_abcam_peak_1173	0	-
chr11	50382488	50382650	m6AIP_abcam_peak_1176	0	+
chr11	51635219	51635394	m6AIP_abcam_peak_1181	0	-
chr11	53265895	53266110	m6AIP_abcam_peak_1188	0	-
chr11	53297181	53297315	m6AIP_abcam_peak_1189	0	-
chr11	53368137	53368263	m6AIP_abcam_peak_1191	0	+
chr11	54551067	54551239	m6AIP_abcam_peak_1198	0	+
chr11	54573003	54573126	m6AIP_abcam_peak_1199	0	+
chr11	54775677	54775885	m6AIP_abcam_peak_1201	0	-
chr11	54943827	54943936	m6AIP_abcam_peak_1202	0	-
chr11	55017546	55017656	m6AIP_abcam_peak_1203	0	-
chr11	55173773	55173910	m6AIP_abcam_peak_1204a	0	-
chr11	55173911	55174055	m6AIP_abcam_peak_1204b	0	-
chr11	58309675	58309873	m6AIP_abcam_peak_1211	0	+
chr11	58311154	58311263	m6AIP_abcam_peak_1212	0	+
chr11	59760941	59761045	m6AIP_abcam_peak_1221	0	+
chr11	60168530	60168744	m6AIP_abcam_peak_1224	0	+
chr11	60214910	60215082	m6AIP_abcam_peak_1228	0	-
chr11	60939239	60939359	m6AIP_abcam_peak_1239	0	+
chr11	60951478	60951623	m6AIP_abcam_peak_1240	0	+
chr11	61493313	61493430	m6AIP_abcam_peak_1245	0	-
chr11	61534819	61535014	m6AIP_abcam_peak_1247	0	-
chr11	61570266	61570412	m6AIP_abcam_peak_1249	0	-
chr11	61571501	61571643	m6AIP_abcam_peak_1250	0	-
chr11	61918301	61918500	m6AIP_abcam_peak_1252	0	-
chr11	62286866	62286991	m6AIP_abcam_peak_1255a	0	+
chr11	62286992	62287188	m6AIP_abcam_peak_1255b	0	+
chr11	62336187	62336297	m6AIP_abcam_peak_1257	0	-
chr11	62341535	62341646	m6AIP_abcam_peak_1258	0	-
chr11	62408978	62409182	m6AIP_abcam_peak_1261	0	-
chr11	65037577	65037743	m6AIP_abcam_peak_1262	0	-
chr11	65065919	65066046	m6AIP_abcam_peak_1263	0	-
chr11	65142258	65142471	m6AIP_abcam_peak_1264	0	-
chr11	67050405	67050632	m6AIP_abcam_peak_1268	0	-
chr11	68055805	68055939	m6AIP_abcam_peak_1270	0	+
chr11	68270415	68270527	m6AIP_abcam_peak_1271	0	-
chr11	68278034	68278216	m6AIP_abcam_peak_1272	0	-
chr11	68333480	68333587	m6AIP_abcam_peak_1273	0	-
chr11	68338716	68338787	m6AIP_abcam_peak_1274a	0	-
chr11	68338788	68338861	m6AIP_abcam_peak_1274b	0	-
chr11	68352342	68352450	m6AIP_abcam_peak_1275	0	-
chr11	68361093	68361322	m6AIP_abcam_peak_1276	0	-
chr11	68791828	68791948	m6AIP_abcam_peak_1278	0	+
chr11	68802055	68802198	m6AIP_abcam_peak_1279	0	+
chr11	69315092	69315202	m6AIP_abcam_peak_1281	0	-
chr11	69412039	69412148	m6AIP_abcam_peak_1284	0	-
chr11	69566631	69566773	m6AIP_abcam_peak_1285	0	-
chr11	69574711	69574855	m6AIP_abcam_peak_1286	0	-
chr11	69891105	69891350	m6AIP_abcam_peak_1294	0	-
chr11	69902586	69902754	m6AIP_abcam_peak_1295	0	+
chr11	70403504	70403617	m6AIP_abcam_peak_1305a	0	-
chr11	70403618	70403773	m6AIP_abcam_peak_1305b	0	-
chr11	70403774	70403911	m6AIP_abcam_peak_1305c	0	-
chr11	70409143	70409224	m6AIP_abcam_peak_1306a	0	-
chr11	70409225	70409294	m6AIP_abcam_peak_1306b	0	-
chr11	70949342	70949508	m6AIP_abcam_peak_1314	0	-
chr11	71024241	71024341	m6AIP_abcam_peak_1318	0	+
chr11	72161525	72161724	m6AIP_abcam_peak_1320	0	-
chr11	72635712	72635823	m6AIP_abcam_peak_1322	0	+
chr11	72644566	72644680	m6AIP_abcam_peak_1323a	0	+
chr11	72644681	72644821	m6AIP_abcam_peak_1323b	0	+
chr11	72724414	72724579	m6AIP_abcam_peak_1324	0	+
chr11	74777690	74777841	m6AIP_abcam_peak_1334a	0	+
chr11	74777842	74777978	m6AIP_abcam_peak_1334b	0	+
chr11	74839317	74839446	m6AIP_abcam_peak_1335	0	+
chr11	75091523	75091650	m6AIP_abcam_peak_1342	0	+
chr11	75366223	75366473	m6AIP_abcam_peak_1343	0	+
chr11	75588655	75588787	m6AIP_abcam_peak_1347	0	+
chr11	75589137	75589361	m6AIP_abcam_peak_1348	0	+
chr11	75753541	75753630	m6AIP_abcam_peak_1352a	0	+
chr11	75753631	75753749	m6AIP_abcam_peak_1352b	0	+
chr11	75753750	75753930	m6AIP_abcam_peak_1352c	0	+
chr11	76466379	76466479	m6AIP_abcam_peak_1355	0	-
chr11	76979342	76979508	m6AIP_abcam_peak_1356	0	+
chr11	77606956	77607165	m6AIP_abcam_peak_1361	0	-
chr11	77837637	77837765	m6AIP_abcam_peak_1368	0	+
chr11	77846822	77846933	m6AIP_abcam_peak_1370	0	+
chr11	78094817	78094941	m6AIP_abcam_peak_1377	0	+
chr11	78277973	78278157	m6AIP_abcam_peak_1386	0	+
chr11	78278479	78278647	m6AIP_abcam_peak_1387	0	+
chr11	78518595	78518784	m6AIP_abcam_peak_1390	0	+
chr11	78591963	78592101	m6AIP_abcam_peak_1391	0	-
chr11	78616640	78616769	m6AIP_abcam_peak_1392	0	-
chr11	80080378	80080496	m6AIP_abcam_peak_1399	0	-
chr11	84094442	84094543	m6AIP_abcam_peak_1419	0	-
chr11	85357119	85357274	m6AIP_abcam_peak_1424	0	+
chr11	85679661	85679780	m6AIP_abcam_peak_1425	0	+
chr11	86096096	86096227	m6AIP_abcam_peak_1426	0	-
chr11	86231490	86231594	m6AIP_abcam_peak_1428	0	-
chr11	86301224	86301413	m6AIP_abcam_peak_1430	0	-
chr11	86510979	86511152	m6AIP_abcam_peak_1433	0	-
chr11	87122013	87122133	m6AIP_abcam_peak_1437	0	+
chr11	87133842	87133942	m6AIP_abcam_peak_1438	0	+
chr11	87139217	87139467	m6AIP_abcam_peak_1439	0	+
chr11	87468181	87468350	m6AIP_abcam_peak_1440	0	+
chr11	88461769	88461929	m6AIP_abcam_peak_1448	0	-
chr11	88463779	88463885	m6AIP_abcam_peak_1449	0	-
chr11	88498535	88498735	m6AIP_abcam_peak_1450	0	-
chr11	88632187	88632366	m6AIP_abcam_peak_1451	0	-
chr11	88696120	88696265	m6AIP_abcam_peak_1452	0	-
chr11	88705586	88705662	m6AIP_abcam_peak_1453a	0	-
chr11	88705663	88705764	m6AIP_abcam_peak_1453b	0	-
chr11	89009050	89009251	m6AIP_abcam_peak_1456	0	+
chr11	89015904	89016114	m6AIP_abcam_peak_1457	0	+
chr11	93886665	93886833	m6AIP_abcam_peak_1460	0	+
chr11	94303111	94303212	m6AIP_abcam_peak_1464	0	-
chr11	95292667	95292917	m6AIP_abcam_peak_1472	0	-
chr11	95296764	95296871	m6AIP_abcam_peak_1473	0	-
chr11	95429702	95429808	m6AIP_abcam_peak_1474	0	+
chr11	95993227	95993439	m6AIP_abcam_peak_1481	0	-
chr11	97209373	97209540	m6AIP_abcam_peak_1487	0	-
chr11	97668683	97668817	m6AIP_abcam_peak_1496	0	+
chr11	98192079	98192220	m6AIP_abcam_peak_1504	0	-
chr11	98222592	98222696	m6AIP_abcam_peak_1508	0	+
chr11	98864231	98864423	m6AIP_abcam_peak_1516	0	+
chr11	101292658	101292774	m6AIP_abcam_peak_1526	0	-
chr11	101551377	101551514	m6AIP_abcam_peak_1532	0	-
chr11	101739818	101739929	m6AIP_abcam_peak_1537	0	+
chr11	101740137	101740258	m6AIP_abcam_peak_1538	0	+
chr11	101740293	101740543	m6AIP_abcam_peak_1539	0	+
chr11	101977740	101977844	m6AIP_abcam_peak_1542	0	-
chr11	102312399	102312506	m6AIP_abcam_peak_1548	0	-
chr11	102490919	102491073	m6AIP_abcam_peak_1551	0	-
chr11	102871153	102871250	m6AIP_abcam_peak_1555b	0	-
chr11	103099762	103099863	m6AIP_abcam_peak_1558	0	-
chr11	103370325	103370475	m6AIP_abcam_peak_1563	0	-
chr11	103377799	103377980	m6AIP_abcam_peak_1565	0	-
chr11	103393164	103393303	m6AIP_abcam_peak_1566	0	-
chr11	104370762	104370907	m6AIP_abcam_peak_1570a	0	-
chr11	104370908	104371029	m6AIP_abcam_peak_1570b	0	-
chr11	104394859	104395017	m6AIP_abcam_peak_1571	0	-
chr11	104413441	104413632	m6AIP_abcam_peak_1572	0	-
chr11	104420874	104421105	m6AIP_abcam_peak_1573	0	-
chr11	105218632	105218771	m6AIP_abcam_peak_1578	0	+
chr11	106252296	106252445	m6AIP_abcam_peak_1583a	0	-
chr11	106811180	106811312	m6AIP_abcam_peak_1588	0	+
chr11	107068337	107068481	m6AIP_abcam_peak_1589	0	-
chr11	107102671	107102810	m6AIP_abcam_peak_1596	0	-
chr11	107267191	107267334	m6AIP_abcam_peak_1600	0	-
chr11	107302049	107302207	m6AIP_abcam_peak_1601	0	-
chr11	107313340	107313440	m6AIP_abcam_peak_1602	0	-
chr11	107328644	107328815	m6AIP_abcam_peak_1603	0	-
chr11	107385732	107385832	m6AIP_abcam_peak_1604	0	-
chr11	107457086	107457188	m6AIP_abcam_peak_1605a	0	-
chr11	107457189	107457283	m6AIP_abcam_peak_1605b	0	-
chr11	107560667	107560767	m6AIP_abcam_peak_1607	0	+
chr11	107576386	107576496	m6AIP_abcam_peak_1608a	0	+
chr11	107576497	107576589	m6AIP_abcam_peak_1608b	0	+
chr11	107577486	107577655	m6AIP_abcam_peak_1609	0	+
chr11	107597380	107597605	m6AIP_abcam_peak_1610	0	+
chr11	107617632	107617766	m6AIP_abcam_peak_1611	0	+
chr11	107645997	107646158	m6AIP_abcam_peak_1612	0	+
chr11	113691033	113691166	m6AIP_abcam_peak_1621	0	+
chr11	115576046	115576125	m6AIP_abcam_peak_1629a	0	+
chr11	117661790	117661915	m6AIP_abcam_peak_1644	0	+
chr11	117691396	117691556	m6AIP_abcam_peak_1645	0	+
chr11	119685102	119685352	m6AIP_abcam_peak_1670	0	+
chr11	119829593	119829700	m6AIP_abcam_peak_1671	0	+
chr11	120258190	120258375	m6AIP_abcam_peak_1675	0	+
chr11	120258571	120258689	m6AIP_abcam_peak_1676	0	+
chr11	120659487	120659587	m6AIP_abcam_peak_1690	0	-
chr11	121266247	121266443	m6AIP_abcam_peak_1695	0	+
chr11	121453219	121453378	m6AIP_abcam_peak_1697	0	+
chr12	3455192	3455312	m6AIP_abcam_peak_1704	0	+
chr12	3477017	3477160	m6AIP_abcam_peak_1705	0	+
chr12	4466755	4466875	m6AIP_abcam_peak_1716	0	-
chr12	4467006	4467142	m6AIP_abcam_peak_1717	0	-
chr12	4468263	4468433	m6AIP_abcam_peak_1718	0	-
chr12	4635510	4635613	m6AIP_abcam_peak_1720	0	+
chr12	4819563	4819702	m6AIP_abcam_peak_1722	0	+
chr12	8680956	8681071	m6AIP_abcam_peak_1732a	0	+
chr12	12310209	12310309	m6AIP_abcam_peak_1736	0	+
chr12	12343454	12343695	m6AIP_abcam_peak_1737	0	+
chr12	13238062	13238284	m6AIP_abcam_peak_1739	0	-
chr12	20807160	20807410	m6AIP_abcam_peak_1757	0	-
chr12	20810709	20810809	m6AIP_abcam_peak_1758	0	-
chr12	24652127	24652238	m6AIP_abcam_peak_1767a	0	+
chr12	24652239	24652356	m6AIP_abcam_peak_1767b	0	+
chr12	24652357	24652434	m6AIP_abcam_peak_1767c	0	+
chr12	24837834	24837934	m6AIP_abcam_peak_1770a	0	+
chr12	24837935	24838035	m6AIP_abcam_peak_1770b	0	+
chr12	24908105	24908284	m6AIP_abcam_peak_1771	0	+
chr12	25043082	25043231	m6AIP_abcam_peak_1773	0	+
chr12	28633988	28634115	m6AIP_abcam_peak_1774	0	-
chr12	28658938	28659050	m6AIP_abcam_peak_1775	0	+
chr12	28769021	28769206	m6AIP_abcam_peak_1777	0	+
chr12	32829511	32829613	m6AIP_abcam_peak_1779	0	+
chr12	36154281	36154400	m6AIP_abcam_peak_1785	0	-
chr12	41146681	41146822	m6AIP_abcam_peak_1787	0	+
chr12	41170829	41170973	m6AIP_abcam_peak_1788a	0	+
chr12	41170974	41171114	m6AIP_abcam_peak_1788b	0	+
chr12	41186408	41186606	m6AIP_abcam_peak_1789	0	+
chr12	41221211	41221374	m6AIP_abcam_peak_1790	0	+
chr12	41322289	41322392	m6AIP_abcam_peak_1791	0	+
chr12	41374792	41375002	m6AIP_abcam_peak_1792	0	+
chr12	51370243	51370493	m6AIP_abcam_peak_1798	0	+
chr12	51635416	51635525	m6AIP_abcam_peak_1801a	0	-
chr12	51635526	51635644	m6AIP_abcam_peak_1801b	0	-
chr12	57283531	57283781	m6AIP_abcam_peak_1810	0	+
chr12	59135292	59135486	m6AIP_abcam_peak_1812	0	+
chr12	64954609	64954726	m6AIP_abcam_peak_1814	0	-
chr12	65146361	65146466	m6AIP_abcam_peak_1821	0	-
chr12	69729253	69729357	m6AIP_abcam_peak_1828	0	+
chr12	70985939	70986096	m6AIP_abcam_peak_1830	0	+
chr12	71989643	71989806	m6AIP_abcam_peak_1837	0	+
chr12	72774137	72774254	m6AIP_abcam_peak_1840	0	+
chr12	72909360	72909462	m6AIP_abcam_peak_1843	0	-
chr12	73256244	73256368	m6AIP_abcam_peak_1848	0	+
chr12	75497831	75497983	m6AIP_abcam_peak_1850	0	-
chr12	75541658	75541779	m6AIP_abcam_peak_1851	0	-
chr12	78228990	78229162	m6AIP_abcam_peak_1864	0	+
chr12	79242343	79242495	m6AIP_abcam_peak_1868	0	-
chr12	79351523	79351631	m6AIP_abcam_peak_1871	0	+
chr12	79367795	79367968	m6AIP_abcam_peak_1872	0	+
chr12	79414151	79414326	m6AIP_abcam_peak_1873	0	+
chr12	79416037	79416141	m6AIP_abcam_peak_1875	0	+
chr12	79416501	79416627	m6AIP_abcam_peak_1876	0	+
chr12	79454463	79454713	m6AIP_abcam_peak_1877	0	+
chr12	79570527	79570659	m6AIP_abcam_peak_1878	0	+
chr12	80722136	80722236	m6AIP_abcam_peak_1883	0	+
chr12	80838604	80838705	m6AIP_abcam_peak_1884	0	+
chr12	83568508	83568626	m6AIP_abcam_peak_1900	0	-
chr12	84209208	84209310	m6AIP_abcam_peak_1911	0	-
chr12	84323180	84323334	m6AIP_abcam_peak_1912	0	+
chr12	84367027	84367130	m6AIP_abcam_peak_1913	0	+
chr12	84417881	84418131	m6AIP_abcam_peak_1914	0	+
chr12	84454336	84454586	m6AIP_abcam_peak_1915	0	+
chr12	86477748	86477857	m6AIP_abcam_peak_1926	0	+
chr12	86478636	86478814	m6AIP_abcam_peak_1927	0	+
chr12	91205609	91205768	m6AIP_abcam_peak_1934	0	-
chr12	91821049	91821155	m6AIP_abcam_peak_1940	0	-
chr12	98894700	98894814	m6AIP_abcam_peak_1945	0	-
chr12	99261506	99261641	m6AIP_abcam_peak_1946	0	-
chr12	99289137	99289252	m6AIP_abcam_peak_1947	0	-
chr12	99328171	99328290	m6AIP_abcam_peak_1948	0	-
chr12	99363580	99363755	m6AIP_abcam_peak_1949	0	-
chr12	100924827	100924938	m6AIP_abcam_peak_1956	0	-
chr12	101889421	101889578	m6AIP_abcam_peak_1961	0	-
chr12	102624762	102624909	m6AIP_abcam_peak_1965	0	-
chr12	102674993	102675110	m6AIP_abcam_peak_1966	0	-
chr12	102690822	102690886	m6AIP_abcam_peak_1967a	0	-
chr12	102690887	102690953	m6AIP_abcam_peak_1967b	0	-
chr12	102749287	102749481	m6AIP_abcam_peak_1968	0	-
chr12	102757227	102757330	m6AIP_abcam_peak_1970	0	-
chr12	102867975	102868077	m6AIP_abcam_peak_1972	0	-
chr12	105833303	105833423	m6AIP_abcam_peak_1981	0	+
chr12	106017403	106017547	m6AIP_abcam_peak_1983a	0	+
chr12	106017548	106017742	m6AIP_abcam_peak_1983b	0	+
chr12	106017785	106018035	m6AIP_abcam_peak_1983c	0	+
chr12	108167656	108167897	m6AIP_abcam_peak_1985	0	-
chr12	108198083	108198162	m6AIP_abcam_peak_1986a	0	+
chr12	108198163	108198291	m6AIP_abcam_peak_1986b	0	+
chr12	108805650	108805752	m6AIP_abcam_peak_1987	0	+
chr12	108807866	108808045	m6AIP_abcam_peak_1988	0	+
chr12	108906500	108906698	m6AIP_abcam_peak_1991	0	+
chr12	108949806	108949920	m6AIP_abcam_peak_1992	0	+
chr12	109559905	109560094	m6AIP_abcam_peak_1993	0	+
chr12	110501616	110501736	m6AIP_abcam_peak_1999	0	+
chr12	110784495	110784595	m6AIP_abcam_peak_2001	0	+
chr12	111791136	111791257	m6AIP_abcam_peak_2014a	0	+
chr12	111791258	111791393	m6AIP_abcam_peak_2014b	0	+
chr12	111797626	111797828	m6AIP_abcam_peak_2015	0	+
chr12	112741223	112741379	m6AIP_abcam_peak_2023	0	+
chr12	112824806	112824908	m6AIP_abcam_peak_2031	0	-
chr12	112919336	112919469	m6AIP_abcam_peak_2032a	0	-
chr12	112919470	112919624	m6AIP_abcam_peak_2032b	0	-
chr13	3485486	3485666	m6AIP_abcam_peak_2045	0	+
chr13	6601540	6601787	m6AIP_abcam_peak_2051	0	-
chr13	6640381	6640556	m6AIP_abcam_peak_2052a	0	-
chr13	6640557	6640680	m6AIP_abcam_peak_2052b	0	-
chr13	6642515	6642621	m6AIP_abcam_peak_2053	0	-
chr13	9153369	9153552	m6AIP_abcam_peak_2056	0	+
chr13	9293749	9293917	m6AIP_abcam_peak_2059	0	+
chr13	9328393	9328519	m6AIP_abcam_peak_2060	0	+
chr13	9343416	9343513	m6AIP_abcam_peak_2061a	0	+
chr13	9343514	9343633	m6AIP_abcam_peak_2061b	0	+
chr13	9362420	9362567	m6AIP_abcam_peak_2062	0	+
chr13	12087853	12087976	m6AIP_abcam_peak_2068	0	-
chr13	14096180	14096372	m6AIP_abcam_peak_2073	0	+
chr13	17773345	17773507	m6AIP_abcam_peak_2085	0	-
chr13	17777409	17777512	m6AIP_abcam_peak_2086	0	-
chr13	17784533	17784742	m6AIP_abcam_peak_2087	0	-
chr13	17793301	17793402	m6AIP_abcam_peak_2088	0	-
chr13	17794178	17794298	m6AIP_abcam_peak_2089	0	-
chr13	17927500	17927631	m6AIP_abcam_peak_2090	0	-
chr13	18849533	18849686	m6AIP_abcam_peak_2091	0	+
chr13	20204114	20204240	m6AIP_abcam_peak_2092	0	+
chr13	20386015	20386139	m6AIP_abcam_peak_2093	0	+
chr13	20455466	20455679	m6AIP_abcam_peak_2094	0	+
chr13	20502699	20502829	m6AIP_abcam_peak_2095	0	+
chr13	21185321	21185420	m6AIP_abcam_peak_2097a	0	+
chr13	21185421	21185524	m6AIP_abcam_peak_2097b	0	+
chr13	21188743	21188903	m6AIP_abcam_peak_2098	0	+
chr13	21395821	21395969	m6AIP_abcam_peak_2101	0	-
chr13	29665924	29666088	m6AIP_abcam_peak_2115	0	-
chr13	29927887	29927987	m6AIP_abcam_peak_2117	0	-
chr13	29959749	29959922	m6AIP_abcam_peak_2118	0	-
chr13	29967137	29967321	m6AIP_abcam_peak_2119	0	-
chr13	30856148	30856261	m6AIP_abcam_peak_2120	0	-
chr13	33904539	33904643	m6AIP_abcam_peak_2123	0	-
chr13	35797512	35797628	m6AIP_abcam_peak_2129	0	+
chr13	35869814	35870006	m6AIP_abcam_peak_2131	0	+
chr13	36010369	36010533	m6AIP_abcam_peak_2132	0	-
chr13	36060401	36060573	m6AIP_abcam_peak_2133	0	-
chr13	36079758	36079939	m6AIP_abcam_peak_2134	0	-
chr13	36172967	36173121	m6AIP_abcam_peak_2135	0	+
chr13	36382838	36382952	m6AIP_abcam_peak_2137	0	+
chr13	40887065	40887254	m6AIP_abcam_peak_2147	0	+
chr13	40887822	40888014	m6AIP_abcam_peak_2148	0	+
chr13	40888111	40888292	m6AIP_abcam_peak_2149	0	+
chr13	40890666	40890799	m6AIP_abcam_peak_2150	0	+
chr13	40893174	40893424	m6AIP_abcam_peak_2151	0	+
chr13	40903181	40903329	m6AIP_abcam_peak_2152	0	+
chr13	40957331	40957444	m6AIP_abcam_peak_2154	0	+
chr13	43473955	43474093	m6AIP_abcam_peak_2160	0	-
chr13	44768626	44768712	m6AIP_abcam_peak_2161a	0	+
chr13	44768713	44768731	m6AIP_abcam_peak_2161b	0	+
chr13	44768732	44768826	m6AIP_abcam_peak_2161c	0	+
chr13	46716022	46716158	m6AIP_abcam_peak_2166	0	-
chr13	47102032	47102144	m6AIP_abcam_peak_2168	0	-
chr13	49593049	49593170	m6AIP_abcam_peak_2173	0	-
chr13	49594268	49594379	m6AIP_abcam_peak_2174	0	-
chr13	49594504	49594605	m6AIP_abcam_peak_2175	0	-
chr13	49594720	49594820	m6AIP_abcam_peak_2176	0	-
chr13	49598754	49598857	m6AIP_abcam_peak_2177a	0	-
chr13	49598858	49598948	m6AIP_abcam_peak_2177b	0	-
chr13	49599733	49599894	m6AIP_abcam_peak_2178	0	-
chr13	51133579	51133679	m6AIP_abcam_peak_2180	0	+
chr13	52630085	52630193	m6AIP_abcam_peak_2185	0	+
chr13	53210749	53210932	m6AIP_abcam_peak_2193	0	-
chr13	53243743	53243847	m6AIP_abcam_peak_2194	0	-
chr13	54094403	54094523	m6AIP_abcam_peak_2196	0	+
chr13	54597339	54597449	m6AIP_abcam_peak_2203	0	-
chr13	54598644	54598841	m6AIP_abcam_peak_2204	0	-
chr13	55661471	55661641	m6AIP_abcam_peak_2218	0	+
chr13	59587605	59587849	m6AIP_abcam_peak_2220	0	+
chr13	59645221	59645343	m6AIP_abcam_peak_2221	0	-
chr13	62135698	62135948	m6AIP_abcam_peak_2235	0	+
chr13	62142292	62142432	m6AIP_abcam_peak_2236	0	+
chr13	62377509	62377759	m6AIP_abcam_peak_2242	0	-
chr13	62461122	62461372	m6AIP_abcam_peak_2246	0	-
chr13	62544312	62544562	m6AIP_abcam_peak_2247	0	-
chr13	63286060	63286221	m6AIP_abcam_peak_2254	0	+
chr13	63860848	63860941	m6AIP_abcam_peak_2259a	0	+
chr13	63860942	63861061	m6AIP_abcam_peak_2259b	0	+
chr13	64206426	64206551	m6AIP_abcam_peak_2263	0	-
chr13	64214180	64214310	m6AIP_abcam_peak_2264	0	-
chr13	66918628	66918758	m6AIP_abcam_peak_2272	0	-
chr13	67415053	67415165	m6AIP_abcam_peak_2276	0	-
chr13	73776935	73777047	m6AIP_abcam_peak_2295	0	+
chr13	73804200	73804304	m6AIP_abcam_peak_2296	0	+
chr13	73935838	73935949	m6AIP_abcam_peak_2299	0	-
chr13	75709539	75709635	m6AIP_abcam_peak_2311a	0	+
chr13	75709636	75709802	m6AIP_abcam_peak_2311b	0	+
chr13	75739502	75739629	m6AIP_abcam_peak_2312	0	+
chr13	76180328	76180489	m6AIP_abcam_peak_2314	0	+
chr13	77097694	77097869	m6AIP_abcam_peak_2315	0	-
chr13	78025220	78025350	m6AIP_abcam_peak_2317	0	+
chr13	84242006	84242154	m6AIP_abcam_peak_2324	0	+
chr13	85274781	85274881	m6AIP_abcam_peak_2326	0	-
chr13	90014177	90014285	m6AIP_abcam_peak_2329	0	-
chr13	92282989	92283180	m6AIP_abcam_peak_2332	0	-
chr13	92284662	92284763	m6AIP_abcam_peak_2333	0	-
chr13	92337101	92337278	m6AIP_abcam_peak_2334a	0	-
chr13	92337279	92337441	m6AIP_abcam_peak_2334b	0	-
chr13	92337442	92337552	m6AIP_abcam_peak_2334c	0	-
chr13	93096060	93096161	m6AIP_abcam_peak_2335	0	+
chr13	93441541	93441644	m6AIP_abcam_peak_2339	0	-
chr13	94372212	94372319	m6AIP_abcam_peak_2340a	0	+
chr13	94372320	94372410	m6AIP_abcam_peak_2340b	0	+
chr13	97082249	97082368	m6AIP_abcam_peak_2348	0	+
chr13	97087388	97087540	m6AIP_abcam_peak_2349	0	+
chr13	97096839	97097089	m6AIP_abcam_peak_2350	0	+
chr13	97190516	97190648	m6AIP_abcam_peak_2354	0	-
chr13	98798158	98798277	m6AIP_abcam_peak_2370	0	-
chr13	98872415	98872566	m6AIP_abcam_peak_2372	0	-
chr13	98922648	98922753	m6AIP_abcam_peak_2374a	0	-
chr13	98922754	98922867	m6AIP_abcam_peak_2374b	0	-
chr13	99373112	99373246	m6AIP_abcam_peak_2375	0	+
chr13	100712843	100712986	m6AIP_abcam_peak_2385	0	-
chr13	104183522	104183639	m6AIP_abcam_peak_2392	0	+
chr13	104198222	104198337	m6AIP_abcam_peak_2393	0	+
chr13	104794620	104794786	m6AIP_abcam_peak_2396a	0	-
chr13	104794787	104794946	m6AIP_abcam_peak_2396b	0	-
chr13	106814897	106814998	m6AIP_abcam_peak_2397	0	-
chr13	106885933	106886033	m6AIP_abcam_peak_2398	0	-
chr13	106891981	106892086	m6AIP_abcam_peak_2399	0	-
chr13	107821801	107821963	m6AIP_abcam_peak_2401	0	-
chr13	108071517	108071640	m6AIP_abcam_peak_2403	0	-
chr13	108671202	108671323	m6AIP_abcam_peak_2404	0	+
chr13	109348223	109348332	m6AIP_abcam_peak_2406	0	+
chr13	109361138	109361338	m6AIP_abcam_peak_2407	0	+
chr13	109557005	109557223	m6AIP_abcam_peak_2408	0	+
chr13	109670872	109670990	m6AIP_abcam_peak_2409	0	+
chr13	109671077	109671188	m6AIP_abcam_peak_2410	0	+
chr13	109917398	109917503	m6AIP_abcam_peak_2412	0	+
chr13	111792531	111792722	m6AIP_abcam_peak_2420	0	-
chr13	112468413	112468578	m6AIP_abcam_peak_2421	0	+
chr13	112470547	112470725	m6AIP_abcam_peak_2422	0	+
chr13	112868490	112868597	m6AIP_abcam_peak_2428	0	-
chr13	113823113	113823276	m6AIP_abcam_peak_2435	0	+
chr13	113940977	113941114	m6AIP_abcam_peak_2437	0	+
chr13	113977502	113977602	m6AIP_abcam_peak_2438	0	+
chr13	114344189	114344297	m6AIP_abcam_peak_2439	0	-
chr13	119463796	119463961	m6AIP_abcam_peak_2441	0	+
chr14	7858480	7858580	m6AIP_abcam_peak_2446	0	+
chr14	8089249	8089334	m6AIP_abcam_peak_2450a	0	+
chr14	8089335	8089427	m6AIP_abcam_peak_2450b	0	+
chr14	11554519	11554687	m6AIP_abcam_peak_2454	0	+
chr14	11626496	11626596	m6AIP_abcam_peak_2455	0	+
chr14	11627193	11627293	m6AIP_abcam_peak_2456	0	+
chr14	11784997	11785110	m6AIP_abcam_peak_2457	0	+
chr14	11966691	11966940	m6AIP_abcam_peak_2458	0	+
chr14	13960674	13960815	m6AIP_abcam_peak_2462	0	-
chr14	14755971	14756136	m6AIP_abcam_peak_2465	0	+
chr14	14763804	14764008	m6AIP_abcam_peak_2466	0	+
chr14	19772734	19772856	m6AIP_abcam_peak_2470	0	+
chr14	19912310	19912443	m6AIP_abcam_peak_2472	0	-
chr14	19932031	19932208	m6AIP_abcam_peak_2473	0	-
chr14	19932894	19933005	m6AIP_abcam_peak_2474a	0	-
chr14	19933006	19933138	m6AIP_abcam_peak_2474b	0	-
chr14	19958667	19958820	m6AIP_abcam_peak_2475	0	-
chr14	20175647	20175811	m6AIP_abcam_peak_2477	0	-
chr14	20535639	20535878	m6AIP_abcam_peak_2481	0	-
chr14	20753887	20754008	m6AIP_abcam_peak_2488	0	-
chr14	20762833	20762928	m6AIP_abcam_peak_2489a	0	-
chr14	20762929	20763027	m6AIP_abcam_peak_2489b	0	-
chr14	21501362	21501555	m6AIP_abcam_peak_2490a	0	+
chr14	21501629	21501861	m6AIP_abcam_peak_2490b	0	+
chr14	21502150	21502265	m6AIP_abcam_peak_2491a	0	+
chr14	21502266	21502413	m6AIP_abcam_peak_2491b	0	+
chr14	21544380	21544522	m6AIP_abcam_peak_2493	0	+
chr14	21553303	21553460	m6AIP_abcam_peak_2494	0	+
chr14	21560104	21560216	m6AIP_abcam_peak_2495	0	+
chr14	25847184	25847354	m6AIP_abcam_peak_2504	0	+
chr14	25848059	25848225	m6AIP_abcam_peak_2505	0	+
chr14	26443304	26443478	m6AIP_abcam_peak_2506	0	-
chr14	26475561	26475720	m6AIP_abcam_peak_2507	0	-
chr14	26475857	26475971	m6AIP_abcam_peak_2508	0	-
chr14	26924182	26924409	m6AIP_abcam_peak_2513	0	-
chr14	27066993	27067152	m6AIP_abcam_peak_2514	0	+
chr14	27096419	27096528	m6AIP_abcam_peak_2515	0	+
chr14	27288330	27288456	m6AIP_abcam_peak_2518	0	+
chr14	27501166	27501413	m6AIP_abcam_peak_2526	0	-
chr14	27503425	27503668	m6AIP_abcam_peak_2527	0	-
chr14	30552641	30552747	m6AIP_abcam_peak_2531	0	+
chr14	30688195	30688316	m6AIP_abcam_peak_2532	0	+
chr14	30729026	30729111	m6AIP_abcam_peak_2534a	0	+
chr14	30729112	30729230	m6AIP_abcam_peak_2534b	0	+
chr14	31005521	31005625	m6AIP_abcam_peak_2535	0	+
chr14	31486969	31487212	m6AIP_abcam_peak_2540	0	-
chr14	32099697	32099798	m6AIP_abcam_peak_2543	0	+
chr14	32200726	32200828	m6AIP_abcam_peak_2544	0	-
chr14	32236533	32236783	m6AIP_abcam_peak_2547	0	+
chr14	32559053	32559186	m6AIP_abcam_peak_2550	0	+
chr14	40948057	40948302	m6AIP_abcam_peak_2564	0	-
chr14	52019479	52019683	m6AIP_abcam_peak_2579	0	-
chr14	52089031	52089244	m6AIP_abcam_peak_2580	0	-
chr14	52101511	52101648	m6AIP_abcam_peak_2581	0	-
chr14	52161773	52161877	m6AIP_abcam_peak_2582c	0	-
chr14	54395915	54396072	m6AIP_abcam_peak_2593	0	-
chr14	54549347	54549464	m6AIP_abcam_peak_2595a	0	-
chr14	54549465	54549581	m6AIP_abcam_peak_2595b	0	-
chr14	54649750	54649964	m6AIP_abcam_peak_2598	0	-
chr14	54650097	54650207	m6AIP_abcam_peak_2599	0	-
chr14	54650426	54650606	m6AIP_abcam_peak_2600	0	-
chr14	54921339	54921440	m6AIP_abcam_peak_2603	0	-
chr14	54924978	54925095	m6AIP_abcam_peak_2604	0	-
chr14	55068616	55068785	m6AIP_abcam_peak_2609	0	-
chr14	55069664	55069798	m6AIP_abcam_peak_2610	0	-
chr14	55072233	55072358	m6AIP_abcam_peak_2611a	0	-
chr14	55072359	55072490	m6AIP_abcam_peak_2611b	0	-
chr14	55085636	55085886	m6AIP_abcam_peak_2614	0	-
chr14	55089788	55089975	m6AIP_abcam_peak_2615a	0	-
chr14	55090025	55090206	m6AIP_abcam_peak_2615b	0	-
chr14	56494910	56495048	m6AIP_abcam_peak_2624	0	+
chr14	56806212	56806325	m6AIP_abcam_peak_2627a	0	-
chr14	56806326	56806448	m6AIP_abcam_peak_2627b	0	-
chr14	57600152	57600273	m6AIP_abcam_peak_2630	0	-
chr14	59223560	59223665	m6AIP_abcam_peak_2636	0	+
chr14	63493269	63493519	m6AIP_abcam_peak_2651	0	-
chr14	63497126	63497364	m6AIP_abcam_peak_2652	0	-
chr14	63609606	63609778	m6AIP_abcam_peak_2653	0	+
chr14	63630824	63631022	m6AIP_abcam_peak_2654	0	+
chr14	63650549	63650743	m6AIP_abcam_peak_2655	0	+
chr14	64589234	64589391	m6AIP_abcam_peak_2658	0	+
chr14	64805335	64805527	m6AIP_abcam_peak_2660	0	+
chr14	64995953	64996148	m6AIP_abcam_peak_2661a	0	+
chr14	64996149	64996279	m6AIP_abcam_peak_2661b	0	+
chr14	65087863	65087973	m6AIP_abcam_peak_2664	0	-
chr14	70615700	70615784	m6AIP_abcam_peak_2687a	0	-
chr14	70615785	70615870	m6AIP_abcam_peak_2687b	0	-
chr14	70625838	70625954	m6AIP_abcam_peak_2688	0	-
chr14	70757608	70757724	m6AIP_abcam_peak_2689	0	-
chr14	73592155	73592330	m6AIP_abcam_peak_2692	0	+
chr14	74916455	74916672	m6AIP_abcam_peak_2693	0	-
chr14	75327824	75328060	m6AIP_abcam_peak_2696b	0	-
chr14	75752761	75752849	m6AIP_abcam_peak_2701a	0	-
chr14	75752850	75752948	m6AIP_abcam_peak_2701b	0	-
chr14	77524385	77524485	m6AIP_abcam_peak_2710	0	+
chr14	77530821	77530986	m6AIP_abcam_peak_2711	0	+
chr14	77564100	77564189	m6AIP_abcam_peak_2712a	0	+
chr14	77564190	77564320	m6AIP_abcam_peak_2712b	0	+
chr14	77572842	77572966	m6AIP_abcam_peak_2713	0	+
chr14	77605864	77606028	m6AIP_abcam_peak_2714	0	+
chr14	77628736	77628906	m6AIP_abcam_peak_2715	0	+
chr14	77644831	77645026	m6AIP_abcam_peak_2716a	0	+
chr14	77645027	77645204	m6AIP_abcam_peak_2716b	0	+
chr14	77687834	77688000	m6AIP_abcam_peak_2718	0	+
chr14	78506113	78506213	m6AIP_abcam_peak_2719	0	-
chr14	78593972	78594118	m6AIP_abcam_peak_2722	0	-
chr14	78597610	78597721	m6AIP_abcam_peak_2723	0	-
chr14	78617307	78617413	m6AIP_abcam_peak_2724	0	-
chr14	78649712	78649920	m6AIP_abcam_peak_2725	0	-
chr14	78674606	78674785	m6AIP_abcam_peak_2726	0	-
chr14	78677442	78677672	m6AIP_abcam_peak_2727	0	-
chr14	86794442	86794562	m6AIP_abcam_peak_2729	0	-
chr14	86939601	86939751	m6AIP_abcam_peak_2730	0	-
chr14	87024627	87024772	m6AIP_abcam_peak_2731	0	-
chr14	99043772	99044014	m6AIP_abcam_peak_2733	0	-
chr14	99060258	99060401	m6AIP_abcam_peak_2734	0	+
chr14	99064390	99064502	m6AIP_abcam_peak_2735	0	+
chr14	99950845	99951053	m6AIP_abcam_peak_2737	0	-
chr14	99961876	99962008	m6AIP_abcam_peak_2738	0	-
chr14	100047249	100047358	m6AIP_abcam_peak_2740	0	-
chr14	103657666	103657781	m6AIP_abcam_peak_2751	0	+
chr14	105161834	105161936	m6AIP_abcam_peak_2755	0	-
chr14	105175042	105175158	m6AIP_abcam_peak_2756	0	-
chr14	105175261	105175403	m6AIP_abcam_peak_2757	0	-
chr14	118519813	118519932	m6AIP_abcam_peak_2763	0	-
chr14	118573933	118574060	m6AIP_abcam_peak_2764	0	-
chr14	118575093	118575198	m6AIP_abcam_peak_2765	0	-
chr14	118666072	118666185	m6AIP_abcam_peak_2766	0	-
chr14	118921889	118922010	m6AIP_abcam_peak_2767	0	-
chr14	120282746	120282852	m6AIP_abcam_peak_2769a	0	+
chr14	120282853	120282987	m6AIP_abcam_peak_2769b	0	+
chr14	120343914	120344033	m6AIP_abcam_peak_2771	0	+
chr14	120401801	120402026	m6AIP_abcam_peak_2772	0	+
chr14	120933984	120934088	m6AIP_abcam_peak_2774a	0	+
chr14	120934089	120934214	m6AIP_abcam_peak_2774b	0	+
chr14	121368465	121368580	m6AIP_abcam_peak_2775a	0	-
chr14	121368581	121368690	m6AIP_abcam_peak_2775b	0	-
chr14	121881901	121882062	m6AIP_abcam_peak_2776	0	+
chr14	121882354	121882520	m6AIP_abcam_peak_2777	0	+
chr14	121899942	121900047	m6AIP_abcam_peak_2778	0	+
chr14	121920695	121920802	m6AIP_abcam_peak_2779	0	+
chr14	121933109	121933263	m6AIP_abcam_peak_2780	0	+
chr14	121935853	121936084	m6AIP_abcam_peak_2781	0	+
chr14	121974409	121974509	m6AIP_abcam_peak_2782	0	+
chr14	122122227	122122422	m6AIP_abcam_peak_2783	0	+
chr14	122211525	122211632	m6AIP_abcam_peak_2784	0	+
chr14	122217842	122217972	m6AIP_abcam_peak_2785	0	+
chr14	122659674	122659880	m6AIP_abcam_peak_2786	0	+
chr14	122897161	122897334	m6AIP_abcam_peak_2787	0	-
chr14	122897480	122897593	m6AIP_abcam_peak_2788	0	-
chr15	3987501	3987631	m6AIP_abcam_peak_2790	0	-
chr15	6743926	6744056	m6AIP_abcam_peak_2795	0	+
chr15	7141391	7141547	m6AIP_abcam_peak_2800	0	+
chr15	7188672	7188780	m6AIP_abcam_peak_2801a	0	+
chr15	7188781	7188885	m6AIP_abcam_peak_2801b	0	+
chr15	7966459	7966565	m6AIP_abcam_peak_2803	0	-
chr15	8223236	8223344	m6AIP_abcam_peak_2807	0	+
chr15	8661059	8661166	m6AIP_abcam_peak_2814	0	-
chr15	8675906	8676019	m6AIP_abcam_peak_2816	0	-
chr15	8693888	8693993	m6AIP_abcam_peak_2817	0	-
chr15	9173518	9173624	m6AIP_abcam_peak_2819	0	+
chr15	10467903	10468153	m6AIP_abcam_peak_2821	0	-
chr15	10484301	10484372	m6AIP_abcam_peak_2822a	0	-
chr15	10484373	10484536	m6AIP_abcam_peak_2822b	0	-
chr15	10597375	10597569	m6AIP_abcam_peak_2824	0	-
chr15	10626605	10626816	m6AIP_abcam_peak_2825	0	-
chr15	10669148	10669289	m6AIP_abcam_peak_2826	0	-
chr15	10679744	10679929	m6AIP_abcam_peak_2827	0	-
chr15	11985638	11985768	m6AIP_abcam_peak_2828	0	-
chr15	11987916	11988048	m6AIP_abcam_peak_2829	0	-
chr15	12220670	12220771	m6AIP_abcam_peak_2832	0	+
chr15	12447540	12447647	m6AIP_abcam_peak_2842	0	-
chr15	12908994	12909096	m6AIP_abcam_peak_2846a	0	+
chr15	12909097	12909188	m6AIP_abcam_peak_2846b	0	+
chr15	33221747	33221849	m6AIP_abcam_peak_2855	0	+
chr15	34083374	34083498	m6AIP_abcam_peak_2856	0	+
chr15	34101165	34101279	m6AIP_abcam_peak_2857	0	+
chr15	34517070	34517173	m6AIP_abcam_peak_2859	0	+
chr15	35060069	35060239	m6AIP_abcam_peak_2860a	0	-
chr15	35060240	35060403	m6AIP_abcam_peak_2860b	0	-
chr15	35146957	35147062	m6AIP_abcam_peak_2861	0	-
chr15	35750412	35750562	m6AIP_abcam_peak_2862	0	+
chr15	35795769	35795879	m6AIP_abcam_peak_2863	0	+
chr15	35796956	35797052	m6AIP_abcam_peak_2864a	0	+
chr15	35797053	35797136	m6AIP_abcam_peak_2864b	0	+
chr15	36788321	36788440	m6AIP_abcam_peak_2870	0	-
chr15	37986820	37986945	m6AIP_abcam_peak_2872	0	-
chr15	38017540	38017724	m6AIP_abcam_peak_2875	0	-
chr15	38017979	38018079	m6AIP_abcam_peak_2876	0	-
chr15	38072561	38072722	m6AIP_abcam_peak_2877	0	-
chr15	38669492	38669592	m6AIP_abcam_peak_2879	0	+
chr15	38686444	38686645	m6AIP_abcam_peak_2880	0	+
chr15	39288561	39288671	m6AIP_abcam_peak_2881	0	+
chr15	39586527	39586722	m6AIP_abcam_peak_2885	0	+
chr15	51828932	51829182	m6AIP_abcam_peak_2898	0	-
chr15	53225224	53225374	m6AIP_abcam_peak_2899	0	-
chr15	55080690	55080790	m6AIP_abcam_peak_2903	0	-
chr15	58100495	58100639	m6AIP_abcam_peak_2907	0	-
chr15	58113061	58113247	m6AIP_abcam_peak_2908	0	-
chr15	58962292	58962450	m6AIP_abcam_peak_2913	0	-
chr15	59016537	59016708	m6AIP_abcam_peak_2914	0	-
chr15	59033639	59033791	m6AIP_abcam_peak_2915	0	-
chr15	59057459	59057573	m6AIP_abcam_peak_2916	0	-
chr15	59508281	59508417	m6AIP_abcam_peak_2918	0	+
chr15	59553322	59553395	m6AIP_abcam_peak_2919a	0	+
chr15	59553396	59553520	m6AIP_abcam_peak_2919b	0	+
chr15	62042057	62042197	m6AIP_abcam_peak_2922	0	+
chr15	62044595	62044818	m6AIP_abcam_peak_2923	0	+
chr15	62113192	62113324	m6AIP_abcam_peak_2924	0	+
chr15	62120639	62120775	m6AIP_abcam_peak_2925	0	+
chr15	63961362	63961540	m6AIP_abcam_peak_2926	0	-
chr15	73131435	73131589	m6AIP_abcam_peak_2931	0	-
chr15	73363314	73363462	m6AIP_abcam_peak_2932	0	-
chr15	73389800	73389949	m6AIP_abcam_peak_2933	0	-
chr15	76007182	76007356	m6AIP_abcam_peak_2951	0	-
chr15	76406303	76406403	m6AIP_abcam_peak_2964	0	+
chr15	76423281	76423410	m6AIP_abcam_peak_2965	0	+
chr15	76605800	76605890	m6AIP_abcam_peak_2966a	0	-
chr15	76605891	76606027	m6AIP_abcam_peak_2966b	0	-
chr15	76802521	76802706	m6AIP_abcam_peak_2972	0	-
chr15	77153684	77153843	m6AIP_abcam_peak_2977	0	-
chr15	77208764	77208933	m6AIP_abcam_peak_2978	0	-
chr15	77209031	77209210	m6AIP_abcam_peak_2979a	0	-
chr15	77209237	77209487	m6AIP_abcam_peak_2979b	0	-
chr15	77306070	77306173	m6AIP_abcam_peak_2980	0	-
chr15	79215813	79215916	m6AIP_abcam_peak_2988	0	+
chr15	79517299	79517544	m6AIP_abcam_peak_2993	0	+
chr15	79518606	79518709	m6AIP_abcam_peak_2994	0	+
chr15	79518985	79519085	m6AIP_abcam_peak_2995	0	+
chr15	79543836	79543898	m6AIP_abcam_peak_2997b	0	-
chr15	79587723	79587929	m6AIP_abcam_peak_2998a	0	-
chr15	79587930	79588030	m6AIP_abcam_peak_2998b	0	-
chr15	79604394	79604523	m6AIP_abcam_peak_2999	0	-
chr15	80092755	80092996	m6AIP_abcam_peak_3006	0	+
chr15	80245455	80245554	m6AIP_abcam_peak_3010a	0	+
chr15	80245555	80245644	m6AIP_abcam_peak_3010b	0	+
chr15	80814682	80814908	m6AIP_abcam_peak_3014	0	+
chr15	81325248	81325373	m6AIP_abcam_peak_3019	0	-
chr15	81376449	81376549	m6AIP_abcam_peak_3020	0	-
chr15	81924499	81924614	m6AIP_abcam_peak_3030	0	-
chr15	81925446	81925630	m6AIP_abcam_peak_3031	0	-
chr15	82152168	82152315	m6AIP_abcam_peak_3033	0	+
chr15	82841546	82841646	m6AIP_abcam_peak_3035	0	-
chr15	82866724	82866884	m6AIP_abcam_peak_3039	0	-
chr15	82888781	82888900	m6AIP_abcam_peak_3040a	0	-
chr15	82888901	82889040	m6AIP_abcam_peak_3040b	0	-
chr15	83429713	83429813	m6AIP_abcam_peak_3048	0	-
chr15	84205602	84205702	m6AIP_abcam_peak_3049	0	+
chr15	84284807	84284910	m6AIP_abcam_peak_3050	0	+
chr15	84804500	84804656	m6AIP_abcam_peak_3051	0	-
chr15	84834653	84834834	m6AIP_abcam_peak_3052	0	-
chr15	85430112	85430334	m6AIP_abcam_peak_3055	0	+
chr15	86251915	86252058	m6AIP_abcam_peak_3063a	0	+
chr15	86252059	86252228	m6AIP_abcam_peak_3063b	0	+
chr15	86334031	86334164	m6AIP_abcam_peak_3064	0	+
chr15	88703278	88703390	m6AIP_abcam_peak_3066a	0	-
chr15	88703391	88703591	m6AIP_abcam_peak_3066b	0	-
chr15	88810511	88810628	m6AIP_abcam_peak_3071	0	-
chr15	89077777	89077932	m6AIP_abcam_peak_3074	0	+
chr15	95793889	95794045	m6AIP_abcam_peak_3090	0	+
chr15	95959327	95959491	m6AIP_abcam_peak_3091	0	+
chr15	96309423	96309546	m6AIP_abcam_peak_3094	0	+
chr15	96326721	96326881	m6AIP_abcam_peak_3095	0	+
chr15	96385078	96385239	m6AIP_abcam_peak_3098	0	+
chr15	96395582	96395766	m6AIP_abcam_peak_3099	0	+
chr15	96606637	96606737	m6AIP_abcam_peak_3105	0	-
chr15	96612866	96612984	m6AIP_abcam_peak_3106	0	-
chr15	96615892	96616002	m6AIP_abcam_peak_3110a	0	-
chr15	96616003	96616123	m6AIP_abcam_peak_3110b	0	-
chr15	97376992	97377093	m6AIP_abcam_peak_3112	0	+
chr15	98088793	98088938	m6AIP_abcam_peak_3115	0	-
chr15	99127119	99127307	m6AIP_abcam_peak_3131	0	+
chr15	99299980	99300176	m6AIP_abcam_peak_3132a	0	+
chr15	99300177	99300369	m6AIP_abcam_peak_3132b	0	+
chr15	99300370	99300497	m6AIP_abcam_peak_3132c	0	+
chr15	99831521	99831621	m6AIP_abcam_peak_3141	0	-
chr15	100004787	100004953	m6AIP_abcam_peak_3142	0	+
chr15	100235578	100235719	m6AIP_abcam_peak_3144	0	+
chr15	102104845	102105095	m6AIP_abcam_peak_3153	0	+
chr15	102247360	102247586	m6AIP_abcam_peak_3158	0	-
chr15	102426606	102426741	m6AIP_abcam_peak_3166	0	+
chr15	102624665	102624896	m6AIP_abcam_peak_3167	0	-
chr15	103242880	103243048	m6AIP_abcam_peak_3169	0	+
chr16	3917137	3917349	m6AIP_abcam_peak_3176	0	+
chr16	3926462	3926587	m6AIP_abcam_peak_3177a	0	+
chr16	3926588	3926694	m6AIP_abcam_peak_3177b	0	+
chr16	4047640	4047745	m6AIP_abcam_peak_3184	0	-
chr16	4071550	4071679	m6AIP_abcam_peak_3185	0	-
chr16	4091196	4091354	m6AIP_abcam_peak_3190	0	-
chr16	4114104	4114208	m6AIP_abcam_peak_3191	0	-
chr16	4121816	4122062	m6AIP_abcam_peak_3193	0	-
chr16	4162571	4162695	m6AIP_abcam_peak_3194	0	-
chr16	4163178	4163285	m6AIP_abcam_peak_3195	0	-
chr16	4166122	4166289	m6AIP_abcam_peak_3197	0	-
chr16	4166631	4166844	m6AIP_abcam_peak_3198	0	-
chr16	4193194	4193307	m6AIP_abcam_peak_3200	0	-
chr16	4354817	4354943	m6AIP_abcam_peak_3201	0	-
chr16	4649186	4649332	m6AIP_abcam_peak_3205	0	-
chr16	8476292	8476542	m6AIP_abcam_peak_3212	0	+
chr16	8727516	8727632	m6AIP_abcam_peak_3216	0	-
chr16	10629458	10629615	m6AIP_abcam_peak_3227	0	+
chr16	11585713	11585918	m6AIP_abcam_peak_3233	0	+
chr16	13302731	13302857	m6AIP_abcam_peak_3236a	0	+
chr16	13302858	13302973	m6AIP_abcam_peak_3236b	0	+
chr16	13346991	13347190	m6AIP_abcam_peak_3237	0	+
chr16	13665498	13665602	m6AIP_abcam_peak_3239	0	-
chr16	13793470	13793585	m6AIP_abcam_peak_3241	0	+
chr16	13804164	13804280	m6AIP_abcam_peak_3242a	0	+
chr16	13804281	13804455	m6AIP_abcam_peak_3242b	0	+
chr16	13804456	13804606	m6AIP_abcam_peak_3242c	0	+
chr16	13804607	13804709	m6AIP_abcam_peak_3242d	0	+
chr16	14133644	14133747	m6AIP_abcam_peak_3243a	0	-
chr16	14133748	14133857	m6AIP_abcam_peak_3243b	0	-
chr16	15573572	15573685	m6AIP_abcam_peak_3246	0	-
chr16	15640119	15640362	m6AIP_abcam_peak_3247	0	+
chr16	16023172	16023320	m6AIP_abcam_peak_3249	0	-
chr16	16075266	16075433	m6AIP_abcam_peak_3250	0	-
chr16	16124306	16124410	m6AIP_abcam_peak_3251	0	-
chr16	16125143	16125247	m6AIP_abcam_peak_3252	0	-
chr16	16430626	16430728	m6AIP_abcam_peak_3254	0	-
chr16	16882274	16882406	m6AIP_abcam_peak_3256	0	+
chr16	16986647	16986789	m6AIP_abcam_peak_3257	0	+
chr16	16987581	16987701	m6AIP_abcam_peak_3258	0	+
chr16	17097912	17098049	m6AIP_abcam_peak_3259	0	-
chr16	17474877	17475012	m6AIP_abcam_peak_3270	0	+
chr16	17762084	17762203	m6AIP_abcam_peak_3275	0	+
chr16	18075787	18075895	m6AIP_abcam_peak_3280b	0	-
chr16	18087825	18088003	m6AIP_abcam_peak_3281	0	-
chr16	18880548	18880737	m6AIP_abcam_peak_3287	0	+
chr16	18904936	18905034	m6AIP_abcam_peak_3288a	0	+
chr16	18905035	18905167	m6AIP_abcam_peak_3288b	0	+
chr16	18957466	18957609	m6AIP_abcam_peak_3289	0	+
chr16	20370110	20370218	m6AIP_abcam_peak_3294	0	-
chr16	20620481	20620731	m6AIP_abcam_peak_3297	0	-
chr16	20689988	20690093	m6AIP_abcam_peak_3299	0	+
chr16	24394535	24394637	m6AIP_abcam_peak_3303	0	+
chr16	24489327	24489503	m6AIP_abcam_peak_3304	0	+
chr16	24516408	24516571	m6AIP_abcam_peak_3305	0	+
chr16	24611499	24611673	m6AIP_abcam_peak_3306	0	+
chr16	28895462	28895575	m6AIP_abcam_peak_3308	0	-
chr16	31169148	31169335	m6AIP_abcam_peak_3314	0	-
chr16	32241486	32241675	m6AIP_abcam_peak_3319	0	-
chr16	32334539	32334726	m6AIP_abcam_peak_3323	0	+
chr16	32656130	32656256	m6AIP_abcam_peak_3325	0	+
chr16	32657352	32657530	m6AIP_abcam_peak_3326	0	+
chr16	33392463	33392605	m6AIP_abcam_peak_3332	0	+
chr16	33393023	33393147	m6AIP_abcam_peak_3333	0	+
chr16	33395899	33396110	m6AIP_abcam_peak_3334a	0	+
chr16	33396168	33396375	m6AIP_abcam_peak_3334b	0	+
chr16	33397205	33397402	m6AIP_abcam_peak_3335	0	+
chr16	33398046	33398177	m6AIP_abcam_peak_3336	0	+
chr16	35030030	35030139	m6AIP_abcam_peak_3344	0	+
chr16	35036746	35036815	m6AIP_abcam_peak_3345a	0	+
chr16	35036816	35036969	m6AIP_abcam_peak_3345b	0	+
chr16	35043153	35043269	m6AIP_abcam_peak_3346a	0	+
chr16	35043270	35043382	m6AIP_abcam_peak_3346b	0	+
chr16	35353124	35353224	m6AIP_abcam_peak_3347	0	-
chr16	35771187	35771359	m6AIP_abcam_peak_3348	0	+
chr16	36044288	36044403	m6AIP_abcam_peak_3351	0	-
chr16	36066426	36066596	m6AIP_abcam_peak_3352	0	-
chr16	36080933	36081038	m6AIP_abcam_peak_3353a	0	+
chr16	36081039	36081191	m6AIP_abcam_peak_3353b	0	+
chr16	36085728	36085832	m6AIP_abcam_peak_3354	0	+
chr16	36719444	36719555	m6AIP_abcam_peak_3355	0	+
chr16	36764035	36764143	m6AIP_abcam_peak_3357	0	-
chr16	36846036	36846212	m6AIP_abcam_peak_3358	0	+
chr16	37036829	37037064	m6AIP_abcam_peak_3370	0	+
chr16	37038799	37038985	m6AIP_abcam_peak_3371	0	+
chr16	37516906	37517156	m6AIP_abcam_peak_3374	0	-
chr16	37517526	37517642	m6AIP_abcam_peak_3375	0	-
chr16	37517784	37517955	m6AIP_abcam_peak_3376	0	-
chr16	37870421	37870581	m6AIP_abcam_peak_3377	0	+
chr16	38123403	38123533	m6AIP_abcam_peak_3379	0	+
chr16	38572624	38572781	m6AIP_abcam_peak_3384	0	+
chr16	43894302	43894415	m6AIP_abcam_peak_3387	0	+
chr16	44745581	44745689	m6AIP_abcam_peak_3396	0	-
chr16	48437473	48437591	m6AIP_abcam_peak_3399a	0	+
chr16	48437592	48437708	m6AIP_abcam_peak_3399b	0	+
chr16	48519955	48520152	m6AIP_abcam_peak_3400	0	+
chr16	48528348	48528537	m6AIP_abcam_peak_3401	0	+
chr16	48535425	48535531	m6AIP_abcam_peak_3402	0	+
chr16	48555916	48556024	m6AIP_abcam_peak_3403	0	+
chr16	48558625	48558725	m6AIP_abcam_peak_3404	0	+
chr16	48603615	48603812	m6AIP_abcam_peak_3405	0	+
chr16	48628652	48628892	m6AIP_abcam_peak_3406	0	+
chr16	52083687	52083801	m6AIP_abcam_peak_3407	0	+
chr16	52084361	52084472	m6AIP_abcam_peak_3408	0	+
chr16	56137520	56137711	m6AIP_abcam_peak_3419	0	+
chr16	57133777	57133947	m6AIP_abcam_peak_3420	0	+
chr16	57483165	57483304	m6AIP_abcam_peak_3425	0	-
chr16	57521011	57521119	m6AIP_abcam_peak_3426a	0	-
chr16	57521120	57521190	m6AIP_abcam_peak_3426b	0	-
chr16	57576903	57577033	m6AIP_abcam_peak_3427	0	-
chr16	57582738	57582883	m6AIP_abcam_peak_3428	0	-
chr16	57582966	57583105	m6AIP_abcam_peak_3429	0	-
chr16	58457123	58457223	m6AIP_abcam_peak_3430	0	+
chr16	84790726	84790848	m6AIP_abcam_peak_3446	0	+
chr16	84796238	84796338	m6AIP_abcam_peak_3447	0	+
chr16	84819238	84819316	m6AIP_abcam_peak_3448a	0	+
chr16	84819317	84819417	m6AIP_abcam_peak_3448b	0	+
chr16	84819418	84819532	m6AIP_abcam_peak_3448c	0	+
chr16	90234847	90234965	m6AIP_abcam_peak_3461	0	-
chr16	90246649	90246794	m6AIP_abcam_peak_3462	0	-
chr16	90281414	90281625	m6AIP_abcam_peak_3463	0	-
chr16	90392323	90392432	m6AIP_abcam_peak_3464	0	+
chr16	90483301	90483444	m6AIP_abcam_peak_3465	0	+
chr16	91698313	91698449	m6AIP_abcam_peak_3477	0	-
chr16	91709925	91710050	m6AIP_abcam_peak_3478	0	-
chr16	91749804	91749919	m6AIP_abcam_peak_3479	0	+
chr16	91765376	91765573	m6AIP_abcam_peak_3480	0	+
chr16	91798121	91798203	m6AIP_abcam_peak_3481a	0	+
chr16	91798204	91798311	m6AIP_abcam_peak_3481b	0	+
chr16	92097022	92097146	m6AIP_abcam_peak_3487	0	+
chr16	93596927	93597033	m6AIP_abcam_peak_3489	0	-
chr16	93889604	93889704	m6AIP_abcam_peak_3495	0	+
chr16	93897038	93897141	m6AIP_abcam_peak_3496	0	+
chr16	93897572	93897672	m6AIP_abcam_peak_3497	0	+
chr16	94212996	94213138	m6AIP_abcam_peak_3501	0	-
chr16	94381241	94381341	m6AIP_abcam_peak_3503	0	+
chr16	94382266	94382396	m6AIP_abcam_peak_3504	0	+
chr16	94579005	94579175	m6AIP_abcam_peak_3507a	0	+
chr16	94579176	94579331	m6AIP_abcam_peak_3507b	0	+
chr16	94600177	94600382	m6AIP_abcam_peak_3508	0	+
chr16	94605145	94605311	m6AIP_abcam_peak_3509	0	+
chr16	94620519	94620589	m6AIP_abcam_peak_3511a	0	+
chr16	94620590	94620689	m6AIP_abcam_peak_3511b	0	+
chr16	94629804	94629937	m6AIP_abcam_peak_3512a	0	+
chr16	94629938	94630115	m6AIP_abcam_peak_3512b	0	+
chr16	94630116	94630354	m6AIP_abcam_peak_3512c	0	+
chr16	94648803	94649053	m6AIP_abcam_peak_3513	0	+
chr16	96077443	96077549	m6AIP_abcam_peak_3519	0	-
chr16	98071249	98071404	m6AIP_abcam_peak_3526	0	-
chr16	98074945	98075142	m6AIP_abcam_peak_3527	0	-
chr16	98075689	98075867	m6AIP_abcam_peak_3528	0	-
chr17	3137364	3137517	m6AIP_abcam_peak_3529	0	+
chr17	3155967	3156159	m6AIP_abcam_peak_3530	0	+
chr17	5101842	5101959	m6AIP_abcam_peak_3535	0	+
chr17	5174669	5174776	m6AIP_abcam_peak_3536	0	+
chr17	6743215	6743327	m6AIP_abcam_peak_3544	0	-
chr17	7182038	7182163	m6AIP_abcam_peak_3545	0	+
chr17	7243881	7244011	m6AIP_abcam_peak_3546	0	+
chr17	7297853	7298055	m6AIP_abcam_peak_3547	0	+
chr17	8183404	8183556	m6AIP_abcam_peak_3548a	0	+
chr17	8183557	8183696	m6AIP_abcam_peak_3548b	0	+
chr17	8183856	8183958	m6AIP_abcam_peak_3549	0	+
chr17	8312613	8312775	m6AIP_abcam_peak_3550	0	+
chr17	10294107	10294255	m6AIP_abcam_peak_3551	0	-
chr17	12168146	12168254	m6AIP_abcam_peak_3552	0	+
chr17	12201767	12201958	m6AIP_abcam_peak_3553	0	+
chr17	12264516	12264628	m6AIP_abcam_peak_3556	0	-
chr17	12889661	12889761	m6AIP_abcam_peak_3561	0	-
chr17	12896383	12896492	m6AIP_abcam_peak_3562	0	-
chr17	13777307	13777547	m6AIP_abcam_peak_3567	0	+
chr17	13778099	13778264	m6AIP_abcam_peak_3568	0	+
chr17	17610139	17610321	m6AIP_abcam_peak_3589	0	-
chr17	17831307	17831436	m6AIP_abcam_peak_3591a	0	+
chr17	17831437	17831605	m6AIP_abcam_peak_3591b	0	+
chr17	17831606	17831811	m6AIP_abcam_peak_3591c	0	+
chr17	21009265	21009385	m6AIP_abcam_peak_3592	0	+
chr17	23806579	23806747	m6AIP_abcam_peak_3619a	0	+
chr17	23806748	23806860	m6AIP_abcam_peak_3619b	0	+
chr17	23807248	23807421	m6AIP_abcam_peak_3620a	0	+
chr17	23807422	23807605	m6AIP_abcam_peak_3620b	0	+
chr17	23812007	23812150	m6AIP_abcam_peak_3621	0	+
chr17	24137389	24137493	m6AIP_abcam_peak_3624	0	-
chr17	24168435	24168641	m6AIP_abcam_peak_3625	0	-
chr17	24232324	24232442	m6AIP_abcam_peak_3630	0	-
chr17	24512658	24512767	m6AIP_abcam_peak_3632	0	-
chr17	24624765	24624877	m6AIP_abcam_peak_3637	0	-
chr17	24916427	24916492	m6AIP_abcam_peak_3645a	0	-
chr17	24916493	24916560	m6AIP_abcam_peak_3645b	0	-
chr17	24987316	24987544	m6AIP_abcam_peak_3648	0	-
chr17	25218957	25219105	m6AIP_abcam_peak_3651	0	+
chr17	25657855	25657966	m6AIP_abcam_peak_3653	0	+
chr17	26262475	26262597	m6AIP_abcam_peak_3667	0	+
chr17	26728120	26728241	m6AIP_abcam_peak_3669	0	+
chr17	26918165	26918265	m6AIP_abcam_peak_3671	0	+
chr17	27758659	27758778	m6AIP_abcam_peak_3678	0	-
chr17	28001101	28001236	m6AIP_abcam_peak_3681	0	+
chr17	28002407	28002537	m6AIP_abcam_peak_3682	0	+
chr17	28423640	28423741	m6AIP_abcam_peak_3689	0	-
chr17	28432329	28432536	m6AIP_abcam_peak_3690	0	-
chr17	28712368	28712469	m6AIP_abcam_peak_3695	0	+
chr17	29256685	29256893	m6AIP_abcam_peak_3705	0	-
chr17	29346528	29346778	m6AIP_abcam_peak_3706	0	-
chr17	29346971	29347157	m6AIP_abcam_peak_3707a	0	-
chr17	29347158	29347311	m6AIP_abcam_peak_3707b	0	-
chr17	29627245	29627365	m6AIP_abcam_peak_3708c	0	+
chr17	30007774	30008024	m6AIP_abcam_peak_3709	0	+
chr17	30058638	30058875	m6AIP_abcam_peak_3710	0	+
chr17	30163505	30163607	m6AIP_abcam_peak_3711	0	+
chr17	30415193	30415314	m6AIP_abcam_peak_3712	0	-
chr17	30445338	30445543	m6AIP_abcam_peak_3713a	0	-
chr17	30445544	30445672	m6AIP_abcam_peak_3713b	0	-
chr17	30457507	30457607	m6AIP_abcam_peak_3714	0	-
chr17	30464215	30464465	m6AIP_abcam_peak_3715	0	-
chr17	30485076	30485211	m6AIP_abcam_peak_3716	0	-
chr17	30493459	30493619	m6AIP_abcam_peak_3717a	0	-
chr17	30493620	30493738	m6AIP_abcam_peak_3717b	0	-
chr17	30493899	30493996	m6AIP_abcam_peak_3718a	0	-
chr17	30493997	30494136	m6AIP_abcam_peak_3718b	0	-
chr17	30554420	30554598	m6AIP_abcam_peak_3719	0	-
chr17	30574445	30574546	m6AIP_abcam_peak_3720	0	-
chr17	30685409	30685517	m6AIP_abcam_peak_3721	0	+
chr17	30767550	30767653	m6AIP_abcam_peak_3722	0	+
chr17	31399798	31399957	m6AIP_abcam_peak_3725a	0	+
chr17	31399958	31400153	m6AIP_abcam_peak_3725b	0	+
chr17	31954637	31954874	m6AIP_abcam_peak_3733	0	-
chr17	31973126	31973230	m6AIP_abcam_peak_3734	0	-
chr17	31978152	31978252	m6AIP_abcam_peak_3735	0	-
chr17	31985868	31986074	m6AIP_abcam_peak_3736	0	-
chr17	32012425	32012623	m6AIP_abcam_peak_3737	0	-
chr17	32213090	32213195	m6AIP_abcam_peak_3740b	0	-
chr17	32257720	32257965	m6AIP_abcam_peak_3742	0	-
chr17	32335491	32335588	m6AIP_abcam_peak_3746a	0	-
chr17	32335589	32335702	m6AIP_abcam_peak_3746b	0	-
chr17	32931042	32931186	m6AIP_abcam_peak_3755	0	-
chr17	33029062	33029204	m6AIP_abcam_peak_3757	0	-
chr17	33669407	33669574	m6AIP_abcam_peak_3765	0	-
chr17	33836354	33836468	m6AIP_abcam_peak_3766	0	+
chr17	33909854	33909972	m6AIP_abcam_peak_3769	0	+
chr17	33913756	33913945	m6AIP_abcam_peak_3773b	0	+
chr17	35243899	35244071	m6AIP_abcam_peak_3793	0	+
chr17	35866972	35867144	m6AIP_abcam_peak_3802	0	+
chr17	35963685	35963825	m6AIP_abcam_peak_3805	0	-
chr17	35985494	35985631	m6AIP_abcam_peak_3808	0	+
chr17	36844284	36844431	m6AIP_abcam_peak_3811	0	+
chr17	37050303	37050417	m6AIP_abcam_peak_3817a	0	+
chr17	37050418	37050524	m6AIP_abcam_peak_3817b	0	+
chr17	37053774	37053876	m6AIP_abcam_peak_3818a	0	+
chr17	37053877	37053957	m6AIP_abcam_peak_3818b	0	+
chr17	37055180	37055325	m6AIP_abcam_peak_3819	0	+
chr17	37064754	37064892	m6AIP_abcam_peak_3820	0	+
chr17	37068606	37068742	m6AIP_abcam_peak_3821	0	+
chr17	45392264	45392367	m6AIP_abcam_peak_3832	0	-
chr17	45459998	45460121	m6AIP_abcam_peak_3836	0	-
chr17	46282826	46282936	m6AIP_abcam_peak_3847	0	-
chr17	46570229	46570410	m6AIP_abcam_peak_3857	0	-
chr17	46680218	46680330	m6AIP_abcam_peak_3860	0	-
chr17	46782452	46782580	m6AIP_abcam_peak_3862	0	-
chr17	47789424	47789540	m6AIP_abcam_peak_3876	0	+
chr17	48940612	48940862	m6AIP_abcam_peak_3880	0	+
chr17	51104360	51104500	m6AIP_abcam_peak_3882	0	-
chr17	55668568	55668669	m6AIP_abcam_peak_3886	0	-
chr17	56080266	56080433	m6AIP_abcam_peak_3892	0	+
chr17	56099084	56099288	m6AIP_abcam_peak_3894	0	+
chr17	56218038	56218220	m6AIP_abcam_peak_3896	0	-
chr17	56389943	56390180	m6AIP_abcam_peak_3901	0	+
chr17	56787996	56788098	m6AIP_abcam_peak_3910	0	-
chr17	56904917	56905138	m6AIP_abcam_peak_3912	0	-
chr17	56931484	56931609	m6AIP_abcam_peak_3913	0	-
chr17	63259581	63259700	m6AIP_abcam_peak_3915	0	-
chr17	63316873	63317023	m6AIP_abcam_peak_3916	0	-
chr17	64033283	64033422	m6AIP_abcam_peak_3919	0	+
chr17	66399097	66399212	m6AIP_abcam_peak_3935	0	-
chr17	66438295	66438431	m6AIP_abcam_peak_3936	0	-
chr17	70982578	70982726	m6AIP_abcam_peak_3949	0	-
chr17	70989858	70990024	m6AIP_abcam_peak_3950	0	-
chr17	71391801	71391901	m6AIP_abcam_peak_3951	0	-
chr17	71435486	71435588	m6AIP_abcam_peak_3952	0	-
chr17	71626994	71627078	m6AIP_abcam_peak_3955a	0	+
chr17	71627079	71627218	m6AIP_abcam_peak_3955b	0	+
chr17	71637565	71637704	m6AIP_abcam_peak_3956a	0	+
chr17	71637705	71637887	m6AIP_abcam_peak_3956b	0	+
chr17	71637888	71637982	m6AIP_abcam_peak_3956c	0	+
chr17	71657424	71657542	m6AIP_abcam_peak_3957a	0	+
chr17	74211376	74211542	m6AIP_abcam_peak_3959	0	-
chr17	74254639	74254761	m6AIP_abcam_peak_3960	0	-
chr17	74649028	74649173	m6AIP_abcam_peak_3964	0	+
chr17	80719835	80720054	m6AIP_abcam_peak_3979	0	-
chr17	81028350	81028487	m6AIP_abcam_peak_3980	0	-
chr17	81063259	81063509	m6AIP_abcam_peak_3982	0	-
chr17	83509519	83509680	m6AIP_abcam_peak_3986	0	-
chr17	84213050	84213150	m6AIP_abcam_peak_3989	0	-
chr17	84414212	84414402	m6AIP_abcam_peak_3990	0	-
chr17	84720569	84720715	m6AIP_abcam_peak_3993	0	-
chr17	84968966	84969066	m6AIP_abcam_peak_3994	0	+
chr17	84980377	84980585	m6AIP_abcam_peak_3995	0	+
chr17	85012443	85012573	m6AIP_abcam_peak_3997	0	+
chr17	85186607	85186712	m6AIP_abcam_peak_3998	0	+
chr17	86044517	86044664	m6AIP_abcam_peak_4000	0	-
chr17	86126572	86126822	m6AIP_abcam_peak_4001	0	-
chr17	86136468	86136573	m6AIP_abcam_peak_4002b	0	-
chr17	87010873	87010986	m6AIP_abcam_peak_4003	0	-
chr17	87260447	87260624	m6AIP_abcam_peak_4004	0	-
chr17	87437608	87437714	m6AIP_abcam_peak_4006	0	-
chr17	87694231	87694413	m6AIP_abcam_peak_4007a	0	+
chr17	87694414	87694549	m6AIP_abcam_peak_4007b	0	+
chr17	87694550	87694748	m6AIP_abcam_peak_4007c	0	+
chr17	87694749	87694920	m6AIP_abcam_peak_4007d	0	+
chr17	87697621	87697838	m6AIP_abcam_peak_4008	0	+
chr17	87975723	87975824	m6AIP_abcam_peak_4011	0	+
chr17	88047338	88047498	m6AIP_abcam_peak_4017	0	-
chr17	88453283	88453514	m6AIP_abcam_peak_4018	0	+
chr17	88470421	88470523	m6AIP_abcam_peak_4021	0	+
chr17	94818758	94818895	m6AIP_abcam_peak_4025	0	-
chr17	94833158	94833310	m6AIP_abcam_peak_4026	0	-
chr18	3407594	3407717	m6AIP_abcam_peak_4028a	0	+
chr18	5598953	5599132	m6AIP_abcam_peak_4036	0	+
chr18	5604056	5604156	m6AIP_abcam_peak_4037	0	+
chr18	5609357	5609484	m6AIP_abcam_peak_4038	0	+
chr18	5668533	5668729	m6AIP_abcam_peak_4039	0	+
chr18	5672795	5672955	m6AIP_abcam_peak_4040	0	+
chr18	6114197	6114354	m6AIP_abcam_peak_4043	0	-
chr18	6220983	6221123	m6AIP_abcam_peak_4044	0	-
chr18	7562186	7562307	m6AIP_abcam_peak_4045	0	-
chr18	7890877	7890994	m6AIP_abcam_peak_4046	0	+
chr18	7894509	7894662	m6AIP_abcam_peak_4047	0	+
chr18	7924843	7924944	m6AIP_abcam_peak_4049	0	+
chr18	9418677	9418846	m6AIP_abcam_peak_4050	0	-
chr18	9430833	9430938	m6AIP_abcam_peak_4051	0	-
chr18	9432983	9433094	m6AIP_abcam_peak_4052	0	-
chr18	9433361	9433480	m6AIP_abcam_peak_4053	0	-
chr18	9982184	9982315	m6AIP_abcam_peak_4054	0	+
chr18	9982630	9982733	m6AIP_abcam_peak_4055	0	+
chr18	10142585	10142688	m6AIP_abcam_peak_4057	0	-
chr18	12147071	12147180	m6AIP_abcam_peak_4060	0	+
chr18	12209963	12210072	m6AIP_abcam_peak_4061	0	-
chr18	12770906	12771007	m6AIP_abcam_peak_4062a	0	-
chr18	12771008	12771145	m6AIP_abcam_peak_4062b	0	-
chr18	12839499	12839684	m6AIP_abcam_peak_4063a	0	-
chr18	12839685	12839884	m6AIP_abcam_peak_4063b	0	-
chr18	14660181	14660285	m6AIP_abcam_peak_4064	0	-
chr18	14709695	14709798	m6AIP_abcam_peak_4065	0	+
chr18	20712356	20712437	m6AIP_abcam_peak_4068a	0	-
chr18	20712438	20712554	m6AIP_abcam_peak_4068b	0	-
chr18	20713619	20713869	m6AIP_abcam_peak_4069	0	-
chr18	20713957	20714207	m6AIP_abcam_peak_4070	0	-
chr18	20723865	20724050	m6AIP_abcam_peak_4071	0	-
chr18	20826322	20826455	m6AIP_abcam_peak_4073	0	-
chr18	20860745	20860846	m6AIP_abcam_peak_4074	0	-
chr18	24792688	24792809	m6AIP_abcam_peak_4082	0	+
chr18	25173530	25173739	m6AIP_abcam_peak_4085	0	+
chr18	25482961	25483133	m6AIP_abcam_peak_4089	0	-
chr18	30328487	30328600	m6AIP_abcam_peak_4091	0	+
chr18	32082401	32082517	m6AIP_abcam_peak_4101	0	+
chr18	32240571	32240750	m6AIP_abcam_peak_4105	0	+
chr18	33855336	33855436	m6AIP_abcam_peak_4107	0	-
chr18	33906960	33907060	m6AIP_abcam_peak_4108	0	-
chr18	33950312	33950523	m6AIP_abcam_peak_4109	0	-
chr18	33963417	33963545	m6AIP_abcam_peak_4110	0	-
chr18	33985782	33985889	m6AIP_abcam_peak_4111	0	-
chr18	34235852	34236034	m6AIP_abcam_peak_4112	0	+
chr18	34242527	34242655	m6AIP_abcam_peak_4113	0	+
chr18	34944031	34944209	m6AIP_abcam_peak_4131	0	-
chr18	35587584	35587772	m6AIP_abcam_peak_4133	0	+
chr18	36610545	36610696	m6AIP_abcam_peak_4139	0	+
chr18	37762847	37762965	m6AIP_abcam_peak_4170	0	+
chr18	37765875	37765975	m6AIP_abcam_peak_4172	0	+
chr18	37766954	37767100	m6AIP_abcam_peak_4173a	0	+
chr18	37866636	37866865	m6AIP_abcam_peak_4176	0	-
chr18	38432311	38432407	m6AIP_abcam_peak_4179a	0	+
chr18	38432408	38432509	m6AIP_abcam_peak_4179b	0	+
chr18	41906883	41906992	m6AIP_abcam_peak_4186a	0	-
chr18	41906993	41907101	m6AIP_abcam_peak_4186b	0	-
chr18	42229753	42229880	m6AIP_abcam_peak_4187	0	-
chr18	42526591	42526781	m6AIP_abcam_peak_4190	0	+
chr18	44384741	44384884	m6AIP_abcam_peak_4195	0	+
chr18	46601825	46601938	m6AIP_abcam_peak_4205	0	+
chr18	47017657	47017758	m6AIP_abcam_peak_4209	0	+
chr18	47024028	47024152	m6AIP_abcam_peak_4210	0	+
chr18	49855961	49856211	m6AIP_abcam_peak_4211	0	+
chr18	53864310	53864418	m6AIP_abcam_peak_4216	0	+
chr18	56718011	56718111	m6AIP_abcam_peak_4221a	0	+
chr18	56718112	56718236	m6AIP_abcam_peak_4221b	0	+
chr18	61558514	61558617	m6AIP_abcam_peak_4226	0	+
chr18	63876189	63876291	m6AIP_abcam_peak_4235	0	+
chr18	64515423	64515624	m6AIP_abcam_peak_4236	0	-
chr18	64944594	64944711	m6AIP_abcam_peak_4237	0	+
chr18	65593099	65593217	m6AIP_abcam_peak_4239	0	+
chr18	65613472	65613626	m6AIP_abcam_peak_4240	0	+
chr18	65617119	65617269	m6AIP_abcam_peak_4241a	0	+
chr18	65617270	65617396	m6AIP_abcam_peak_4241b	0	+
chr18	67436893	67437003	m6AIP_abcam_peak_4247	0	-
chr18	67778413	67778611	m6AIP_abcam_peak_4249	0	+
chr18	67826090	67826197	m6AIP_abcam_peak_4250	0	+
chr18	70463369	70463505	m6AIP_abcam_peak_4261	0	-
chr18	70584204	70584454	m6AIP_abcam_peak_4265	0	+
chr18	70606490	70606590	m6AIP_abcam_peak_4266	0	+
chr18	74216902	74217152	m6AIP_abcam_peak_4270	0	+
chr18	75130158	75130291	m6AIP_abcam_peak_4272	0	+
chr18	75379598	75379738	m6AIP_abcam_peak_4275	0	+
chr18	77511295	77511456	m6AIP_abcam_peak_4281	0	-
chr18	77528621	77528721	m6AIP_abcam_peak_4282a	0	-
chr18	77528722	77528889	m6AIP_abcam_peak_4282b	0	-
chr18	77529474	77529658	m6AIP_abcam_peak_4283	0	-
chr18	77530881	77531018	m6AIP_abcam_peak_4284a	0	-
chr18	77531019	77531173	m6AIP_abcam_peak_4284b	0	-
chr18	77549782	77549884	m6AIP_abcam_peak_4285	0	-
chr18	77797160	77797301	m6AIP_abcam_peak_4288	0	+
chr18	77956301	77956415	m6AIP_abcam_peak_4291	0	+
chr18	80750505	80750667	m6AIP_abcam_peak_4302	0	-
chr18	80832007	80832179	m6AIP_abcam_peak_4303	0	-
chr18	80852912	80853074	m6AIP_abcam_peak_4304	0	-
chr18	82965641	82965778	m6AIP_abcam_peak_4308	0	+
chr18	82990604	82990747	m6AIP_abcam_peak_4310	0	+
chr18	84276596	84276831	m6AIP_abcam_peak_4312	0	-
chr18	84520812	84521058	m6AIP_abcam_peak_4313a	0	-
chr18	84521059	84521234	m6AIP_abcam_peak_4313b	0	-
chr18	84521235	84521395	m6AIP_abcam_peak_4313c	0	-
chr18	84980681	84980796	m6AIP_abcam_peak_4321	0	+
chr18	90531404	90531514	m6AIP_abcam_peak_4325	0	+
chr19	3524593	3524746	m6AIP_abcam_peak_4328	0	-
chr19	3557450	3557617	m6AIP_abcam_peak_4329	0	-
chr19	3563051	3563225	m6AIP_abcam_peak_4330	0	-
chr19	3564272	3564363	m6AIP_abcam_peak_4331a	0	-
chr19	3564364	3564475	m6AIP_abcam_peak_4331b	0	-
chr19	3808258	3808359	m6AIP_abcam_peak_4337	0	+
chr19	3867578	3867726	m6AIP_abcam_peak_4341	0	+
chr19	3891253	3891358	m6AIP_abcam_peak_4342	0	+
chr19	4721162	4721366	m6AIP_abcam_peak_4350	0	+
chr19	4800370	4800484	m6AIP_abcam_peak_4355	0	-
chr19	7375985	7376071	m6AIP_abcam_peak_4381a	0	-
chr19	7376072	7376201	m6AIP_abcam_peak_4381b	0	-
chr19	7420743	7420958	m6AIP_abcam_peak_4382	0	+
chr19	8714181	8714351	m6AIP_abcam_peak_4384	0	-
chr19	9001661	9001765	m6AIP_abcam_peak_4393a	0	+
chr19	10219942	10220137	m6AIP_abcam_peak_4411	0	-
chr19	14478987	14479104	m6AIP_abcam_peak_4419	0	-
chr19	15959981	15960231	m6AIP_abcam_peak_4422	0	-
chr19	16138206	16138430	m6AIP_abcam_peak_4423	0	+
chr19	16163535	16163676	m6AIP_abcam_peak_4424	0	+
chr19	16178732	16178836	m6AIP_abcam_peak_4425	0	+
chr19	16272997	16273122	m6AIP_abcam_peak_4426	0	+
chr19	16284130	16284241	m6AIP_abcam_peak_4427	0	+
chr19	18692301	18692420	m6AIP_abcam_peak_4429	0	+
chr19	23720006	23720115	m6AIP_abcam_peak_4439a	0	+
chr19	24165420	24165554	m6AIP_abcam_peak_4440	0	-
chr19	24172806	24172906	m6AIP_abcam_peak_4441	0	-
chr19	28004129	28004250	m6AIP_abcam_peak_4445	0	-
chr19	29591358	29591483	m6AIP_abcam_peak_4449	0	+
chr19	29798686	29798786	m6AIP_abcam_peak_4456	0	-
chr19	30146179	30146323	m6AIP_abcam_peak_4458	0	-
chr19	30167477	30167630	m6AIP_abcam_peak_4459	0	-
chr19	32788158	32788331	m6AIP_abcam_peak_4463	0	+
chr19	32793924	32794071	m6AIP_abcam_peak_4464	0	+
chr19	36839842	36839968	m6AIP_abcam_peak_4469	0	+
chr19	36841249	36841436	m6AIP_abcam_peak_4470	0	+
chr19	36859766	36859959	m6AIP_abcam_peak_4471	0	+
chr19	36953795	36954045	m6AIP_abcam_peak_4472	0	+
chr19	37272797	37272897	m6AIP_abcam_peak_4473	0	-
chr19	41936826	41936937	m6AIP_abcam_peak_4503	0	+
chr19	43505831	43505932	m6AIP_abcam_peak_4509	0	-
chr19	43517455	43517570	m6AIP_abcam_peak_4510	0	-
chr19	43666254	43666358	m6AIP_abcam_peak_4512a	0	-
chr19	43666359	43666446	m6AIP_abcam_peak_4512b	0	-
chr19	43889422	43889586	m6AIP_abcam_peak_4517	0	-
chr19	45009196	45009301	m6AIP_abcam_peak_4530	0	+
chr19	45927900	45928010	m6AIP_abcam_peak_4536	0	-
chr19	46065848	46065959	m6AIP_abcam_peak_4539	0	+
chr19	46334314	46334450	m6AIP_abcam_peak_4542	0	-
chr19	46334614	46334740	m6AIP_abcam_peak_4543	0	-
chr19	46580947	46581069	m6AIP_abcam_peak_4546	0	+
chr19	46827273	46827387	m6AIP_abcam_peak_4550a	0	+
chr19	46827388	46827536	m6AIP_abcam_peak_4550b	0	+
chr19	47049331	47049517	m6AIP_abcam_peak_4554	0	-
chr19	47113101	47113179	m6AIP_abcam_peak_4556a	0	+
chr19	47256292	47256423	m6AIP_abcam_peak_4559	0	+
chr19	53032388	53032495	m6AIP_abcam_peak_4564	0	-
chr19	57376263	57376448	m6AIP_abcam_peak_4577	0	+
chr19	59310037	59310137	m6AIP_abcam_peak_4587	0	-
chr19	60216157	60216344	m6AIP_abcam_peak_4589	0	-
chr2	3294895	3295008	m6AIP_abcam_peak_4600	0	+
chr2	5350588	5350737	m6AIP_abcam_peak_4608	0	-
chr2	5523280	5523409	m6AIP_abcam_peak_4611	0	-
chr2	5523991	5524177	m6AIP_abcam_peak_4612	0	-
chr2	5562554	5562669	m6AIP_abcam_peak_4613	0	-
chr2	5598515	5598681	m6AIP_abcam_peak_4614	0	-
chr2	5602074	5602229	m6AIP_abcam_peak_4615	0	-
chr2	5650898	5651148	m6AIP_abcam_peak_4616	0	-
chr2	5826157	5826258	m6AIP_abcam_peak_4617	0	-
chr2	9992394	9992626	m6AIP_abcam_peak_4627	0	-
chr2	9992767	9992979	m6AIP_abcam_peak_4628	0	-
chr2	10440618	10440765	m6AIP_abcam_peak_4631	0	+
chr2	11744356	11744498	m6AIP_abcam_peak_4633	0	-
chr2	11762250	11762387	m6AIP_abcam_peak_4634	0	-
chr2	11781628	11781757	m6AIP_abcam_peak_4636	0	+
chr2	11783334	11783496	m6AIP_abcam_peak_4637	0	+
chr2	12411968	12412078	m6AIP_abcam_peak_4639	0	-
chr2	18073220	18073391	m6AIP_abcam_peak_4649	0	+
chr2	18130984	18131089	m6AIP_abcam_peak_4650a	0	+
chr2	18131090	18131210	m6AIP_abcam_peak_4650b	0	+
chr2	18147274	18147379	m6AIP_abcam_peak_4651a	0	+
chr2	18147380	18147493	m6AIP_abcam_peak_4651b	0	+
chr2	18169357	18169468	m6AIP_abcam_peak_4652	0	+
chr2	18178749	18178873	m6AIP_abcam_peak_4653	0	+
chr2	20561349	20561469	m6AIP_abcam_peak_4658	0	+
chr2	20593456	20593557	m6AIP_abcam_peak_4659	0	+
chr2	20600692	20600853	m6AIP_abcam_peak_4660	0	+
chr2	20617896	20618026	m6AIP_abcam_peak_4661	0	+
chr2	20623973	20624096	m6AIP_abcam_peak_4662	0	+
chr2	20652843	20652999	m6AIP_abcam_peak_4664	0	+
chr2	20691951	20692125	m6AIP_abcam_peak_4665	0	+
chr2	20720276	20720396	m6AIP_abcam_peak_4666	0	+
chr2	20745456	20745575	m6AIP_abcam_peak_4667	0	+
chr2	20763690	20763915	m6AIP_abcam_peak_4668	0	+
chr2	20792223	20792327	m6AIP_abcam_peak_4669	0	+
chr2	20792495	20792645	m6AIP_abcam_peak_4670	0	+
chr2	20919008	20919144	m6AIP_abcam_peak_4677	0	-
chr2	23015137	23015307	m6AIP_abcam_peak_4678	0	-
chr2	23196222	23196346	m6AIP_abcam_peak_4682	0	+
chr2	24895755	24895864	m6AIP_abcam_peak_4689	0	-
chr2	25203576	25203747	m6AIP_abcam_peak_4693	0	-
chr2	25338889	25339020	m6AIP_abcam_peak_4696	0	+
chr2	25982412	25982542	m6AIP_abcam_peak_4703	0	-
chr2	26917930	26918084	m6AIP_abcam_peak_4718	0	+
chr2	27465558	27465678	m6AIP_abcam_peak_4721	0	-
chr2	27520964	27521135	m6AIP_abcam_peak_4722	0	+
chr2	29138214	29138418	m6AIP_abcam_peak_4736	0	+
chr2	29651148	29651376	m6AIP_abcam_peak_4741	0	+
chr2	29667606	29667764	m6AIP_abcam_peak_4742a	0	+
chr2	29667765	29667961	m6AIP_abcam_peak_4742b	0	+
chr2	29689601	29689786	m6AIP_abcam_peak_4743	0	+
chr2	29780935	29781035	m6AIP_abcam_peak_4745	0	-
chr2	29916368	29916470	m6AIP_abcam_peak_4746	0	+
chr2	29999844	29999998	m6AIP_abcam_peak_4747	0	+
chr2	30423952	30424083	m6AIP_abcam_peak_4750	0	+
chr2	30812621	30812756	m6AIP_abcam_peak_4751	0	+
chr2	31048644	31048750	m6AIP_abcam_peak_4757	0	-
chr2	31092745	31092858	m6AIP_abcam_peak_4758	0	-
chr2	31504425	31504533	m6AIP_abcam_peak_4761a	0	+
chr2	31672121	31672260	m6AIP_abcam_peak_4762	0	+
chr2	31695008	31695166	m6AIP_abcam_peak_4765	0	+
chr2	31978067	31978194	m6AIP_abcam_peak_4767	0	+
chr2	32170324	32170425	m6AIP_abcam_peak_4768	0	+
chr2	32363407	32363572	m6AIP_abcam_peak_4772	0	+
chr2	32540761	32540975	m6AIP_abcam_peak_4773	0	+
chr2	32906895	32907034	m6AIP_abcam_peak_4776	0	+
chr2	32950732	32950842	m6AIP_abcam_peak_4778	0	-
chr2	33465480	33465597	m6AIP_abcam_peak_4782	0	-
chr2	34288656	34288797	m6AIP_abcam_peak_4783	0	-
chr2	34336793	34336959	m6AIP_abcam_peak_4784	0	-
chr2	34796093	34796257	m6AIP_abcam_peak_4787	0	-
chr2	34859632	34859732	m6AIP_abcam_peak_4790	0	-
chr2	35150059	35150148	m6AIP_abcam_peak_4791a	0	+
chr2	35150149	35150243	m6AIP_abcam_peak_4791b	0	+
chr2	35161795	35161939	m6AIP_abcam_peak_4792	0	+
chr2	35665052	35665191	m6AIP_abcam_peak_4795	0	+
chr2	37524200	37524353	m6AIP_abcam_peak_4803	0	+
chr2	37551071	37551197	m6AIP_abcam_peak_4804	0	+
chr2	37586755	37586857	m6AIP_abcam_peak_4806	0	-
chr2	37925438	37925623	m6AIP_abcam_peak_4810	0	-
chr2	38601507	38601618	m6AIP_abcam_peak_4811	0	-
chr2	38617166	38617266	m6AIP_abcam_peak_4812	0	-
chr2	49485964	49486077	m6AIP_abcam_peak_4818	0	+
chr2	52078594	52078844	m6AIP_abcam_peak_4823	0	+
chr2	57253903	57254036	m6AIP_abcam_peak_4831	0	+
chr2	59317034	59317138	m6AIP_abcam_peak_4833	0	+
chr2	59632947	59633097	m6AIP_abcam_peak_4836	0	+
chr2	59636926	59637089	m6AIP_abcam_peak_4837	0	+
chr2	59759815	59760014	m6AIP_abcam_peak_4838	0	+
chr2	59802559	59802674	m6AIP_abcam_peak_4839	0	+
chr2	60347916	60348141	m6AIP_abcam_peak_4842	0	-
chr2	61786653	61786843	m6AIP_abcam_peak_4843	0	+
chr2	65853472	65853597	m6AIP_abcam_peak_4847	0	+
chr2	68935077	68935211	m6AIP_abcam_peak_4852	0	+
chr2	69195230	69195374	m6AIP_abcam_peak_4853	0	-
chr2	69946021	69946152	m6AIP_abcam_peak_4858	0	+
chr2	69947152	69947363	m6AIP_abcam_peak_4859	0	+
chr2	70796953	70797104	m6AIP_abcam_peak_4862a	0	-
chr2	70797105	70797289	m6AIP_abcam_peak_4862b	0	-
chr2	71439821	71439986	m6AIP_abcam_peak_4863	0	+
chr2	72967573	72967680	m6AIP_abcam_peak_4868	0	-
chr2	73825570	73825681	m6AIP_abcam_peak_4871a	0	-
chr2	73825682	73825793	m6AIP_abcam_peak_4871b	0	-
chr2	73886949	73887132	m6AIP_abcam_peak_4872a	0	-
chr2	73887133	73887211	m6AIP_abcam_peak_4872b	0	-
chr2	74561486	74561599	m6AIP_abcam_peak_4874	0	-
chr2	74563691	74563824	m6AIP_abcam_peak_4875	0	-
chr2	74566331	74566466	m6AIP_abcam_peak_4876	0	-
chr2	75662759	75662957	m6AIP_abcam_peak_4877	0	+
chr2	75663486	75663607	m6AIP_abcam_peak_4878	0	+
chr2	75665157	75665400	m6AIP_abcam_peak_4879	0	+
chr2	84626855	84626963	m6AIP_abcam_peak_4906	0	-
chr2	84674971	84675091	m6AIP_abcam_peak_4908	0	-
chr2	85055375	85055541	m6AIP_abcam_peak_4913	0	+
chr2	85056873	85056973	m6AIP_abcam_peak_4914	0	+
chr2	85065286	85065449	m6AIP_abcam_peak_4919	0	+
chr2	90680382	90680546	m6AIP_abcam_peak_4921	0	+
chr2	92249610	92249772	m6AIP_abcam_peak_4937	0	+
chr2	93868928	93869070	m6AIP_abcam_peak_4940	0	-
chr2	93991473	93991610	m6AIP_abcam_peak_4941	0	-
chr2	94005230	94005339	m6AIP_abcam_peak_4942a	0	-
chr2	94005340	94005473	m6AIP_abcam_peak_4942b	0	-
chr2	94073581	94073780	m6AIP_abcam_peak_4943	0	-
chr2	94097371	94097504	m6AIP_abcam_peak_4944	0	-
chr2	94130107	94130261	m6AIP_abcam_peak_4945	0	-
chr2	102004682	102004801	m6AIP_abcam_peak_4952	0	-
chr2	102160555	102160655	m6AIP_abcam_peak_4953	0	-
chr2	103745130	103745230	m6AIP_abcam_peak_4956	0	-
chr2	104563185	104563370	m6AIP_abcam_peak_4958	0	+
chr2	104569244	104569395	m6AIP_abcam_peak_4959	0	+
chr2	104600707	104600811	m6AIP_abcam_peak_4962	0	+
chr2	104658068	104658176	m6AIP_abcam_peak_4963	0	+
chr2	104766339	104766509	m6AIP_abcam_peak_4964a	0	-
chr2	104766510	104766710	m6AIP_abcam_peak_4964b	0	-
chr2	104767159	104767272	m6AIP_abcam_peak_4965	0	-
chr2	105768821	105768931	m6AIP_abcam_peak_4966	0	-
chr2	105769163	105769258	m6AIP_abcam_peak_4967a	0	-
chr2	105769259	105769357	m6AIP_abcam_peak_4967b	0	-
chr2	109313479	109313670	m6AIP_abcam_peak_4969	0	+
chr2	109909929	109910097	m6AIP_abcam_peak_4970	0	-
chr2	109984063	109984248	m6AIP_abcam_peak_4971	0	+
chr2	112394940	112395062	m6AIP_abcam_peak_4975	0	+
chr2	113844169	113844283	m6AIP_abcam_peak_4978a	0	-
chr2	113844284	113844452	m6AIP_abcam_peak_4978b	0	-
chr2	114153611	114153746	m6AIP_abcam_peak_4980	0	-
chr2	117252558	117252662	m6AIP_abcam_peak_4983a	0	+
chr2	117252663	117252780	m6AIP_abcam_peak_4983b	0	+
chr2	117252926	117253114	m6AIP_abcam_peak_4984	0	+
chr2	118816770	118816897	m6AIP_abcam_peak_4986	0	+
chr2	119375727	119375872	m6AIP_abcam_peak_4997	0	-
chr2	119376579	119376759	m6AIP_abcam_peak_4998	0	-
chr2	119389953	119390094	m6AIP_abcam_peak_4999	0	-
chr2	120376502	120376662	m6AIP_abcam_peak_5014	0	-
chr2	120954860	120954961	m6AIP_abcam_peak_5027	0	-
chr2	121747428	121747580	m6AIP_abcam_peak_5040	0	-
chr2	125100057	125100217	m6AIP_abcam_peak_5042	0	-
chr2	125569636	125569746	m6AIP_abcam_peak_5044	0	-
chr2	125586380	125586504	m6AIP_abcam_peak_5046	0	-
chr2	128131394	128131547	m6AIP_abcam_peak_5056	0	+
chr2	130177162	130177298	m6AIP_abcam_peak_5069	0	-
chr2	130420397	130420520	m6AIP_abcam_peak_5070	0	-
chr2	131178300	131178449	m6AIP_abcam_peak_5075a	0	-
chr2	131178450	131178677	m6AIP_abcam_peak_5075b	0	-
chr2	131291187	131291349	m6AIP_abcam_peak_5077	0	+
chr2	132263961	132264083	m6AIP_abcam_peak_5079	0	+
chr2	135745460	135745597	m6AIP_abcam_peak_5082	0	+
chr2	135818799	135819002	m6AIP_abcam_peak_5083	0	+
chr2	135885098	135885200	m6AIP_abcam_peak_5084	0	+
chr2	135962410	135962491	m6AIP_abcam_peak_5085a	0	+
chr2	135962492	135962612	m6AIP_abcam_peak_5085b	0	+
chr2	135963414	135963557	m6AIP_abcam_peak_5086	0	+
chr2	140041455	140041556	m6AIP_abcam_peak_5091	0	-
chr2	140176101	140176255	m6AIP_abcam_peak_5094	0	+
chr2	145907956	145908132	m6AIP_abcam_peak_5104	0	+
chr2	146413808	146413908	m6AIP_abcam_peak_5106	0	-
chr2	150637041	150637157	m6AIP_abcam_peak_5123	0	-
chr2	150855439	150855642	m6AIP_abcam_peak_5124	0	-
chr2	152227492	152227582	m6AIP_abcam_peak_5131a	0	+
chr2	152227583	152227764	m6AIP_abcam_peak_5131b	0	+
chr2	152271460	152271649	m6AIP_abcam_peak_5132	0	+
chr2	152416213	152416329	m6AIP_abcam_peak_5135	0	+
chr2	152671688	152671837	m6AIP_abcam_peak_5136	0	+
chr2	153258925	153259025	m6AIP_abcam_peak_5142	0	+
chr2	153349774	153349938	m6AIP_abcam_peak_5147	0	+
chr2	153350315	153350565	m6AIP_abcam_peak_5148	0	+
chr2	153375231	153375334	m6AIP_abcam_peak_5149	0	+
chr2	154459884	154460059	m6AIP_abcam_peak_5154	0	+
chr2	154467177	154467326	m6AIP_abcam_peak_5155	0	+
chr2	154473443	154473548	m6AIP_abcam_peak_5156	0	+
chr2	154489114	154489223	m6AIP_abcam_peak_5157	0	+
chr2	154565803	154565906	m6AIP_abcam_peak_5159	0	-
chr2	154664950	154665107	m6AIP_abcam_peak_5160	0	+
chr2	154833640	154833758	m6AIP_abcam_peak_5161	0	+
chr2	155993170	155993420	m6AIP_abcam_peak_5173	0	+
chr2	156013788	156013984	m6AIP_abcam_peak_5174	0	+
chr2	156014478	156014649	m6AIP_abcam_peak_5175	0	+
chr2	156263117	156263232	m6AIP_abcam_peak_5180	0	+
chr2	156674781	156674976	m6AIP_abcam_peak_5186	0	+
chr2	157006217	157006346	m6AIP_abcam_peak_5195	0	-
chr2	157286835	157287019	m6AIP_abcam_peak_5196	0	+
chr2	157426496	157426688	m6AIP_abcam_peak_5197	0	+
chr2	157426840	157427046	m6AIP_abcam_peak_5198	0	+
chr2	157433205	157433328	m6AIP_abcam_peak_5199	0	+
chr2	158442553	158442673	m6AIP_abcam_peak_5207	0	+
chr2	160957415	160957547	m6AIP_abcam_peak_5216	0	-
chr2	161095722	161095889	m6AIP_abcam_peak_5220	0	-
chr2	162954997	162955128	m6AIP_abcam_peak_5221	0	+
chr2	164059814	164059915	m6AIP_abcam_peak_5223	0	-
chr2	164849251	164849428	m6AIP_abcam_peak_5227	0	-
chr2	165015113	165015279	m6AIP_abcam_peak_5230	0	-
chr2	165285856	165285956	m6AIP_abcam_peak_5231	0	-
chr2	165299302	165299461	m6AIP_abcam_peak_5233	0	-
chr2	165300313	165300490	m6AIP_abcam_peak_5234	0	-
chr2	165314120	165314301	m6AIP_abcam_peak_5235	0	-
chr2	165841555	165841718	m6AIP_abcam_peak_5240	0	-
chr2	165843724	165843824	m6AIP_abcam_peak_5241	0	-
chr2	165845328	165845488	m6AIP_abcam_peak_5242	0	-
chr2	165861790	165862040	m6AIP_abcam_peak_5243	0	-
chr2	166083417	166083545	m6AIP_abcam_peak_5247	0	-
chr2	166125416	166125573	m6AIP_abcam_peak_5248	0	-
chr2	166150214	166150370	m6AIP_abcam_peak_5249	0	-
chr2	166819755	166819881	m6AIP_abcam_peak_5254	0	+
chr2	166907676	166907871	m6AIP_abcam_peak_5255	0	+
chr2	167444412	167444531	m6AIP_abcam_peak_5263	0	+
chr2	167614681	167614845	m6AIP_abcam_peak_5264a	0	-
chr2	167614846	167614988	m6AIP_abcam_peak_5264b	0	-
chr2	167614989	167615146	m6AIP_abcam_peak_5264c	0	-
chr2	172366564	172366685	m6AIP_abcam_peak_5283	0	-
chr2	173240408	173240576	m6AIP_abcam_peak_5286	0	-
chr2	173258728	173258830	m6AIP_abcam_peak_5287	0	-
chr2	173585867	173586009	m6AIP_abcam_peak_5288a	0	-
chr2	173586010	173586163	m6AIP_abcam_peak_5288b	0	-
chr2	173586164	173586306	m6AIP_abcam_peak_5288c	0	-
chr2	173586307	173586468	m6AIP_abcam_peak_5288d	0	-
chr2	173635665	173635915	m6AIP_abcam_peak_5289	0	-
chr2	173636523	173636623	m6AIP_abcam_peak_5290	0	-
chr2	173637120	173637274	m6AIP_abcam_peak_5291a	0	-
chr2	173637382	173637604	m6AIP_abcam_peak_5291b	0	-
chr2	174289615	174289859	m6AIP_abcam_peak_5295a	0	-
chr2	174289860	174290051	m6AIP_abcam_peak_5295b	0	-
chr2	174290052	174290235	m6AIP_abcam_peak_5295c	0	-
chr2	174292717	174292821	m6AIP_abcam_peak_5296	0	-
chr2	179505892	179506073	m6AIP_abcam_peak_5322	0	+
chr2	179506396	179506504	m6AIP_abcam_peak_5323	0	+
chr2	179556718	179556840	m6AIP_abcam_peak_5325	0	+
chr2	180220719	180220867	m6AIP_abcam_peak_5329	0	-
chr2	181361251	181361402	m6AIP_abcam_peak_5346	0	-
chr2	181364781	181364942	m6AIP_abcam_peak_5347	0	-
chr3	7522490	7522642	m6AIP_abcam_peak_5355	0	+
chr3	8510006	8510170	m6AIP_abcam_peak_5360	0	+
chr3	8548530	8548676	m6AIP_abcam_peak_5361	0	+
chr3	8882275	8882389	m6AIP_abcam_peak_5363a	0	-
chr3	8882390	8882456	m6AIP_abcam_peak_5363b	0	-
chr3	8882457	8882526	m6AIP_abcam_peak_5363c	0	-
chr3	9464721	9464845	m6AIP_abcam_peak_5373	0	-
chr3	9496196	9496303	m6AIP_abcam_peak_5374	0	-
chr3	9510792	9510910	m6AIP_abcam_peak_5376	0	-
chr3	9522015	9522265	m6AIP_abcam_peak_5377	0	-
chr3	9534067	9534241	m6AIP_abcam_peak_5378	0	-
chr3	9559335	9559498	m6AIP_abcam_peak_5379	0	-
chr3	9608815	9608968	m6AIP_abcam_peak_5380	0	-
chr3	10318336	10318452	m6AIP_abcam_peak_5381	0	-
chr3	14890518	14890625	m6AIP_abcam_peak_5382	0	+
chr3	16198707	16198860	m6AIP_abcam_peak_5383	0	+
chr3	16206518	16206661	m6AIP_abcam_peak_5386	0	+
chr3	18222018	18222129	m6AIP_abcam_peak_5388	0	-
chr3	19194900	19195036	m6AIP_abcam_peak_5389	0	+
chr3	20074331	20074442	m6AIP_abcam_peak_5393	0	+
chr3	22160680	22160889	m6AIP_abcam_peak_5394	0	+
chr3	22172905	22173125	m6AIP_abcam_peak_5395	0	+
chr3	32347068	32347169	m6AIP_abcam_peak_5410	0	-
chr3	32357873	32358058	m6AIP_abcam_peak_5411	0	-
chr3	34650585	34650777	m6AIP_abcam_peak_5417	0	+
chr3	37481540	37481646	m6AIP_abcam_peak_5429	0	+
chr3	38455422	38455647	m6AIP_abcam_peak_5434	0	-
chr3	41575631	41575731	m6AIP_abcam_peak_5447	0	+
chr3	41582293	41582418	m6AIP_abcam_peak_5448a	0	+
chr3	41582419	41582552	m6AIP_abcam_peak_5448b	0	+
chr3	51262330	51262440	m6AIP_abcam_peak_5457	0	-
chr3	52299707	52299846	m6AIP_abcam_peak_5462	0	+
chr3	63313711	63313936	m6AIP_abcam_peak_5474	0	+
chr3	67589052	67589152	m6AIP_abcam_peak_5481	0	+
chr3	68514638	68514779	m6AIP_abcam_peak_5483	0	+
chr3	68534912	68535101	m6AIP_abcam_peak_5484	0	+
chr3	69085207	69085280	m6AIP_abcam_peak_5487a	0	-
chr3	69085281	69085392	m6AIP_abcam_peak_5487b	0	-
chr3	69591900	69592054	m6AIP_abcam_peak_5489	0	-
chr3	69728750	69728850	m6AIP_abcam_peak_5490	0	+
chr3	75649107	75649357	m6AIP_abcam_peak_5492	0	-
chr3	81050041	81050278	m6AIP_abcam_peak_5497	0	+
chr3	81057189	81057342	m6AIP_abcam_peak_5498	0	+
chr3	81066302	81066517	m6AIP_abcam_peak_5500	0	+
chr3	85639234	85639338	m6AIP_abcam_peak_5510	0	+
chr3	86108446	86108617	m6AIP_abcam_peak_5513	0	+
chr3	86863252	86863411	m6AIP_abcam_peak_5515	0	-
chr3	87172298	87172410	m6AIP_abcam_peak_5517	0	-
chr3	87860686	87860829	m6AIP_abcam_peak_5520	0	-
chr3	87920814	87920944	m6AIP_abcam_peak_5523	0	+
chr3	87923072	87923204	m6AIP_abcam_peak_5524	0	+
chr3	88117334	88117559	m6AIP_abcam_peak_5528	0	+
chr3	88424600	88424762	m6AIP_abcam_peak_5531	0	-
chr3	88623895	88624011	m6AIP_abcam_peak_5537	0	+
chr3	88803783	88803899	m6AIP_abcam_peak_5540	0	+
chr3	90095050	90095247	m6AIP_abcam_peak_5558	0	+
chr3	90401968	90402111	m6AIP_abcam_peak_5560	0	-
chr3	94847302	94847489	m6AIP_abcam_peak_5564	0	+
chr3	94999248	94999348	m6AIP_abcam_peak_5570	0	+
chr3	95105229	95105377	m6AIP_abcam_peak_5575a	0	-
chr3	95105378	95105494	m6AIP_abcam_peak_5575b	0	-
chr3	95172126	95172252	m6AIP_abcam_peak_5576	0	+
chr3	95291927	95292065	m6AIP_abcam_peak_5580	0	+
chr3	95473336	95473570	m6AIP_abcam_peak_5582	0	+
chr3	95742808	95742934	m6AIP_abcam_peak_5585	0	-
chr3	95849326	95849458	m6AIP_abcam_peak_5591	0	-
chr3	96722876	96723076	m6AIP_abcam_peak_5600	0	-
chr3	96780919	96781154	m6AIP_abcam_peak_5601	0	+
chr3	102184484	102184617	m6AIP_abcam_peak_5622c	0	-
chr3	103280820	103280953	m6AIP_abcam_peak_5624	0	+
chr3	103291669	103291813	m6AIP_abcam_peak_5625	0	+
chr3	104177372	104177489	m6AIP_abcam_peak_5635	0	-
chr3	104178666	104178766	m6AIP_abcam_peak_5636	0	-
chr3	104655437	104655602	m6AIP_abcam_peak_5638	0	+
chr3	105798817	105798923	m6AIP_abcam_peak_5643	0	-
chr3	108145492	108145742	m6AIP_abcam_peak_5653	0	-
chr3	108383852	108384001	m6AIP_abcam_peak_5656a	0	+
chr3	108384002	108384226	m6AIP_abcam_peak_5656b	0	+
chr3	116395909	116396026	m6AIP_abcam_peak_5669	0	-
chr3	116521460	116521640	m6AIP_abcam_peak_5670a	0	+
chr3	116521641	116521758	m6AIP_abcam_peak_5670b	0	+
chr3	116623382	116623532	m6AIP_abcam_peak_5672	0	+
chr3	116638318	116638427	m6AIP_abcam_peak_5673	0	-
chr3	121437471	121437705	m6AIP_abcam_peak_5676	0	+
chr3	122440606	122440726	m6AIP_abcam_peak_5680	0	+
chr3	122547656	122547777	m6AIP_abcam_peak_5683a	0	-
chr3	122547778	122547896	m6AIP_abcam_peak_5683b	0	-
chr3	122606459	122606564	m6AIP_abcam_peak_5684	0	-
chr3	122940847	122940949	m6AIP_abcam_peak_5685	0	-
chr3	126947477	126947599	m6AIP_abcam_peak_5689	0	-
chr3	127579507	127579617	m6AIP_abcam_peak_5694	0	+
chr3	127616616	127616753	m6AIP_abcam_peak_5696	0	+
chr3	129829847	129829980	m6AIP_abcam_peak_5698	0	-
chr3	130728495	130728651	m6AIP_abcam_peak_5701	0	-
chr3	132669567	132669669	m6AIP_abcam_peak_5702	0	-
chr3	133345872	133346069	m6AIP_abcam_peak_5705	0	+
chr3	133513058	133513248	m6AIP_abcam_peak_5709	0	-
chr3	135249105	135249254	m6AIP_abcam_peak_5712	0	+
chr3	135556153	135556273	m6AIP_abcam_peak_5719	0	+
chr3	138780406	138780584	m6AIP_abcam_peak_5722	0	+
chr3	138991542	138991709	m6AIP_abcam_peak_5724	0	-
chr3	139002147	139002282	m6AIP_abcam_peak_5725	0	-
chr3	139014088	139014273	m6AIP_abcam_peak_5726	0	-
chr3	142827225	142827333	m6AIP_abcam_peak_5728	0	-
chr3	144528297	144528407	m6AIP_abcam_peak_5729	0	-
chr3	144541996	144542094	m6AIP_abcam_peak_5730a	0	-
chr3	144542095	144542203	m6AIP_abcam_peak_5730b	0	-
chr3	145578692	145578894	m6AIP_abcam_peak_5736	0	+
chr3	152398919	152399064	m6AIP_abcam_peak_5746	0	+
chr3	152423810	152423947	m6AIP_abcam_peak_5748	0	+
chr3	152454868	152454980	m6AIP_abcam_peak_5751	0	+
chr3	153280942	153281049	m6AIP_abcam_peak_5752	0	-
chr3	153292486	153292736	m6AIP_abcam_peak_5753	0	-
chr3	153293225	153293352	m6AIP_abcam_peak_5754	0	-
chr3	153322585	153322801	m6AIP_abcam_peak_5755	0	-
chr3	153329835	153330058	m6AIP_abcam_peak_5756	0	-
chr3	153352453	153352580	m6AIP_abcam_peak_5757	0	-
chr3	153353554	153353667	m6AIP_abcam_peak_5758	0	-
chr3	153624185	153624308	m6AIP_abcam_peak_5759	0	-
chr3	153624974	153625190	m6AIP_abcam_peak_5760	0	-
chr3	153649908	153650041	m6AIP_abcam_peak_5761	0	-
chr3	157984723	157984870	m6AIP_abcam_peak_5765	0	+
chr3	158056905	158057026	m6AIP_abcam_peak_5768	0	+
chr4	3580914	3581031	m6AIP_abcam_peak_5769	0	+
chr4	4787195	4787334	m6AIP_abcam_peak_5774	0	-
chr4	5737991	5738127	m6AIP_abcam_peak_5775	0	+
chr4	6211058	6211159	m6AIP_abcam_peak_5777	0	+
chr4	9622095	9622234	m6AIP_abcam_peak_5782	0	-
chr4	11512984	11513134	m6AIP_abcam_peak_5792	0	+
chr4	11608843	11609070	m6AIP_abcam_peak_5796	0	+
chr4	24512318	24512448	m6AIP_abcam_peak_5810a	0	+
chr4	24512449	24512544	m6AIP_abcam_peak_5810b	0	+
chr4	24568027	24568170	m6AIP_abcam_peak_5812	0	+
chr4	24578185	24578424	m6AIP_abcam_peak_5813	0	+
chr4	25681460	25681571	m6AIP_abcam_peak_5819	0	-
chr4	32761160	32761280	m6AIP_abcam_peak_5832	0	+
chr4	33383145	33383248	m6AIP_abcam_peak_5835	0	+
chr4	41265831	41265985	m6AIP_abcam_peak_5854	0	-
chr4	44013553	44013786	m6AIP_abcam_peak_5867	0	+
chr4	44015675	44015797	m6AIP_abcam_peak_5868	0	+
chr4	44780558	44780753	m6AIP_abcam_peak_5873	0	+
chr4	44802580	44802720	m6AIP_abcam_peak_5874	0	+
chr4	44820768	44820940	m6AIP_abcam_peak_5875	0	+
chr4	44923057	44923167	m6AIP_abcam_peak_5876	0	+
chr4	45519891	45520044	m6AIP_abcam_peak_5882	0	-
chr4	46471347	46471449	m6AIP_abcam_peak_5884	0	+
chr4	46472002	46472136	m6AIP_abcam_peak_5885	0	+
chr4	47370765	47370867	m6AIP_abcam_peak_5886	0	+
chr4	48463282	48463383	m6AIP_abcam_peak_5887	0	-
chr4	48543691	48543899	m6AIP_abcam_peak_5889	0	+
chr4	48586120	48586370	m6AIP_abcam_peak_5892	0	+
chr4	48624724	48624850	m6AIP_abcam_peak_5893	0	+
chr4	48671608	48671819	m6AIP_abcam_peak_5894	0	+
chr4	49635545	49635655	m6AIP_abcam_peak_5896	0	+
chr4	49635950	49636053	m6AIP_abcam_peak_5897	0	+
chr4	52479397	52479557	m6AIP_abcam_peak_5899	0	+
chr4	53451363	53451471	m6AIP_abcam_peak_5901a	0	+
chr4	53451472	53451597	m6AIP_abcam_peak_5901b	0	+
chr4	53695150	53695277	m6AIP_abcam_peak_5902	0	+
chr4	54948662	54948768	m6AIP_abcam_peak_5904	0	+
chr4	54963284	54963422	m6AIP_abcam_peak_5905	0	+
chr4	54964188	54964325	m6AIP_abcam_peak_5906a	0	+
chr4	54964326	54964474	m6AIP_abcam_peak_5906b	0	+
chr4	54998450	54998618	m6AIP_abcam_peak_5907	0	+
chr4	55070355	55070511	m6AIP_abcam_peak_5914	0	+
chr4	56766855	56767039	m6AIP_abcam_peak_5917	0	-
chr4	56821520	56821770	m6AIP_abcam_peak_5918	0	-
chr4	56897178	56897311	m6AIP_abcam_peak_5920	0	-
chr4	56914190	56914312	m6AIP_abcam_peak_5921	0	-
chr4	57198844	57199044	m6AIP_abcam_peak_5922	0	-
chr4	57253522	57253741	m6AIP_abcam_peak_5923	0	-
chr4	57263579	57263704	m6AIP_abcam_peak_5924	0	-
chr4	59510282	59510362	m6AIP_abcam_peak_5932a	0	-
chr4	59510363	59510435	m6AIP_abcam_peak_5932b	0	-
chr4	63433217	63433333	m6AIP_abcam_peak_5945a	0	-
chr4	63433334	63433463	m6AIP_abcam_peak_5945b	0	-
chr4	70277289	70277466	m6AIP_abcam_peak_5949	0	-
chr4	74282076	74282242	m6AIP_abcam_peak_5952	0	+
chr4	74302932	74303050	m6AIP_abcam_peak_5953	0	+
chr4	74332817	74332919	m6AIP_abcam_peak_5954	0	+
chr4	74340327	74340559	m6AIP_abcam_peak_5955	0	+
chr4	83316905	83317045	m6AIP_abcam_peak_5959	0	-
chr4	83319672	83319794	m6AIP_abcam_peak_5960	0	-
chr4	83482679	83482875	m6AIP_abcam_peak_5962	0	-
chr4	84327201	84327311	m6AIP_abcam_peak_5966	0	-
chr4	85252640	85252767	m6AIP_abcam_peak_5967a	0	+
chr4	85252768	85252909	m6AIP_abcam_peak_5967b	0	+
chr4	85271676	85271780	m6AIP_abcam_peak_5968	0	+
chr4	86762584	86762781	m6AIP_abcam_peak_5972	0	+
chr4	94504101	94504202	m6AIP_abcam_peak_5982	0	-
chr4	94629608	94629734	m6AIP_abcam_peak_5983	0	+
chr4	99084160	99084270	m6AIP_abcam_peak_5995	0	-
chr4	99740971	99741087	m6AIP_abcam_peak_5998	0	+
chr4	104404205	104404398	m6AIP_abcam_peak_6005	0	+
chr4	104404828	104405024	m6AIP_abcam_peak_6006	0	+
chr4	104509557	104509702	m6AIP_abcam_peak_6007	0	+
chr4	106317358	106317551	m6AIP_abcam_peak_6009a	0	+
chr4	106317552	106317663	m6AIP_abcam_peak_6009b	0	+
chr4	106921365	106921542	m6AIP_abcam_peak_6017	0	+
chr4	106931399	106931553	m6AIP_abcam_peak_6018	0	+
chr4	106950539	106950644	m6AIP_abcam_peak_6019	0	+
chr4	108719521	108719627	m6AIP_abcam_peak_6033	0	-
chr4	109677341	109677546	m6AIP_abcam_peak_6036	0	+
chr4	109745157	109745279	m6AIP_abcam_peak_6037	0	+
chr4	109885433	109885629	m6AIP_abcam_peak_6038	0	+
chr4	116076757	116076866	m6AIP_abcam_peak_6043	0	+
chr4	116376650	116376835	m6AIP_abcam_peak_6047	0	-
chr4	116380915	116381031	m6AIP_abcam_peak_6048	0	-
chr4	117172357	117172505	m6AIP_abcam_peak_6055	0	-
chr4	117550831	117550951	m6AIP_abcam_peak_6060	0	+
chr4	117622290	117622513	m6AIP_abcam_peak_6061	0	+
[truncated: 1,120 more rows]
