# Supplementary material for: Acute depletion of METTL3 implicates N6-methyladenosine in alternative intron/exon inclusion in the nascent transcriptome
Source: Genome Res. 2021 Aug;31(8):1395–408. doi: 10.1101/gr.271635.120 (PMC8327914; doi:10.1101/gr.271635.120)
Supplement: Supplemental Material [file supp_gr.271635.120_Supplemental_Data_S1.zip › Supplemental_Data_S1/m6AIP_ConfGroup3.summits.refined.bed]

chr1	4983973	4983974	m6AIP_abcam_peak_2	0	-
chr1	5127261	5127262	m6AIP_abcam_peak_3	0	+
chr1	7111954	7111955	m6AIP_abcam_peak_8	0	+
chr1	7120406	7120407	m6AIP_abcam_peak_9	0	+
chr1	7164520	7164521	m6AIP_abcam_peak_10	0	+
chr1	8946654	8946655	m6AIP_abcam_peak_12	0	+
chr1	8947271	8947272	m6AIP_abcam_peak_13	0	+
chr1	9747016	9747017	m6AIP_abcam_peak_17d	0	-
chr1	10112445	10112446	m6AIP_abcam_peak_18	0	+
chr1	10115127	10115128	m6AIP_abcam_peak_19	0	+
chr1	14170597	14170598	m6AIP_abcam_peak_24	0	-
chr1	15803390	15803391	m6AIP_abcam_peak_26	0	+
chr1	15804035	15804036	m6AIP_abcam_peak_27	0	+
chr1	15811114	15811115	m6AIP_abcam_peak_28	0	+
chr1	15811400	15811401	m6AIP_abcam_peak_29	0	+
chr1	15842931	15842932	m6AIP_abcam_peak_30a	0	+
chr1	15843143	15843144	m6AIP_abcam_peak_30b	0	+
chr1	15860753	15860754	m6AIP_abcam_peak_31	0	+
chr1	20813641	20813642	m6AIP_abcam_peak_33	0	-
chr1	23848410	23848411	m6AIP_abcam_peak_35	0	-
chr1	24071993	24071994	m6AIP_abcam_peak_37	0	-
chr1	30804039	30804040	m6AIP_abcam_peak_38b	0	-
chr1	30813613	30813614	m6AIP_abcam_peak_40	0	-
chr1	30852754	30852755	m6AIP_abcam_peak_42	0	-
chr1	33571822	33571823	m6AIP_abcam_peak_43a	0	-
chr1	33571941	33571942	m6AIP_abcam_peak_43b	0	-
chr1	33637726	33637727	m6AIP_abcam_peak_44	0	-
chr1	33777245	33777246	m6AIP_abcam_peak_47	0	-
chr1	33791659	33791660	m6AIP_abcam_peak_48	0	-
chr1	33914667	33914668	m6AIP_abcam_peak_50	0	+
chr1	33915283	33915284	m6AIP_abcam_peak_51	0	+
chr1	33921111	33921112	m6AIP_abcam_peak_52	0	+
chr1	34090147	34090148	m6AIP_abcam_peak_53	0	+
chr1	34104589	34104590	m6AIP_abcam_peak_54	0	+
chr1	34166960	34166961	m6AIP_abcam_peak_55	0	+
chr1	34178472	34178473	m6AIP_abcam_peak_57	0	+
chr1	34178659	34178660	m6AIP_abcam_peak_58	0	+
chr1	34189517	34189518	m6AIP_abcam_peak_62	0	+
chr1	34190846	34190847	m6AIP_abcam_peak_63	0	+
chr1	34191025	34191026	m6AIP_abcam_peak_64	0	+
chr1	34191619	34191620	m6AIP_abcam_peak_65	0	+
chr1	34192879	34192880	m6AIP_abcam_peak_67	0	+
chr1	34199402	34199403	m6AIP_abcam_peak_68	0	+
chr1	34227984	34227985	m6AIP_abcam_peak_69a	0	+
chr1	34252895	34252896	m6AIP_abcam_peak_71	0	+
chr1	34834589	34834590	m6AIP_abcam_peak_72	0	-
chr1	36360327	36360328	m6AIP_abcam_peak_78	0	-
chr1	36423996	36423997	m6AIP_abcam_peak_79	0	-
chr1	36444765	36444766	m6AIP_abcam_peak_80	0	-
chr1	36596648	36596649	m6AIP_abcam_peak_82	0	-
chr1	36807074	36807075	m6AIP_abcam_peak_83	0	-
chr1	36826061	36826062	m6AIP_abcam_peak_84	0	-
chr1	36867162	36867163	m6AIP_abcam_peak_85	0	-
chr1	38019357	38019358	m6AIP_abcam_peak_86	0	+
chr1	38021623	38021624	m6AIP_abcam_peak_87	0	+
chr1	38036070	38036071	m6AIP_abcam_peak_88	0	+
chr1	38865680	38865681	m6AIP_abcam_peak_90	0	-
chr1	39368416	39368417	m6AIP_abcam_peak_91	0	+
chr1	39569576	39569577	m6AIP_abcam_peak_93	0	-
chr1	39906037	39906038	m6AIP_abcam_peak_94	0	+
chr1	39981036	39981037	m6AIP_abcam_peak_95	0	+
chr1	39997078	39997079	m6AIP_abcam_peak_96	0	+
chr1	40025270	40025271	m6AIP_abcam_peak_97	0	+
chr1	43554271	43554272	m6AIP_abcam_peak_98	0	+
chr1	43772250	43772251	m6AIP_abcam_peak_99	0	-
chr1	43795025	43795026	m6AIP_abcam_peak_100	0	-
chr1	44167021	44167022	m6AIP_abcam_peak_101a	0	+
chr1	52170668	52170669	m6AIP_abcam_peak_103	0	-
chr1	52225871	52225872	m6AIP_abcam_peak_104a	0	-
chr1	52226011	52226012	m6AIP_abcam_peak_104b	0	-
chr1	52407147	52407148	m6AIP_abcam_peak_105	0	+
chr1	52459053	52459054	m6AIP_abcam_peak_106	0	-
chr1	52894405	52894406	m6AIP_abcam_peak_108	0	-
chr1	52905941	52905942	m6AIP_abcam_peak_109	0	-
chr1	52925349	52925350	m6AIP_abcam_peak_110a	0	-
chr1	52927768	52927769	m6AIP_abcam_peak_111	0	-
chr1	53263123	53263124	m6AIP_abcam_peak_112	0	-
chr1	58007296	58007297	m6AIP_abcam_peak_115	0	+
chr1	58015906	58015907	m6AIP_abcam_peak_116	0	+
chr1	58384974	58384975	m6AIP_abcam_peak_119	0	-
chr1	58487385	58487386	m6AIP_abcam_peak_122	0	-
chr1	58903398	58903399	m6AIP_abcam_peak_124	0	-
chr1	58903716	58903717	m6AIP_abcam_peak_125	0	-
chr1	58904085	58904086	m6AIP_abcam_peak_126	0	-
chr1	59647578	59647579	m6AIP_abcam_peak_130	0	-
chr1	59710527	59710528	m6AIP_abcam_peak_131	0	+
chr1	60070966	60070967	m6AIP_abcam_peak_133	0	-
chr1	60207998	60207999	m6AIP_abcam_peak_134a	0	+
chr1	60208077	60208078	m6AIP_abcam_peak_134b	0	+
chr1	60327108	60327109	m6AIP_abcam_peak_136	0	+
chr1	60488726	60488727	m6AIP_abcam_peak_138c	0	-
chr1	60489380	60489381	m6AIP_abcam_peak_139a	0	-
chr1	60489700	60489701	m6AIP_abcam_peak_139b	0	-
chr1	63114530	63114531	m6AIP_abcam_peak_145	0	+
chr1	63219067	63219068	m6AIP_abcam_peak_146	0	+
chr1	63222128	63222129	m6AIP_abcam_peak_147	0	-
chr1	63290733	63290734	m6AIP_abcam_peak_149	0	+
chr1	63305548	63305549	m6AIP_abcam_peak_151a	0	+
chr1	63305693	63305694	m6AIP_abcam_peak_151b	0	+
chr1	63476808	63476809	m6AIP_abcam_peak_155	0	+
chr1	63510136	63510137	m6AIP_abcam_peak_156	0	+
chr1	63517283	63517284	m6AIP_abcam_peak_157a	0	-
chr1	63517408	63517409	m6AIP_abcam_peak_157b	0	-
chr1	63530907	63530908	m6AIP_abcam_peak_158a	0	+
chr1	63530976	63530977	m6AIP_abcam_peak_158b	0	+
chr1	63562233	63562234	m6AIP_abcam_peak_159	0	+
chr1	63570561	63570562	m6AIP_abcam_peak_160	0	+
chr1	63593169	63593170	m6AIP_abcam_peak_161	0	+
chr1	64079255	64079256	m6AIP_abcam_peak_163b	0	-
chr1	64561921	64561922	m6AIP_abcam_peak_164	0	+
chr1	66714782	66714783	m6AIP_abcam_peak_174	0	+
chr1	66767368	66767369	m6AIP_abcam_peak_175	0	+
chr1	71054027	71054028	m6AIP_abcam_peak_178a	0	-
chr1	71054173	71054174	m6AIP_abcam_peak_178b	0	-
chr1	72199139	72199140	m6AIP_abcam_peak_181	0	-
chr1	72338164	72338165	m6AIP_abcam_peak_182	0	+
chr1	72343807	72343808	m6AIP_abcam_peak_183	0	+
chr1	72825031	72825032	m6AIP_abcam_peak_185	0	+
chr1	72827300	72827301	m6AIP_abcam_peak_186	0	+
chr1	72838796	72838797	m6AIP_abcam_peak_187	0	+
chr1	73914404	73914405	m6AIP_abcam_peak_188	0	-
chr1	74249777	74249778	m6AIP_abcam_peak_190	0	+
chr1	74571849	74571850	m6AIP_abcam_peak_193a	0	-
chr1	77463819	77463820	m6AIP_abcam_peak_203	0	-
chr1	77507069	77507070	m6AIP_abcam_peak_204	0	-
chr1	78664511	78664512	m6AIP_abcam_peak_205	0	+
chr1	78665295	78665296	m6AIP_abcam_peak_206a	0	+
chr1	78665444	78665445	m6AIP_abcam_peak_206b	0	+
chr1	78668198	78668199	m6AIP_abcam_peak_208	0	+
chr1	78669878	78669879	m6AIP_abcam_peak_209	0	+
chr1	78673640	78673641	m6AIP_abcam_peak_210	0	+
chr1	78691544	78691545	m6AIP_abcam_peak_211	0	+
chr1	82855559	82855560	m6AIP_abcam_peak_212	0	+
chr1	82911861	82911862	m6AIP_abcam_peak_213	0	+
chr1	84226469	84226470	m6AIP_abcam_peak_214	0	-
chr1	84277774	84277775	m6AIP_abcam_peak_215a	0	+
chr1	84278116	84278117	m6AIP_abcam_peak_215b	0	+
chr1	84733729	84733730	m6AIP_abcam_peak_217	0	-
chr1	84838087	84838088	m6AIP_abcam_peak_218	0	-
chr1	84838698	84838699	m6AIP_abcam_peak_219	0	-
chr1	84846323	84846324	m6AIP_abcam_peak_220a	0	-
chr1	84846420	84846421	m6AIP_abcam_peak_220b	0	-
chr1	86350933	86350934	m6AIP_abcam_peak_222	0	-
chr1	86356662	86356663	m6AIP_abcam_peak_223	0	-
chr1	86357042	86357043	m6AIP_abcam_peak_224a	0	-
chr1	86357191	86357192	m6AIP_abcam_peak_224b	0	-
chr1	86357385	86357386	m6AIP_abcam_peak_225	0	-
chr1	86358161	86358162	m6AIP_abcam_peak_226	0	-
chr1	86372532	86372533	m6AIP_abcam_peak_227	0	+
chr1	86529310	86529311	m6AIP_abcam_peak_228	0	+
chr1	86529721	86529722	m6AIP_abcam_peak_229	0	+
chr1	86531406	86531407	m6AIP_abcam_peak_230	0	+
chr1	87403738	87403739	m6AIP_abcam_peak_231	0	+
chr1	87425140	87425141	m6AIP_abcam_peak_232	0	+
chr1	87428617	87428618	m6AIP_abcam_peak_233	0	+
chr1	87433679	87433680	m6AIP_abcam_peak_234	0	+
chr1	87681095	87681096	m6AIP_abcam_peak_235	0	+
chr1	87686314	87686315	m6AIP_abcam_peak_236	0	+
chr1	87777082	87777083	m6AIP_abcam_peak_237	0	+
chr1	88259718	88259719	m6AIP_abcam_peak_239a	0	-
chr1	88700965	88700966	m6AIP_abcam_peak_242	0	-
chr1	89144718	89144719	m6AIP_abcam_peak_244	0	+
chr1	89468105	89468106	m6AIP_abcam_peak_245	0	+
chr1	89480400	89480401	m6AIP_abcam_peak_246	0	+
chr1	89501625	89501626	m6AIP_abcam_peak_247a	0	+
chr1	89501828	89501829	m6AIP_abcam_peak_247b	0	+
chr1	89502238	89502239	m6AIP_abcam_peak_248a	0	+
chr1	89502401	89502402	m6AIP_abcam_peak_248b	0	+
chr1	89503548	89503549	m6AIP_abcam_peak_249	0	+
chr1	89678606	89678607	m6AIP_abcam_peak_250	0	+
chr1	89810608	89810609	m6AIP_abcam_peak_251a	0	+
chr1	89810774	89810775	m6AIP_abcam_peak_251b	0	+
chr1	89929035	89929036	m6AIP_abcam_peak_253	0	-
chr1	91285727	91285728	m6AIP_abcam_peak_254	0	+
chr1	91311061	91311062	m6AIP_abcam_peak_255	0	+
chr1	91398100	91398101	m6AIP_abcam_peak_256a	0	-
chr1	91398135	91398136	m6AIP_abcam_peak_256b	0	-
chr1	91501179	91501180	m6AIP_abcam_peak_257	0	-
chr1	91510777	91510778	m6AIP_abcam_peak_258	0	+
chr1	93228966	93228967	m6AIP_abcam_peak_260	0	+
chr1	93276649	93276650	m6AIP_abcam_peak_262	0	+
chr1	93297221	93297222	m6AIP_abcam_peak_265	0	+
chr1	93321255	93321256	m6AIP_abcam_peak_267	0	-
chr1	93365998	93365999	m6AIP_abcam_peak_268	0	+
chr1	93485137	93485138	m6AIP_abcam_peak_269	0	+
chr1	105537540	105537541	m6AIP_abcam_peak_274	0	-
chr1	105566797	105566798	m6AIP_abcam_peak_275	0	-
chr1	105567067	105567068	m6AIP_abcam_peak_276	0	-
chr1	105618415	105618416	m6AIP_abcam_peak_277	0	-
chr1	105748072	105748073	m6AIP_abcam_peak_278	0	+
chr1	106030373	106030374	m6AIP_abcam_peak_279	0	+
chr1	106748416	106748417	m6AIP_abcam_peak_283	0	-
chr1	113894410	113894411	m6AIP_abcam_peak_284b	0	-
chr1	113923972	113923973	m6AIP_abcam_peak_285	0	-
chr1	113946708	113946709	m6AIP_abcam_peak_286	0	-
chr1	113949677	113949678	m6AIP_abcam_peak_287	0	-
chr1	118105411	118105412	m6AIP_abcam_peak_288	0	+
chr1	118302942	118302943	m6AIP_abcam_peak_289	0	-
chr1	118419544	118419545	m6AIP_abcam_peak_290	0	+
chr1	118836241	118836242	m6AIP_abcam_peak_294	0	-
chr1	118841318	118841319	m6AIP_abcam_peak_295	0	-
chr1	118904764	118904765	m6AIP_abcam_peak_296	0	-
chr1	118946061	118946062	m6AIP_abcam_peak_297	0	-
chr1	118952421	118952422	m6AIP_abcam_peak_298	0	-
chr1	119039214	119039215	m6AIP_abcam_peak_299a	0	-
chr1	119039334	119039335	m6AIP_abcam_peak_299b	0	-
chr1	119039502	119039503	m6AIP_abcam_peak_299c	0	-
chr1	119039871	119039872	m6AIP_abcam_peak_300	0	-
chr1	119046577	119046578	m6AIP_abcam_peak_301a	0	-
chr1	119046723	119046724	m6AIP_abcam_peak_301b	0	-
chr1	119417941	119417942	m6AIP_abcam_peak_305b	0	-
chr1	119558726	119558727	m6AIP_abcam_peak_307a	0	-
chr1	119558902	119558903	m6AIP_abcam_peak_307b	0	-
chr1	119756485	119756486	m6AIP_abcam_peak_309	0	-
chr1	119767518	119767519	m6AIP_abcam_peak_310a	0	-
chr1	119767701	119767702	m6AIP_abcam_peak_310b	0	-
chr1	119779425	119779426	m6AIP_abcam_peak_311	0	-
chr1	120086341	120086342	m6AIP_abcam_peak_312	0	-
chr1	122357219	122357220	m6AIP_abcam_peak_315	0	-
chr1	125402372	125402373	m6AIP_abcam_peak_316	0	-
chr1	127787324	127787325	m6AIP_abcam_peak_317	0	+
chr1	127871786	127871787	m6AIP_abcam_peak_320	0	+
chr1	127930871	127930872	m6AIP_abcam_peak_321	0	+
chr1	128402756	128402757	m6AIP_abcam_peak_323	0	-
chr1	130448574	130448575	m6AIP_abcam_peak_324	0	-
chr1	131129832	131129833	m6AIP_abcam_peak_328	0	-
chr1	131179740	131179741	m6AIP_abcam_peak_329	0	+
chr1	131366850	131366851	m6AIP_abcam_peak_330	0	-
chr1	131497616	131497617	m6AIP_abcam_peak_331	0	-
chr1	132207380	132207381	m6AIP_abcam_peak_334a	0	+
chr1	132613551	132613552	m6AIP_abcam_peak_337	0	-
chr1	132992016	132992017	m6AIP_abcam_peak_338	0	-
chr1	133014225	133014226	m6AIP_abcam_peak_339	0	-
chr1	133067129	133067130	m6AIP_abcam_peak_340d	0	+
chr1	133383750	133383751	m6AIP_abcam_peak_344	0	-
chr1	133621317	133621318	m6AIP_abcam_peak_346	0	-
chr1	133658161	133658162	m6AIP_abcam_peak_348	0	-
chr1	133659507	133659508	m6AIP_abcam_peak_349	0	-
chr1	133670426	133670427	m6AIP_abcam_peak_350	0	+
chr1	134305113	134305114	m6AIP_abcam_peak_351	0	-
chr1	134407971	134407972	m6AIP_abcam_peak_352	0	+
chr1	134597452	134597453	m6AIP_abcam_peak_354	0	+
chr1	135383092	135383093	m6AIP_abcam_peak_356	0	-
chr1	135385197	135385198	m6AIP_abcam_peak_357	0	-
chr1	135582978	135582979	m6AIP_abcam_peak_359	0	-
chr1	135607543	135607544	m6AIP_abcam_peak_361	0	-
chr1	136276736	136276737	m6AIP_abcam_peak_364	0	-
chr1	136281350	136281351	m6AIP_abcam_peak_366	0	-
chr1	136581044	136581045	m6AIP_abcam_peak_370	0	+
chr1	136627226	136627227	m6AIP_abcam_peak_372	0	+
chr1	136941076	136941077	m6AIP_abcam_peak_376b	0	-
chr1	136949305	136949306	m6AIP_abcam_peak_377	0	-
chr1	139170084	139170085	m6AIP_abcam_peak_378	0	+
chr1	139457137	139457138	m6AIP_abcam_peak_382	0	+
chr1	139458210	139458211	m6AIP_abcam_peak_383	0	+
chr1	150361877	150361878	m6AIP_abcam_peak_386	0	-
chr1	150440086	150440087	m6AIP_abcam_peak_387	0	+
chr1	150440426	150440427	m6AIP_abcam_peak_388	0	+
chr1	151414509	151414510	m6AIP_abcam_peak_390b	0	-
chr1	151496857	151496858	m6AIP_abcam_peak_391	0	-
chr1	152848716	152848717	m6AIP_abcam_peak_393	0	-
chr1	152895291	152895292	m6AIP_abcam_peak_394	0	-
chr1	152898746	152898747	m6AIP_abcam_peak_395	0	-
chr1	152901803	152901804	m6AIP_abcam_peak_396a	0	-
chr1	152901945	152901946	m6AIP_abcam_peak_396b	0	-
chr1	153221203	153221204	m6AIP_abcam_peak_397	0	-
chr1	153275192	153275193	m6AIP_abcam_peak_399	0	-
chr1	153288302	153288303	m6AIP_abcam_peak_400	0	-
chr1	153456209	153456210	m6AIP_abcam_peak_401	0	-
chr1	153456726	153456727	m6AIP_abcam_peak_402	0	-
chr1	155910417	155910418	m6AIP_abcam_peak_407	0	-
chr1	155929046	155929047	m6AIP_abcam_peak_409	0	-
chr1	155932870	155932871	m6AIP_abcam_peak_410	0	-
chr1	156044185	156044186	m6AIP_abcam_peak_414	0	+
chr1	156560593	156560594	m6AIP_abcam_peak_419	0	+
chr1	156661318	156661319	m6AIP_abcam_peak_424	0	-
chr1	157279590	157279591	m6AIP_abcam_peak_426	0	-
chr1	157388972	157388973	m6AIP_abcam_peak_427	0	-
chr1	159245034	159245035	m6AIP_abcam_peak_428	0	+
chr1	159329921	159329922	m6AIP_abcam_peak_429a	0	+
chr1	159330023	159330024	m6AIP_abcam_peak_429b	0	+
chr1	160224273	160224274	m6AIP_abcam_peak_430	0	-
chr1	160927514	160927515	m6AIP_abcam_peak_431	0	+
chr1	162673179	162673180	m6AIP_abcam_peak_440a	0	-
chr1	162673317	162673318	m6AIP_abcam_peak_440b	0	-
chr1	162673530	162673531	m6AIP_abcam_peak_441	0	-
chr1	162695295	162695296	m6AIP_abcam_peak_442	0	-
chr1	162705359	162705360	m6AIP_abcam_peak_443a	0	-
chr1	162705598	162705599	m6AIP_abcam_peak_443b	0	-
chr1	162710453	162710454	m6AIP_abcam_peak_444a	0	-
chr1	162710668	162710669	m6AIP_abcam_peak_444b	0	-
chr1	163943007	163943008	m6AIP_abcam_peak_446	0	+
chr1	163944461	163944462	m6AIP_abcam_peak_447	0	+
chr1	165396737	165396738	m6AIP_abcam_peak_451	0	-
chr1	165959753	165959754	m6AIP_abcam_peak_453	0	-
chr1	166098643	166098644	m6AIP_abcam_peak_454b	0	-
chr1	166098831	166098832	m6AIP_abcam_peak_454c	0	-
chr1	166099492	166099493	m6AIP_abcam_peak_455	0	-
chr1	166100251	166100252	m6AIP_abcam_peak_456a	0	-
chr1	166100372	166100373	m6AIP_abcam_peak_456b	0	-
chr1	166100792	166100793	m6AIP_abcam_peak_457	0	-
chr1	166126832	166126833	m6AIP_abcam_peak_458	0	-
chr1	166134455	166134456	m6AIP_abcam_peak_459	0	-
chr1	166135877	166135878	m6AIP_abcam_peak_460a	0	-
chr1	166135976	166135977	m6AIP_abcam_peak_460b	0	-
chr1	170980034	170980035	m6AIP_abcam_peak_465	0	+
chr1	170981233	170981234	m6AIP_abcam_peak_466	0	+
chr1	170983041	170983042	m6AIP_abcam_peak_468	0	+
chr1	171238069	171238070	m6AIP_abcam_peak_469a	0	-
chr1	171238206	171238207	m6AIP_abcam_peak_469b	0	-
chr1	171328031	171328032	m6AIP_abcam_peak_471a	0	-
chr1	171328133	171328134	m6AIP_abcam_peak_471b	0	-
chr1	171328409	171328410	m6AIP_abcam_peak_472	0	-
chr1	173465365	173465366	m6AIP_abcam_peak_481	0	+
chr1	174608826	174608827	m6AIP_abcam_peak_484	0	+
chr1	175687798	175687799	m6AIP_abcam_peak_485	0	-
chr1	175900955	175900956	m6AIP_abcam_peak_486	0	+
chr1	176755639	176755640	m6AIP_abcam_peak_487	0	-
chr1	176756195	176756196	m6AIP_abcam_peak_488a	0	-
chr1	176756346	176756347	m6AIP_abcam_peak_488b	0	-
chr1	176756495	176756496	m6AIP_abcam_peak_488c	0	-
chr1	176756547	176756548	m6AIP_abcam_peak_488d	0	-
chr1	176756650	176756651	m6AIP_abcam_peak_488e	0	-
chr1	176774710	176774711	m6AIP_abcam_peak_489	0	-
chr1	176806886	176806887	m6AIP_abcam_peak_490	0	-
chr1	177774538	177774539	m6AIP_abcam_peak_493a	0	-
chr1	177774715	177774716	m6AIP_abcam_peak_493b	0	-
chr1	178194786	178194787	m6AIP_abcam_peak_494	0	+
chr1	178330299	178330300	m6AIP_abcam_peak_495	0	-
chr1	178336142	178336143	m6AIP_abcam_peak_496	0	-
chr1	179266857	179266858	m6AIP_abcam_peak_497	0	-
chr1	179298217	179298218	m6AIP_abcam_peak_498a	0	-
chr1	179298530	179298531	m6AIP_abcam_peak_498b	0	-
chr1	179298704	179298705	m6AIP_abcam_peak_498c	0	-
chr1	179317115	179317116	m6AIP_abcam_peak_499	0	-
chr1	179517557	179517558	m6AIP_abcam_peak_500	0	-
chr1	179757649	179757650	m6AIP_abcam_peak_506	0	-
chr1	179849121	179849122	m6AIP_abcam_peak_507	0	+
chr1	180052972	180052973	m6AIP_abcam_peak_508	0	+
chr1	180809460	180809461	m6AIP_abcam_peak_511	0	-
chr1	180895764	180895765	m6AIP_abcam_peak_515a	0	+
chr1	180895933	180895934	m6AIP_abcam_peak_515b	0	+
chr1	180896108	180896109	m6AIP_abcam_peak_515c	0	+
chr1	180899169	180899170	m6AIP_abcam_peak_516a	0	+
chr1	180899264	180899265	m6AIP_abcam_peak_516b	0	+
chr1	180935573	180935574	m6AIP_abcam_peak_517	0	+
chr1	181121961	181121962	m6AIP_abcam_peak_520	0	-
chr1	181150681	181150682	m6AIP_abcam_peak_521	0	+
chr1	181152525	181152526	m6AIP_abcam_peak_522	0	+
chr1	181831378	181831379	m6AIP_abcam_peak_524	0	-
chr1	181903273	181903274	m6AIP_abcam_peak_525	0	-
chr1	181905804	181905805	m6AIP_abcam_peak_526	0	-
chr1	181917283	181917284	m6AIP_abcam_peak_527a	0	-
chr1	181917406	181917407	m6AIP_abcam_peak_527b	0	-
chr1	181923777	181923778	m6AIP_abcam_peak_528	0	-
chr1	181928417	181928418	m6AIP_abcam_peak_529	0	-
chr1	181972945	181972946	m6AIP_abcam_peak_530	0	-
chr1	183086511	183086512	m6AIP_abcam_peak_532	0	-
chr1	183322662	183322663	m6AIP_abcam_peak_533	0	+
chr1	183356883	183356884	m6AIP_abcam_peak_534b	0	-
chr1	186968221	186968222	m6AIP_abcam_peak_539a	0	+
chr1	187348525	187348526	m6AIP_abcam_peak_543	0	+
chr1	188986091	188986092	m6AIP_abcam_peak_545	0	-
chr1	188987036	188987037	m6AIP_abcam_peak_546	0	-
chr1	188988726	188988727	m6AIP_abcam_peak_547a	0	-
chr1	188988870	188988871	m6AIP_abcam_peak_547b	0	-
chr1	189652536	189652537	m6AIP_abcam_peak_549	0	-
chr1	189654948	189654949	m6AIP_abcam_peak_552	0	-
chr1	189657947	189657948	m6AIP_abcam_peak_553c	0	-
chr1	189658594	189658595	m6AIP_abcam_peak_554	0	-
chr1	189659748	189659749	m6AIP_abcam_peak_555	0	-
chr1	189679050	189679051	m6AIP_abcam_peak_556a	0	-
chr1	189679103	189679104	m6AIP_abcam_peak_556b	0	-
chr1	189729558	189729559	m6AIP_abcam_peak_557	0	+
chr1	190800059	190800060	m6AIP_abcam_peak_559a	0	-
chr1	190800260	190800261	m6AIP_abcam_peak_559b	0	-
chr1	191564965	191564966	m6AIP_abcam_peak_561	0	-
chr1	192930770	192930771	m6AIP_abcam_peak_565	0	-
chr1	194643925	194643926	m6AIP_abcam_peak_568	0	+
chr10	3963958	3963959	m6AIP_abcam_peak_571	0	+
chr10	4115828	4115829	m6AIP_abcam_peak_574	0	+
chr10	4353140	4353141	m6AIP_abcam_peak_575	0	+
chr10	4353508	4353509	m6AIP_abcam_peak_576a	0	+
chr10	4353523	4353524	m6AIP_abcam_peak_576b	0	+
chr10	4354041	4354042	m6AIP_abcam_peak_577a	0	+
chr10	4354157	4354158	m6AIP_abcam_peak_577b	0	+
chr10	4355873	4355874	m6AIP_abcam_peak_578a	0	+
chr10	4356002	4356003	m6AIP_abcam_peak_578b	0	+
chr10	4356422	4356423	m6AIP_abcam_peak_579a	0	+
chr10	4356740	4356741	m6AIP_abcam_peak_579b	0	+
chr10	4357197	4357198	m6AIP_abcam_peak_580	0	+
chr10	4357816	4357817	m6AIP_abcam_peak_581	0	+
chr10	4358556	4358557	m6AIP_abcam_peak_582	0	+
chr10	7445038	7445039	m6AIP_abcam_peak_586a	0	-
chr10	7445112	7445113	m6AIP_abcam_peak_586b	0	-
chr10	7466694	7466695	m6AIP_abcam_peak_588	0	-
chr10	7467590	7467591	m6AIP_abcam_peak_589	0	-
chr10	7645655	7645656	m6AIP_abcam_peak_590	0	+
chr10	7702741	7702742	m6AIP_abcam_peak_591	0	+
chr10	7821051	7821052	m6AIP_abcam_peak_594a	0	+
chr10	7821123	7821124	m6AIP_abcam_peak_594b	0	+
chr10	7919998	7919999	m6AIP_abcam_peak_596a	0	-
chr10	7925537	7925538	m6AIP_abcam_peak_597	0	-
chr10	8501905	8501906	m6AIP_abcam_peak_598	0	-
chr10	12433700	12433701	m6AIP_abcam_peak_608	0	-
chr10	12690923	12690924	m6AIP_abcam_peak_610	0	-
chr10	12714280	12714281	m6AIP_abcam_peak_611	0	-
chr10	17922242	17922243	m6AIP_abcam_peak_615	0	-
chr10	18062292	18062293	m6AIP_abcam_peak_616	0	+
chr10	18531865	18531866	m6AIP_abcam_peak_617	0	+
chr10	20167367	20167368	m6AIP_abcam_peak_618	0	+
chr10	20325506	20325507	m6AIP_abcam_peak_619	0	+
chr10	20339702	20339703	m6AIP_abcam_peak_620	0	+
chr10	24801595	24801596	m6AIP_abcam_peak_622	0	-
chr10	24824606	24824607	m6AIP_abcam_peak_623	0	-
chr10	25403862	25403863	m6AIP_abcam_peak_624	0	+
chr10	25404159	25404160	m6AIP_abcam_peak_625a	0	+
chr10	25404234	25404235	m6AIP_abcam_peak_625b	0	+
chr10	25443755	25443756	m6AIP_abcam_peak_626	0	+
chr10	25501848	25501849	m6AIP_abcam_peak_627a	0	+
chr10	25502097	25502098	m6AIP_abcam_peak_627b	0	+
chr10	28100067	28100068	m6AIP_abcam_peak_631	0	+
chr10	28105093	28105094	m6AIP_abcam_peak_632	0	+
chr10	28117649	28117650	m6AIP_abcam_peak_633	0	+
chr10	28127303	28127304	m6AIP_abcam_peak_634	0	+
chr10	28157868	28157869	m6AIP_abcam_peak_635	0	+
chr10	28252068	28252069	m6AIP_abcam_peak_636	0	+
chr10	28269428	28269429	m6AIP_abcam_peak_637	0	+
chr10	28414936	28414937	m6AIP_abcam_peak_638	0	+
chr10	29196289	29196290	m6AIP_abcam_peak_639	0	+
chr10	29224430	29224431	m6AIP_abcam_peak_640	0	+
chr10	29352218	29352219	m6AIP_abcam_peak_643	0	-
chr10	30177886	30177887	m6AIP_abcam_peak_644	0	-
chr10	30562982	30562983	m6AIP_abcam_peak_645	0	-
chr10	30691209	30691210	m6AIP_abcam_peak_647a	0	-
chr10	30768874	30768875	m6AIP_abcam_peak_648	0	-
chr10	30781452	30781453	m6AIP_abcam_peak_649	0	-
chr10	33922449	33922450	m6AIP_abcam_peak_652	0	-
chr10	33926209	33926210	m6AIP_abcam_peak_654	0	-
chr10	34179360	34179361	m6AIP_abcam_peak_658	0	-
chr10	34184047	34184048	m6AIP_abcam_peak_659	0	-
chr10	39809904	39809905	m6AIP_abcam_peak_663	0	+
chr10	39821760	39821761	m6AIP_abcam_peak_664	0	+
chr10	40258538	40258539	m6AIP_abcam_peak_668	0	+
chr10	40349644	40349645	m6AIP_abcam_peak_669	0	+
chr10	41801830	41801831	m6AIP_abcam_peak_673a	0	-
chr10	41801916	41801917	m6AIP_abcam_peak_673b	0	-
chr10	42274493	42274494	m6AIP_abcam_peak_677	0	-
chr10	42428279	42428280	m6AIP_abcam_peak_678	0	-
chr10	42437242	42437243	m6AIP_abcam_peak_679	0	-
chr10	42815098	42815099	m6AIP_abcam_peak_680	0	+
chr10	43249103	43249104	m6AIP_abcam_peak_681	0	+
chr10	43319652	43319653	m6AIP_abcam_peak_682	0	+
chr10	46792011	46792012	m6AIP_abcam_peak_687	0	-
chr10	46964958	46964959	m6AIP_abcam_peak_688	0	-
chr10	46966162	46966163	m6AIP_abcam_peak_689a	0	-
chr10	46966210	46966211	m6AIP_abcam_peak_689b	0	-
chr10	52270168	52270169	m6AIP_abcam_peak_692	0	+
chr10	53349040	53349041	m6AIP_abcam_peak_694d	0	-
chr10	56388392	56388393	m6AIP_abcam_peak_696a	0	+
chr10	58270785	58270786	m6AIP_abcam_peak_697	0	+
chr10	58478984	58478985	m6AIP_abcam_peak_698	0	+
chr10	58480103	58480104	m6AIP_abcam_peak_699a	0	+
chr10	58480175	58480176	m6AIP_abcam_peak_699b	0	+
chr10	58480267	58480268	m6AIP_abcam_peak_699c	0	+
chr10	58492482	58492483	m6AIP_abcam_peak_700	0	+
chr10	58579160	58579161	m6AIP_abcam_peak_701	0	+
chr10	59218718	59218719	m6AIP_abcam_peak_702	0	-
chr10	59753398	59753399	m6AIP_abcam_peak_704	0	+
chr10	61024154	61024155	m6AIP_abcam_peak_707	0	-
chr10	61052835	61052836	m6AIP_abcam_peak_708	0	-
chr10	61448472	61448473	m6AIP_abcam_peak_713	0	-
chr10	62457544	62457545	m6AIP_abcam_peak_716	0	-
chr10	62598404	62598405	m6AIP_abcam_peak_718a	0	-
chr10	62598549	62598550	m6AIP_abcam_peak_718b	0	-
chr10	62746960	62746961	m6AIP_abcam_peak_719	0	-
chr10	62756682	62756683	m6AIP_abcam_peak_721	0	-
chr10	62812967	62812968	m6AIP_abcam_peak_722	0	-
chr10	62839895	62839896	m6AIP_abcam_peak_723	0	-
chr10	62840279	62840280	m6AIP_abcam_peak_724	0	-
chr10	62857135	62857136	m6AIP_abcam_peak_725	0	-
chr10	62879576	62879577	m6AIP_abcam_peak_726	0	-
chr10	63015735	63015736	m6AIP_abcam_peak_727	0	-
chr10	63018141	63018142	m6AIP_abcam_peak_728	0	-
chr10	67060260	67060261	m6AIP_abcam_peak_732	0	-
chr10	67106545	67106546	m6AIP_abcam_peak_733	0	+
chr10	67151733	67151734	m6AIP_abcam_peak_734a	0	+
chr10	67151835	67151836	m6AIP_abcam_peak_734b	0	+
chr10	67252772	67252773	m6AIP_abcam_peak_737	0	+
chr10	69343317	69343318	m6AIP_abcam_peak_745	0	-
chr10	70366373	70366374	m6AIP_abcam_peak_748	0	-
chr10	70384805	70384806	m6AIP_abcam_peak_749	0	+
chr10	70400577	70400578	m6AIP_abcam_peak_750	0	+
chr10	70408952	70408953	m6AIP_abcam_peak_751a	0	+
chr10	70409167	70409168	m6AIP_abcam_peak_751b	0	+
chr10	70471727	70471728	m6AIP_abcam_peak_752	0	-
chr10	71374530	71374531	m6AIP_abcam_peak_754	0	+
chr10	72657725	72657726	m6AIP_abcam_peak_755	0	+
chr10	72665369	72665370	m6AIP_abcam_peak_756	0	+
chr10	74992203	74992204	m6AIP_abcam_peak_757	0	+
chr10	75246606	75246607	m6AIP_abcam_peak_759	0	+
chr10	76359397	76359398	m6AIP_abcam_peak_764	0	-
chr10	76374723	76374724	m6AIP_abcam_peak_765	0	-
chr10	76376501	76376502	m6AIP_abcam_peak_766	0	-
chr10	76392958	76392959	m6AIP_abcam_peak_768	0	-
chr10	76401440	76401441	m6AIP_abcam_peak_769	0	-
chr10	76408797	76408798	m6AIP_abcam_peak_770a	0	-
chr10	76408886	76408887	m6AIP_abcam_peak_770b	0	-
chr10	76848622	76848623	m6AIP_abcam_peak_774	0	-
chr10	77200164	77200165	m6AIP_abcam_peak_775a	0	-
chr10	77200309	77200310	m6AIP_abcam_peak_775b	0	-
chr10	77994633	77994634	m6AIP_abcam_peak_776	0	-
chr10	78171823	78171824	m6AIP_abcam_peak_779b	0	-
chr10	78171967	78171968	m6AIP_abcam_peak_779c	0	-
chr10	78219167	78219168	m6AIP_abcam_peak_781	0	-
chr10	78400864	78400865	m6AIP_abcam_peak_783a	0	-
chr10	78400985	78400986	m6AIP_abcam_peak_783b	0	-
chr10	78405081	78405082	m6AIP_abcam_peak_784	0	-
chr10	79045623	79045624	m6AIP_abcam_peak_786	0	-
chr10	79049399	79049400	m6AIP_abcam_peak_788	0	-
chr10	79087507	79087508	m6AIP_abcam_peak_789	0	-
chr10	79511836	79511837	m6AIP_abcam_peak_790	0	+
chr10	79512564	79512565	m6AIP_abcam_peak_791	0	+
chr10	79670626	79670627	m6AIP_abcam_peak_792	0	+
chr10	79671377	79671378	m6AIP_abcam_peak_793	0	+
chr10	79705691	79705692	m6AIP_abcam_peak_795	0	+
chr10	79961362	79961363	m6AIP_abcam_peak_798	0	+
chr10	80080558	80080559	m6AIP_abcam_peak_800	0	-
chr10	80287790	80287791	m6AIP_abcam_peak_805	0	+
chr10	80336129	80336130	m6AIP_abcam_peak_806	0	+
chr10	80412361	80412362	m6AIP_abcam_peak_810a	0	-
chr10	80412539	80412540	m6AIP_abcam_peak_810b	0	-
chr10	80550091	80550092	m6AIP_abcam_peak_812	0	-
chr10	80634462	80634463	m6AIP_abcam_peak_814	0	+
chr10	80655579	80655580	m6AIP_abcam_peak_815	0	-
chr10	80712848	80712849	m6AIP_abcam_peak_816	0	-
chr10	80827592	80827593	m6AIP_abcam_peak_817a	0	+
chr10	80827841	80827842	m6AIP_abcam_peak_817b	0	+
chr10	80854992	80854993	m6AIP_abcam_peak_818a	0	-
chr10	80855095	80855096	m6AIP_abcam_peak_818b	0	-
chr10	80903290	80903291	m6AIP_abcam_peak_819	0	-
chr10	81107015	81107016	m6AIP_abcam_peak_820a	0	+
chr10	81107150	81107151	m6AIP_abcam_peak_820b	0	+
chr10	81149326	81149327	m6AIP_abcam_peak_822	0	+
chr10	81182231	81182232	m6AIP_abcam_peak_823	0	+
chr10	81309741	81309742	m6AIP_abcam_peak_824	0	+
chr10	81319539	81319540	m6AIP_abcam_peak_828	0	+
chr10	81400935	81400936	m6AIP_abcam_peak_831	0	-
chr10	81461013	81461014	m6AIP_abcam_peak_832	0	-
chr10	81633163	81633164	m6AIP_abcam_peak_834	0	+
chr10	82154355	82154356	m6AIP_abcam_peak_837	0	+
chr10	82160707	82160708	m6AIP_abcam_peak_838	0	+
chr10	82168301	82168302	m6AIP_abcam_peak_839	0	+
chr10	82866795	82866796	m6AIP_abcam_peak_840	0	+
chr10	83378213	83378214	m6AIP_abcam_peak_841	0	+
chr10	83384443	83384444	m6AIP_abcam_peak_842	0	+
chr10	83398325	83398326	m6AIP_abcam_peak_843	0	+
chr10	83405429	83405430	m6AIP_abcam_peak_844	0	+
chr10	83406161	83406162	m6AIP_abcam_peak_845	0	+
chr10	83418899	83418900	m6AIP_abcam_peak_846	0	-
chr10	83427162	83427163	m6AIP_abcam_peak_847	0	+
chr10	83430662	83430663	m6AIP_abcam_peak_848	0	+
chr10	83476910	83476911	m6AIP_abcam_peak_849a	0	+
chr10	83476940	83476941	m6AIP_abcam_peak_849b	0	+
chr10	84528322	84528323	m6AIP_abcam_peak_853	0	-
chr10	84717380	84717381	m6AIP_abcam_peak_856	0	+
chr10	84958022	84958023	m6AIP_abcam_peak_858	0	+
chr10	84984691	84984692	m6AIP_abcam_peak_859	0	+
chr10	84985518	84985519	m6AIP_abcam_peak_860	0	+
chr10	85874517	85874518	m6AIP_abcam_peak_862	0	+
chr10	85905897	85905898	m6AIP_abcam_peak_864	0	-
chr10	85906176	85906177	m6AIP_abcam_peak_865	0	-
chr10	85907969	85907970	m6AIP_abcam_peak_867b	0	-
chr10	86691704	86691705	m6AIP_abcam_peak_869	0	-
chr10	88145771	88145772	m6AIP_abcam_peak_873	0	-
chr10	88383552	88383553	m6AIP_abcam_peak_874	0	+
chr10	88396163	88396164	m6AIP_abcam_peak_875	0	+
chr10	88461306	88461307	m6AIP_abcam_peak_878	0	+
chr10	89413780	89413781	m6AIP_abcam_peak_880b	0	-
chr10	89438445	89438446	m6AIP_abcam_peak_881	0	-
chr10	89640618	89640619	m6AIP_abcam_peak_882a	0	-
chr10	89640798	89640799	m6AIP_abcam_peak_882b	0	-
chr10	89818138	89818139	m6AIP_abcam_peak_886	0	+
chr10	91096497	91096498	m6AIP_abcam_peak_887	0	+
chr10	94044370	94044371	m6AIP_abcam_peak_889a	0	+
chr10	94045227	94045228	m6AIP_abcam_peak_890	0	+
chr10	94750545	94750546	m6AIP_abcam_peak_891	0	+
chr10	95227818	95227819	m6AIP_abcam_peak_892	0	-
chr10	95394736	95394737	m6AIP_abcam_peak_893	0	-
chr10	95943051	95943052	m6AIP_abcam_peak_896	0	+
chr10	95985703	95985704	m6AIP_abcam_peak_897	0	+
chr10	98994668	98994669	m6AIP_abcam_peak_900	0	+
chr10	99108120	99108121	m6AIP_abcam_peak_902	0	+
chr10	99263339	99263340	m6AIP_abcam_peak_905	0	+
chr10	99266178	99266179	m6AIP_abcam_peak_906	0	+
chr10	100565546	100565547	m6AIP_abcam_peak_908	0	+
chr10	105238480	105238481	m6AIP_abcam_peak_909	0	+
chr10	105826432	105826433	m6AIP_abcam_peak_910	0	-
chr10	105847065	105847066	m6AIP_abcam_peak_911a	0	+
chr10	108250927	108250928	m6AIP_abcam_peak_912	0	+
chr10	108260928	108260929	m6AIP_abcam_peak_913	0	+
chr10	110940484	110940485	m6AIP_abcam_peak_915	0	+
chr10	115401662	115401663	m6AIP_abcam_peak_919	0	+
chr10	115421943	115421944	m6AIP_abcam_peak_920	0	+
chr10	116485350	116485351	m6AIP_abcam_peak_921	0	-
chr10	116509223	116509224	m6AIP_abcam_peak_922	0	-
chr10	116554527	116554528	m6AIP_abcam_peak_923	0	-
chr10	116568235	116568236	m6AIP_abcam_peak_924	0	-
chr10	116905280	116905281	m6AIP_abcam_peak_925	0	-
chr10	116938711	116938712	m6AIP_abcam_peak_926	0	-
chr10	117074656	117074657	m6AIP_abcam_peak_928	0	-
chr10	117356735	117356736	m6AIP_abcam_peak_929	0	-
chr10	117693011	117693012	m6AIP_abcam_peak_931	0	-
chr10	118147584	118147585	m6AIP_abcam_peak_932	0	+
chr10	118859566	118859567	m6AIP_abcam_peak_933	0	-
chr10	119503050	119503051	m6AIP_abcam_peak_938	0	-
chr10	119643016	119643017	m6AIP_abcam_peak_939	0	+
chr10	120142966	120142967	m6AIP_abcam_peak_944	0	-
chr10	120162023	120162024	m6AIP_abcam_peak_945	0	-
chr10	120439371	120439372	m6AIP_abcam_peak_946	0	-
chr10	120962786	120962787	m6AIP_abcam_peak_947	0	-
chr10	121412412	121412413	m6AIP_abcam_peak_948	0	-
chr10	122033926	122033927	m6AIP_abcam_peak_950	0	-
chr10	122079708	122079709	m6AIP_abcam_peak_951	0	-
chr10	122082044	122082045	m6AIP_abcam_peak_952	0	-
chr10	122085966	122085967	m6AIP_abcam_peak_953	0	-
chr10	122086292	122086293	m6AIP_abcam_peak_954	0	-
chr10	122088429	122088430	m6AIP_abcam_peak_955	0	-
chr10	126995123	126995124	m6AIP_abcam_peak_960	0	+
chr10	127056228	127056229	m6AIP_abcam_peak_961	0	-
chr10	127182680	127182681	m6AIP_abcam_peak_962	0	-
chr10	127190642	127190643	m6AIP_abcam_peak_963	0	-
chr10	127193509	127193510	m6AIP_abcam_peak_964	0	-
chr10	127198452	127198453	m6AIP_abcam_peak_965	0	-
chr10	127227029	127227030	m6AIP_abcam_peak_966	0	-
chr10	127517824	127517825	m6AIP_abcam_peak_970	0	-
chr10	127742441	127742442	m6AIP_abcam_peak_972	0	+
chr10	128115964	128115965	m6AIP_abcam_peak_975	0	+
chr10	128119256	128119257	m6AIP_abcam_peak_976a	0	+
chr10	128119368	128119369	m6AIP_abcam_peak_976b	0	+
chr10	128248194	128248195	m6AIP_abcam_peak_978	0	+
chr10	128283289	128283290	m6AIP_abcam_peak_979	0	+
chr10	128292489	128292490	m6AIP_abcam_peak_981a	0	+
chr10	128292521	128292522	m6AIP_abcam_peak_981b	0	+
chr10	128437623	128437624	m6AIP_abcam_peak_983	0	+
chr10	128484103	128484104	m6AIP_abcam_peak_984a	0	+
chr10	128484312	128484313	m6AIP_abcam_peak_984b	0	+
chr10	128544179	128544180	m6AIP_abcam_peak_985	0	-
chr10	128558855	128558856	m6AIP_abcam_peak_986a	0	-
chr10	128558981	128558982	m6AIP_abcam_peak_986b	0	-
chr10	128806320	128806321	m6AIP_abcam_peak_987a	0	+
chr10	128806474	128806475	m6AIP_abcam_peak_987b	0	+
chr10	128884827	128884828	m6AIP_abcam_peak_990	0	-
chr11	3136152	3136153	m6AIP_abcam_peak_991	0	+
chr11	3221081	3221082	m6AIP_abcam_peak_992	0	+
chr11	3244150	3244151	m6AIP_abcam_peak_993	0	+
chr11	3300918	3300919	m6AIP_abcam_peak_995	0	+
chr11	3309457	3309458	m6AIP_abcam_peak_996	0	+
chr11	3348942	3348943	m6AIP_abcam_peak_998a	0	-
chr11	3349039	3349040	m6AIP_abcam_peak_998b	0	-
chr11	3356287	3356288	m6AIP_abcam_peak_999	0	-
chr11	3359456	3359457	m6AIP_abcam_peak_1000	0	-
chr11	3520513	3520514	m6AIP_abcam_peak_1001	0	-
chr11	3646627	3646628	m6AIP_abcam_peak_1004a	0	-
chr11	3648154	3648155	m6AIP_abcam_peak_1005	0	-
chr11	3674203	3674204	m6AIP_abcam_peak_1006	0	+
chr11	3683923	3683924	m6AIP_abcam_peak_1007	0	+
chr11	3689068	3689069	m6AIP_abcam_peak_1008a	0	+
chr11	3922441	3922442	m6AIP_abcam_peak_1009	0	-
chr11	3965129	3965130	m6AIP_abcam_peak_1010	0	+
chr11	3977633	3977634	m6AIP_abcam_peak_1011	0	+
chr11	4046381	4046382	m6AIP_abcam_peak_1012	0	+
chr11	4197444	4197445	m6AIP_abcam_peak_1014	0	+
chr11	4209326	4209327	m6AIP_abcam_peak_1015	0	+
chr11	4215107	4215108	m6AIP_abcam_peak_1016	0	+
chr11	4269374	4269375	m6AIP_abcam_peak_1017	0	+
chr11	4422555	4422556	m6AIP_abcam_peak_1018	0	-
chr11	4488272	4488273	m6AIP_abcam_peak_1020	0	-
chr11	4785568	4785569	m6AIP_abcam_peak_1021	0	-
chr11	4893785	4893786	m6AIP_abcam_peak_1022	0	+
chr11	4939410	4939411	m6AIP_abcam_peak_1023	0	-
chr11	4939654	4939655	m6AIP_abcam_peak_1024	0	-
chr11	4941232	4941233	m6AIP_abcam_peak_1025	0	-
chr11	5064558	5064559	m6AIP_abcam_peak_1027	0	-
chr11	5082377	5082378	m6AIP_abcam_peak_1028a	0	-
chr11	5082459	5082460	m6AIP_abcam_peak_1028b	0	-
chr11	5871861	5871862	m6AIP_abcam_peak_1036a	0	+
chr11	5872002	5872003	m6AIP_abcam_peak_1036b	0	+
chr11	6180617	6180618	m6AIP_abcam_peak_1038	0	-
chr11	6309172	6309173	m6AIP_abcam_peak_1040	0	+
chr11	6474670	6474671	m6AIP_abcam_peak_1042	0	-
chr11	6624051	6624052	m6AIP_abcam_peak_1043	0	-
chr11	6789426	6789427	m6AIP_abcam_peak_1044	0	+
chr11	6789637	6789638	m6AIP_abcam_peak_1045a	0	+
chr11	7172390	7172391	m6AIP_abcam_peak_1047	0	+
chr11	7172719	7172720	m6AIP_abcam_peak_1048	0	+
chr11	8458456	8458457	m6AIP_abcam_peak_1050	0	-
chr11	8487631	8487632	m6AIP_abcam_peak_1051	0	-
chr11	8490963	8490964	m6AIP_abcam_peak_1052a	0	-
chr11	8491064	8491065	m6AIP_abcam_peak_1052b	0	-
chr11	8521426	8521427	m6AIP_abcam_peak_1054	0	-
chr11	11802759	11802760	m6AIP_abcam_peak_1057	0	-
chr11	11994400	11994401	m6AIP_abcam_peak_1058	0	-
chr11	12236038	12236039	m6AIP_abcam_peak_1059	0	-
chr11	12237456	12237457	m6AIP_abcam_peak_1060	0	-
chr11	12253634	12253635	m6AIP_abcam_peak_1062	0	-
chr11	12254156	12254157	m6AIP_abcam_peak_1063	0	-
chr11	12330472	12330473	m6AIP_abcam_peak_1064	0	-
chr11	12449415	12449416	m6AIP_abcam_peak_1065	0	-
chr11	12451831	12451832	m6AIP_abcam_peak_1066	0	-
chr11	12600152	12600153	m6AIP_abcam_peak_1067	0	+
chr11	12637813	12637814	m6AIP_abcam_peak_1068	0	+
chr11	12738111	12738112	m6AIP_abcam_peak_1069	0	+
chr11	12827611	12827612	m6AIP_abcam_peak_1070	0	+
chr11	17947101	17947102	m6AIP_abcam_peak_1072	0	-
chr11	19951829	19951830	m6AIP_abcam_peak_1073	0	+
chr11	19992495	19992496	m6AIP_abcam_peak_1075	0	+
chr11	19995573	19995574	m6AIP_abcam_peak_1076	0	+
chr11	20005402	20005403	m6AIP_abcam_peak_1077	0	+
chr11	20068604	20068605	m6AIP_abcam_peak_1079	0	-
chr11	20070052	20070053	m6AIP_abcam_peak_1080	0	-
chr11	20076600	20076601	m6AIP_abcam_peak_1081	0	-
chr11	20093631	20093632	m6AIP_abcam_peak_1082	0	-
chr11	20648025	20648026	m6AIP_abcam_peak_1084	0	+
chr11	21270968	21270969	m6AIP_abcam_peak_1089	0	+
chr11	21314038	21314039	m6AIP_abcam_peak_1091	0	+
chr11	22604547	22604548	m6AIP_abcam_peak_1095a	0	-
chr11	22604657	22604658	m6AIP_abcam_peak_1095b	0	-
chr11	22604799	22604800	m6AIP_abcam_peak_1095c	0	-
chr11	22606170	22606171	m6AIP_abcam_peak_1096	0	-
chr11	22852949	22852950	m6AIP_abcam_peak_1099	0	-
chr11	22927543	22927544	m6AIP_abcam_peak_1100	0	-
chr11	22973373	22973374	m6AIP_abcam_peak_1102a	0	+
chr11	22973524	22973525	m6AIP_abcam_peak_1102b	0	+
chr11	23363799	23363800	m6AIP_abcam_peak_1106a	0	+
chr11	23425141	23425142	m6AIP_abcam_peak_1107	0	+
chr11	23590961	23590962	m6AIP_abcam_peak_1110	0	-
chr11	23614300	23614301	m6AIP_abcam_peak_1111	0	-
chr11	23886599	23886600	m6AIP_abcam_peak_1113	0	-
chr11	23895133	23895134	m6AIP_abcam_peak_1114	0	-
chr11	28577176	28577177	m6AIP_abcam_peak_1116	0	-
chr11	29463405	29463406	m6AIP_abcam_peak_1119a	0	+
chr11	29463578	29463579	m6AIP_abcam_peak_1119b	0	+
chr11	29706919	29706920	m6AIP_abcam_peak_1122	0	+
chr11	29716110	29716111	m6AIP_abcam_peak_1123	0	+
chr11	30138836	30138837	m6AIP_abcam_peak_1127	0	-
chr11	30139327	30139328	m6AIP_abcam_peak_1128c	0	-
chr11	30265882	30265883	m6AIP_abcam_peak_1129	0	-
chr11	30782543	30782544	m6AIP_abcam_peak_1130	0	+
chr11	30785529	30785530	m6AIP_abcam_peak_1131	0	+
chr11	31030422	31030423	m6AIP_abcam_peak_1132	0	-
chr11	32717504	32717505	m6AIP_abcam_peak_1135	0	+
chr11	33258515	33258516	m6AIP_abcam_peak_1136	0	-
chr11	33270992	33270993	m6AIP_abcam_peak_1137	0	-
chr11	33303203	33303204	m6AIP_abcam_peak_1138	0	-
chr11	33331137	33331138	m6AIP_abcam_peak_1139	0	-
chr11	33354678	33354679	m6AIP_abcam_peak_1140	0	-
chr11	33364280	33364281	m6AIP_abcam_peak_1142	0	-
chr11	33473901	33473902	m6AIP_abcam_peak_1144	0	-
chr11	33484621	33484622	m6AIP_abcam_peak_1145a	0	-
chr11	33484702	33484703	m6AIP_abcam_peak_1145b	0	-
chr11	33558940	33558941	m6AIP_abcam_peak_1148	0	+
chr11	35895354	35895355	m6AIP_abcam_peak_1150a	0	-
chr11	35895518	35895519	m6AIP_abcam_peak_1150b	0	-
chr11	35968772	35968773	m6AIP_abcam_peak_1151	0	-
chr11	43720238	43720239	m6AIP_abcam_peak_1154	0	+
chr11	43721898	43721899	m6AIP_abcam_peak_1155	0	+
chr11	44530726	44530727	m6AIP_abcam_peak_1156	0	+
chr11	45879353	45879354	m6AIP_abcam_peak_1158	0	+
chr11	46441182	46441183	m6AIP_abcam_peak_1159	0	+
chr11	48816365	48816366	m6AIP_abcam_peak_1160b	0	-
chr11	49216378	49216379	m6AIP_abcam_peak_1162	0	+
chr11	49216958	49216959	m6AIP_abcam_peak_1164	0	+
chr11	49261179	49261180	m6AIP_abcam_peak_1165	0	+
chr11	49709699	49709700	m6AIP_abcam_peak_1167a	0	-
chr11	49709867	49709868	m6AIP_abcam_peak_1167b	0	-
chr11	50256576	50256577	m6AIP_abcam_peak_1171	0	-
chr11	50271310	50271311	m6AIP_abcam_peak_1173	0	-
chr11	50297130	50297131	m6AIP_abcam_peak_1174	0	-
chr11	50381515	50381516	m6AIP_abcam_peak_1175	0	+
chr11	50382521	50382522	m6AIP_abcam_peak_1176	0	+
chr11	50815200	50815201	m6AIP_abcam_peak_1177e	0	-
chr11	51235223	51235224	m6AIP_abcam_peak_1179a	0	+
chr11	51589941	51589942	m6AIP_abcam_peak_1180	0	-
chr11	51635278	51635279	m6AIP_abcam_peak_1181	0	-
chr11	51743786	51743787	m6AIP_abcam_peak_1184a	0	-
chr11	51743929	51743930	m6AIP_abcam_peak_1184b	0	-
chr11	52403324	52403325	m6AIP_abcam_peak_1186	0	+
chr11	53261730	53261731	m6AIP_abcam_peak_1187	0	-
chr11	53266069	53266070	m6AIP_abcam_peak_1188	0	-
chr11	53297228	53297229	m6AIP_abcam_peak_1189	0	-
chr11	53332605	53332606	m6AIP_abcam_peak_1190	0	+
chr11	53368216	53368217	m6AIP_abcam_peak_1191	0	+
chr11	53415391	53415392	m6AIP_abcam_peak_1194	0	+
chr11	53688219	53688220	m6AIP_abcam_peak_1196	0	-
chr11	54503589	54503590	m6AIP_abcam_peak_1197	0	+
chr11	54551129	54551130	m6AIP_abcam_peak_1198	0	+
chr11	54573063	54573064	m6AIP_abcam_peak_1199	0	+
chr11	54775810	54775811	m6AIP_abcam_peak_1201	0	-
chr11	54943880	54943881	m6AIP_abcam_peak_1202	0	-
chr11	55017609	55017610	m6AIP_abcam_peak_1203	0	-
chr11	55173826	55173827	m6AIP_abcam_peak_1204a	0	-
chr11	55173994	55173995	m6AIP_abcam_peak_1204b	0	-
chr11	58041561	58041562	m6AIP_abcam_peak_1208	0	+
chr11	58309806	58309807	m6AIP_abcam_peak_1211	0	+
chr11	58311177	58311178	m6AIP_abcam_peak_1212	0	+
chr11	59760990	59760991	m6AIP_abcam_peak_1221	0	+
chr11	59791992	59791993	m6AIP_abcam_peak_1222	0	-
chr11	60168580	60168581	m6AIP_abcam_peak_1224	0	+
chr11	60186042	60186043	m6AIP_abcam_peak_1225a	0	+
chr11	60186140	60186141	m6AIP_abcam_peak_1225b	0	+
chr11	60214956	60214957	m6AIP_abcam_peak_1228	0	-
chr11	60778779	60778780	m6AIP_abcam_peak_1233c	0	+
chr11	60783934	60783935	m6AIP_abcam_peak_1235a	0	+
chr11	60939297	60939298	m6AIP_abcam_peak_1239	0	+
chr11	60951540	60951541	m6AIP_abcam_peak_1240	0	+
chr11	61493371	61493372	m6AIP_abcam_peak_1245	0	-
chr11	61513629	61513630	m6AIP_abcam_peak_1246	0	-
chr11	61534877	61534878	m6AIP_abcam_peak_1247	0	-
chr11	61570351	61570352	m6AIP_abcam_peak_1249	0	-
chr11	61571583	61571584	m6AIP_abcam_peak_1250	0	-
chr11	61918348	61918349	m6AIP_abcam_peak_1252	0	-
chr11	62117963	62117964	m6AIP_abcam_peak_1253	0	+
chr11	62118973	62118974	m6AIP_abcam_peak_1254	0	+
chr11	62286905	62286906	m6AIP_abcam_peak_1255a	0	+
chr11	62287077	62287078	m6AIP_abcam_peak_1255b	0	+
chr11	62336232	62336233	m6AIP_abcam_peak_1257	0	-
chr11	62341581	62341582	m6AIP_abcam_peak_1258	0	-
chr11	62383364	62383365	m6AIP_abcam_peak_1259	0	-
chr11	62384791	62384792	m6AIP_abcam_peak_1260	0	-
chr11	62409069	62409070	m6AIP_abcam_peak_1261	0	-
chr11	65037659	65037660	m6AIP_abcam_peak_1262	0	-
chr11	65066008	65066009	m6AIP_abcam_peak_1263	0	-
chr11	65142375	65142376	m6AIP_abcam_peak_1264	0	-
chr11	67050538	67050539	m6AIP_abcam_peak_1268	0	-
chr11	67063947	67063948	m6AIP_abcam_peak_1269a	0	+
chr11	67064096	67064097	m6AIP_abcam_peak_1269b	0	+
chr11	67064191	67064192	m6AIP_abcam_peak_1269c	0	+
chr11	68055832	68055833	m6AIP_abcam_peak_1270	0	+
chr11	68270463	68270464	m6AIP_abcam_peak_1271	0	-
chr11	68278103	68278104	m6AIP_abcam_peak_1272	0	-
chr11	68333498	68333499	m6AIP_abcam_peak_1273	0	-
chr11	68338748	68338749	m6AIP_abcam_peak_1274a	0	-
chr11	68338810	68338811	m6AIP_abcam_peak_1274b	0	-
chr11	68352423	68352424	m6AIP_abcam_peak_1275	0	-
chr11	68361248	68361249	m6AIP_abcam_peak_1276	0	-
chr11	68791850	68791851	m6AIP_abcam_peak_1278	0	+
chr11	68802105	68802106	m6AIP_abcam_peak_1279	0	+
chr11	69048535	69048536	m6AIP_abcam_peak_1280a	0	+
chr11	69315146	69315147	m6AIP_abcam_peak_1281	0	-
chr11	69405692	69405693	m6AIP_abcam_peak_1283	0	-
chr11	69412083	69412084	m6AIP_abcam_peak_1284	0	-
chr11	69566711	69566712	m6AIP_abcam_peak_1285	0	-
chr11	69574774	69574775	m6AIP_abcam_peak_1286	0	-
chr11	69656588	69656589	m6AIP_abcam_peak_1288	0	-
chr11	69685708	69685709	m6AIP_abcam_peak_1289	0	+
chr11	69686676	69686677	m6AIP_abcam_peak_1290a	0	+
chr11	69686864	69686865	m6AIP_abcam_peak_1290b	0	+
chr11	69734526	69734527	m6AIP_abcam_peak_1291a	0	-
chr11	69734785	69734786	m6AIP_abcam_peak_1291b	0	-
chr11	69735060	69735061	m6AIP_abcam_peak_1291c	0	-
chr11	69836570	69836571	m6AIP_abcam_peak_1293	0	-
chr11	69891196	69891197	m6AIP_abcam_peak_1294	0	-
chr11	69902669	69902670	m6AIP_abcam_peak_1295	0	+
chr11	69908874	69908875	m6AIP_abcam_peak_1296	0	+
chr11	70010984	70010985	m6AIP_abcam_peak_1300	0	+
chr11	70394260	70394261	m6AIP_abcam_peak_1303b	0	-
chr11	70403538	70403539	m6AIP_abcam_peak_1305a	0	-
chr11	70403697	70403698	m6AIP_abcam_peak_1305b	0	-
chr11	70403849	70403850	m6AIP_abcam_peak_1305c	0	-
chr11	70409187	70409188	m6AIP_abcam_peak_1306a	0	-
chr11	70409281	70409282	m6AIP_abcam_peak_1306b	0	-
chr11	70642398	70642399	m6AIP_abcam_peak_1309	0	-
chr11	70726278	70726279	m6AIP_abcam_peak_1310	0	+
chr11	70772213	70772214	m6AIP_abcam_peak_1311	0	+
chr11	70949436	70949437	m6AIP_abcam_peak_1314	0	-
chr11	71020139	71020140	m6AIP_abcam_peak_1317	0	+
chr11	71024286	71024287	m6AIP_abcam_peak_1318	0	+
chr11	72161633	72161634	m6AIP_abcam_peak_1320	0	-
chr11	72447975	72447976	m6AIP_abcam_peak_1321	0	+
chr11	72635741	72635742	m6AIP_abcam_peak_1322	0	+
chr11	72644595	72644596	m6AIP_abcam_peak_1323a	0	+
chr11	72644765	72644766	m6AIP_abcam_peak_1323b	0	+
chr11	72724514	72724515	m6AIP_abcam_peak_1324	0	+
chr11	73134474	73134475	m6AIP_abcam_peak_1327	0	-
chr11	73136458	73136459	m6AIP_abcam_peak_1329	0	-
chr11	74777770	74777771	m6AIP_abcam_peak_1334a	0	+
chr11	74777912	74777913	m6AIP_abcam_peak_1334b	0	+
chr11	74839394	74839395	m6AIP_abcam_peak_1335	0	+
chr11	74903826	74903827	m6AIP_abcam_peak_1338	0	+
chr11	74929014	74929015	m6AIP_abcam_peak_1339	0	+
chr11	74929398	74929399	m6AIP_abcam_peak_1340a	0	+
chr11	74929493	74929494	m6AIP_abcam_peak_1340b	0	+
chr11	75091574	75091575	m6AIP_abcam_peak_1342	0	+
chr11	75366347	75366348	m6AIP_abcam_peak_1343	0	+
chr11	75588762	75588763	m6AIP_abcam_peak_1347	0	+
chr11	75589322	75589323	m6AIP_abcam_peak_1348	0	+
chr11	75753566	75753567	m6AIP_abcam_peak_1352a	0	+
chr11	75753695	75753696	m6AIP_abcam_peak_1352b	0	+
chr11	75753804	75753805	m6AIP_abcam_peak_1352c	0	+
chr11	76466423	76466424	m6AIP_abcam_peak_1355	0	-
chr11	76979422	76979423	m6AIP_abcam_peak_1356	0	+
chr11	77046007	77046008	m6AIP_abcam_peak_1357b	0	-
chr11	77046163	77046164	m6AIP_abcam_peak_1357c	0	-
chr11	77046317	77046318	m6AIP_abcam_peak_1357d	0	-
chr11	77455396	77455397	m6AIP_abcam_peak_1359	0	+
chr11	77606999	77607000	m6AIP_abcam_peak_1361	0	-
chr11	77692052	77692053	m6AIP_abcam_peak_1362a	0	+
chr11	77692280	77692281	m6AIP_abcam_peak_1362b	0	+
chr11	77837697	77837698	m6AIP_abcam_peak_1368	0	+
chr11	77846386	77846387	m6AIP_abcam_peak_1369	0	+
chr11	77846887	77846888	m6AIP_abcam_peak_1370	0	+
chr11	77847324	77847325	m6AIP_abcam_peak_1371	0	+
chr11	78094870	78094871	m6AIP_abcam_peak_1377	0	+
chr11	78156911	78156912	m6AIP_abcam_peak_1378a	0	-
chr11	78157097	78157098	m6AIP_abcam_peak_1378b	0	-
chr11	78213405	78213406	m6AIP_abcam_peak_1381	0	-
chr11	78232777	78232778	m6AIP_abcam_peak_1382	0	-
chr11	78278086	78278087	m6AIP_abcam_peak_1386	0	+
chr11	78278535	78278536	m6AIP_abcam_peak_1387	0	+
chr11	78518727	78518728	m6AIP_abcam_peak_1390	0	+
chr11	78592027	78592028	m6AIP_abcam_peak_1391	0	-
chr11	78616699	78616700	m6AIP_abcam_peak_1392	0	-
chr11	79974012	79974013	m6AIP_abcam_peak_1396	0	-
chr11	79974733	79974734	m6AIP_abcam_peak_1397	0	-
chr11	80080426	80080427	m6AIP_abcam_peak_1399	0	-
chr11	80094261	80094262	m6AIP_abcam_peak_1400a	0	+
chr11	80094669	80094670	m6AIP_abcam_peak_1401	0	+
chr11	80095200	80095201	m6AIP_abcam_peak_1402	0	+
chr11	80132818	80132819	m6AIP_abcam_peak_1403	0	+
chr11	80405135	80405136	m6AIP_abcam_peak_1405	0	+
chr11	82802211	82802212	m6AIP_abcam_peak_1409	0	+
chr11	83488942	83488943	m6AIP_abcam_peak_1412	0	+
chr11	83504645	83504646	m6AIP_abcam_peak_1413a	0	+
chr11	83504861	83504862	m6AIP_abcam_peak_1413b	0	+
chr11	84094488	84094489	m6AIP_abcam_peak_1419	0	-
chr11	84510343	84510344	m6AIP_abcam_peak_1421	0	-
chr11	85357192	85357193	m6AIP_abcam_peak_1424	0	+
chr11	85679714	85679715	m6AIP_abcam_peak_1425	0	+
chr11	86096145	86096146	m6AIP_abcam_peak_1426	0	-
chr11	86204037	86204038	m6AIP_abcam_peak_1427	0	+
chr11	86231535	86231536	m6AIP_abcam_peak_1428	0	-
chr11	86301378	86301379	m6AIP_abcam_peak_1430	0	-
chr11	86511064	86511065	m6AIP_abcam_peak_1433	0	-
chr11	87085960	87085961	m6AIP_abcam_peak_1436	0	-
chr11	87122049	87122050	m6AIP_abcam_peak_1437	0	+
chr11	87133904	87133905	m6AIP_abcam_peak_1438	0	+
chr11	87139341	87139342	m6AIP_abcam_peak_1439	0	+
chr11	87468293	87468294	m6AIP_abcam_peak_1440	0	+
chr11	88049081	88049082	m6AIP_abcam_peak_1445	0	+
chr11	88073259	88073260	m6AIP_abcam_peak_1446	0	+
chr11	88340348	88340349	m6AIP_abcam_peak_1447	0	-
chr11	88461844	88461845	m6AIP_abcam_peak_1448	0	-
chr11	88463857	88463858	m6AIP_abcam_peak_1449	0	-
chr11	88498587	88498588	m6AIP_abcam_peak_1450	0	-
chr11	88632239	88632240	m6AIP_abcam_peak_1451	0	-
chr11	88696198	88696199	m6AIP_abcam_peak_1452	0	-
chr11	88705610	88705611	m6AIP_abcam_peak_1453a	0	-
chr11	88705714	88705715	m6AIP_abcam_peak_1453b	0	-
chr11	88844666	88844667	m6AIP_abcam_peak_1454	0	-
chr11	89009110	89009111	m6AIP_abcam_peak_1456	0	+
chr11	89016042	89016043	m6AIP_abcam_peak_1457	0	+
chr11	93886792	93886793	m6AIP_abcam_peak_1460	0	+
chr11	94295986	94295987	m6AIP_abcam_peak_1462	0	-
chr11	94297065	94297066	m6AIP_abcam_peak_1463	0	-
chr11	94303173	94303174	m6AIP_abcam_peak_1464	0	-
chr11	95292791	95292792	m6AIP_abcam_peak_1472	0	-
chr11	95296800	95296801	m6AIP_abcam_peak_1473	0	-
chr11	95429748	95429749	m6AIP_abcam_peak_1474	0	+
chr11	95749721	95749722	m6AIP_abcam_peak_1477	0	+
chr11	95771817	95771818	m6AIP_abcam_peak_1480	0	+
chr11	95993275	95993276	m6AIP_abcam_peak_1481	0	-
chr11	96684154	96684155	m6AIP_abcam_peak_1482	0	-
chr11	96822247	96822248	m6AIP_abcam_peak_1485	0	-
chr11	97209448	97209449	m6AIP_abcam_peak_1487	0	-
chr11	97624618	97624619	m6AIP_abcam_peak_1491	0	+
chr11	97624956	97624957	m6AIP_abcam_peak_1492	0	+
chr11	97655621	97655622	m6AIP_abcam_peak_1494	0	-
chr11	97657690	97657691	m6AIP_abcam_peak_1495	0	-
chr11	97668752	97668753	m6AIP_abcam_peak_1496	0	+
chr11	97690010	97690011	m6AIP_abcam_peak_1497	0	-
chr11	97763286	97763287	m6AIP_abcam_peak_1500	0	-
chr11	98192143	98192144	m6AIP_abcam_peak_1504	0	-
chr11	98222609	98222610	m6AIP_abcam_peak_1508	0	+
chr11	98821501	98821502	m6AIP_abcam_peak_1514	0	+
chr11	98864267	98864268	m6AIP_abcam_peak_1516	0	+
chr11	98892433	98892434	m6AIP_abcam_peak_1517	0	+
chr11	100464180	100464181	m6AIP_abcam_peak_1519	0	-
chr11	101126162	101126163	m6AIP_abcam_peak_1523	0	+
chr11	101188233	101188234	m6AIP_abcam_peak_1524	0	-
chr11	101292705	101292706	m6AIP_abcam_peak_1526	0	-
chr11	101295088	101295089	m6AIP_abcam_peak_1527	0	-
chr11	101321817	101321818	m6AIP_abcam_peak_1528	0	+
chr11	101523683	101523684	m6AIP_abcam_peak_1530	0	-
chr11	101551398	101551399	m6AIP_abcam_peak_1532	0	-
chr11	101621723	101621724	m6AIP_abcam_peak_1534	0	+
chr11	101738261	101738262	m6AIP_abcam_peak_1536	0	+
chr11	101739877	101739878	m6AIP_abcam_peak_1537	0	+
chr11	101740206	101740207	m6AIP_abcam_peak_1538	0	+
chr11	101740417	101740418	m6AIP_abcam_peak_1539	0	+
chr11	101977787	101977788	m6AIP_abcam_peak_1542	0	-
chr11	102306953	102306954	m6AIP_abcam_peak_1547	0	-
chr11	102312445	102312446	m6AIP_abcam_peak_1548	0	-
chr11	102481253	102481254	m6AIP_abcam_peak_1550	0	-
chr11	102491020	102491021	m6AIP_abcam_peak_1551	0	-
chr11	102686401	102686402	m6AIP_abcam_peak_1552	0	-
chr11	102871102	102871103	m6AIP_abcam_peak_1555a	0	-
chr11	102871197	102871198	m6AIP_abcam_peak_1555b	0	-
chr11	102994771	102994772	m6AIP_abcam_peak_1556	0	-
chr11	103099806	103099807	m6AIP_abcam_peak_1558	0	-
chr11	103138691	103138692	m6AIP_abcam_peak_1562	0	+
chr11	103370386	103370387	m6AIP_abcam_peak_1563	0	-
chr11	103377897	103377898	m6AIP_abcam_peak_1565	0	-
chr11	103393239	103393240	m6AIP_abcam_peak_1566	0	-
chr11	104328701	104328702	m6AIP_abcam_peak_1569	0	+
chr11	104370821	104370822	m6AIP_abcam_peak_1570a	0	-
chr11	104370993	104370994	m6AIP_abcam_peak_1570b	0	-
chr11	104394942	104394943	m6AIP_abcam_peak_1571	0	-
chr11	104413541	104413542	m6AIP_abcam_peak_1572	0	-
chr11	104420926	104420927	m6AIP_abcam_peak_1573	0	-
chr11	105218694	105218695	m6AIP_abcam_peak_1578	0	+
chr11	106247763	106247764	m6AIP_abcam_peak_1581a	0	+
chr11	106249547	106249548	m6AIP_abcam_peak_1582b	0	-
chr11	106252344	106252345	m6AIP_abcam_peak_1583a	0	-
chr11	106252547	106252548	m6AIP_abcam_peak_1583b	0	-
chr11	106398541	106398542	m6AIP_abcam_peak_1584a	0	-
chr11	106398640	106398641	m6AIP_abcam_peak_1584b	0	-
chr11	106716657	106716658	m6AIP_abcam_peak_1587a	0	-
chr11	106716767	106716768	m6AIP_abcam_peak_1587b	0	-
chr11	106811192	106811193	m6AIP_abcam_peak_1588	0	+
chr11	107068433	107068434	m6AIP_abcam_peak_1589	0	-
chr11	107072784	107072785	m6AIP_abcam_peak_1590a	0	-
chr11	107072995	107072996	m6AIP_abcam_peak_1590b	0	-
chr11	107074810	107074811	m6AIP_abcam_peak_1592	0	-
chr11	107076627	107076628	m6AIP_abcam_peak_1593	0	-
chr11	107102741	107102742	m6AIP_abcam_peak_1596	0	-
chr11	107131442	107131443	m6AIP_abcam_peak_1598	0	-
chr11	107267237	107267238	m6AIP_abcam_peak_1600	0	-
chr11	107302098	107302099	m6AIP_abcam_peak_1601	0	-
chr11	107313359	107313360	m6AIP_abcam_peak_1602	0	-
chr11	107328668	107328669	m6AIP_abcam_peak_1603	0	-
chr11	107385821	107385822	m6AIP_abcam_peak_1604	0	-
chr11	107457145	107457146	m6AIP_abcam_peak_1605a	0	-
chr11	107457231	107457232	m6AIP_abcam_peak_1605b	0	-
chr11	107560737	107560738	m6AIP_abcam_peak_1607	0	+
chr11	107576452	107576453	m6AIP_abcam_peak_1608a	0	+
chr11	107576540	107576541	m6AIP_abcam_peak_1608b	0	+
chr11	107577569	107577570	m6AIP_abcam_peak_1609	0	+
chr11	107597500	107597501	m6AIP_abcam_peak_1610	0	+
chr11	107617752	107617753	m6AIP_abcam_peak_1611	0	+
chr11	107646042	107646043	m6AIP_abcam_peak_1612	0	+
chr11	107672910	107672911	m6AIP_abcam_peak_1613	0	+
chr11	109011717	109011718	m6AIP_abcam_peak_1614a	0	-
chr11	109011861	109011862	m6AIP_abcam_peak_1614b	0	-
chr11	109012003	109012004	m6AIP_abcam_peak_1614c	0	-
chr11	109453142	109453143	m6AIP_abcam_peak_1616	0	-
chr11	113691123	113691124	m6AIP_abcam_peak_1621	0	+
chr11	115097759	115097760	m6AIP_abcam_peak_1624	0	-
chr11	115394425	115394426	m6AIP_abcam_peak_1625	0	+
chr11	115410817	115410818	m6AIP_abcam_peak_1626	0	+
chr11	115576080	115576081	m6AIP_abcam_peak_1629a	0	+
chr11	115608411	115608412	m6AIP_abcam_peak_1631b	0	-
chr11	115800969	115800970	m6AIP_abcam_peak_1632	0	-
chr11	115928401	115928402	m6AIP_abcam_peak_1634b	0	-
chr11	116132028	116132029	m6AIP_abcam_peak_1636	0	-
chr11	116221501	116221502	m6AIP_abcam_peak_1639	0	+
chr11	116837541	116837542	m6AIP_abcam_peak_1643	0	-
chr11	117661861	117661862	m6AIP_abcam_peak_1644	0	+
chr11	117691513	117691514	m6AIP_abcam_peak_1645	0	+
chr11	118263782	118263783	m6AIP_abcam_peak_1657	0	-
chr11	118411065	118411066	m6AIP_abcam_peak_1659	0	-
chr11	119685226	119685227	m6AIP_abcam_peak_1670	0	+
chr11	119829660	119829661	m6AIP_abcam_peak_1671	0	+
chr11	120105415	120105416	m6AIP_abcam_peak_1674	0	-
chr11	120258238	120258239	m6AIP_abcam_peak_1675	0	+
chr11	120258623	120258624	m6AIP_abcam_peak_1676	0	+
chr11	120369311	120369312	m6AIP_abcam_peak_1680	0	-
chr11	120465404	120465405	m6AIP_abcam_peak_1683	0	-
chr11	120579233	120579234	m6AIP_abcam_peak_1686	0	-
chr11	120634113	120634114	m6AIP_abcam_peak_1689	0	+
chr11	120659528	120659529	m6AIP_abcam_peak_1690	0	-
chr11	121266279	121266280	m6AIP_abcam_peak_1695	0	+
chr11	121453312	121453313	m6AIP_abcam_peak_1697	0	+
chr11	121941763	121941764	m6AIP_abcam_peak_1700	0	-
chr12	3455286	3455287	m6AIP_abcam_peak_1704	0	+
chr12	3477130	3477131	m6AIP_abcam_peak_1705	0	+
chr12	3907826	3907827	m6AIP_abcam_peak_1710	0	+
chr12	4248017	4248018	m6AIP_abcam_peak_1712	0	-
chr12	4276574	4276575	m6AIP_abcam_peak_1713	0	+
chr12	4276790	4276791	m6AIP_abcam_peak_1714a	0	+
chr12	4276921	4276922	m6AIP_abcam_peak_1714b	0	+
chr12	4466817	4466818	m6AIP_abcam_peak_1716	0	-
chr12	4467071	4467072	m6AIP_abcam_peak_1717	0	-
chr12	4468288	4468289	m6AIP_abcam_peak_1718	0	-
chr12	4634658	4634659	m6AIP_abcam_peak_1719	0	+
chr12	4635573	4635574	m6AIP_abcam_peak_1720	0	+
chr12	4819617	4819618	m6AIP_abcam_peak_1722	0	+
chr12	4851661	4851662	m6AIP_abcam_peak_1726	0	+
chr12	4880568	4880569	m6AIP_abcam_peak_1727	0	-
chr12	5031519	5031520	m6AIP_abcam_peak_1728a	0	+
chr12	8681003	8681004	m6AIP_abcam_peak_1732a	0	+
chr12	8992039	8992040	m6AIP_abcam_peak_1733	0	-
chr12	11242021	11242022	m6AIP_abcam_peak_1734a	0	-
chr12	11242096	11242097	m6AIP_abcam_peak_1734b	0	-
chr12	11289957	11289958	m6AIP_abcam_peak_1735	0	+
chr12	12310222	12310223	m6AIP_abcam_peak_1736	0	+
chr12	12343513	12343514	m6AIP_abcam_peak_1737	0	+
chr12	13238206	13238207	m6AIP_abcam_peak_1739	0	-
chr12	16984703	16984704	m6AIP_abcam_peak_1740a	0	+
chr12	18043287	18043288	m6AIP_abcam_peak_1741	0	+
chr12	18043853	18043854	m6AIP_abcam_peak_1742	0	+
chr12	18046375	18046376	m6AIP_abcam_peak_1743	0	+
chr12	18140396	18140397	m6AIP_abcam_peak_1744	0	+
chr12	19292217	19292218	m6AIP_abcam_peak_1746	0	+
chr12	19308843	19308844	m6AIP_abcam_peak_1747	0	+
chr12	19862050	19862051	m6AIP_abcam_peak_1748	0	-
chr12	19862457	19862458	m6AIP_abcam_peak_1749	0	-
chr12	19866751	19866752	m6AIP_abcam_peak_1750	0	-
chr12	20294286	20294287	m6AIP_abcam_peak_1751	0	+
chr12	20623022	20623023	m6AIP_abcam_peak_1753	0	+
chr12	20646115	20646116	m6AIP_abcam_peak_1754	0	+
chr12	20658679	20658680	m6AIP_abcam_peak_1755	0	+
chr12	20807284	20807285	m6AIP_abcam_peak_1757	0	-
chr12	20810720	20810721	m6AIP_abcam_peak_1758	0	-
chr12	20915135	20915136	m6AIP_abcam_peak_1759	0	-
chr12	21016477	21016478	m6AIP_abcam_peak_1760a	0	+
chr12	21016647	21016648	m6AIP_abcam_peak_1760b	0	+
chr12	21022264	21022265	m6AIP_abcam_peak_1761	0	+
chr12	21890313	21890314	m6AIP_abcam_peak_1763	0	-
chr12	22137273	22137274	m6AIP_abcam_peak_1764	0	-
chr12	23261139	23261140	m6AIP_abcam_peak_1765a	0	-
chr12	23261283	23261284	m6AIP_abcam_peak_1765b	0	-
chr12	23297125	23297126	m6AIP_abcam_peak_1766	0	-
chr12	24652171	24652172	m6AIP_abcam_peak_1767a	0	+
chr12	24652306	24652307	m6AIP_abcam_peak_1767b	0	+
chr12	24652406	24652407	m6AIP_abcam_peak_1767c	0	+
chr12	24655634	24655635	m6AIP_abcam_peak_1769	0	+
chr12	24837866	24837867	m6AIP_abcam_peak_1770a	0	+
chr12	24838002	24838003	m6AIP_abcam_peak_1770b	0	+
chr12	24908166	24908167	m6AIP_abcam_peak_1771	0	+
chr12	25043148	25043149	m6AIP_abcam_peak_1773	0	+
chr12	28634041	28634042	m6AIP_abcam_peak_1774	0	-
chr12	28658988	28658989	m6AIP_abcam_peak_1775	0	+
chr12	28769118	28769119	m6AIP_abcam_peak_1777	0	+
chr12	31487791	31487792	m6AIP_abcam_peak_1778c	0	-
chr12	32829586	32829587	m6AIP_abcam_peak_1779	0	+
chr12	35792728	35792729	m6AIP_abcam_peak_1784	0	-
chr12	36154353	36154354	m6AIP_abcam_peak_1785	0	-
chr12	41146765	41146766	m6AIP_abcam_peak_1787	0	+
chr12	41170882	41170883	m6AIP_abcam_peak_1788a	0	+
chr12	41171064	41171065	m6AIP_abcam_peak_1788b	0	+
chr12	41186456	41186457	m6AIP_abcam_peak_1789	0	+
chr12	41221289	41221290	m6AIP_abcam_peak_1790	0	+
chr12	41322353	41322354	m6AIP_abcam_peak_1791	0	+
chr12	41374914	41374915	m6AIP_abcam_peak_1792	0	+
chr12	41423951	41423952	m6AIP_abcam_peak_1793	0	-
chr12	51225657	51225658	m6AIP_abcam_peak_1796	0	+
chr12	51226711	51226712	m6AIP_abcam_peak_1797a	0	+
chr12	51226886	51226887	m6AIP_abcam_peak_1797b	0	+
chr12	51370367	51370368	m6AIP_abcam_peak_1798	0	+
chr12	51372605	51372606	m6AIP_abcam_peak_1799	0	+
chr12	51635460	51635461	m6AIP_abcam_peak_1801a	0	-
chr12	51635591	51635592	m6AIP_abcam_peak_1801b	0	-
chr12	52518148	52518149	m6AIP_abcam_peak_1806	0	+
chr12	52567218	52567219	m6AIP_abcam_peak_1807	0	+
chr12	57283655	57283656	m6AIP_abcam_peak_1810	0	+
chr12	59071588	59071589	m6AIP_abcam_peak_1811a	0	+
chr12	59071842	59071843	m6AIP_abcam_peak_1811b	0	+
chr12	59135364	59135365	m6AIP_abcam_peak_1812	0	+
chr12	64954659	64954660	m6AIP_abcam_peak_1814	0	-
chr12	65146414	65146415	m6AIP_abcam_peak_1821	0	-
chr12	65161562	65161563	m6AIP_abcam_peak_1823	0	-
chr12	66282064	66282065	m6AIP_abcam_peak_1824	0	-
chr12	69585416	69585417	m6AIP_abcam_peak_1827	0	-
chr12	69729295	69729296	m6AIP_abcam_peak_1828	0	+
chr12	70985988	70985989	m6AIP_abcam_peak_1830	0	+
chr12	71067174	71067175	m6AIP_abcam_peak_1831	0	+
chr12	71069865	71069866	m6AIP_abcam_peak_1832	0	+
chr12	71318789	71318790	m6AIP_abcam_peak_1835	0	+
chr12	71951223	71951224	m6AIP_abcam_peak_1836	0	+
chr12	71989668	71989669	m6AIP_abcam_peak_1837	0	+
chr12	72125962	72125963	m6AIP_abcam_peak_1838	0	+
chr12	72774226	72774227	m6AIP_abcam_peak_1840	0	+
chr12	72909403	72909404	m6AIP_abcam_peak_1843	0	-
chr12	73127885	73127886	m6AIP_abcam_peak_1847	0	-
chr12	73256337	73256338	m6AIP_abcam_peak_1848	0	+
chr12	75497914	75497915	m6AIP_abcam_peak_1850	0	-
chr12	75541707	75541708	m6AIP_abcam_peak_1851	0	-
chr12	75930934	75930935	m6AIP_abcam_peak_1853	0	+
chr12	76232030	76232031	m6AIP_abcam_peak_1854	0	+
chr12	76283980	76283981	m6AIP_abcam_peak_1855	0	+
chr12	76386067	76386068	m6AIP_abcam_peak_1856a	0	+
chr12	76386155	76386156	m6AIP_abcam_peak_1856b	0	+
chr12	76386630	76386631	m6AIP_abcam_peak_1857	0	+
chr12	76450628	76450629	m6AIP_abcam_peak_1858	0	+
chr12	76578304	76578305	m6AIP_abcam_peak_1859a	0	+
chr12	76937950	76937951	m6AIP_abcam_peak_1861a	0	-
chr12	77603512	77603513	m6AIP_abcam_peak_1862a	0	+
chr12	77603623	77603624	m6AIP_abcam_peak_1862b	0	+
chr12	77616412	77616413	m6AIP_abcam_peak_1863	0	+
chr12	78229029	78229030	m6AIP_abcam_peak_1864	0	+
chr12	79072128	79072129	m6AIP_abcam_peak_1867	0	-
chr12	79242421	79242422	m6AIP_abcam_peak_1868	0	-
chr12	79351533	79351534	m6AIP_abcam_peak_1871	0	+
chr12	79367877	79367878	m6AIP_abcam_peak_1872	0	+
chr12	79414194	79414195	m6AIP_abcam_peak_1873	0	+
chr12	79416086	79416087	m6AIP_abcam_peak_1875	0	+
chr12	79416547	79416548	m6AIP_abcam_peak_1876	0	+
chr12	79454587	79454588	m6AIP_abcam_peak_1877	0	+
chr12	79570575	79570576	m6AIP_abcam_peak_1878	0	+
chr12	80260095	80260096	m6AIP_abcam_peak_1879	0	-
chr12	80339150	80339151	m6AIP_abcam_peak_1881a	0	-
chr12	80339302	80339303	m6AIP_abcam_peak_1881b	0	-
chr12	80644844	80644845	m6AIP_abcam_peak_1882	0	+
chr12	80722192	80722193	m6AIP_abcam_peak_1883	0	+
chr12	80838652	80838653	m6AIP_abcam_peak_1884	0	+
chr12	81413183	81413184	m6AIP_abcam_peak_1886	0	-
chr12	81467059	81467060	m6AIP_abcam_peak_1888	0	-
chr12	81493550	81493551	m6AIP_abcam_peak_1889	0	-
chr12	82191763	82191764	m6AIP_abcam_peak_1894	0	+
chr12	82210385	82210386	m6AIP_abcam_peak_1895	0	+
chr12	82239534	82239535	m6AIP_abcam_peak_1896	0	+
chr12	82396602	82396603	m6AIP_abcam_peak_1898	0	+
chr12	83568570	83568571	m6AIP_abcam_peak_1900	0	-
chr12	83664078	83664079	m6AIP_abcam_peak_1903	0	+
chr12	83668169	83668170	m6AIP_abcam_peak_1904	0	+
chr12	83672765	83672766	m6AIP_abcam_peak_1905	0	+
chr12	84151758	84151759	m6AIP_abcam_peak_1908	0	-
chr12	84173485	84173486	m6AIP_abcam_peak_1910b	0	-
chr12	84173598	84173599	m6AIP_abcam_peak_1910c	0	-
chr12	84209256	84209257	m6AIP_abcam_peak_1911	0	-
chr12	84323231	84323232	m6AIP_abcam_peak_1912	0	+
chr12	84367076	84367077	m6AIP_abcam_peak_1913	0	+
chr12	84418005	84418006	m6AIP_abcam_peak_1914	0	+
chr12	84454460	84454461	m6AIP_abcam_peak_1915	0	+
chr12	84996936	84996937	m6AIP_abcam_peak_1917a	0	+
chr12	84997158	84997159	m6AIP_abcam_peak_1917b	0	+
chr12	85015331	85015332	m6AIP_abcam_peak_1919	0	+
chr12	86477793	86477794	m6AIP_abcam_peak_1926	0	+
chr12	86478713	86478714	m6AIP_abcam_peak_1927	0	+
chr12	91205719	91205720	m6AIP_abcam_peak_1934	0	-
chr12	91260102	91260103	m6AIP_abcam_peak_1935a	0	-
chr12	91260221	91260222	m6AIP_abcam_peak_1935b	0	-
chr12	91647354	91647355	m6AIP_abcam_peak_1936	0	-
chr12	91647642	91647643	m6AIP_abcam_peak_1937	0	-
chr12	91821098	91821099	m6AIP_abcam_peak_1940	0	-
chr12	98688493	98688494	m6AIP_abcam_peak_1942	0	-
chr12	98689004	98689005	m6AIP_abcam_peak_1943	0	-
chr12	98894772	98894773	m6AIP_abcam_peak_1945	0	-
chr12	99261573	99261574	m6AIP_abcam_peak_1946	0	-
chr12	99289185	99289186	m6AIP_abcam_peak_1947	0	-
chr12	99328234	99328235	m6AIP_abcam_peak_1948	0	-
chr12	99363645	99363646	m6AIP_abcam_peak_1949	0	-
chr12	99891534	99891535	m6AIP_abcam_peak_1952a	0	+
chr12	100149941	100149942	m6AIP_abcam_peak_1954	0	-
chr12	100924876	100924877	m6AIP_abcam_peak_1956	0	-
chr12	101058760	101058761	m6AIP_abcam_peak_1958b	0	-
chr12	101889525	101889526	m6AIP_abcam_peak_1961	0	-
chr12	102561923	102561924	m6AIP_abcam_peak_1963	0	+
chr12	102624851	102624852	m6AIP_abcam_peak_1965	0	-
chr12	102675056	102675057	m6AIP_abcam_peak_1966	0	-
chr12	102690870	102690871	m6AIP_abcam_peak_1967a	0	-
chr12	102690942	102690943	m6AIP_abcam_peak_1967b	0	-
chr12	102749314	102749315	m6AIP_abcam_peak_1968	0	-
chr12	102757274	102757275	m6AIP_abcam_peak_1970	0	-
chr12	102868023	102868024	m6AIP_abcam_peak_1972	0	-
chr12	105592677	105592678	m6AIP_abcam_peak_1980	0	+
chr12	105833354	105833355	m6AIP_abcam_peak_1981	0	+
chr12	106017479	106017480	m6AIP_abcam_peak_1983a	0	+
chr12	106017616	106017617	m6AIP_abcam_peak_1983b	0	+
chr12	106017909	106017910	m6AIP_abcam_peak_1983c	0	+
chr12	108107435	108107436	m6AIP_abcam_peak_1984a	0	-
chr12	108107583	108107584	m6AIP_abcam_peak_1984b	0	-
chr12	108167709	108167710	m6AIP_abcam_peak_1985	0	-
chr12	108198117	108198118	m6AIP_abcam_peak_1986a	0	+
chr12	108198170	108198171	m6AIP_abcam_peak_1986b	0	+
chr12	108805659	108805660	m6AIP_abcam_peak_1987	0	+
chr12	108807909	108807910	m6AIP_abcam_peak_1988	0	+
chr12	108847686	108847687	m6AIP_abcam_peak_1990	0	-
chr12	108906584	108906585	m6AIP_abcam_peak_1991	0	+
chr12	108949884	108949885	m6AIP_abcam_peak_1992	0	+
chr12	109559941	109559942	m6AIP_abcam_peak_1993	0	+
chr12	109571438	109571439	m6AIP_abcam_peak_1994a	0	+
chr12	109660747	109660748	m6AIP_abcam_peak_1996a	0	+
chr12	109668931	109668932	m6AIP_abcam_peak_1997	0	+
chr12	109696545	109696546	m6AIP_abcam_peak_1998	0	+
chr12	110501664	110501665	m6AIP_abcam_peak_1999	0	+
chr12	110784570	110784571	m6AIP_abcam_peak_2001	0	+
chr12	111293896	111293897	m6AIP_abcam_peak_2009b	0	-
chr12	111657273	111657274	m6AIP_abcam_peak_2010	0	+
chr12	111711097	111711098	m6AIP_abcam_peak_2012	0	-
chr12	111789404	111789405	m6AIP_abcam_peak_2013	0	+
chr12	111791189	111791190	m6AIP_abcam_peak_2014a	0	+
chr12	111791325	111791326	m6AIP_abcam_peak_2014b	0	+
chr12	111797737	111797738	m6AIP_abcam_peak_2015	0	+
chr12	112180627	112180628	m6AIP_abcam_peak_2017	0	+
chr12	112741269	112741270	m6AIP_abcam_peak_2023	0	+
chr12	112785199	112785200	m6AIP_abcam_peak_2028b	0	-
chr12	112789256	112789257	m6AIP_abcam_peak_2029a	0	-
chr12	112789493	112789494	m6AIP_abcam_peak_2029b	0	-
chr12	112789753	112789754	m6AIP_abcam_peak_2029c	0	-
chr12	112821674	112821675	m6AIP_abcam_peak_2030c	0	-
chr12	112824840	112824841	m6AIP_abcam_peak_2031	0	-
chr12	112919380	112919381	m6AIP_abcam_peak_2032a	0	-
chr12	112919559	112919560	m6AIP_abcam_peak_2032b	0	-
chr12	112959061	112959062	m6AIP_abcam_peak_2033	0	-
chr12	116059023	116059024	m6AIP_abcam_peak_2038	0	+
chr12	116248181	116248182	m6AIP_abcam_peak_2039	0	-
chr12	116256028	116256029	m6AIP_abcam_peak_2040	0	-
chr13	3485555	3485556	m6AIP_abcam_peak_2045	0	+
chr13	3883098	3883099	m6AIP_abcam_peak_2047	0	-
chr13	6601710	6601711	m6AIP_abcam_peak_2051	0	-
chr13	6640505	6640506	m6AIP_abcam_peak_2052a	0	-
chr13	6640608	6640609	m6AIP_abcam_peak_2052b	0	-
chr13	6642555	6642556	m6AIP_abcam_peak_2053	0	-
chr13	8815396	8815397	m6AIP_abcam_peak_2054	0	+
chr13	8977338	8977339	m6AIP_abcam_peak_2055	0	-
chr13	9153531	9153532	m6AIP_abcam_peak_2056	0	+
chr13	9293797	9293798	m6AIP_abcam_peak_2059	0	+
chr13	9328457	9328458	m6AIP_abcam_peak_2060	0	+
chr13	9343487	9343488	m6AIP_abcam_peak_2061a	0	+
chr13	9343533	9343534	m6AIP_abcam_peak_2061b	0	+
chr13	9362449	9362450	m6AIP_abcam_peak_2062	0	+
chr13	9834375	9834376	m6AIP_abcam_peak_2064	0	-
chr13	10862199	10862200	m6AIP_abcam_peak_2065	0	+
chr13	11738047	11738048	m6AIP_abcam_peak_2066	0	-
chr13	12082066	12082067	m6AIP_abcam_peak_2067a	0	+
chr13	12082308	12082309	m6AIP_abcam_peak_2067b	0	+
chr13	12087913	12087914	m6AIP_abcam_peak_2068	0	-
chr13	12253921	12253922	m6AIP_abcam_peak_2069	0	-
chr13	13511622	13511623	m6AIP_abcam_peak_2070	0	+
chr13	14096340	14096341	m6AIP_abcam_peak_2073	0	+
chr13	14169940	14169941	m6AIP_abcam_peak_2074	0	+
chr13	14187881	14187882	m6AIP_abcam_peak_2077	0	+
chr13	14636875	14636876	m6AIP_abcam_peak_2078	0	+
chr13	15726104	15726105	m6AIP_abcam_peak_2080	0	+
chr13	17719644	17719645	m6AIP_abcam_peak_2083	0	-
chr13	17772866	17772867	m6AIP_abcam_peak_2084c	0	-
chr13	17773380	17773381	m6AIP_abcam_peak_2085	0	-
chr13	17777454	17777455	m6AIP_abcam_peak_2086	0	-
chr13	17784672	17784673	m6AIP_abcam_peak_2087	0	-
chr13	17793351	17793352	m6AIP_abcam_peak_2088	0	-
chr13	17794228	17794229	m6AIP_abcam_peak_2089	0	-
chr13	17927552	17927553	m6AIP_abcam_peak_2090	0	-
chr13	18849584	18849585	m6AIP_abcam_peak_2091	0	+
chr13	20204148	20204149	m6AIP_abcam_peak_2092	0	+
chr13	20386080	20386081	m6AIP_abcam_peak_2093	0	+
chr13	20455586	20455587	m6AIP_abcam_peak_2094	0	+
chr13	20502799	20502800	m6AIP_abcam_peak_2095	0	+
chr13	21185374	21185375	m6AIP_abcam_peak_2097a	0	+
chr13	21185467	21185468	m6AIP_abcam_peak_2097b	0	+
chr13	21188759	21188760	m6AIP_abcam_peak_2098	0	+
chr13	21395897	21395898	m6AIP_abcam_peak_2101	0	-
chr13	21520096	21520097	m6AIP_abcam_peak_2104b	0	-
chr13	28951567	28951568	m6AIP_abcam_peak_2114a	0	-
chr13	28951724	28951725	m6AIP_abcam_peak_2114b	0	-
chr13	29665959	29665960	m6AIP_abcam_peak_2115	0	-
chr13	29927947	29927948	m6AIP_abcam_peak_2117	0	-
chr13	29959789	29959790	m6AIP_abcam_peak_2118	0	-
chr13	29967278	29967279	m6AIP_abcam_peak_2119	0	-
chr13	30856202	30856203	m6AIP_abcam_peak_2120	0	-
chr13	31669246	31669247	m6AIP_abcam_peak_2121	0	-
chr13	31677260	31677261	m6AIP_abcam_peak_2122	0	-
chr13	33904586	33904587	m6AIP_abcam_peak_2123	0	-
chr13	33998787	33998788	m6AIP_abcam_peak_2124	0	-
chr13	34883762	34883763	m6AIP_abcam_peak_2126	0	+
chr13	34888130	34888131	m6AIP_abcam_peak_2127	0	+
chr13	35797569	35797570	m6AIP_abcam_peak_2129	0	+
chr13	35815918	35815919	m6AIP_abcam_peak_2130	0	+
chr13	35869891	35869892	m6AIP_abcam_peak_2131	0	+
chr13	36010418	36010419	m6AIP_abcam_peak_2132	0	-
chr13	36060468	36060469	m6AIP_abcam_peak_2133	0	-
chr13	36079804	36079805	m6AIP_abcam_peak_2134	0	-
chr13	36173044	36173045	m6AIP_abcam_peak_2135	0	+
chr13	36382883	36382884	m6AIP_abcam_peak_2137	0	+
chr13	37947498	37947499	m6AIP_abcam_peak_2141	0	+
chr13	38191764	38191765	m6AIP_abcam_peak_2143	0	+
chr13	38501481	38501482	m6AIP_abcam_peak_2146	0	-
chr13	40887092	40887093	m6AIP_abcam_peak_2147	0	+
chr13	40887858	40887859	m6AIP_abcam_peak_2148	0	+
chr13	40888188	40888189	m6AIP_abcam_peak_2149	0	+
chr13	40890759	40890760	m6AIP_abcam_peak_2150	0	+
chr13	40893298	40893299	m6AIP_abcam_peak_2151	0	+
chr13	40903273	40903274	m6AIP_abcam_peak_2152	0	+
chr13	40957380	40957381	m6AIP_abcam_peak_2154	0	+
chr13	42154846	42154847	m6AIP_abcam_peak_2156a	0	+
chr13	42154946	42154947	m6AIP_abcam_peak_2156b	0	+
chr13	42158231	42158232	m6AIP_abcam_peak_2157	0	+
chr13	42181738	42181739	m6AIP_abcam_peak_2158	0	+
chr13	42183633	42183634	m6AIP_abcam_peak_2159a	0	+
chr13	42183754	42183755	m6AIP_abcam_peak_2159b	0	+
chr13	43474000	43474001	m6AIP_abcam_peak_2160	0	-
chr13	44768674	44768675	m6AIP_abcam_peak_2161a	0	+
chr13	44768726	44768727	m6AIP_abcam_peak_2161b	0	+
chr13	44768763	44768764	m6AIP_abcam_peak_2161c	0	+
chr13	44902767	44902768	m6AIP_abcam_peak_2163	0	+
chr13	46716094	46716095	m6AIP_abcam_peak_2166	0	-
chr13	47102074	47102075	m6AIP_abcam_peak_2168	0	-
chr13	47105627	47105628	m6AIP_abcam_peak_2169	0	-
chr13	48490297	48490298	m6AIP_abcam_peak_2171	0	-
chr13	49593147	49593148	m6AIP_abcam_peak_2173	0	-
chr13	49594332	49594333	m6AIP_abcam_peak_2174	0	-
chr13	49594549	49594550	m6AIP_abcam_peak_2175	0	-
chr13	49594762	49594763	m6AIP_abcam_peak_2176	0	-
chr13	49598792	49598793	m6AIP_abcam_peak_2177a	0	-
chr13	49598923	49598924	m6AIP_abcam_peak_2177b	0	-
chr13	49599760	49599761	m6AIP_abcam_peak_2178	0	-
chr13	51133628	51133629	m6AIP_abcam_peak_2180	0	+
chr13	52630168	52630169	m6AIP_abcam_peak_2185	0	+
chr13	52646717	52646718	m6AIP_abcam_peak_2187	0	+
chr13	53188400	53188401	m6AIP_abcam_peak_2192	0	+
chr13	53210908	53210909	m6AIP_abcam_peak_2193	0	-
chr13	53243756	53243757	m6AIP_abcam_peak_2194	0	-
chr13	54094465	54094466	m6AIP_abcam_peak_2196	0	+
chr13	54460080	54460081	m6AIP_abcam_peak_2198	0	-
chr13	54525320	54525321	m6AIP_abcam_peak_2200	0	+
chr13	54525826	54525827	m6AIP_abcam_peak_2201	0	+
chr13	54526586	54526587	m6AIP_abcam_peak_2202	0	+
chr13	54597423	54597424	m6AIP_abcam_peak_2203	0	-
chr13	54598693	54598694	m6AIP_abcam_peak_2204	0	-
chr13	54661089	54661090	m6AIP_abcam_peak_2205	0	+
chr13	55213573	55213574	m6AIP_abcam_peak_2207a	0	+
chr13	55245840	55245841	m6AIP_abcam_peak_2208a	0	+
chr13	55247874	55247875	m6AIP_abcam_peak_2210c	0	+
chr13	55481644	55481645	m6AIP_abcam_peak_2212	0	-
chr13	55609772	55609773	m6AIP_abcam_peak_2214	0	+
chr13	55647687	55647688	m6AIP_abcam_peak_2216	0	+
chr13	55650446	55650447	m6AIP_abcam_peak_2217	0	+
chr13	55661561	55661562	m6AIP_abcam_peak_2218	0	+
chr13	59587660	59587661	m6AIP_abcam_peak_2220	0	+
chr13	59645224	59645225	m6AIP_abcam_peak_2221	0	-
chr13	59702064	59702065	m6AIP_abcam_peak_2222	0	-
chr13	59702387	59702388	m6AIP_abcam_peak_2223	0	-
chr13	59703300	59703301	m6AIP_abcam_peak_2224a	0	-
chr13	59703433	59703434	m6AIP_abcam_peak_2224b	0	-
chr13	59709890	59709891	m6AIP_abcam_peak_2225a	0	-
chr13	59709988	59709989	m6AIP_abcam_peak_2225b	0	-
chr13	59710604	59710605	m6AIP_abcam_peak_2226	0	-
chr13	59715881	59715882	m6AIP_abcam_peak_2227	0	+
chr13	62021667	62021668	m6AIP_abcam_peak_2233	0	+
chr13	62135822	62135823	m6AIP_abcam_peak_2235	0	+
chr13	62142331	62142332	m6AIP_abcam_peak_2236	0	+
chr13	62173521	62173522	m6AIP_abcam_peak_2237a	0	+
chr13	62173639	62173640	m6AIP_abcam_peak_2237b	0	+
chr13	62174209	62174210	m6AIP_abcam_peak_2238	0	+
chr13	62221613	62221614	m6AIP_abcam_peak_2239	0	+
chr13	62377617	62377618	m6AIP_abcam_peak_2242	0	-
chr13	62397768	62397769	m6AIP_abcam_peak_2243a	0	-
chr13	62397792	62397793	m6AIP_abcam_peak_2243b	0	-
chr13	62461246	62461247	m6AIP_abcam_peak_2246	0	-
chr13	62544436	62544437	m6AIP_abcam_peak_2247	0	-
chr13	62603901	62603902	m6AIP_abcam_peak_2249b	0	-
chr13	62670275	62670276	m6AIP_abcam_peak_2250a	0	-
chr13	62670383	62670384	m6AIP_abcam_peak_2250b	0	-
chr13	63015287	63015288	m6AIP_abcam_peak_2252a	0	+
chr13	63286147	63286148	m6AIP_abcam_peak_2254	0	+
chr13	63860881	63860882	m6AIP_abcam_peak_2259a	0	+
chr13	63861001	63861002	m6AIP_abcam_peak_2259b	0	+
chr13	64206436	64206437	m6AIP_abcam_peak_2263	0	-
chr13	64214269	64214270	m6AIP_abcam_peak_2264	0	-
chr13	65249414	65249415	m6AIP_abcam_peak_2266	0	+
chr13	65296386	65296387	m6AIP_abcam_peak_2267a	0	+
chr13	65336925	65336926	m6AIP_abcam_peak_2268	0	-
chr13	65531964	65531965	m6AIP_abcam_peak_2269	0	-
chr13	66918722	66918723	m6AIP_abcam_peak_2272	0	-
chr13	67407885	67407886	m6AIP_abcam_peak_2274a	0	-
chr13	67415102	67415103	m6AIP_abcam_peak_2276	0	-
chr13	67670574	67670575	m6AIP_abcam_peak_2278	0	-
chr13	67707084	67707085	m6AIP_abcam_peak_2279	0	-
chr13	68584438	68584439	m6AIP_abcam_peak_2283	0	+
chr13	68584741	68584742	m6AIP_abcam_peak_2284	0	+
chr13	70603181	70603182	m6AIP_abcam_peak_2287	0	-
chr13	73346703	73346704	m6AIP_abcam_peak_2292	0	-
chr13	73776968	73776969	m6AIP_abcam_peak_2295	0	+
chr13	73804248	73804249	m6AIP_abcam_peak_2296	0	+
chr13	73935885	73935886	m6AIP_abcam_peak_2299	0	-
chr13	74447217	74447218	m6AIP_abcam_peak_2304	0	-
chr13	74461359	74461360	m6AIP_abcam_peak_2305	0	-
chr13	74553639	74553640	m6AIP_abcam_peak_2308	0	-
chr13	74562558	74562559	m6AIP_abcam_peak_2309	0	-
chr13	74605811	74605812	m6AIP_abcam_peak_2310a	0	-
chr13	75709564	75709565	m6AIP_abcam_peak_2311a	0	+
chr13	75709707	75709708	m6AIP_abcam_peak_2311b	0	+
chr13	75739517	75739518	m6AIP_abcam_peak_2312	0	+
chr13	75763850	75763851	m6AIP_abcam_peak_2313	0	+
chr13	76180429	76180430	m6AIP_abcam_peak_2314	0	+
chr13	77097722	77097723	m6AIP_abcam_peak_2315	0	-
chr13	78025337	78025338	m6AIP_abcam_peak_2317	0	+
chr13	81557223	81557224	m6AIP_abcam_peak_2321	0	-
chr13	81678187	81678188	m6AIP_abcam_peak_2323	0	-
chr13	84242111	84242112	m6AIP_abcam_peak_2324	0	+
chr13	85274788	85274789	m6AIP_abcam_peak_2326	0	-
chr13	90014232	90014233	m6AIP_abcam_peak_2329	0	-
chr13	90924972	90924973	m6AIP_abcam_peak_2330	0	+
chr13	91805847	91805848	m6AIP_abcam_peak_2331	0	-
chr13	92283103	92283104	m6AIP_abcam_peak_2332	0	-
chr13	92284699	92284700	m6AIP_abcam_peak_2333	0	-
chr13	92337201	92337202	m6AIP_abcam_peak_2334a	0	-
chr13	92337356	92337357	m6AIP_abcam_peak_2334b	0	-
chr13	92337526	92337527	m6AIP_abcam_peak_2334c	0	-
chr13	93096106	93096107	m6AIP_abcam_peak_2335	0	+
chr13	93441622	93441623	m6AIP_abcam_peak_2339	0	-
chr13	94372321	94372322	m6AIP_abcam_peak_2340a	0	+
chr13	94372355	94372356	m6AIP_abcam_peak_2340b	0	+
chr13	94440305	94440306	m6AIP_abcam_peak_2341	0	+
chr13	94477441	94477442	m6AIP_abcam_peak_2342	0	-
chr13	96483876	96483877	m6AIP_abcam_peak_2347	0	-
chr13	97082313	97082314	m6AIP_abcam_peak_2348	0	+
chr13	97087446	97087447	m6AIP_abcam_peak_2349	0	+
chr13	97096963	97096964	m6AIP_abcam_peak_2350	0	+
chr13	97163614	97163615	m6AIP_abcam_peak_2353	0	-
chr13	97190588	97190589	m6AIP_abcam_peak_2354	0	-
chr13	97246182	97246183	m6AIP_abcam_peak_2357	0	+
chr13	97251287	97251288	m6AIP_abcam_peak_2359	0	+
chr13	97458123	97458124	m6AIP_abcam_peak_2360	0	-
chr13	97467666	97467667	m6AIP_abcam_peak_2361	0	-
chr13	97501205	97501206	m6AIP_abcam_peak_2365a	0	+
chr13	97501342	97501343	m6AIP_abcam_peak_2365b	0	+
chr13	97501995	97501996	m6AIP_abcam_peak_2366	0	+
chr13	98798223	98798224	m6AIP_abcam_peak_2370	0	-
chr13	98863842	98863843	m6AIP_abcam_peak_2371	0	-
chr13	98872514	98872515	m6AIP_abcam_peak_2372	0	-
chr13	98922687	98922688	m6AIP_abcam_peak_2374a	0	-
chr13	98922819	98922820	m6AIP_abcam_peak_2374b	0	-
chr13	99373187	99373188	m6AIP_abcam_peak_2375	0	+
chr13	99425400	99425401	m6AIP_abcam_peak_2377	0	-
chr13	99425868	99425869	m6AIP_abcam_peak_2378	0	-
chr13	99429699	99429700	m6AIP_abcam_peak_2379	0	-
chr13	99433208	99433209	m6AIP_abcam_peak_2380a	0	-
chr13	99433355	99433356	m6AIP_abcam_peak_2380b	0	-
chr13	99433514	99433515	m6AIP_abcam_peak_2380c	0	-
chr13	99434146	99434147	m6AIP_abcam_peak_2381a	0	-
chr13	99434386	99434387	m6AIP_abcam_peak_2381b	0	-
chr13	100093507	100093508	m6AIP_abcam_peak_2384	0	-
chr13	100712928	100712929	m6AIP_abcam_peak_2385	0	-
chr13	103752577	103752578	m6AIP_abcam_peak_2389	0	-
chr13	104183582	104183583	m6AIP_abcam_peak_2392	0	+
chr13	104198300	104198301	m6AIP_abcam_peak_2393	0	+
chr13	104792648	104792649	m6AIP_abcam_peak_2395	0	-
chr13	104794685	104794686	m6AIP_abcam_peak_2396a	0	-
chr13	104794888	104794889	m6AIP_abcam_peak_2396b	0	-
chr13	106814952	106814953	m6AIP_abcam_peak_2397	0	-
chr13	106885967	106885968	m6AIP_abcam_peak_2398	0	-
chr13	106892022	106892023	m6AIP_abcam_peak_2399	0	-
chr13	107821903	107821904	m6AIP_abcam_peak_2401	0	-
chr13	108047641	108047642	m6AIP_abcam_peak_2402	0	+
chr13	108071577	108071578	m6AIP_abcam_peak_2403	0	-
chr13	108671293	108671294	m6AIP_abcam_peak_2404	0	+
chr13	109348284	109348285	m6AIP_abcam_peak_2406	0	+
chr13	109361187	109361188	m6AIP_abcam_peak_2407	0	+
chr13	109557164	109557165	m6AIP_abcam_peak_2408	0	+
chr13	109670932	109670933	m6AIP_abcam_peak_2409	0	+
chr13	109671136	109671137	m6AIP_abcam_peak_2410	0	+
chr13	109784174	109784175	m6AIP_abcam_peak_2411	0	-
chr13	109917446	109917447	m6AIP_abcam_peak_2412	0	+
chr13	109951491	109951492	m6AIP_abcam_peak_2414	0	+
chr13	109951748	109951749	m6AIP_abcam_peak_2415	0	+
chr13	110400276	110400277	m6AIP_abcam_peak_2416a	0	+
chr13	111792650	111792651	m6AIP_abcam_peak_2420	0	-
chr13	112468500	112468501	m6AIP_abcam_peak_2421	0	+
chr13	112470583	112470584	m6AIP_abcam_peak_2422	0	+
chr13	112504166	112504167	m6AIP_abcam_peak_2423a	0	+
chr13	112868569	112868570	m6AIP_abcam_peak_2428	0	-
chr13	113823164	113823165	m6AIP_abcam_peak_2435	0	+
chr13	113893799	113893800	m6AIP_abcam_peak_2436	0	-
chr13	113941034	113941035	m6AIP_abcam_peak_2437	0	+
chr13	113977551	113977552	m6AIP_abcam_peak_2438	0	+
chr13	114344235	114344236	m6AIP_abcam_peak_2439	0	-
chr13	119463905	119463906	m6AIP_abcam_peak_2441	0	+
chr14	7858528	7858529	m6AIP_abcam_peak_2446	0	+
chr14	7950549	7950550	m6AIP_abcam_peak_2448a	0	+
chr14	8089295	8089296	m6AIP_abcam_peak_2450a	0	+
chr14	8089323	8089324	m6AIP_abcam_peak_2450b	0	+
chr14	8222726	8222727	m6AIP_abcam_peak_2451	0	+
chr14	11554529	11554530	m6AIP_abcam_peak_2454	0	+
chr14	11626536	11626537	m6AIP_abcam_peak_2455	0	+
chr14	11627247	11627248	m6AIP_abcam_peak_2456	0	+
chr14	11785029	11785030	m6AIP_abcam_peak_2457	0	+
chr14	11966825	11966826	m6AIP_abcam_peak_2458	0	+
chr14	13849247	13849248	m6AIP_abcam_peak_2460	0	-
chr14	13853097	13853098	m6AIP_abcam_peak_2461	0	-
chr14	13960732	13960733	m6AIP_abcam_peak_2462	0	-
chr14	14756030	14756031	m6AIP_abcam_peak_2465	0	+
chr14	14763986	14763987	m6AIP_abcam_peak_2466	0	+
chr14	18215108	18215109	m6AIP_abcam_peak_2467	0	-
chr14	19278175	19278176	m6AIP_abcam_peak_2468	0	+
chr14	19772798	19772799	m6AIP_abcam_peak_2470	0	+
chr14	19811561	19811562	m6AIP_abcam_peak_2471	0	+
chr14	19912373	19912374	m6AIP_abcam_peak_2472	0	-
chr14	19932091	19932092	m6AIP_abcam_peak_2473	0	-
chr14	19932951	19932952	m6AIP_abcam_peak_2474a	0	-
chr14	19933060	19933061	m6AIP_abcam_peak_2474b	0	-
chr14	19958779	19958780	m6AIP_abcam_peak_2475	0	-
chr14	20175689	20175690	m6AIP_abcam_peak_2477	0	-
chr14	20388180	20388181	m6AIP_abcam_peak_2479	0	-
chr14	20501577	20501578	m6AIP_abcam_peak_2480	0	-
chr14	20535814	20535815	m6AIP_abcam_peak_2481	0	-
chr14	20577198	20577199	m6AIP_abcam_peak_2482	0	-
chr14	20640602	20640603	m6AIP_abcam_peak_2484	0	-
chr14	20714704	20714705	m6AIP_abcam_peak_2485	0	+
chr14	20736150	20736151	m6AIP_abcam_peak_2487a	0	-
chr14	20753889	20753890	m6AIP_abcam_peak_2488	0	-
chr14	20762870	20762871	m6AIP_abcam_peak_2489a	0	-
chr14	20762986	20762987	m6AIP_abcam_peak_2489b	0	-
chr14	21501429	21501430	m6AIP_abcam_peak_2490a	0	+
chr14	21501753	21501754	m6AIP_abcam_peak_2490b	0	+
chr14	21502174	21502175	m6AIP_abcam_peak_2491a	0	+
chr14	21502356	21502357	m6AIP_abcam_peak_2491b	0	+
chr14	21516894	21516895	m6AIP_abcam_peak_2492a	0	+
chr14	21517051	21517052	m6AIP_abcam_peak_2492b	0	+
chr14	21544428	21544429	m6AIP_abcam_peak_2493	0	+
chr14	21553318	21553319	m6AIP_abcam_peak_2494	0	+
chr14	21560150	21560151	m6AIP_abcam_peak_2495	0	+
chr14	21662277	21662278	m6AIP_abcam_peak_2496	0	+
chr14	21668460	21668461	m6AIP_abcam_peak_2497a	0	+
chr14	21668672	21668673	m6AIP_abcam_peak_2497b	0	+
chr14	21669337	21669338	m6AIP_abcam_peak_2498b	0	+
chr14	21669486	21669487	m6AIP_abcam_peak_2498c	0	+
chr14	21669642	21669643	m6AIP_abcam_peak_2498d	0	+
chr14	21670198	21670199	m6AIP_abcam_peak_2499a	0	+
chr14	24158184	24158185	m6AIP_abcam_peak_2502a	0	-
chr14	25847213	25847214	m6AIP_abcam_peak_2504	0	+
chr14	25848203	25848204	m6AIP_abcam_peak_2505	0	+
chr14	26443353	26443354	m6AIP_abcam_peak_2506	0	-
chr14	26475651	26475652	m6AIP_abcam_peak_2507	0	-
chr14	26475944	26475945	m6AIP_abcam_peak_2508	0	-
chr14	26533573	26533574	m6AIP_abcam_peak_2509a	0	-
chr14	26668594	26668595	m6AIP_abcam_peak_2511	0	-
chr14	26924291	26924292	m6AIP_abcam_peak_2513	0	-
chr14	27067038	27067039	m6AIP_abcam_peak_2514	0	+
chr14	27096513	27096514	m6AIP_abcam_peak_2515	0	+
chr14	27288393	27288394	m6AIP_abcam_peak_2518	0	+
chr14	27416537	27416538	m6AIP_abcam_peak_2520	0	-
chr14	27428334	27428335	m6AIP_abcam_peak_2521	0	-
chr14	27472291	27472292	m6AIP_abcam_peak_2522	0	+
chr14	27481215	27481216	m6AIP_abcam_peak_2524	0	+
chr14	27501252	27501253	m6AIP_abcam_peak_2526	0	-
chr14	27503463	27503464	m6AIP_abcam_peak_2527	0	-
chr14	30552696	30552697	m6AIP_abcam_peak_2531	0	+
chr14	30688243	30688244	m6AIP_abcam_peak_2532	0	+
chr14	30729073	30729074	m6AIP_abcam_peak_2534a	0	+
chr14	30729135	30729136	m6AIP_abcam_peak_2534b	0	+
chr14	31005569	31005570	m6AIP_abcam_peak_2535	0	+
chr14	31177448	31177449	m6AIP_abcam_peak_2539	0	-
chr14	31487078	31487079	m6AIP_abcam_peak_2540	0	-
chr14	32099738	32099739	m6AIP_abcam_peak_2543	0	+
chr14	32200799	32200800	m6AIP_abcam_peak_2544	0	-
chr14	32209002	32209003	m6AIP_abcam_peak_2545	0	+
chr14	32236657	32236658	m6AIP_abcam_peak_2547	0	+
chr14	32526421	32526422	m6AIP_abcam_peak_2548a	0	+
chr14	32526799	32526800	m6AIP_abcam_peak_2549	0	+
chr14	32559093	32559094	m6AIP_abcam_peak_2550	0	+
chr14	34236051	34236052	m6AIP_abcam_peak_2552	0	-
chr14	34370398	34370399	m6AIP_abcam_peak_2555	0	+
chr14	34677082	34677083	m6AIP_abcam_peak_2558	0	+
chr14	36879140	36879141	m6AIP_abcam_peak_2560a	0	-
chr14	37734081	37734082	m6AIP_abcam_peak_2563	0	-
chr14	40948109	40948110	m6AIP_abcam_peak_2564	0	-
chr14	47310556	47310557	m6AIP_abcam_peak_2568	0	+
chr14	47664041	47664042	m6AIP_abcam_peak_2571	0	+
chr14	49014142	49014143	m6AIP_abcam_peak_2572	0	-
chr14	51997406	51997407	m6AIP_abcam_peak_2577	0	+
chr14	52006495	52006496	m6AIP_abcam_peak_2578	0	-
chr14	52019590	52019591	m6AIP_abcam_peak_2579	0	-
chr14	52089140	52089141	m6AIP_abcam_peak_2580	0	-
chr14	52101583	52101584	m6AIP_abcam_peak_2581	0	-
chr14	52161839	52161840	m6AIP_abcam_peak_2582c	0	-
chr14	52176698	52176699	m6AIP_abcam_peak_2583	0	-
chr14	52182200	52182201	m6AIP_abcam_peak_2584	0	-
chr14	52199137	52199138	m6AIP_abcam_peak_2586	0	-
chr14	53615561	53615562	m6AIP_abcam_peak_2591	0	+
chr14	54395981	54395982	m6AIP_abcam_peak_2593	0	-
chr14	54549414	54549415	m6AIP_abcam_peak_2595a	0	-
chr14	54549514	54549515	m6AIP_abcam_peak_2595b	0	-
chr14	54642936	54642937	m6AIP_abcam_peak_2597	0	-
chr14	54649893	54649894	m6AIP_abcam_peak_2598	0	-
chr14	54650107	54650108	m6AIP_abcam_peak_2599	0	-
chr14	54650494	54650495	m6AIP_abcam_peak_2600	0	-
chr14	54665348	54665349	m6AIP_abcam_peak_2601a	0	-
chr14	54665489	54665490	m6AIP_abcam_peak_2601b	0	-
chr14	54665619	54665620	m6AIP_abcam_peak_2601c	0	-
chr14	54921346	54921347	m6AIP_abcam_peak_2603	0	-
chr14	54925072	54925073	m6AIP_abcam_peak_2604	0	-
chr14	55062633	55062634	m6AIP_abcam_peak_2606	0	-
chr14	55068692	55068693	m6AIP_abcam_peak_2609	0	-
chr14	55069754	55069755	m6AIP_abcam_peak_2610	0	-
chr14	55072282	55072283	m6AIP_abcam_peak_2611a	0	-
chr14	55072435	55072436	m6AIP_abcam_peak_2611b	0	-
chr14	55085760	55085761	m6AIP_abcam_peak_2614	0	-
chr14	55089849	55089850	m6AIP_abcam_peak_2615a	0	-
chr14	55090149	55090150	m6AIP_abcam_peak_2615b	0	-
chr14	55658230	55658231	m6AIP_abcam_peak_2617	0	-
chr14	55870223	55870224	m6AIP_abcam_peak_2620	0	+
chr14	55887055	55887056	m6AIP_abcam_peak_2623	0	+
chr14	56494989	56494990	m6AIP_abcam_peak_2624	0	+
chr14	56668505	56668506	m6AIP_abcam_peak_2625	0	+
chr14	56674465	56674466	m6AIP_abcam_peak_2626a	0	+
chr14	56674490	56674491	m6AIP_abcam_peak_2626b	0	+
chr14	56674672	56674673	m6AIP_abcam_peak_2626c	0	+
chr14	56806274	56806275	m6AIP_abcam_peak_2627a	0	-
chr14	56806376	56806377	m6AIP_abcam_peak_2627b	0	-
chr14	57600237	57600238	m6AIP_abcam_peak_2630	0	-
chr14	59031756	59031757	m6AIP_abcam_peak_2632	0	-
chr14	59048283	59048284	m6AIP_abcam_peak_2633	0	-
chr14	59060913	59060914	m6AIP_abcam_peak_2635	0	-
chr14	59223641	59223642	m6AIP_abcam_peak_2636	0	+
chr14	60692249	60692250	m6AIP_abcam_peak_2639	0	+
chr14	62696765	62696766	m6AIP_abcam_peak_2649	0	-
chr14	63142612	63142613	m6AIP_abcam_peak_2650	0	+
chr14	63493393	63493394	m6AIP_abcam_peak_2651	0	-
chr14	63497244	63497245	m6AIP_abcam_peak_2652	0	-
chr14	63609629	63609630	m6AIP_abcam_peak_2653	0	+
chr14	63630869	63630870	m6AIP_abcam_peak_2654	0	+
chr14	63650670	63650671	m6AIP_abcam_peak_2655	0	+
chr14	63919323	63919324	m6AIP_abcam_peak_2657	0	+
chr14	64589291	64589292	m6AIP_abcam_peak_2658	0	+
chr14	64805461	64805462	m6AIP_abcam_peak_2660	0	+
chr14	64996077	64996078	m6AIP_abcam_peak_2661a	0	+
chr14	64996220	64996221	m6AIP_abcam_peak_2661b	0	+
chr14	65087917	65087918	m6AIP_abcam_peak_2664	0	-
chr14	65144931	65144932	m6AIP_abcam_peak_2665	0	-
chr14	65831408	65831409	m6AIP_abcam_peak_2666	0	-
chr14	65856791	65856792	m6AIP_abcam_peak_2667	0	+
chr14	66915873	66915874	m6AIP_abcam_peak_2669	0	+
chr14	66917169	66917170	m6AIP_abcam_peak_2671a	0	+
chr14	66917261	66917262	m6AIP_abcam_peak_2671b	0	+
chr14	66926589	66926590	m6AIP_abcam_peak_2672	0	+
chr14	67677139	67677140	m6AIP_abcam_peak_2675	0	-
chr14	69705254	69705255	m6AIP_abcam_peak_2679	0	-
chr14	69782450	69782451	m6AIP_abcam_peak_2681	0	+
chr14	70584768	70584769	m6AIP_abcam_peak_2684	0	-
chr14	70602543	70602544	m6AIP_abcam_peak_2685	0	-
chr14	70615747	70615748	m6AIP_abcam_peak_2687a	0	-
chr14	70615807	70615808	m6AIP_abcam_peak_2687b	0	-
chr14	70625871	70625872	m6AIP_abcam_peak_2688	0	-
chr14	70757665	70757666	m6AIP_abcam_peak_2689	0	-
chr14	73239424	73239425	m6AIP_abcam_peak_2691a	0	+
chr14	73592228	73592229	m6AIP_abcam_peak_2692	0	+
chr14	74916554	74916555	m6AIP_abcam_peak_2693	0	-
chr14	75321607	75321608	m6AIP_abcam_peak_2694a	0	+
chr14	75321638	75321639	m6AIP_abcam_peak_2694b	0	+
chr14	75327712	75327713	m6AIP_abcam_peak_2696a	0	+
chr14	75327934	75327935	m6AIP_abcam_peak_2696b	0	-
chr14	75335967	75335968	m6AIP_abcam_peak_2698	0	+
chr14	75343685	75343686	m6AIP_abcam_peak_2699	0	+
chr14	75752805	75752806	m6AIP_abcam_peak_2701a	0	-
chr14	75752894	75752895	m6AIP_abcam_peak_2701b	0	-
chr14	76416725	76416726	m6AIP_abcam_peak_2703	0	+
chr14	76494760	76494761	m6AIP_abcam_peak_2705	0	-
chr14	76518075	76518076	m6AIP_abcam_peak_2708	0	+
chr14	77522389	77522390	m6AIP_abcam_peak_2709	0	-
chr14	77524446	77524447	m6AIP_abcam_peak_2710	0	+
chr14	77530902	77530903	m6AIP_abcam_peak_2711	0	+
chr14	77564148	77564149	m6AIP_abcam_peak_2712a	0	+
chr14	77564231	77564232	m6AIP_abcam_peak_2712b	0	+
chr14	77572935	77572936	m6AIP_abcam_peak_2713	0	+
chr14	77605889	77605890	m6AIP_abcam_peak_2714	0	+
chr14	77628794	77628795	m6AIP_abcam_peak_2715	0	+
chr14	77644925	77644926	m6AIP_abcam_peak_2716a	0	+
chr14	77645128	77645129	m6AIP_abcam_peak_2716b	0	+
chr14	77687883	77687884	m6AIP_abcam_peak_2718	0	+
chr14	78506171	78506172	m6AIP_abcam_peak_2719	0	-
chr14	78594012	78594013	m6AIP_abcam_peak_2722	0	-
chr14	78597647	78597648	m6AIP_abcam_peak_2723	0	-
chr14	78617340	78617341	m6AIP_abcam_peak_2724	0	-
chr14	78649861	78649862	m6AIP_abcam_peak_2725	0	-
chr14	78674726	78674727	m6AIP_abcam_peak_2726	0	-
chr14	78677500	78677501	m6AIP_abcam_peak_2727	0	-
chr14	79453234	79453235	m6AIP_abcam_peak_2728	0	+
chr14	86794493	86794494	m6AIP_abcam_peak_2729	0	-
chr14	86939681	86939682	m6AIP_abcam_peak_2730	0	-
chr14	87024640	87024641	m6AIP_abcam_peak_2731	0	-
chr14	99043850	99043851	m6AIP_abcam_peak_2733	0	-
chr14	99060326	99060327	m6AIP_abcam_peak_2734	0	+
chr14	99064410	99064411	m6AIP_abcam_peak_2735	0	+
chr14	99301789	99301790	m6AIP_abcam_peak_2736a	0	+
chr14	99301945	99301946	m6AIP_abcam_peak_2736b	0	+
chr14	99950947	99950948	m6AIP_abcam_peak_2737	0	-
chr14	99961925	99961926	m6AIP_abcam_peak_2738	0	-
chr14	100023092	100023093	m6AIP_abcam_peak_2739	0	-
chr14	100047289	100047290	m6AIP_abcam_peak_2740	0	-
chr14	100228670	100228671	m6AIP_abcam_peak_2741	0	-
chr14	100242082	100242083	m6AIP_abcam_peak_2742	0	-
chr14	100242699	100242700	m6AIP_abcam_peak_2743	0	-
chr14	100263475	100263476	m6AIP_abcam_peak_2744	0	-
chr14	103073197	103073198	m6AIP_abcam_peak_2745	0	+
chr14	103076279	103076280	m6AIP_abcam_peak_2746a	0	+
chr14	103156258	103156259	m6AIP_abcam_peak_2749	0	-
chr14	103282798	103282799	m6AIP_abcam_peak_2750	0	-
chr14	103657730	103657731	m6AIP_abcam_peak_2751	0	+
chr14	105153517	105153518	m6AIP_abcam_peak_2754	0	-
chr14	105161903	105161904	m6AIP_abcam_peak_2755	0	-
chr14	105175073	105175074	m6AIP_abcam_peak_2756	0	-
chr14	105175330	105175331	m6AIP_abcam_peak_2757	0	-
chr14	114804853	114804854	m6AIP_abcam_peak_2760	0	+
chr14	116971985	116971986	m6AIP_abcam_peak_2761	0	-
chr14	118235956	118235957	m6AIP_abcam_peak_2762	0	-
chr14	118519873	118519874	m6AIP_abcam_peak_2763	0	-
chr14	118573991	118573992	m6AIP_abcam_peak_2764	0	-
chr14	118575141	118575142	m6AIP_abcam_peak_2765	0	-
chr14	118666117	118666118	m6AIP_abcam_peak_2766	0	-
chr14	118921958	118921959	m6AIP_abcam_peak_2767	0	-
chr14	120275821	120275822	m6AIP_abcam_peak_2768	0	+
chr14	120282770	120282771	m6AIP_abcam_peak_2769a	0	+
chr14	120282935	120282936	m6AIP_abcam_peak_2769b	0	+
chr14	120324894	120324895	m6AIP_abcam_peak_2770a	0	+
chr14	120344008	120344009	m6AIP_abcam_peak_2771	0	+
chr14	120401868	120401869	m6AIP_abcam_peak_2772	0	+
chr14	120934000	120934001	m6AIP_abcam_peak_2774a	0	+
chr14	120934177	120934178	m6AIP_abcam_peak_2774b	0	+
chr14	121368520	121368521	m6AIP_abcam_peak_2775a	0	-
chr14	121368641	121368642	m6AIP_abcam_peak_2775b	0	-
chr14	121882030	121882031	m6AIP_abcam_peak_2776	0	+
chr14	121882450	121882451	m6AIP_abcam_peak_2777	0	+
chr14	121900000	121900001	m6AIP_abcam_peak_2778	0	+
chr14	121920782	121920783	m6AIP_abcam_peak_2779	0	+
chr14	121933168	121933169	m6AIP_abcam_peak_2780	0	+
chr14	121935918	121935919	m6AIP_abcam_peak_2781	0	+
chr14	121974458	121974459	m6AIP_abcam_peak_2782	0	+
chr14	122122309	122122310	m6AIP_abcam_peak_2783	0	+
chr14	122211578	122211579	m6AIP_abcam_peak_2784	0	+
chr14	122217903	122217904	m6AIP_abcam_peak_2785	0	+
chr14	122659803	122659804	m6AIP_abcam_peak_2786	0	+
chr14	122897248	122897249	m6AIP_abcam_peak_2787	0	-
chr14	122897542	122897543	m6AIP_abcam_peak_2788	0	-
chr15	3987562	3987563	m6AIP_abcam_peak_2790	0	-
chr15	5105075	5105076	m6AIP_abcam_peak_2791	0	-
chr15	5983901	5983902	m6AIP_abcam_peak_2792	0	-
chr15	6026890	6026891	m6AIP_abcam_peak_2793	0	-
chr15	6039038	6039039	m6AIP_abcam_peak_2794	0	-
chr15	6744024	6744025	m6AIP_abcam_peak_2795	0	+
chr15	7141512	7141513	m6AIP_abcam_peak_2800	0	+
chr15	7188719	7188720	m6AIP_abcam_peak_2801a	0	+
chr15	7188842	7188843	m6AIP_abcam_peak_2801b	0	+
chr15	7966469	7966470	m6AIP_abcam_peak_2803	0	-
chr15	8223290	8223291	m6AIP_abcam_peak_2807	0	+
chr15	8292260	8292261	m6AIP_abcam_peak_2809	0	-
chr15	8350451	8350452	m6AIP_abcam_peak_2810a	0	-
chr15	8350878	8350879	m6AIP_abcam_peak_2810d	0	-
chr15	8351348	8351349	m6AIP_abcam_peak_2811	0	-
chr15	8351793	8351794	m6AIP_abcam_peak_2812	0	-
chr15	8661107	8661108	m6AIP_abcam_peak_2814	0	-
chr15	8669574	8669575	m6AIP_abcam_peak_2815a	0	+
chr15	8669763	8669764	m6AIP_abcam_peak_2815b	0	+
chr15	8675961	8675962	m6AIP_abcam_peak_2816	0	-
chr15	8693936	8693937	m6AIP_abcam_peak_2817	0	-
chr15	9173567	9173568	m6AIP_abcam_peak_2819	0	+
chr15	10460075	10460076	m6AIP_abcam_peak_2820	0	-
chr15	10468027	10468028	m6AIP_abcam_peak_2821	0	-
chr15	10484320	10484321	m6AIP_abcam_peak_2822a	0	-
chr15	10484410	10484411	m6AIP_abcam_peak_2822b	0	-
chr15	10597440	10597441	m6AIP_abcam_peak_2824	0	-
chr15	10626749	10626750	m6AIP_abcam_peak_2825	0	-
chr15	10669197	10669198	m6AIP_abcam_peak_2826	0	-
chr15	10679778	10679779	m6AIP_abcam_peak_2827	0	-
chr15	11985706	11985707	m6AIP_abcam_peak_2828	0	-
chr15	11987965	11987966	m6AIP_abcam_peak_2829	0	-
chr15	11991042	11991043	m6AIP_abcam_peak_2830	0	-
chr15	12185835	12185836	m6AIP_abcam_peak_2831	0	+
chr15	12220684	12220685	m6AIP_abcam_peak_2832	0	+
chr15	12374076	12374077	m6AIP_abcam_peak_2836	0	-
chr15	12374636	12374637	m6AIP_abcam_peak_2837a	0	-
chr15	12374802	12374803	m6AIP_abcam_peak_2837b	0	-
chr15	12385341	12385342	m6AIP_abcam_peak_2840	0	-
chr15	12445640	12445641	m6AIP_abcam_peak_2841	0	-
chr15	12447598	12447599	m6AIP_abcam_peak_2842	0	-
chr15	12879541	12879542	m6AIP_abcam_peak_2845	0	-
chr15	12909039	12909040	m6AIP_abcam_peak_2846a	0	+
chr15	12909153	12909154	m6AIP_abcam_peak_2846b	0	+
chr15	25812522	25812523	m6AIP_abcam_peak_2849	0	+
chr15	25986811	25986812	m6AIP_abcam_peak_2851	0	+
chr15	31297199	31297200	m6AIP_abcam_peak_2854	0	-
chr15	33221842	33221843	m6AIP_abcam_peak_2855	0	+
chr15	34083421	34083422	m6AIP_abcam_peak_2856	0	+
chr15	34101241	34101242	m6AIP_abcam_peak_2857	0	+
chr15	34517133	34517134	m6AIP_abcam_peak_2859	0	+
chr15	35060148	35060149	m6AIP_abcam_peak_2860a	0	-
chr15	35060331	35060332	m6AIP_abcam_peak_2860b	0	-
chr15	35147053	35147054	m6AIP_abcam_peak_2861	0	-
chr15	35750438	35750439	m6AIP_abcam_peak_2862	0	+
chr15	35795800	35795801	m6AIP_abcam_peak_2863	0	+
chr15	35796987	35796988	m6AIP_abcam_peak_2864a	0	+
chr15	35797117	35797118	m6AIP_abcam_peak_2864b	0	+
chr15	36241891	36241892	m6AIP_abcam_peak_2867	0	-
chr15	36669700	36669701	m6AIP_abcam_peak_2869	0	+
chr15	36788389	36788390	m6AIP_abcam_peak_2870	0	-
chr15	36994908	36994909	m6AIP_abcam_peak_2871	0	-
chr15	37986882	37986883	m6AIP_abcam_peak_2872	0	-
chr15	37999989	37999990	m6AIP_abcam_peak_2873	0	-
chr15	38017631	38017632	m6AIP_abcam_peak_2875	0	-
chr15	38018024	38018025	m6AIP_abcam_peak_2876	0	-
chr15	38072608	38072609	m6AIP_abcam_peak_2877	0	-
chr15	38295783	38295784	m6AIP_abcam_peak_2878	0	-
chr15	38669560	38669561	m6AIP_abcam_peak_2879	0	+
chr15	38686521	38686522	m6AIP_abcam_peak_2880	0	+
chr15	39288626	39288627	m6AIP_abcam_peak_2881	0	+
chr15	39345436	39345437	m6AIP_abcam_peak_2882	0	+
chr15	39586617	39586618	m6AIP_abcam_peak_2885	0	+
chr15	44640314	44640315	m6AIP_abcam_peak_2891	0	+
chr15	50831716	50831717	m6AIP_abcam_peak_2895	0	-
chr15	51829056	51829057	m6AIP_abcam_peak_2898	0	-
chr15	53225261	53225262	m6AIP_abcam_peak_2899	0	-
chr15	55080735	55080736	m6AIP_abcam_peak_2903	0	-
chr15	55879144	55879145	m6AIP_abcam_peak_2904	0	+
chr15	58052521	58052522	m6AIP_abcam_peak_2905	0	-
chr15	58100542	58100543	m6AIP_abcam_peak_2907	0	-
chr15	58113167	58113168	m6AIP_abcam_peak_2908	0	-
chr15	58873807	58873808	m6AIP_abcam_peak_2910	0	+
chr15	58962357	58962358	m6AIP_abcam_peak_2913	0	-
chr15	59016606	59016607	m6AIP_abcam_peak_2914	0	-
chr15	59033680	59033681	m6AIP_abcam_peak_2915	0	-
chr15	59057489	59057490	m6AIP_abcam_peak_2916	0	-
chr15	59508337	59508338	m6AIP_abcam_peak_2918	0	+
chr15	59553337	59553338	m6AIP_abcam_peak_2919a	0	+
chr15	59553453	59553454	m6AIP_abcam_peak_2919b	0	+
chr15	61785093	61785094	m6AIP_abcam_peak_2920a	0	-
chr15	61785331	61785332	m6AIP_abcam_peak_2920b	0	-
chr15	62042077	62042078	m6AIP_abcam_peak_2922	0	+
chr15	62044784	62044785	m6AIP_abcam_peak_2923	0	+
chr15	62113204	62113205	m6AIP_abcam_peak_2924	0	+
chr15	62120693	62120694	m6AIP_abcam_peak_2925	0	+
chr15	63961464	63961465	m6AIP_abcam_peak_2926	0	-
chr15	73106843	73106844	m6AIP_abcam_peak_2930	0	-
chr15	73131463	73131464	m6AIP_abcam_peak_2931	0	-
chr15	73363386	73363387	m6AIP_abcam_peak_2932	0	-
chr15	73389846	73389847	m6AIP_abcam_peak_2933	0	-
chr15	73605528	73605529	m6AIP_abcam_peak_2934	0	-
chr15	73677475	73677476	m6AIP_abcam_peak_2936	0	+
chr15	73679833	73679834	m6AIP_abcam_peak_2937	0	+
chr15	74663020	74663021	m6AIP_abcam_peak_2938	0	+
chr15	74670932	74670933	m6AIP_abcam_peak_2939	0	-
chr15	74680652	74680653	m6AIP_abcam_peak_2941	0	+
chr15	74706076	74706077	m6AIP_abcam_peak_2942	0	-
chr15	75877581	75877582	m6AIP_abcam_peak_2946	0	-
chr15	75947307	75947308	m6AIP_abcam_peak_2947	0	+
chr15	76001866	76001867	m6AIP_abcam_peak_2949	0	-
chr15	76007242	76007243	m6AIP_abcam_peak_2951	0	-
chr15	76106337	76106338	m6AIP_abcam_peak_2952	0	-
chr15	76106747	76106748	m6AIP_abcam_peak_2953	0	-
chr15	76173530	76173531	m6AIP_abcam_peak_2958a	0	-
chr15	76179389	76179390	m6AIP_abcam_peak_2962	0	-
chr15	76406313	76406314	m6AIP_abcam_peak_2964	0	+
chr15	76423318	76423319	m6AIP_abcam_peak_2965	0	+
chr15	76605842	76605843	m6AIP_abcam_peak_2966a	0	-
chr15	76605939	76605940	m6AIP_abcam_peak_2966b	0	-
chr15	76737481	76737482	m6AIP_abcam_peak_2971	0	-
chr15	76802632	76802633	m6AIP_abcam_peak_2972	0	-
chr15	76890165	76890166	m6AIP_abcam_peak_2973	0	+
chr15	76907808	76907809	m6AIP_abcam_peak_2976	0	+
chr15	77153755	77153756	m6AIP_abcam_peak_2977	0	-
chr15	77208865	77208866	m6AIP_abcam_peak_2978	0	-
chr15	77209084	77209085	m6AIP_abcam_peak_2979a	0	-
chr15	77209361	77209362	m6AIP_abcam_peak_2979b	0	-
chr15	77306109	77306110	m6AIP_abcam_peak_2980	0	-
chr15	77774684	77774685	m6AIP_abcam_peak_2981	0	-
chr15	78966692	78966693	m6AIP_abcam_peak_2984	0	+
chr15	78967021	78967022	m6AIP_abcam_peak_2985	0	+
chr15	78967452	78967453	m6AIP_abcam_peak_2986a	0	+
chr15	78967628	78967629	m6AIP_abcam_peak_2986b	0	+
chr15	79215868	79215869	m6AIP_abcam_peak_2988	0	+
chr15	79517458	79517459	m6AIP_abcam_peak_2993	0	+
chr15	79518690	79518691	m6AIP_abcam_peak_2994	0	+
chr15	79519030	79519031	m6AIP_abcam_peak_2995	0	+
chr15	79529598	79529599	m6AIP_abcam_peak_2996	0	-
chr15	79543816	79543817	m6AIP_abcam_peak_2997a	0	-
chr15	79543885	79543886	m6AIP_abcam_peak_2997b	0	-
chr15	79587847	79587848	m6AIP_abcam_peak_2998a	0	-
chr15	79588011	79588012	m6AIP_abcam_peak_2998b	0	-
chr15	79604436	79604437	m6AIP_abcam_peak_2999	0	-
chr15	79848888	79848889	m6AIP_abcam_peak_3001	0	+
chr15	79917621	79917622	m6AIP_abcam_peak_3002a	0	-
chr15	79945127	79945128	m6AIP_abcam_peak_3003a	0	-
chr15	79945286	79945287	m6AIP_abcam_peak_3003b	0	-
chr15	79955367	79955368	m6AIP_abcam_peak_3004	0	-
chr15	80092800	80092801	m6AIP_abcam_peak_3006	0	+
chr15	80245522	80245523	m6AIP_abcam_peak_3010a	0	+
chr15	80245591	80245592	m6AIP_abcam_peak_3010b	0	+
chr15	80814731	80814732	m6AIP_abcam_peak_3014	0	+
chr15	80858683	80858684	m6AIP_abcam_peak_3015	0	+
chr15	81325304	81325305	m6AIP_abcam_peak_3019	0	-
chr15	81376497	81376498	m6AIP_abcam_peak_3020	0	-
chr15	81627314	81627315	m6AIP_abcam_peak_3022	0	+
chr15	81650678	81650679	m6AIP_abcam_peak_3025a	0	+
chr15	81679843	81679844	m6AIP_abcam_peak_3026	0	-
chr15	81710517	81710518	m6AIP_abcam_peak_3029	0	-
chr15	81924548	81924549	m6AIP_abcam_peak_3030	0	-
chr15	81925515	81925516	m6AIP_abcam_peak_3031	0	-
chr15	82152251	82152252	m6AIP_abcam_peak_3033	0	+
chr15	82358511	82358512	m6AIP_abcam_peak_3034	0	+
chr15	82841579	82841580	m6AIP_abcam_peak_3035	0	-
chr15	82855175	82855176	m6AIP_abcam_peak_3037	0	-
chr15	82866744	82866745	m6AIP_abcam_peak_3039	0	-
chr15	82888822	82888823	m6AIP_abcam_peak_3040a	0	-
chr15	82888979	82888980	m6AIP_abcam_peak_3040b	0	-
chr15	82915605	82915606	m6AIP_abcam_peak_3041	0	-
chr15	82957572	82957573	m6AIP_abcam_peak_3042	0	-
chr15	83116630	83116631	m6AIP_abcam_peak_3044	0	-
chr15	83358894	83358895	m6AIP_abcam_peak_3046c	0	-
chr15	83429758	83429759	m6AIP_abcam_peak_3048	0	-
chr15	84205654	84205655	m6AIP_abcam_peak_3049	0	+
[truncated: 4,319 more rows]
