# Supplementary material for: Acute depletion of METTL3 implicates N6-methyladenosine in alternative intron/exon inclusion in the nascent transcriptome
Source: Genome Res. 2021 Aug;31(8):1395–408. doi: 10.1101/gr.271635.120 (PMC8327914; doi:10.1101/gr.271635.120)
Supplement: Supplemental Material [file supp_gr.271635.120_Supplemental_Data_S1.zip › Supplemental_Data_S1/m6AIP_ConfGroup3.summits.refined.bed.exon]

chr1	7120406	7120407	m6AIP_abcam_peak_9	0	+
chr1	9747016	9747017	m6AIP_abcam_peak_17d	0	-
chr1	10112445	10112446	m6AIP_abcam_peak_18	0	+
chr1	14170597	14170598	m6AIP_abcam_peak_24	0	-
chr1	15842931	15842932	m6AIP_abcam_peak_30a	0	+
chr1	15843143	15843144	m6AIP_abcam_peak_30b	0	+
chr1	23848410	23848411	m6AIP_abcam_peak_35	0	-
chr1	30804039	30804040	m6AIP_abcam_peak_38b	0	-
chr1	33777245	33777246	m6AIP_abcam_peak_47	0	-
chr1	34166960	34166961	m6AIP_abcam_peak_55	0	+
chr1	34189517	34189518	m6AIP_abcam_peak_62	0	+
chr1	34190846	34190847	m6AIP_abcam_peak_63	0	+
chr1	34191025	34191026	m6AIP_abcam_peak_64	0	+
chr1	34191619	34191620	m6AIP_abcam_peak_65	0	+
chr1	34192879	34192880	m6AIP_abcam_peak_67	0	+
chr1	34199402	34199403	m6AIP_abcam_peak_68	0	+
chr1	34227984	34227985	m6AIP_abcam_peak_69a	0	+
chr1	34252895	34252896	m6AIP_abcam_peak_71	0	+
chr1	36423996	36423997	m6AIP_abcam_peak_79	0	-
chr1	38019357	38019358	m6AIP_abcam_peak_86	0	+
chr1	38021623	38021624	m6AIP_abcam_peak_87	0	+
chr1	38036070	38036071	m6AIP_abcam_peak_88	0	+
chr1	38865680	38865681	m6AIP_abcam_peak_90	0	-
chr1	39997078	39997079	m6AIP_abcam_peak_96	0	+
chr1	40025270	40025271	m6AIP_abcam_peak_97	0	+
chr1	43554271	43554272	m6AIP_abcam_peak_98	0	+
chr1	44167021	44167022	m6AIP_abcam_peak_101a	0	+
chr1	52459053	52459054	m6AIP_abcam_peak_106	0	-
chr1	52925349	52925350	m6AIP_abcam_peak_110a	0	-
chr1	58015906	58015907	m6AIP_abcam_peak_116	0	+
chr1	58903398	58903399	m6AIP_abcam_peak_124	0	-
chr1	58903716	58903717	m6AIP_abcam_peak_125	0	-
chr1	58904085	58904086	m6AIP_abcam_peak_126	0	-
chr1	59710527	59710528	m6AIP_abcam_peak_131	0	+
chr1	60488726	60488727	m6AIP_abcam_peak_138c	0	-
chr1	60489380	60489381	m6AIP_abcam_peak_139a	0	-
chr1	60489700	60489701	m6AIP_abcam_peak_139b	0	-
chr1	63114530	63114531	m6AIP_abcam_peak_145	0	+
chr1	63305548	63305549	m6AIP_abcam_peak_151a	0	+
chr1	63305693	63305694	m6AIP_abcam_peak_151b	0	+
chr1	64079255	64079256	m6AIP_abcam_peak_163b	0	-
chr1	73914404	73914405	m6AIP_abcam_peak_188	0	-
chr1	74571849	74571850	m6AIP_abcam_peak_193a	0	-
chr1	77507069	77507070	m6AIP_abcam_peak_204	0	-
chr1	86350933	86350934	m6AIP_abcam_peak_222	0	-
chr1	86356662	86356663	m6AIP_abcam_peak_223	0	-
chr1	86357042	86357043	m6AIP_abcam_peak_224a	0	-
chr1	86357191	86357192	m6AIP_abcam_peak_224b	0	-
chr1	86357385	86357386	m6AIP_abcam_peak_225	0	-
chr1	86358161	86358162	m6AIP_abcam_peak_226	0	-
chr1	87403738	87403739	m6AIP_abcam_peak_231	0	+
chr1	87425140	87425141	m6AIP_abcam_peak_232	0	+
chr1	87428617	87428618	m6AIP_abcam_peak_233	0	+
chr1	87433679	87433680	m6AIP_abcam_peak_234	0	+
chr1	88259718	88259719	m6AIP_abcam_peak_239a	0	-
chr1	88700965	88700966	m6AIP_abcam_peak_242	0	-
chr1	89144718	89144719	m6AIP_abcam_peak_244	0	+
chr1	89929035	89929036	m6AIP_abcam_peak_253	0	-
chr1	91285727	91285728	m6AIP_abcam_peak_254	0	+
chr1	93321255	93321256	m6AIP_abcam_peak_267	0	-
chr1	93365998	93365999	m6AIP_abcam_peak_268	0	+
chr1	106030373	106030374	m6AIP_abcam_peak_279	0	+
chr1	118419544	118419545	m6AIP_abcam_peak_290	0	+
chr1	118836241	118836242	m6AIP_abcam_peak_294	0	-
chr1	119417941	119417942	m6AIP_abcam_peak_305b	0	-
chr1	127930871	127930872	m6AIP_abcam_peak_321	0	+
chr1	131129832	131129833	m6AIP_abcam_peak_328	0	-
chr1	132992016	132992017	m6AIP_abcam_peak_338	0	-
chr1	133067129	133067130	m6AIP_abcam_peak_340d	0	+
chr1	133383750	133383751	m6AIP_abcam_peak_344	0	-
chr1	133621317	133621318	m6AIP_abcam_peak_346	0	-
chr1	133658161	133658162	m6AIP_abcam_peak_348	0	-
chr1	133659507	133659508	m6AIP_abcam_peak_349	0	-
chr1	135383092	135383093	m6AIP_abcam_peak_356	0	-
chr1	135385197	135385198	m6AIP_abcam_peak_357	0	-
chr1	136276736	136276737	m6AIP_abcam_peak_364	0	-
chr1	136281350	136281351	m6AIP_abcam_peak_366	0	-
chr1	136627226	136627227	m6AIP_abcam_peak_372	0	+
chr1	139170084	139170085	m6AIP_abcam_peak_378	0	+
chr1	139457137	139457138	m6AIP_abcam_peak_382	0	+
chr1	139458210	139458211	m6AIP_abcam_peak_383	0	+
chr1	150361877	150361878	m6AIP_abcam_peak_386	0	-
chr1	150440086	150440087	m6AIP_abcam_peak_387	0	+
chr1	153221203	153221204	m6AIP_abcam_peak_397	0	-
chr1	153456209	153456210	m6AIP_abcam_peak_401	0	-
chr1	153456726	153456727	m6AIP_abcam_peak_402	0	-
chr1	155929046	155929047	m6AIP_abcam_peak_409	0	-
chr1	155932870	155932871	m6AIP_abcam_peak_410	0	-
chr1	162673179	162673180	m6AIP_abcam_peak_440a	0	-
chr1	162673317	162673318	m6AIP_abcam_peak_440b	0	-
chr1	162673530	162673531	m6AIP_abcam_peak_441	0	-
chr1	162705359	162705360	m6AIP_abcam_peak_443a	0	-
chr1	162705598	162705599	m6AIP_abcam_peak_443b	0	-
chr1	162710453	162710454	m6AIP_abcam_peak_444a	0	-
chr1	162710668	162710669	m6AIP_abcam_peak_444b	0	-
chr1	166098643	166098644	m6AIP_abcam_peak_454b	0	-
chr1	166098831	166098832	m6AIP_abcam_peak_454c	0	-
chr1	166099492	166099493	m6AIP_abcam_peak_455	0	-
chr1	166100251	166100252	m6AIP_abcam_peak_456a	0	-
chr1	166100372	166100373	m6AIP_abcam_peak_456b	0	-
chr1	166100792	166100793	m6AIP_abcam_peak_457	0	-
chr1	173465365	173465366	m6AIP_abcam_peak_481	0	+
chr1	174608826	174608827	m6AIP_abcam_peak_484	0	+
chr1	175687798	175687799	m6AIP_abcam_peak_485	0	-
chr1	175900955	175900956	m6AIP_abcam_peak_486	0	+
chr1	176755639	176755640	m6AIP_abcam_peak_487	0	-
chr1	176756195	176756196	m6AIP_abcam_peak_488a	0	-
chr1	176756346	176756347	m6AIP_abcam_peak_488b	0	-
chr1	176756495	176756496	m6AIP_abcam_peak_488c	0	-
chr1	176756547	176756548	m6AIP_abcam_peak_488d	0	-
chr1	176756650	176756651	m6AIP_abcam_peak_488e	0	-
chr1	176774710	176774711	m6AIP_abcam_peak_489	0	-
chr1	178330299	178330300	m6AIP_abcam_peak_495	0	-
chr1	178336142	178336143	m6AIP_abcam_peak_496	0	-
chr1	181903273	181903274	m6AIP_abcam_peak_525	0	-
chr1	181905804	181905805	m6AIP_abcam_peak_526	0	-
chr1	181923777	181923778	m6AIP_abcam_peak_528	0	-
chr1	183086511	183086512	m6AIP_abcam_peak_532	0	-
chr1	183322662	183322663	m6AIP_abcam_peak_533	0	+
chr1	183356883	183356884	m6AIP_abcam_peak_534b	0	-
chr1	186968221	186968222	m6AIP_abcam_peak_539a	0	+
chr1	187348525	187348526	m6AIP_abcam_peak_543	0	+
chr1	189652536	189652537	m6AIP_abcam_peak_549	0	-
chr1	189654948	189654949	m6AIP_abcam_peak_552	0	-
chr1	189657947	189657948	m6AIP_abcam_peak_553c	0	-
chr1	189658594	189658595	m6AIP_abcam_peak_554	0	-
chr1	189659748	189659749	m6AIP_abcam_peak_555	0	-
chr1	189679050	189679051	m6AIP_abcam_peak_556a	0	-
chr1	189679103	189679104	m6AIP_abcam_peak_556b	0	-
chr1	190800059	190800060	m6AIP_abcam_peak_559a	0	-
chr1	190800260	190800261	m6AIP_abcam_peak_559b	0	-
chr1	192930770	192930771	m6AIP_abcam_peak_565	0	-
chr1	194643925	194643926	m6AIP_abcam_peak_568	0	+
chr10	3963958	3963959	m6AIP_abcam_peak_571	0	+
chr10	4353508	4353509	m6AIP_abcam_peak_576a	0	+
chr10	4353523	4353524	m6AIP_abcam_peak_576b	0	+
chr10	4354041	4354042	m6AIP_abcam_peak_577a	0	+
chr10	4354157	4354158	m6AIP_abcam_peak_577b	0	+
chr10	4355873	4355874	m6AIP_abcam_peak_578a	0	+
chr10	4356002	4356003	m6AIP_abcam_peak_578b	0	+
chr10	4356422	4356423	m6AIP_abcam_peak_579a	0	+
chr10	4356740	4356741	m6AIP_abcam_peak_579b	0	+
chr10	4357197	4357198	m6AIP_abcam_peak_580	0	+
chr10	4357816	4357817	m6AIP_abcam_peak_581	0	+
chr10	4358556	4358557	m6AIP_abcam_peak_582	0	+
chr10	7445038	7445039	m6AIP_abcam_peak_586a	0	-
chr10	7445112	7445113	m6AIP_abcam_peak_586b	0	-
chr10	7702741	7702742	m6AIP_abcam_peak_591	0	+
chr10	7821051	7821052	m6AIP_abcam_peak_594a	0	+
chr10	7821123	7821124	m6AIP_abcam_peak_594b	0	+
chr10	7919998	7919999	m6AIP_abcam_peak_596a	0	-
chr10	12714280	12714281	m6AIP_abcam_peak_611	0	-
chr10	18531865	18531866	m6AIP_abcam_peak_617	0	+
chr10	20325506	20325507	m6AIP_abcam_peak_619	0	+
chr10	25443755	25443756	m6AIP_abcam_peak_626	0	+
chr10	25501848	25501849	m6AIP_abcam_peak_627a	0	+
chr10	25502097	25502098	m6AIP_abcam_peak_627b	0	+
chr10	29196289	29196290	m6AIP_abcam_peak_639	0	+
chr10	29224430	29224431	m6AIP_abcam_peak_640	0	+
chr10	30691209	30691210	m6AIP_abcam_peak_647a	0	-
chr10	34184047	34184048	m6AIP_abcam_peak_659	0	-
chr10	39821760	39821761	m6AIP_abcam_peak_664	0	+
chr10	40349644	40349645	m6AIP_abcam_peak_669	0	+
chr10	42815098	42815099	m6AIP_abcam_peak_680	0	+
chr10	53349040	53349041	m6AIP_abcam_peak_694d	0	-
chr10	56388392	56388393	m6AIP_abcam_peak_696a	0	+
chr10	58270785	58270786	m6AIP_abcam_peak_697	0	+
chr10	58478984	58478985	m6AIP_abcam_peak_698	0	+
chr10	58480103	58480104	m6AIP_abcam_peak_699a	0	+
chr10	58480175	58480176	m6AIP_abcam_peak_699b	0	+
chr10	58480267	58480268	m6AIP_abcam_peak_699c	0	+
chr10	58492482	58492483	m6AIP_abcam_peak_700	0	+
chr10	62598404	62598405	m6AIP_abcam_peak_718a	0	-
chr10	62598549	62598550	m6AIP_abcam_peak_718b	0	-
chr10	62746960	62746961	m6AIP_abcam_peak_719	0	-
chr10	62812967	62812968	m6AIP_abcam_peak_722	0	-
chr10	62839895	62839896	m6AIP_abcam_peak_723	0	-
chr10	62840279	62840280	m6AIP_abcam_peak_724	0	-
chr10	62879576	62879577	m6AIP_abcam_peak_726	0	-
chr10	63018141	63018142	m6AIP_abcam_peak_728	0	-
chr10	75246606	75246607	m6AIP_abcam_peak_759	0	+
chr10	76392958	76392959	m6AIP_abcam_peak_768	0	-
chr10	76401440	76401441	m6AIP_abcam_peak_769	0	-
chr10	76408797	76408798	m6AIP_abcam_peak_770a	0	-
chr10	76408886	76408887	m6AIP_abcam_peak_770b	0	-
chr10	78171823	78171824	m6AIP_abcam_peak_779b	0	-
chr10	78171967	78171968	m6AIP_abcam_peak_779c	0	-
chr10	78400864	78400865	m6AIP_abcam_peak_783a	0	-
chr10	78405081	78405082	m6AIP_abcam_peak_784	0	-
chr10	80287790	80287791	m6AIP_abcam_peak_805	0	+
chr10	80336129	80336130	m6AIP_abcam_peak_806	0	+
chr10	80550091	80550092	m6AIP_abcam_peak_812	0	-
chr10	80634462	80634463	m6AIP_abcam_peak_814	0	+
chr10	80712848	80712849	m6AIP_abcam_peak_816	0	-
chr10	80903290	80903291	m6AIP_abcam_peak_819	0	-
chr10	81149326	81149327	m6AIP_abcam_peak_822	0	+
chr10	81182231	81182232	m6AIP_abcam_peak_823	0	+
chr10	81319539	81319540	m6AIP_abcam_peak_828	0	+
chr10	81400935	81400936	m6AIP_abcam_peak_831	0	-
chr10	81461013	81461014	m6AIP_abcam_peak_832	0	-
chr10	84528322	84528323	m6AIP_abcam_peak_853	0	-
chr10	84958022	84958023	m6AIP_abcam_peak_858	0	+
chr10	85874517	85874518	m6AIP_abcam_peak_862	0	+
chr10	85907969	85907970	m6AIP_abcam_peak_867b	0	-
chr10	86691704	86691705	m6AIP_abcam_peak_869	0	-
chr10	89413780	89413781	m6AIP_abcam_peak_880b	0	-
chr10	89640618	89640619	m6AIP_abcam_peak_882a	0	-
chr10	89640798	89640799	m6AIP_abcam_peak_882b	0	-
chr10	89818138	89818139	m6AIP_abcam_peak_886	0	+
chr10	91096497	91096498	m6AIP_abcam_peak_887	0	+
chr10	94044370	94044371	m6AIP_abcam_peak_889a	0	+
chr10	94045227	94045228	m6AIP_abcam_peak_890	0	+
chr10	94750545	94750546	m6AIP_abcam_peak_891	0	+
chr10	98994668	98994669	m6AIP_abcam_peak_900	0	+
chr10	99263339	99263340	m6AIP_abcam_peak_905	0	+
chr10	99266178	99266179	m6AIP_abcam_peak_906	0	+
chr10	105826432	105826433	m6AIP_abcam_peak_910	0	-
chr10	105847065	105847066	m6AIP_abcam_peak_911a	0	+
chr10	108250927	108250928	m6AIP_abcam_peak_912	0	+
chr10	108260928	108260929	m6AIP_abcam_peak_913	0	+
chr10	115401662	115401663	m6AIP_abcam_peak_919	0	+
chr10	116485350	116485351	m6AIP_abcam_peak_921	0	-
chr10	117074656	117074657	m6AIP_abcam_peak_928	0	-
chr10	118859566	118859567	m6AIP_abcam_peak_933	0	-
chr10	120142966	120142967	m6AIP_abcam_peak_944	0	-
chr10	121412412	121412413	m6AIP_abcam_peak_948	0	-
chr10	122079708	122079709	m6AIP_abcam_peak_951	0	-
chr10	127056228	127056229	m6AIP_abcam_peak_961	0	-
chr10	127182680	127182681	m6AIP_abcam_peak_962	0	-
chr10	127190642	127190643	m6AIP_abcam_peak_963	0	-
chr10	127198452	127198453	m6AIP_abcam_peak_965	0	-
chr10	127227029	127227030	m6AIP_abcam_peak_966	0	-
chr10	127517824	127517825	m6AIP_abcam_peak_970	0	-
chr10	127742441	127742442	m6AIP_abcam_peak_972	0	+
chr10	128119368	128119369	m6AIP_abcam_peak_976b	0	+
chr10	128283289	128283290	m6AIP_abcam_peak_979	0	+
chr10	128292489	128292490	m6AIP_abcam_peak_981a	0	+
chr10	128292521	128292522	m6AIP_abcam_peak_981b	0	+
chr10	128484103	128484104	m6AIP_abcam_peak_984a	0	+
chr10	128484312	128484313	m6AIP_abcam_peak_984b	0	+
chr10	128544179	128544180	m6AIP_abcam_peak_985	0	-
chr10	128558855	128558856	m6AIP_abcam_peak_986a	0	-
chr10	128806320	128806321	m6AIP_abcam_peak_987a	0	+
chr10	128806474	128806475	m6AIP_abcam_peak_987b	0	+
chr10	128884827	128884828	m6AIP_abcam_peak_990	0	-
chr11	3244150	3244151	m6AIP_abcam_peak_993	0	+
chr11	3646627	3646628	m6AIP_abcam_peak_1004a	0	-
chr11	3683923	3683924	m6AIP_abcam_peak_1007	0	+
chr11	3689068	3689069	m6AIP_abcam_peak_1008a	0	+
chr11	3977633	3977634	m6AIP_abcam_peak_1011	0	+
chr11	4046381	4046382	m6AIP_abcam_peak_1012	0	+
chr11	4215107	4215108	m6AIP_abcam_peak_1016	0	+
chr11	4269374	4269375	m6AIP_abcam_peak_1017	0	+
chr11	4488272	4488273	m6AIP_abcam_peak_1020	0	-
chr11	4893785	4893786	m6AIP_abcam_peak_1022	0	+
chr11	4939410	4939411	m6AIP_abcam_peak_1023	0	-
chr11	4939654	4939655	m6AIP_abcam_peak_1024	0	-
chr11	4941232	4941233	m6AIP_abcam_peak_1025	0	-
chr11	5082377	5082378	m6AIP_abcam_peak_1028a	0	-
chr11	5871861	5871862	m6AIP_abcam_peak_1036a	0	+
chr11	5872002	5872003	m6AIP_abcam_peak_1036b	0	+
chr11	6474670	6474671	m6AIP_abcam_peak_1042	0	-
chr11	6624051	6624052	m6AIP_abcam_peak_1043	0	-
chr11	7172390	7172391	m6AIP_abcam_peak_1047	0	+
chr11	7172719	7172720	m6AIP_abcam_peak_1048	0	+
chr11	11802759	11802760	m6AIP_abcam_peak_1057	0	-
chr11	12237456	12237457	m6AIP_abcam_peak_1060	0	-
chr11	12253634	12253635	m6AIP_abcam_peak_1062	0	-
chr11	12254156	12254157	m6AIP_abcam_peak_1063	0	-
chr11	17947101	17947102	m6AIP_abcam_peak_1072	0	-
chr11	20648025	20648026	m6AIP_abcam_peak_1084	0	+
chr11	22973373	22973374	m6AIP_abcam_peak_1102a	0	+
chr11	22973524	22973525	m6AIP_abcam_peak_1102b	0	+
chr11	23363799	23363800	m6AIP_abcam_peak_1106a	0	+
chr11	23895133	23895134	m6AIP_abcam_peak_1114	0	-
chr11	28577176	28577177	m6AIP_abcam_peak_1116	0	-
chr11	29463405	29463406	m6AIP_abcam_peak_1119a	0	+
chr11	29463578	29463579	m6AIP_abcam_peak_1119b	0	+
chr11	29706919	29706920	m6AIP_abcam_peak_1122	0	+
chr11	30138836	30138837	m6AIP_abcam_peak_1127	0	-
chr11	30139327	30139328	m6AIP_abcam_peak_1128c	0	-
chr11	48816365	48816366	m6AIP_abcam_peak_1160b	0	-
chr11	49216378	49216379	m6AIP_abcam_peak_1162	0	+
chr11	49216958	49216959	m6AIP_abcam_peak_1164	0	+
chr11	49261179	49261180	m6AIP_abcam_peak_1165	0	+
chr11	50256576	50256577	m6AIP_abcam_peak_1171	0	-
chr11	50297130	50297131	m6AIP_abcam_peak_1174	0	-
chr11	50381515	50381516	m6AIP_abcam_peak_1175	0	+
chr11	50815200	50815201	m6AIP_abcam_peak_1177e	0	-
chr11	51743786	51743787	m6AIP_abcam_peak_1184a	0	-
chr11	51743929	51743930	m6AIP_abcam_peak_1184b	0	-
chr11	52403324	52403325	m6AIP_abcam_peak_1186	0	+
chr11	53261730	53261731	m6AIP_abcam_peak_1187	0	-
chr11	53332605	53332606	m6AIP_abcam_peak_1190	0	+
chr11	53415391	53415392	m6AIP_abcam_peak_1194	0	+
chr11	53688219	53688220	m6AIP_abcam_peak_1196	0	-
chr11	54503589	54503590	m6AIP_abcam_peak_1197	0	+
chr11	58041561	58041562	m6AIP_abcam_peak_1208	0	+
chr11	59791992	59791993	m6AIP_abcam_peak_1222	0	-
chr11	60186042	60186043	m6AIP_abcam_peak_1225a	0	+
chr11	60186140	60186141	m6AIP_abcam_peak_1225b	0	+
chr11	60778779	60778780	m6AIP_abcam_peak_1233c	0	+
chr11	60783934	60783935	m6AIP_abcam_peak_1235a	0	+
chr11	62117963	62117964	m6AIP_abcam_peak_1253	0	+
chr11	62118973	62118974	m6AIP_abcam_peak_1254	0	+
chr11	62383364	62383365	m6AIP_abcam_peak_1259	0	-
chr11	62384791	62384792	m6AIP_abcam_peak_1260	0	-
chr11	67063947	67063948	m6AIP_abcam_peak_1269a	0	+
chr11	67064096	67064097	m6AIP_abcam_peak_1269b	0	+
chr11	67064191	67064192	m6AIP_abcam_peak_1269c	0	+
chr11	69048535	69048536	m6AIP_abcam_peak_1280a	0	+
chr11	69405692	69405693	m6AIP_abcam_peak_1283	0	-
chr11	69734526	69734527	m6AIP_abcam_peak_1291a	0	-
chr11	69734785	69734786	m6AIP_abcam_peak_1291b	0	-
chr11	69735060	69735061	m6AIP_abcam_peak_1291c	0	-
chr11	69908874	69908875	m6AIP_abcam_peak_1296	0	+
chr11	70394260	70394261	m6AIP_abcam_peak_1303b	0	-
chr11	70726278	70726279	m6AIP_abcam_peak_1310	0	+
chr11	70772213	70772214	m6AIP_abcam_peak_1311	0	+
chr11	71020139	71020140	m6AIP_abcam_peak_1317	0	+
chr11	72447975	72447976	m6AIP_abcam_peak_1321	0	+
chr11	73136458	73136459	m6AIP_abcam_peak_1329	0	-
chr11	74903826	74903827	m6AIP_abcam_peak_1338	0	+
chr11	74929014	74929015	m6AIP_abcam_peak_1339	0	+
chr11	74929398	74929399	m6AIP_abcam_peak_1340a	0	+
chr11	74929493	74929494	m6AIP_abcam_peak_1340b	0	+
chr11	77046007	77046008	m6AIP_abcam_peak_1357b	0	-
chr11	77046163	77046164	m6AIP_abcam_peak_1357c	0	-
chr11	77046317	77046318	m6AIP_abcam_peak_1357d	0	-
chr11	77455396	77455397	m6AIP_abcam_peak_1359	0	+
chr11	77692052	77692053	m6AIP_abcam_peak_1362a	0	+
chr11	77692280	77692281	m6AIP_abcam_peak_1362b	0	+
chr11	77846386	77846387	m6AIP_abcam_peak_1369	0	+
chr11	77847324	77847325	m6AIP_abcam_peak_1371	0	+
chr11	78213405	78213406	m6AIP_abcam_peak_1381	0	-
chr11	78232777	78232778	m6AIP_abcam_peak_1382	0	-
chr11	80094261	80094262	m6AIP_abcam_peak_1400a	0	+
chr11	80094669	80094670	m6AIP_abcam_peak_1401	0	+
chr11	80095200	80095201	m6AIP_abcam_peak_1402	0	+
chr11	80132818	80132819	m6AIP_abcam_peak_1403	0	+
chr11	82802211	82802212	m6AIP_abcam_peak_1409	0	+
chr11	83488942	83488943	m6AIP_abcam_peak_1412	0	+
chr11	83504645	83504646	m6AIP_abcam_peak_1413a	0	+
chr11	83504861	83504862	m6AIP_abcam_peak_1413b	0	+
chr11	84510343	84510344	m6AIP_abcam_peak_1421	0	-
chr11	87085960	87085961	m6AIP_abcam_peak_1436	0	-
chr11	88049081	88049082	m6AIP_abcam_peak_1445	0	+
chr11	88073259	88073260	m6AIP_abcam_peak_1446	0	+
chr11	88340348	88340349	m6AIP_abcam_peak_1447	0	-
chr11	88844666	88844667	m6AIP_abcam_peak_1454	0	-
chr11	94295986	94295987	m6AIP_abcam_peak_1462	0	-
chr11	94297065	94297066	m6AIP_abcam_peak_1463	0	-
chr11	95749721	95749722	m6AIP_abcam_peak_1477	0	+
chr11	96822247	96822248	m6AIP_abcam_peak_1485	0	-
chr11	97690010	97690011	m6AIP_abcam_peak_1497	0	-
chr11	97763286	97763287	m6AIP_abcam_peak_1500	0	-
chr11	98821501	98821502	m6AIP_abcam_peak_1514	0	+
chr11	98892433	98892434	m6AIP_abcam_peak_1517	0	+
chr11	100464180	100464181	m6AIP_abcam_peak_1519	0	-
chr11	101126162	101126163	m6AIP_abcam_peak_1523	0	+
chr11	101295088	101295089	m6AIP_abcam_peak_1527	0	-
chr11	101321817	101321818	m6AIP_abcam_peak_1528	0	+
chr11	101523683	101523684	m6AIP_abcam_peak_1530	0	-
chr11	101738261	101738262	m6AIP_abcam_peak_1536	0	+
chr11	102306953	102306954	m6AIP_abcam_peak_1547	0	-
chr11	102481253	102481254	m6AIP_abcam_peak_1550	0	-
chr11	102686401	102686402	m6AIP_abcam_peak_1552	0	-
chr11	102871102	102871103	m6AIP_abcam_peak_1555a	0	-
chr11	102994771	102994772	m6AIP_abcam_peak_1556	0	-
chr11	103138691	103138692	m6AIP_abcam_peak_1562	0	+
chr11	104328701	104328702	m6AIP_abcam_peak_1569	0	+
chr11	106247763	106247764	m6AIP_abcam_peak_1581a	0	+
chr11	106249547	106249548	m6AIP_abcam_peak_1582b	0	-
chr11	106252547	106252548	m6AIP_abcam_peak_1583b	0	-
chr11	106398541	106398542	m6AIP_abcam_peak_1584a	0	-
chr11	106398640	106398641	m6AIP_abcam_peak_1584b	0	-
chr11	107072784	107072785	m6AIP_abcam_peak_1590a	0	-
chr11	107072995	107072996	m6AIP_abcam_peak_1590b	0	-
chr11	107074810	107074811	m6AIP_abcam_peak_1592	0	-
chr11	107076627	107076628	m6AIP_abcam_peak_1593	0	-
chr11	107131442	107131443	m6AIP_abcam_peak_1598	0	-
chr11	107672910	107672911	m6AIP_abcam_peak_1613	0	+
chr11	109453142	109453143	m6AIP_abcam_peak_1616	0	-
chr11	115394425	115394426	m6AIP_abcam_peak_1625	0	+
chr11	115410817	115410818	m6AIP_abcam_peak_1626	0	+
chr11	115608411	115608412	m6AIP_abcam_peak_1631b	0	-
chr11	115800969	115800970	m6AIP_abcam_peak_1632	0	-
chr11	115928401	115928402	m6AIP_abcam_peak_1634b	0	-
chr11	116132028	116132029	m6AIP_abcam_peak_1636	0	-
chr11	116837541	116837542	m6AIP_abcam_peak_1643	0	-
chr11	118263782	118263783	m6AIP_abcam_peak_1657	0	-
chr11	118411065	118411066	m6AIP_abcam_peak_1659	0	-
chr11	120105415	120105416	m6AIP_abcam_peak_1674	0	-
chr11	120465404	120465405	m6AIP_abcam_peak_1683	0	-
chr11	120579233	120579234	m6AIP_abcam_peak_1686	0	-
chr12	3907826	3907827	m6AIP_abcam_peak_1710	0	+
chr12	4248017	4248018	m6AIP_abcam_peak_1712	0	-
chr12	4634658	4634659	m6AIP_abcam_peak_1719	0	+
chr12	4851661	4851662	m6AIP_abcam_peak_1726	0	+
chr12	4880568	4880569	m6AIP_abcam_peak_1727	0	-
chr12	5031519	5031520	m6AIP_abcam_peak_1728a	0	+
chr12	11242021	11242022	m6AIP_abcam_peak_1734a	0	-
chr12	11242096	11242097	m6AIP_abcam_peak_1734b	0	-
chr12	11289957	11289958	m6AIP_abcam_peak_1735	0	+
chr12	16984703	16984704	m6AIP_abcam_peak_1740a	0	+
chr12	24655634	24655635	m6AIP_abcam_peak_1769	0	+
chr12	31487791	31487792	m6AIP_abcam_peak_1778c	0	-
chr12	51372605	51372606	m6AIP_abcam_peak_1799	0	+
chr12	52518148	52518149	m6AIP_abcam_peak_1806	0	+
chr12	52567218	52567219	m6AIP_abcam_peak_1807	0	+
chr12	59071588	59071589	m6AIP_abcam_peak_1811a	0	+
chr12	59071842	59071843	m6AIP_abcam_peak_1811b	0	+
chr12	65161562	65161563	m6AIP_abcam_peak_1823	0	-
chr12	69585416	69585417	m6AIP_abcam_peak_1827	0	-
chr12	71067174	71067175	m6AIP_abcam_peak_1831	0	+
chr12	71069865	71069866	m6AIP_abcam_peak_1832	0	+
chr12	71318789	71318790	m6AIP_abcam_peak_1835	0	+
chr12	71951223	71951224	m6AIP_abcam_peak_1836	0	+
chr12	75930934	75930935	m6AIP_abcam_peak_1853	0	+
chr12	76283980	76283981	m6AIP_abcam_peak_1855	0	+
chr12	76386067	76386068	m6AIP_abcam_peak_1856a	0	+
chr12	76386155	76386156	m6AIP_abcam_peak_1856b	0	+
chr12	76386630	76386631	m6AIP_abcam_peak_1857	0	+
chr12	76578304	76578305	m6AIP_abcam_peak_1859a	0	+
chr12	76937950	76937951	m6AIP_abcam_peak_1861a	0	-
chr12	80260095	80260096	m6AIP_abcam_peak_1879	0	-
chr12	80339150	80339151	m6AIP_abcam_peak_1881a	0	-
chr12	80339302	80339303	m6AIP_abcam_peak_1881b	0	-
chr12	80644844	80644845	m6AIP_abcam_peak_1882	0	+
chr12	81493550	81493551	m6AIP_abcam_peak_1889	0	-
chr12	82396602	82396603	m6AIP_abcam_peak_1898	0	+
chr12	83664078	83664079	m6AIP_abcam_peak_1903	0	+
chr12	83668169	83668170	m6AIP_abcam_peak_1904	0	+
chr12	83672765	83672766	m6AIP_abcam_peak_1905	0	+
chr12	84151758	84151759	m6AIP_abcam_peak_1908	0	-
chr12	84173485	84173486	m6AIP_abcam_peak_1910b	0	-
chr12	84173598	84173599	m6AIP_abcam_peak_1910c	0	-
chr12	84996936	84996937	m6AIP_abcam_peak_1917a	0	+
chr12	84997158	84997159	m6AIP_abcam_peak_1917b	0	+
chr12	85015331	85015332	m6AIP_abcam_peak_1919	0	+
chr12	91260102	91260103	m6AIP_abcam_peak_1935a	0	-
chr12	91260221	91260222	m6AIP_abcam_peak_1935b	0	-
chr12	91647354	91647355	m6AIP_abcam_peak_1936	0	-
chr12	91647642	91647643	m6AIP_abcam_peak_1937	0	-
chr12	98688493	98688494	m6AIP_abcam_peak_1942	0	-
chr12	98689004	98689005	m6AIP_abcam_peak_1943	0	-
chr12	99891534	99891535	m6AIP_abcam_peak_1952a	0	+
chr12	100149941	100149942	m6AIP_abcam_peak_1954	0	-
chr12	101058760	101058761	m6AIP_abcam_peak_1958b	0	-
chr12	102561923	102561924	m6AIP_abcam_peak_1963	0	+
chr12	105592677	105592678	m6AIP_abcam_peak_1980	0	+
chr12	108107435	108107436	m6AIP_abcam_peak_1984a	0	-
chr12	108107583	108107584	m6AIP_abcam_peak_1984b	0	-
chr12	109571438	109571439	m6AIP_abcam_peak_1994a	0	+
chr12	109660747	109660748	m6AIP_abcam_peak_1996a	0	+
chr12	111293896	111293897	m6AIP_abcam_peak_2009b	0	-
chr12	111711097	111711098	m6AIP_abcam_peak_2012	0	-
chr12	111789404	111789405	m6AIP_abcam_peak_2013	0	+
chr12	112180627	112180628	m6AIP_abcam_peak_2017	0	+
chr12	112821674	112821675	m6AIP_abcam_peak_2030c	0	-
chr12	116059023	116059024	m6AIP_abcam_peak_2038	0	+
chr12	116248181	116248182	m6AIP_abcam_peak_2039	0	-
chr12	116256028	116256029	m6AIP_abcam_peak_2040	0	-
chr13	3883098	3883099	m6AIP_abcam_peak_2047	0	-
chr13	8977338	8977339	m6AIP_abcam_peak_2055	0	-
chr13	11738047	11738048	m6AIP_abcam_peak_2066	0	-
chr13	12253921	12253922	m6AIP_abcam_peak_2069	0	-
chr13	13511622	13511623	m6AIP_abcam_peak_2070	0	+
chr13	14169940	14169941	m6AIP_abcam_peak_2074	0	+
chr13	14187881	14187882	m6AIP_abcam_peak_2077	0	+
chr13	14636875	14636876	m6AIP_abcam_peak_2078	0	+
chr13	15726104	15726105	m6AIP_abcam_peak_2080	0	+
chr13	17719644	17719645	m6AIP_abcam_peak_2083	0	-
chr13	17772866	17772867	m6AIP_abcam_peak_2084c	0	-
chr13	21520096	21520097	m6AIP_abcam_peak_2104b	0	-
chr13	28951567	28951568	m6AIP_abcam_peak_2114a	0	-
chr13	28951724	28951725	m6AIP_abcam_peak_2114b	0	-
chr13	34883762	34883763	m6AIP_abcam_peak_2126	0	+
chr13	34888130	34888131	m6AIP_abcam_peak_2127	0	+
chr13	35815918	35815919	m6AIP_abcam_peak_2130	0	+
chr13	37947498	37947499	m6AIP_abcam_peak_2141	0	+
chr13	38191764	38191765	m6AIP_abcam_peak_2143	0	+
chr13	38501481	38501482	m6AIP_abcam_peak_2146	0	-
chr13	42154846	42154847	m6AIP_abcam_peak_2156a	0	+
chr13	42154946	42154947	m6AIP_abcam_peak_2156b	0	+
chr13	42158231	42158232	m6AIP_abcam_peak_2157	0	+
chr13	42181738	42181739	m6AIP_abcam_peak_2158	0	+
chr13	42183633	42183634	m6AIP_abcam_peak_2159a	0	+
chr13	42183754	42183755	m6AIP_abcam_peak_2159b	0	+
chr13	44902767	44902768	m6AIP_abcam_peak_2163	0	+
chr13	47105627	47105628	m6AIP_abcam_peak_2169	0	-
chr13	48490297	48490298	m6AIP_abcam_peak_2171	0	-
chr13	52646717	52646718	m6AIP_abcam_peak_2187	0	+
chr13	54460080	54460081	m6AIP_abcam_peak_2198	0	-
chr13	54525320	54525321	m6AIP_abcam_peak_2200	0	+
chr13	54525826	54525827	m6AIP_abcam_peak_2201	0	+
chr13	54526586	54526587	m6AIP_abcam_peak_2202	0	+
chr13	54661089	54661090	m6AIP_abcam_peak_2205	0	+
chr13	55213573	55213574	m6AIP_abcam_peak_2207a	0	+
chr13	55245840	55245841	m6AIP_abcam_peak_2208a	0	+
chr13	55247874	55247875	m6AIP_abcam_peak_2210c	0	+
chr13	55481644	55481645	m6AIP_abcam_peak_2212	0	-
chr13	55609772	55609773	m6AIP_abcam_peak_2214	0	+
chr13	55647687	55647688	m6AIP_abcam_peak_2216	0	+
chr13	55650446	55650447	m6AIP_abcam_peak_2217	0	+
chr13	59702064	59702065	m6AIP_abcam_peak_2222	0	-
chr13	59702387	59702388	m6AIP_abcam_peak_2223	0	-
chr13	59703300	59703301	m6AIP_abcam_peak_2224a	0	-
chr13	59703433	59703434	m6AIP_abcam_peak_2224b	0	-
chr13	59715881	59715882	m6AIP_abcam_peak_2227	0	+
chr13	62173521	62173522	m6AIP_abcam_peak_2237a	0	+
chr13	62173639	62173640	m6AIP_abcam_peak_2237b	0	+
chr13	62603901	62603902	m6AIP_abcam_peak_2249b	0	-
chr13	63015287	63015288	m6AIP_abcam_peak_2252a	0	+
chr13	65296386	65296387	m6AIP_abcam_peak_2267a	0	+
chr13	67407885	67407886	m6AIP_abcam_peak_2274a	0	-
chr13	67670574	67670575	m6AIP_abcam_peak_2278	0	-
chr13	67707084	67707085	m6AIP_abcam_peak_2279	0	-
chr13	68584438	68584439	m6AIP_abcam_peak_2283	0	+
chr13	68584741	68584742	m6AIP_abcam_peak_2284	0	+
chr13	70603181	70603182	m6AIP_abcam_peak_2287	0	-
chr13	73346703	73346704	m6AIP_abcam_peak_2292	0	-
chr13	75763850	75763851	m6AIP_abcam_peak_2313	0	+
chr13	81557223	81557224	m6AIP_abcam_peak_2321	0	-
chr13	81678187	81678188	m6AIP_abcam_peak_2323	0	-
chr13	91805847	91805848	m6AIP_abcam_peak_2331	0	-
chr13	94440305	94440306	m6AIP_abcam_peak_2341	0	+
chr13	96483876	96483877	m6AIP_abcam_peak_2347	0	-
chr13	97246182	97246183	m6AIP_abcam_peak_2357	0	+
chr13	97251287	97251288	m6AIP_abcam_peak_2359	0	+
chr13	98863842	98863843	m6AIP_abcam_peak_2371	0	-
chr13	99425400	99425401	m6AIP_abcam_peak_2377	0	-
chr13	99425868	99425869	m6AIP_abcam_peak_2378	0	-
chr13	99429699	99429700	m6AIP_abcam_peak_2379	0	-
chr13	99433208	99433209	m6AIP_abcam_peak_2380a	0	-
chr13	99433355	99433356	m6AIP_abcam_peak_2380b	0	-
chr13	99433514	99433515	m6AIP_abcam_peak_2380c	0	-
chr13	99434146	99434147	m6AIP_abcam_peak_2381a	0	-
chr13	99434386	99434387	m6AIP_abcam_peak_2381b	0	-
chr13	100093507	100093508	m6AIP_abcam_peak_2384	0	-
chr13	103752577	103752578	m6AIP_abcam_peak_2389	0	-
chr13	104792648	104792649	m6AIP_abcam_peak_2395	0	-
chr13	108047641	108047642	m6AIP_abcam_peak_2402	0	+
chr13	109951491	109951492	m6AIP_abcam_peak_2414	0	+
chr13	109951748	109951749	m6AIP_abcam_peak_2415	0	+
chr13	110400276	110400277	m6AIP_abcam_peak_2416a	0	+
chr13	112504166	112504167	m6AIP_abcam_peak_2423a	0	+
chr14	7950549	7950550	m6AIP_abcam_peak_2448a	0	+
chr14	8222726	8222727	m6AIP_abcam_peak_2451	0	+
chr14	18215108	18215109	m6AIP_abcam_peak_2467	0	-
chr14	19811561	19811562	m6AIP_abcam_peak_2471	0	+
chr14	20388180	20388181	m6AIP_abcam_peak_2479	0	-
chr14	20501577	20501578	m6AIP_abcam_peak_2480	0	-
chr14	20577198	20577199	m6AIP_abcam_peak_2482	0	-
chr14	20714704	20714705	m6AIP_abcam_peak_2485	0	+
chr14	20736150	20736151	m6AIP_abcam_peak_2487a	0	-
chr14	21516894	21516895	m6AIP_abcam_peak_2492a	0	+
chr14	21517051	21517052	m6AIP_abcam_peak_2492b	0	+
chr14	21662277	21662278	m6AIP_abcam_peak_2496	0	+
chr14	21668460	21668461	m6AIP_abcam_peak_2497a	0	+
chr14	21668672	21668673	m6AIP_abcam_peak_2497b	0	+
chr14	21669337	21669338	m6AIP_abcam_peak_2498b	0	+
chr14	21669486	21669487	m6AIP_abcam_peak_2498c	0	+
chr14	21669642	21669643	m6AIP_abcam_peak_2498d	0	+
chr14	21670198	21670199	m6AIP_abcam_peak_2499a	0	+
chr14	24158184	24158185	m6AIP_abcam_peak_2502a	0	-
chr14	26533573	26533574	m6AIP_abcam_peak_2509a	0	-
chr14	26668594	26668595	m6AIP_abcam_peak_2511	0	-
chr14	27472291	27472292	m6AIP_abcam_peak_2522	0	+
chr14	27481215	27481216	m6AIP_abcam_peak_2524	0	+
chr14	31177448	31177449	m6AIP_abcam_peak_2539	0	-
chr14	32209002	32209003	m6AIP_abcam_peak_2545	0	+
chr14	32526421	32526422	m6AIP_abcam_peak_2548a	0	+
chr14	32526799	32526800	m6AIP_abcam_peak_2549	0	+
chr14	34677082	34677083	m6AIP_abcam_peak_2558	0	+
chr14	36879140	36879141	m6AIP_abcam_peak_2560a	0	-
chr14	47310556	47310557	m6AIP_abcam_peak_2568	0	+
chr14	47664041	47664042	m6AIP_abcam_peak_2571	0	+
chr14	49014142	49014143	m6AIP_abcam_peak_2572	0	-
chr14	51997406	51997407	m6AIP_abcam_peak_2577	0	+
chr14	52006495	52006496	m6AIP_abcam_peak_2578	0	-
chr14	52176698	52176699	m6AIP_abcam_peak_2583	0	-
chr14	52182200	52182201	m6AIP_abcam_peak_2584	0	-
chr14	52199137	52199138	m6AIP_abcam_peak_2586	0	-
chr14	54642936	54642937	m6AIP_abcam_peak_2597	0	-
chr14	54665348	54665349	m6AIP_abcam_peak_2601a	0	-
chr14	54665489	54665490	m6AIP_abcam_peak_2601b	0	-
chr14	54665619	54665620	m6AIP_abcam_peak_2601c	0	-
chr14	55062633	55062634	m6AIP_abcam_peak_2606	0	-
chr14	55658230	55658231	m6AIP_abcam_peak_2617	0	-
chr14	55870223	55870224	m6AIP_abcam_peak_2620	0	+
chr14	55887055	55887056	m6AIP_abcam_peak_2623	0	+
chr14	56668505	56668506	m6AIP_abcam_peak_2625	0	+
chr14	56674465	56674466	m6AIP_abcam_peak_2626a	0	+
chr14	56674490	56674491	m6AIP_abcam_peak_2626b	0	+
chr14	56674672	56674673	m6AIP_abcam_peak_2626c	0	+
chr14	60692249	60692250	m6AIP_abcam_peak_2639	0	+
chr14	62696765	62696766	m6AIP_abcam_peak_2649	0	-
chr14	63142612	63142613	m6AIP_abcam_peak_2650	0	+
chr14	63919323	63919324	m6AIP_abcam_peak_2657	0	+
chr14	65831408	65831409	m6AIP_abcam_peak_2666	0	-
chr14	65856791	65856792	m6AIP_abcam_peak_2667	0	+
chr14	66915873	66915874	m6AIP_abcam_peak_2669	0	+
chr14	66917169	66917170	m6AIP_abcam_peak_2671a	0	+
chr14	66917261	66917262	m6AIP_abcam_peak_2671b	0	+
chr14	67677139	67677140	m6AIP_abcam_peak_2675	0	-
chr14	69705254	69705255	m6AIP_abcam_peak_2679	0	-
chr14	69782450	69782451	m6AIP_abcam_peak_2681	0	+
chr14	70584768	70584769	m6AIP_abcam_peak_2684	0	-
chr14	70602543	70602544	m6AIP_abcam_peak_2685	0	-
chr14	73239424	73239425	m6AIP_abcam_peak_2691a	0	+
chr14	75321607	75321608	m6AIP_abcam_peak_2694a	0	+
chr14	75321638	75321639	m6AIP_abcam_peak_2694b	0	+
chr14	75327712	75327713	m6AIP_abcam_peak_2696a	0	+
chr14	75335967	75335968	m6AIP_abcam_peak_2698	0	+
chr14	75343685	75343686	m6AIP_abcam_peak_2699	0	+
chr14	76416725	76416726	m6AIP_abcam_peak_2703	0	+
chr14	79453234	79453235	m6AIP_abcam_peak_2728	0	+
chr14	99301789	99301790	m6AIP_abcam_peak_2736a	0	+
chr14	99301945	99301946	m6AIP_abcam_peak_2736b	0	+
chr14	100023092	100023093	m6AIP_abcam_peak_2739	0	-
chr14	103073197	103073198	m6AIP_abcam_peak_2745	0	+
chr14	103076279	103076280	m6AIP_abcam_peak_2746a	0	+
chr14	103156258	103156259	m6AIP_abcam_peak_2749	0	-
chr14	103282798	103282799	m6AIP_abcam_peak_2750	0	-
chr14	105153517	105153518	m6AIP_abcam_peak_2754	0	-
chr14	118235956	118235957	m6AIP_abcam_peak_2762	0	-
chr14	120275821	120275822	m6AIP_abcam_peak_2768	0	+
chr14	120324894	120324895	m6AIP_abcam_peak_2770a	0	+
chr15	5105075	5105076	m6AIP_abcam_peak_2791	0	-
chr15	8292260	8292261	m6AIP_abcam_peak_2809	0	-
chr15	8350451	8350452	m6AIP_abcam_peak_2810a	0	-
chr15	8350878	8350879	m6AIP_abcam_peak_2810d	0	-
chr15	8351348	8351349	m6AIP_abcam_peak_2811	0	-
chr15	8351793	8351794	m6AIP_abcam_peak_2812	0	-
chr15	10460075	10460076	m6AIP_abcam_peak_2820	0	-
chr15	11991042	11991043	m6AIP_abcam_peak_2830	0	-
chr15	12374076	12374077	m6AIP_abcam_peak_2836	0	-
chr15	12374636	12374637	m6AIP_abcam_peak_2837a	0	-
chr15	12374802	12374803	m6AIP_abcam_peak_2837b	0	-
chr15	12385341	12385342	m6AIP_abcam_peak_2840	0	-
chr15	12445640	12445641	m6AIP_abcam_peak_2841	0	-
chr15	25812522	25812523	m6AIP_abcam_peak_2849	0	+
chr15	25986811	25986812	m6AIP_abcam_peak_2851	0	+
chr15	31297199	31297200	m6AIP_abcam_peak_2854	0	-
chr15	36241891	36241892	m6AIP_abcam_peak_2867	0	-
chr15	37999989	37999990	m6AIP_abcam_peak_2873	0	-
chr15	38295783	38295784	m6AIP_abcam_peak_2878	0	-
chr15	39345436	39345437	m6AIP_abcam_peak_2882	0	+
chr15	44640314	44640315	m6AIP_abcam_peak_2891	0	+
chr15	50831716	50831717	m6AIP_abcam_peak_2895	0	-
chr15	58052521	58052522	m6AIP_abcam_peak_2905	0	-
chr15	58873807	58873808	m6AIP_abcam_peak_2910	0	+
chr15	73106843	73106844	m6AIP_abcam_peak_2930	0	-
chr15	73605528	73605529	m6AIP_abcam_peak_2934	0	-
chr15	74670932	74670933	m6AIP_abcam_peak_2939	0	-
chr15	74706076	74706077	m6AIP_abcam_peak_2942	0	-
chr15	75947307	75947308	m6AIP_abcam_peak_2947	0	+
chr15	76001866	76001867	m6AIP_abcam_peak_2949	0	-
chr15	76106337	76106338	m6AIP_abcam_peak_2952	0	-
chr15	76106747	76106748	m6AIP_abcam_peak_2953	0	-
chr15	76173530	76173531	m6AIP_abcam_peak_2958a	0	-
chr15	76179389	76179390	m6AIP_abcam_peak_2962	0	-
chr15	76737481	76737482	m6AIP_abcam_peak_2971	0	-
chr15	76890165	76890166	m6AIP_abcam_peak_2973	0	+
chr15	77774684	77774685	m6AIP_abcam_peak_2981	0	-
chr15	78966692	78966693	m6AIP_abcam_peak_2984	0	+
chr15	78967021	78967022	m6AIP_abcam_peak_2985	0	+
chr15	78967452	78967453	m6AIP_abcam_peak_2986a	0	+
chr15	78967628	78967629	m6AIP_abcam_peak_2986b	0	+
chr15	79529598	79529599	m6AIP_abcam_peak_2996	0	-
chr15	79543816	79543817	m6AIP_abcam_peak_2997a	0	-
chr15	79917621	79917622	m6AIP_abcam_peak_3002a	0	-
chr15	80858683	80858684	m6AIP_abcam_peak_3015	0	+
chr15	81627314	81627315	m6AIP_abcam_peak_3022	0	+
chr15	81650678	81650679	m6AIP_abcam_peak_3025a	0	+
chr15	81710517	81710518	m6AIP_abcam_peak_3029	0	-
chr15	82855175	82855176	m6AIP_abcam_peak_3037	0	-
chr15	83116630	83116631	m6AIP_abcam_peak_3044	0	-
chr15	83358894	83358895	m6AIP_abcam_peak_3046c	0	-
chr15	84934891	84934892	m6AIP_abcam_peak_3053a	0	+
chr15	85807193	85807194	m6AIP_abcam_peak_3056	0	-
chr15	88701152	88701153	m6AIP_abcam_peak_3065	0	-
chr15	88729483	88729484	m6AIP_abcam_peak_3068a	0	-
chr15	88730457	88730458	m6AIP_abcam_peak_3070	0	-
chr15	89351267	89351268	m6AIP_abcam_peak_3080	0	-
chr15	93242218	93242219	m6AIP_abcam_peak_3088	0	-
chr15	96414848	96414849	m6AIP_abcam_peak_3100	0	-
chr15	96418625	96418626	m6AIP_abcam_peak_3102	0	-
chr15	96576421	96576422	m6AIP_abcam_peak_3104a	0	-
chr15	96576533	96576534	m6AIP_abcam_peak_3104b	0	-
chr15	98651575	98651576	m6AIP_abcam_peak_3120	0	-
chr15	98863566	98863567	m6AIP_abcam_peak_3128b	0	-
chr15	98863739	98863740	m6AIP_abcam_peak_3128c	0	-
chr15	98863868	98863869	m6AIP_abcam_peak_3128d	0	-
chr15	98950728	98950729	m6AIP_abcam_peak_3129	0	-
chr15	99409188	99409189	m6AIP_abcam_peak_3133a	0	+
chr15	99409253	99409254	m6AIP_abcam_peak_3133b	0	+
chr15	99779391	99779392	m6AIP_abcam_peak_3139b	0	-
chr15	100215399	100215400	m6AIP_abcam_peak_3143	0	+
chr15	100716202	100716203	m6AIP_abcam_peak_3147	0	-
chr15	100936543	100936544	m6AIP_abcam_peak_3148	0	+
chr15	101274262	101274263	m6AIP_abcam_peak_3152	0	+
chr15	102315367	102315368	m6AIP_abcam_peak_3162	0	+
chr15	102408806	102408807	m6AIP_abcam_peak_3164	0	+
chr15	102409451	102409452	m6AIP_abcam_peak_3165	0	+
chr15	103213217	103213218	m6AIP_abcam_peak_3168	0	-
chr16	3985115	3985116	m6AIP_abcam_peak_3179	0	-
chr16	3986765	3986766	m6AIP_abcam_peak_3181a	0	-
chr16	4085608	4085609	m6AIP_abcam_peak_3189a	0	-
chr16	4085714	4085715	m6AIP_abcam_peak_3189b	0	-
chr16	4114936	4114937	m6AIP_abcam_peak_3192	0	-
chr16	8636270	8636271	m6AIP_abcam_peak_3215	0	-
chr16	10595903	10595904	m6AIP_abcam_peak_3226	0	+
chr16	11088247	11088248	m6AIP_abcam_peak_3229	0	-
chr16	11137058	11137059	m6AIP_abcam_peak_3230	0	-
chr16	14175351	14175352	m6AIP_abcam_peak_3245	0	+
chr16	17210770	17210771	m6AIP_abcam_peak_3262	0	+
chr16	17212857	17212858	m6AIP_abcam_peak_3263	0	+
chr16	17643003	17643004	m6AIP_abcam_peak_3273	0	+
chr16	17776474	17776475	m6AIP_abcam_peak_3276	0	+
chr16	17776795	17776796	m6AIP_abcam_peak_3277	0	+
chr16	18405960	18405961	m6AIP_abcam_peak_3284	0	+
chr16	20106725	20106726	m6AIP_abcam_peak_3291	0	+
chr16	20392598	20392599	m6AIP_abcam_peak_3295a	0	-
chr16	20392702	20392703	m6AIP_abcam_peak_3295b	0	-
chr16	20679639	20679640	m6AIP_abcam_peak_3298	0	+
chr16	30601419	30601420	m6AIP_abcam_peak_3310	0	+
chr16	31989215	31989216	m6AIP_abcam_peak_3315	0	-
chr16	32285412	32285413	m6AIP_abcam_peak_3321	0	+
chr16	32644834	32644835	m6AIP_abcam_peak_3324	0	+
chr16	33124867	33124868	m6AIP_abcam_peak_3329	0	+
chr16	33185826	33185827	m6AIP_abcam_peak_3330	0	+
chr16	33434840	33434841	m6AIP_abcam_peak_3337	0	+
chr16	33495914	33495915	m6AIP_abcam_peak_3338	0	+
chr16	36912108	36912109	m6AIP_abcam_peak_3360	0	+
chr16	36913314	36913315	m6AIP_abcam_peak_3363b	0	+
chr16	36914497	36914498	m6AIP_abcam_peak_3364a	0	+
chr16	36914557	36914558	m6AIP_abcam_peak_3364b	0	+
chr16	36914967	36914968	m6AIP_abcam_peak_3365a	0	+
chr16	36915150	36915151	m6AIP_abcam_peak_3365b	0	+
chr16	36919162	36919163	m6AIP_abcam_peak_3367	0	+
chr16	38525956	38525957	m6AIP_abcam_peak_3382	0	-
chr16	38526583	38526584	m6AIP_abcam_peak_3383b	0	-
chr16	44221161	44221162	m6AIP_abcam_peak_3391	0	+
chr16	44221358	44221359	m6AIP_abcam_peak_3392	0	+
chr16	44379239	44379240	m6AIP_abcam_peak_3394	0	+
chr16	55818256	55818257	m6AIP_abcam_peak_3409	0	-
chr16	55990819	55990820	m6AIP_abcam_peak_3414	0	+
chr16	56034877	56034878	m6AIP_abcam_peak_3416	0	-
chr16	59492007	59492008	m6AIP_abcam_peak_3431	0	+
chr16	76292497	76292498	m6AIP_abcam_peak_3444	0	-
chr16	87479297	87479298	m6AIP_abcam_peak_3451a	0	+
chr16	87719140	87719141	m6AIP_abcam_peak_3452a	0	+
chr16	87719240	87719241	m6AIP_abcam_peak_3452b	0	+
chr16	90496410	90496411	m6AIP_abcam_peak_3466a	0	+
chr16	90499147	90499148	m6AIP_abcam_peak_3468	0	+
chr16	91659369	91659370	m6AIP_abcam_peak_3474a	0	+
chr16	91659474	91659475	m6AIP_abcam_peak_3474b	0	+
chr16	91660182	91660183	m6AIP_abcam_peak_3476	0	+
chr16	91839646	91839647	m6AIP_abcam_peak_3482	0	+
chr16	93887163	93887164	m6AIP_abcam_peak_3494	0	+
chr16	93901114	93901115	m6AIP_abcam_peak_3498	0	+
chr16	94267507	94267508	m6AIP_abcam_peak_3502a	0	-
chr16	94692363	94692364	m6AIP_abcam_peak_3515	0	+
chr16	97949932	97949933	m6AIP_abcam_peak_3521a	0	-
chr16	97950037	97950038	m6AIP_abcam_peak_3521b	0	-
chr16	98062731	98062732	m6AIP_abcam_peak_3525a	0	-
chr16	98062949	98062950	m6AIP_abcam_peak_3525b	0	-
chr16	98063081	98063082	m6AIP_abcam_peak_3525c	0	-
chr17	12683648	12683649	m6AIP_abcam_peak_3560a	0	-
chr17	12683734	12683735	m6AIP_abcam_peak_3560b	0	-
chr17	12683908	12683909	m6AIP_abcam_peak_3560c	0	-
chr17	13888866	13888867	m6AIP_abcam_peak_3569	0	+
chr17	13896121	13896122	m6AIP_abcam_peak_3570	0	+
chr17	15730823	15730824	m6AIP_abcam_peak_3573	0	+
chr17	21587192	21587193	m6AIP_abcam_peak_3595	0	+
chr17	21722699	21722700	m6AIP_abcam_peak_3597	0	+
chr17	22776519	22776520	m6AIP_abcam_peak_3609	0	-
chr17	22851368	22851369	m6AIP_abcam_peak_3611a	0	-
chr17	22851475	22851476	m6AIP_abcam_peak_3611b	0	-
chr17	22851647	22851648	m6AIP_abcam_peak_3611c	0	-
chr17	22851906	22851907	m6AIP_abcam_peak_3612	0	-
chr17	22852536	22852537	m6AIP_abcam_peak_3613	0	-
chr17	23575967	23575968	m6AIP_abcam_peak_3614	0	-
chr17	23576936	23576937	m6AIP_abcam_peak_3615	0	-
chr17	23609452	23609453	m6AIP_abcam_peak_3616a	0	+
chr17	23610065	23610066	m6AIP_abcam_peak_3617	0	+
chr17	23760859	23760860	m6AIP_abcam_peak_3618c	0	-
chr17	23818440	23818441	m6AIP_abcam_peak_3622	0	+
chr17	24573377	24573378	m6AIP_abcam_peak_3634	0	+
chr17	25839047	25839048	m6AIP_abcam_peak_3660	0	-
chr17	25844999	25845000	m6AIP_abcam_peak_3661	0	-
chr17	25965139	25965140	m6AIP_abcam_peak_3662	0	-
chr17	26974509	26974510	m6AIP_abcam_peak_3674	0	+
chr17	27897750	27897751	m6AIP_abcam_peak_3680	0	+
chr17	28299793	28299794	m6AIP_abcam_peak_3686	0	+
chr17	28332422	28332423	m6AIP_abcam_peak_3688	0	-
chr17	28599607	28599608	m6AIP_abcam_peak_3692	0	-
chr17	28599806	28599807	m6AIP_abcam_peak_3693	0	-
chr17	28600323	28600324	m6AIP_abcam_peak_3694a	0	-
chr17	28600445	28600446	m6AIP_abcam_peak_3694b	0	-
chr17	31350077	31350078	m6AIP_abcam_peak_3724	0	+
chr17	32213021	32213022	m6AIP_abcam_peak_3740a	0	-
chr17	32213618	32213619	m6AIP_abcam_peak_3741	0	-
chr17	32305598	32305599	m6AIP_abcam_peak_3744c	0	-
chr17	33302486	33302487	m6AIP_abcam_peak_3760	0	+
chr17	33912612	33912613	m6AIP_abcam_peak_3772	0	+
chr17	33913692	33913693	m6AIP_abcam_peak_3773a	0	+
chr17	34031341	34031342	m6AIP_abcam_peak_3778	0	-
chr17	35127288	35127289	m6AIP_abcam_peak_3789	0	+
chr17	35220334	35220335	m6AIP_abcam_peak_3792	0	-
chr17	35844513	35844514	m6AIP_abcam_peak_3796	0	+
chr17	35850580	35850581	m6AIP_abcam_peak_3800a	0	+
chr17	35850750	35850751	m6AIP_abcam_peak_3800b	0	+
chr17	35852758	35852759	m6AIP_abcam_peak_3801	0	+
chr17	35867752	35867753	m6AIP_abcam_peak_3803a	0	+
chr17	35867822	35867823	m6AIP_abcam_peak_3803b	0	+
chr17	35964043	35964044	m6AIP_abcam_peak_3806	0	-
chr17	35964325	35964326	m6AIP_abcam_peak_3807	0	-
chr17	37010064	37010065	m6AIP_abcam_peak_3816a	0	+
chr17	39844872	39844873	m6AIP_abcam_peak_3824a	0	+
chr17	39845037	39845038	m6AIP_abcam_peak_3824b	0	+
chr17	39847224	39847225	m6AIP_abcam_peak_3825	0	+
chr17	39847539	39847540	m6AIP_abcam_peak_3826a	0	+
chr17	39847790	39847791	m6AIP_abcam_peak_3826b	0	+
chr17	39848002	39848003	m6AIP_abcam_peak_3826c	0	+
chr17	39848175	39848176	m6AIP_abcam_peak_3826d	0	+
chr17	40937345	40937346	m6AIP_abcam_peak_3827	0	+
chr17	42816564	42816565	m6AIP_abcam_peak_3829	0	-
chr17	43039813	43039814	m6AIP_abcam_peak_3830	0	+
chr17	45568457	45568458	m6AIP_abcam_peak_3840	0	-
chr17	45570419	45570420	m6AIP_abcam_peak_3841	0	-
chr17	46248965	46248966	m6AIP_abcam_peak_3845	0	+
chr17	46323418	46323419	m6AIP_abcam_peak_3848a	0	-
chr17	46323549	46323550	m6AIP_abcam_peak_3848b	0	-
chr17	46405801	46405802	m6AIP_abcam_peak_3853	0	+
chr17	46410841	46410842	m6AIP_abcam_peak_3854a	0	+
chr17	46410997	46410998	m6AIP_abcam_peak_3854b	0	+
chr17	46412321	46412322	m6AIP_abcam_peak_3855	0	+
chr17	46661941	46661942	m6AIP_abcam_peak_3858	0	+
chr17	46675075	46675076	m6AIP_abcam_peak_3859	0	-
chr17	46774154	46774155	m6AIP_abcam_peak_3861	0	-
chr17	47315403	47315404	m6AIP_abcam_peak_3867	0	+
chr17	48310096	48310097	m6AIP_abcam_peak_3878	0	+
chr17	51179197	51179198	m6AIP_abcam_peak_3883	0	-
chr17	56057793	56057794	m6AIP_abcam_peak_3889	0	+
chr17	56058989	56058990	m6AIP_abcam_peak_3890	0	+
chr17	56097350	56097351	m6AIP_abcam_peak_3893	0	+
chr17	56284286	56284287	m6AIP_abcam_peak_3899	0	-
chr17	56436103	56436104	m6AIP_abcam_peak_3904	0	-
chr17	56566982	56566983	m6AIP_abcam_peak_3905	0	-
chr17	56593918	56593919	m6AIP_abcam_peak_3907	0	+
chr17	56765586	56765587	m6AIP_abcam_peak_3909	0	+
chr17	57004404	57004405	m6AIP_abcam_peak_3914	0	-
chr17	65824474	65824475	m6AIP_abcam_peak_3920a	0	+
chr17	65824636	65824637	m6AIP_abcam_peak_3920b	0	+
chr17	65864446	65864447	m6AIP_abcam_peak_3922a	0	-
chr17	65864532	65864533	m6AIP_abcam_peak_3922b	0	-
chr17	65984096	65984097	m6AIP_abcam_peak_3924	0	-
chr17	65985677	65985678	m6AIP_abcam_peak_3925a	0	-
chr17	65985786	65985787	m6AIP_abcam_peak_3925b	0	-
chr17	65986135	65986136	m6AIP_abcam_peak_3926	0	-
chr17	66119604	66119605	m6AIP_abcam_peak_3927	0	+
chr17	69388380	69388381	m6AIP_abcam_peak_3941a	0	+
chr17	74580130	74580131	m6AIP_abcam_peak_3962c	0	+
chr17	75538669	75538670	m6AIP_abcam_peak_3965	0	-
chr17	79012836	79012837	m6AIP_abcam_peak_3971	0	-
chr17	80227932	80227933	m6AIP_abcam_peak_3975	0	+
chr17	80398516	80398517	m6AIP_abcam_peak_3977b	0	-
chr17	81054245	81054246	m6AIP_abcam_peak_3981	0	-
chr17	83478957	83478958	m6AIP_abcam_peak_3985	0	+
chr17	84185308	84185309	m6AIP_abcam_peak_3987a	0	-
chr17	86136398	86136399	m6AIP_abcam_peak_4002a	0	-
chr17	87435156	87435157	m6AIP_abcam_peak_4005	0	-
chr17	87984448	87984449	m6AIP_abcam_peak_4012a	0	+
chr17	87985192	87985193	m6AIP_abcam_peak_4013a	0	+
chr17	87985213	87985214	m6AIP_abcam_peak_4013b	0	+
chr17	87986027	87986028	m6AIP_abcam_peak_4014	0	+
chr18	4672729	4672730	m6AIP_abcam_peak_4031	0	+
chr18	11722163	11722164	m6AIP_abcam_peak_4059	0	+
chr18	20603519	20603520	m6AIP_abcam_peak_4066	0	+
chr18	21128827	21128828	m6AIP_abcam_peak_4075	0	-
chr18	21148301	21148302	m6AIP_abcam_peak_4076b	0	-
chr18	21148432	21148433	m6AIP_abcam_peak_4076c	0	-
chr18	21148543	21148544	m6AIP_abcam_peak_4076d	0	-
chr18	31583578	31583579	m6AIP_abcam_peak_4092b	0	-
chr18	31782179	31782180	m6AIP_abcam_peak_4096d	0	+
chr18	32083432	32083433	m6AIP_abcam_peak_4102	0	+
chr18	32084690	32084691	m6AIP_abcam_peak_4103	0	+
chr18	34312114	34312115	m6AIP_abcam_peak_4114	0	+
chr18	34313165	34313166	m6AIP_abcam_peak_4115	0	+
chr18	34314372	34314373	m6AIP_abcam_peak_4116	0	+
chr18	34314927	34314928	m6AIP_abcam_peak_4117	0	+
chr18	34316169	34316170	m6AIP_abcam_peak_4118	0	+
chr18	34803578	34803579	m6AIP_abcam_peak_4124	0	+
chr18	34863055	34863056	m6AIP_abcam_peak_4128	0	+
chr18	34863375	34863376	m6AIP_abcam_peak_4129	0	+
chr18	34863761	34863762	m6AIP_abcam_peak_4130	0	+
chr18	35584584	35584585	m6AIP_abcam_peak_4132	0	+
chr18	36288126	36288127	m6AIP_abcam_peak_4136a	0	+
chr18	36505932	36505933	m6AIP_abcam_peak_4138	0	-
chr18	36624853	36624854	m6AIP_abcam_peak_4140b	0	+
chr18	36642971	36642972	m6AIP_abcam_peak_4141	0	+
chr18	36644516	36644517	m6AIP_abcam_peak_4142	0	+
chr18	36647835	36647836	m6AIP_abcam_peak_4143	0	+
chr18	36648195	36648196	m6AIP_abcam_peak_4144	0	+
chr18	36753521	36753522	m6AIP_abcam_peak_4145	0	+
chr18	37642729	37642730	m6AIP_abcam_peak_4147	0	-
chr18	37663064	37663065	m6AIP_abcam_peak_4151a	0	+
chr18	37663201	37663202	m6AIP_abcam_peak_4151b	0	+
chr18	37663311	37663312	m6AIP_abcam_peak_4151c	0	+
chr18	37670725	37670726	m6AIP_abcam_peak_4155a	0	+
chr18	37686622	37686623	m6AIP_abcam_peak_4159	0	+
chr18	37738068	37738069	m6AIP_abcam_peak_4166	0	+
chr18	37748541	37748542	m6AIP_abcam_peak_4167	0	+
chr18	37853397	37853398	m6AIP_abcam_peak_4175	0	-
chr18	37891886	37891887	m6AIP_abcam_peak_4177	0	-
chr18	39486475	39486476	m6AIP_abcam_peak_4183c	0	-
chr18	42299196	42299197	m6AIP_abcam_peak_4188	0	+
chr18	42333234	42333235	m6AIP_abcam_peak_4189	0	+
chr18	42530712	42530713	m6AIP_abcam_peak_4191	0	+
chr18	46287472	46287473	m6AIP_abcam_peak_4199a	0	-
chr18	46287572	46287573	m6AIP_abcam_peak_4199b	0	-
chr18	46290943	46290944	m6AIP_abcam_peak_4200	0	-
chr18	46588383	46588384	m6AIP_abcam_peak_4204	0	-
chr18	49877838	49877839	m6AIP_abcam_peak_4212	0	+
chr18	52488393	52488394	m6AIP_abcam_peak_4215a	0	+
chr18	56587061	56587062	m6AIP_abcam_peak_4220	0	+
chr18	60708044	60708045	m6AIP_abcam_peak_4222	0	-
chr18	61307488	61307489	m6AIP_abcam_peak_4225	0	-
chr18	61726812	61726813	m6AIP_abcam_peak_4230	0	+
chr18	62515528	62515529	m6AIP_abcam_peak_4233	0	-
chr18	67405413	67405414	m6AIP_abcam_peak_4246	0	-
chr18	68254265	68254266	m6AIP_abcam_peak_4257	0	+
chr18	70468141	70468142	m6AIP_abcam_peak_4262	0	-
chr18	70468382	70468383	m6AIP_abcam_peak_4263	0	-
chr18	73970917	73970918	m6AIP_abcam_peak_4268	0	-
chr18	74196622	74196623	m6AIP_abcam_peak_4269	0	-
chr18	78856637	78856638	m6AIP_abcam_peak_4292	0	-
chr18	79086857	79086858	m6AIP_abcam_peak_4293	0	-
chr18	84559401	84559402	m6AIP_abcam_peak_4316	0	-
chr18	84560352	84560353	m6AIP_abcam_peak_4317	0	-
chr18	84562026	84562027	m6AIP_abcam_peak_4318	0	-
chr19	3383807	3383808	m6AIP_abcam_peak_4327	0	+
chr19	3716526	3716527	m6AIP_abcam_peak_4334a	0	+
chr19	4324380	4324381	m6AIP_abcam_peak_4345	0	-
chr19	4738053	4738054	m6AIP_abcam_peak_4351	0	+
chr19	4751819	4751820	m6AIP_abcam_peak_4352	0	+
chr19	5382941	5382942	m6AIP_abcam_peak_4358	0	-
chr19	5492605	5492606	m6AIP_abcam_peak_4360	0	+
chr19	5720134	5720135	m6AIP_abcam_peak_4366	0	-
chr19	5758674	5758675	m6AIP_abcam_peak_4367	0	-
chr19	5801247	5801248	m6AIP_abcam_peak_4368	0	-
chr19	5801881	5801882	m6AIP_abcam_peak_4369	0	-
chr19	5802185	5802186	m6AIP_abcam_peak_4370	0	-
chr19	5802475	5802476	m6AIP_abcam_peak_4371a	0	-
chr19	5802625	5802626	m6AIP_abcam_peak_4371b	0	-
chr19	5845395	5845396	m6AIP_abcam_peak_4373	0	-
chr19	6261671	6261672	m6AIP_abcam_peak_4376a	0	+
chr19	6325035	6325036	m6AIP_abcam_peak_4378a	0	+
chr19	6325101	6325102	m6AIP_abcam_peak_4378b	0	+
chr19	6325259	6325260	m6AIP_abcam_peak_4378c	0	+
chr19	7456682	7456683	m6AIP_abcam_peak_4383	0	-
chr19	8755542	8755543	m6AIP_abcam_peak_4385	0	+
chr19	8831943	8831944	m6AIP_abcam_peak_4386	0	+
chr19	8873519	8873520	m6AIP_abcam_peak_4387	0	+
chr19	8896825	8896826	m6AIP_abcam_peak_4389	0	+
chr19	8927106	8927107	m6AIP_abcam_peak_4390	0	+
chr19	8941433	8941434	m6AIP_abcam_peak_4391	0	+
chr19	9008398	9008399	m6AIP_abcam_peak_4396	0	+
chr19	9010133	9010134	m6AIP_abcam_peak_4397	0	+
chr19	9876667	9876668	m6AIP_abcam_peak_4405a	0	-
chr19	9876814	9876815	m6AIP_abcam_peak_4405b	0	-
chr19	9877755	9877756	m6AIP_abcam_peak_4406	0	-
chr19	9893751	9893752	m6AIP_abcam_peak_4407b	0	-
chr19	10034651	10034652	m6AIP_abcam_peak_4408	0	+
chr19	10199537	10199538	m6AIP_abcam_peak_4409	0	-
chr19	10200047	10200048	m6AIP_abcam_peak_4410a	0	-
chr19	10200155	10200156	m6AIP_abcam_peak_4410b	0	-
chr19	10625911	10625912	m6AIP_abcam_peak_4414	0	+
chr19	12776958	12776959	m6AIP_abcam_peak_4417	0	-
chr19	29717112	29717113	m6AIP_abcam_peak_4452a	0	-
chr19	29717203	29717204	m6AIP_abcam_peak_4452b	0	-
chr19	31084584	31084585	m6AIP_abcam_peak_4460c	0	+
chr19	32159844	32159845	m6AIP_abcam_peak_4461a	0	-
chr19	34938445	34938446	m6AIP_abcam_peak_4465	0	+
chr19	41558958	41558959	m6AIP_abcam_peak_4493	0	+
chr19	41831093	41831094	m6AIP_abcam_peak_4501	0	+
chr19	42591071	42591072	m6AIP_abcam_peak_4508	0	+
chr19	43848236	43848237	m6AIP_abcam_peak_4514	0	-
chr19	43901526	43901527	m6AIP_abcam_peak_4520	0	-
chr19	44036945	44036946	m6AIP_abcam_peak_4521	0	-
chr19	44565889	44565890	m6AIP_abcam_peak_4522	0	+
chr19	44941534	44941535	m6AIP_abcam_peak_4523	0	+
chr19	45006756	45006757	m6AIP_abcam_peak_4526a	0	+
chr19	45006876	45006877	m6AIP_abcam_peak_4526b	0	+
chr19	45007464	45007465	m6AIP_abcam_peak_4527	0	+
chr19	45767775	45767776	m6AIP_abcam_peak_4534	0	-
chr19	45818762	45818763	m6AIP_abcam_peak_4535	0	-
chr19	46083057	46083058	m6AIP_abcam_peak_4541	0	+
chr19	46502982	46502983	m6AIP_abcam_peak_4544	0	+
chr19	47112051	47112052	m6AIP_abcam_peak_4555	0	+
chr19	47113217	47113218	m6AIP_abcam_peak_4556b	0	+
chr19	47113360	47113361	m6AIP_abcam_peak_4556c	0	+
chr19	47127025	47127026	m6AIP_abcam_peak_4557	0	+
chr19	47266246	47266247	m6AIP_abcam_peak_4560	0	-
chr19	47266813	47266814	m6AIP_abcam_peak_4561a	0	-
chr19	47266985	47266986	m6AIP_abcam_peak_4561b	0	-
chr19	47620039	47620040	m6AIP_abcam_peak_4562a	0	+
chr19	47620152	47620153	m6AIP_abcam_peak_4562b	0	+
chr19	47733685	47733686	m6AIP_abcam_peak_4563	0	+
chr19	53621772	53621773	m6AIP_abcam_peak_4566	0	+
chr19	53640873	53640874	m6AIP_abcam_peak_4567	0	+
chr19	56546824	56546825	m6AIP_abcam_peak_4573	0	-
chr19	59299671	59299672	m6AIP_abcam_peak_4583b	0	-
chr19	59300284	59300285	m6AIP_abcam_peak_4584	0	-
chr19	60763220	60763221	m6AIP_abcam_peak_4591	0	-
chr19	60764135	60764136	m6AIP_abcam_peak_4592	0	-
chr19	60768847	60768848	m6AIP_abcam_peak_4594	0	-
chr19	60772837	60772838	m6AIP_abcam_peak_4595	0	-
chr2	5957533	5957534	m6AIP_abcam_peak_4618a	0	+
chr2	5957714	5957715	m6AIP_abcam_peak_4618b	0	+
chr2	5960965	5960966	m6AIP_abcam_peak_4619a	0	+
chr2	9951203	9951204	m6AIP_abcam_peak_4623a	0	-
chr2	9951337	9951338	m6AIP_abcam_peak_4623b	0	-
chr2	9951512	9951513	m6AIP_abcam_peak_4624a	0	-
chr2	9951714	9951715	m6AIP_abcam_peak_4624b	0	-
chr2	9952447	9952448	m6AIP_abcam_peak_4625	0	-
chr2	9952844	9952845	m6AIP_abcam_peak_4626	0	-
chr2	11585614	11585615	m6AIP_abcam_peak_4632	0	-
chr2	11767512	11767513	m6AIP_abcam_peak_4635c	0	-
chr2	11767641	11767642	m6AIP_abcam_peak_4635d	0	-
chr2	14146370	14146371	m6AIP_abcam_peak_4640a	0	+
chr2	16356982	16356983	m6AIP_abcam_peak_4643	0	+
chr2	16751357	16751358	m6AIP_abcam_peak_4644	0	+
chr2	18046685	18046686	m6AIP_abcam_peak_4648	0	-
chr2	20806393	20806394	m6AIP_abcam_peak_4671a	0	+
chr2	20808982	20808983	m6AIP_abcam_peak_4672	0	+
chr2	20849374	20849375	m6AIP_abcam_peak_4674b	0	-
chr2	20850104	20850105	m6AIP_abcam_peak_4675a	0	-
chr2	20850214	20850215	m6AIP_abcam_peak_4675b	0	-
chr2	23040080	23040081	m6AIP_abcam_peak_4679	0	-
chr2	23094404	23094405	m6AIP_abcam_peak_4680	0	+
chr2	23196995	23196996	m6AIP_abcam_peak_4683	0	+
chr2	24884661	24884662	m6AIP_abcam_peak_4688c	0	-
chr2	24974426	24974427	m6AIP_abcam_peak_4691	0	-
chr2	25264283	25264284	m6AIP_abcam_peak_4695	0	+
chr2	25376980	25376981	m6AIP_abcam_peak_4698	0	+
chr2	25583984	25583985	m6AIP_abcam_peak_4699	0	-
chr2	25939758	25939759	m6AIP_abcam_peak_4702	0	-
chr2	26387122	26387123	m6AIP_abcam_peak_4708	0	-
chr2	26459632	26459633	m6AIP_abcam_peak_4714	0	-
chr2	26593374	26593375	m6AIP_abcam_peak_4716	0	-
chr2	28453731	28453732	m6AIP_abcam_peak_4725	0	+
chr2	29064949	29064950	m6AIP_abcam_peak_4733b	0	+
chr2	29146007	29146008	m6AIP_abcam_peak_4737	0	+
chr2	30177683	30177684	m6AIP_abcam_peak_4748	0	-
chr2	31096158	31096159	m6AIP_abcam_peak_4759	0	-
chr2	31689296	31689297	m6AIP_abcam_peak_4763	0	+
chr2	32924597	32924598	m6AIP_abcam_peak_4777	0	+
chr2	33411285	33411286	m6AIP_abcam_peak_4779b	0	-
chr2	33454629	33454630	m6AIP_abcam_peak_4781d	0	-
chr2	35401489	35401490	m6AIP_abcam_peak_4794	0	-
chr2	35709892	35709893	m6AIP_abcam_peak_4796	0	+
chr2	37436467	37436468	m6AIP_abcam_peak_4802b	0	-
chr2	37436642	37436643	m6AIP_abcam_peak_4802c	0	-
chr2	49257600	49257601	m6AIP_abcam_peak_4816	0	+
chr2	49258040	49258041	m6AIP_abcam_peak_4817a	0	+
chr2	49258141	49258142	m6AIP_abcam_peak_4817b	0	+
chr2	49548518	49548519	m6AIP_abcam_peak_4819	0	+
chr2	51131332	51131333	m6AIP_abcam_peak_4821	0	-
chr2	52112064	52112065	m6AIP_abcam_peak_4824a	0	+
chr2	52112218	52112219	m6AIP_abcam_peak_4824b	0	+
chr2	52402385	52402386	m6AIP_abcam_peak_4829b	0	-
chr2	59354312	59354313	m6AIP_abcam_peak_4834	0	+
chr2	60234509	60234510	m6AIP_abcam_peak_4841	0	+
chr2	66022267	66022268	m6AIP_abcam_peak_4848	0	+
chr2	67184700	67184701	m6AIP_abcam_peak_4849	0	+
chr2	69749314	69749315	m6AIP_abcam_peak_4856a	0	+
chr2	69749501	69749502	m6AIP_abcam_peak_4856b	0	+
chr2	69749737	69749738	m6AIP_abcam_peak_4857a	0	+
chr2	69749870	69749871	m6AIP_abcam_peak_4857b	0	+
chr2	69750116	69750117	m6AIP_abcam_peak_4857c	0	+
chr2	72441830	72441831	m6AIP_abcam_peak_4867	0	+
chr2	74522228	74522229	m6AIP_abcam_peak_4873	0	-
chr2	76709935	76709936	m6AIP_abcam_peak_4881	0	-
chr2	76711448	76711449	m6AIP_abcam_peak_4882	0	-
chr2	76726442	76726443	m6AIP_abcam_peak_4883	0	-
chr2	76730087	76730088	m6AIP_abcam_peak_4884	0	-
chr2	76737609	76737610	m6AIP_abcam_peak_4885	0	-
chr2	76740797	76740798	m6AIP_abcam_peak_4886	0	-
chr2	76746776	76746777	m6AIP_abcam_peak_4888a	0	-
chr2	76746852	76746853	m6AIP_abcam_peak_4888b	0	-
chr2	76752132	76752133	m6AIP_abcam_peak_4890a	0	-
chr2	76766658	76766659	m6AIP_abcam_peak_4891	0	-
chr2	76796086	76796087	m6AIP_abcam_peak_4893	0	-
chr2	77896224	77896225	m6AIP_abcam_peak_4894a	0	-
chr2	77896456	77896457	m6AIP_abcam_peak_4894b	0	-
chr2	83880089	83880090	m6AIP_abcam_peak_4901	0	+
chr2	84689971	84689972	m6AIP_abcam_peak_4909	0	-
chr2	84725847	84725848	m6AIP_abcam_peak_4911	0	-
chr2	85062048	85062049	m6AIP_abcam_peak_4916	0	+
chr2	90757363	90757364	m6AIP_abcam_peak_4922	0	+
chr2	91643973	91643974	m6AIP_abcam_peak_4925	0	-
chr2	91675840	91675841	m6AIP_abcam_peak_4930a	0	-
chr2	92330565	92330566	m6AIP_abcam_peak_4938	0	+
chr2	102400275	102400276	m6AIP_abcam_peak_4954	0	-
chr2	104430019	104430020	m6AIP_abcam_peak_4957	0	-
chr2	113848012	113848013	m6AIP_abcam_peak_4979a	0	-
chr2	113848244	113848245	m6AIP_abcam_peak_4979b	0	-
chr2	118422068	118422069	m6AIP_abcam_peak_4985	0	+
chr2	119072478	119072479	m6AIP_abcam_peak_4989	0	+
chr2	119294226	119294227	m6AIP_abcam_peak_4993	0	+
chr2	119298091	119298092	m6AIP_abcam_peak_4995	0	+
chr2	119600396	119600397	m6AIP_abcam_peak_5001	0	+
chr2	119916463	119916464	m6AIP_abcam_peak_5004	0	+
chr2	119917023	119917024	m6AIP_abcam_peak_5005a	0	+
chr2	119917181	119917182	m6AIP_abcam_peak_5005b	0	+
chr2	119923696	119923697	m6AIP_abcam_peak_5006	0	+
chr2	119941548	119941549	m6AIP_abcam_peak_5008	0	+
chr2	119947570	119947571	m6AIP_abcam_peak_5009a	0	+
chr2	120026625	120026626	m6AIP_abcam_peak_5011	0	+
chr2	120317872	120317873	m6AIP_abcam_peak_5013c	0	-
chr2	120531851	120531852	m6AIP_abcam_peak_5016	0	-
chr2	120533877	120533878	m6AIP_abcam_peak_5017	0	-
chr2	120535292	120535293	m6AIP_abcam_peak_5018a	0	-
chr2	120535628	120535629	m6AIP_abcam_peak_5019	0	-
chr2	120740117	120740118	m6AIP_abcam_peak_5024	0	-
chr2	121166429	121166430	m6AIP_abcam_peak_5029	0	-
chr2	121236383	121236384	m6AIP_abcam_peak_5032a	0	-
chr2	121300630	121300631	m6AIP_abcam_peak_5033	0	+
chr2	121301331	121301332	m6AIP_abcam_peak_5034	0	+
chr2	121303720	121303721	m6AIP_abcam_peak_5036a	0	+
chr2	121303873	121303874	m6AIP_abcam_peak_5036b	0	+
chr2	121304511	121304512	m6AIP_abcam_peak_5037	0	+
chr2	121437664	121437665	m6AIP_abcam_peak_5039	0	+
chr2	126742441	126742442	m6AIP_abcam_peak_5050	0	+
chr2	127211606	127211607	m6AIP_abcam_peak_5051	0	+
chr2	127258932	127258933	m6AIP_abcam_peak_5052	0	+
chr2	127595682	127595683	m6AIP_abcam_peak_5055	0	+
chr2	129268694	129268695	m6AIP_abcam_peak_5064	0	-
chr2	129284986	129284987	m6AIP_abcam_peak_5065	0	-
chr2	129285468	129285469	m6AIP_abcam_peak_5066	0	-
chr2	129285852	129285853	m6AIP_abcam_peak_5067	0	-
chr2	131303325	131303326	m6AIP_abcam_peak_5078	0	-
chr2	137083144	137083145	m6AIP_abcam_peak_5088	0	-
chr2	140164441	140164442	m6AIP_abcam_peak_5092	0	-
chr2	143988443	143988444	m6AIP_abcam_peak_5096a	0	-
chr2	143988999	143989000	m6AIP_abcam_peak_5097	0	-
chr2	143989269	143989270	m6AIP_abcam_peak_5098	0	-
chr2	148684453	148684454	m6AIP_abcam_peak_5108c	0	+
chr2	150192093	150192094	m6AIP_abcam_peak_5109	0	+
chr2	150268068	150268069	m6AIP_abcam_peak_5115	0	+
chr2	150949956	150949957	m6AIP_abcam_peak_5125	0	-
chr2	152109535	152109536	m6AIP_abcam_peak_5127	0	+
chr2	152412723	152412724	m6AIP_abcam_peak_5134	0	-
chr2	153267716	153267717	m6AIP_abcam_peak_5143	0	+
chr2	153316533	153316534	m6AIP_abcam_peak_5144	0	+
chr2	153317552	153317553	m6AIP_abcam_peak_5146	0	+
chr2	153397398	153397399	m6AIP_abcam_peak_5150a	0	+
chr2	153399264	153399265	m6AIP_abcam_peak_5151a	0	+
chr2	155407641	155407642	m6AIP_abcam_peak_5165a	0	-
chr2	155407775	155407776	m6AIP_abcam_peak_5165b	0	-
chr2	155964187	155964188	m6AIP_abcam_peak_5169	0	+
chr2	156097912	156097913	m6AIP_abcam_peak_5177	0	-
chr2	156098335	156098336	m6AIP_abcam_peak_5178	0	-
chr2	156172943	156172944	m6AIP_abcam_peak_5179	0	-
chr2	156267397	156267398	m6AIP_abcam_peak_5181	0	+
chr2	156294179	156294180	m6AIP_abcam_peak_5182	0	+
chr2	156540159	156540160	m6AIP_abcam_peak_5184	0	+
chr2	156550765	156550766	m6AIP_abcam_peak_5185a	0	+
chr2	157774429	157774430	m6AIP_abcam_peak_5201	0	+
chr2	158355314	158355315	m6AIP_abcam_peak_5205a	0	-
chr2	158355380	158355381	m6AIP_abcam_peak_5205b	0	-
chr2	158786140	158786141	m6AIP_abcam_peak_5211	0	+
chr2	160693713	160693714	m6AIP_abcam_peak_5213	0	+
chr2	161052587	161052588	m6AIP_abcam_peak_5219	0	-
chr2	164151741	164151742	m6AIP_abcam_peak_5224	0	+
chr2	164825624	164825625	m6AIP_abcam_peak_5226	0	+
chr2	165828543	165828544	m6AIP_abcam_peak_5239a	0	-
chr2	165828612	165828613	m6AIP_abcam_peak_5239b	0	-
chr2	166055030	166055031	m6AIP_abcam_peak_5244	0	+
chr2	167036809	167036810	m6AIP_abcam_peak_5257	0	-
chr2	167038321	167038322	m6AIP_abcam_peak_5258a	0	-
chr2	167056793	167056794	m6AIP_abcam_peak_5260b	0	-
chr2	167104354	167104355	m6AIP_abcam_peak_5261	0	-
chr2	168184160	168184161	m6AIP_abcam_peak_5269	0	-
chr2	172356874	172356875	m6AIP_abcam_peak_5282	0	-
chr2	177508611	177508612	m6AIP_abcam_peak_5311	0	+
chr2	177511421	177511422	m6AIP_abcam_peak_5312	0	+
chr2	177830333	177830334	m6AIP_abcam_peak_5315	0	-
chr2	180661473	180661474	m6AIP_abcam_peak_5334	0	-
chr2	180662297	180662298	m6AIP_abcam_peak_5335	0	-
chr2	180981873	180981874	m6AIP_abcam_peak_5343a	0	+
chr2	181235069	181235070	m6AIP_abcam_peak_5344	0	-
chr2	181366125	181366126	m6AIP_abcam_peak_5348	0	+
chr3	16204572	16204573	m6AIP_abcam_peak_5384b	0	+
chr3	16205269	16205270	m6AIP_abcam_peak_5385	0	+
chr3	19895737	19895738	m6AIP_abcam_peak_5391	0	+
chr3	30607303	30607304	m6AIP_abcam_peak_5403	0	+
chr3	30937030	30937031	m6AIP_abcam_peak_5407	0	-
chr3	32519693	32519694	m6AIP_abcam_peak_5414a	0	+
chr3	36165356	36165357	m6AIP_abcam_peak_5423	0	+
chr3	36166098	36166099	m6AIP_abcam_peak_5425	0	+
chr3	36169787	36169788	m6AIP_abcam_peak_5426	0	+
chr3	36890821	36890822	m6AIP_abcam_peak_5427	0	+
chr3	37431796	37431797	m6AIP_abcam_peak_5428a	0	+
chr3	37642681	37642682	m6AIP_abcam_peak_5430	0	+
chr3	46446772	46446773	m6AIP_abcam_peak_5452	0	-
chr3	51461152	51461153	m6AIP_abcam_peak_5458	0	+
chr3	52345535	52345536	m6AIP_abcam_peak_5463a	0	+
chr3	53653333	53653334	m6AIP_abcam_peak_5466	0	-
chr3	56005423	56005424	m6AIP_abcam_peak_5468	0	-
chr3	58417412	58417413	m6AIP_abcam_peak_5470	0	+
chr3	58460162	58460163	m6AIP_abcam_peak_5471	0	+
chr3	65553204	65553205	m6AIP_abcam_peak_5479	0	+
chr3	68494768	68494769	m6AIP_abcam_peak_5482	0	+
chr3	69037805	69037806	m6AIP_abcam_peak_5486	0	-
chr3	69575714	69575715	m6AIP_abcam_peak_5488	0	-
chr3	81212813	81212814	m6AIP_abcam_peak_5501	0	+
chr3	83898371	83898372	m6AIP_abcam_peak_5503	0	-
chr3	86084513	86084514	m6AIP_abcam_peak_5512a	0	+
chr3	86084691	86084692	m6AIP_abcam_peak_5512b	0	+
chr3	87914059	87914060	m6AIP_abcam_peak_5521	0	+
chr3	87914598	87914599	m6AIP_abcam_peak_5522	0	+
chr3	87977890	87977891	m6AIP_abcam_peak_5526	0	+
chr3	88055194	88055195	m6AIP_abcam_peak_5527a	0	+
chr3	88055297	88055298	m6AIP_abcam_peak_5527b	0	+
chr3	88055415	88055416	m6AIP_abcam_peak_5527c	0	+
chr3	88055585	88055586	m6AIP_abcam_peak_5527d	0	+
chr3	88420674	88420675	m6AIP_abcam_peak_5530	0	-
chr3	88854672	88854673	m6AIP_abcam_peak_5543	0	+
chr3	88909710	88909711	m6AIP_abcam_peak_5546	0	-
chr3	89379521	89379522	m6AIP_abcam_peak_5551	0	-
chr3	89751742	89751743	m6AIP_abcam_peak_5554a	0	+
chr3	89751791	89751792	m6AIP_abcam_peak_5554b	0	+
chr3	90039013	90039014	m6AIP_abcam_peak_5557	0	-
chr3	90499908	90499909	m6AIP_abcam_peak_5561	0	-
chr3	94776210	94776211	m6AIP_abcam_peak_5562	0	-
chr3	95059790	95059791	m6AIP_abcam_peak_5574	0	-
chr3	95188796	95188797	m6AIP_abcam_peak_5577c	0	-
chr3	95937896	95937897	m6AIP_abcam_peak_5592	0	+
chr3	96154897	96154898	m6AIP_abcam_peak_5593a	0	+
chr3	96155033	96155034	m6AIP_abcam_peak_5593b	0	+
chr3	96683262	96683263	m6AIP_abcam_peak_5597	0	+
chr3	96683664	96683665	m6AIP_abcam_peak_5598a	0	+
chr3	96683780	96683781	m6AIP_abcam_peak_5598b	0	+
chr3	96684253	96684254	m6AIP_abcam_peak_5599	0	+
chr3	97204320	97204321	m6AIP_abcam_peak_5603	0	-
chr3	97210667	97210668	m6AIP_abcam_peak_5605	0	-
chr3	100656209	100656210	m6AIP_abcam_peak_5611	0	-
chr3	101043362	101043363	m6AIP_abcam_peak_5615	0	-
chr3	101378217	101378218	m6AIP_abcam_peak_5617	0	+
chr3	103778210	103778211	m6AIP_abcam_peak_5627	0	-
chr3	103928434	103928435	m6AIP_abcam_peak_5629	0	+
chr3	103928641	103928642	m6AIP_abcam_peak_5630	0	+
chr3	104015192	104015193	m6AIP_abcam_peak_5632	0	-
chr3	105005320	105005321	m6AIP_abcam_peak_5641	0	-
chr3	107612935	107612936	m6AIP_abcam_peak_5651	0	-
chr3	108413392	108413393	m6AIP_abcam_peak_5661	0	-
chr3	108904054	108904055	m6AIP_abcam_peak_5666a	0	-
chr3	108904272	108904273	m6AIP_abcam_peak_5666b	0	-
chr3	122539661	122539662	m6AIP_abcam_peak_5682	0	-
chr3	122949695	122949696	m6AIP_abcam_peak_5686c	0	-
chr3	126923120	126923121	m6AIP_abcam_peak_5688	0	-
chr3	127560900	127560901	m6AIP_abcam_peak_5690	0	+
chr3	129983812	129983813	m6AIP_abcam_peak_5700	0	-
chr3	133082185	133082186	m6AIP_abcam_peak_5704a	0	-
chr3	133082349	133082350	m6AIP_abcam_peak_5704b	0	-
chr3	133467471	133467472	m6AIP_abcam_peak_5707a	0	-
chr3	133467601	133467602	m6AIP_abcam_peak_5707b	0	-
chr3	133467704	133467705	m6AIP_abcam_peak_5707c	0	-
chr3	133485969	133485970	m6AIP_abcam_peak_5708	0	-
chr3	135241004	135241005	m6AIP_abcam_peak_5710	0	+
chr3	135242160	135242161	m6AIP_abcam_peak_5711	0	+
chr3	135251435	135251436	m6AIP_abcam_peak_5713	0	+
chr3	135439787	135439788	m6AIP_abcam_peak_5717	0	+
chr3	138903074	138903075	m6AIP_abcam_peak_5723	0	+
chr3	145576698	145576699	m6AIP_abcam_peak_5735	0	+
chr3	145647578	145647579	m6AIP_abcam_peak_5737	0	-
chr3	152427592	152427593	m6AIP_abcam_peak_5749a	0	+
chr3	152427738	152427739	m6AIP_abcam_peak_5749b	0	+
chr3	155087516	155087517	m6AIP_abcam_peak_5762	0	-
chr3	157541064	157541065	m6AIP_abcam_peak_5763	0	+
chr3	157541700	157541701	m6AIP_abcam_peak_5764	0	+
chr3	158012187	158012188	m6AIP_abcam_peak_5766	0	-
chr3	158012407	158012408	m6AIP_abcam_peak_5767	0	-
chr4	3585661	3585662	m6AIP_abcam_peak_5770a	0	+
chr4	3904553	3904554	m6AIP_abcam_peak_5772c	0	-
chr4	4767967	4767968	m6AIP_abcam_peak_5773b	0	-
chr4	8752591	8752592	m6AIP_abcam_peak_5778	0	+
chr4	8785581	8785582	m6AIP_abcam_peak_5779	0	+
chr4	8855123	8855124	m6AIP_abcam_peak_5780a	0	+
chr4	8855310	8855311	m6AIP_abcam_peak_5780b	0	+
chr4	11508085	11508086	m6AIP_abcam_peak_5791	0	+
chr4	12145711	12145712	m6AIP_abcam_peak_5801b	0	+
chr4	15981499	15981500	m6AIP_abcam_peak_5805	0	+
chr4	21865908	21865909	m6AIP_abcam_peak_5807	0	+
chr4	21873996	21873997	m6AIP_abcam_peak_5808a	0	+
chr4	21874115	21874116	m6AIP_abcam_peak_5808b	0	+
chr4	21874247	21874248	m6AIP_abcam_peak_5808c	0	+
chr4	24901703	24901704	m6AIP_abcam_peak_5817a	0	+
chr4	32644658	32644659	m6AIP_abcam_peak_5827	0	+
chr4	32756378	32756379	m6AIP_abcam_peak_5829	0	+
chr4	32757805	32757806	m6AIP_abcam_peak_5830	0	+
chr4	32760664	32760665	m6AIP_abcam_peak_5831a	0	+
chr4	32760774	32760775	m6AIP_abcam_peak_5831b	0	+
chr4	32765112	32765113	m6AIP_abcam_peak_5833	0	+
chr4	34805342	34805343	m6AIP_abcam_peak_5841c	0	-
chr4	34807705	34807706	m6AIP_abcam_peak_5843	0	-
chr4	40260725	40260726	m6AIP_abcam_peak_5848a	0	-
chr4	40260822	40260823	m6AIP_abcam_peak_5848b	0	-
chr4	40261422	40261423	m6AIP_abcam_peak_5849	0	-
chr4	40947870	40947871	m6AIP_abcam_peak_5850	0	-
chr4	40976801	40976802	m6AIP_abcam_peak_5851	0	+
chr4	40977000	40977001	m6AIP_abcam_peak_5852	0	+
chr4	41739340	41739341	m6AIP_abcam_peak_5858b	0	-
chr4	43415985	43415986	m6AIP_abcam_peak_5862	0	+
chr4	43531950	43531951	m6AIP_abcam_peak_5863	0	-
chr4	44761989	44761990	m6AIP_abcam_peak_5871	0	+
chr4	44762175	44762176	m6AIP_abcam_peak_5872	0	+
chr4	44931042	44931043	m6AIP_abcam_peak_5877	0	+
chr4	45400069	45400070	m6AIP_abcam_peak_5881	0	-
chr4	46469898	46469899	m6AIP_abcam_peak_5883	0	+
chr4	49650173	49650174	m6AIP_abcam_peak_5898	0	+
chr4	55008468	55008469	m6AIP_abcam_peak_5908	0	+
chr4	55010152	55010153	m6AIP_abcam_peak_5910	0	+
chr4	55010632	55010633	m6AIP_abcam_peak_5911	0	+
chr4	55011576	55011577	m6AIP_abcam_peak_5912	0	+
chr4	55012243	55012244	m6AIP_abcam_peak_5913	0	+
chr4	57710221	57710222	m6AIP_abcam_peak_5925	0	+
chr4	57856917	57856918	m6AIP_abcam_peak_5927	0	+
chr4	58435467	58435468	m6AIP_abcam_peak_5929	0	-
chr4	59720186	59720187	m6AIP_abcam_peak_5934	0	+
chr4	62192029	62192030	m6AIP_abcam_peak_5939	0	-
chr4	62523832	62523833	m6AIP_abcam_peak_5942a	0	-
chr4	62524002	62524003	m6AIP_abcam_peak_5942b	0	-
chr4	63224962	63224963	m6AIP_abcam_peak_5943	0	+
chr4	70337464	70337465	m6AIP_abcam_peak_5950	0	-
chr4	70360923	70360924	m6AIP_abcam_peak_5951	0	-
chr4	83465088	83465089	m6AIP_abcam_peak_5961	0	-
chr4	84292033	84292034	m6AIP_abcam_peak_5964a	0	-
chr4	84292233	84292234	m6AIP_abcam_peak_5964b	0	-
chr4	84293452	84293453	m6AIP_abcam_peak_5965	0	-
chr4	86825070	86825071	m6AIP_abcam_peak_5973a	0	+
chr4	88720359	88720360	m6AIP_abcam_peak_5976a	0	-
chr4	89179649	89179650	m6AIP_abcam_peak_5979a	0	+
chr4	95050264	95050265	m6AIP_abcam_peak_5985	0	-
chr4	98733462	98733463	m6AIP_abcam_peak_5986	0	+
chr4	98736632	98736633	m6AIP_abcam_peak_5987	0	+
chr4	98737503	98737504	m6AIP_abcam_peak_5989a	0	+
chr4	98737593	98737594	m6AIP_abcam_peak_5989b	0	+
chr4	98780052	98780053	m6AIP_abcam_peak_5992	0	-
chr4	98931016	98931017	m6AIP_abcam_peak_5993a	0	+
chr4	98931152	98931153	m6AIP_abcam_peak_5993b	0	+
chr4	101003289	101003290	m6AIP_abcam_peak_5999a	0	+
chr4	106587023	106587024	m6AIP_abcam_peak_6011	0	+
chr4	108204808	108204809	m6AIP_abcam_peak_6023a	0	-
chr4	108338774	108338775	m6AIP_abcam_peak_6026	0	+
chr4	108340227	108340228	m6AIP_abcam_peak_6027	0	+
chr4	108479418	108479419	m6AIP_abcam_peak_6028	0	+
chr4	108595520	108595521	m6AIP_abcam_peak_6032	0	+
chr4	115835263	115835264	m6AIP_abcam_peak_6042	0	+
chr4	116307818	116307819	m6AIP_abcam_peak_6046	0	-
chr4	116602207	116602208	m6AIP_abcam_peak_6049	0	-
chr4	116611175	116611176	m6AIP_abcam_peak_6051a	0	-
chr4	116611255	116611256	m6AIP_abcam_peak_6051b	0	-
chr4	116611268	116611269	m6AIP_abcam_peak_6051c	0	-
chr4	116804836	116804837	m6AIP_abcam_peak_6053b	0	-
chr4	117489739	117489740	m6AIP_abcam_peak_6059	0	-
chr4	117890405	117890406	m6AIP_abcam_peak_6064	0	-
chr4	118236441	118236442	m6AIP_abcam_peak_6071	0	-
chr4	118363441	118363442	m6AIP_abcam_peak_6072b	0	-
chr4	119136813	119136814	m6AIP_abcam_peak_6073	0	+
chr4	121147336	121147337	m6AIP_abcam_peak_6082a	0	-
chr4	121147389	121147390	m6AIP_abcam_peak_6082b	0	-
chr4	123434807	123434808	m6AIP_abcam_peak_6093	0	-
chr4	123472611	123472612	m6AIP_abcam_peak_6094a	0	-
chr4	123472693	123472694	m6AIP_abcam_peak_6094b	0	-
chr4	123484164	123484165	m6AIP_abcam_peak_6096	0	-
chr4	124923723	124923724	m6AIP_abcam_peak_6105	0	-
chr4	125071124	125071125	m6AIP_abcam_peak_6107	0	+
chr4	125072777	125072778	m6AIP_abcam_peak_6108	0	+
chr4	125708836	125708837	m6AIP_abcam_peak_6116a	0	+
chr4	125709522	125709523	m6AIP_abcam_peak_6117	0	+
chr4	126585856	126585857	m6AIP_abcam_peak_6122	0	+
chr4	126593395	126593396	m6AIP_abcam_peak_6123	0	+
chr4	127195238	127195239	m6AIP_abcam_peak_6128	0	+
chr4	127247219	127247220	m6AIP_abcam_peak_6129	0	+
chr4	128586777	128586778	m6AIP_abcam_peak_6132c	0	-
chr4	129487633	129487634	m6AIP_abcam_peak_6138	0	+
chr4	131897661	131897662	m6AIP_abcam_peak_6143	0	+
chr4	131901102	131901103	m6AIP_abcam_peak_6144	0	+
chr4	131925652	131925653	m6AIP_abcam_peak_6145b	0	-
chr4	132007291	132007292	m6AIP_abcam_peak_6146	0	-
chr4	132332807	132332808	m6AIP_abcam_peak_6153	0	-
chr4	132370949	132370950	m6AIP_abcam_peak_6154b	0	-
chr4	132459747	132459748	m6AIP_abcam_peak_6155c	0	-
chr4	132553021	132553022	m6AIP_abcam_peak_6159	0	+
chr4	133065506	133065507	m6AIP_abcam_peak_6170	0	+
chr4	133195900	133195901	m6AIP_abcam_peak_6174a	0	+
chr4	133196041	133196042	m6AIP_abcam_peak_6174b	0	+
chr4	133681385	133681386	m6AIP_abcam_peak_6178	0	-
chr4	133681893	133681894	m6AIP_abcam_peak_6179c	0	-
chr4	133685270	133685271	m6AIP_abcam_peak_6180a	0	-
chr4	133685430	133685431	m6AIP_abcam_peak_6180b	0	-
chr4	133720775	133720776	m6AIP_abcam_peak_6181	0	-
chr4	134073334	134073335	m6AIP_abcam_peak_6184	0	+
chr4	134074362	134074363	m6AIP_abcam_peak_6185a	0	+
chr4	134074577	134074578	m6AIP_abcam_peak_6185b	0	+
chr4	134315159	134315160	m6AIP_abcam_peak_6190	0	+
chr4	134371998	134371999	m6AIP_abcam_peak_6191	0	-
chr4	134803320	134803321	m6AIP_abcam_peak_6195	0	-
chr4	135322416	135322417	m6AIP_abcam_peak_6199a	0	-
chr4	135322485	135322486	m6AIP_abcam_peak_6199b	0	-
chr4	136010570	136010571	m6AIP_abcam_peak_6202a	0	-
chr4	136010698	136010699	m6AIP_abcam_peak_6202b	0	-
chr4	136193003	136193004	m6AIP_abcam_peak_6203	0	+
chr4	136542833	136542834	m6AIP_abcam_peak_6208	0	+
chr4	136995646	136995647	m6AIP_abcam_peak_6215	0	-
chr4	137656958	137656959	m6AIP_abcam_peak_6223c	0	+
chr4	138126173	138126174	m6AIP_abcam_peak_6224	0	+
chr4	138456776	138456777	m6AIP_abcam_peak_6227	0	+
chr4	141471728	141471729	m6AIP_abcam_peak_6247	0	-
chr4	141473812	141473813	m6AIP_abcam_peak_6248a	0	-
chr4	141473976	141473977	m6AIP_abcam_peak_6248b	0	-
chr4	141474232	141474233	m6AIP_abcam_peak_6249a	0	-
chr4	141475078	141475079	m6AIP_abcam_peak_6250	0	-
chr4	141577689	141577690	m6AIP_abcam_peak_6258	0	-
chr4	141614394	141614395	m6AIP_abcam_peak_6259	0	-
chr4	143133702	143133703	m6AIP_abcam_peak_6271	0	-
chr4	143417745	143417746	m6AIP_abcam_peak_6275	0	+
chr4	145464631	145464632	m6AIP_abcam_peak_6285	0	+
chr4	145702585	145702586	m6AIP_abcam_peak_6291	0	+
chr4	146469087	146469088	m6AIP_abcam_peak_6300	0	+
chr4	147826513	147826514	m6AIP_abcam_peak_6314	0	-
chr4	148078435	148078436	m6AIP_abcam_peak_6321	0	-
chr4	148146114	148146115	m6AIP_abcam_peak_6322	0	-
chr4	148435327	148435328	m6AIP_abcam_peak_6323	0	-
chr4	148557530	148557531	m6AIP_abcam_peak_6326	0	+
chr4	148617424	148617425	m6AIP_abcam_peak_6328	0	-
chr4	148618537	148618538	m6AIP_abcam_peak_6329a	0	-
chr4	148618693	148618694	m6AIP_abcam_peak_6329b	0	-
chr4	148961475	148961476	m6AIP_abcam_peak_6330	0	-
chr4	149648467	149648468	m6AIP_abcam_peak_6338	0	+
chr4	150406313	150406314	m6AIP_abcam_peak_6347	0	+
chr4	150615298	150615299	m6AIP_abcam_peak_6351	0	+
chr4	152353628	152353629	m6AIP_abcam_peak_6365	0	+
chr4	154019706	154019707	m6AIP_abcam_peak_6366	0	+
chr4	154341471	154341472	m6AIP_abcam_peak_6368	0	-
chr4	155630205	155630206	m6AIP_abcam_peak_6380	0	+
chr4	155634096	155634097	m6AIP_abcam_peak_6381	0	+
chr4	155639826	155639827	m6AIP_abcam_peak_6382	0	+
chr5	3960279	3960280	m6AIP_abcam_peak_6403a	0	+
chr5	3960350	3960351	m6AIP_abcam_peak_6403b	0	+
chr5	3960500	3960501	m6AIP_abcam_peak_6403c	0	+
chr5	4046825	4046826	m6AIP_abcam_peak_6405	0	+
chr5	8397657	8397658	m6AIP_abcam_peak_6409b	0	-
chr5	8397767	8397768	m6AIP_abcam_peak_6409c	0	-
chr5	8397942	8397943	m6AIP_abcam_peak_6409d	0	-
chr5	8397976	8397977	m6AIP_abcam_peak_6409e	0	-
chr5	20998643	20998644	m6AIP_abcam_peak_6420	0	-
chr5	21768526	21768527	m6AIP_abcam_peak_6426	0	-
chr5	23492297	23492298	m6AIP_abcam_peak_6427	0	+
chr5	23497034	23497035	m6AIP_abcam_peak_6429	0	+
chr5	23501979	23501980	m6AIP_abcam_peak_6431	0	+
chr5	23502214	23502215	m6AIP_abcam_peak_6432	0	+
chr5	23502476	23502477	m6AIP_abcam_peak_6433	0	+
chr5	23502754	23502755	m6AIP_abcam_peak_6434	0	+
chr5	23524487	23524488	m6AIP_abcam_peak_6435b	0	-
chr5	23524585	23524586	m6AIP_abcam_peak_6435c	0	-
chr5	25299073	25299074	m6AIP_abcam_peak_6442	0	-
chr5	25300127	25300128	m6AIP_abcam_peak_6443	0	-
chr5	25315606	25315607	m6AIP_abcam_peak_6444	0	-
chr5	31205094	31205095	m6AIP_abcam_peak_6484	0	-
chr5	32827990	32827991	m6AIP_abcam_peak_6494	0	-
chr5	32831178	32831179	m6AIP_abcam_peak_6497	0	-
chr5	33417431	33417432	m6AIP_abcam_peak_6500	0	+
chr5	33843225	33843226	m6AIP_abcam_peak_6504	0	+
chr5	34465611	34465612	m6AIP_abcam_peak_6512	0	+
chr5	34650555	34650556	m6AIP_abcam_peak_6514	0	-
chr5	34966587	34966588	m6AIP_abcam_peak_6517	0	+
chr5	35612722	35612723	m6AIP_abcam_peak_6519	0	+
chr5	36476565	36476566	m6AIP_abcam_peak_6521a	0	-
chr5	36476736	36476737	m6AIP_abcam_peak_6521b	0	-
chr5	36615993	36615994	m6AIP_abcam_peak_6525a	0	-
chr5	36616146	36616147	m6AIP_abcam_peak_6525b	0	-
chr5	37370733	37370734	m6AIP_abcam_peak_6527	0	+
chr5	38230629	38230630	m6AIP_abcam_peak_6529	0	+
chr5	38672307	38672308	m6AIP_abcam_peak_6533	0	-
chr5	38673478	38673479	m6AIP_abcam_peak_6534	0	-
chr5	41794352	41794353	m6AIP_abcam_peak_6538	0	-
chr5	41816935	41816936	m6AIP_abcam_peak_6540c	0	-
chr5	41819001	41819002	m6AIP_abcam_peak_6542	0	-
chr5	41820770	41820771	m6AIP_abcam_peak_6544	0	-
chr5	41822014	41822015	m6AIP_abcam_peak_6546	0	-
chr5	41832322	41832323	m6AIP_abcam_peak_6547a	0	-
chr5	41832475	41832476	m6AIP_abcam_peak_6547b	0	-
chr5	45723678	45723679	m6AIP_abcam_peak_6554	0	-
chr5	52197153	52197154	m6AIP_abcam_peak_6562	0	+
chr5	52643903	52643904	m6AIP_abcam_peak_6563	0	-
chr5	54118923	54118924	m6AIP_abcam_peak_6567	0	+
chr5	64829065	64829066	m6AIP_abcam_peak_6574	0	+
chr5	65279622	65279623	m6AIP_abcam_peak_6575	0	-
chr5	65790264	65790265	m6AIP_abcam_peak_6583	0	+
chr5	65977035	65977036	m6AIP_abcam_peak_6587	0	+
chr5	66452242	66452243	m6AIP_abcam_peak_6589b	0	-
chr5	72976211	72976212	m6AIP_abcam_peak_6596	0	+
chr5	74591837	74591838	m6AIP_abcam_peak_6608	0	+
chr5	74595894	74595895	m6AIP_abcam_peak_6609	0	+
chr5	76998475	76998476	m6AIP_abcam_peak_6613	0	+
chr5	77281042	77281043	m6AIP_abcam_peak_6614a	0	+
chr5	77281213	77281214	m6AIP_abcam_peak_6614b	0	+
chr5	77281361	77281362	m6AIP_abcam_peak_6614c	0	+
chr5	86817119	86817120	m6AIP_abcam_peak_6618	0	+
chr5	86835796	86835797	m6AIP_abcam_peak_6621	0	+
chr5	88554843	88554844	m6AIP_abcam_peak_6622	0	+
chr5	88555036	88555037	m6AIP_abcam_peak_6623	0	+
chr5	88555683	88555684	m6AIP_abcam_peak_6624a	0	+
chr5	88555866	88555867	m6AIP_abcam_peak_6624b	0	+
chr5	90244127	90244128	m6AIP_abcam_peak_6625	0	-
chr5	90253754	90253755	m6AIP_abcam_peak_6627	0	-
chr5	91963306	91963307	m6AIP_abcam_peak_6629	0	+
chr5	92941530	92941531	m6AIP_abcam_peak_6632	0	+
chr5	97087095	97087096	m6AIP_abcam_peak_6634	0	+
chr5	100444269	100444270	m6AIP_abcam_peak_6635b	0	-
chr5	100485383	100485384	m6AIP_abcam_peak_6636	0	-
chr5	100796643	100796644	m6AIP_abcam_peak_6639	0	-
chr5	100796904	100796905	m6AIP_abcam_peak_6640	0	-
chr5	104519696	104519697	m6AIP_abcam_peak_6653	0	+
chr5	104522016	104522017	m6AIP_abcam_peak_6655	0	+
chr5	104522195	104522196	m6AIP_abcam_peak_6656a	0	+
chr5	104522324	104522325	m6AIP_abcam_peak_6656b	0	+
chr5	104814204	104814205	m6AIP_abcam_peak_6663a	0	-
chr5	104814306	104814307	m6AIP_abcam_peak_6663b	0	-
chr5	105812039	105812040	m6AIP_abcam_peak_6669	0	+
chr5	105914823	105914824	m6AIP_abcam_peak_6672	0	+
chr5	107795788	107795789	m6AIP_abcam_peak_6681	0	-
chr5	108269574	108269575	m6AIP_abcam_peak_6686a	0	+
chr5	108269708	108269709	m6AIP_abcam_peak_6686b	0	+
chr5	110775071	110775072	m6AIP_abcam_peak_6703	0	-
chr5	113942659	113942660	m6AIP_abcam_peak_6726	0	-
chr5	114714645	114714646	m6AIP_abcam_peak_6732	0	+
chr5	114949377	114949378	m6AIP_abcam_peak_6733	0	-
chr5	115145331	115145332	m6AIP_abcam_peak_6736	0	-
chr5	115645656	115645657	m6AIP_abcam_peak_6743a	0	+
chr5	115645766	115645767	m6AIP_abcam_peak_6743b	0	+
chr5	115724730	115724731	m6AIP_abcam_peak_6744	0	-
chr5	117105279	117105280	m6AIP_abcam_peak_6750	0	-
chr5	117266024	117266025	m6AIP_abcam_peak_6754	0	+
chr5	117353034	117353035	m6AIP_abcam_peak_6755	0	+
chr5	117414534	117414535	m6AIP_abcam_peak_6761	0	+
chr5	118742000	118742001	m6AIP_abcam_peak_6772	0	+
chr5	119674029	119674030	m6AIP_abcam_peak_6776	0	+
chr5	120484931	120484932	m6AIP_abcam_peak_6778	0	-
chr5	121254279	121254280	m6AIP_abcam_peak_6784	0	+
chr5	122443873	122443874	m6AIP_abcam_peak_6797	0	+
chr5	122932504	122932505	m6AIP_abcam_peak_6803a	0	-
chr5	122932667	122932668	m6AIP_abcam_peak_6803b	0	-
chr5	123147987	123147988	m6AIP_abcam_peak_6805	0	+
chr5	123148429	123148430	m6AIP_abcam_peak_6806	0	+
chr5	123158603	123158604	m6AIP_abcam_peak_6808	0	+
chr5	123372270	123372271	m6AIP_abcam_peak_6811a	0	+
chr5	123373587	123373588	m6AIP_abcam_peak_6812	0	+
chr5	123445815	123445816	m6AIP_abcam_peak_6813a	0	+
chr5	123445841	123445842	m6AIP_abcam_peak_6813b	0	+
chr5	123653815	123653816	m6AIP_abcam_peak_6817	0	-
chr5	123700541	123700542	m6AIP_abcam_peak_6818b	0	-
chr5	123739602	123739603	m6AIP_abcam_peak_6819a	0	-
chr5	123739691	123739692	m6AIP_abcam_peak_6819b	0	-
chr5	124002366	124002367	m6AIP_abcam_peak_6823	0	+
chr5	124568609	124568610	m6AIP_abcam_peak_6824a	0	+
chr5	124570873	124570874	m6AIP_abcam_peak_6825	0	-
chr5	125017966	125017967	m6AIP_abcam_peak_6826	0	-
chr5	125454790	125454791	m6AIP_abcam_peak_6831	0	+
chr5	129983773	129983774	m6AIP_abcam_peak_6841	0	+
chr5	135217399	135217400	m6AIP_abcam_peak_6854	0	+
chr5	135218099	135218100	m6AIP_abcam_peak_6855	0	+
chr5	136988359	136988360	m6AIP_abcam_peak_6863	0	+
chr5	137113923	137113924	m6AIP_abcam_peak_6865	0	-
chr5	137299851	137299852	m6AIP_abcam_peak_6867b	0	-
chr5	137300041	137300042	m6AIP_abcam_peak_6868	0	-
chr5	138100799	138100800	m6AIP_abcam_peak_6877a	0	+
chr5	138100919	138100920	m6AIP_abcam_peak_6877b	0	+
chr5	138977069	138977070	m6AIP_abcam_peak_6881b	0	-
chr5	140337798	140337799	m6AIP_abcam_peak_6889	0	+
chr5	142457917	142457918	m6AIP_abcam_peak_6893	0	+
chr5	142885853	142885854	m6AIP_abcam_peak_6901	0	-
chr5	143245813	143245814	m6AIP_abcam_peak_6905	0	+
chr5	144175018	144175019	m6AIP_abcam_peak_6914	0	+
chr5	146211749	146211750	m6AIP_abcam_peak_6924	0	-
chr5	146958932	146958933	m6AIP_abcam_peak_6930	0	-
chr5	148332313	148332314	m6AIP_abcam_peak_6933	0	-
chr5	149213554	149213555	m6AIP_abcam_peak_6939	0	+
chr5	150539404	150539405	m6AIP_abcam_peak_6943	0	+
chr5	150800732	150800733	m6AIP_abcam_peak_6950	0	+
chr6	4759790	4759791	m6AIP_abcam_peak_6959	0	+
chr6	4760236	4760237	m6AIP_abcam_peak_6960	0	+
chr6	5057486	5057487	m6AIP_abcam_peak_6965	0	+
chr6	5159650	5159651	m6AIP_abcam_peak_6968	0	+
chr6	11933463	11933464	m6AIP_abcam_peak_6976	0	+
chr6	11933764	11933765	m6AIP_abcam_peak_6977	0	+
chr6	13084376	13084377	m6AIP_abcam_peak_6978	0	+
chr6	21973721	21973722	m6AIP_abcam_peak_6981	0	+
chr6	28420925	28420926	m6AIP_abcam_peak_6982	0	-
chr6	29154866	29154867	m6AIP_abcam_peak_6991a	0	-
chr6	29155165	29155166	m6AIP_abcam_peak_6991c	0	-
chr6	31523001	31523002	m6AIP_abcam_peak_7001	0	-
chr6	31528792	31528793	m6AIP_abcam_peak_7002	0	-
chr6	33972109	33972110	m6AIP_abcam_peak_7025	0	+
chr6	38194563	38194564	m6AIP_abcam_peak_7038	0	-
chr6	38463611	38463612	m6AIP_abcam_peak_7039	0	+
chr6	38491600	38491601	m6AIP_abcam_peak_7042a	0	+
chr6	38603368	38603369	m6AIP_abcam_peak_7044	0	+
chr6	38818926	38818927	m6AIP_abcam_peak_7046	0	-
chr6	39523583	39523584	m6AIP_abcam_peak_7054	0	-
chr6	71284636	71284637	m6AIP_abcam_peak_7120	0	+
chr6	71604017	71604018	m6AIP_abcam_peak_7123	0	-
chr6	71881210	71881211	m6AIP_abcam_peak_7127	0	-
chr6	83369155	83369156	m6AIP_abcam_peak_7146	0	-
chr6	83930019	83930020	m6AIP_abcam_peak_7150	0	+
chr6	83977268	83977269	m6AIP_abcam_peak_7154	0	+
chr6	83979537	83979538	m6AIP_abcam_peak_7155a	0	+
chr6	83979652	83979653	m6AIP_abcam_peak_7155b	0	+
chr6	84908268	84908269	m6AIP_abcam_peak_7156	0	-
chr6	85587748	85587749	m6AIP_abcam_peak_7166	0	+
chr6	85622609	85622610	m6AIP_abcam_peak_7167	0	+
chr6	90689772	90689773	m6AIP_abcam_peak_7193	0	-
chr6	91987341	91987342	m6AIP_abcam_peak_7202	0	+
chr6	91987706	91987707	m6AIP_abcam_peak_7203	0	+
chr6	92189334	92189335	m6AIP_abcam_peak_7205	0	-
chr6	92243015	92243016	m6AIP_abcam_peak_7208b	0	-
chr6	93678828	93678829	m6AIP_abcam_peak_7209	0	-
chr6	93745628	93745629	m6AIP_abcam_peak_7210a	0	-
chr6	93745851	93745852	m6AIP_abcam_peak_7210b	0	-
chr6	97176447	97176448	m6AIP_abcam_peak_7216b	0	-
chr6	98017928	98017929	m6AIP_abcam_peak_7219	0	+
chr6	108665373	108665374	m6AIP_abcam_peak_7227	0	+
chr6	113318550	113318551	m6AIP_abcam_peak_7234a	0	+
chr6	113318566	113318567	m6AIP_abcam_peak_7234b	0	+
chr6	113702215	113702216	m6AIP_abcam_peak_7236a	0	+
chr6	113702295	113702296	m6AIP_abcam_peak_7236b	0	+
chr6	115803806	115803807	m6AIP_abcam_peak_7244a	0	+
chr6	115803929	115803930	m6AIP_abcam_peak_7244b	0	+
chr6	116043389	116043390	m6AIP_abcam_peak_7246b	0	-
chr6	116134286	116134287	m6AIP_abcam_peak_7247	0	-
chr6	118396227	118396228	m6AIP_abcam_peak_7254	0	-
chr6	118405185	118405186	m6AIP_abcam_peak_7255b	0	-
chr6	119572403	119572404	m6AIP_abcam_peak_7261	0	-
chr6	119722284	119722285	m6AIP_abcam_peak_7262	0	-
chr6	119925146	119925147	m6AIP_abcam_peak_7267	0	-
chr6	119963257	119963258	m6AIP_abcam_peak_7269	0	-
chr6	120426833	120426834	m6AIP_abcam_peak_7276	0	+
chr6	120432053	120432054	m6AIP_abcam_peak_7277a	0	+
chr6	120432170	120432171	m6AIP_abcam_peak_7277b	0	+
chr6	120756663	120756664	m6AIP_abcam_peak_7279a	0	+
chr6	120756692	120756693	m6AIP_abcam_peak_7279b	0	+
chr6	120758185	120758186	m6AIP_abcam_peak_7280	0	+
chr6	120959726	120959727	m6AIP_abcam_peak_7285b	0	-
chr6	120973501	120973502	m6AIP_abcam_peak_7286	0	-
chr6	122323475	122323476	m6AIP_abcam_peak_7287	0	-
chr6	122713475	122713476	m6AIP_abcam_peak_7294b	0	+
chr6	124746834	124746835	m6AIP_abcam_peak_7297a	0	-
chr6	124746905	124746906	m6AIP_abcam_peak_7297b	0	-
chr6	124914695	124914696	m6AIP_abcam_peak_7303b	0	-
chr6	125122821	125122822	m6AIP_abcam_peak_7307	0	+
chr6	125137141	125137142	m6AIP_abcam_peak_7308	0	+
chr6	125307057	125307058	m6AIP_abcam_peak_7310	0	-
chr6	125362091	125362092	m6AIP_abcam_peak_7311	0	+
chr6	128228281	128228282	m6AIP_abcam_peak_7316a	0	-
chr6	128228382	128228383	m6AIP_abcam_peak_7316b	0	-
chr6	128434844	128434845	m6AIP_abcam_peak_7319	0	-
chr6	134450939	134450940	m6AIP_abcam_peak_7324b	0	-
chr6	134541990	134541991	m6AIP_abcam_peak_7326b	0	-
chr6	135023284	135023285	m6AIP_abcam_peak_7331a	0	+
chr6	135083911	135083912	m6AIP_abcam_peak_7332	0	+
chr6	140550781	140550782	m6AIP_abcam_peak_7337	0	+
chr6	145815773	145815774	m6AIP_abcam_peak_7346	0	+
chr6	146554103	146554104	m6AIP_abcam_peak_7347	0	-
chr6	148843324	148843325	m6AIP_abcam_peak_7355	0	-
chr6	149068468	149068469	m6AIP_abcam_peak_7359	0	-
chr6	149325642	149325643	m6AIP_abcam_peak_7361a	0	+
chr6	149325748	149325749	m6AIP_abcam_peak_7361b	0	+
chr6	149409503	149409504	m6AIP_abcam_peak_7363	0	+
chr7	3297004	3297005	m6AIP_abcam_peak_7367a	0	+
chr7	3630621	3630622	m6AIP_abcam_peak_7378	0	+
chr7	4147957	4147958	m6AIP_abcam_peak_7380	0	+
chr7	4481900	4481901	m6AIP_abcam_peak_7382	0	-
chr7	4920887	4920888	m6AIP_abcam_peak_7390	0	+
chr7	4992980	4992981	m6AIP_abcam_peak_7391	0	-
chr7	5007723	5007724	m6AIP_abcam_peak_7392	0	-
chr7	12775382	12775383	m6AIP_abcam_peak_7402	0	-
chr7	12848714	12848715	m6AIP_abcam_peak_7403	0	+
chr7	12928766	12928767	m6AIP_abcam_peak_7405	0	+
chr7	13005970	13005971	m6AIP_abcam_peak_7409	0	-
chr7	15988437	15988438	m6AIP_abcam_peak_7416	0	-
chr7	16117657	16117658	m6AIP_abcam_peak_7420a	0	+
chr7	16282846	16282847	m6AIP_abcam_peak_7422	0	-
chr7	16562916	16562917	m6AIP_abcam_peak_7430	0	-
chr7	16563641	16563642	m6AIP_abcam_peak_7431	0	-
chr7	16564343	16564344	m6AIP_abcam_peak_7432	0	-
chr7	16565030	16565031	m6AIP_abcam_peak_7433d	0	-
chr7	16870127	16870128	m6AIP_abcam_peak_7436	0	+
chr7	16916860	16916861	m6AIP_abcam_peak_7438	0	-
chr7	19078207	19078208	m6AIP_abcam_peak_7444	0	+
chr7	19136319	19136320	m6AIP_abcam_peak_7446a	0	+
chr7	19136439	19136440	m6AIP_abcam_peak_7446b	0	+
chr7	19356683	19356684	m6AIP_abcam_peak_7449	0	-
chr7	19357060	19357061	m6AIP_abcam_peak_7450a	0	-
chr7	19357234	19357235	m6AIP_abcam_peak_7450b	0	-
chr7	24228481	24228482	m6AIP_abcam_peak_7462	0	-
chr7	24229070	24229071	m6AIP_abcam_peak_7463	0	-
chr7	25225000	25225001	m6AIP_abcam_peak_7470a	0	+
chr7	25225140	25225141	m6AIP_abcam_peak_7470b	0	+
chr7	25363567	25363568	m6AIP_abcam_peak_7478	0	+
chr7	25365150	25365151	m6AIP_abcam_peak_7479	0	+
chr7	25711330	25711331	m6AIP_abcam_peak_7484	0	-
chr7	26665736	26665737	m6AIP_abcam_peak_7488	0	-
chr7	27227558	27227559	m6AIP_abcam_peak_7493	0	-
chr7	27227949	27227950	m6AIP_abcam_peak_7494	0	-
chr7	27281381	27281382	m6AIP_abcam_peak_7495	0	+
chr7	27518718	27518719	m6AIP_abcam_peak_7503	0	+
chr7	27990399	27990400	m6AIP_abcam_peak_7514	0	-
chr7	28268667	28268668	m6AIP_abcam_peak_7518	0	+
chr7	28331478	28331479	m6AIP_abcam_peak_7519	0	-
chr7	28398863	28398864	m6AIP_abcam_peak_7524b	0	+
chr7	28798672	28798673	m6AIP_abcam_peak_7530	0	+
chr7	29083500	29083501	m6AIP_abcam_peak_7535	0	-
chr7	29777110	29777111	m6AIP_abcam_peak_7553	0	+
chr7	29829698	29829699	m6AIP_abcam_peak_7555	0	+
chr7	29844232	29844233	m6AIP_abcam_peak_7556	0	-
chr7	29894689	29894690	m6AIP_abcam_peak_7558	0	-
chr7	29914773	29914774	m6AIP_abcam_peak_7560	0	+
chr7	29935835	29935836	m6AIP_abcam_peak_7565	0	-
chr7	30022291	30022292	m6AIP_abcam_peak_7567	0	+
chr7	30022609	30022610	m6AIP_abcam_peak_7568	0	+
chr7	30539327	30539328	m6AIP_abcam_peak_7581	0	-
chr7	30585751	30585752	m6AIP_abcam_peak_7583	0	-
chr7	30586176	30586177	m6AIP_abcam_peak_7584a	0	-
chr7	34202424	34202425	m6AIP_abcam_peak_7589	0	-
chr7	36771566	36771567	m6AIP_abcam_peak_7605	0	+
chr7	37961650	37961651	m6AIP_abcam_peak_7606	0	-
chr7	42609657	42609658	m6AIP_abcam_peak_7628a	0	-
chr7	42610221	42610222	m6AIP_abcam_peak_7629	0	-
chr7	42660805	42660806	m6AIP_abcam_peak_7630	0	-
chr7	42662481	42662482	m6AIP_abcam_peak_7632	0	-
chr7	42818679	42818680	m6AIP_abcam_peak_7642a	0	-
chr7	42818821	42818822	m6AIP_abcam_peak_7642b	0	-
chr7	43189819	43189820	m6AIP_abcam_peak_7647	0	+
chr7	43190468	43190469	m6AIP_abcam_peak_7648	0	+
chr7	43590741	43590742	m6AIP_abcam_peak_7661	0	+
chr7	44812502	44812503	m6AIP_abcam_peak_7673	0	-
chr7	44974715	44974716	m6AIP_abcam_peak_7682	0	-
chr7	45008593	45008594	m6AIP_abcam_peak_7684	0	-
chr7	45047792	45047793	m6AIP_abcam_peak_7686c	0	-
chr7	45376835	45376836	m6AIP_abcam_peak_7687	0	-
chr7	45473903	45473904	m6AIP_abcam_peak_7689	0	-
chr7	45524029	45524030	m6AIP_abcam_peak_7690	0	-
chr7	45525031	45525032	m6AIP_abcam_peak_7691	0	-
chr7	45794693	45794694	m6AIP_abcam_peak_7694a	0	+
chr7	45794871	45794872	m6AIP_abcam_peak_7694b	0	+
chr7	46998876	46998877	m6AIP_abcam_peak_7698	0	-
chr7	48871038	48871039	m6AIP_abcam_peak_7699	0	-
chr7	49452722	49452723	m6AIP_abcam_peak_7700a	0	+
chr7	49452889	49452890	m6AIP_abcam_peak_7700b	0	+
chr7	49607234	49607235	m6AIP_abcam_peak_7701	0	+
chr7	59275886	59275887	m6AIP_abcam_peak_7708	0	+
chr7	63891186	63891187	m6AIP_abcam_peak_7714	0	-
chr7	65303061	65303062	m6AIP_abcam_peak_7717a	0	-
chr7	65303175	65303176	m6AIP_abcam_peak_7717b	0	-
chr7	66659911	66659912	m6AIP_abcam_peak_7721b	0	-
chr7	73429866	73429867	m6AIP_abcam_peak_7735b	0	-
chr7	73451813	73451814	m6AIP_abcam_peak_7737	0	-
chr7	73507899	73507900	m6AIP_abcam_peak_7738	0	-
chr7	75609054	75609055	m6AIP_abcam_peak_7739	0	+
chr7	75609621	75609622	m6AIP_abcam_peak_7740a	0	+
chr7	75609648	75609649	m6AIP_abcam_peak_7740b	0	+
chr7	79693924	79693925	m6AIP_abcam_peak_7750	0	+
chr7	79841863	79841864	m6AIP_abcam_peak_7755	0	-
chr7	80081694	80081695	m6AIP_abcam_peak_7761	0	+
chr7	80091433	80091434	m6AIP_abcam_peak_7762	0	+
chr7	80226207	80226208	m6AIP_abcam_peak_7764	0	+
chr7	80239025	80239026	m6AIP_abcam_peak_7766	0	+
chr7	80513398	80513399	m6AIP_abcam_peak_7772c	0	-
chr7	80723879	80723880	m6AIP_abcam_peak_7775	0	-
chr7	81041835	81041836	m6AIP_abcam_peak_7781	0	+
chr7	81078045	81078046	m6AIP_abcam_peak_7782	0	+
chr7	81092340	81092341	m6AIP_abcam_peak_7783a	0	+
chr7	81092476	81092477	m6AIP_abcam_peak_7783b	0	+
chr7	81093727	81093728	m6AIP_abcam_peak_7784	0	+
chr7	83882160	83882161	m6AIP_abcam_peak_7792	0	-
chr7	83897847	83897848	m6AIP_abcam_peak_7793a	0	+
chr7	92644709	92644710	m6AIP_abcam_peak_7800	0	-
chr7	92658067	92658068	m6AIP_abcam_peak_7802	0	-
chr7	92661303	92661304	m6AIP_abcam_peak_7805	0	-
chr7	92858849	92858850	m6AIP_abcam_peak_7809	0	-
chr7	96874361	96874362	m6AIP_abcam_peak_7839c	0	+
chr7	96894873	96894874	m6AIP_abcam_peak_7840	0	+
chr7	96895996	96895997	m6AIP_abcam_peak_7842	0	+
chr7	97660914	97660915	m6AIP_abcam_peak_7846b	0	+
chr7	97685561	97685562	m6AIP_abcam_peak_7848a	0	+
chr7	98595019	98595020	m6AIP_abcam_peak_7853	0	-
chr7	100872896	100872897	m6AIP_abcam_peak_7871a	0	-
chr7	100930219	100930220	m6AIP_abcam_peak_7875	0	-
chr7	101787647	101787648	m6AIP_abcam_peak_7876	0	+
chr7	102007485	102007486	m6AIP_abcam_peak_7883	0	+
chr7	104232817	104232818	m6AIP_abcam_peak_7890	0	+
chr7	107436352	107436353	m6AIP_abcam_peak_7899a	0	+
chr7	109557319	109557320	m6AIP_abcam_peak_7902a	0	-
chr7	110052745	110052746	m6AIP_abcam_peak_7903a	0	+
chr7	110052813	110052814	m6AIP_abcam_peak_7903b	0	+
chr7	110142107	110142108	m6AIP_abcam_peak_7907	0	+
chr7	111033702	111033703	m6AIP_abcam_peak_7913	0	+
chr7	118134952	118134953	m6AIP_abcam_peak_7935a	0	-
chr7	118156605	118156606	m6AIP_abcam_peak_7937	0	-
chr7	118848551	118848552	m6AIP_abcam_peak_7941	0	-
chr7	118852618	118852619	m6AIP_abcam_peak_7942a	0	-
chr7	118852775	118852776	m6AIP_abcam_peak_7942b	0	-
chr7	119716845	119716846	m6AIP_abcam_peak_7943	0	-
chr7	119786266	119786267	m6AIP_abcam_peak_7945	0	-
chr7	121648753	121648754	m6AIP_abcam_peak_7950c	0	-
chr7	122999725	122999726	m6AIP_abcam_peak_7956	0	+
chr7	123002028	123002029	m6AIP_abcam_peak_7958b	0	+
chr7	126152945	126152946	m6AIP_abcam_peak_7968	0	-
chr7	126862645	126862646	m6AIP_abcam_peak_7975	0	+
chr7	126863557	126863558	m6AIP_abcam_peak_7976	0	+
chr7	126863900	126863901	m6AIP_abcam_peak_7977	0	+
chr7	127016477	127016478	m6AIP_abcam_peak_7979	0	-
chr7	127022444	127022445	m6AIP_abcam_peak_7980	0	-
chr7	127195362	127195363	m6AIP_abcam_peak_7982a	0	-
chr7	127198793	127198794	m6AIP_abcam_peak_7984	0	-
chr7	127237075	127237076	m6AIP_abcam_peak_7987	0	+
chr7	127612349	127612350	m6AIP_abcam_peak_8006	0	-
chr7	127768061	127768062	m6AIP_abcam_peak_8010	0	+
chr7	127768261	127768262	m6AIP_abcam_peak_8011	0	+
chr7	127785158	127785159	m6AIP_abcam_peak_8012	0	+
chr7	127841971	127841972	m6AIP_abcam_peak_8013	0	+
chr7	127868283	127868284	m6AIP_abcam_peak_8015	0	-
chr7	128237702	128237703	m6AIP_abcam_peak_8026	0	+
chr7	130622262	130622263	m6AIP_abcam_peak_8034	0	+
chr7	130624386	130624387	m6AIP_abcam_peak_8035	0	+
chr7	130729029	130729030	m6AIP_abcam_peak_8038a	0	+
chr7	130729592	130729593	m6AIP_abcam_peak_8038c	0	+
chr7	132988227	132988228	m6AIP_abcam_peak_8050	0	-
chr7	133709462	133709463	m6AIP_abcam_peak_8051	0	+
chr7	135696004	135696005	m6AIP_abcam_peak_8057	0	-
chr7	135697979	135697980	m6AIP_abcam_peak_8058	0	-
chr7	135699215	135699216	m6AIP_abcam_peak_8059	0	-
chr7	135699411	135699412	m6AIP_abcam_peak_8060a	0	-
chr7	135699533	135699534	m6AIP_abcam_peak_8060b	0	-
chr7	135699876	135699877	m6AIP_abcam_peak_8061	0	-
chr7	135700532	135700533	m6AIP_abcam_peak_8062a	0	-
chr7	135700703	135700704	m6AIP_abcam_peak_8062b	0	-
chr7	135708173	135708174	m6AIP_abcam_peak_8063	0	-
chr7	138836152	138836153	m6AIP_abcam_peak_8066b	0	-
chr7	139256043	139256044	m6AIP_abcam_peak_8071	0	+
chr7	141259610	141259611	m6AIP_abcam_peak_8086	0	+
chr7	141259825	141259826	m6AIP_abcam_peak_8087	0	+
chr7	141262445	141262446	m6AIP_abcam_peak_8089	0	+
chr7	143225440	143225441	m6AIP_abcam_peak_8100	0	-
chr7	143258215	143258216	m6AIP_abcam_peak_8101	0	-
chr7	143287571	143287572	m6AIP_abcam_peak_8104a	0	-
chr7	143287717	143287718	m6AIP_abcam_peak_8104b	0	-
chr7	143295125	143295126	m6AIP_abcam_peak_8105a	0	-
chr7	143295261	143295262	m6AIP_abcam_peak_8105b	0	-
chr7	144461286	144461287	m6AIP_abcam_peak_8110	0	-
chr8	4524692	4524693	m6AIP_abcam_peak_8129	0	+
chr8	4525043	4525044	m6AIP_abcam_peak_8130a	0	+
chr8	4525158	4525159	m6AIP_abcam_peak_8130b	0	+
chr8	8683807	8683808	m6AIP_abcam_peak_8132a	0	-
chr8	8683940	8683941	m6AIP_abcam_peak_8132b	0	-
chr8	11005538	11005539	m6AIP_abcam_peak_8135	0	-
chr8	11561621	11561622	m6AIP_abcam_peak_8137	0	+
chr8	11561866	11561867	m6AIP_abcam_peak_8138a	0	+
chr8	13798366	13798367	m6AIP_abcam_peak_8154	0	+
chr8	13881076	13881077	m6AIP_abcam_peak_8158	0	+
chr8	22028042	22028043	m6AIP_abcam_peak_8173	0	-
chr8	22176869	22176870	m6AIP_abcam_peak_8175	0	-
chr8	22561043	22561044	m6AIP_abcam_peak_8179	0	+
chr8	22938326	22938327	m6AIP_abcam_peak_8186a	0	+
chr8	22938478	22938479	m6AIP_abcam_peak_8186b	0	+
chr8	22939852	22939853	m6AIP_abcam_peak_8187a	0	+
chr8	22940026	22940027	m6AIP_abcam_peak_8187b	0	+
chr8	23446796	23446797	m6AIP_abcam_peak_8191	0	+
chr8	25573903	25573904	m6AIP_abcam_peak_8194	0	+
chr8	25640968	25640969	m6AIP_abcam_peak_8198a	0	+
chr8	25641071	25641072	m6AIP_abcam_peak_8198b	0	+
chr8	31160529	31160530	m6AIP_abcam_peak_8209	0	-
chr8	31235834	31235835	m6AIP_abcam_peak_8211	0	+
chr8	34818894	34818895	m6AIP_abcam_peak_8217	0	+
chr8	36567878	36567879	m6AIP_abcam_peak_8220	0	-
chr8	41275951	41275952	m6AIP_abcam_peak_8225	0	+
chr8	43130100	43130101	m6AIP_abcam_peak_8227a	0	-
chr8	43141204	43141205	m6AIP_abcam_peak_8229b	0	-
chr8	44950646	44950647	m6AIP_abcam_peak_8234a	0	+
chr8	45023063	45023064	m6AIP_abcam_peak_8237a	0	+
chr8	45023649	45023650	m6AIP_abcam_peak_8238	0	+
chr8	45026336	45026337	m6AIP_abcam_peak_8240	0	+
chr8	47191956	47191957	m6AIP_abcam_peak_8245	0	-
chr8	47669037	47669038	m6AIP_abcam_peak_8247	0	-
chr8	53599341	53599342	m6AIP_abcam_peak_8252	0	-
chr8	60671493	60671494	m6AIP_abcam_peak_8256	0	+
chr8	60671847	60671848	m6AIP_abcam_peak_8257	0	+
chr8	60929277	60929278	m6AIP_abcam_peak_8260	0	-
chr8	64719026	64719027	m6AIP_abcam_peak_8264	0	-
chr8	67963644	67963645	m6AIP_abcam_peak_8268	0	-
chr8	67963986	67963987	m6AIP_abcam_peak_8269	0	-
chr8	69302433	69302434	m6AIP_abcam_peak_8271	0	+
chr8	69611218	69611219	m6AIP_abcam_peak_8276	0	-
chr8	69935945	69935946	m6AIP_abcam_peak_8282a	0	-
chr8	69935950	69935951	m6AIP_abcam_peak_8282b	0	-
chr8	70131847	70131848	m6AIP_abcam_peak_8285	0	-
chr8	70585861	70585862	m6AIP_abcam_peak_8291	0	+
chr8	71348526	71348527	m6AIP_abcam_peak_8303a	0	+
chr8	72445154	72445155	m6AIP_abcam_peak_8313	0	+
chr8	77596679	77596680	m6AIP_abcam_peak_8331b	0	-
chr8	77596797	77596798	m6AIP_abcam_peak_8331c	0	-
chr8	79372128	79372129	m6AIP_abcam_peak_8346	0	-
chr8	80788690	80788691	m6AIP_abcam_peak_8351a	0	-
chr8	80788749	80788750	m6AIP_abcam_peak_8351b	0	-
chr8	82764393	82764394	m6AIP_abcam_peak_8354	0	-
chr8	83610045	83610046	m6AIP_abcam_peak_8355	0	+
chr8	83670032	83670033	m6AIP_abcam_peak_8358	0	-
chr8	83941058	83941059	m6AIP_abcam_peak_8362a	0	+
chr8	83998973	83998974	m6AIP_abcam_peak_8363	0	+
chr8	84029061	84029062	m6AIP_abcam_peak_8364a	0	+
chr8	84029173	84029174	m6AIP_abcam_peak_8364b	0	+
chr8	84029489	84029490	m6AIP_abcam_peak_8364c	0	+
chr8	84673020	84673021	m6AIP_abcam_peak_8370	0	-
chr8	84842775	84842776	m6AIP_abcam_peak_8373	0	-
chr8	84922785	84922786	m6AIP_abcam_peak_8376	0	+
chr8	85080687	85080688	m6AIP_abcam_peak_8381	0	-
chr8	85546670	85546671	m6AIP_abcam_peak_8382	0	-
chr8	85553384	85553385	m6AIP_abcam_peak_8383	0	-
chr8	90932936	90932937	m6AIP_abcam_peak_8409	0	+
chr8	91033392	91033393	m6AIP_abcam_peak_8411a	0	+
chr8	91122516	91122517	m6AIP_abcam_peak_8415	0	+
chr8	95643173	95643174	m6AIP_abcam_peak_8420	0	+
chr8	95644253	95644254	m6AIP_abcam_peak_8423	0	+
chr8	104227106	104227107	m6AIP_abcam_peak_8430	0	-
chr8	104420159	104420160	m6AIP_abcam_peak_8432	0	-
chr8	105618054	105618055	m6AIP_abcam_peak_8436a	0	+
chr8	105618146	105618147	m6AIP_abcam_peak_8436b	0	+
chr8	105663804	105663805	m6AIP_abcam_peak_8437a	0	+
chr8	105770206	105770207	m6AIP_abcam_peak_8441	0	-
chr8	106010263	106010264	m6AIP_abcam_peak_8447	0	-
chr8	106078911	106078912	m6AIP_abcam_peak_8448	0	+
chr8	106079299	106079300	m6AIP_abcam_peak_8449	0	+
chr8	106108692	106108693	m6AIP_abcam_peak_8450	0	+
chr8	107344787	107344788	m6AIP_abcam_peak_8466	0	+
chr8	107580979	107580980	m6AIP_abcam_peak_8469	0	-
chr8	108793605	108793606	m6AIP_abcam_peak_8473	0	+
chr8	108950584	108950585	m6AIP_abcam_peak_8476	0	+
chr8	108950865	108950866	m6AIP_abcam_peak_8477	0	+
chr8	109732838	109732839	m6AIP_abcam_peak_8481f	0	-
chr8	111047009	111047010	m6AIP_abcam_peak_8490	0	+
chr8	111713402	111713403	m6AIP_abcam_peak_8501	0	-
chr8	111841935	111841936	m6AIP_abcam_peak_8502	0	-
chr8	111845190	111845191	m6AIP_abcam_peak_8503	0	-
chr8	111982603	111982604	m6AIP_abcam_peak_8504b	0	-
chr8	116956777	116956778	m6AIP_abcam_peak_8516a	0	+
chr8	116957595	116957596	m6AIP_abcam_peak_8517a	0	+
chr8	119598758	119598759	m6AIP_abcam_peak_8523	0	-
chr8	119941784	119941785	m6AIP_abcam_peak_8524c	0	+
chr8	122891356	122891357	m6AIP_abcam_peak_8536a	0	-
chr8	122891471	122891472	m6AIP_abcam_peak_8536b	0	-
chr8	122891628	122891629	m6AIP_abcam_peak_8536c	0	-
chr8	122892315	122892316	m6AIP_abcam_peak_8537b	0	-
chr8	122892676	122892677	m6AIP_abcam_peak_8538a	0	-
chr8	122892954	122892955	m6AIP_abcam_peak_8538b	0	-
chr8	122893316	122893317	m6AIP_abcam_peak_8539	0	-
chr8	122894075	122894076	m6AIP_abcam_peak_8540a	0	-
chr8	122894683	122894684	m6AIP_abcam_peak_8541a	0	-
chr8	122894869	122894870	m6AIP_abcam_peak_8541b	0	-
chr8	123269136	123269137	m6AIP_abcam_peak_8546	0	+
chr8	123841769	123841770	m6AIP_abcam_peak_8548	0	-
chr8	123845315	123845316	m6AIP_abcam_peak_8549	0	-
chr8	124344051	124344052	m6AIP_abcam_peak_8556	0	+
chr8	124861265	124861266	m6AIP_abcam_peak_8562	0	-
chr8	124895886	124895887	m6AIP_abcam_peak_8564b	0	-
chr8	125672213	125672214	m6AIP_abcam_peak_8574	0	+
chr8	126591583	126591584	m6AIP_abcam_peak_8576	0	-
chr8	127426654	127426655	m6AIP_abcam_peak_8580	0	+
chr9	3411330	3411331	m6AIP_abcam_peak_8584	0	+
chr9	3759555	3759556	m6AIP_abcam_peak_8591	0	+
chr9	8100248	8100249	m6AIP_abcam_peak_8601	0	-
chr9	15311580	15311581	m6AIP_abcam_peak_8607	0	+
chr9	15333162	15333163	m6AIP_abcam_peak_8610	0	-
chr9	15352968	15352969	m6AIP_abcam_peak_8613	0	-
chr9	20437847	20437848	m6AIP_abcam_peak_8632	0	-
chr9	20471013	20471014	m6AIP_abcam_peak_8634	0	-
chr9	20593329	20593330	m6AIP_abcam_peak_8636	0	+
chr9	20643939	20643940	m6AIP_abcam_peak_8637	0	+
chr9	21027820	21027821	m6AIP_abcam_peak_8643a	0	+
chr9	21238172	21238173	m6AIP_abcam_peak_8648	0	-
chr9	21279460	21279461	m6AIP_abcam_peak_8650	0	-
chr9	21588403	21588404	m6AIP_abcam_peak_8653	0	+
chr9	21655638	21655639	m6AIP_abcam_peak_8654	0	+
chr9	21767287	21767288	m6AIP_abcam_peak_8658a	0	-
[truncated: 170 more rows]
