# Supplementary material for: Acute depletion of METTL3 implicates N6-methyladenosine in alternative intron/exon inclusion in the nascent transcriptome
Source: Genome Res. 2021 Aug;31(8):1395–408. doi: 10.1101/gr.271635.120 (PMC8327914; doi:10.1101/gr.271635.120)
Supplement: Supplemental Material [file supp_gr.271635.120_Supplemental_Data_S1.zip › Supplemental_Data_S1/m6AIP_ConfGroup3.summits.refined.bed.intergenic]

chr1	8946654	8946655	m6AIP_abcam_peak_12	0	+
chr1	8947271	8947272	m6AIP_abcam_peak_13	0	+
chr1	15803390	15803391	m6AIP_abcam_peak_26	0	+
chr1	15804035	15804036	m6AIP_abcam_peak_27	0	+
chr1	15860753	15860754	m6AIP_abcam_peak_31	0	+
chr1	52407147	52407148	m6AIP_abcam_peak_105	0	+
chr1	52894405	52894406	m6AIP_abcam_peak_108	0	-
chr1	52905941	52905942	m6AIP_abcam_peak_109	0	-
chr1	58384974	58384975	m6AIP_abcam_peak_119	0	-
chr1	60070966	60070967	m6AIP_abcam_peak_133	0	-
chr1	63222128	63222129	m6AIP_abcam_peak_147	0	-
chr1	63517283	63517284	m6AIP_abcam_peak_157a	0	-
chr1	63517408	63517409	m6AIP_abcam_peak_157b	0	-
chr1	63593169	63593170	m6AIP_abcam_peak_161	0	+
chr1	66767368	66767369	m6AIP_abcam_peak_175	0	+
chr1	82911861	82911862	m6AIP_abcam_peak_213	0	+
chr1	84277774	84277775	m6AIP_abcam_peak_215a	0	+
chr1	84278116	84278117	m6AIP_abcam_peak_215b	0	+
chr1	84846323	84846324	m6AIP_abcam_peak_220a	0	-
chr1	84846420	84846421	m6AIP_abcam_peak_220b	0	-
chr1	86372532	86372533	m6AIP_abcam_peak_227	0	+
chr1	86531406	86531407	m6AIP_abcam_peak_230	0	+
chr1	91501179	91501180	m6AIP_abcam_peak_257	0	-
chr1	93228966	93228967	m6AIP_abcam_peak_260	0	+
chr1	93297221	93297222	m6AIP_abcam_peak_265	0	+
chr1	113894410	113894411	m6AIP_abcam_peak_284b	0	-
chr1	113923972	113923973	m6AIP_abcam_peak_285	0	-
chr1	113946708	113946709	m6AIP_abcam_peak_286	0	-
chr1	113949677	113949678	m6AIP_abcam_peak_287	0	-
chr1	118105411	118105412	m6AIP_abcam_peak_288	0	+
chr1	120086341	120086342	m6AIP_abcam_peak_312	0	-
chr1	122357219	122357220	m6AIP_abcam_peak_315	0	-
chr1	131179740	131179741	m6AIP_abcam_peak_329	0	+
chr1	133670426	133670427	m6AIP_abcam_peak_350	0	+
chr1	135607543	135607544	m6AIP_abcam_peak_361	0	-
chr1	136581044	136581045	m6AIP_abcam_peak_370	0	+
chr1	152895291	152895292	m6AIP_abcam_peak_394	0	-
chr1	152898746	152898747	m6AIP_abcam_peak_395	0	-
chr1	152901803	152901804	m6AIP_abcam_peak_396a	0	-
chr1	152901945	152901946	m6AIP_abcam_peak_396b	0	-
chr1	160224273	160224274	m6AIP_abcam_peak_430	0	-
chr1	166134455	166134456	m6AIP_abcam_peak_459	0	-
chr1	166135877	166135878	m6AIP_abcam_peak_460a	0	-
chr1	166135976	166135977	m6AIP_abcam_peak_460b	0	-
chr1	170980034	170980035	m6AIP_abcam_peak_465	0	+
chr1	170981233	170981234	m6AIP_abcam_peak_466	0	+
chr1	170983041	170983042	m6AIP_abcam_peak_468	0	+
chr1	171328031	171328032	m6AIP_abcam_peak_471a	0	-
chr1	171328133	171328134	m6AIP_abcam_peak_471b	0	-
chr1	171328409	171328410	m6AIP_abcam_peak_472	0	-
chr1	179849121	179849122	m6AIP_abcam_peak_507	0	+
chr1	180899169	180899170	m6AIP_abcam_peak_516a	0	+
chr1	180899264	180899265	m6AIP_abcam_peak_516b	0	+
chr1	181150681	181150682	m6AIP_abcam_peak_521	0	+
chr10	7645655	7645656	m6AIP_abcam_peak_590	0	+
chr10	30177886	30177887	m6AIP_abcam_peak_644	0	-
chr10	33922449	33922450	m6AIP_abcam_peak_652	0	-
chr10	33926209	33926210	m6AIP_abcam_peak_654	0	-
chr10	40258538	40258539	m6AIP_abcam_peak_668	0	+
chr10	46792011	46792012	m6AIP_abcam_peak_687	0	-
chr10	46964958	46964959	m6AIP_abcam_peak_688	0	-
chr10	46966162	46966163	m6AIP_abcam_peak_689a	0	-
chr10	46966210	46966211	m6AIP_abcam_peak_689b	0	-
chr10	58579160	58579161	m6AIP_abcam_peak_701	0	+
chr10	61024154	61024155	m6AIP_abcam_peak_707	0	-
chr10	61052835	61052836	m6AIP_abcam_peak_708	0	-
chr10	67106545	67106546	m6AIP_abcam_peak_733	0	+
chr10	70366373	70366374	m6AIP_abcam_peak_748	0	-
chr10	70384805	70384806	m6AIP_abcam_peak_749	0	+
chr10	70400577	70400578	m6AIP_abcam_peak_750	0	+
chr10	70408952	70408953	m6AIP_abcam_peak_751a	0	+
chr10	70409167	70409168	m6AIP_abcam_peak_751b	0	+
chr10	70471727	70471728	m6AIP_abcam_peak_752	0	-
chr10	77200164	77200165	m6AIP_abcam_peak_775a	0	-
chr10	77200309	77200310	m6AIP_abcam_peak_775b	0	-
chr10	79045623	79045624	m6AIP_abcam_peak_786	0	-
chr10	79049399	79049400	m6AIP_abcam_peak_788	0	-
chr10	79511836	79511837	m6AIP_abcam_peak_790	0	+
chr10	79512564	79512565	m6AIP_abcam_peak_791	0	+
chr10	82154355	82154356	m6AIP_abcam_peak_837	0	+
chr10	82160707	82160708	m6AIP_abcam_peak_838	0	+
chr10	82168301	82168302	m6AIP_abcam_peak_839	0	+
chr10	83378213	83378214	m6AIP_abcam_peak_841	0	+
chr10	83384443	83384444	m6AIP_abcam_peak_842	0	+
chr10	83398325	83398326	m6AIP_abcam_peak_843	0	+
chr10	83405429	83405430	m6AIP_abcam_peak_844	0	+
chr10	83406161	83406162	m6AIP_abcam_peak_845	0	+
chr10	83418899	83418900	m6AIP_abcam_peak_846	0	-
chr10	83427162	83427163	m6AIP_abcam_peak_847	0	+
chr10	83430662	83430663	m6AIP_abcam_peak_848	0	+
chr10	83476910	83476911	m6AIP_abcam_peak_849a	0	+
chr10	83476940	83476941	m6AIP_abcam_peak_849b	0	+
chr10	95394736	95394737	m6AIP_abcam_peak_893	0	-
chr10	105238480	105238481	m6AIP_abcam_peak_909	0	+
chr10	110940484	110940485	m6AIP_abcam_peak_915	0	+
chr10	116905280	116905281	m6AIP_abcam_peak_925	0	-
chr10	119503050	119503051	m6AIP_abcam_peak_938	0	-
chr10	119643016	119643017	m6AIP_abcam_peak_939	0	+
chr11	3136152	3136153	m6AIP_abcam_peak_991	0	+
chr11	6789426	6789427	m6AIP_abcam_peak_1044	0	+
chr11	6789637	6789638	m6AIP_abcam_peak_1045a	0	+
chr11	12236038	12236039	m6AIP_abcam_peak_1059	0	-
chr11	12600152	12600153	m6AIP_abcam_peak_1067	0	+
chr11	12637813	12637814	m6AIP_abcam_peak_1068	0	+
chr11	12738111	12738112	m6AIP_abcam_peak_1069	0	+
chr11	12827611	12827612	m6AIP_abcam_peak_1070	0	+
chr11	22604547	22604548	m6AIP_abcam_peak_1095a	0	-
chr11	22604657	22604658	m6AIP_abcam_peak_1095b	0	-
chr11	22604799	22604800	m6AIP_abcam_peak_1095c	0	-
chr11	22606170	22606171	m6AIP_abcam_peak_1096	0	-
chr11	30265882	30265883	m6AIP_abcam_peak_1129	0	-
chr11	31030422	31030423	m6AIP_abcam_peak_1132	0	-
chr11	33558940	33558941	m6AIP_abcam_peak_1148	0	+
chr11	43720238	43720239	m6AIP_abcam_peak_1154	0	+
chr11	43721898	43721899	m6AIP_abcam_peak_1155	0	+
chr11	49709699	49709700	m6AIP_abcam_peak_1167a	0	-
chr11	49709867	49709868	m6AIP_abcam_peak_1167b	0	-
chr11	51235223	51235224	m6AIP_abcam_peak_1179a	0	+
chr11	51589941	51589942	m6AIP_abcam_peak_1180	0	-
chr11	61513629	61513630	m6AIP_abcam_peak_1246	0	-
chr11	69656588	69656589	m6AIP_abcam_peak_1288	0	-
chr11	69685708	69685709	m6AIP_abcam_peak_1289	0	+
chr11	69686676	69686677	m6AIP_abcam_peak_1290a	0	+
chr11	69686864	69686865	m6AIP_abcam_peak_1290b	0	+
chr11	69836570	69836571	m6AIP_abcam_peak_1293	0	-
chr11	70010984	70010985	m6AIP_abcam_peak_1300	0	+
chr11	70642398	70642399	m6AIP_abcam_peak_1309	0	-
chr11	73134474	73134475	m6AIP_abcam_peak_1327	0	-
chr11	78156911	78156912	m6AIP_abcam_peak_1378a	0	-
chr11	78157097	78157098	m6AIP_abcam_peak_1378b	0	-
chr11	79974012	79974013	m6AIP_abcam_peak_1396	0	-
chr11	79974733	79974734	m6AIP_abcam_peak_1397	0	-
chr11	80405135	80405136	m6AIP_abcam_peak_1405	0	+
chr11	86204037	86204038	m6AIP_abcam_peak_1427	0	+
chr11	95771817	95771818	m6AIP_abcam_peak_1480	0	+
chr11	96684154	96684155	m6AIP_abcam_peak_1482	0	-
chr11	97624618	97624619	m6AIP_abcam_peak_1491	0	+
chr11	97624956	97624957	m6AIP_abcam_peak_1492	0	+
chr11	97655621	97655622	m6AIP_abcam_peak_1494	0	-
chr11	97657690	97657691	m6AIP_abcam_peak_1495	0	-
chr11	101188233	101188234	m6AIP_abcam_peak_1524	0	-
chr11	101621723	101621724	m6AIP_abcam_peak_1534	0	+
chr11	106716657	106716658	m6AIP_abcam_peak_1587a	0	-
chr11	106716767	106716768	m6AIP_abcam_peak_1587b	0	-
chr11	109011717	109011718	m6AIP_abcam_peak_1614a	0	-
chr11	109011861	109011862	m6AIP_abcam_peak_1614b	0	-
chr11	109012003	109012004	m6AIP_abcam_peak_1614c	0	-
chr11	115097759	115097760	m6AIP_abcam_peak_1624	0	-
chr11	116221501	116221502	m6AIP_abcam_peak_1639	0	+
chr11	120369311	120369312	m6AIP_abcam_peak_1680	0	-
chr11	120634113	120634114	m6AIP_abcam_peak_1689	0	+
chr11	121941763	121941764	m6AIP_abcam_peak_1700	0	-
chr12	4276574	4276575	m6AIP_abcam_peak_1713	0	+
chr12	4276790	4276791	m6AIP_abcam_peak_1714a	0	+
chr12	4276921	4276922	m6AIP_abcam_peak_1714b	0	+
chr12	8992039	8992040	m6AIP_abcam_peak_1733	0	-
chr12	18043287	18043288	m6AIP_abcam_peak_1741	0	+
chr12	18043853	18043854	m6AIP_abcam_peak_1742	0	+
chr12	18046375	18046376	m6AIP_abcam_peak_1743	0	+
chr12	18140396	18140397	m6AIP_abcam_peak_1744	0	+
chr12	19292217	19292218	m6AIP_abcam_peak_1746	0	+
chr12	19308843	19308844	m6AIP_abcam_peak_1747	0	+
chr12	19862050	19862051	m6AIP_abcam_peak_1748	0	-
chr12	19862457	19862458	m6AIP_abcam_peak_1749	0	-
chr12	19866751	19866752	m6AIP_abcam_peak_1750	0	-
chr12	20294286	20294287	m6AIP_abcam_peak_1751	0	+
chr12	20623022	20623023	m6AIP_abcam_peak_1753	0	+
chr12	20646115	20646116	m6AIP_abcam_peak_1754	0	+
chr12	20658679	20658680	m6AIP_abcam_peak_1755	0	+
chr12	20915135	20915136	m6AIP_abcam_peak_1759	0	-
chr12	21016477	21016478	m6AIP_abcam_peak_1760a	0	+
chr12	21016647	21016648	m6AIP_abcam_peak_1760b	0	+
chr12	21022264	21022265	m6AIP_abcam_peak_1761	0	+
chr12	21890313	21890314	m6AIP_abcam_peak_1763	0	-
chr12	22137273	22137274	m6AIP_abcam_peak_1764	0	-
chr12	23261139	23261140	m6AIP_abcam_peak_1765a	0	-
chr12	23261283	23261284	m6AIP_abcam_peak_1765b	0	-
chr12	23297125	23297126	m6AIP_abcam_peak_1766	0	-
chr12	35792728	35792729	m6AIP_abcam_peak_1784	0	-
chr12	41423951	41423952	m6AIP_abcam_peak_1793	0	-
chr12	51225657	51225658	m6AIP_abcam_peak_1796	0	+
chr12	51226711	51226712	m6AIP_abcam_peak_1797a	0	+
chr12	51226886	51226887	m6AIP_abcam_peak_1797b	0	+
chr12	66282064	66282065	m6AIP_abcam_peak_1824	0	-
chr12	72125962	72125963	m6AIP_abcam_peak_1838	0	+
chr12	73127885	73127886	m6AIP_abcam_peak_1847	0	-
chr12	76232030	76232031	m6AIP_abcam_peak_1854	0	+
chr12	76450628	76450629	m6AIP_abcam_peak_1858	0	+
chr12	77603512	77603513	m6AIP_abcam_peak_1862a	0	+
chr12	77603623	77603624	m6AIP_abcam_peak_1862b	0	+
chr12	77616412	77616413	m6AIP_abcam_peak_1863	0	+
chr12	79072128	79072129	m6AIP_abcam_peak_1867	0	-
chr12	81413183	81413184	m6AIP_abcam_peak_1886	0	-
chr12	81467059	81467060	m6AIP_abcam_peak_1888	0	-
chr12	82191763	82191764	m6AIP_abcam_peak_1894	0	+
chr12	82210385	82210386	m6AIP_abcam_peak_1895	0	+
chr12	82239534	82239535	m6AIP_abcam_peak_1896	0	+
chr12	108847686	108847687	m6AIP_abcam_peak_1990	0	-
chr12	109668931	109668932	m6AIP_abcam_peak_1997	0	+
chr12	109696545	109696546	m6AIP_abcam_peak_1998	0	+
chr12	111657273	111657274	m6AIP_abcam_peak_2010	0	+
chr12	112785199	112785200	m6AIP_abcam_peak_2028b	0	-
chr12	112789256	112789257	m6AIP_abcam_peak_2029a	0	-
chr12	112789493	112789494	m6AIP_abcam_peak_2029b	0	-
chr12	112789753	112789754	m6AIP_abcam_peak_2029c	0	-
chr12	112959061	112959062	m6AIP_abcam_peak_2033	0	-
chr13	8815396	8815397	m6AIP_abcam_peak_2054	0	+
chr13	9834375	9834376	m6AIP_abcam_peak_2064	0	-
chr13	10862199	10862200	m6AIP_abcam_peak_2065	0	+
chr13	12082066	12082067	m6AIP_abcam_peak_2067a	0	+
chr13	12082308	12082309	m6AIP_abcam_peak_2067b	0	+
chr13	31669246	31669247	m6AIP_abcam_peak_2121	0	-
chr13	31677260	31677261	m6AIP_abcam_peak_2122	0	-
chr13	33998787	33998788	m6AIP_abcam_peak_2124	0	-
chr13	53188400	53188401	m6AIP_abcam_peak_2192	0	+
chr13	59709890	59709891	m6AIP_abcam_peak_2225a	0	-
chr13	59709988	59709989	m6AIP_abcam_peak_2225b	0	-
chr13	59710604	59710605	m6AIP_abcam_peak_2226	0	-
chr13	62021667	62021668	m6AIP_abcam_peak_2233	0	+
chr13	62174209	62174210	m6AIP_abcam_peak_2238	0	+
chr13	62221613	62221614	m6AIP_abcam_peak_2239	0	+
chr13	62397768	62397769	m6AIP_abcam_peak_2243a	0	-
chr13	62397792	62397793	m6AIP_abcam_peak_2243b	0	-
chr13	62670275	62670276	m6AIP_abcam_peak_2250a	0	-
chr13	62670383	62670384	m6AIP_abcam_peak_2250b	0	-
chr13	65249414	65249415	m6AIP_abcam_peak_2266	0	+
chr13	65336925	65336926	m6AIP_abcam_peak_2268	0	-
chr13	65531964	65531965	m6AIP_abcam_peak_2269	0	-
chr13	74447217	74447218	m6AIP_abcam_peak_2304	0	-
chr13	74461359	74461360	m6AIP_abcam_peak_2305	0	-
chr13	74553639	74553640	m6AIP_abcam_peak_2308	0	-
chr13	74562558	74562559	m6AIP_abcam_peak_2309	0	-
chr13	74605811	74605812	m6AIP_abcam_peak_2310a	0	-
chr13	90924972	90924973	m6AIP_abcam_peak_2330	0	+
chr13	94477441	94477442	m6AIP_abcam_peak_2342	0	-
chr13	97163614	97163615	m6AIP_abcam_peak_2353	0	-
chr13	97458123	97458124	m6AIP_abcam_peak_2360	0	-
chr13	97467666	97467667	m6AIP_abcam_peak_2361	0	-
chr13	97501205	97501206	m6AIP_abcam_peak_2365a	0	+
chr13	97501342	97501343	m6AIP_abcam_peak_2365b	0	+
chr13	97501995	97501996	m6AIP_abcam_peak_2366	0	+
chr13	109784174	109784175	m6AIP_abcam_peak_2411	0	-
chr13	113893799	113893800	m6AIP_abcam_peak_2436	0	-
chr14	13849247	13849248	m6AIP_abcam_peak_2460	0	-
chr14	13853097	13853098	m6AIP_abcam_peak_2461	0	-
chr14	19278175	19278176	m6AIP_abcam_peak_2468	0	+
chr14	20640602	20640603	m6AIP_abcam_peak_2484	0	-
chr14	27416537	27416538	m6AIP_abcam_peak_2520	0	-
chr14	27428334	27428335	m6AIP_abcam_peak_2521	0	-
chr14	34236051	34236052	m6AIP_abcam_peak_2552	0	-
chr14	34370398	34370399	m6AIP_abcam_peak_2555	0	+
chr14	37734081	37734082	m6AIP_abcam_peak_2563	0	-
chr14	53615561	53615562	m6AIP_abcam_peak_2591	0	+
chr14	59031756	59031757	m6AIP_abcam_peak_2632	0	-
chr14	59048283	59048284	m6AIP_abcam_peak_2633	0	-
chr14	59060913	59060914	m6AIP_abcam_peak_2635	0	-
chr14	65144931	65144932	m6AIP_abcam_peak_2665	0	-
chr14	66926589	66926590	m6AIP_abcam_peak_2672	0	+
chr14	76494760	76494761	m6AIP_abcam_peak_2705	0	-
chr14	76518075	76518076	m6AIP_abcam_peak_2708	0	+
chr14	77522389	77522390	m6AIP_abcam_peak_2709	0	-
chr14	100228670	100228671	m6AIP_abcam_peak_2741	0	-
chr14	100242082	100242083	m6AIP_abcam_peak_2742	0	-
chr14	100242699	100242700	m6AIP_abcam_peak_2743	0	-
chr14	100263475	100263476	m6AIP_abcam_peak_2744	0	-
chr14	114804853	114804854	m6AIP_abcam_peak_2760	0	+
chr14	116971985	116971986	m6AIP_abcam_peak_2761	0	-
chr15	5983901	5983902	m6AIP_abcam_peak_2792	0	-
chr15	6026890	6026891	m6AIP_abcam_peak_2793	0	-
chr15	6039038	6039039	m6AIP_abcam_peak_2794	0	-
chr15	8669574	8669575	m6AIP_abcam_peak_2815a	0	+
chr15	8669763	8669764	m6AIP_abcam_peak_2815b	0	+
chr15	12185835	12185836	m6AIP_abcam_peak_2831	0	+
chr15	12879541	12879542	m6AIP_abcam_peak_2845	0	-
chr15	36669700	36669701	m6AIP_abcam_peak_2869	0	+
chr15	36994908	36994909	m6AIP_abcam_peak_2871	0	-
chr15	55879144	55879145	m6AIP_abcam_peak_2904	0	+
chr15	61785093	61785094	m6AIP_abcam_peak_2920a	0	-
chr15	61785331	61785332	m6AIP_abcam_peak_2920b	0	-
chr15	73677475	73677476	m6AIP_abcam_peak_2936	0	+
chr15	73679833	73679834	m6AIP_abcam_peak_2937	0	+
chr15	74663020	74663021	m6AIP_abcam_peak_2938	0	+
chr15	74680652	74680653	m6AIP_abcam_peak_2941	0	+
chr15	75877581	75877582	m6AIP_abcam_peak_2946	0	-
chr15	76907808	76907809	m6AIP_abcam_peak_2976	0	+
chr15	79848888	79848889	m6AIP_abcam_peak_3001	0	+
chr15	79945127	79945128	m6AIP_abcam_peak_3003a	0	-
chr15	79945286	79945287	m6AIP_abcam_peak_3003b	0	-
chr15	79955367	79955368	m6AIP_abcam_peak_3004	0	-
chr15	81679843	81679844	m6AIP_abcam_peak_3026	0	-
chr15	82358511	82358512	m6AIP_abcam_peak_3034	0	+
chr15	82915605	82915606	m6AIP_abcam_peak_3041	0	-
chr15	82957572	82957573	m6AIP_abcam_peak_3042	0	-
chr15	89356082	89356083	m6AIP_abcam_peak_3081	0	-
chr15	93008981	93008982	m6AIP_abcam_peak_3083	0	+
chr15	93010059	93010060	m6AIP_abcam_peak_3084	0	+
chr15	93017784	93017785	m6AIP_abcam_peak_3085	0	+
chr15	93020924	93020925	m6AIP_abcam_peak_3086	0	+
chr15	93021833	93021834	m6AIP_abcam_peak_3087	0	+
chr15	96280194	96280195	m6AIP_abcam_peak_3092	0	-
chr15	96281514	96281515	m6AIP_abcam_peak_3093	0	-
chr15	99700820	99700821	m6AIP_abcam_peak_3135	0	-
chr15	99701672	99701673	m6AIP_abcam_peak_3136	0	-
chr15	100270414	100270415	m6AIP_abcam_peak_3146	0	+
chr15	102195168	102195169	m6AIP_abcam_peak_3154	0	-
chr15	102197075	102197076	m6AIP_abcam_peak_3155	0	-
chr16	3764006	3764007	m6AIP_abcam_peak_3174	0	+
chr16	7925742	7925743	m6AIP_abcam_peak_3208	0	-
chr16	7947746	7947747	m6AIP_abcam_peak_3210a	0	-
chr16	7947889	7947890	m6AIP_abcam_peak_3210b	0	-
chr16	7951422	7951423	m6AIP_abcam_peak_3211	0	-
chr16	8553186	8553187	m6AIP_abcam_peak_3213a	0	-
chr16	8553316	8553317	m6AIP_abcam_peak_3213b	0	-
chr16	8773030	8773031	m6AIP_abcam_peak_3217	0	-
chr16	9152516	9152517	m6AIP_abcam_peak_3220	0	+
chr16	9152853	9152854	m6AIP_abcam_peak_3221	0	+
chr16	9190275	9190276	m6AIP_abcam_peak_3223	0	+
chr16	9218876	9218877	m6AIP_abcam_peak_3224a	0	+
chr16	9219038	9219039	m6AIP_abcam_peak_3224b	0	+
chr16	9219162	9219163	m6AIP_abcam_peak_3224c	0	+
chr16	10254012	10254013	m6AIP_abcam_peak_3225	0	+
chr16	16311590	16311591	m6AIP_abcam_peak_3253	0	-
chr16	18075717	18075718	m6AIP_abcam_peak_3280a	0	+
chr16	20449331	20449332	m6AIP_abcam_peak_3296	0	-
chr16	27070941	27070942	m6AIP_abcam_peak_3307	0	-
chr16	30697068	30697069	m6AIP_abcam_peak_3311	0	+
chr16	32132180	32132181	m6AIP_abcam_peak_3317	0	-
chr16	35981603	35981604	m6AIP_abcam_peak_3350	0	-
chr16	36875734	36875735	m6AIP_abcam_peak_3359	0	+
chr16	38444895	38444896	m6AIP_abcam_peak_3380	0	-
chr16	42929121	42929122	m6AIP_abcam_peak_3385	0	+
chr16	46428578	46428579	m6AIP_abcam_peak_3397	0	-
chr16	56112466	56112467	m6AIP_abcam_peak_3417	0	-
chr16	56114599	56114600	m6AIP_abcam_peak_3418	0	-
chr16	57285745	57285746	m6AIP_abcam_peak_3421	0	+
chr16	57289510	57289511	m6AIP_abcam_peak_3422	0	+
chr16	57294883	57294884	m6AIP_abcam_peak_3423	0	+
chr16	62880613	62880614	m6AIP_abcam_peak_3433	0	-
chr16	64793369	64793370	m6AIP_abcam_peak_3436	0	-
chr16	64797893	64797894	m6AIP_abcam_peak_3437	0	-
chr16	89898150	89898151	m6AIP_abcam_peak_3457b	0	-
chr16	90065272	90065273	m6AIP_abcam_peak_3458a	0	-
chr16	90065346	90065347	m6AIP_abcam_peak_3458b	0	-
chr16	90131932	90131933	m6AIP_abcam_peak_3459	0	-
chr16	94011059	94011060	m6AIP_abcam_peak_3499a	0	+
chr16	94011219	94011220	m6AIP_abcam_peak_3499b	0	+
chr16	94013835	94013836	m6AIP_abcam_peak_3500	0	+
chr17	4536935	4536936	m6AIP_abcam_peak_3534	0	-
chr17	5812047	5812048	m6AIP_abcam_peak_3538	0	-
chr17	5846661	5846662	m6AIP_abcam_peak_3539	0	-
chr17	6137804	6137805	m6AIP_abcam_peak_3542	0	+
chr17	13022103	13022104	m6AIP_abcam_peak_3565	0	+
chr17	13591528	13591529	m6AIP_abcam_peak_3566	0	-
chr17	16965387	16965388	m6AIP_abcam_peak_3576	0	+
chr17	17205767	17205768	m6AIP_abcam_peak_3582a	0	+
chr17	17318234	17318235	m6AIP_abcam_peak_3585	0	+
chr17	17829109	17829110	m6AIP_abcam_peak_3590a	0	+
chr17	17829283	17829284	m6AIP_abcam_peak_3590b	0	+
chr17	21921898	21921899	m6AIP_abcam_peak_3600	0	-
chr17	21923871	21923872	m6AIP_abcam_peak_3601	0	-
chr17	22462013	22462014	m6AIP_abcam_peak_3603	0	+
chr17	22476771	22476772	m6AIP_abcam_peak_3605	0	+
chr17	24031147	24031148	m6AIP_abcam_peak_3623	0	-
chr17	24865192	24865193	m6AIP_abcam_peak_3639b	0	-
chr17	24867194	24867195	m6AIP_abcam_peak_3640	0	-
chr17	24889073	24889074	m6AIP_abcam_peak_3641	0	-
chr17	24896308	24896309	m6AIP_abcam_peak_3643c	0	+
chr17	26090448	26090449	m6AIP_abcam_peak_3664	0	-
chr17	28172724	28172725	m6AIP_abcam_peak_3683	0	+
chr17	28174541	28174542	m6AIP_abcam_peak_3684	0	+
chr17	28894852	28894853	m6AIP_abcam_peak_3701	0	-
chr17	29160472	29160473	m6AIP_abcam_peak_3704	0	+
chr17	31252324	31252325	m6AIP_abcam_peak_3723	0	-
chr17	31821034	31821035	m6AIP_abcam_peak_3728	0	-
chr17	31822648	31822649	m6AIP_abcam_peak_3729	0	+
chr17	31823049	31823050	m6AIP_abcam_peak_3730	0	+
chr17	31828757	31828758	m6AIP_abcam_peak_3731	0	+
chr17	32514911	32514912	m6AIP_abcam_peak_3747a	0	-
chr17	32515024	32515025	m6AIP_abcam_peak_3747b	0	-
chr17	33894865	33894866	m6AIP_abcam_peak_3768	0	+
chr17	34545708	34545709	m6AIP_abcam_peak_3780	0	+
chr17	34897066	34897067	m6AIP_abcam_peak_3783	0	+
chr17	34996964	34996965	m6AIP_abcam_peak_3785	0	-
chr17	36273105	36273106	m6AIP_abcam_peak_3810	0	+
chr17	36983151	36983152	m6AIP_abcam_peak_3814	0	-
chr17	38003316	38003317	m6AIP_abcam_peak_3822	0	+
chr17	45390348	45390349	m6AIP_abcam_peak_3831	0	-
chr17	45567042	45567043	m6AIP_abcam_peak_3839	0	-
chr17	46853070	46853071	m6AIP_abcam_peak_3865	0	-
chr17	47630133	47630134	m6AIP_abcam_peak_3872a	0	+
chr17	47630278	47630279	m6AIP_abcam_peak_3872b	0	+
chr17	47630667	47630668	m6AIP_abcam_peak_3873	0	+
chr17	48961745	48961746	m6AIP_abcam_peak_3881	0	-
chr17	55862833	55862834	m6AIP_abcam_peak_3887	0	-
chr17	56358119	56358120	m6AIP_abcam_peak_3900	0	-
chr17	63676497	63676498	m6AIP_abcam_peak_3918	0	+
chr17	66471685	66471686	m6AIP_abcam_peak_3937	0	-
chr17	66473480	66473481	m6AIP_abcam_peak_3938	0	-
chr17	66474101	66474102	m6AIP_abcam_peak_3939	0	-
chr17	70872369	70872370	m6AIP_abcam_peak_3946	0	+
chr17	83435983	83435984	m6AIP_abcam_peak_3983	0	-
chr18	4968379	4968380	m6AIP_abcam_peak_4032	0	+
chr18	5004130	5004131	m6AIP_abcam_peak_4033	0	+
chr18	5478421	5478422	m6AIP_abcam_peak_4035	0	-
chr18	9990015	9990016	m6AIP_abcam_peak_4056	0	-
chr18	20791496	20791497	m6AIP_abcam_peak_4072	0	+
chr18	26428196	26428197	m6AIP_abcam_peak_4090	0	-
chr18	34442079	34442080	m6AIP_abcam_peak_4120	0	-
chr18	35626088	35626089	m6AIP_abcam_peak_4134	0	+
chr18	36294796	36294797	m6AIP_abcam_peak_4137	0	+
chr18	37761349	37761350	m6AIP_abcam_peak_4168	0	-
chr18	42579285	42579286	m6AIP_abcam_peak_4192	0	+
chr18	44376423	44376424	m6AIP_abcam_peak_4193	0	+
chr18	44376620	44376621	m6AIP_abcam_peak_4194a	0	+
chr18	44376748	44376749	m6AIP_abcam_peak_4194b	0	+
chr18	44376895	44376896	m6AIP_abcam_peak_4194c	0	+
chr18	46984336	46984337	m6AIP_abcam_peak_4208a	0	-
chr18	46984430	46984431	m6AIP_abcam_peak_4208b	0	-
chr18	60725894	60725895	m6AIP_abcam_peak_4223	0	-
chr18	64972956	64972957	m6AIP_abcam_peak_4238a	0	-
chr18	64973153	64973154	m6AIP_abcam_peak_4238b	0	-
chr18	67603435	67603436	m6AIP_abcam_peak_4248	0	-
chr18	68164226	68164227	m6AIP_abcam_peak_4256	0	-
chr18	74778624	74778625	m6AIP_abcam_peak_4271	0	-
chr18	77038614	77038615	m6AIP_abcam_peak_4277	0	+
chr18	77061125	77061126	m6AIP_abcam_peak_4278a	0	+
chr18	77061282	77061283	m6AIP_abcam_peak_4278b	0	+
chr18	77063015	77063016	m6AIP_abcam_peak_4279	0	+
chr18	80733821	80733822	m6AIP_abcam_peak_4300	0	-
chr18	82766674	82766675	m6AIP_abcam_peak_4305	0	+
chr18	90174964	90174965	m6AIP_abcam_peak_4324	0	+
chr18	90593125	90593126	m6AIP_abcam_peak_4326	0	+
chr19	4758070	4758071	m6AIP_abcam_peak_4353	0	-
chr19	4762272	4762273	m6AIP_abcam_peak_4354c	0	-
chr19	5512571	5512572	m6AIP_abcam_peak_4361a	0	+
chr19	5512765	5512766	m6AIP_abcam_peak_4361b	0	+
chr19	9508811	9508812	m6AIP_abcam_peak_4404	0	-
chr19	13749709	13749710	m6AIP_abcam_peak_4418	0	-
chr19	20960651	20960652	m6AIP_abcam_peak_4430	0	+
chr19	23029897	23029898	m6AIP_abcam_peak_4432	0	-
chr19	23040130	23040131	m6AIP_abcam_peak_4433	0	-
chr19	23054980	23054981	m6AIP_abcam_peak_4434	0	-
chr19	24183577	24183578	m6AIP_abcam_peak_4442	0	-
chr19	29097364	29097365	m6AIP_abcam_peak_4447	0	+
chr19	37350532	37350533	m6AIP_abcam_peak_4474	0	-
chr19	37353698	37353699	m6AIP_abcam_peak_4475	0	-
chr19	38312976	38312977	m6AIP_abcam_peak_4477	0	-
chr19	38968511	38968512	m6AIP_abcam_peak_4484	0	+
chr19	39902722	39902723	m6AIP_abcam_peak_4485a	0	-
chr19	39902845	39902846	m6AIP_abcam_peak_4485b	0	-
chr19	39903040	39903041	m6AIP_abcam_peak_4485c	0	-
chr19	39903260	39903261	m6AIP_abcam_peak_4485d	0	-
chr19	40129850	40129851	m6AIP_abcam_peak_4486	0	+
chr19	41584038	41584039	m6AIP_abcam_peak_4496a	0	+
chr19	41584178	41584179	m6AIP_abcam_peak_4496b	0	+
chr19	41585085	41585086	m6AIP_abcam_peak_4498	0	+
chr19	41585538	41585539	m6AIP_abcam_peak_4499	0	+
chr19	53205361	53205362	m6AIP_abcam_peak_4565	0	-
chr19	56511386	56511387	m6AIP_abcam_peak_4569	0	+
chr19	57658865	57658866	m6AIP_abcam_peak_4580	0	-
chr19	57668020	57668021	m6AIP_abcam_peak_4581	0	-
chr19	61304683	61304684	m6AIP_abcam_peak_4597	0	-
chr19	61305302	61305303	m6AIP_abcam_peak_4598	0	-
chr2	10348408	10348409	m6AIP_abcam_peak_4630	0	-
chr2	16022869	16022870	m6AIP_abcam_peak_4642	0	-
chr2	17937040	17937041	m6AIP_abcam_peak_4645	0	+
chr2	18462546	18462547	m6AIP_abcam_peak_4656	0	+
chr2	20647399	20647400	m6AIP_abcam_peak_4663	0	-
chr2	23502589	23502590	m6AIP_abcam_peak_4684	0	-
chr2	24178783	24178784	m6AIP_abcam_peak_4685	0	+
chr2	28515549	28515550	m6AIP_abcam_peak_4727	0	+
chr2	31504601	31504602	m6AIP_abcam_peak_4761b	0	-
chr2	36308259	36308260	m6AIP_abcam_peak_4797	0	-
chr2	36308505	36308506	m6AIP_abcam_peak_4798	0	-
chr2	36311446	36311447	m6AIP_abcam_peak_4799	0	-
chr2	37649649	37649650	m6AIP_abcam_peak_4807	0	-
chr2	37701269	37701270	m6AIP_abcam_peak_4808	0	-
chr2	37701606	37701607	m6AIP_abcam_peak_4809a	0	-
chr2	37701960	37701961	m6AIP_abcam_peak_4809b	0	-
chr2	37702121	37702122	m6AIP_abcam_peak_4809c	0	-
chr2	37702246	37702247	m6AIP_abcam_peak_4809d	0	-
chr2	39616088	39616089	m6AIP_abcam_peak_4813	0	+
chr2	39634833	39634834	m6AIP_abcam_peak_4814	0	-
chr2	52128718	52128719	m6AIP_abcam_peak_4825	0	+
chr2	52129121	52129122	m6AIP_abcam_peak_4826	0	+
chr2	52131225	52131226	m6AIP_abcam_peak_4827a	0	+
chr2	52131315	52131316	m6AIP_abcam_peak_4827b	0	+
chr2	52133898	52133899	m6AIP_abcam_peak_4828	0	+
chr2	56862641	56862642	m6AIP_abcam_peak_4830a	0	-
chr2	56862696	56862697	m6AIP_abcam_peak_4830b	0	-
chr2	59362617	59362618	m6AIP_abcam_peak_4835	0	-
chr2	63835334	63835335	m6AIP_abcam_peak_4844	0	-
chr2	63862326	63862327	m6AIP_abcam_peak_4845a	0	-
chr2	63862428	63862429	m6AIP_abcam_peak_4845b	0	-
chr2	63891300	63891301	m6AIP_abcam_peak_4846	0	-
chr2	67266452	67266453	m6AIP_abcam_peak_4850	0	+
chr2	80805296	80805297	m6AIP_abcam_peak_4898a	0	-
chr2	80805322	80805323	m6AIP_abcam_peak_4898b	0	-
chr2	81006911	81006912	m6AIP_abcam_peak_4899	0	+
chr2	84510521	84510522	m6AIP_abcam_peak_4904	0	+
chr2	84650583	84650584	m6AIP_abcam_peak_4907	0	-
chr2	84743533	84743534	m6AIP_abcam_peak_4912	0	-
chr2	90395162	90395163	m6AIP_abcam_peak_4920	0	-
chr2	98662306	98662307	m6AIP_abcam_peak_4946a	0	-
chr2	98662424	98662425	m6AIP_abcam_peak_4946b	0	-
chr2	98666631	98666632	m6AIP_abcam_peak_4947	0	+
chr2	98666878	98666879	m6AIP_abcam_peak_4948	0	+
chr2	98667122	98667123	m6AIP_abcam_peak_4949a	0	+
chr2	98667279	98667280	m6AIP_abcam_peak_4949b	0	+
chr2	120699879	120699880	m6AIP_abcam_peak_5021	0	+
chr2	135648845	135648846	m6AIP_abcam_peak_5081	0	+
chr2	143988667	143988668	m6AIP_abcam_peak_5096b	0	+
chr2	143989523	143989524	m6AIP_abcam_peak_5099	0	+
chr2	150195179	150195180	m6AIP_abcam_peak_5110	0	+
chr2	150199862	150199863	m6AIP_abcam_peak_5112	0	+
chr2	150200631	150200632	m6AIP_abcam_peak_5113	0	+
chr2	150204778	150204779	m6AIP_abcam_peak_5114	0	+
chr2	150271450	150271451	m6AIP_abcam_peak_5117	0	+
chr2	150332524	150332525	m6AIP_abcam_peak_5121	0	+
chr2	153125479	153125480	m6AIP_abcam_peak_5140a	0	-
chr2	153125602	153125603	m6AIP_abcam_peak_5140b	0	-
chr2	156830084	156830085	m6AIP_abcam_peak_5188	0	-
chr2	156833994	156833995	m6AIP_abcam_peak_5191	0	-
chr2	156834684	156834685	m6AIP_abcam_peak_5192a	0	-
chr2	156834865	156834866	m6AIP_abcam_peak_5192b	0	-
chr2	156835353	156835354	m6AIP_abcam_peak_5193	0	-
chr2	156835939	156835940	m6AIP_abcam_peak_5194a	0	-
chr2	156836183	156836184	m6AIP_abcam_peak_5194b	0	-
chr2	160656178	160656179	m6AIP_abcam_peak_5212	0	-
chr2	164762359	164762360	m6AIP_abcam_peak_5225	0	-
chr2	166428931	166428932	m6AIP_abcam_peak_5252	0	-
chr2	166430861	166430862	m6AIP_abcam_peak_5253	0	-
chr2	167038507	167038508	m6AIP_abcam_peak_5258b	0	+
chr2	167199836	167199837	m6AIP_abcam_peak_5262	0	-
chr2	168984877	168984878	m6AIP_abcam_peak_5275	0	+
chr2	169016772	169016773	m6AIP_abcam_peak_5277	0	+
chr2	174271312	174271313	m6AIP_abcam_peak_5293	0	-
chr2	174273597	174273598	m6AIP_abcam_peak_5294	0	-
chr2	175019854	175019855	m6AIP_abcam_peak_5299	0	+
chr2	176723270	176723271	m6AIP_abcam_peak_5303	0	+
chr2	177099914	177099915	m6AIP_abcam_peak_5305	0	+
chr2	177314469	177314470	m6AIP_abcam_peak_5308	0	-
chr2	177315600	177315601	m6AIP_abcam_peak_5309	0	-
chr2	177317836	177317837	m6AIP_abcam_peak_5310	0	-
chr2	177537107	177537108	m6AIP_abcam_peak_5313	0	-
chr2	177540677	177540678	m6AIP_abcam_peak_5314	0	-
chr2	178036903	178036904	m6AIP_abcam_peak_5318	0	+
chr2	178037931	178037932	m6AIP_abcam_peak_5319	0	+
chr2	179534805	179534806	m6AIP_abcam_peak_5324	0	-
chr2	179561811	179561812	m6AIP_abcam_peak_5326	0	-
chr2	180709906	180709907	m6AIP_abcam_peak_5337	0	-
chr2	180727414	180727415	m6AIP_abcam_peak_5339	0	-
chr2	180734228	180734229	m6AIP_abcam_peak_5340	0	-
chr3	6316994	6316995	m6AIP_abcam_peak_5354	0	+
chr3	7595556	7595557	m6AIP_abcam_peak_5357	0	+
chr3	7596777	7596778	m6AIP_abcam_peak_5358	0	+
chr3	7603216	7603217	m6AIP_abcam_peak_5359	0	+
chr3	8564050	8564051	m6AIP_abcam_peak_5362	0	+
chr3	22275889	22275890	m6AIP_abcam_peak_5396	0	-
chr3	22280259	22280260	m6AIP_abcam_peak_5397	0	-
chr3	30697206	30697207	m6AIP_abcam_peak_5405a	0	-
chr3	30697323	30697324	m6AIP_abcam_peak_5405b	0	-
chr3	34770443	34770444	m6AIP_abcam_peak_5419	0	+
chr3	35135882	35135883	m6AIP_abcam_peak_5421	0	-
chr3	35956198	35956199	m6AIP_abcam_peak_5422	0	-
chr3	37674782	37674783	m6AIP_abcam_peak_5432	0	+
chr3	37675022	37675023	m6AIP_abcam_peak_5433	0	+
chr3	41422570	41422571	m6AIP_abcam_peak_5439	0	+
chr3	41427940	41427941	m6AIP_abcam_peak_5440	0	-
chr3	41468270	41468271	m6AIP_abcam_peak_5442	0	-
chr3	41475794	41475795	m6AIP_abcam_peak_5443	0	-
chr3	41477975	41477976	m6AIP_abcam_peak_5444	0	-
chr3	41498759	41498760	m6AIP_abcam_peak_5445	0	-
chr3	41510521	41510522	m6AIP_abcam_peak_5446	0	-
chr3	62159183	62159184	m6AIP_abcam_peak_5472	0	+
chr3	81059415	81059416	m6AIP_abcam_peak_5499	0	-
chr3	83789380	83789381	m6AIP_abcam_peak_5502	0	-
chr3	84660203	84660204	m6AIP_abcam_peak_5505	0	+
chr3	84868108	84868109	m6AIP_abcam_peak_5506	0	+
chr3	86077081	86077082	m6AIP_abcam_peak_5511	0	+
chr3	87486278	87486279	m6AIP_abcam_peak_5518	0	+
chr3	88576881	88576882	m6AIP_abcam_peak_5535	0	-
chr3	95005140	95005141	m6AIP_abcam_peak_5571	0	-
chr3	96571254	96571255	m6AIP_abcam_peak_5596	0	+
chr3	102084966	102084967	m6AIP_abcam_peak_5620	0	+
chr3	105984692	105984693	m6AIP_abcam_peak_5644	0	-
chr3	107322153	107322154	m6AIP_abcam_peak_5646a	0	-
chr3	107322302	107322303	m6AIP_abcam_peak_5646b	0	-
chr3	108554668	108554669	m6AIP_abcam_peak_5662	0	-
chr3	108691650	108691651	m6AIP_abcam_peak_5665	0	+
chr3	116913574	116913575	m6AIP_abcam_peak_5674	0	-
chr3	121552984	121552985	m6AIP_abcam_peak_5677	0	-
chr3	123266490	123266491	m6AIP_abcam_peak_5687	0	+
chr3	135357619	135357620	m6AIP_abcam_peak_5715	0	-
chr3	144939155	144939156	m6AIP_abcam_peak_5731	0	-
chr3	144967517	144967518	m6AIP_abcam_peak_5732	0	+
chr3	144968334	144968335	m6AIP_abcam_peak_5733	0	+
chr3	144969622	144969623	m6AIP_abcam_peak_5734	0	+
chr4	11180100	11180101	m6AIP_abcam_peak_5787	0	-
chr4	11181073	11181074	m6AIP_abcam_peak_5789	0	-
chr4	11182144	11182145	m6AIP_abcam_peak_5790	0	-
chr4	12113573	12113574	m6AIP_abcam_peak_5800	0	+
chr4	15341201	15341202	m6AIP_abcam_peak_5803	0	-
chr4	15355142	15355143	m6AIP_abcam_peak_5804	0	-
chr4	16459521	16459522	m6AIP_abcam_peak_5806	0	-
chr4	24606697	24606698	m6AIP_abcam_peak_5814	0	+
chr4	24623040	24623041	m6AIP_abcam_peak_5815	0	+
chr4	24647051	24647052	m6AIP_abcam_peak_5816	0	+
chr4	31785396	31785397	m6AIP_abcam_peak_5823	0	+
chr4	34553763	34553764	m6AIP_abcam_peak_5836	0	-
chr4	34667818	34667819	m6AIP_abcam_peak_5840	0	+
chr4	43567712	43567713	m6AIP_abcam_peak_5864	0	+
chr4	44005743	44005744	m6AIP_abcam_peak_5865a	0	-
chr4	44005900	44005901	m6AIP_abcam_peak_5865b	0	-
chr4	44006072	44006073	m6AIP_abcam_peak_5865c	0	-
chr4	44221956	44221957	m6AIP_abcam_peak_5870	0	-
chr4	49460728	49460729	m6AIP_abcam_peak_5895	0	-
chr4	55476757	55476758	m6AIP_abcam_peak_5916a	0	-
chr4	55476925	55476926	m6AIP_abcam_peak_5916b	0	-
chr4	59752702	59752703	m6AIP_abcam_peak_5935a	0	+
chr4	59752841	59752842	m6AIP_abcam_peak_5935b	0	+
chr4	66896603	66896604	m6AIP_abcam_peak_5946	0	+
chr4	66905008	66905009	m6AIP_abcam_peak_5947	0	+
chr4	75274718	75274719	m6AIP_abcam_peak_5956	0	-
chr4	75275001	75275002	m6AIP_abcam_peak_5957	0	-
chr4	83073284	83073285	m6AIP_abcam_peak_5958	0	+
chr4	86932122	86932123	m6AIP_abcam_peak_5975a	0	+
chr4	92808017	92808018	m6AIP_abcam_peak_5980	0	-
chr4	101544830	101544831	m6AIP_abcam_peak_6001	0	-
chr4	103370954	103370955	m6AIP_abcam_peak_6004	0	-
chr4	115803082	115803083	m6AIP_abcam_peak_6041	0	-
chr4	117114999	117115000	m6AIP_abcam_peak_6054	0	+
chr4	117369828	117369829	m6AIP_abcam_peak_6057	0	+
chr4	117424840	117424841	m6AIP_abcam_peak_6058	0	+
chr4	121197052	121197053	m6AIP_abcam_peak_6084	0	-
chr4	121207571	121207572	m6AIP_abcam_peak_6085	0	-
chr4	121213261	121213262	m6AIP_abcam_peak_6086	0	-
chr4	125084671	125084672	m6AIP_abcam_peak_6109	0	-
chr4	125168182	125168183	m6AIP_abcam_peak_6110	0	+
chr4	125188250	125188251	m6AIP_abcam_peak_6111	0	+
chr4	125192431	125192432	m6AIP_abcam_peak_6112	0	+
chr4	132073762	132073763	m6AIP_abcam_peak_6147	0	-
chr4	133079849	133079850	m6AIP_abcam_peak_6173	0	+
chr4	135314548	135314549	m6AIP_abcam_peak_6198	0	-
chr4	145455840	145455841	m6AIP_abcam_peak_6284	0	+
chr4	145536730	145536731	m6AIP_abcam_peak_6286	0	+
chr4	145541036	145541037	m6AIP_abcam_peak_6288a	0	+
chr4	145541172	145541173	m6AIP_abcam_peak_6288b	0	+
chr4	145575020	145575021	m6AIP_abcam_peak_6289	0	+
chr4	146710699	146710700	m6AIP_abcam_peak_6303	0	+
chr4	146915486	146915487	m6AIP_abcam_peak_6304a	0	-
chr4	146915602	146915603	m6AIP_abcam_peak_6304b	0	-
chr4	150050163	150050164	m6AIP_abcam_peak_6344	0	+
chr4	154725764	154725765	m6AIP_abcam_peak_6372	0	-
chr4	155069645	155069646	m6AIP_abcam_peak_6373	0	-
chr5	10216830	10216831	m6AIP_abcam_peak_6413	0	+
chr5	14697114	14697115	m6AIP_abcam_peak_6414a	0	-
chr5	14697297	14697298	m6AIP_abcam_peak_6414b	0	-
chr5	23642855	23642856	m6AIP_abcam_peak_6436a	0	-
chr5	23643063	23643064	m6AIP_abcam_peak_6436b	0	-
chr5	25556105	25556106	m6AIP_abcam_peak_6448	0	+
chr5	25558371	25558372	m6AIP_abcam_peak_6449	0	+
chr5	25677155	25677156	m6AIP_abcam_peak_6450	0	-
chr5	25689216	25689217	m6AIP_abcam_peak_6451	0	-
chr5	28200247	28200248	m6AIP_abcam_peak_6460	0	-
chr5	29285366	29285367	m6AIP_abcam_peak_6464	0	+
chr5	30893899	30893900	m6AIP_abcam_peak_6476	0	-
chr5	33514841	33514842	m6AIP_abcam_peak_6501	0	-
chr5	33524048	33524049	m6AIP_abcam_peak_6502a	0	-
chr5	33524186	33524187	m6AIP_abcam_peak_6502b	0	-
chr5	45514694	45514695	m6AIP_abcam_peak_6553	0	+
chr5	53661592	53661593	m6AIP_abcam_peak_6566	0	+
chr5	58953143	58953144	m6AIP_abcam_peak_6568	0	+
chr5	64393949	64393950	m6AIP_abcam_peak_6571	0	+
chr5	65966868	65966869	m6AIP_abcam_peak_6586	0	-
chr5	68192641	68192642	m6AIP_abcam_peak_6594	0	-
chr5	68211304	68211305	m6AIP_abcam_peak_6595	0	-
chr5	73949751	73949752	m6AIP_abcam_peak_6601	0	+
chr5	90248580	90248581	m6AIP_abcam_peak_6626	0	+
chr5	103700758	103700759	m6AIP_abcam_peak_6644	0	+
chr5	103998571	103998572	m6AIP_abcam_peak_6649	0	+
chr5	104457314	104457315	m6AIP_abcam_peak_6651	0	-
chr5	104459098	104459099	m6AIP_abcam_peak_6652	0	-
chr5	104582805	104582806	m6AIP_abcam_peak_6657	0	+
chr5	104775782	104775783	m6AIP_abcam_peak_6661	0	+
chr5	108064309	108064310	m6AIP_abcam_peak_6682	0	+
chr5	108116117	108116118	m6AIP_abcam_peak_6685	0	+
chr5	109684626	109684627	m6AIP_abcam_peak_6691	0	-
chr5	109883507	109883508	m6AIP_abcam_peak_6692	0	+
chr5	113324025	113324026	m6AIP_abcam_peak_6718	0	-
chr5	113341840	113341841	m6AIP_abcam_peak_6719	0	-
chr5	113345718	113345719	m6AIP_abcam_peak_6720	0	-
chr5	114479580	114479581	m6AIP_abcam_peak_6730	0	-
chr5	117399331	117399332	m6AIP_abcam_peak_6759	0	+
chr5	117409997	117409998	m6AIP_abcam_peak_6760a	0	+
chr5	117410151	117410152	m6AIP_abcam_peak_6760b	0	-
chr5	117430615	117430616	m6AIP_abcam_peak_6762	0	-
chr5	120612759	120612760	m6AIP_abcam_peak_6779	0	-
chr5	127679820	127679821	m6AIP_abcam_peak_6835	0	-
chr5	145251582	145251583	m6AIP_abcam_peak_6920	0	+
chr5	145269506	145269507	m6AIP_abcam_peak_6921	0	+
chr5	146472819	146472820	m6AIP_abcam_peak_6928a	0	+
chr5	146473050	146473051	m6AIP_abcam_peak_6928b	0	+
chr5	146896082	146896083	m6AIP_abcam_peak_6929b	0	-
chr6	3201505	3201506	m6AIP_abcam_peak_6952	0	+
chr6	5118154	5118155	m6AIP_abcam_peak_6967	0	-
chr6	13896933	13896934	m6AIP_abcam_peak_6980	0	+
chr6	41868305	41868306	m6AIP_abcam_peak_7058	0	-
chr6	44793048	44793049	m6AIP_abcam_peak_7059a	0	+
chr6	44793209	44793210	m6AIP_abcam_peak_7059b	0	+
chr6	47487539	47487540	m6AIP_abcam_peak_7061	0	-
chr6	48066566	48066567	m6AIP_abcam_peak_7070	0	+
chr6	52114558	52114559	m6AIP_abcam_peak_7083	0	+
chr6	60362314	60362315	m6AIP_abcam_peak_7101	0	+
chr6	63152884	63152885	m6AIP_abcam_peak_7102	0	+
chr6	67000333	67000334	m6AIP_abcam_peak_7109	0	-
chr6	67001199	67001200	m6AIP_abcam_peak_7110	0	-
chr6	67260197	67260198	m6AIP_abcam_peak_7112	0	+
chr6	68799444	68799445	m6AIP_abcam_peak_7113	0	-
chr6	68816959	68816960	m6AIP_abcam_peak_7114a	0	-
chr6	68817118	68817119	m6AIP_abcam_peak_7114b	0	-
chr6	68818117	68818118	m6AIP_abcam_peak_7115	0	-
chr6	68842969	68842970	m6AIP_abcam_peak_7116a	0	+
chr6	68843039	68843040	m6AIP_abcam_peak_7116b	0	+
chr6	73104042	73104043	m6AIP_abcam_peak_7137	0	+
chr6	82678890	82678891	m6AIP_abcam_peak_7139	0	-
chr6	85106608	85106609	m6AIP_abcam_peak_7159	0	+
chr6	85107004	85107005	m6AIP_abcam_peak_7160	0	+
chr6	85109804	85109805	m6AIP_abcam_peak_7161	0	+
chr6	90022364	90022365	m6AIP_abcam_peak_7186	0	-
chr6	90436288	90436289	m6AIP_abcam_peak_7188	0	-
chr6	90970345	90970346	m6AIP_abcam_peak_7196	0	-
chr6	112616502	112616503	m6AIP_abcam_peak_7228a	0	-
chr6	112616660	112616661	m6AIP_abcam_peak_7228b	0	-
chr6	124860669	124860670	m6AIP_abcam_peak_7302	0	+
chr6	125443653	125443654	m6AIP_abcam_peak_7312	0	+
chr6	128511006	128511007	m6AIP_abcam_peak_7320	0	+
chr6	134892987	134892988	m6AIP_abcam_peak_7330	0	-
chr6	141586830	141586831	m6AIP_abcam_peak_7338	0	-
chr6	141588842	141588843	m6AIP_abcam_peak_7339	0	-
chr6	142366409	142366410	m6AIP_abcam_peak_7340	0	+
chr6	145073894	145073895	m6AIP_abcam_peak_7345	0	-
chr6	149485961	149485962	m6AIP_abcam_peak_7364	0	-
chr7	3300924	3300925	m6AIP_abcam_peak_7368	0	+
chr7	3333546	3333547	m6AIP_abcam_peak_7372	0	+
chr7	3418484	3418485	m6AIP_abcam_peak_7375	0	+
chr7	3578023	3578024	m6AIP_abcam_peak_7376a	0	-
chr7	3578148	3578149	m6AIP_abcam_peak_7376b	0	-
chr7	4907480	4907481	m6AIP_abcam_peak_7386	0	-
chr7	4909208	4909209	m6AIP_abcam_peak_7387	0	-
chr7	5029398	5029399	m6AIP_abcam_peak_7394	0	-
chr7	5060174	5060175	m6AIP_abcam_peak_7396	0	-
chr7	5061811	5061812	m6AIP_abcam_peak_7397	0	+
chr7	19256301	19256302	m6AIP_abcam_peak_7448	0	-
chr7	19425850	19425851	m6AIP_abcam_peak_7452	0	-
chr7	25076655	25076656	m6AIP_abcam_peak_7466	0	-
chr7	25089846	25089847	m6AIP_abcam_peak_7467	0	-
chr7	25090942	25090943	m6AIP_abcam_peak_7468	0	-
chr7	25268724	25268725	m6AIP_abcam_peak_7472	0	+
chr7	25274603	25274604	m6AIP_abcam_peak_7476	0	+
chr7	26402102	26402103	m6AIP_abcam_peak_7486	0	+
chr7	29085101	29085102	m6AIP_abcam_peak_7536	0	+
chr7	29513119	29513120	m6AIP_abcam_peak_7551	0	-
chr7	35046166	35046167	m6AIP_abcam_peak_7592	0	+
chr7	35473219	35473220	m6AIP_abcam_peak_7597	0	-
chr7	41158814	41158815	m6AIP_abcam_peak_7609	0	-
chr7	41546216	41546217	m6AIP_abcam_peak_7616	0	-
chr7	41605839	41605840	m6AIP_abcam_peak_7618	0	+
chr7	42475426	42475427	m6AIP_abcam_peak_7622	0	-
chr7	42503323	42503324	m6AIP_abcam_peak_7624	0	-
chr7	42580311	42580312	m6AIP_abcam_peak_7626	0	-
chr7	42705777	42705778	m6AIP_abcam_peak_7636	0	-
chr7	42706779	42706780	m6AIP_abcam_peak_7637a	0	-
chr7	42706912	42706913	m6AIP_abcam_peak_7637b	0	-
chr7	42707855	42707856	m6AIP_abcam_peak_7638	0	-
chr7	42815529	42815530	m6AIP_abcam_peak_7640c	0	-
chr7	43100144	43100145	m6AIP_abcam_peak_7645	0	+
chr7	43263578	43263579	m6AIP_abcam_peak_7655	0	+
chr7	43267692	43267693	m6AIP_abcam_peak_7657	0	+
chr7	44599018	44599019	m6AIP_abcam_peak_7670	0	-
chr7	44849302	44849303	m6AIP_abcam_peak_7676a	0	+
chr7	45866903	45866904	m6AIP_abcam_peak_7696	0	+
chr7	59977502	59977503	m6AIP_abcam_peak_7711	0	-
chr7	78910736	78910737	m6AIP_abcam_peak_7746	0	+
chr7	79487272	79487273	m6AIP_abcam_peak_7748	0	-
chr7	81144702	81144703	m6AIP_abcam_peak_7785	0	-
chr7	81147402	81147403	m6AIP_abcam_peak_7788	0	-
chr7	82771401	82771402	m6AIP_abcam_peak_7791a	0	-
chr7	87079591	87079592	m6AIP_abcam_peak_7794	0	-
chr7	90468401	90468402	m6AIP_abcam_peak_7799	0	-
chr7	92874988	92874989	m6AIP_abcam_peak_7811	0	+
chr7	93877717	93877718	m6AIP_abcam_peak_7813	0	+
chr7	93884833	93884834	m6AIP_abcam_peak_7814	0	+
chr7	96220318	96220319	m6AIP_abcam_peak_7815	0	-
chr7	107211013	107211014	m6AIP_abcam_peak_7894	0	+
chr7	107261442	107261443	m6AIP_abcam_peak_7896	0	+
chr7	107296773	107296774	m6AIP_abcam_peak_7897	0	+
chr7	114263089	114263090	m6AIP_abcam_peak_7923	0	-
chr7	116211273	116211274	m6AIP_abcam_peak_7927	0	-
chr7	116258330	116258331	m6AIP_abcam_peak_7928	0	-
chr7	116277783	116277784	m6AIP_abcam_peak_7929a	0	-
chr7	116277932	116277933	m6AIP_abcam_peak_7929b	0	-
chr7	116306435	116306436	m6AIP_abcam_peak_7930a	0	-
chr7	116306573	116306574	m6AIP_abcam_peak_7930b	0	-
chr7	127449470	127449471	m6AIP_abcam_peak_7994	0	+
chr7	127455914	127455915	m6AIP_abcam_peak_7995	0	+
chr7	127456638	127456639	m6AIP_abcam_peak_7996	0	+
chr7	127530252	127530253	m6AIP_abcam_peak_7998	0	+
chr7	127530565	127530566	m6AIP_abcam_peak_7999	0	+
chr7	127542025	127542026	m6AIP_abcam_peak_8000a	0	+
chr7	127542209	127542210	m6AIP_abcam_peak_8000b	0	+
chr7	127558587	127558588	m6AIP_abcam_peak_8001	0	+
chr7	127559810	127559811	m6AIP_abcam_peak_8003	0	+
chr7	127877240	127877241	m6AIP_abcam_peak_8018a	0	+
chr7	127877296	127877297	m6AIP_abcam_peak_8018b	0	+
chr7	128270850	128270851	m6AIP_abcam_peak_8027	0	-
chr7	129400917	129400918	m6AIP_abcam_peak_8030	0	-
chr7	130834555	130834556	m6AIP_abcam_peak_8039	0	+
chr7	131576490	131576491	m6AIP_abcam_peak_8043	0	-
chr7	132873744	132873745	m6AIP_abcam_peak_8044	0	-
chr7	132943872	132943873	m6AIP_abcam_peak_8046	0	+
chr7	134672996	134672997	m6AIP_abcam_peak_8053	0	-
chr7	137032957	137032958	m6AIP_abcam_peak_8065	0	-
chr7	141636642	141636643	m6AIP_abcam_peak_8094a	0	+
chr7	141636771	141636772	m6AIP_abcam_peak_8094b	0	+
chr7	141637663	141637664	m6AIP_abcam_peak_8095a	0	+
chr7	141637837	141637838	m6AIP_abcam_peak_8095b	0	+
chr7	141639047	141639048	m6AIP_abcam_peak_8096	0	+
chr8	4207182	4207183	m6AIP_abcam_peak_8118	0	+
chr8	4328113	4328114	m6AIP_abcam_peak_8123	0	+
chr8	4330661	4330662	m6AIP_abcam_peak_8124	0	+
chr8	4342988	4342989	m6AIP_abcam_peak_8125	0	+
chr8	10985230	10985231	m6AIP_abcam_peak_8134	0	-
chr8	12477088	12477089	m6AIP_abcam_peak_8141	0	-
chr8	12486796	12486797	m6AIP_abcam_peak_8142	0	+
chr8	12487618	12487619	m6AIP_abcam_peak_8143a	0	+
chr8	12487868	12487869	m6AIP_abcam_peak_8143b	0	+
chr8	12534422	12534423	m6AIP_abcam_peak_8144	0	-
chr8	12535904	12535905	m6AIP_abcam_peak_8145	0	-
chr8	12544607	12544608	m6AIP_abcam_peak_8147b	0	-
chr8	18901387	18901388	m6AIP_abcam_peak_8169	0	+
chr8	18913471	18913472	m6AIP_abcam_peak_8170	0	+
chr8	22173752	22173753	m6AIP_abcam_peak_8174	0	+
chr8	25602899	25602900	m6AIP_abcam_peak_8195	0	+
chr8	25603173	25603174	m6AIP_abcam_peak_8196	0	+
chr8	25603458	25603459	m6AIP_abcam_peak_8197a	0	+
chr8	25603563	25603564	m6AIP_abcam_peak_8197b	0	+
chr8	27212931	27212932	m6AIP_abcam_peak_8204	0	-
chr8	27250708	27250709	m6AIP_abcam_peak_8207	0	-
chr8	39701827	39701828	m6AIP_abcam_peak_8222	0	+
chr8	43158916	43158917	m6AIP_abcam_peak_8230a	0	-
chr8	43159051	43159052	m6AIP_abcam_peak_8230b	0	-
chr8	43160588	43160589	m6AIP_abcam_peak_8232b	0	-
chr8	43182415	43182416	m6AIP_abcam_peak_8233	0	+
chr8	47921387	47921388	m6AIP_abcam_peak_8250	0	+
chr8	61075845	61075846	m6AIP_abcam_peak_8262	0	-
chr8	65220131	65220132	m6AIP_abcam_peak_8265	0	+
chr8	65708861	65708862	m6AIP_abcam_peak_8266	0	-
chr8	69314088	69314089	m6AIP_abcam_peak_8272	0	+
chr8	69314280	69314281	m6AIP_abcam_peak_8273	0	+
chr8	69366083	69366084	m6AIP_abcam_peak_8274	0	-
chr8	78047738	78047739	m6AIP_abcam_peak_8332	0	+
chr8	78052381	78052382	m6AIP_abcam_peak_8333	0	+
chr8	78078349	78078350	m6AIP_abcam_peak_8334	0	+
chr8	78087265	78087266	m6AIP_abcam_peak_8335c	0	+
chr8	78102137	78102138	m6AIP_abcam_peak_8336	0	+
chr8	80861285	80861286	m6AIP_abcam_peak_8353	0	+
chr8	83668959	83668960	m6AIP_abcam_peak_8356	0	-
chr8	84590984	84590985	m6AIP_abcam_peak_8369	0	-
chr8	89052942	89052943	m6AIP_abcam_peak_8407	0	-
chr8	125538343	125538344	m6AIP_abcam_peak_8572	0	-
chr8	127318317	127318318	m6AIP_abcam_peak_8579	0	-
chr8	129269248	129269249	m6AIP_abcam_peak_8582	0	+
chr9	3258880	3258881	m6AIP_abcam_peak_8583	0	-
chr9	4275312	4275313	m6AIP_abcam_peak_8592	0	-
chr9	17473488	17473489	m6AIP_abcam_peak_8614	0	-
chr9	17476116	17476117	m6AIP_abcam_peak_8615	0	-
chr9	17488265	17488266	m6AIP_abcam_peak_8616	0	-
chr9	17503299	17503300	m6AIP_abcam_peak_8617	0	-
chr9	17529440	17529441	m6AIP_abcam_peak_8619	0	-
chr9	17530584	17530585	m6AIP_abcam_peak_8620	0	-
chr9	17532204	17532205	m6AIP_abcam_peak_8622	0	-
chr9	17566530	17566531	m6AIP_abcam_peak_8623	0	+
chr9	19127225	19127226	m6AIP_abcam_peak_8624	0	+
chr9	19128970	19128971	m6AIP_abcam_peak_8625	0	+
chr9	19144080	19144081	m6AIP_abcam_peak_8626	0	+
chr9	20667894	20667895	m6AIP_abcam_peak_8638	0	+
chr9	21403876	21403877	m6AIP_abcam_peak_8652	0	+
chr9	30967338	30967339	m6AIP_abcam_peak_8675	0	-
chr9	32110928	32110929	m6AIP_abcam_peak_8682a	0	+
chr9	32111107	32111108	m6AIP_abcam_peak_8682b	0	+
chr9	35305267	35305268	m6AIP_abcam_peak_8696	0	+
chr9	40132628	40132629	m6AIP_abcam_peak_8703	0	+
chr9	40144226	40144227	m6AIP_abcam_peak_8704	0	-
chr9	40157789	40157790	m6AIP_abcam_peak_8705	0	-
chr9	40159734	40159735	m6AIP_abcam_peak_8706	0	-
chr9	40184792	40184793	m6AIP_abcam_peak_8707a	0	-
chr9	40184955	40184956	m6AIP_abcam_peak_8707b	0	-
chr9	40187840	40187841	m6AIP_abcam_peak_8708	0	-
chr9	40210772	40210773	m6AIP_abcam_peak_8709	0	-
chr9	40216346	40216347	m6AIP_abcam_peak_8710	0	-
chr9	40222785	40222786	m6AIP_abcam_peak_8711	0	-
chr9	40223199	40223200	m6AIP_abcam_peak_8712	0	-
chr9	40230584	40230585	m6AIP_abcam_peak_8713	0	-
chr9	48168838	48168839	m6AIP_abcam_peak_8756	0	+
chr9	48175555	48175556	m6AIP_abcam_peak_8757	0	+
chr9	55945837	55945838	m6AIP_abcam_peak_8782a	0	-
chr9	55945985	55945986	m6AIP_abcam_peak_8782b	0	+
chr9	57478564	57478565	m6AIP_abcam_peak_8802	0	-
chr9	57479723	57479724	m6AIP_abcam_peak_8803	0	-
chr9	57501850	57501851	m6AIP_abcam_peak_8804	0	-
chr9	62107613	62107614	m6AIP_abcam_peak_8836	0	-
chr9	64908918	64908919	m6AIP_abcam_peak_8848	0	-
chr9	76315808	76315809	m6AIP_abcam_peak_8902	0	+
chr9	78526941	78526942	m6AIP_abcam_peak_8907	0	+
chr9	83880940	83880941	m6AIP_abcam_peak_8915	0	+
chr9	89392204	89392205	m6AIP_abcam_peak_8925	0	-
chr9	90091277	90091278	m6AIP_abcam_peak_8926	0	-
chr9	95453624	95453625	m6AIP_abcam_peak_8931	0	-
chr9	98414242	98414243	m6AIP_abcam_peak_8942	0	+
chr9	100920596	100920597	m6AIP_abcam_peak_8953	0	-
chr9	100946660	100946661	m6AIP_abcam_peak_8954	0	-
chr9	107179975	107179976	m6AIP_abcam_peak_8986a	0	+
chr9	107180077	107180078	m6AIP_abcam_peak_8986b	0	+
chr9	107180540	107180541	m6AIP_abcam_peak_8987	0	+
chr9	107180941	107180942	m6AIP_abcam_peak_8988	0	+
chr9	107184061	107184062	m6AIP_abcam_peak_8989	0	+
chr9	115019940	115019941	m6AIP_abcam_peak_9052	0	+
chr9	115025942	115025943	m6AIP_abcam_peak_9053	0	+
chr9	118056077	118056078	m6AIP_abcam_peak_9058	0	-
chr9	118401569	118401570	m6AIP_abcam_peak_9061	0	-
chr9	118403625	118403626	m6AIP_abcam_peak_9063a	0	-
chr9	118403727	118403728	m6AIP_abcam_peak_9063b	0	-
chr9	121309732	121309733	m6AIP_abcam_peak_9081	0	+
chr9	121315844	121315845	m6AIP_abcam_peak_9082a	0	+
chr9	121315922	121315923	m6AIP_abcam_peak_9082b	0	+
chr9	123925709	123925710	m6AIP_abcam_peak_9098	0	-
chr9	124322734	124322735	m6AIP_abcam_peak_9099	0	-
chr9	124326468	124326469	m6AIP_abcam_peak_9100	0	-
chr9	124439829	124439830	m6AIP_abcam_peak_9101	0	-
chrM	567	568	m6AIP_abcam_peak_9102a	0	+
chrM	825	826	m6AIP_abcam_peak_9102b	0	+
chrM	1199	1200	m6AIP_abcam_peak_9103	0	+
chrM	1806	1807	m6AIP_abcam_peak_9104	0	+
chrM	13685	13686	m6AIP_abcam_peak_9105a	0	-
chrM	13833	13834	m6AIP_abcam_peak_9105b	0	-
chrX	8058369	8058370	m6AIP_abcam_peak_9114	0	+
chrX	8064345	8064346	m6AIP_abcam_peak_9115a	0	+
chrX	8064391	8064392	m6AIP_abcam_peak_9115b	0	+
chrX	17837660	17837661	m6AIP_abcam_peak_9120	0	-
chrX	17841494	17841495	m6AIP_abcam_peak_9121	0	-
chrX	19443654	19443655	m6AIP_abcam_peak_9125a	0	+
chrX	19443755	19443756	m6AIP_abcam_peak_9125b	0	+
chrX	19450749	19450750	m6AIP_abcam_peak_9126	0	+
chrX	20862179	20862180	m6AIP_abcam_peak_9129	0	+
chrX	21022923	21022924	m6AIP_abcam_peak_9130	0	-
chrX	66490943	66490944	m6AIP_abcam_peak_9153	0	-
chrX	70062713	70062714	m6AIP_abcam_peak_9154	0	+
chrX	70716280	70716281	m6AIP_abcam_peak_9155	0	+
chrX	73039274	73039275	m6AIP_abcam_peak_9157	0	-
chrX	73966697	73966698	m6AIP_abcam_peak_9168b	0	-
chrX	95965565	95965566	m6AIP_abcam_peak_9194a	0	-
chrX	95965791	95965792	m6AIP_abcam_peak_9194b	0	-
chrX	95966205	95966206	m6AIP_abcam_peak_9195a	0	-
chrX	95966311	95966312	m6AIP_abcam_peak_9195b	0	-
chrX	95966632	95966633	m6AIP_abcam_peak_9196	0	-
chrX	95966990	95966991	m6AIP_abcam_peak_9197a	0	-
chrX	95967135	95967136	m6AIP_abcam_peak_9197b	0	-
chrX	95967467	95967468	m6AIP_abcam_peak_9198	0	-
chrX	100063292	100063293	m6AIP_abcam_peak_9204	0	-
chrX	103101888	103101889	m6AIP_abcam_peak_9223	0	-
chrX	103116211	103116212	m6AIP_abcam_peak_9224	0	-
chrX	103117872	103117873	m6AIP_abcam_peak_9225	0	-
chrX	103216344	103216345	m6AIP_abcam_peak_9228	0	-
chrX	103288153	103288154	m6AIP_abcam_peak_9232	0	-
chrX	103302696	103302697	m6AIP_abcam_peak_9233	0	-
chrX	103311103	103311104	m6AIP_abcam_peak_9234a	0	-
chrX	103311202	103311203	m6AIP_abcam_peak_9234b	0	-
chrX	103485438	103485439	m6AIP_abcam_peak_9243	0	+
chrX	104201438	104201439	m6AIP_abcam_peak_9250	0	-
chrX	104964858	104964859	m6AIP_abcam_peak_9258	0	+
chrX	105088962	105088963	m6AIP_abcam_peak_9261	0	+
chrX	105094290	105094291	m6AIP_abcam_peak_9262	0	+
chrX	105796139	105796140	m6AIP_abcam_peak_9264a	0	-
chrX	105796228	105796229	m6AIP_abcam_peak_9264b	0	-
chrX	116287224	116287225	m6AIP_abcam_peak_9278	0	-
chrX	129814583	129814584	m6AIP_abcam_peak_9279	0	-
chrX	134369373	134369374	m6AIP_abcam_peak_9286a	0	+
chrX	134369475	134369476	m6AIP_abcam_peak_9286b	0	+
chrX	135965951	135965952	m6AIP_abcam_peak_9295	0	+
chrX	144338453	144338454	m6AIP_abcam_peak_9299a	0	+
chrX	144338639	144338640	m6AIP_abcam_peak_9299b	0	+
chrX	144355061	144355062	m6AIP_abcam_peak_9300a	0	+
chrX	144355247	144355248	m6AIP_abcam_peak_9300b	0	+
chrX	144383523	144383524	m6AIP_abcam_peak_9301	0	+
chrX	150167230	150167231	m6AIP_abcam_peak_9302	0	+
chrX	150528668	150528669	m6AIP_abcam_peak_9304	0	-
chrX	150547678	150547679	m6AIP_abcam_peak_9305a	0	-
chrX	150547803	150547804	m6AIP_abcam_peak_9305b	0	-
chrX	150550519	150550520	m6AIP_abcam_peak_9306	0	-
chrX	150551167	150551168	m6AIP_abcam_peak_9307	0	-
chrX	150568518	150568519	m6AIP_abcam_peak_9308	0	-
chrX	155301769	155301770	m6AIP_abcam_peak_9333	0	+
chrX	159528061	159528062	m6AIP_abcam_peak_9336	0	+
chrX	163972619	163972620	m6AIP_abcam_peak_9344	0	+
chrX	163975188	163975189	m6AIP_abcam_peak_9345	0	+
chrX	169369711	169369712	m6AIP_abcam_peak_9348	0	+
chrX	169993784	169993785	m6AIP_abcam_peak_9350	0	+
chrX	169994592	169994593	m6AIP_abcam_peak_9351	0	-
chrX	170004327	170004328	m6AIP_abcam_peak_9352a	0	+
chrX	170004544	170004545	m6AIP_abcam_peak_9352b	0	-
chrY	90734686	90734687	m6AIP_abcam_peak_9362a	0	+
chrY	90734843	90734844	m6AIP_abcam_peak_9362b	0	+
chrY	90735036	90735037	m6AIP_abcam_peak_9362c	0	+
chrY	90735184	90735185	m6AIP_abcam_peak_9362d	0	+
chrY	90735339	90735340	m6AIP_abcam_peak_9362e	0	+
chrY	90735689	90735690	m6AIP_abcam_peak_9363	0	+
chrY	90736180	90736181	m6AIP_abcam_peak_9364	0	+
chrY	90736431	90736432	m6AIP_abcam_peak_9365	0	+
chrY	90738069	90738070	m6AIP_abcam_peak_9366a	0	+
chrY	90738340	90738341	m6AIP_abcam_peak_9366b	0	+
chrY	90738498	90738499	m6AIP_abcam_peak_9366c	0	+
chrY	90738788	90738789	m6AIP_abcam_peak_9366d	0	+
chrY	90740424	90740425	m6AIP_abcam_peak_9367	0	+
chrY	90743063	90743064	m6AIP_abcam_peak_9368	0	+
chrY	90819573	90819574	m6AIP_abcam_peak_9371	0	+
chrY	90819800	90819801	m6AIP_abcam_peak_9372	0	+
chrY	90826467	90826468	m6AIP_abcam_peak_9373	0	-
chrY	90828419	90828420	m6AIP_abcam_peak_9374	0	-
