# Supplementary material for: Acute depletion of METTL3 implicates N6-methyladenosine in alternative intron/exon inclusion in the nascent transcriptome
Source: Genome Res. 2021 Aug;31(8):1395–408. doi: 10.1101/gr.271635.120 (PMC8327914; doi:10.1101/gr.271635.120)
Supplement: Supplemental Material [file supp_gr.271635.120_Supplemental_Data_S1.zip › Supplemental_Data_S1/m6AIP_ConfGroup3.summits.refined.bed.intron]

chr1	4983973	4983974	m6AIP_abcam_peak_2	0	-
chr1	5127261	5127262	m6AIP_abcam_peak_3	0	+
chr1	7111954	7111955	m6AIP_abcam_peak_8	0	+
chr1	7164520	7164521	m6AIP_abcam_peak_10	0	+
chr1	10115127	10115128	m6AIP_abcam_peak_19	0	+
chr1	15811114	15811115	m6AIP_abcam_peak_28	0	+
chr1	15811400	15811401	m6AIP_abcam_peak_29	0	+
chr1	20813641	20813642	m6AIP_abcam_peak_33	0	-
chr1	24071993	24071994	m6AIP_abcam_peak_37	0	-
chr1	30813613	30813614	m6AIP_abcam_peak_40	0	-
chr1	30852754	30852755	m6AIP_abcam_peak_42	0	-
chr1	33571822	33571823	m6AIP_abcam_peak_43a	0	-
chr1	33571941	33571942	m6AIP_abcam_peak_43b	0	-
chr1	33637726	33637727	m6AIP_abcam_peak_44	0	-
chr1	33791659	33791660	m6AIP_abcam_peak_48	0	-
chr1	33914667	33914668	m6AIP_abcam_peak_50	0	+
chr1	33915283	33915284	m6AIP_abcam_peak_51	0	+
chr1	33921111	33921112	m6AIP_abcam_peak_52	0	+
chr1	34090147	34090148	m6AIP_abcam_peak_53	0	+
chr1	34104589	34104590	m6AIP_abcam_peak_54	0	+
chr1	34178472	34178473	m6AIP_abcam_peak_57	0	+
chr1	34178659	34178660	m6AIP_abcam_peak_58	0	+
chr1	34834589	34834590	m6AIP_abcam_peak_72	0	-
chr1	36360327	36360328	m6AIP_abcam_peak_78	0	-
chr1	36444765	36444766	m6AIP_abcam_peak_80	0	-
chr1	36596648	36596649	m6AIP_abcam_peak_82	0	-
chr1	36807074	36807075	m6AIP_abcam_peak_83	0	-
chr1	36826061	36826062	m6AIP_abcam_peak_84	0	-
chr1	36867162	36867163	m6AIP_abcam_peak_85	0	-
chr1	39368416	39368417	m6AIP_abcam_peak_91	0	+
chr1	39569576	39569577	m6AIP_abcam_peak_93	0	-
chr1	39906037	39906038	m6AIP_abcam_peak_94	0	+
chr1	39981036	39981037	m6AIP_abcam_peak_95	0	+
chr1	43772250	43772251	m6AIP_abcam_peak_99	0	-
chr1	43795025	43795026	m6AIP_abcam_peak_100	0	-
chr1	52170668	52170669	m6AIP_abcam_peak_103	0	-
chr1	52225871	52225872	m6AIP_abcam_peak_104a	0	-
chr1	52226011	52226012	m6AIP_abcam_peak_104b	0	-
chr1	52927768	52927769	m6AIP_abcam_peak_111	0	-
chr1	53263123	53263124	m6AIP_abcam_peak_112	0	-
chr1	58007296	58007297	m6AIP_abcam_peak_115	0	+
chr1	58487385	58487386	m6AIP_abcam_peak_122	0	-
chr1	59647578	59647579	m6AIP_abcam_peak_130	0	-
chr1	60207998	60207999	m6AIP_abcam_peak_134a	0	+
chr1	60208077	60208078	m6AIP_abcam_peak_134b	0	+
chr1	60327108	60327109	m6AIP_abcam_peak_136	0	+
chr1	63219067	63219068	m6AIP_abcam_peak_146	0	+
chr1	63290733	63290734	m6AIP_abcam_peak_149	0	+
chr1	63476808	63476809	m6AIP_abcam_peak_155	0	+
chr1	63510136	63510137	m6AIP_abcam_peak_156	0	+
chr1	63530907	63530908	m6AIP_abcam_peak_158a	0	+
chr1	63530976	63530977	m6AIP_abcam_peak_158b	0	+
chr1	63562233	63562234	m6AIP_abcam_peak_159	0	+
chr1	63570561	63570562	m6AIP_abcam_peak_160	0	+
chr1	64561921	64561922	m6AIP_abcam_peak_164	0	+
chr1	66714782	66714783	m6AIP_abcam_peak_174	0	+
chr1	71054027	71054028	m6AIP_abcam_peak_178a	0	-
chr1	71054173	71054174	m6AIP_abcam_peak_178b	0	-
chr1	72199139	72199140	m6AIP_abcam_peak_181	0	-
chr1	72338164	72338165	m6AIP_abcam_peak_182	0	+
chr1	72343807	72343808	m6AIP_abcam_peak_183	0	+
chr1	72825031	72825032	m6AIP_abcam_peak_185	0	+
chr1	72827300	72827301	m6AIP_abcam_peak_186	0	+
chr1	72838796	72838797	m6AIP_abcam_peak_187	0	+
chr1	74249777	74249778	m6AIP_abcam_peak_190	0	+
chr1	77463819	77463820	m6AIP_abcam_peak_203	0	-
chr1	78664511	78664512	m6AIP_abcam_peak_205	0	+
chr1	78665295	78665296	m6AIP_abcam_peak_206a	0	+
chr1	78665444	78665445	m6AIP_abcam_peak_206b	0	+
chr1	78668198	78668199	m6AIP_abcam_peak_208	0	+
chr1	78669878	78669879	m6AIP_abcam_peak_209	0	+
chr1	78673640	78673641	m6AIP_abcam_peak_210	0	+
chr1	78691544	78691545	m6AIP_abcam_peak_211	0	+
chr1	82855559	82855560	m6AIP_abcam_peak_212	0	+
chr1	84226469	84226470	m6AIP_abcam_peak_214	0	-
chr1	84733729	84733730	m6AIP_abcam_peak_217	0	-
chr1	84838087	84838088	m6AIP_abcam_peak_218	0	-
chr1	84838698	84838699	m6AIP_abcam_peak_219	0	-
chr1	86529310	86529311	m6AIP_abcam_peak_228	0	+
chr1	86529721	86529722	m6AIP_abcam_peak_229	0	+
chr1	87681095	87681096	m6AIP_abcam_peak_235	0	+
chr1	87686314	87686315	m6AIP_abcam_peak_236	0	+
chr1	87777082	87777083	m6AIP_abcam_peak_237	0	+
chr1	89468105	89468106	m6AIP_abcam_peak_245	0	+
chr1	89480400	89480401	m6AIP_abcam_peak_246	0	+
chr1	89501625	89501626	m6AIP_abcam_peak_247a	0	+
chr1	89501828	89501829	m6AIP_abcam_peak_247b	0	+
chr1	89502238	89502239	m6AIP_abcam_peak_248a	0	+
chr1	89502401	89502402	m6AIP_abcam_peak_248b	0	+
chr1	89503548	89503549	m6AIP_abcam_peak_249	0	+
chr1	89678606	89678607	m6AIP_abcam_peak_250	0	+
chr1	89810608	89810609	m6AIP_abcam_peak_251a	0	+
chr1	89810774	89810775	m6AIP_abcam_peak_251b	0	+
chr1	91311061	91311062	m6AIP_abcam_peak_255	0	+
chr1	91398100	91398101	m6AIP_abcam_peak_256a	0	-
chr1	91398135	91398136	m6AIP_abcam_peak_256b	0	-
chr1	91510777	91510778	m6AIP_abcam_peak_258	0	+
chr1	93276649	93276650	m6AIP_abcam_peak_262	0	+
chr1	93485137	93485138	m6AIP_abcam_peak_269	0	+
chr1	105537540	105537541	m6AIP_abcam_peak_274	0	-
chr1	105566797	105566798	m6AIP_abcam_peak_275	0	-
chr1	105567067	105567068	m6AIP_abcam_peak_276	0	-
chr1	105618415	105618416	m6AIP_abcam_peak_277	0	-
chr1	105748072	105748073	m6AIP_abcam_peak_278	0	+
chr1	106748416	106748417	m6AIP_abcam_peak_283	0	-
chr1	118302942	118302943	m6AIP_abcam_peak_289	0	-
chr1	118841318	118841319	m6AIP_abcam_peak_295	0	-
chr1	118904764	118904765	m6AIP_abcam_peak_296	0	-
chr1	118946061	118946062	m6AIP_abcam_peak_297	0	-
chr1	118952421	118952422	m6AIP_abcam_peak_298	0	-
chr1	119039214	119039215	m6AIP_abcam_peak_299a	0	-
chr1	119039334	119039335	m6AIP_abcam_peak_299b	0	-
chr1	119039502	119039503	m6AIP_abcam_peak_299c	0	-
chr1	119039871	119039872	m6AIP_abcam_peak_300	0	-
chr1	119046577	119046578	m6AIP_abcam_peak_301a	0	-
chr1	119046723	119046724	m6AIP_abcam_peak_301b	0	-
chr1	119558726	119558727	m6AIP_abcam_peak_307a	0	-
chr1	119558902	119558903	m6AIP_abcam_peak_307b	0	-
chr1	119756485	119756486	m6AIP_abcam_peak_309	0	-
chr1	119767518	119767519	m6AIP_abcam_peak_310a	0	-
chr1	119767701	119767702	m6AIP_abcam_peak_310b	0	-
chr1	119779425	119779426	m6AIP_abcam_peak_311	0	-
chr1	125402372	125402373	m6AIP_abcam_peak_316	0	-
chr1	127787324	127787325	m6AIP_abcam_peak_317	0	+
chr1	127871786	127871787	m6AIP_abcam_peak_320	0	+
chr1	128402756	128402757	m6AIP_abcam_peak_323	0	-
chr1	130448574	130448575	m6AIP_abcam_peak_324	0	-
chr1	131366850	131366851	m6AIP_abcam_peak_330	0	-
chr1	131497616	131497617	m6AIP_abcam_peak_331	0	-
chr1	132207380	132207381	m6AIP_abcam_peak_334a	0	+
chr1	132613551	132613552	m6AIP_abcam_peak_337	0	-
chr1	133014225	133014226	m6AIP_abcam_peak_339	0	-
chr1	134305113	134305114	m6AIP_abcam_peak_351	0	-
chr1	134407971	134407972	m6AIP_abcam_peak_352	0	+
chr1	134597452	134597453	m6AIP_abcam_peak_354	0	+
chr1	135582978	135582979	m6AIP_abcam_peak_359	0	-
chr1	136941076	136941077	m6AIP_abcam_peak_376b	0	-
chr1	136949305	136949306	m6AIP_abcam_peak_377	0	-
chr1	150440426	150440427	m6AIP_abcam_peak_388	0	+
chr1	151414509	151414510	m6AIP_abcam_peak_390b	0	-
chr1	151496857	151496858	m6AIP_abcam_peak_391	0	-
chr1	152848716	152848717	m6AIP_abcam_peak_393	0	-
chr1	153275192	153275193	m6AIP_abcam_peak_399	0	-
chr1	153288302	153288303	m6AIP_abcam_peak_400	0	-
chr1	155910417	155910418	m6AIP_abcam_peak_407	0	-
chr1	156044185	156044186	m6AIP_abcam_peak_414	0	+
chr1	156560593	156560594	m6AIP_abcam_peak_419	0	+
chr1	156661318	156661319	m6AIP_abcam_peak_424	0	-
chr1	157279590	157279591	m6AIP_abcam_peak_426	0	-
chr1	157388972	157388973	m6AIP_abcam_peak_427	0	-
chr1	159245034	159245035	m6AIP_abcam_peak_428	0	+
chr1	159329921	159329922	m6AIP_abcam_peak_429a	0	+
chr1	159330023	159330024	m6AIP_abcam_peak_429b	0	+
chr1	160927514	160927515	m6AIP_abcam_peak_431	0	+
chr1	162695295	162695296	m6AIP_abcam_peak_442	0	-
chr1	163943007	163943008	m6AIP_abcam_peak_446	0	+
chr1	163944461	163944462	m6AIP_abcam_peak_447	0	+
chr1	165396737	165396738	m6AIP_abcam_peak_451	0	-
chr1	165959753	165959754	m6AIP_abcam_peak_453	0	-
chr1	166126832	166126833	m6AIP_abcam_peak_458	0	-
chr1	171238069	171238070	m6AIP_abcam_peak_469a	0	-
chr1	171238206	171238207	m6AIP_abcam_peak_469b	0	-
chr1	176806886	176806887	m6AIP_abcam_peak_490	0	-
chr1	177774538	177774539	m6AIP_abcam_peak_493a	0	-
chr1	177774715	177774716	m6AIP_abcam_peak_493b	0	-
chr1	178194786	178194787	m6AIP_abcam_peak_494	0	+
chr1	179266857	179266858	m6AIP_abcam_peak_497	0	-
chr1	179298217	179298218	m6AIP_abcam_peak_498a	0	-
chr1	179298530	179298531	m6AIP_abcam_peak_498b	0	-
chr1	179298704	179298705	m6AIP_abcam_peak_498c	0	-
chr1	179317115	179317116	m6AIP_abcam_peak_499	0	-
chr1	179517557	179517558	m6AIP_abcam_peak_500	0	-
chr1	179757649	179757650	m6AIP_abcam_peak_506	0	-
chr1	180052972	180052973	m6AIP_abcam_peak_508	0	+
chr1	180809460	180809461	m6AIP_abcam_peak_511	0	-
chr1	180895764	180895765	m6AIP_abcam_peak_515a	0	+
chr1	180895933	180895934	m6AIP_abcam_peak_515b	0	+
chr1	180896108	180896109	m6AIP_abcam_peak_515c	0	+
chr1	180935573	180935574	m6AIP_abcam_peak_517	0	+
chr1	181121961	181121962	m6AIP_abcam_peak_520	0	-
chr1	181152525	181152526	m6AIP_abcam_peak_522	0	+
chr1	181831378	181831379	m6AIP_abcam_peak_524	0	-
chr1	181917283	181917284	m6AIP_abcam_peak_527a	0	-
chr1	181917406	181917407	m6AIP_abcam_peak_527b	0	-
chr1	181928417	181928418	m6AIP_abcam_peak_529	0	-
chr1	181972945	181972946	m6AIP_abcam_peak_530	0	-
chr1	188986091	188986092	m6AIP_abcam_peak_545	0	-
chr1	188987036	188987037	m6AIP_abcam_peak_546	0	-
chr1	188988726	188988727	m6AIP_abcam_peak_547a	0	-
chr1	188988870	188988871	m6AIP_abcam_peak_547b	0	-
chr1	189729558	189729559	m6AIP_abcam_peak_557	0	+
chr1	191564965	191564966	m6AIP_abcam_peak_561	0	-
chr10	4115828	4115829	m6AIP_abcam_peak_574	0	+
chr10	4353140	4353141	m6AIP_abcam_peak_575	0	+
chr10	7466694	7466695	m6AIP_abcam_peak_588	0	-
chr10	7467590	7467591	m6AIP_abcam_peak_589	0	-
chr10	7925537	7925538	m6AIP_abcam_peak_597	0	-
chr10	8501905	8501906	m6AIP_abcam_peak_598	0	-
chr10	12433700	12433701	m6AIP_abcam_peak_608	0	-
chr10	12690923	12690924	m6AIP_abcam_peak_610	0	-
chr10	17922242	17922243	m6AIP_abcam_peak_615	0	-
chr10	18062292	18062293	m6AIP_abcam_peak_616	0	+
chr10	20167367	20167368	m6AIP_abcam_peak_618	0	+
chr10	20339702	20339703	m6AIP_abcam_peak_620	0	+
chr10	24801595	24801596	m6AIP_abcam_peak_622	0	-
chr10	24824606	24824607	m6AIP_abcam_peak_623	0	-
chr10	25403862	25403863	m6AIP_abcam_peak_624	0	+
chr10	25404159	25404160	m6AIP_abcam_peak_625a	0	+
chr10	25404234	25404235	m6AIP_abcam_peak_625b	0	+
chr10	28100067	28100068	m6AIP_abcam_peak_631	0	+
chr10	28105093	28105094	m6AIP_abcam_peak_632	0	+
chr10	28117649	28117650	m6AIP_abcam_peak_633	0	+
chr10	28127303	28127304	m6AIP_abcam_peak_634	0	+
chr10	28157868	28157869	m6AIP_abcam_peak_635	0	+
chr10	28252068	28252069	m6AIP_abcam_peak_636	0	+
chr10	28269428	28269429	m6AIP_abcam_peak_637	0	+
chr10	28414936	28414937	m6AIP_abcam_peak_638	0	+
chr10	29352218	29352219	m6AIP_abcam_peak_643	0	-
chr10	30562982	30562983	m6AIP_abcam_peak_645	0	-
chr10	30768874	30768875	m6AIP_abcam_peak_648	0	-
chr10	30781452	30781453	m6AIP_abcam_peak_649	0	-
chr10	34179360	34179361	m6AIP_abcam_peak_658	0	-
chr10	39809904	39809905	m6AIP_abcam_peak_663	0	+
chr10	41801830	41801831	m6AIP_abcam_peak_673a	0	-
chr10	41801916	41801917	m6AIP_abcam_peak_673b	0	-
chr10	42274493	42274494	m6AIP_abcam_peak_677	0	-
chr10	42428279	42428280	m6AIP_abcam_peak_678	0	-
chr10	42437242	42437243	m6AIP_abcam_peak_679	0	-
chr10	43249103	43249104	m6AIP_abcam_peak_681	0	+
chr10	43319652	43319653	m6AIP_abcam_peak_682	0	+
chr10	52270168	52270169	m6AIP_abcam_peak_692	0	+
chr10	59218718	59218719	m6AIP_abcam_peak_702	0	-
chr10	59753398	59753399	m6AIP_abcam_peak_704	0	+
chr10	61448472	61448473	m6AIP_abcam_peak_713	0	-
chr10	62457544	62457545	m6AIP_abcam_peak_716	0	-
chr10	62756682	62756683	m6AIP_abcam_peak_721	0	-
chr10	62857135	62857136	m6AIP_abcam_peak_725	0	-
chr10	63015735	63015736	m6AIP_abcam_peak_727	0	-
chr10	67060260	67060261	m6AIP_abcam_peak_732	0	-
chr10	67151733	67151734	m6AIP_abcam_peak_734a	0	+
chr10	67151835	67151836	m6AIP_abcam_peak_734b	0	+
chr10	67252772	67252773	m6AIP_abcam_peak_737	0	+
chr10	69343317	69343318	m6AIP_abcam_peak_745	0	-
chr10	71374530	71374531	m6AIP_abcam_peak_754	0	+
chr10	72657725	72657726	m6AIP_abcam_peak_755	0	+
chr10	72665369	72665370	m6AIP_abcam_peak_756	0	+
chr10	74992203	74992204	m6AIP_abcam_peak_757	0	+
chr10	76359397	76359398	m6AIP_abcam_peak_764	0	-
chr10	76374723	76374724	m6AIP_abcam_peak_765	0	-
chr10	76376501	76376502	m6AIP_abcam_peak_766	0	-
chr10	76848622	76848623	m6AIP_abcam_peak_774	0	-
chr10	77994633	77994634	m6AIP_abcam_peak_776	0	-
chr10	78219167	78219168	m6AIP_abcam_peak_781	0	-
chr10	78400985	78400986	m6AIP_abcam_peak_783b	0	-
chr10	79087507	79087508	m6AIP_abcam_peak_789	0	-
chr10	79670626	79670627	m6AIP_abcam_peak_792	0	+
chr10	79671377	79671378	m6AIP_abcam_peak_793	0	+
chr10	79705691	79705692	m6AIP_abcam_peak_795	0	+
chr10	79961362	79961363	m6AIP_abcam_peak_798	0	+
chr10	80080558	80080559	m6AIP_abcam_peak_800	0	-
chr10	80412361	80412362	m6AIP_abcam_peak_810a	0	-
chr10	80412539	80412540	m6AIP_abcam_peak_810b	0	-
chr10	80655579	80655580	m6AIP_abcam_peak_815	0	-
chr10	80827592	80827593	m6AIP_abcam_peak_817a	0	+
chr10	80827841	80827842	m6AIP_abcam_peak_817b	0	+
chr10	80854992	80854993	m6AIP_abcam_peak_818a	0	-
chr10	80855095	80855096	m6AIP_abcam_peak_818b	0	-
chr10	81107015	81107016	m6AIP_abcam_peak_820a	0	+
chr10	81107150	81107151	m6AIP_abcam_peak_820b	0	+
chr10	81309741	81309742	m6AIP_abcam_peak_824	0	+
chr10	81633163	81633164	m6AIP_abcam_peak_834	0	+
chr10	82866795	82866796	m6AIP_abcam_peak_840	0	+
chr10	84717380	84717381	m6AIP_abcam_peak_856	0	+
chr10	84984691	84984692	m6AIP_abcam_peak_859	0	+
chr10	84985518	84985519	m6AIP_abcam_peak_860	0	+
chr10	85905897	85905898	m6AIP_abcam_peak_864	0	-
chr10	85906176	85906177	m6AIP_abcam_peak_865	0	-
chr10	88145771	88145772	m6AIP_abcam_peak_873	0	-
chr10	88383552	88383553	m6AIP_abcam_peak_874	0	+
chr10	88396163	88396164	m6AIP_abcam_peak_875	0	+
chr10	88461306	88461307	m6AIP_abcam_peak_878	0	+
chr10	89438445	89438446	m6AIP_abcam_peak_881	0	-
chr10	95227818	95227819	m6AIP_abcam_peak_892	0	-
chr10	95943051	95943052	m6AIP_abcam_peak_896	0	+
chr10	95985703	95985704	m6AIP_abcam_peak_897	0	+
chr10	99108120	99108121	m6AIP_abcam_peak_902	0	+
chr10	100565546	100565547	m6AIP_abcam_peak_908	0	+
chr10	115421943	115421944	m6AIP_abcam_peak_920	0	+
chr10	116509223	116509224	m6AIP_abcam_peak_922	0	-
chr10	116554527	116554528	m6AIP_abcam_peak_923	0	-
chr10	116568235	116568236	m6AIP_abcam_peak_924	0	-
chr10	116938711	116938712	m6AIP_abcam_peak_926	0	-
chr10	117356735	117356736	m6AIP_abcam_peak_929	0	-
chr10	117693011	117693012	m6AIP_abcam_peak_931	0	-
chr10	118147584	118147585	m6AIP_abcam_peak_932	0	+
chr10	120162023	120162024	m6AIP_abcam_peak_945	0	-
chr10	120439371	120439372	m6AIP_abcam_peak_946	0	-
chr10	120962786	120962787	m6AIP_abcam_peak_947	0	-
chr10	122033926	122033927	m6AIP_abcam_peak_950	0	-
chr10	122082044	122082045	m6AIP_abcam_peak_952	0	-
chr10	122085966	122085967	m6AIP_abcam_peak_953	0	-
chr10	122086292	122086293	m6AIP_abcam_peak_954	0	-
chr10	122088429	122088430	m6AIP_abcam_peak_955	0	-
chr10	126995123	126995124	m6AIP_abcam_peak_960	0	+
chr10	127193509	127193510	m6AIP_abcam_peak_964	0	-
chr10	128115964	128115965	m6AIP_abcam_peak_975	0	+
chr10	128119256	128119257	m6AIP_abcam_peak_976a	0	+
chr10	128248194	128248195	m6AIP_abcam_peak_978	0	+
chr10	128437623	128437624	m6AIP_abcam_peak_983	0	+
chr10	128558981	128558982	m6AIP_abcam_peak_986b	0	-
chr11	3221081	3221082	m6AIP_abcam_peak_992	0	+
chr11	3300918	3300919	m6AIP_abcam_peak_995	0	+
chr11	3309457	3309458	m6AIP_abcam_peak_996	0	+
chr11	3348942	3348943	m6AIP_abcam_peak_998a	0	-
chr11	3349039	3349040	m6AIP_abcam_peak_998b	0	-
chr11	3356287	3356288	m6AIP_abcam_peak_999	0	-
chr11	3359456	3359457	m6AIP_abcam_peak_1000	0	-
chr11	3520513	3520514	m6AIP_abcam_peak_1001	0	-
chr11	3648154	3648155	m6AIP_abcam_peak_1005	0	-
chr11	3674203	3674204	m6AIP_abcam_peak_1006	0	+
chr11	3922441	3922442	m6AIP_abcam_peak_1009	0	-
chr11	3965129	3965130	m6AIP_abcam_peak_1010	0	+
chr11	4197444	4197445	m6AIP_abcam_peak_1014	0	+
chr11	4209326	4209327	m6AIP_abcam_peak_1015	0	+
chr11	4422555	4422556	m6AIP_abcam_peak_1018	0	-
chr11	4785568	4785569	m6AIP_abcam_peak_1021	0	-
chr11	5064558	5064559	m6AIP_abcam_peak_1027	0	-
chr11	5082459	5082460	m6AIP_abcam_peak_1028b	0	-
chr11	6180617	6180618	m6AIP_abcam_peak_1038	0	-
chr11	6309172	6309173	m6AIP_abcam_peak_1040	0	+
chr11	8458456	8458457	m6AIP_abcam_peak_1050	0	-
chr11	8487631	8487632	m6AIP_abcam_peak_1051	0	-
chr11	8490963	8490964	m6AIP_abcam_peak_1052a	0	-
chr11	8491064	8491065	m6AIP_abcam_peak_1052b	0	-
chr11	8521426	8521427	m6AIP_abcam_peak_1054	0	-
chr11	11994400	11994401	m6AIP_abcam_peak_1058	0	-
chr11	12330472	12330473	m6AIP_abcam_peak_1064	0	-
chr11	12449415	12449416	m6AIP_abcam_peak_1065	0	-
chr11	12451831	12451832	m6AIP_abcam_peak_1066	0	-
chr11	19951829	19951830	m6AIP_abcam_peak_1073	0	+
chr11	19992495	19992496	m6AIP_abcam_peak_1075	0	+
chr11	19995573	19995574	m6AIP_abcam_peak_1076	0	+
chr11	20005402	20005403	m6AIP_abcam_peak_1077	0	+
chr11	20068604	20068605	m6AIP_abcam_peak_1079	0	-
chr11	20070052	20070053	m6AIP_abcam_peak_1080	0	-
chr11	20076600	20076601	m6AIP_abcam_peak_1081	0	-
chr11	20093631	20093632	m6AIP_abcam_peak_1082	0	-
chr11	21270968	21270969	m6AIP_abcam_peak_1089	0	+
chr11	21314038	21314039	m6AIP_abcam_peak_1091	0	+
chr11	22852949	22852950	m6AIP_abcam_peak_1099	0	-
chr11	22927543	22927544	m6AIP_abcam_peak_1100	0	-
chr11	23425141	23425142	m6AIP_abcam_peak_1107	0	+
chr11	23590961	23590962	m6AIP_abcam_peak_1110	0	-
chr11	23614300	23614301	m6AIP_abcam_peak_1111	0	-
chr11	23886599	23886600	m6AIP_abcam_peak_1113	0	-
chr11	29716110	29716111	m6AIP_abcam_peak_1123	0	+
chr11	30782543	30782544	m6AIP_abcam_peak_1130	0	+
chr11	30785529	30785530	m6AIP_abcam_peak_1131	0	+
chr11	32717504	32717505	m6AIP_abcam_peak_1135	0	+
chr11	33258515	33258516	m6AIP_abcam_peak_1136	0	-
chr11	33270992	33270993	m6AIP_abcam_peak_1137	0	-
chr11	33303203	33303204	m6AIP_abcam_peak_1138	0	-
chr11	33331137	33331138	m6AIP_abcam_peak_1139	0	-
chr11	33354678	33354679	m6AIP_abcam_peak_1140	0	-
chr11	33364280	33364281	m6AIP_abcam_peak_1142	0	-
chr11	33473901	33473902	m6AIP_abcam_peak_1144	0	-
chr11	33484621	33484622	m6AIP_abcam_peak_1145a	0	-
chr11	33484702	33484703	m6AIP_abcam_peak_1145b	0	-
chr11	35895354	35895355	m6AIP_abcam_peak_1150a	0	-
chr11	35895518	35895519	m6AIP_abcam_peak_1150b	0	-
chr11	35968772	35968773	m6AIP_abcam_peak_1151	0	-
chr11	44530726	44530727	m6AIP_abcam_peak_1156	0	+
chr11	45879353	45879354	m6AIP_abcam_peak_1158	0	+
chr11	46441182	46441183	m6AIP_abcam_peak_1159	0	+
chr11	50271310	50271311	m6AIP_abcam_peak_1173	0	-
chr11	50382521	50382522	m6AIP_abcam_peak_1176	0	+
chr11	51635278	51635279	m6AIP_abcam_peak_1181	0	-
chr11	53266069	53266070	m6AIP_abcam_peak_1188	0	-
chr11	53297228	53297229	m6AIP_abcam_peak_1189	0	-
chr11	53368216	53368217	m6AIP_abcam_peak_1191	0	+
chr11	54551129	54551130	m6AIP_abcam_peak_1198	0	+
chr11	54573063	54573064	m6AIP_abcam_peak_1199	0	+
chr11	54775810	54775811	m6AIP_abcam_peak_1201	0	-
chr11	54943880	54943881	m6AIP_abcam_peak_1202	0	-
chr11	55017609	55017610	m6AIP_abcam_peak_1203	0	-
chr11	55173826	55173827	m6AIP_abcam_peak_1204a	0	-
chr11	55173994	55173995	m6AIP_abcam_peak_1204b	0	-
chr11	58309806	58309807	m6AIP_abcam_peak_1211	0	+
chr11	58311177	58311178	m6AIP_abcam_peak_1212	0	+
chr11	59760990	59760991	m6AIP_abcam_peak_1221	0	+
chr11	60168580	60168581	m6AIP_abcam_peak_1224	0	+
chr11	60214956	60214957	m6AIP_abcam_peak_1228	0	-
chr11	60939297	60939298	m6AIP_abcam_peak_1239	0	+
chr11	60951540	60951541	m6AIP_abcam_peak_1240	0	+
chr11	61493371	61493372	m6AIP_abcam_peak_1245	0	-
chr11	61534877	61534878	m6AIP_abcam_peak_1247	0	-
chr11	61570351	61570352	m6AIP_abcam_peak_1249	0	-
chr11	61571583	61571584	m6AIP_abcam_peak_1250	0	-
chr11	61918348	61918349	m6AIP_abcam_peak_1252	0	-
chr11	62286905	62286906	m6AIP_abcam_peak_1255a	0	+
chr11	62287077	62287078	m6AIP_abcam_peak_1255b	0	+
chr11	62336232	62336233	m6AIP_abcam_peak_1257	0	-
chr11	62341581	62341582	m6AIP_abcam_peak_1258	0	-
chr11	62409069	62409070	m6AIP_abcam_peak_1261	0	-
chr11	65037659	65037660	m6AIP_abcam_peak_1262	0	-
chr11	65066008	65066009	m6AIP_abcam_peak_1263	0	-
chr11	65142375	65142376	m6AIP_abcam_peak_1264	0	-
chr11	67050538	67050539	m6AIP_abcam_peak_1268	0	-
chr11	68055832	68055833	m6AIP_abcam_peak_1270	0	+
chr11	68270463	68270464	m6AIP_abcam_peak_1271	0	-
chr11	68278103	68278104	m6AIP_abcam_peak_1272	0	-
chr11	68333498	68333499	m6AIP_abcam_peak_1273	0	-
chr11	68338748	68338749	m6AIP_abcam_peak_1274a	0	-
chr11	68338810	68338811	m6AIP_abcam_peak_1274b	0	-
chr11	68352423	68352424	m6AIP_abcam_peak_1275	0	-
chr11	68361248	68361249	m6AIP_abcam_peak_1276	0	-
chr11	68791850	68791851	m6AIP_abcam_peak_1278	0	+
chr11	68802105	68802106	m6AIP_abcam_peak_1279	0	+
chr11	69315146	69315147	m6AIP_abcam_peak_1281	0	-
chr11	69412083	69412084	m6AIP_abcam_peak_1284	0	-
chr11	69566711	69566712	m6AIP_abcam_peak_1285	0	-
chr11	69574774	69574775	m6AIP_abcam_peak_1286	0	-
chr11	69891196	69891197	m6AIP_abcam_peak_1294	0	-
chr11	69902669	69902670	m6AIP_abcam_peak_1295	0	+
chr11	70403538	70403539	m6AIP_abcam_peak_1305a	0	-
chr11	70403697	70403698	m6AIP_abcam_peak_1305b	0	-
chr11	70403849	70403850	m6AIP_abcam_peak_1305c	0	-
chr11	70409187	70409188	m6AIP_abcam_peak_1306a	0	-
chr11	70409281	70409282	m6AIP_abcam_peak_1306b	0	-
chr11	70949436	70949437	m6AIP_abcam_peak_1314	0	-
chr11	71024286	71024287	m6AIP_abcam_peak_1318	0	+
chr11	72161633	72161634	m6AIP_abcam_peak_1320	0	-
chr11	72635741	72635742	m6AIP_abcam_peak_1322	0	+
chr11	72644595	72644596	m6AIP_abcam_peak_1323a	0	+
chr11	72644765	72644766	m6AIP_abcam_peak_1323b	0	+
chr11	72724514	72724515	m6AIP_abcam_peak_1324	0	+
chr11	74777770	74777771	m6AIP_abcam_peak_1334a	0	+
chr11	74777912	74777913	m6AIP_abcam_peak_1334b	0	+
chr11	74839394	74839395	m6AIP_abcam_peak_1335	0	+
chr11	75091574	75091575	m6AIP_abcam_peak_1342	0	+
chr11	75366347	75366348	m6AIP_abcam_peak_1343	0	+
chr11	75588762	75588763	m6AIP_abcam_peak_1347	0	+
chr11	75589322	75589323	m6AIP_abcam_peak_1348	0	+
chr11	75753566	75753567	m6AIP_abcam_peak_1352a	0	+
chr11	75753695	75753696	m6AIP_abcam_peak_1352b	0	+
chr11	75753804	75753805	m6AIP_abcam_peak_1352c	0	+
chr11	76466423	76466424	m6AIP_abcam_peak_1355	0	-
chr11	76979422	76979423	m6AIP_abcam_peak_1356	0	+
chr11	77606999	77607000	m6AIP_abcam_peak_1361	0	-
chr11	77837697	77837698	m6AIP_abcam_peak_1368	0	+
chr11	77846887	77846888	m6AIP_abcam_peak_1370	0	+
chr11	78094870	78094871	m6AIP_abcam_peak_1377	0	+
chr11	78278086	78278087	m6AIP_abcam_peak_1386	0	+
chr11	78278535	78278536	m6AIP_abcam_peak_1387	0	+
chr11	78518727	78518728	m6AIP_abcam_peak_1390	0	+
chr11	78592027	78592028	m6AIP_abcam_peak_1391	0	-
chr11	78616699	78616700	m6AIP_abcam_peak_1392	0	-
chr11	80080426	80080427	m6AIP_abcam_peak_1399	0	-
chr11	84094488	84094489	m6AIP_abcam_peak_1419	0	-
chr11	85357192	85357193	m6AIP_abcam_peak_1424	0	+
chr11	85679714	85679715	m6AIP_abcam_peak_1425	0	+
chr11	86096145	86096146	m6AIP_abcam_peak_1426	0	-
chr11	86231535	86231536	m6AIP_abcam_peak_1428	0	-
chr11	86301378	86301379	m6AIP_abcam_peak_1430	0	-
chr11	86511064	86511065	m6AIP_abcam_peak_1433	0	-
chr11	87122049	87122050	m6AIP_abcam_peak_1437	0	+
chr11	87133904	87133905	m6AIP_abcam_peak_1438	0	+
chr11	87139341	87139342	m6AIP_abcam_peak_1439	0	+
chr11	87468293	87468294	m6AIP_abcam_peak_1440	0	+
chr11	88461844	88461845	m6AIP_abcam_peak_1448	0	-
chr11	88463857	88463858	m6AIP_abcam_peak_1449	0	-
chr11	88498587	88498588	m6AIP_abcam_peak_1450	0	-
chr11	88632239	88632240	m6AIP_abcam_peak_1451	0	-
chr11	88696198	88696199	m6AIP_abcam_peak_1452	0	-
chr11	88705610	88705611	m6AIP_abcam_peak_1453a	0	-
chr11	88705714	88705715	m6AIP_abcam_peak_1453b	0	-
chr11	89009110	89009111	m6AIP_abcam_peak_1456	0	+
chr11	89016042	89016043	m6AIP_abcam_peak_1457	0	+
chr11	93886792	93886793	m6AIP_abcam_peak_1460	0	+
chr11	94303173	94303174	m6AIP_abcam_peak_1464	0	-
chr11	95292791	95292792	m6AIP_abcam_peak_1472	0	-
chr11	95296800	95296801	m6AIP_abcam_peak_1473	0	-
chr11	95429748	95429749	m6AIP_abcam_peak_1474	0	+
chr11	95993275	95993276	m6AIP_abcam_peak_1481	0	-
chr11	97209448	97209449	m6AIP_abcam_peak_1487	0	-
chr11	97668752	97668753	m6AIP_abcam_peak_1496	0	+
chr11	98192143	98192144	m6AIP_abcam_peak_1504	0	-
chr11	98222609	98222610	m6AIP_abcam_peak_1508	0	+
chr11	98864267	98864268	m6AIP_abcam_peak_1516	0	+
chr11	101292705	101292706	m6AIP_abcam_peak_1526	0	-
chr11	101551398	101551399	m6AIP_abcam_peak_1532	0	-
chr11	101739877	101739878	m6AIP_abcam_peak_1537	0	+
chr11	101740206	101740207	m6AIP_abcam_peak_1538	0	+
chr11	101740417	101740418	m6AIP_abcam_peak_1539	0	+
chr11	101977787	101977788	m6AIP_abcam_peak_1542	0	-
chr11	102312445	102312446	m6AIP_abcam_peak_1548	0	-
chr11	102491020	102491021	m6AIP_abcam_peak_1551	0	-
chr11	102871197	102871198	m6AIP_abcam_peak_1555b	0	-
chr11	103099806	103099807	m6AIP_abcam_peak_1558	0	-
chr11	103370386	103370387	m6AIP_abcam_peak_1563	0	-
chr11	103377897	103377898	m6AIP_abcam_peak_1565	0	-
chr11	103393239	103393240	m6AIP_abcam_peak_1566	0	-
chr11	104370821	104370822	m6AIP_abcam_peak_1570a	0	-
chr11	104370993	104370994	m6AIP_abcam_peak_1570b	0	-
chr11	104394942	104394943	m6AIP_abcam_peak_1571	0	-
chr11	104413541	104413542	m6AIP_abcam_peak_1572	0	-
chr11	104420926	104420927	m6AIP_abcam_peak_1573	0	-
chr11	105218694	105218695	m6AIP_abcam_peak_1578	0	+
chr11	106252344	106252345	m6AIP_abcam_peak_1583a	0	-
chr11	106811192	106811193	m6AIP_abcam_peak_1588	0	+
chr11	107068433	107068434	m6AIP_abcam_peak_1589	0	-
chr11	107102741	107102742	m6AIP_abcam_peak_1596	0	-
chr11	107267237	107267238	m6AIP_abcam_peak_1600	0	-
chr11	107302098	107302099	m6AIP_abcam_peak_1601	0	-
chr11	107313359	107313360	m6AIP_abcam_peak_1602	0	-
chr11	107328668	107328669	m6AIP_abcam_peak_1603	0	-
chr11	107385821	107385822	m6AIP_abcam_peak_1604	0	-
chr11	107457145	107457146	m6AIP_abcam_peak_1605a	0	-
chr11	107457231	107457232	m6AIP_abcam_peak_1605b	0	-
chr11	107560737	107560738	m6AIP_abcam_peak_1607	0	+
chr11	107576452	107576453	m6AIP_abcam_peak_1608a	0	+
chr11	107576540	107576541	m6AIP_abcam_peak_1608b	0	+
chr11	107577569	107577570	m6AIP_abcam_peak_1609	0	+
chr11	107597500	107597501	m6AIP_abcam_peak_1610	0	+
chr11	107617752	107617753	m6AIP_abcam_peak_1611	0	+
chr11	107646042	107646043	m6AIP_abcam_peak_1612	0	+
chr11	113691123	113691124	m6AIP_abcam_peak_1621	0	+
chr11	115576080	115576081	m6AIP_abcam_peak_1629a	0	+
chr11	117661861	117661862	m6AIP_abcam_peak_1644	0	+
chr11	117691513	117691514	m6AIP_abcam_peak_1645	0	+
chr11	119685226	119685227	m6AIP_abcam_peak_1670	0	+
chr11	119829660	119829661	m6AIP_abcam_peak_1671	0	+
chr11	120258238	120258239	m6AIP_abcam_peak_1675	0	+
chr11	120258623	120258624	m6AIP_abcam_peak_1676	0	+
chr11	120659528	120659529	m6AIP_abcam_peak_1690	0	-
chr11	121266279	121266280	m6AIP_abcam_peak_1695	0	+
chr11	121453312	121453313	m6AIP_abcam_peak_1697	0	+
chr12	3455286	3455287	m6AIP_abcam_peak_1704	0	+
chr12	3477130	3477131	m6AIP_abcam_peak_1705	0	+
chr12	4466817	4466818	m6AIP_abcam_peak_1716	0	-
chr12	4467071	4467072	m6AIP_abcam_peak_1717	0	-
chr12	4468288	4468289	m6AIP_abcam_peak_1718	0	-
chr12	4635573	4635574	m6AIP_abcam_peak_1720	0	+
chr12	4819617	4819618	m6AIP_abcam_peak_1722	0	+
chr12	8681003	8681004	m6AIP_abcam_peak_1732a	0	+
chr12	12310222	12310223	m6AIP_abcam_peak_1736	0	+
chr12	12343513	12343514	m6AIP_abcam_peak_1737	0	+
chr12	13238206	13238207	m6AIP_abcam_peak_1739	0	-
chr12	20807284	20807285	m6AIP_abcam_peak_1757	0	-
chr12	20810720	20810721	m6AIP_abcam_peak_1758	0	-
chr12	24652171	24652172	m6AIP_abcam_peak_1767a	0	+
chr12	24652306	24652307	m6AIP_abcam_peak_1767b	0	+
chr12	24652406	24652407	m6AIP_abcam_peak_1767c	0	+
chr12	24837866	24837867	m6AIP_abcam_peak_1770a	0	+
chr12	24838002	24838003	m6AIP_abcam_peak_1770b	0	+
chr12	24908166	24908167	m6AIP_abcam_peak_1771	0	+
chr12	25043148	25043149	m6AIP_abcam_peak_1773	0	+
chr12	28634041	28634042	m6AIP_abcam_peak_1774	0	-
chr12	28658988	28658989	m6AIP_abcam_peak_1775	0	+
chr12	28769118	28769119	m6AIP_abcam_peak_1777	0	+
chr12	32829586	32829587	m6AIP_abcam_peak_1779	0	+
chr12	36154353	36154354	m6AIP_abcam_peak_1785	0	-
chr12	41146765	41146766	m6AIP_abcam_peak_1787	0	+
chr12	41170882	41170883	m6AIP_abcam_peak_1788a	0	+
chr12	41171064	41171065	m6AIP_abcam_peak_1788b	0	+
chr12	41186456	41186457	m6AIP_abcam_peak_1789	0	+
chr12	41221289	41221290	m6AIP_abcam_peak_1790	0	+
chr12	41322353	41322354	m6AIP_abcam_peak_1791	0	+
chr12	41374914	41374915	m6AIP_abcam_peak_1792	0	+
chr12	51370367	51370368	m6AIP_abcam_peak_1798	0	+
chr12	51635460	51635461	m6AIP_abcam_peak_1801a	0	-
chr12	51635591	51635592	m6AIP_abcam_peak_1801b	0	-
chr12	57283655	57283656	m6AIP_abcam_peak_1810	0	+
chr12	59135364	59135365	m6AIP_abcam_peak_1812	0	+
chr12	64954659	64954660	m6AIP_abcam_peak_1814	0	-
chr12	65146414	65146415	m6AIP_abcam_peak_1821	0	-
chr12	69729295	69729296	m6AIP_abcam_peak_1828	0	+
chr12	70985988	70985989	m6AIP_abcam_peak_1830	0	+
chr12	71989668	71989669	m6AIP_abcam_peak_1837	0	+
chr12	72774226	72774227	m6AIP_abcam_peak_1840	0	+
chr12	72909403	72909404	m6AIP_abcam_peak_1843	0	-
chr12	73256337	73256338	m6AIP_abcam_peak_1848	0	+
chr12	75497914	75497915	m6AIP_abcam_peak_1850	0	-
chr12	75541707	75541708	m6AIP_abcam_peak_1851	0	-
chr12	78229029	78229030	m6AIP_abcam_peak_1864	0	+
chr12	79242421	79242422	m6AIP_abcam_peak_1868	0	-
chr12	79351533	79351534	m6AIP_abcam_peak_1871	0	+
chr12	79367877	79367878	m6AIP_abcam_peak_1872	0	+
chr12	79414194	79414195	m6AIP_abcam_peak_1873	0	+
chr12	79416086	79416087	m6AIP_abcam_peak_1875	0	+
chr12	79416547	79416548	m6AIP_abcam_peak_1876	0	+
chr12	79454587	79454588	m6AIP_abcam_peak_1877	0	+
chr12	79570575	79570576	m6AIP_abcam_peak_1878	0	+
chr12	80722192	80722193	m6AIP_abcam_peak_1883	0	+
chr12	80838652	80838653	m6AIP_abcam_peak_1884	0	+
chr12	83568570	83568571	m6AIP_abcam_peak_1900	0	-
chr12	84209256	84209257	m6AIP_abcam_peak_1911	0	-
chr12	84323231	84323232	m6AIP_abcam_peak_1912	0	+
chr12	84367076	84367077	m6AIP_abcam_peak_1913	0	+
chr12	84418005	84418006	m6AIP_abcam_peak_1914	0	+
chr12	84454460	84454461	m6AIP_abcam_peak_1915	0	+
chr12	86477793	86477794	m6AIP_abcam_peak_1926	0	+
chr12	86478713	86478714	m6AIP_abcam_peak_1927	0	+
chr12	91205719	91205720	m6AIP_abcam_peak_1934	0	-
chr12	91821098	91821099	m6AIP_abcam_peak_1940	0	-
chr12	98894772	98894773	m6AIP_abcam_peak_1945	0	-
chr12	99261573	99261574	m6AIP_abcam_peak_1946	0	-
chr12	99289185	99289186	m6AIP_abcam_peak_1947	0	-
chr12	99328234	99328235	m6AIP_abcam_peak_1948	0	-
chr12	99363645	99363646	m6AIP_abcam_peak_1949	0	-
chr12	100924876	100924877	m6AIP_abcam_peak_1956	0	-
chr12	101889525	101889526	m6AIP_abcam_peak_1961	0	-
chr12	102624851	102624852	m6AIP_abcam_peak_1965	0	-
chr12	102675056	102675057	m6AIP_abcam_peak_1966	0	-
chr12	102690870	102690871	m6AIP_abcam_peak_1967a	0	-
chr12	102690942	102690943	m6AIP_abcam_peak_1967b	0	-
chr12	102749314	102749315	m6AIP_abcam_peak_1968	0	-
chr12	102757274	102757275	m6AIP_abcam_peak_1970	0	-
chr12	102868023	102868024	m6AIP_abcam_peak_1972	0	-
chr12	105833354	105833355	m6AIP_abcam_peak_1981	0	+
chr12	106017479	106017480	m6AIP_abcam_peak_1983a	0	+
chr12	106017616	106017617	m6AIP_abcam_peak_1983b	0	+
chr12	106017909	106017910	m6AIP_abcam_peak_1983c	0	+
chr12	108167709	108167710	m6AIP_abcam_peak_1985	0	-
chr12	108198117	108198118	m6AIP_abcam_peak_1986a	0	+
chr12	108198170	108198171	m6AIP_abcam_peak_1986b	0	+
chr12	108805659	108805660	m6AIP_abcam_peak_1987	0	+
chr12	108807909	108807910	m6AIP_abcam_peak_1988	0	+
chr12	108906584	108906585	m6AIP_abcam_peak_1991	0	+
chr12	108949884	108949885	m6AIP_abcam_peak_1992	0	+
chr12	109559941	109559942	m6AIP_abcam_peak_1993	0	+
chr12	110501664	110501665	m6AIP_abcam_peak_1999	0	+
chr12	110784570	110784571	m6AIP_abcam_peak_2001	0	+
chr12	111791189	111791190	m6AIP_abcam_peak_2014a	0	+
chr12	111791325	111791326	m6AIP_abcam_peak_2014b	0	+
chr12	111797737	111797738	m6AIP_abcam_peak_2015	0	+
chr12	112741269	112741270	m6AIP_abcam_peak_2023	0	+
chr12	112824840	112824841	m6AIP_abcam_peak_2031	0	-
chr12	112919380	112919381	m6AIP_abcam_peak_2032a	0	-
chr12	112919559	112919560	m6AIP_abcam_peak_2032b	0	-
chr13	3485555	3485556	m6AIP_abcam_peak_2045	0	+
chr13	6601710	6601711	m6AIP_abcam_peak_2051	0	-
chr13	6640505	6640506	m6AIP_abcam_peak_2052a	0	-
chr13	6640608	6640609	m6AIP_abcam_peak_2052b	0	-
chr13	6642555	6642556	m6AIP_abcam_peak_2053	0	-
chr13	9153531	9153532	m6AIP_abcam_peak_2056	0	+
chr13	9293797	9293798	m6AIP_abcam_peak_2059	0	+
chr13	9328457	9328458	m6AIP_abcam_peak_2060	0	+
chr13	9343487	9343488	m6AIP_abcam_peak_2061a	0	+
chr13	9343533	9343534	m6AIP_abcam_peak_2061b	0	+
chr13	9362449	9362450	m6AIP_abcam_peak_2062	0	+
chr13	12087913	12087914	m6AIP_abcam_peak_2068	0	-
chr13	14096340	14096341	m6AIP_abcam_peak_2073	0	+
chr13	17773380	17773381	m6AIP_abcam_peak_2085	0	-
chr13	17777454	17777455	m6AIP_abcam_peak_2086	0	-
chr13	17784672	17784673	m6AIP_abcam_peak_2087	0	-
chr13	17793351	17793352	m6AIP_abcam_peak_2088	0	-
chr13	17794228	17794229	m6AIP_abcam_peak_2089	0	-
chr13	17927552	17927553	m6AIP_abcam_peak_2090	0	-
chr13	18849584	18849585	m6AIP_abcam_peak_2091	0	+
chr13	20204148	20204149	m6AIP_abcam_peak_2092	0	+
chr13	20386080	20386081	m6AIP_abcam_peak_2093	0	+
chr13	20455586	20455587	m6AIP_abcam_peak_2094	0	+
chr13	20502799	20502800	m6AIP_abcam_peak_2095	0	+
chr13	21185374	21185375	m6AIP_abcam_peak_2097a	0	+
chr13	21185467	21185468	m6AIP_abcam_peak_2097b	0	+
chr13	21188759	21188760	m6AIP_abcam_peak_2098	0	+
chr13	21395897	21395898	m6AIP_abcam_peak_2101	0	-
chr13	29665959	29665960	m6AIP_abcam_peak_2115	0	-
chr13	29927947	29927948	m6AIP_abcam_peak_2117	0	-
chr13	29959789	29959790	m6AIP_abcam_peak_2118	0	-
chr13	29967278	29967279	m6AIP_abcam_peak_2119	0	-
chr13	30856202	30856203	m6AIP_abcam_peak_2120	0	-
chr13	33904586	33904587	m6AIP_abcam_peak_2123	0	-
chr13	35797569	35797570	m6AIP_abcam_peak_2129	0	+
chr13	35869891	35869892	m6AIP_abcam_peak_2131	0	+
chr13	36010418	36010419	m6AIP_abcam_peak_2132	0	-
chr13	36060468	36060469	m6AIP_abcam_peak_2133	0	-
chr13	36079804	36079805	m6AIP_abcam_peak_2134	0	-
chr13	36173044	36173045	m6AIP_abcam_peak_2135	0	+
chr13	36382883	36382884	m6AIP_abcam_peak_2137	0	+
chr13	40887092	40887093	m6AIP_abcam_peak_2147	0	+
chr13	40887858	40887859	m6AIP_abcam_peak_2148	0	+
chr13	40888188	40888189	m6AIP_abcam_peak_2149	0	+
chr13	40890759	40890760	m6AIP_abcam_peak_2150	0	+
chr13	40893298	40893299	m6AIP_abcam_peak_2151	0	+
chr13	40903273	40903274	m6AIP_abcam_peak_2152	0	+
chr13	40957380	40957381	m6AIP_abcam_peak_2154	0	+
chr13	43474000	43474001	m6AIP_abcam_peak_2160	0	-
chr13	44768674	44768675	m6AIP_abcam_peak_2161a	0	+
chr13	44768726	44768727	m6AIP_abcam_peak_2161b	0	+
chr13	44768763	44768764	m6AIP_abcam_peak_2161c	0	+
chr13	46716094	46716095	m6AIP_abcam_peak_2166	0	-
chr13	47102074	47102075	m6AIP_abcam_peak_2168	0	-
chr13	49593147	49593148	m6AIP_abcam_peak_2173	0	-
chr13	49594332	49594333	m6AIP_abcam_peak_2174	0	-
chr13	49594549	49594550	m6AIP_abcam_peak_2175	0	-
chr13	49594762	49594763	m6AIP_abcam_peak_2176	0	-
chr13	49598792	49598793	m6AIP_abcam_peak_2177a	0	-
chr13	49598923	49598924	m6AIP_abcam_peak_2177b	0	-
chr13	49599760	49599761	m6AIP_abcam_peak_2178	0	-
chr13	51133628	51133629	m6AIP_abcam_peak_2180	0	+
chr13	52630168	52630169	m6AIP_abcam_peak_2185	0	+
chr13	53210908	53210909	m6AIP_abcam_peak_2193	0	-
chr13	53243756	53243757	m6AIP_abcam_peak_2194	0	-
chr13	54094465	54094466	m6AIP_abcam_peak_2196	0	+
chr13	54597423	54597424	m6AIP_abcam_peak_2203	0	-
chr13	54598693	54598694	m6AIP_abcam_peak_2204	0	-
chr13	55661561	55661562	m6AIP_abcam_peak_2218	0	+
chr13	59587660	59587661	m6AIP_abcam_peak_2220	0	+
chr13	59645224	59645225	m6AIP_abcam_peak_2221	0	-
chr13	62135822	62135823	m6AIP_abcam_peak_2235	0	+
chr13	62142331	62142332	m6AIP_abcam_peak_2236	0	+
chr13	62377617	62377618	m6AIP_abcam_peak_2242	0	-
chr13	62461246	62461247	m6AIP_abcam_peak_2246	0	-
chr13	62544436	62544437	m6AIP_abcam_peak_2247	0	-
chr13	63286147	63286148	m6AIP_abcam_peak_2254	0	+
chr13	63860881	63860882	m6AIP_abcam_peak_2259a	0	+
chr13	63861001	63861002	m6AIP_abcam_peak_2259b	0	+
chr13	64206436	64206437	m6AIP_abcam_peak_2263	0	-
chr13	64214269	64214270	m6AIP_abcam_peak_2264	0	-
chr13	66918722	66918723	m6AIP_abcam_peak_2272	0	-
chr13	67415102	67415103	m6AIP_abcam_peak_2276	0	-
chr13	73776968	73776969	m6AIP_abcam_peak_2295	0	+
chr13	73804248	73804249	m6AIP_abcam_peak_2296	0	+
chr13	73935885	73935886	m6AIP_abcam_peak_2299	0	-
chr13	75709564	75709565	m6AIP_abcam_peak_2311a	0	+
chr13	75709707	75709708	m6AIP_abcam_peak_2311b	0	+
chr13	75739517	75739518	m6AIP_abcam_peak_2312	0	+
chr13	76180429	76180430	m6AIP_abcam_peak_2314	0	+
chr13	77097722	77097723	m6AIP_abcam_peak_2315	0	-
chr13	78025337	78025338	m6AIP_abcam_peak_2317	0	+
chr13	84242111	84242112	m6AIP_abcam_peak_2324	0	+
chr13	85274788	85274789	m6AIP_abcam_peak_2326	0	-
chr13	90014232	90014233	m6AIP_abcam_peak_2329	0	-
chr13	92283103	92283104	m6AIP_abcam_peak_2332	0	-
chr13	92284699	92284700	m6AIP_abcam_peak_2333	0	-
chr13	92337201	92337202	m6AIP_abcam_peak_2334a	0	-
chr13	92337356	92337357	m6AIP_abcam_peak_2334b	0	-
chr13	92337526	92337527	m6AIP_abcam_peak_2334c	0	-
chr13	93096106	93096107	m6AIP_abcam_peak_2335	0	+
chr13	93441622	93441623	m6AIP_abcam_peak_2339	0	-
chr13	94372321	94372322	m6AIP_abcam_peak_2340a	0	+
chr13	94372355	94372356	m6AIP_abcam_peak_2340b	0	+
chr13	97082313	97082314	m6AIP_abcam_peak_2348	0	+
chr13	97087446	97087447	m6AIP_abcam_peak_2349	0	+
chr13	97096963	97096964	m6AIP_abcam_peak_2350	0	+
chr13	97190588	97190589	m6AIP_abcam_peak_2354	0	-
chr13	98798223	98798224	m6AIP_abcam_peak_2370	0	-
chr13	98872514	98872515	m6AIP_abcam_peak_2372	0	-
chr13	98922687	98922688	m6AIP_abcam_peak_2374a	0	-
chr13	98922819	98922820	m6AIP_abcam_peak_2374b	0	-
chr13	99373187	99373188	m6AIP_abcam_peak_2375	0	+
chr13	100712928	100712929	m6AIP_abcam_peak_2385	0	-
chr13	104183582	104183583	m6AIP_abcam_peak_2392	0	+
chr13	104198300	104198301	m6AIP_abcam_peak_2393	0	+
chr13	104794685	104794686	m6AIP_abcam_peak_2396a	0	-
chr13	104794888	104794889	m6AIP_abcam_peak_2396b	0	-
chr13	106814952	106814953	m6AIP_abcam_peak_2397	0	-
chr13	106885967	106885968	m6AIP_abcam_peak_2398	0	-
chr13	106892022	106892023	m6AIP_abcam_peak_2399	0	-
chr13	107821903	107821904	m6AIP_abcam_peak_2401	0	-
chr13	108071577	108071578	m6AIP_abcam_peak_2403	0	-
chr13	108671293	108671294	m6AIP_abcam_peak_2404	0	+
chr13	109348284	109348285	m6AIP_abcam_peak_2406	0	+
chr13	109361187	109361188	m6AIP_abcam_peak_2407	0	+
chr13	109557164	109557165	m6AIP_abcam_peak_2408	0	+
chr13	109670932	109670933	m6AIP_abcam_peak_2409	0	+
chr13	109671136	109671137	m6AIP_abcam_peak_2410	0	+
chr13	109917446	109917447	m6AIP_abcam_peak_2412	0	+
chr13	111792650	111792651	m6AIP_abcam_peak_2420	0	-
chr13	112468500	112468501	m6AIP_abcam_peak_2421	0	+
chr13	112470583	112470584	m6AIP_abcam_peak_2422	0	+
chr13	112868569	112868570	m6AIP_abcam_peak_2428	0	-
chr13	113823164	113823165	m6AIP_abcam_peak_2435	0	+
chr13	113941034	113941035	m6AIP_abcam_peak_2437	0	+
chr13	113977551	113977552	m6AIP_abcam_peak_2438	0	+
chr13	114344235	114344236	m6AIP_abcam_peak_2439	0	-
chr13	119463905	119463906	m6AIP_abcam_peak_2441	0	+
chr14	7858528	7858529	m6AIP_abcam_peak_2446	0	+
chr14	8089295	8089296	m6AIP_abcam_peak_2450a	0	+
chr14	8089323	8089324	m6AIP_abcam_peak_2450b	0	+
chr14	11554529	11554530	m6AIP_abcam_peak_2454	0	+
chr14	11626536	11626537	m6AIP_abcam_peak_2455	0	+
chr14	11627247	11627248	m6AIP_abcam_peak_2456	0	+
chr14	11785029	11785030	m6AIP_abcam_peak_2457	0	+
chr14	11966825	11966826	m6AIP_abcam_peak_2458	0	+
chr14	13960732	13960733	m6AIP_abcam_peak_2462	0	-
chr14	14756030	14756031	m6AIP_abcam_peak_2465	0	+
chr14	14763986	14763987	m6AIP_abcam_peak_2466	0	+
chr14	19772798	19772799	m6AIP_abcam_peak_2470	0	+
chr14	19912373	19912374	m6AIP_abcam_peak_2472	0	-
chr14	19932091	19932092	m6AIP_abcam_peak_2473	0	-
chr14	19932951	19932952	m6AIP_abcam_peak_2474a	0	-
chr14	19933060	19933061	m6AIP_abcam_peak_2474b	0	-
chr14	19958779	19958780	m6AIP_abcam_peak_2475	0	-
chr14	20175689	20175690	m6AIP_abcam_peak_2477	0	-
chr14	20535814	20535815	m6AIP_abcam_peak_2481	0	-
chr14	20753889	20753890	m6AIP_abcam_peak_2488	0	-
chr14	20762870	20762871	m6AIP_abcam_peak_2489a	0	-
chr14	20762986	20762987	m6AIP_abcam_peak_2489b	0	-
chr14	21501429	21501430	m6AIP_abcam_peak_2490a	0	+
chr14	21501753	21501754	m6AIP_abcam_peak_2490b	0	+
chr14	21502174	21502175	m6AIP_abcam_peak_2491a	0	+
chr14	21502356	21502357	m6AIP_abcam_peak_2491b	0	+
chr14	21544428	21544429	m6AIP_abcam_peak_2493	0	+
chr14	21553318	21553319	m6AIP_abcam_peak_2494	0	+
chr14	21560150	21560151	m6AIP_abcam_peak_2495	0	+
chr14	25847213	25847214	m6AIP_abcam_peak_2504	0	+
chr14	25848203	25848204	m6AIP_abcam_peak_2505	0	+
chr14	26443353	26443354	m6AIP_abcam_peak_2506	0	-
chr14	26475651	26475652	m6AIP_abcam_peak_2507	0	-
chr14	26475944	26475945	m6AIP_abcam_peak_2508	0	-
chr14	26924291	26924292	m6AIP_abcam_peak_2513	0	-
chr14	27067038	27067039	m6AIP_abcam_peak_2514	0	+
chr14	27096513	27096514	m6AIP_abcam_peak_2515	0	+
chr14	27288393	27288394	m6AIP_abcam_peak_2518	0	+
chr14	27501252	27501253	m6AIP_abcam_peak_2526	0	-
chr14	27503463	27503464	m6AIP_abcam_peak_2527	0	-
chr14	30552696	30552697	m6AIP_abcam_peak_2531	0	+
chr14	30688243	30688244	m6AIP_abcam_peak_2532	0	+
chr14	30729073	30729074	m6AIP_abcam_peak_2534a	0	+
chr14	30729135	30729136	m6AIP_abcam_peak_2534b	0	+
chr14	31005569	31005570	m6AIP_abcam_peak_2535	0	+
chr14	31487078	31487079	m6AIP_abcam_peak_2540	0	-
chr14	32099738	32099739	m6AIP_abcam_peak_2543	0	+
chr14	32200799	32200800	m6AIP_abcam_peak_2544	0	-
chr14	32236657	32236658	m6AIP_abcam_peak_2547	0	+
chr14	32559093	32559094	m6AIP_abcam_peak_2550	0	+
chr14	40948109	40948110	m6AIP_abcam_peak_2564	0	-
chr14	52019590	52019591	m6AIP_abcam_peak_2579	0	-
chr14	52089140	52089141	m6AIP_abcam_peak_2580	0	-
chr14	52101583	52101584	m6AIP_abcam_peak_2581	0	-
chr14	52161839	52161840	m6AIP_abcam_peak_2582c	0	-
chr14	54395981	54395982	m6AIP_abcam_peak_2593	0	-
chr14	54549414	54549415	m6AIP_abcam_peak_2595a	0	-
chr14	54549514	54549515	m6AIP_abcam_peak_2595b	0	-
chr14	54649893	54649894	m6AIP_abcam_peak_2598	0	-
chr14	54650107	54650108	m6AIP_abcam_peak_2599	0	-
chr14	54650494	54650495	m6AIP_abcam_peak_2600	0	-
chr14	54921346	54921347	m6AIP_abcam_peak_2603	0	-
chr14	54925072	54925073	m6AIP_abcam_peak_2604	0	-
chr14	55068692	55068693	m6AIP_abcam_peak_2609	0	-
chr14	55069754	55069755	m6AIP_abcam_peak_2610	0	-
chr14	55072282	55072283	m6AIP_abcam_peak_2611a	0	-
chr14	55072435	55072436	m6AIP_abcam_peak_2611b	0	-
chr14	55085760	55085761	m6AIP_abcam_peak_2614	0	-
chr14	55089849	55089850	m6AIP_abcam_peak_2615a	0	-
chr14	55090149	55090150	m6AIP_abcam_peak_2615b	0	-
chr14	56494989	56494990	m6AIP_abcam_peak_2624	0	+
chr14	56806274	56806275	m6AIP_abcam_peak_2627a	0	-
chr14	56806376	56806377	m6AIP_abcam_peak_2627b	0	-
chr14	57600237	57600238	m6AIP_abcam_peak_2630	0	-
chr14	59223641	59223642	m6AIP_abcam_peak_2636	0	+
chr14	63493393	63493394	m6AIP_abcam_peak_2651	0	-
chr14	63497244	63497245	m6AIP_abcam_peak_2652	0	-
chr14	63609629	63609630	m6AIP_abcam_peak_2653	0	+
chr14	63630869	63630870	m6AIP_abcam_peak_2654	0	+
chr14	63650670	63650671	m6AIP_abcam_peak_2655	0	+
chr14	64589291	64589292	m6AIP_abcam_peak_2658	0	+
chr14	64805461	64805462	m6AIP_abcam_peak_2660	0	+
chr14	64996077	64996078	m6AIP_abcam_peak_2661a	0	+
chr14	64996220	64996221	m6AIP_abcam_peak_2661b	0	+
chr14	65087917	65087918	m6AIP_abcam_peak_2664	0	-
chr14	70615747	70615748	m6AIP_abcam_peak_2687a	0	-
chr14	70615807	70615808	m6AIP_abcam_peak_2687b	0	-
chr14	70625871	70625872	m6AIP_abcam_peak_2688	0	-
chr14	70757665	70757666	m6AIP_abcam_peak_2689	0	-
chr14	73592228	73592229	m6AIP_abcam_peak_2692	0	+
chr14	74916554	74916555	m6AIP_abcam_peak_2693	0	-
chr14	75327934	75327935	m6AIP_abcam_peak_2696b	0	-
chr14	75752805	75752806	m6AIP_abcam_peak_2701a	0	-
chr14	75752894	75752895	m6AIP_abcam_peak_2701b	0	-
chr14	77524446	77524447	m6AIP_abcam_peak_2710	0	+
chr14	77530902	77530903	m6AIP_abcam_peak_2711	0	+
chr14	77564148	77564149	m6AIP_abcam_peak_2712a	0	+
chr14	77564231	77564232	m6AIP_abcam_peak_2712b	0	+
chr14	77572935	77572936	m6AIP_abcam_peak_2713	0	+
chr14	77605889	77605890	m6AIP_abcam_peak_2714	0	+
chr14	77628794	77628795	m6AIP_abcam_peak_2715	0	+
chr14	77644925	77644926	m6AIP_abcam_peak_2716a	0	+
chr14	77645128	77645129	m6AIP_abcam_peak_2716b	0	+
chr14	77687883	77687884	m6AIP_abcam_peak_2718	0	+
chr14	78506171	78506172	m6AIP_abcam_peak_2719	0	-
chr14	78594012	78594013	m6AIP_abcam_peak_2722	0	-
chr14	78597647	78597648	m6AIP_abcam_peak_2723	0	-
chr14	78617340	78617341	m6AIP_abcam_peak_2724	0	-
chr14	78649861	78649862	m6AIP_abcam_peak_2725	0	-
chr14	78674726	78674727	m6AIP_abcam_peak_2726	0	-
chr14	78677500	78677501	m6AIP_abcam_peak_2727	0	-
chr14	86794493	86794494	m6AIP_abcam_peak_2729	0	-
chr14	86939681	86939682	m6AIP_abcam_peak_2730	0	-
chr14	87024640	87024641	m6AIP_abcam_peak_2731	0	-
chr14	99043850	99043851	m6AIP_abcam_peak_2733	0	-
chr14	99060326	99060327	m6AIP_abcam_peak_2734	0	+
chr14	99064410	99064411	m6AIP_abcam_peak_2735	0	+
chr14	99950947	99950948	m6AIP_abcam_peak_2737	0	-
chr14	99961925	99961926	m6AIP_abcam_peak_2738	0	-
chr14	100047289	100047290	m6AIP_abcam_peak_2740	0	-
chr14	103657730	103657731	m6AIP_abcam_peak_2751	0	+
chr14	105161903	105161904	m6AIP_abcam_peak_2755	0	-
chr14	105175073	105175074	m6AIP_abcam_peak_2756	0	-
chr14	105175330	105175331	m6AIP_abcam_peak_2757	0	-
chr14	118519873	118519874	m6AIP_abcam_peak_2763	0	-
chr14	118573991	118573992	m6AIP_abcam_peak_2764	0	-
chr14	118575141	118575142	m6AIP_abcam_peak_2765	0	-
chr14	118666117	118666118	m6AIP_abcam_peak_2766	0	-
chr14	118921958	118921959	m6AIP_abcam_peak_2767	0	-
chr14	120282770	120282771	m6AIP_abcam_peak_2769a	0	+
chr14	120282935	120282936	m6AIP_abcam_peak_2769b	0	+
chr14	120344008	120344009	m6AIP_abcam_peak_2771	0	+
chr14	120401868	120401869	m6AIP_abcam_peak_2772	0	+
chr14	120934000	120934001	m6AIP_abcam_peak_2774a	0	+
chr14	120934177	120934178	m6AIP_abcam_peak_2774b	0	+
chr14	121368520	121368521	m6AIP_abcam_peak_2775a	0	-
chr14	121368641	121368642	m6AIP_abcam_peak_2775b	0	-
chr14	121882030	121882031	m6AIP_abcam_peak_2776	0	+
chr14	121882450	121882451	m6AIP_abcam_peak_2777	0	+
chr14	121900000	121900001	m6AIP_abcam_peak_2778	0	+
chr14	121920782	121920783	m6AIP_abcam_peak_2779	0	+
chr14	121933168	121933169	m6AIP_abcam_peak_2780	0	+
chr14	121935918	121935919	m6AIP_abcam_peak_2781	0	+
chr14	121974458	121974459	m6AIP_abcam_peak_2782	0	+
chr14	122122309	122122310	m6AIP_abcam_peak_2783	0	+
chr14	122211578	122211579	m6AIP_abcam_peak_2784	0	+
chr14	122217903	122217904	m6AIP_abcam_peak_2785	0	+
chr14	122659803	122659804	m6AIP_abcam_peak_2786	0	+
chr14	122897248	122897249	m6AIP_abcam_peak_2787	0	-
chr14	122897542	122897543	m6AIP_abcam_peak_2788	0	-
chr15	3987562	3987563	m6AIP_abcam_peak_2790	0	-
chr15	6744024	6744025	m6AIP_abcam_peak_2795	0	+
chr15	7141512	7141513	m6AIP_abcam_peak_2800	0	+
chr15	7188719	7188720	m6AIP_abcam_peak_2801a	0	+
chr15	7188842	7188843	m6AIP_abcam_peak_2801b	0	+
chr15	7966469	7966470	m6AIP_abcam_peak_2803	0	-
chr15	8223290	8223291	m6AIP_abcam_peak_2807	0	+
chr15	8661107	8661108	m6AIP_abcam_peak_2814	0	-
chr15	8675961	8675962	m6AIP_abcam_peak_2816	0	-
chr15	8693936	8693937	m6AIP_abcam_peak_2817	0	-
chr15	9173567	9173568	m6AIP_abcam_peak_2819	0	+
chr15	10468027	10468028	m6AIP_abcam_peak_2821	0	-
chr15	10484320	10484321	m6AIP_abcam_peak_2822a	0	-
chr15	10484410	10484411	m6AIP_abcam_peak_2822b	0	-
chr15	10597440	10597441	m6AIP_abcam_peak_2824	0	-
chr15	10626749	10626750	m6AIP_abcam_peak_2825	0	-
chr15	10669197	10669198	m6AIP_abcam_peak_2826	0	-
chr15	10679778	10679779	m6AIP_abcam_peak_2827	0	-
chr15	11985706	11985707	m6AIP_abcam_peak_2828	0	-
chr15	11987965	11987966	m6AIP_abcam_peak_2829	0	-
chr15	12220684	12220685	m6AIP_abcam_peak_2832	0	+
chr15	12447598	12447599	m6AIP_abcam_peak_2842	0	-
chr15	12909039	12909040	m6AIP_abcam_peak_2846a	0	+
chr15	12909153	12909154	m6AIP_abcam_peak_2846b	0	+
chr15	33221842	33221843	m6AIP_abcam_peak_2855	0	+
chr15	34083421	34083422	m6AIP_abcam_peak_2856	0	+
chr15	34101241	34101242	m6AIP_abcam_peak_2857	0	+
chr15	34517133	34517134	m6AIP_abcam_peak_2859	0	+
chr15	35060148	35060149	m6AIP_abcam_peak_2860a	0	-
chr15	35060331	35060332	m6AIP_abcam_peak_2860b	0	-
chr15	35147053	35147054	m6AIP_abcam_peak_2861	0	-
chr15	35750438	35750439	m6AIP_abcam_peak_2862	0	+
chr15	35795800	35795801	m6AIP_abcam_peak_2863	0	+
chr15	35796987	35796988	m6AIP_abcam_peak_2864a	0	+
chr15	35797117	35797118	m6AIP_abcam_peak_2864b	0	+
chr15	36788389	36788390	m6AIP_abcam_peak_2870	0	-
chr15	37986882	37986883	m6AIP_abcam_peak_2872	0	-
chr15	38017631	38017632	m6AIP_abcam_peak_2875	0	-
chr15	38018024	38018025	m6AIP_abcam_peak_2876	0	-
chr15	38072608	38072609	m6AIP_abcam_peak_2877	0	-
chr15	38669560	38669561	m6AIP_abcam_peak_2879	0	+
chr15	38686521	38686522	m6AIP_abcam_peak_2880	0	+
chr15	39288626	39288627	m6AIP_abcam_peak_2881	0	+
chr15	39586617	39586618	m6AIP_abcam_peak_2885	0	+
chr15	51829056	51829057	m6AIP_abcam_peak_2898	0	-
chr15	53225261	53225262	m6AIP_abcam_peak_2899	0	-
chr15	55080735	55080736	m6AIP_abcam_peak_2903	0	-
chr15	58100542	58100543	m6AIP_abcam_peak_2907	0	-
chr15	58113167	58113168	m6AIP_abcam_peak_2908	0	-
chr15	58962357	58962358	m6AIP_abcam_peak_2913	0	-
chr15	59016606	59016607	m6AIP_abcam_peak_2914	0	-
chr15	59033680	59033681	m6AIP_abcam_peak_2915	0	-
chr15	59057489	59057490	m6AIP_abcam_peak_2916	0	-
chr15	59508337	59508338	m6AIP_abcam_peak_2918	0	+
chr15	59553337	59553338	m6AIP_abcam_peak_2919a	0	+
chr15	59553453	59553454	m6AIP_abcam_peak_2919b	0	+
chr15	62042077	62042078	m6AIP_abcam_peak_2922	0	+
chr15	62044784	62044785	m6AIP_abcam_peak_2923	0	+
chr15	62113204	62113205	m6AIP_abcam_peak_2924	0	+
chr15	62120693	62120694	m6AIP_abcam_peak_2925	0	+
chr15	63961464	63961465	m6AIP_abcam_peak_2926	0	-
chr15	73131463	73131464	m6AIP_abcam_peak_2931	0	-
chr15	73363386	73363387	m6AIP_abcam_peak_2932	0	-
chr15	73389846	73389847	m6AIP_abcam_peak_2933	0	-
chr15	76007242	76007243	m6AIP_abcam_peak_2951	0	-
chr15	76406313	76406314	m6AIP_abcam_peak_2964	0	+
chr15	76423318	76423319	m6AIP_abcam_peak_2965	0	+
chr15	76605842	76605843	m6AIP_abcam_peak_2966a	0	-
chr15	76605939	76605940	m6AIP_abcam_peak_2966b	0	-
chr15	76802632	76802633	m6AIP_abcam_peak_2972	0	-
chr15	77153755	77153756	m6AIP_abcam_peak_2977	0	-
chr15	77208865	77208866	m6AIP_abcam_peak_2978	0	-
chr15	77209084	77209085	m6AIP_abcam_peak_2979a	0	-
chr15	77209361	77209362	m6AIP_abcam_peak_2979b	0	-
chr15	77306109	77306110	m6AIP_abcam_peak_2980	0	-
chr15	79215868	79215869	m6AIP_abcam_peak_2988	0	+
chr15	79517458	79517459	m6AIP_abcam_peak_2993	0	+
chr15	79518690	79518691	m6AIP_abcam_peak_2994	0	+
chr15	79519030	79519031	m6AIP_abcam_peak_2995	0	+
chr15	79543885	79543886	m6AIP_abcam_peak_2997b	0	-
chr15	79587847	79587848	m6AIP_abcam_peak_2998a	0	-
chr15	79588011	79588012	m6AIP_abcam_peak_2998b	0	-
chr15	79604436	79604437	m6AIP_abcam_peak_2999	0	-
chr15	80092800	80092801	m6AIP_abcam_peak_3006	0	+
chr15	80245522	80245523	m6AIP_abcam_peak_3010a	0	+
chr15	80245591	80245592	m6AIP_abcam_peak_3010b	0	+
chr15	80814731	80814732	m6AIP_abcam_peak_3014	0	+
chr15	81325304	81325305	m6AIP_abcam_peak_3019	0	-
chr15	81376497	81376498	m6AIP_abcam_peak_3020	0	-
chr15	81924548	81924549	m6AIP_abcam_peak_3030	0	-
chr15	81925515	81925516	m6AIP_abcam_peak_3031	0	-
chr15	82152251	82152252	m6AIP_abcam_peak_3033	0	+
chr15	82841579	82841580	m6AIP_abcam_peak_3035	0	-
chr15	82866744	82866745	m6AIP_abcam_peak_3039	0	-
chr15	82888822	82888823	m6AIP_abcam_peak_3040a	0	-
chr15	82888979	82888980	m6AIP_abcam_peak_3040b	0	-
chr15	83429758	83429759	m6AIP_abcam_peak_3048	0	-
chr15	84205654	84205655	m6AIP_abcam_peak_3049	0	+
chr15	84284862	84284863	m6AIP_abcam_peak_3050	0	+
chr15	84804510	84804511	m6AIP_abcam_peak_3051	0	-
chr15	84834752	84834753	m6AIP_abcam_peak_3052	0	-
chr15	85430183	85430184	m6AIP_abcam_peak_3055	0	+
chr15	86251983	86251984	m6AIP_abcam_peak_3063a	0	+
chr15	86252133	86252134	m6AIP_abcam_peak_3063b	0	+
chr15	86334090	86334091	m6AIP_abcam_peak_3064	0	+
chr15	88703316	88703317	m6AIP_abcam_peak_3066a	0	-
chr15	88703465	88703466	m6AIP_abcam_peak_3066b	0	-
chr15	88810563	88810564	m6AIP_abcam_peak_3071	0	-
chr15	89077851	89077852	m6AIP_abcam_peak_3074	0	+
chr15	95793965	95793966	m6AIP_abcam_peak_3090	0	+
chr15	95959479	95959480	m6AIP_abcam_peak_3091	0	+
chr15	96309500	96309501	m6AIP_abcam_peak_3094	0	+
chr15	96326780	96326781	m6AIP_abcam_peak_3095	0	+
chr15	96385094	96385095	m6AIP_abcam_peak_3098	0	+
chr15	96395639	96395640	m6AIP_abcam_peak_3099	0	+
chr15	96606657	96606658	m6AIP_abcam_peak_3105	0	-
chr15	96612909	96612910	m6AIP_abcam_peak_3106	0	-
chr15	96615916	96615917	m6AIP_abcam_peak_3110a	0	-
chr15	96616089	96616090	m6AIP_abcam_peak_3110b	0	-
chr15	97376993	97376994	m6AIP_abcam_peak_3112	0	+
chr15	98088851	98088852	m6AIP_abcam_peak_3115	0	-
chr15	99127177	99127178	m6AIP_abcam_peak_3131	0	+
chr15	99300080	99300081	m6AIP_abcam_peak_3132a	0	+
chr15	99300273	99300274	m6AIP_abcam_peak_3132b	0	+
chr15	99300465	99300466	m6AIP_abcam_peak_3132c	0	+
chr15	99831571	99831572	m6AIP_abcam_peak_3141	0	-
chr15	100004797	100004798	m6AIP_abcam_peak_3142	0	+
chr15	100235649	100235650	m6AIP_abcam_peak_3144	0	+
chr15	102104969	102104970	m6AIP_abcam_peak_3153	0	+
chr15	102247416	102247417	m6AIP_abcam_peak_3158	0	-
chr15	102426687	102426688	m6AIP_abcam_peak_3166	0	+
chr15	102624848	102624849	m6AIP_abcam_peak_3167	0	-
chr15	103242995	103242996	m6AIP_abcam_peak_3169	0	+
chr16	3917275	3917276	m6AIP_abcam_peak_3176	0	+
chr16	3926504	3926505	m6AIP_abcam_peak_3177a	0	+
chr16	3926671	3926672	m6AIP_abcam_peak_3177b	0	+
chr16	4047645	4047646	m6AIP_abcam_peak_3184	0	-
chr16	4071599	4071600	m6AIP_abcam_peak_3185	0	-
chr16	4091293	4091294	m6AIP_abcam_peak_3190	0	-
chr16	4114141	4114142	m6AIP_abcam_peak_3191	0	-
chr16	4121886	4121887	m6AIP_abcam_peak_3193	0	-
chr16	4162620	4162621	m6AIP_abcam_peak_3194	0	-
chr16	4163221	4163222	m6AIP_abcam_peak_3195	0	-
chr16	4166158	4166159	m6AIP_abcam_peak_3197	0	-
chr16	4166732	4166733	m6AIP_abcam_peak_3198	0	-
chr16	4193248	4193249	m6AIP_abcam_peak_3200	0	-
chr16	4354831	4354832	m6AIP_abcam_peak_3201	0	-
chr16	4649291	4649292	m6AIP_abcam_peak_3205	0	-
chr16	8476416	8476417	m6AIP_abcam_peak_3212	0	+
chr16	8727602	8727603	m6AIP_abcam_peak_3216	0	-
chr16	10629473	10629474	m6AIP_abcam_peak_3227	0	+
chr16	11585890	11585891	m6AIP_abcam_peak_3233	0	+
chr16	13302781	13302782	m6AIP_abcam_peak_3236a	0	+
chr16	13302934	13302935	m6AIP_abcam_peak_3236b	0	+
chr16	13347138	13347139	m6AIP_abcam_peak_3237	0	+
chr16	13665592	13665593	m6AIP_abcam_peak_3239	0	-
chr16	13793540	13793541	m6AIP_abcam_peak_3241	0	+
chr16	13804182	13804183	m6AIP_abcam_peak_3242a	0	+
chr16	13804379	13804380	m6AIP_abcam_peak_3242b	0	+
chr16	13804531	13804532	m6AIP_abcam_peak_3242c	0	+
chr16	13804682	13804683	m6AIP_abcam_peak_3242d	0	+
chr16	14133697	14133698	m6AIP_abcam_peak_3243a	0	-
chr16	14133798	14133799	m6AIP_abcam_peak_3243b	0	-
chr16	15573645	15573646	m6AIP_abcam_peak_3246	0	-
chr16	15640309	15640310	m6AIP_abcam_peak_3247	0	+
chr16	16023252	16023253	m6AIP_abcam_peak_3249	0	-
chr16	16075320	16075321	m6AIP_abcam_peak_3250	0	-
chr16	16124336	16124337	m6AIP_abcam_peak_3251	0	-
chr16	16125155	16125156	m6AIP_abcam_peak_3252	0	-
chr16	16430708	16430709	m6AIP_abcam_peak_3254	0	-
chr16	16882343	16882344	m6AIP_abcam_peak_3256	0	+
chr16	16986712	16986713	m6AIP_abcam_peak_3257	0	+
chr16	16987642	16987643	m6AIP_abcam_peak_3258	0	+
chr16	17097940	17097941	m6AIP_abcam_peak_3259	0	-
chr16	17474908	17474909	m6AIP_abcam_peak_3270	0	+
chr16	17762155	17762156	m6AIP_abcam_peak_3275	0	+
chr16	18075856	18075857	m6AIP_abcam_peak_3280b	0	-
chr16	18087908	18087909	m6AIP_abcam_peak_3281	0	-
chr16	18880595	18880596	m6AIP_abcam_peak_3287	0	+
chr16	18905000	18905001	m6AIP_abcam_peak_3288a	0	+
chr16	18905068	18905069	m6AIP_abcam_peak_3288b	0	+
chr16	18957556	18957557	m6AIP_abcam_peak_3289	0	+
chr16	20370158	20370159	m6AIP_abcam_peak_3294	0	-
chr16	20620605	20620606	m6AIP_abcam_peak_3297	0	-
chr16	20690051	20690052	m6AIP_abcam_peak_3299	0	+
chr16	24394564	24394565	m6AIP_abcam_peak_3303	0	+
chr16	24489426	24489427	m6AIP_abcam_peak_3304	0	+
chr16	24516421	24516422	m6AIP_abcam_peak_3305	0	+
chr16	24611586	24611587	m6AIP_abcam_peak_3306	0	+
chr16	28895502	28895503	m6AIP_abcam_peak_3308	0	-
chr16	31169253	31169254	m6AIP_abcam_peak_3314	0	-
chr16	32241518	32241519	m6AIP_abcam_peak_3319	0	-
chr16	32334567	32334568	m6AIP_abcam_peak_3323	0	+
chr16	32656192	32656193	m6AIP_abcam_peak_3325	0	+
chr16	32657379	32657380	m6AIP_abcam_peak_3326	0	+
chr16	33392505	33392506	m6AIP_abcam_peak_3332	0	+
chr16	33393096	33393097	m6AIP_abcam_peak_3333	0	+
chr16	33395984	33395985	m6AIP_abcam_peak_3334a	0	+
chr16	33396292	33396293	m6AIP_abcam_peak_3334b	0	+
chr16	33397289	33397290	m6AIP_abcam_peak_3335	0	+
chr16	33398112	33398113	m6AIP_abcam_peak_3336	0	+
chr16	35030044	35030045	m6AIP_abcam_peak_3344	0	+
chr16	35036761	35036762	m6AIP_abcam_peak_3345a	0	+
chr16	35036843	35036844	m6AIP_abcam_peak_3345b	0	+
chr16	35043202	35043203	m6AIP_abcam_peak_3346a	0	+
chr16	35043337	35043338	m6AIP_abcam_peak_3346b	0	+
chr16	35353178	35353179	m6AIP_abcam_peak_3347	0	-
chr16	35771239	35771240	m6AIP_abcam_peak_3348	0	+
chr16	36044350	36044351	m6AIP_abcam_peak_3351	0	-
chr16	36066448	36066449	m6AIP_abcam_peak_3352	0	-
chr16	36080994	36080995	m6AIP_abcam_peak_3353a	0	+
chr16	36081082	36081083	m6AIP_abcam_peak_3353b	0	+
chr16	36085821	36085822	m6AIP_abcam_peak_3354	0	+
chr16	36719531	36719532	m6AIP_abcam_peak_3355	0	+
chr16	36764081	36764082	m6AIP_abcam_peak_3357	0	-
chr16	36846077	36846078	m6AIP_abcam_peak_3358	0	+
chr16	37036918	37036919	m6AIP_abcam_peak_3370	0	+
chr16	37038821	37038822	m6AIP_abcam_peak_3371	0	+
chr16	37517030	37517031	m6AIP_abcam_peak_3374	0	-
chr16	37517616	37517617	m6AIP_abcam_peak_3375	0	-
chr16	37517878	37517879	m6AIP_abcam_peak_3376	0	-
chr16	37870475	37870476	m6AIP_abcam_peak_3377	0	+
chr16	38123454	38123455	m6AIP_abcam_peak_3379	0	+
chr16	38572670	38572671	m6AIP_abcam_peak_3384	0	+
chr16	43894355	43894356	m6AIP_abcam_peak_3387	0	+
chr16	44745630	44745631	m6AIP_abcam_peak_3396	0	-
chr16	48437527	48437528	m6AIP_abcam_peak_3399a	0	+
chr16	48437655	48437656	m6AIP_abcam_peak_3399b	0	+
chr16	48519981	48519982	m6AIP_abcam_peak_3400	0	+
chr16	48528423	48528424	m6AIP_abcam_peak_3401	0	+
chr16	48535478	48535479	m6AIP_abcam_peak_3402	0	+
chr16	48555984	48555985	m6AIP_abcam_peak_3403	0	+
chr16	48558671	48558672	m6AIP_abcam_peak_3404	0	+
chr16	48603694	48603695	m6AIP_abcam_peak_3405	0	+
chr16	48628791	48628792	m6AIP_abcam_peak_3406	0	+
chr16	52083743	52083744	m6AIP_abcam_peak_3407	0	+
chr16	52084410	52084411	m6AIP_abcam_peak_3408	0	+
chr16	56137568	56137569	m6AIP_abcam_peak_3419	0	+
chr16	57133787	57133788	m6AIP_abcam_peak_3420	0	+
chr16	57483216	57483217	m6AIP_abcam_peak_3425	0	-
chr16	57521062	57521063	m6AIP_abcam_peak_3426a	0	-
chr16	57521177	57521178	m6AIP_abcam_peak_3426b	0	-
chr16	57576990	57576991	m6AIP_abcam_peak_3427	0	-
chr16	57582821	57582822	m6AIP_abcam_peak_3428	0	-
chr16	57583078	57583079	m6AIP_abcam_peak_3429	0	-
chr16	58457168	58457169	m6AIP_abcam_peak_3430	0	+
chr16	84790822	84790823	m6AIP_abcam_peak_3446	0	+
chr16	84796285	84796286	m6AIP_abcam_peak_3447	0	+
chr16	84819270	84819271	m6AIP_abcam_peak_3448a	0	+
chr16	84819339	84819340	m6AIP_abcam_peak_3448b	0	+
chr16	84819495	84819496	m6AIP_abcam_peak_3448c	0	+
chr16	90234918	90234919	m6AIP_abcam_peak_3461	0	-
chr16	90246690	90246691	m6AIP_abcam_peak_3462	0	-
chr16	90281449	90281450	m6AIP_abcam_peak_3463	0	-
chr16	90392431	90392432	m6AIP_abcam_peak_3464	0	+
chr16	90483353	90483354	m6AIP_abcam_peak_3465	0	+
chr16	91698378	91698379	m6AIP_abcam_peak_3477	0	-
chr16	91710017	91710018	m6AIP_abcam_peak_3478	0	-
chr16	91749819	91749820	m6AIP_abcam_peak_3479	0	+
chr16	91765408	91765409	m6AIP_abcam_peak_3480	0	+
chr16	91798145	91798146	m6AIP_abcam_peak_3481a	0	+
chr16	91798262	91798263	m6AIP_abcam_peak_3481b	0	+
chr16	92097055	92097056	m6AIP_abcam_peak_3487	0	+
chr16	93596975	93596976	m6AIP_abcam_peak_3489	0	-
chr16	93889695	93889696	m6AIP_abcam_peak_3495	0	+
chr16	93897081	93897082	m6AIP_abcam_peak_3496	0	+
chr16	93897620	93897621	m6AIP_abcam_peak_3497	0	+
chr16	94213057	94213058	m6AIP_abcam_peak_3501	0	-
chr16	94381300	94381301	m6AIP_abcam_peak_3503	0	+
chr16	94382331	94382332	m6AIP_abcam_peak_3504	0	+
chr16	94579103	94579104	m6AIP_abcam_peak_3507a	0	+
chr16	94579248	94579249	m6AIP_abcam_peak_3507b	0	+
chr16	94600248	94600249	m6AIP_abcam_peak_3508	0	+
chr16	94605186	94605187	m6AIP_abcam_peak_3509	0	+
chr16	94620535	94620536	m6AIP_abcam_peak_3511a	0	+
chr16	94620611	94620612	m6AIP_abcam_peak_3511b	0	+
chr16	94629872	94629873	m6AIP_abcam_peak_3512a	0	+
chr16	94630002	94630003	m6AIP_abcam_peak_3512b	0	+
chr16	94630228	94630229	m6AIP_abcam_peak_3512c	0	+
chr16	94648927	94648928	m6AIP_abcam_peak_3513	0	+
chr16	96077469	96077470	m6AIP_abcam_peak_3519	0	-
chr16	98071308	98071309	m6AIP_abcam_peak_3526	0	-
chr16	98074978	98074979	m6AIP_abcam_peak_3527	0	-
chr16	98075768	98075769	m6AIP_abcam_peak_3528	0	-
chr17	3137438	3137439	m6AIP_abcam_peak_3529	0	+
chr17	3156038	3156039	m6AIP_abcam_peak_3530	0	+
chr17	5101901	5101902	m6AIP_abcam_peak_3535	0	+
chr17	5174719	5174720	m6AIP_abcam_peak_3536	0	+
chr17	6743270	6743271	m6AIP_abcam_peak_3544	0	-
chr17	7182100	7182101	m6AIP_abcam_peak_3545	0	+
chr17	7243953	7243954	m6AIP_abcam_peak_3546	0	+
chr17	7297876	7297877	m6AIP_abcam_peak_3547	0	+
chr17	8183498	8183499	m6AIP_abcam_peak_3548a	0	+
chr17	8183615	8183616	m6AIP_abcam_peak_3548b	0	+
chr17	8183911	8183912	m6AIP_abcam_peak_3549	0	+
chr17	8312630	8312631	m6AIP_abcam_peak_3550	0	+
chr17	10294201	10294202	m6AIP_abcam_peak_3551	0	-
chr17	12168195	12168196	m6AIP_abcam_peak_3552	0	+
chr17	12201847	12201848	m6AIP_abcam_peak_3553	0	+
chr17	12264572	12264573	m6AIP_abcam_peak_3556	0	-
chr17	12889710	12889711	m6AIP_abcam_peak_3561	0	-
chr17	12896415	12896416	m6AIP_abcam_peak_3562	0	-
chr17	13777376	13777377	m6AIP_abcam_peak_3567	0	+
chr17	13778182	13778183	m6AIP_abcam_peak_3568	0	+
chr17	17610236	17610237	m6AIP_abcam_peak_3589	0	-
chr17	17831346	17831347	m6AIP_abcam_peak_3591a	0	+
chr17	17831526	17831527	m6AIP_abcam_peak_3591b	0	+
chr17	17831685	17831686	m6AIP_abcam_peak_3591c	0	+
chr17	21009346	21009347	m6AIP_abcam_peak_3592	0	+
chr17	23806679	23806680	m6AIP_abcam_peak_3619a	0	+
chr17	23806816	23806817	m6AIP_abcam_peak_3619b	0	+
chr17	23807340	23807341	m6AIP_abcam_peak_3620a	0	+
chr17	23807503	23807504	m6AIP_abcam_peak_3620b	0	+
chr17	23812088	23812089	m6AIP_abcam_peak_3621	0	+
chr17	24137435	24137436	m6AIP_abcam_peak_3624	0	-
chr17	24168566	24168567	m6AIP_abcam_peak_3625	0	-
chr17	24232372	24232373	m6AIP_abcam_peak_3630	0	-
chr17	24512709	24512710	m6AIP_abcam_peak_3632	0	-
chr17	24624823	24624824	m6AIP_abcam_peak_3637	0	-
chr17	24916470	24916471	m6AIP_abcam_peak_3645a	0	-
chr17	24916531	24916532	m6AIP_abcam_peak_3645b	0	-
chr17	24987407	24987408	m6AIP_abcam_peak_3648	0	-
chr17	25219004	25219005	m6AIP_abcam_peak_3651	0	+
chr17	25657892	25657893	m6AIP_abcam_peak_3653	0	+
chr17	26262503	26262504	m6AIP_abcam_peak_3667	0	+
chr17	26728180	26728181	m6AIP_abcam_peak_3669	0	+
chr17	26918240	26918241	m6AIP_abcam_peak_3671	0	+
chr17	27758712	27758713	m6AIP_abcam_peak_3678	0	-
chr17	28001197	28001198	m6AIP_abcam_peak_3681	0	+
chr17	28002475	28002476	m6AIP_abcam_peak_3682	0	+
chr17	28423650	28423651	m6AIP_abcam_peak_3689	0	-
chr17	28432401	28432402	m6AIP_abcam_peak_3690	0	-
chr17	28712417	28712418	m6AIP_abcam_peak_3695	0	+
chr17	29256878	29256879	m6AIP_abcam_peak_3705	0	-
chr17	29346652	29346653	m6AIP_abcam_peak_3706	0	-
chr17	29347088	29347089	m6AIP_abcam_peak_3707a	0	-
chr17	29347227	29347228	m6AIP_abcam_peak_3707b	0	-
chr17	29627256	29627257	m6AIP_abcam_peak_3708c	0	+
chr17	30007898	30007899	m6AIP_abcam_peak_3709	0	+
chr17	30058871	30058872	m6AIP_abcam_peak_3710	0	+
chr17	30163554	30163555	m6AIP_abcam_peak_3711	0	+
chr17	30415287	30415288	m6AIP_abcam_peak_3712	0	-
chr17	30445445	30445446	m6AIP_abcam_peak_3713a	0	-
chr17	30445641	30445642	m6AIP_abcam_peak_3713b	0	-
chr17	30457576	30457577	m6AIP_abcam_peak_3714	0	-
chr17	30464339	30464340	m6AIP_abcam_peak_3715	0	-
chr17	30485180	30485181	m6AIP_abcam_peak_3716	0	-
chr17	30493569	30493570	m6AIP_abcam_peak_3717a	0	-
chr17	30493669	30493670	m6AIP_abcam_peak_3717b	0	-
chr17	30493935	30493936	m6AIP_abcam_peak_3718a	0	-
chr17	30494058	30494059	m6AIP_abcam_peak_3718b	0	-
chr17	30554453	30554454	m6AIP_abcam_peak_3719	0	-
chr17	30574491	30574492	m6AIP_abcam_peak_3720	0	-
chr17	30685459	30685460	m6AIP_abcam_peak_3721	0	+
chr17	30767602	30767603	m6AIP_abcam_peak_3722	0	+
chr17	31399859	31399860	m6AIP_abcam_peak_3725a	0	+
chr17	31400056	31400057	m6AIP_abcam_peak_3725b	0	+
chr17	31954845	31954846	m6AIP_abcam_peak_3733	0	-
chr17	31973152	31973153	m6AIP_abcam_peak_3734	0	-
chr17	31978170	31978171	m6AIP_abcam_peak_3735	0	-
chr17	31985920	31985921	m6AIP_abcam_peak_3736	0	-
chr17	32012515	32012516	m6AIP_abcam_peak_3737	0	-
chr17	32213158	32213159	m6AIP_abcam_peak_3740b	0	-
chr17	32257826	32257827	m6AIP_abcam_peak_3742	0	-
chr17	32335524	32335525	m6AIP_abcam_peak_3746a	0	-
chr17	32335653	32335654	m6AIP_abcam_peak_3746b	0	-
chr17	32931121	32931122	m6AIP_abcam_peak_3755	0	-
chr17	33029123	33029124	m6AIP_abcam_peak_3757	0	-
chr17	33669461	33669462	m6AIP_abcam_peak_3765	0	-
chr17	33836408	33836409	m6AIP_abcam_peak_3766	0	+
chr17	33909921	33909922	m6AIP_abcam_peak_3769	0	+
chr17	33913819	33913820	m6AIP_abcam_peak_3773b	0	+
chr17	35243991	35243992	m6AIP_abcam_peak_3793	0	+
chr17	35867094	35867095	m6AIP_abcam_peak_3802	0	+
chr17	35963699	35963700	m6AIP_abcam_peak_3805	0	-
chr17	35985525	35985526	m6AIP_abcam_peak_3808	0	+
chr17	36844336	36844337	m6AIP_abcam_peak_3811	0	+
chr17	37050348	37050349	m6AIP_abcam_peak_3817a	0	+
chr17	37050487	37050488	m6AIP_abcam_peak_3817b	0	+
chr17	37053825	37053826	m6AIP_abcam_peak_3818a	0	+
chr17	37053927	37053928	m6AIP_abcam_peak_3818b	0	+
chr17	37055259	37055260	m6AIP_abcam_peak_3819	0	+
chr17	37064809	37064810	m6AIP_abcam_peak_3820	0	+
chr17	37068670	37068671	m6AIP_abcam_peak_3821	0	+
chr17	45392304	45392305	m6AIP_abcam_peak_3832	0	-
chr17	45460060	45460061	m6AIP_abcam_peak_3836	0	-
chr17	46282878	46282879	m6AIP_abcam_peak_3847	0	-
chr17	46570368	46570369	m6AIP_abcam_peak_3857	0	-
chr17	46680265	46680266	m6AIP_abcam_peak_3860	0	-
chr17	46782499	46782500	m6AIP_abcam_peak_3862	0	-
chr17	47789473	47789474	m6AIP_abcam_peak_3876	0	+
chr17	48940736	48940737	m6AIP_abcam_peak_3880	0	+
chr17	51104420	51104421	m6AIP_abcam_peak_3882	0	-
chr17	55668632	55668633	m6AIP_abcam_peak_3886	0	-
chr17	56080278	56080279	m6AIP_abcam_peak_3892	0	+
chr17	56099164	56099165	m6AIP_abcam_peak_3894	0	+
chr17	56218057	56218058	m6AIP_abcam_peak_3896	0	-
chr17	56390028	56390029	m6AIP_abcam_peak_3901	0	+
chr17	56788044	56788045	m6AIP_abcam_peak_3910	0	-
chr17	56905071	56905072	m6AIP_abcam_peak_3912	0	-
chr17	56931544	56931545	m6AIP_abcam_peak_3913	0	-
chr17	63259631	63259632	m6AIP_abcam_peak_3915	0	-
chr17	63316946	63316947	m6AIP_abcam_peak_3916	0	-
chr17	64033329	64033330	m6AIP_abcam_peak_3919	0	+
chr17	66399120	66399121	m6AIP_abcam_peak_3935	0	-
chr17	66438400	66438401	m6AIP_abcam_peak_3936	0	-
chr17	70982651	70982652	m6AIP_abcam_peak_3949	0	-
chr17	70989908	70989909	m6AIP_abcam_peak_3950	0	-
chr17	71391841	71391842	m6AIP_abcam_peak_3951	0	-
chr17	71435569	71435570	m6AIP_abcam_peak_3952	0	-
chr17	71627011	71627012	m6AIP_abcam_peak_3955a	0	+
chr17	71627145	71627146	m6AIP_abcam_peak_3955b	0	+
chr17	71637603	71637604	m6AIP_abcam_peak_3956a	0	+
chr17	71637806	71637807	m6AIP_abcam_peak_3956b	0	+
chr17	71637968	71637969	m6AIP_abcam_peak_3956c	0	+
chr17	71657472	71657473	m6AIP_abcam_peak_3957a	0	+
chr17	74211449	74211450	m6AIP_abcam_peak_3959	0	-
chr17	74254688	74254689	m6AIP_abcam_peak_3960	0	-
chr17	74649099	74649100	m6AIP_abcam_peak_3964	0	+
chr17	80719997	80719998	m6AIP_abcam_peak_3979	0	-
chr17	81028372	81028373	m6AIP_abcam_peak_3980	0	-
chr17	81063383	81063384	m6AIP_abcam_peak_3982	0	-
chr17	83509580	83509581	m6AIP_abcam_peak_3986	0	-
chr17	84213100	84213101	m6AIP_abcam_peak_3989	0	-
chr17	84414309	84414310	m6AIP_abcam_peak_3990	0	-
chr17	84720640	84720641	m6AIP_abcam_peak_3993	0	-
chr17	84968993	84968994	m6AIP_abcam_peak_3994	0	+
chr17	84980422	84980423	m6AIP_abcam_peak_3995	0	+
chr17	85012559	85012560	m6AIP_abcam_peak_3997	0	+
chr17	85186652	85186653	m6AIP_abcam_peak_3998	0	+
chr17	86044561	86044562	m6AIP_abcam_peak_4000	0	-
chr17	86126696	86126697	m6AIP_abcam_peak_4001	0	-
chr17	86136536	86136537	m6AIP_abcam_peak_4002b	0	-
chr17	87010922	87010923	m6AIP_abcam_peak_4003	0	-
chr17	87260527	87260528	m6AIP_abcam_peak_4004	0	-
chr17	87437657	87437658	m6AIP_abcam_peak_4006	0	-
chr17	87694355	87694356	m6AIP_abcam_peak_4007a	0	+
chr17	87694471	87694472	m6AIP_abcam_peak_4007b	0	+
chr17	87694627	87694628	m6AIP_abcam_peak_4007c	0	+
chr17	87694870	87694871	m6AIP_abcam_peak_4007d	0	+
chr17	87697696	87697697	m6AIP_abcam_peak_4008	0	+
chr17	87975787	87975788	m6AIP_abcam_peak_4011	0	+
chr17	88047386	88047387	m6AIP_abcam_peak_4017	0	-
chr17	88453339	88453340	m6AIP_abcam_peak_4018	0	+
chr17	88470478	88470479	m6AIP_abcam_peak_4021	0	+
chr17	94818779	94818780	m6AIP_abcam_peak_4025	0	-
chr17	94833178	94833179	m6AIP_abcam_peak_4026	0	-
chr18	3407617	3407618	m6AIP_abcam_peak_4028a	0	+
chr18	5599105	5599106	m6AIP_abcam_peak_4036	0	+
chr18	5604128	5604129	m6AIP_abcam_peak_4037	0	+
chr18	5609420	5609421	m6AIP_abcam_peak_4038	0	+
chr18	5668627	5668628	m6AIP_abcam_peak_4039	0	+
chr18	5672852	5672853	m6AIP_abcam_peak_4040	0	+
chr18	6114279	6114280	m6AIP_abcam_peak_4043	0	-
chr18	6221006	6221007	m6AIP_abcam_peak_4044	0	-
chr18	7562253	7562254	m6AIP_abcam_peak_4045	0	-
chr18	7890923	7890924	m6AIP_abcam_peak_4046	0	+
chr18	7894596	7894597	m6AIP_abcam_peak_4047	0	+
chr18	7924888	7924889	m6AIP_abcam_peak_4049	0	+
chr18	9418741	9418742	m6AIP_abcam_peak_4050	0	-
chr18	9430881	9430882	m6AIP_abcam_peak_4051	0	-
chr18	9433062	9433063	m6AIP_abcam_peak_4052	0	-
chr18	9433409	9433410	m6AIP_abcam_peak_4053	0	-
chr18	9982253	9982254	m6AIP_abcam_peak_4054	0	+
chr18	9982680	9982681	m6AIP_abcam_peak_4055	0	+
chr18	10142599	10142600	m6AIP_abcam_peak_4057	0	-
chr18	12147146	12147147	m6AIP_abcam_peak_4060	0	+
chr18	12210036	12210037	m6AIP_abcam_peak_4061	0	-
chr18	12770936	12770937	m6AIP_abcam_peak_4062a	0	-
chr18	12771078	12771079	m6AIP_abcam_peak_4062b	0	-
chr18	12839574	12839575	m6AIP_abcam_peak_4063a	0	-
chr18	12839794	12839795	m6AIP_abcam_peak_4063b	0	-
chr18	14660226	14660227	m6AIP_abcam_peak_4064	0	-
chr18	14709729	14709730	m6AIP_abcam_peak_4065	0	+
chr18	20712392	20712393	m6AIP_abcam_peak_4068a	0	-
chr18	20712483	20712484	m6AIP_abcam_peak_4068b	0	-
chr18	20713720	20713721	m6AIP_abcam_peak_4069	0	-
chr18	20714081	20714082	m6AIP_abcam_peak_4070	0	-
chr18	20723943	20723944	m6AIP_abcam_peak_4071	0	-
chr18	20826408	20826409	m6AIP_abcam_peak_4073	0	-
chr18	20860817	20860818	m6AIP_abcam_peak_4074	0	-
chr18	24792740	24792741	m6AIP_abcam_peak_4082	0	+
chr18	25173563	25173564	m6AIP_abcam_peak_4085	0	+
chr18	25483123	25483124	m6AIP_abcam_peak_4089	0	-
chr18	30328541	30328542	m6AIP_abcam_peak_4091	0	+
chr18	32082476	32082477	m6AIP_abcam_peak_4101	0	+
chr18	32240627	32240628	m6AIP_abcam_peak_4105	0	+
chr18	33855425	33855426	m6AIP_abcam_peak_4107	0	-
chr18	33907008	33907009	m6AIP_abcam_peak_4108	0	-
chr18	33950354	33950355	m6AIP_abcam_peak_4109	0	-
chr18	33963426	33963427	m6AIP_abcam_peak_4110	0	-
chr18	33985831	33985832	m6AIP_abcam_peak_4111	0	-
chr18	34235875	34235876	m6AIP_abcam_peak_4112	0	+
chr18	34242537	34242538	m6AIP_abcam_peak_4113	0	+
chr18	34944043	34944044	m6AIP_abcam_peak_4131	0	-
chr18	35587622	35587623	m6AIP_abcam_peak_4133	0	+
chr18	36610630	36610631	m6AIP_abcam_peak_4139	0	+
chr18	37762914	37762915	m6AIP_abcam_peak_4170	0	+
chr18	37765924	37765925	m6AIP_abcam_peak_4172	0	+
chr18	37767037	37767038	m6AIP_abcam_peak_4173a	0	+
chr18	37866683	37866684	m6AIP_abcam_peak_4176	0	-
chr18	38432359	38432360	m6AIP_abcam_peak_4179a	0	+
chr18	38432455	38432456	m6AIP_abcam_peak_4179b	0	+
chr18	41906943	41906944	m6AIP_abcam_peak_4186a	0	-
chr18	41907042	41907043	m6AIP_abcam_peak_4186b	0	-
chr18	42229763	42229764	m6AIP_abcam_peak_4187	0	-
chr18	42526612	42526613	m6AIP_abcam_peak_4190	0	+
chr18	44384761	44384762	m6AIP_abcam_peak_4195	0	+
chr18	46601908	46601909	m6AIP_abcam_peak_4205	0	+
chr18	47017684	47017685	m6AIP_abcam_peak_4209	0	+
chr18	47024080	47024081	m6AIP_abcam_peak_4210	0	+
chr18	49856085	49856086	m6AIP_abcam_peak_4211	0	+
chr18	53864350	53864351	m6AIP_abcam_peak_4216	0	+
chr18	56718036	56718037	m6AIP_abcam_peak_4221a	0	+
chr18	56718187	56718188	m6AIP_abcam_peak_4221b	0	+
chr18	61558570	61558571	m6AIP_abcam_peak_4226	0	+
chr18	63876261	63876262	m6AIP_abcam_peak_4235	0	+
chr18	64515543	64515544	m6AIP_abcam_peak_4236	0	-
chr18	64944640	64944641	m6AIP_abcam_peak_4237	0	+
chr18	65593193	65593194	m6AIP_abcam_peak_4239	0	+
chr18	65613483	65613484	m6AIP_abcam_peak_4240	0	+
chr18	65617166	65617167	m6AIP_abcam_peak_4241a	0	+
chr18	65617372	65617373	m6AIP_abcam_peak_4241b	0	+
chr18	67436947	67436948	m6AIP_abcam_peak_4247	0	-
chr18	67778550	67778551	m6AIP_abcam_peak_4249	0	+
chr18	67826154	67826155	m6AIP_abcam_peak_4250	0	+
chr18	70463456	70463457	m6AIP_abcam_peak_4261	0	-
chr18	70584328	70584329	m6AIP_abcam_peak_4265	0	+
chr18	70606538	70606539	m6AIP_abcam_peak_4266	0	+
chr18	74217026	74217027	m6AIP_abcam_peak_4270	0	+
chr18	75130216	75130217	m6AIP_abcam_peak_4272	0	+
chr18	75379663	75379664	m6AIP_abcam_peak_4275	0	+
chr18	77511342	77511343	m6AIP_abcam_peak_4281	0	-
chr18	77528680	77528681	m6AIP_abcam_peak_4282a	0	-
chr18	77528763	77528764	m6AIP_abcam_peak_4282b	0	-
chr18	77529544	77529545	m6AIP_abcam_peak_4283	0	-
chr18	77530945	77530946	m6AIP_abcam_peak_4284a	0	-
chr18	77531092	77531093	m6AIP_abcam_peak_4284b	0	-
chr18	77549810	77549811	m6AIP_abcam_peak_4285	0	-
chr18	77797255	77797256	m6AIP_abcam_peak_4288	0	+
chr18	77956311	77956312	m6AIP_abcam_peak_4291	0	+
chr18	80750534	80750535	m6AIP_abcam_peak_4302	0	-
chr18	80832061	80832062	m6AIP_abcam_peak_4303	0	-
chr18	80853041	80853042	m6AIP_abcam_peak_4304	0	-
chr18	82965679	82965680	m6AIP_abcam_peak_4308	0	+
chr18	82990687	82990688	m6AIP_abcam_peak_4310	0	+
chr18	84276743	84276744	m6AIP_abcam_peak_4312	0	-
chr18	84520934	84520935	m6AIP_abcam_peak_4313a	0	-
chr18	84521183	84521184	m6AIP_abcam_peak_4313b	0	-
chr18	84521286	84521287	m6AIP_abcam_peak_4313c	0	-
chr18	84980751	84980752	m6AIP_abcam_peak_4321	0	+
chr18	90531471	90531472	m6AIP_abcam_peak_4325	0	+
chr19	3524695	3524696	m6AIP_abcam_peak_4328	0	-
chr19	3557548	3557549	m6AIP_abcam_peak_4329	0	-
chr19	3563126	3563127	m6AIP_abcam_peak_4330	0	-
chr19	3564321	3564322	m6AIP_abcam_peak_4331a	0	-
chr19	3564406	3564407	m6AIP_abcam_peak_4331b	0	-
chr19	3808309	3808310	m6AIP_abcam_peak_4337	0	+
chr19	3867646	3867647	m6AIP_abcam_peak_4341	0	+
chr19	3891318	3891319	m6AIP_abcam_peak_4342	0	+
chr19	4721190	4721191	m6AIP_abcam_peak_4350	0	+
chr19	4800413	4800414	m6AIP_abcam_peak_4355	0	-
chr19	7376034	7376035	m6AIP_abcam_peak_4381a	0	-
chr19	7376109	7376110	m6AIP_abcam_peak_4381b	0	-
chr19	7420852	7420853	m6AIP_abcam_peak_4382	0	+
chr19	8714282	8714283	m6AIP_abcam_peak_4384	0	-
chr19	9001697	9001698	m6AIP_abcam_peak_4393a	0	+
chr19	10220010	10220011	m6AIP_abcam_peak_4411	0	-
chr19	14479036	14479037	m6AIP_abcam_peak_4419	0	-
chr19	15960105	15960106	m6AIP_abcam_peak_4422	0	-
chr19	16138259	16138260	m6AIP_abcam_peak_4423	0	+
chr19	16163618	16163619	m6AIP_abcam_peak_4424	0	+
chr19	16178807	16178808	m6AIP_abcam_peak_4425	0	+
chr19	16273049	16273050	m6AIP_abcam_peak_4426	0	+
chr19	16284217	16284218	m6AIP_abcam_peak_4427	0	+
chr19	18692376	18692377	m6AIP_abcam_peak_4429	0	+
chr19	23720036	23720037	m6AIP_abcam_peak_4439a	0	+
chr19	24165481	24165482	m6AIP_abcam_peak_4440	0	-
chr19	24172855	24172856	m6AIP_abcam_peak_4441	0	-
chr19	28004207	28004208	m6AIP_abcam_peak_4445	0	-
chr19	29591423	29591424	m6AIP_abcam_peak_4449	0	+
chr19	29798736	29798737	m6AIP_abcam_peak_4456	0	-
chr19	30146221	30146222	m6AIP_abcam_peak_4458	0	-
chr19	30167564	30167565	m6AIP_abcam_peak_4459	0	-
chr19	32788253	32788254	m6AIP_abcam_peak_4463	0	+
chr19	32793972	32793973	m6AIP_abcam_peak_4464	0	+
chr19	36839895	36839896	m6AIP_abcam_peak_4469	0	+
chr19	36841416	36841417	m6AIP_abcam_peak_4470	0	+
chr19	36859901	36859902	m6AIP_abcam_peak_4471	0	+
chr19	36953919	36953920	m6AIP_abcam_peak_4472	0	+
chr19	37272844	37272845	m6AIP_abcam_peak_4473	0	-
chr19	41936855	41936856	m6AIP_abcam_peak_4503	0	+
chr19	43505870	43505871	m6AIP_abcam_peak_4509	0	-
chr19	43517513	43517514	m6AIP_abcam_peak_4510	0	-
chr19	43666299	43666300	m6AIP_abcam_peak_4512a	0	-
chr19	43666418	43666419	m6AIP_abcam_peak_4512b	0	-
chr19	43889488	43889489	m6AIP_abcam_peak_4517	0	-
chr19	45009243	45009244	m6AIP_abcam_peak_4530	0	+
chr19	45927948	45927949	m6AIP_abcam_peak_4536	0	-
chr19	46065895	46065896	m6AIP_abcam_peak_4539	0	+
chr19	46334395	46334396	m6AIP_abcam_peak_4542	0	-
chr19	46334680	46334681	m6AIP_abcam_peak_4543	0	-
chr19	46581004	46581005	m6AIP_abcam_peak_4546	0	+
chr19	46827323	46827324	m6AIP_abcam_peak_4550a	0	+
chr19	46827451	46827452	m6AIP_abcam_peak_4550b	0	+
chr19	47049420	47049421	m6AIP_abcam_peak_4554	0	-
chr19	47113134	47113135	m6AIP_abcam_peak_4556a	0	+
chr19	47256302	47256303	m6AIP_abcam_peak_4559	0	+
chr19	53032428	53032429	m6AIP_abcam_peak_4564	0	-
chr19	57376314	57376315	m6AIP_abcam_peak_4577	0	+
chr19	59310090	59310091	m6AIP_abcam_peak_4587	0	-
chr19	60216248	60216249	m6AIP_abcam_peak_4589	0	-
chr2	3294964	3294965	m6AIP_abcam_peak_4600	0	+
chr2	5350611	5350612	m6AIP_abcam_peak_4608	0	-
chr2	5523295	5523296	m6AIP_abcam_peak_4611	0	-
chr2	5524082	5524083	m6AIP_abcam_peak_4612	0	-
chr2	5562602	5562603	m6AIP_abcam_peak_4613	0	-
chr2	5598573	5598574	m6AIP_abcam_peak_4614	0	-
chr2	5602166	5602167	m6AIP_abcam_peak_4615	0	-
chr2	5651022	5651023	m6AIP_abcam_peak_4616	0	-
chr2	5826203	5826204	m6AIP_abcam_peak_4617	0	-
chr2	9992526	9992527	m6AIP_abcam_peak_4627	0	-
chr2	9992915	9992916	m6AIP_abcam_peak_4628	0	-
chr2	10440654	10440655	m6AIP_abcam_peak_4631	0	+
chr2	11744433	11744434	m6AIP_abcam_peak_4633	0	-
chr2	11762336	11762337	m6AIP_abcam_peak_4634	0	-
chr2	11781693	11781694	m6AIP_abcam_peak_4636	0	+
chr2	11783343	11783344	m6AIP_abcam_peak_4637	0	+
chr2	12411989	12411990	m6AIP_abcam_peak_4639	0	-
chr2	18073274	18073275	m6AIP_abcam_peak_4649	0	+
chr2	18131037	18131038	m6AIP_abcam_peak_4650a	0	+
chr2	18131141	18131142	m6AIP_abcam_peak_4650b	0	+
chr2	18147331	18147332	m6AIP_abcam_peak_4651a	0	+
chr2	18147427	18147428	m6AIP_abcam_peak_4651b	0	+
chr2	18169437	18169438	m6AIP_abcam_peak_4652	0	+
chr2	18178817	18178818	m6AIP_abcam_peak_4653	0	+
chr2	20561415	20561416	m6AIP_abcam_peak_4658	0	+
chr2	20593505	20593506	m6AIP_abcam_peak_4659	0	+
chr2	20600737	20600738	m6AIP_abcam_peak_4660	0	+
chr2	20617919	20617920	m6AIP_abcam_peak_4661	0	+
chr2	20624064	20624065	m6AIP_abcam_peak_4662	0	+
chr2	20652890	20652891	m6AIP_abcam_peak_4664	0	+
chr2	20692050	20692051	m6AIP_abcam_peak_4665	0	+
chr2	20720340	20720341	m6AIP_abcam_peak_4666	0	+
chr2	20745529	20745530	m6AIP_abcam_peak_4667	0	+
chr2	20763837	20763838	m6AIP_abcam_peak_4668	0	+
chr2	20792309	20792310	m6AIP_abcam_peak_4669	0	+
chr2	20792505	20792506	m6AIP_abcam_peak_4670	0	+
chr2	20919041	20919042	m6AIP_abcam_peak_4677	0	-
chr2	23015249	23015250	m6AIP_abcam_peak_4678	0	-
chr2	23196295	23196296	m6AIP_abcam_peak_4682	0	+
chr2	24895804	24895805	m6AIP_abcam_peak_4689	0	-
chr2	25203722	25203723	m6AIP_abcam_peak_4693	0	-
chr2	25338926	25338927	m6AIP_abcam_peak_4696	0	+
chr2	25982488	25982489	m6AIP_abcam_peak_4703	0	-
chr2	26918057	26918058	m6AIP_abcam_peak_4718	0	+
chr2	27465658	27465659	m6AIP_abcam_peak_4721	0	-
chr2	27521053	27521054	m6AIP_abcam_peak_4722	0	+
chr2	29138260	29138261	m6AIP_abcam_peak_4736	0	+
chr2	29651178	29651179	m6AIP_abcam_peak_4741	0	+
chr2	29667679	29667680	m6AIP_abcam_peak_4742a	0	+
chr2	29667850	29667851	m6AIP_abcam_peak_4742b	0	+
chr2	29689654	29689655	m6AIP_abcam_peak_4743	0	+
chr2	29780997	29780998	m6AIP_abcam_peak_4745	0	-
chr2	29916416	29916417	m6AIP_abcam_peak_4746	0	+
chr2	29999879	29999880	m6AIP_abcam_peak_4747	0	+
chr2	30424031	30424032	m6AIP_abcam_peak_4750	0	+
chr2	30812665	30812666	m6AIP_abcam_peak_4751	0	+
chr2	31048676	31048677	m6AIP_abcam_peak_4757	0	-
chr2	31092794	31092795	m6AIP_abcam_peak_4758	0	-
chr2	31504466	31504467	m6AIP_abcam_peak_4761a	0	+
chr2	31672193	31672194	m6AIP_abcam_peak_4762	0	+
chr2	31695068	31695069	m6AIP_abcam_peak_4765	0	+
chr2	31978121	31978122	m6AIP_abcam_peak_4767	0	+
chr2	32170402	32170403	m6AIP_abcam_peak_4768	0	+
chr2	32363518	32363519	m6AIP_abcam_peak_4772	0	+
chr2	32540916	32540917	m6AIP_abcam_peak_4773	0	+
chr2	32906962	32906963	m6AIP_abcam_peak_4776	0	+
chr2	32950756	32950757	m6AIP_abcam_peak_4778	0	-
chr2	33465526	33465527	m6AIP_abcam_peak_4782	0	-
chr2	34288719	34288720	m6AIP_abcam_peak_4783	0	-
chr2	34336908	34336909	m6AIP_abcam_peak_4784	0	-
chr2	34796152	34796153	m6AIP_abcam_peak_4787	0	-
chr2	34859641	34859642	m6AIP_abcam_peak_4790	0	-
chr2	35150100	35150101	m6AIP_abcam_peak_4791a	0	+
chr2	35150197	35150198	m6AIP_abcam_peak_4791b	0	+
chr2	35161822	35161823	m6AIP_abcam_peak_4792	0	+
chr2	35665073	35665074	m6AIP_abcam_peak_4795	0	+
chr2	37524242	37524243	m6AIP_abcam_peak_4803	0	+
chr2	37551124	37551125	m6AIP_abcam_peak_4804	0	+
chr2	37586805	37586806	m6AIP_abcam_peak_4806	0	-
chr2	37925489	37925490	m6AIP_abcam_peak_4810	0	-
chr2	38601583	38601584	m6AIP_abcam_peak_4811	0	-
chr2	38617210	38617211	m6AIP_abcam_peak_4812	0	-
chr2	49486017	49486018	m6AIP_abcam_peak_4818	0	+
chr2	52078718	52078719	m6AIP_abcam_peak_4823	0	+
chr2	57253966	57253967	m6AIP_abcam_peak_4831	0	+
chr2	59317048	59317049	m6AIP_abcam_peak_4833	0	+
chr2	59632976	59632977	m6AIP_abcam_peak_4836	0	+
chr2	59636977	59636978	m6AIP_abcam_peak_4837	0	+
chr2	59759837	59759838	m6AIP_abcam_peak_4838	0	+
chr2	59802580	59802581	m6AIP_abcam_peak_4839	0	+
chr2	60347997	60347998	m6AIP_abcam_peak_4842	0	-
chr2	61786696	61786697	m6AIP_abcam_peak_4843	0	+
chr2	65853532	65853533	m6AIP_abcam_peak_4847	0	+
chr2	68935143	68935144	m6AIP_abcam_peak_4852	0	+
chr2	69195280	69195281	m6AIP_abcam_peak_4853	0	-
chr2	69946084	69946085	m6AIP_abcam_peak_4858	0	+
chr2	69947271	69947272	m6AIP_abcam_peak_4859	0	+
chr2	70797035	70797036	m6AIP_abcam_peak_4862a	0	-
chr2	70797173	70797174	m6AIP_abcam_peak_4862b	0	-
chr2	71439947	71439948	m6AIP_abcam_peak_4863	0	+
chr2	72967618	72967619	m6AIP_abcam_peak_4868	0	-
chr2	73825625	73825626	m6AIP_abcam_peak_4871a	0	-
chr2	73825737	73825738	m6AIP_abcam_peak_4871b	0	-
chr2	73887066	73887067	m6AIP_abcam_peak_4872a	0	-
chr2	73887198	73887199	m6AIP_abcam_peak_4872b	0	-
chr2	74561572	74561573	m6AIP_abcam_peak_4874	0	-
chr2	74563747	74563748	m6AIP_abcam_peak_4875	0	-
chr2	74566415	74566416	m6AIP_abcam_peak_4876	0	-
chr2	75662835	75662836	m6AIP_abcam_peak_4877	0	+
chr2	75663555	75663556	m6AIP_abcam_peak_4878	0	+
chr2	75665207	75665208	m6AIP_abcam_peak_4879	0	+
chr2	84626877	84626878	m6AIP_abcam_peak_4906	0	-
chr2	84675072	84675073	m6AIP_abcam_peak_4908	0	-
chr2	85055386	85055387	m6AIP_abcam_peak_4913	0	+
chr2	85056954	85056955	m6AIP_abcam_peak_4914	0	+
chr2	85065387	85065388	m6AIP_abcam_peak_4919	0	+
chr2	90680441	90680442	m6AIP_abcam_peak_4921	0	+
chr2	92249722	92249723	m6AIP_abcam_peak_4937	0	+
chr2	93869018	93869019	m6AIP_abcam_peak_4940	0	-
chr2	93991531	93991532	m6AIP_abcam_peak_4941	0	-
chr2	94005265	94005266	m6AIP_abcam_peak_4942a	0	-
chr2	94005414	94005415	m6AIP_abcam_peak_4942b	0	-
chr2	94073601	94073602	m6AIP_abcam_peak_4943	0	-
chr2	94097381	94097382	m6AIP_abcam_peak_4944	0	-
chr2	94130196	94130197	m6AIP_abcam_peak_4945	0	-
chr2	102004737	102004738	m6AIP_abcam_peak_4952	0	-
chr2	102160565	102160566	m6AIP_abcam_peak_4953	0	-
chr2	103745192	103745193	m6AIP_abcam_peak_4956	0	-
chr2	104563277	104563278	m6AIP_abcam_peak_4958	0	+
chr2	104569313	104569314	m6AIP_abcam_peak_4959	0	+
chr2	104600738	104600739	m6AIP_abcam_peak_4962	0	+
chr2	104658119	104658120	m6AIP_abcam_peak_4963	0	+
chr2	104766387	104766388	m6AIP_abcam_peak_4964a	0	-
chr2	104766631	104766632	m6AIP_abcam_peak_4964b	0	-
chr2	104767222	104767223	m6AIP_abcam_peak_4965	0	-
chr2	105768873	105768874	m6AIP_abcam_peak_4966	0	-
chr2	105769200	105769201	m6AIP_abcam_peak_4967a	0	-
chr2	105769317	105769318	m6AIP_abcam_peak_4967b	0	-
chr2	109313627	109313628	m6AIP_abcam_peak_4969	0	+
chr2	109909976	109909977	m6AIP_abcam_peak_4970	0	-
chr2	109984117	109984118	m6AIP_abcam_peak_4971	0	+
chr2	112394985	112394986	m6AIP_abcam_peak_4975	0	+
chr2	113844218	113844219	m6AIP_abcam_peak_4978a	0	-
chr2	113844348	113844349	m6AIP_abcam_peak_4978b	0	-
chr2	114153628	114153629	m6AIP_abcam_peak_4980	0	-
chr2	117252598	117252599	m6AIP_abcam_peak_4983a	0	+
chr2	117252726	117252727	m6AIP_abcam_peak_4983b	0	+
chr2	117253029	117253030	m6AIP_abcam_peak_4984	0	+
chr2	118816841	118816842	m6AIP_abcam_peak_4986	0	+
chr2	119375758	119375759	m6AIP_abcam_peak_4997	0	-
chr2	119376705	119376706	m6AIP_abcam_peak_4998	0	-
chr2	119390032	119390033	m6AIP_abcam_peak_4999	0	-
chr2	120376581	120376582	m6AIP_abcam_peak_5014	0	-
chr2	120954910	120954911	m6AIP_abcam_peak_5027	0	-
chr2	121747489	121747490	m6AIP_abcam_peak_5040	0	-
chr2	125100077	125100078	m6AIP_abcam_peak_5042	0	-
chr2	125569677	125569678	m6AIP_abcam_peak_5044	0	-
chr2	125586478	125586479	m6AIP_abcam_peak_5046	0	-
chr2	128131458	128131459	m6AIP_abcam_peak_5056	0	+
chr2	130177257	130177258	m6AIP_abcam_peak_5069	0	-
chr2	130420455	130420456	m6AIP_abcam_peak_5070	0	-
chr2	131178348	131178349	m6AIP_abcam_peak_5075a	0	-
chr2	131178551	131178552	m6AIP_abcam_peak_5075b	0	-
chr2	131291262	131291263	m6AIP_abcam_peak_5077	0	+
chr2	132264064	132264065	m6AIP_abcam_peak_5079	0	+
chr2	135745512	135745513	m6AIP_abcam_peak_5082	0	+
chr2	135818841	135818842	m6AIP_abcam_peak_5083	0	+
chr2	135885174	135885175	m6AIP_abcam_peak_5084	0	+
chr2	135962448	135962449	m6AIP_abcam_peak_5085a	0	+
chr2	135962534	135962535	m6AIP_abcam_peak_5085b	0	+
chr2	135963458	135963459	m6AIP_abcam_peak_5086	0	+
chr2	140041523	140041524	m6AIP_abcam_peak_5091	0	-
chr2	140176173	140176174	m6AIP_abcam_peak_5094	0	+
chr2	145908022	145908023	m6AIP_abcam_peak_5104	0	+
chr2	146413856	146413857	m6AIP_abcam_peak_5106	0	-
chr2	150637073	150637074	m6AIP_abcam_peak_5123	0	-
chr2	150855478	150855479	m6AIP_abcam_peak_5124	0	-
chr2	152227527	152227528	m6AIP_abcam_peak_5131a	0	+
chr2	152227638	152227639	m6AIP_abcam_peak_5131b	0	+
chr2	152271493	152271494	m6AIP_abcam_peak_5132	0	+
chr2	152416269	152416270	m6AIP_abcam_peak_5135	0	+
chr2	152671771	152671772	m6AIP_abcam_peak_5136	0	+
chr2	153258986	153258987	m6AIP_abcam_peak_5142	0	+
chr2	153349884	153349885	m6AIP_abcam_peak_5147	0	+
chr2	153350439	153350440	m6AIP_abcam_peak_5148	0	+
chr2	153375250	153375251	m6AIP_abcam_peak_5149	0	+
chr2	154459931	154459932	m6AIP_abcam_peak_5154	0	+
chr2	154467271	154467272	m6AIP_abcam_peak_5155	0	+
chr2	154473508	154473509	m6AIP_abcam_peak_5156	0	+
chr2	154489195	154489196	m6AIP_abcam_peak_5157	0	+
chr2	154565848	154565849	m6AIP_abcam_peak_5159	0	-
chr2	154665028	154665029	m6AIP_abcam_peak_5160	0	+
chr2	154833700	154833701	m6AIP_abcam_peak_5161	0	+
chr2	155993294	155993295	m6AIP_abcam_peak_5173	0	+
chr2	156013872	156013873	m6AIP_abcam_peak_5174	0	+
chr2	156014522	156014523	m6AIP_abcam_peak_5175	0	+
chr2	156263183	156263184	m6AIP_abcam_peak_5180	0	+
chr2	156674911	156674912	m6AIP_abcam_peak_5186	0	+
chr2	157006236	157006237	m6AIP_abcam_peak_5195	0	-
chr2	157286933	157286934	m6AIP_abcam_peak_5196	0	+
chr2	157426600	157426601	m6AIP_abcam_peak_5197	0	+
chr2	157426902	157426903	m6AIP_abcam_peak_5198	0	+
chr2	157433258	157433259	m6AIP_abcam_peak_5199	0	+
chr2	158442600	158442601	m6AIP_abcam_peak_5207	0	+
chr2	160957462	160957463	m6AIP_abcam_peak_5216	0	-
chr2	161095779	161095780	m6AIP_abcam_peak_5220	0	-
chr2	162955057	162955058	m6AIP_abcam_peak_5221	0	+
chr2	164059862	164059863	m6AIP_abcam_peak_5223	0	-
chr2	164849376	164849377	m6AIP_abcam_peak_5227	0	-
chr2	165015140	165015141	m6AIP_abcam_peak_5230	0	-
chr2	165285940	165285941	m6AIP_abcam_peak_5231	0	-
chr2	165299382	165299383	m6AIP_abcam_peak_5233	0	-
chr2	165300421	165300422	m6AIP_abcam_peak_5234	0	-
chr2	165314169	165314170	m6AIP_abcam_peak_5235	0	-
chr2	165841612	165841613	m6AIP_abcam_peak_5240	0	-
chr2	165843767	165843768	m6AIP_abcam_peak_5241	0	-
chr2	165845390	165845391	m6AIP_abcam_peak_5242	0	-
chr2	165861914	165861915	m6AIP_abcam_peak_5243	0	-
chr2	166083481	166083482	m6AIP_abcam_peak_5247	0	-
chr2	166125486	166125487	m6AIP_abcam_peak_5248	0	-
chr2	166150255	166150256	m6AIP_abcam_peak_5249	0	-
chr2	166819814	166819815	m6AIP_abcam_peak_5254	0	+
chr2	166907716	166907717	m6AIP_abcam_peak_5255	0	+
chr2	167444462	167444463	m6AIP_abcam_peak_5263	0	+
chr2	167614795	167614796	m6AIP_abcam_peak_5264a	0	-
chr2	167614896	167614897	m6AIP_abcam_peak_5264b	0	-
chr2	167615080	167615081	m6AIP_abcam_peak_5264c	0	-
chr2	172366621	172366622	m6AIP_abcam_peak_5283	0	-
chr2	173240454	173240455	m6AIP_abcam_peak_5286	0	-
chr2	173258777	173258778	m6AIP_abcam_peak_5287	0	-
chr2	173585920	173585921	m6AIP_abcam_peak_5288a	0	-
chr2	173586098	173586099	m6AIP_abcam_peak_5288b	0	-
chr2	173586229	173586230	m6AIP_abcam_peak_5288c	0	-
chr2	173586384	173586385	m6AIP_abcam_peak_5288d	0	-
chr2	173635789	173635790	m6AIP_abcam_peak_5289	0	-
chr2	173636571	173636572	m6AIP_abcam_peak_5290	0	-
chr2	173637148	173637149	m6AIP_abcam_peak_5291a	0	-
chr2	173637506	173637507	m6AIP_abcam_peak_5291b	0	-
chr2	174289739	174289740	m6AIP_abcam_peak_5295a	0	-
chr2	174289980	174289981	m6AIP_abcam_peak_5295b	0	-
chr2	174290122	174290123	m6AIP_abcam_peak_5295c	0	-
chr2	174292767	174292768	m6AIP_abcam_peak_5296	0	-
chr2	179505939	179505940	m6AIP_abcam_peak_5322	0	+
chr2	179506447	179506448	m6AIP_abcam_peak_5323	0	+
chr2	179556776	179556777	m6AIP_abcam_peak_5325	0	+
chr2	180220776	180220777	m6AIP_abcam_peak_5329	0	-
chr2	181361332	181361333	m6AIP_abcam_peak_5346	0	-
chr2	181364825	181364826	m6AIP_abcam_peak_5347	0	-
chr3	7522555	7522556	m6AIP_abcam_peak_5355	0	+
chr3	8510080	8510081	m6AIP_abcam_peak_5360	0	+
chr3	8548540	8548541	m6AIP_abcam_peak_5361	0	+
chr3	8882320	8882321	m6AIP_abcam_peak_5363a	0	-
chr3	8882459	8882460	m6AIP_abcam_peak_5363b	0	-
chr3	8882512	8882513	m6AIP_abcam_peak_5363c	0	-
chr3	9464764	9464765	m6AIP_abcam_peak_5373	0	-
chr3	9496245	9496246	m6AIP_abcam_peak_5374	0	-
chr3	9510810	9510811	m6AIP_abcam_peak_5376	0	-
chr3	9522139	9522140	m6AIP_abcam_peak_5377	0	-
chr3	9534086	9534087	m6AIP_abcam_peak_5378	0	-
chr3	9559356	9559357	m6AIP_abcam_peak_5379	0	-
chr3	9608831	9608832	m6AIP_abcam_peak_5380	0	-
chr3	10318391	10318392	m6AIP_abcam_peak_5381	0	-
chr3	14890577	14890578	m6AIP_abcam_peak_5382	0	+
chr3	16198771	16198772	m6AIP_abcam_peak_5383	0	+
chr3	16206550	16206551	m6AIP_abcam_peak_5386	0	+
chr3	18222088	18222089	m6AIP_abcam_peak_5388	0	-
chr3	19194973	19194974	m6AIP_abcam_peak_5389	0	+
chr3	20074349	20074350	m6AIP_abcam_peak_5393	0	+
chr3	22160827	22160828	m6AIP_abcam_peak_5394	0	+
chr3	22173050	22173051	m6AIP_abcam_peak_5395	0	+
chr3	32347116	32347117	m6AIP_abcam_peak_5410	0	-
chr3	32357986	32357987	m6AIP_abcam_peak_5411	0	-
chr3	34650603	34650604	m6AIP_abcam_peak_5417	0	+
chr3	37481591	37481592	m6AIP_abcam_peak_5429	0	+
chr3	38455492	38455493	m6AIP_abcam_peak_5434	0	-
chr3	41575704	41575705	m6AIP_abcam_peak_5447	0	+
chr3	41582334	41582335	m6AIP_abcam_peak_5448a	0	+
chr3	41582502	41582503	m6AIP_abcam_peak_5448b	0	+
chr3	51262411	51262412	m6AIP_abcam_peak_5457	0	-
chr3	52299716	52299717	m6AIP_abcam_peak_5462	0	+
chr3	63313760	63313761	m6AIP_abcam_peak_5474	0	+
chr3	67589100	67589101	m6AIP_abcam_peak_5481	0	+
chr3	68514701	68514702	m6AIP_abcam_peak_5483	0	+
chr3	68534930	68534931	m6AIP_abcam_peak_5484	0	+
chr3	69085229	69085230	m6AIP_abcam_peak_5487a	0	-
chr3	69085328	69085329	m6AIP_abcam_peak_5487b	0	-
chr3	69591909	69591910	m6AIP_abcam_peak_5489	0	-
chr3	69728822	69728823	m6AIP_abcam_peak_5490	0	+
chr3	75649231	75649232	m6AIP_abcam_peak_5492	0	-
chr3	81050149	81050150	m6AIP_abcam_peak_5497	0	+
chr3	81057199	81057200	m6AIP_abcam_peak_5498	0	+
chr3	81066426	81066427	m6AIP_abcam_peak_5500	0	+
chr3	85639265	85639266	m6AIP_abcam_peak_5510	0	+
chr3	86108511	86108512	m6AIP_abcam_peak_5513	0	+
chr3	86863306	86863307	m6AIP_abcam_peak_5515	0	-
chr3	87172342	87172343	m6AIP_abcam_peak_5517	0	-
chr3	87860755	87860756	m6AIP_abcam_peak_5520	0	-
chr3	87920880	87920881	m6AIP_abcam_peak_5523	0	+
chr3	87923110	87923111	m6AIP_abcam_peak_5524	0	+
chr3	88117451	88117452	m6AIP_abcam_peak_5528	0	+
chr3	88424618	88424619	m6AIP_abcam_peak_5531	0	-
chr3	88623929	88623930	m6AIP_abcam_peak_5537	0	+
chr3	88803835	88803836	m6AIP_abcam_peak_5540	0	+
chr3	90095121	90095122	m6AIP_abcam_peak_5558	0	+
chr3	90401992	90401993	m6AIP_abcam_peak_5560	0	-
chr3	94847404	94847405	m6AIP_abcam_peak_5564	0	+
chr3	94999284	94999285	m6AIP_abcam_peak_5570	0	+
chr3	95105312	95105313	m6AIP_abcam_peak_5575a	0	-
chr3	95105443	95105444	m6AIP_abcam_peak_5575b	0	-
chr3	95172181	95172182	m6AIP_abcam_peak_5576	0	+
chr3	95291985	95291986	m6AIP_abcam_peak_5580	0	+
chr3	95473498	95473499	m6AIP_abcam_peak_5582	0	+
chr3	95742859	95742860	m6AIP_abcam_peak_5585	0	-
chr3	95849382	95849383	m6AIP_abcam_peak_5591	0	-
chr3	96723003	96723004	m6AIP_abcam_peak_5600	0	-
chr3	96781104	96781105	m6AIP_abcam_peak_5601	0	+
chr3	102184573	102184574	m6AIP_abcam_peak_5622c	0	-
chr3	103280883	103280884	m6AIP_abcam_peak_5624	0	+
chr3	103291752	103291753	m6AIP_abcam_peak_5625	0	+
chr3	104177421	104177422	m6AIP_abcam_peak_5635	0	-
chr3	104178752	104178753	m6AIP_abcam_peak_5636	0	-
chr3	104655446	104655447	m6AIP_abcam_peak_5638	0	+
chr3	105798866	105798867	m6AIP_abcam_peak_5643	0	-
chr3	108145616	108145617	m6AIP_abcam_peak_5653	0	-
chr3	108383903	108383904	m6AIP_abcam_peak_5656a	0	+
chr3	108384100	108384101	m6AIP_abcam_peak_5656b	0	+
chr3	116395957	116395958	m6AIP_abcam_peak_5669	0	-
chr3	116521584	116521585	m6AIP_abcam_peak_5670a	0	+
chr3	116521696	116521697	m6AIP_abcam_peak_5670b	0	+
chr3	116623458	116623459	m6AIP_abcam_peak_5672	0	+
chr3	116638382	116638383	m6AIP_abcam_peak_5673	0	-
chr3	121437553	121437554	m6AIP_abcam_peak_5676	0	+
chr3	122440668	122440669	m6AIP_abcam_peak_5680	0	+
chr3	122547708	122547709	m6AIP_abcam_peak_5683a	0	-
chr3	122547847	122547848	m6AIP_abcam_peak_5683b	0	-
chr3	122606507	122606508	m6AIP_abcam_peak_5684	0	-
chr3	122940867	122940868	m6AIP_abcam_peak_5685	0	-
chr3	126947522	126947523	m6AIP_abcam_peak_5689	0	-
chr3	127579597	127579598	m6AIP_abcam_peak_5694	0	+
chr3	127616658	127616659	m6AIP_abcam_peak_5696	0	+
chr3	129829909	129829910	m6AIP_abcam_peak_5698	0	-
chr3	130728546	130728547	m6AIP_abcam_peak_5701	0	-
chr3	132669617	132669618	m6AIP_abcam_peak_5702	0	-
chr3	133345907	133345908	m6AIP_abcam_peak_5705	0	+
chr3	133513138	133513139	m6AIP_abcam_peak_5709	0	-
chr3	135249181	135249182	m6AIP_abcam_peak_5712	0	+
chr3	135556232	135556233	m6AIP_abcam_peak_5719	0	+
chr3	138780488	138780489	m6AIP_abcam_peak_5722	0	+
chr3	138991619	138991620	m6AIP_abcam_peak_5724	0	-
chr3	139002225	139002226	m6AIP_abcam_peak_5725	0	-
chr3	139014197	139014198	m6AIP_abcam_peak_5726	0	-
chr3	142827294	142827295	m6AIP_abcam_peak_5728	0	-
chr3	144528380	144528381	m6AIP_abcam_peak_5729	0	-
chr3	144542041	144542042	m6AIP_abcam_peak_5730a	0	-
chr3	144542147	144542148	m6AIP_abcam_peak_5730b	0	-
chr3	145578740	145578741	m6AIP_abcam_peak_5736	0	+
chr3	152398956	152398957	m6AIP_abcam_peak_5746	0	+
chr3	152423869	152423870	m6AIP_abcam_peak_5748	0	+
chr3	152454916	152454917	m6AIP_abcam_peak_5751	0	+
chr3	153281006	153281007	m6AIP_abcam_peak_5752	0	-
chr3	153292660	153292661	m6AIP_abcam_peak_5753	0	-
chr3	153293280	153293281	m6AIP_abcam_peak_5754	0	-
chr3	153322672	153322673	m6AIP_abcam_peak_5755	0	-
chr3	153329950	153329951	m6AIP_abcam_peak_5756	0	-
chr3	153352518	153352519	m6AIP_abcam_peak_5757	0	-
chr3	153353564	153353565	m6AIP_abcam_peak_5758	0	-
chr3	153624248	153624249	m6AIP_abcam_peak_5759	0	-
chr3	153625066	153625067	m6AIP_abcam_peak_5760	0	-
chr3	153649953	153649954	m6AIP_abcam_peak_5761	0	-
chr3	157984798	157984799	m6AIP_abcam_peak_5765	0	+
chr3	158056967	158056968	m6AIP_abcam_peak_5768	0	+
chr4	3580940	3580941	m6AIP_abcam_peak_5769	0	+
chr4	4787250	4787251	m6AIP_abcam_peak_5774	0	-
chr4	5738058	5738059	m6AIP_abcam_peak_5775	0	+
chr4	6211137	6211138	m6AIP_abcam_peak_5777	0	+
chr4	9622148	9622149	m6AIP_abcam_peak_5782	0	-
chr4	11513004	11513005	m6AIP_abcam_peak_5792	0	+
chr4	11608953	11608954	m6AIP_abcam_peak_5796	0	+
chr4	24512379	24512380	m6AIP_abcam_peak_5810a	0	+
chr4	24512517	24512518	m6AIP_abcam_peak_5810b	0	+
chr4	24568077	24568078	m6AIP_abcam_peak_5812	0	+
chr4	24578219	24578220	m6AIP_abcam_peak_5813	0	+
chr4	25681508	25681509	m6AIP_abcam_peak_5819	0	-
chr4	32761208	32761209	m6AIP_abcam_peak_5832	0	+
chr4	33383219	33383220	m6AIP_abcam_peak_5835	0	+
chr4	41265917	41265918	m6AIP_abcam_peak_5854	0	-
chr4	44013622	44013623	m6AIP_abcam_peak_5867	0	+
chr4	44015718	44015719	m6AIP_abcam_peak_5868	0	+
chr4	44780689	44780690	m6AIP_abcam_peak_5873	0	+
chr4	44802609	44802610	m6AIP_abcam_peak_5874	0	+
chr4	44820919	44820920	m6AIP_abcam_peak_5875	0	+
chr4	44923106	44923107	m6AIP_abcam_peak_5876	0	+
chr4	45519951	45519952	m6AIP_abcam_peak_5882	0	-
chr4	46471395	46471396	m6AIP_abcam_peak_5884	0	+
chr4	46472084	46472085	m6AIP_abcam_peak_5885	0	+
chr4	47370820	47370821	m6AIP_abcam_peak_5886	0	+
chr4	48463303	48463304	m6AIP_abcam_peak_5887	0	-
chr4	48543776	48543777	m6AIP_abcam_peak_5889	0	+
chr4	48586244	48586245	m6AIP_abcam_peak_5892	0	+
chr4	48624784	48624785	m6AIP_abcam_peak_5893	0	+
chr4	48671770	48671771	m6AIP_abcam_peak_5894	0	+
chr4	49635633	49635634	m6AIP_abcam_peak_5896	0	+
chr4	49636032	49636033	m6AIP_abcam_peak_5897	0	+
chr4	52479484	52479485	m6AIP_abcam_peak_5899	0	+
chr4	53451400	53451401	m6AIP_abcam_peak_5901a	0	+
chr4	53451542	53451543	m6AIP_abcam_peak_5901b	0	+
chr4	53695233	53695234	m6AIP_abcam_peak_5902	0	+
chr4	54948737	54948738	m6AIP_abcam_peak_5904	0	+
chr4	54963335	54963336	m6AIP_abcam_peak_5905	0	+
chr4	54964243	54964244	m6AIP_abcam_peak_5906a	0	+
chr4	54964408	54964409	m6AIP_abcam_peak_5906b	0	+
chr4	54998484	54998485	m6AIP_abcam_peak_5907	0	+
chr4	55070415	55070416	m6AIP_abcam_peak_5914	0	+
chr4	56766896	56766897	m6AIP_abcam_peak_5917	0	-
chr4	56821644	56821645	m6AIP_abcam_peak_5918	0	-
chr4	56897225	56897226	m6AIP_abcam_peak_5920	0	-
chr4	56914206	56914207	m6AIP_abcam_peak_5921	0	-
chr4	57198912	57198913	m6AIP_abcam_peak_5922	0	-
chr4	57253544	57253545	m6AIP_abcam_peak_5923	0	-
chr4	57263664	57263665	m6AIP_abcam_peak_5924	0	-
chr4	59510317	59510318	m6AIP_abcam_peak_5932a	0	-
chr4	59510415	59510416	m6AIP_abcam_peak_5932b	0	-
chr4	63433242	63433243	m6AIP_abcam_peak_5945a	0	-
chr4	63433425	63433426	m6AIP_abcam_peak_5945b	0	-
chr4	70277316	70277317	m6AIP_abcam_peak_5949	0	-
chr4	74282086	74282087	m6AIP_abcam_peak_5952	0	+
chr4	74303011	74303012	m6AIP_abcam_peak_5953	0	+
chr4	74332865	74332866	m6AIP_abcam_peak_5954	0	+
chr4	74340404	74340405	m6AIP_abcam_peak_5955	0	+
chr4	83316974	83316975	m6AIP_abcam_peak_5959	0	-
chr4	83319773	83319774	m6AIP_abcam_peak_5960	0	-
chr4	83482821	83482822	m6AIP_abcam_peak_5962	0	-
chr4	84327223	84327224	m6AIP_abcam_peak_5966	0	-
chr4	85252706	85252707	m6AIP_abcam_peak_5967a	0	+
chr4	85252828	85252829	m6AIP_abcam_peak_5967b	0	+
chr4	85271725	85271726	m6AIP_abcam_peak_5968	0	+
chr4	86762723	86762724	m6AIP_abcam_peak_5972	0	+
chr4	94504144	94504145	m6AIP_abcam_peak_5982	0	-
chr4	94629620	94629621	m6AIP_abcam_peak_5983	0	+
chr4	99084209	99084210	m6AIP_abcam_peak_5995	0	-
chr4	99741012	99741013	m6AIP_abcam_peak_5998	0	+
chr4	104404333	104404334	m6AIP_abcam_peak_6005	0	+
chr4	104404880	104404881	m6AIP_abcam_peak_6006	0	+
chr4	104509696	104509697	m6AIP_abcam_peak_6007	0	+
chr4	106317482	106317483	m6AIP_abcam_peak_6009a	0	+
chr4	106317620	106317621	m6AIP_abcam_peak_6009b	0	+
chr4	106921408	106921409	m6AIP_abcam_peak_6017	0	+
chr4	106931496	106931497	m6AIP_abcam_peak_6018	0	+
chr4	106950591	106950592	m6AIP_abcam_peak_6019	0	+
chr4	108719569	108719570	m6AIP_abcam_peak_6033	0	-
chr4	109677468	109677469	m6AIP_abcam_peak_6036	0	+
chr4	109745210	109745211	m6AIP_abcam_peak_6037	0	+
chr4	109885542	109885543	m6AIP_abcam_peak_6038	0	+
chr4	116076819	116076820	m6AIP_abcam_peak_6043	0	+
chr4	116376770	116376771	m6AIP_abcam_peak_6047	0	-
chr4	116380932	116380933	m6AIP_abcam_peak_6048	0	-
chr4	117172391	117172392	m6AIP_abcam_peak_6055	0	-
chr4	117550866	117550867	m6AIP_abcam_peak_6060	0	+
chr4	117622475	117622476	m6AIP_abcam_peak_6061	0	+
[truncated: 1,120 more rows]
