# Supplementary material for: Acute depletion of METTL3 implicates N6-methyladenosine in alternative intron/exon inclusion in the nascent transcriptome
Source: Genome Res. 2021 Aug;31(8):1395–408. doi: 10.1101/gr.271635.120 (PMC8327914; doi:10.1101/gr.271635.120)
Supplement: Supplemental Material [file supp_gr.271635.120_Supplemental_Data_S2.zip]

Archive with 5 entries (4 files):
- Supplemental_Data_S2/
- Supplemental_Data_S2/DataS2_Legend_ReadMe.txt
- Supplemental_Data_S2/METTL3_C3_dTAG13_4sU30m_gene_TE_analysis.txt
- Supplemental_Data_S2/METTL3_dTAG3h_4sU.xlsx
- Supplemental_Data_S2/METTL3_H5_dTAG13_4sU30m_gene_TE_analysis.txt
