# Supplementary material for: Acute depletion of METTL3 implicates N6-methyladenosine in alternative intron/exon inclusion in the nascent transcriptome
Source: Genome Res. 2021 Aug;31(8):1395–408. doi: 10.1101/gr.271635.120 (PMC8327914; doi:10.1101/gr.271635.120)
Supplement: Supplemental Material [file supp_gr.271635.120_Supplemental_Data_S2.zip › Supplemental_Data_S2/DataS2_Legend_ReadMe.txt]

Supplemental Data S2: Differentially expressed genes between control and dTAG-13 treatment.

The differentially expressed genes and transposon elements called in C3 and H5 clones, separate
and comment lists, are listed.
