# Supplementary material for: Acute depletion of METTL3 implicates N6-methyladenosine in alternative intron/exon inclusion in the nascent transcriptome
Source: Genome Res. 2021 Aug;31(8):1395–408. doi: 10.1101/gr.271635.120 (PMC8327914; doi:10.1101/gr.271635.120)
Supplement: Supplemental Material [file supp_gr.271635.120_Supplemental_Data_S2.zip › Supplemental_Data_S2/METTL3_C3_dTAG13_4sU30m_gene_TE_analysis.txt]

baseMean	log2FoldChange	lfcSE	stat	pvalue	padj
0610005C13Rik	12.8905324192811	0.14282093918583	0.526007714826684	0.271518715714823	0.785992107113278	0.99999904186873
0610007P14Rik	705.274226418484	-0.00664710327830404	0.168737520503154	-0.0393931548744063	0.968576937294112	0.99999904186873
0610009B22Rik	356.749323666974	0.0939176263832317	0.194724150124137	0.482311137695858	0.629584936432388	0.99999904186873
0610009L18Rik	95.0915963254779	-0.32805814827438	0.229159982761611	-1.43156821850371	0.152267430576127	0.99999904186873
0610009O20Rik	426.789469875227	-0.21291893120466	0.17005398582794	-1.25206669028088	0.210545564017195	0.99999904186873
0610010F05Rik	357.01601913417	-0.00176656448699354	0.162744284731889	-0.010854848082093	0.9913392543851	0.99999904186873
0610010K14Rik	310.93889365066	0.135202448317214	0.174707232134939	0.773880088792127	0.439001705307233	0.99999904186873
0610011F06Rik	136.728907128357	-0.00481335463874293	0.205690391795401	-0.0234009697620234	0.981330431460663	0.99999904186873
0610012G03Rik	359.267560644689	-0.000156099537780202	0.172716484658258	-0.000903790614364724	0.999278879520773	0.99999904186873
0610030E20Rik	355.896906062332	-0.0677688746141073	0.16611763759814	-0.407957129621895	0.683305149049535	0.99999904186873
0610031J06Rik	427.200712085539	0.0720571054646861	0.169255854365917	0.425728880898291	0.670305414754223	0.99999904186873
0610037L13Rik	339.971309768535	-0.147983757482311	0.170118739677681	-0.869885103561736	0.384363196969347	0.99999904186873
0610038B21Rik	9.09789730108748	0.292524065013264	0.606567440397789	0.482261403318031	0.629620261930337	0.99999904186873
0610039K10Rik	5.3476225421232	-0.0935858310143564	0.773286291217415	-0.121023522694319	0.903672403719237	0.99999904186873
0610040B10Rik	42.1415803780957	-0.223542504994036	0.317405046293119	-0.704281509083499	0.481257479311663	0.99999904186873
0610040F04Rik	26.1206385080461	0.218781720331451	0.414287403832341	0.528091654024775	0.597435723232419	0.99999904186873
0610040J01Rik	15.4444171052428	0.158379583394152	0.49078142887504	0.322708998498958	0.74691563665946	0.99999904186873
0610043K17Rik	10.3885669925573	0.0895144947477387	0.608046164083876	0.14721660958524	0.882961050884124	0.99999904186873
1010001N08Rik	0.909279281480128	0.753379794482865	2.07839725405338	0.362481134447994	0.716992518902365	0.99999904186873
1110001J03Rik	44.2221694974617	-0.227923369380556	0.413158988190384	-0.551660198362981	0.581181184170908	0.99999904186873
1110002L01Rik	394.728646141607	-0.0834195324389922	0.166989467274136	-0.499549665021972	0.617392207806024	0.99999904186873
1110004E09Rik	238.298281044981	-0.0570529900913249	0.176305822652572	-0.323602415580756	0.746239058929753	0.99999904186873
1110004F10Rik	1195.23377586745	-0.0627786624301864	0.180967455442127	-0.346905813958702	0.728662078672777	0.99999904186873
1110006O24Rik	45.7928065746128	0.00599794150212009	0.366498792676165	0.0163655150357339	0.986942791078226	0.99999904186873
1110007C09Rik	48.6377524796733	-0.187309500327407	0.300104118080668	-0.624148383985381	0.532530141077769	0.99999904186873
1110008F13Rik	718.187905701805	-0.00771391538976389	0.185149684084964	-0.0416631301743081	0.966767246283793	0.99999904186873
1110008L16Rik	685.578889744545	0.0370256144038699	0.173344867886021	0.213595100076543	0.830862820794711	0.99999904186873
1110008P14Rik	55.7068983145359	0.171666556253986	0.276404558183424	0.621069917884881	0.53455362103797	0.99999904186873
1110012L19Rik	467.126943762337	0.0516264943108881	0.185108097215137	0.278899168040642	0.780322207026067	0.99999904186873
1110017D15Rik	0.32760049770615	-2.0392862099536	3.47218069679783	-0.587321452433136	0.556987836070115	0.99999904186873
1110019D14Rik	40.7613664010948	-0.119220842222586	0.311865014615854	-0.382283477258385	0.702251108937818	0.99999904186873
1110020A21Rik	16.4710287167135	-0.646086895542288	0.463963069000089	-1.39253949012516	0.163759091975325	0.99999904186873
1110028F18Rik	1.25928640808997	0.412966985529032	1.69095167791156	0.244221636208478	0.807059171048181	0.99999904186873
1110032A03Rik	58.8797203622282	-0.0900644818029167	0.267926459160538	-0.336153741907779	0.736754933745168	0.99999904186873
1110032F04Rik	63.1643407880781	-0.240395380439342	0.290335338480104	-0.827992147624206	0.407674946922901	0.99999904186873
1110034G24Rik	81.8141065412645	-0.143636407826053	0.297600030188788	-0.482649170885281	0.629344859558894	0.99999904186873
1110036E04Rik	10.3511539792492	-0.281804858102018	0.613804447339775	-0.459111789305794	0.646153891065811	0.99999904186873
1110037F02Rik	1447.12981886512	-0.0525184733020717	0.14869520233363	-0.353195479597487	0.723941896545858	0.99999904186873
1110038B12Rik	5056.86154939723	0.0366724560528354	0.145200461122887	0.25256432224274	0.800604903023794	0.99999904186873
1110038F14Rik	227.797899255587	-0.144423397635242	0.186856134929513	-0.772912260492395	0.43957430823481	0.99999904186873
1110046J04Rik	5.14488998054711	0.151284877619447	0.792718401300064	0.19084315107526	0.848648480275968	0.99999904186873
1110051M20Rik	61.2963214379195	-0.0671690037285959	0.264917365700784	-0.253547001537307	0.799845545402376	0.99999904186873
1110054M08Rik	19.4408290364468	-0.310941318006011	0.443620115333602	-0.700917986489821	0.483354198898026	0.99999904186873
1110057K04Rik	218.865965159955	-0.341447793992142	0.199585107379074	-1.71078793641465	0.0871202673414955	0.99999904186873
1110058L19Rik	54.0626774068899	-0.0980471249776363	0.346249997525563	-0.283168594016806	0.77704760182316	0.99999904186873
1110059E24Rik	530.834580254057	0.0339285878485433	0.212918763114208	0.159349919905106	0.873393192777778	0.99999904186873
1110059G10Rik	263.461376656164	0.0190816632399754	0.203273269546707	0.0938719748175787	0.925210856365272	0.99999904186873
1110065P20Rik	112.137095560215	-0.0116072552886284	0.248310404425866	-0.0467449413385084	0.96271651146471	0.99999904186873
1190002F15Rik	16.1385668117618	0.266017563352546	0.471007544381259	0.564784081541626	0.572220635666919	0.99999904186873
1190002N15Rik	1511.92743459456	0.12574433227364	0.186773046229306	0.673246674572415	0.500790371713069	0.99999904186873
1190005I06Rik	47.2861729038487	0.138130470123028	0.317945916411721	0.434446435676681	0.663964283695547	0.99999904186873
1190007I07Rik	94.8022765459386	0.134685971326308	0.228984204558942	0.588188917160175	0.556405495529046	0.99999904186873
1200014J11Rik	1227.51063686602	0.0359626589565343	0.148137554631976	0.24276530718951	0.80818721253067	0.99999904186873
1300002E11Rik	185.533262002821	0.103982964772695	0.290160284144058	0.358363878362726	0.720071019883233	0.99999904186873
1300002K09Rik	6.08962703429587	0.00605427683981127	0.786555278663627	0.00769720451192904	0.993858580002058	0.99999904186873
1300017J02Rik	2.6450520862654	0.617105649285846	1.19695359611294	0.515563553415833	0.606159271219099	0.99999904186873
1500004A13Rik	58.0341212871511	-0.304300548427524	0.275747601391163	-1.10354739947803	0.269789519415462	0.99999904186873
1500009C09Rik	2.34382190788083	0.582471942165476	1.18345845237637	0.492177770158202	0.622593677945117	0.99999904186873
1500009L16Rik	82.9912243253903	0.145033095461388	0.273657901998274	0.529979563543912	0.596126100185817	0.99999904186873
1500011B03Rik	348.863427988105	-0.130854415736424	0.18423335952896	-0.710264504056088	0.477540127176699	0.99999904186873
1500011K16Rik	320.674168458092	-0.0658955940648636	0.18263702631782	-0.360800848510278	0.71824832844899	0.99999904186873
1500012F01Rik	5639.60956048801	0.00981691707371964	0.224494793816105	0.0437289297753656	0.965120478641552	0.99999904186873
1500015A07Rik	482.936485185185	0.0500700291385915	0.171236775040037	0.292402313269942	0.769979039746967	0.99999904186873
1500015O10Rik	4.4038536121311	0.241489089564501	0.977812058344216	0.246968819318334	0.804932355300705	0.99999904186873
1500017E21Rik	0.357072224185933	-2.14091574246621	3.3639684134197	-0.63642563762655	0.524499035039481	0.99999904186873
1600002D24Rik	2.16708393608456	0.0518165052746305	1.26191834379137	0.0410616943081675	0.967246712345952	0.99999904186873
1600002H07Rik	308.132861648396	0.175550853258758	0.179541406280735	0.977773633922985	0.328186294067809	0.99999904186873
1600002K03Rik	68.4053372036404	0.259769712329234	0.360653424627306	0.72027518551273	0.471355579930743	0.99999904186873
1600010M07Rik	0.527621183803938	0.738357494043983	2.72046251499172	0.27140881007369	0.786076626805342	0.99999904186873
1600012H06Rik	773.443108421137	0.0504088159359774	0.165032888711453	0.305447091967913	0.760025660108204	0.99999904186873
1600014C10Rik	214.463070183817	0.25669706735224	0.208616346551469	1.23047436883815	0.218519519375752	0.99999904186873
1600014C23Rik	3.45296511962121	-0.944641637845181	0.990256195219318	-0.953936609945637	0.34011573056449	0.99999904186873
1600014K23Rik	2.14030262665352	-0.92520931304569	1.31961148880563	-0.701122505293655	0.483226566546749	0.99999904186873
1600016N20Rik	32.7223069899317	0.341945353617291	0.34414370727874	0.993612105597302	0.320411748331798	0.99999904186873
1600020E01Rik	230.840122763876	-0.181545416505148	0.23570510506751	-0.770222674868031	0.441167815613804	0.99999904186873
1600023N17Rik	97.6528220990301	-0.21209817774453	0.263435254030106	-0.805124502130192	0.420747837816182	0.99999904186873
1600029O15Rik	7.1683926247057	-0.00392204922885042	0.705523268094719	-0.00555906432319659	0.99556453124905	0.99999904186873
1700001C19Rik	1.03375779360305	-1.11941184976237	1.97054795510053	-0.56807135642901	0.569986516412072	0.99999904186873
1700001G11Rik	46.5558218727389	-0.0485097781731818	0.321001345930347	-0.151120170641614	0.879880921357593	0.99999904186873
1700001G17Rik	23.8507222861378	-0.0360505498712894	0.41884974539447	-0.0860703635795154	0.931410482612578	0.99999904186873
1700001J11Rik	3.67417288640275	-0.625693020979131	0.96342329470329	-0.649447677276506	0.516049055589808	0.99999904186873
1700001K19Rik	7.57131358201963	-0.602937034950187	0.749823725436381	-0.80410503761973	0.421336315465445	0.99999904186873
1700001L05Rik	467.504563783899	-0.44624463367303	0.175733328050979	-2.53932841665399	0.0111065509901959	0.99999904186873
1700001L19Rik	0.978375437035847	-2.32817080993387	2.09231508397634	-1.11272476490936	0.26582665606446	0.99999904186873
1700001O22Rik	24.5641588710646	0.0562597218933472	0.388335505284305	0.144874010044894	0.884810346900081	0.99999904186873
1700001P01Rik	10.7482402405576	0.21904327139984	0.591143684438387	0.370541506517051	0.710979056149808	0.99999904186873
1700003D09Rik	4.54880260500114	0.199891937780717	0.85384595842766	0.234107728458204	0.814901346194455	0.99999904186873
1700003E16Rik	2.63096247755014	0.968632069546441	1.23323994764835	0.785436825488433	0.432197496649724	0.99999904186873
1700003F12Rik	5.6843132987667	-0.30813903500623	0.766567311850559	-0.40197257337044	0.687704211008872	0.99999904186873
1700003G18Rik	17.0466969179218	0.0747302585557803	0.490078300765946	0.152486364809427	0.878803343983063	0.99999904186873
1700003M02Rik	3.96402789648983	0.224376457383655	0.908386657153904	0.247005452597307	0.804904004240869	0.99999904186873
1700003M07Rik	8.87707875510191	-0.44464739151836	0.659866662868202	-0.673844303007577	0.500410305268546	0.99999904186873
1700007G11Rik	1.83368083718749	-0.399055458663506	1.40864642483578	-0.283290009208682	0.776954535235067	0.99999904186873
1700007J10Rik	0.695128400230166	1.41798714282005	2.26559456863369	0.625878593836492	0.531394576056613	0.99999904186873
1700007K09Rik	3.02170262211917	1.63472836824415	1.11616464803328	1.46459428823928	0.143031641273728	0.99999904186873
1700007K13Rik	86.8541045562076	-0.276558850658626	0.282562349531394	-0.978753365822716	0.327701856835927	0.99999904186873
1700007L15Rik	217.4967822183	-0.204695683868208	0.232037522694772	-0.882166304358756	0.377686880749021	0.99999904186873
1700008I05Rik	5.20140265678407	-0.433532527554624	0.840868973025366	-0.515576791940384	0.606150022977357	0.99999904186873
1700008J07Rik	356.523717896456	-0.0346753461491221	0.287777621706556	-0.120493546174623	0.904092191805364	0.99999904186873
1700008O03Rik	39.9522064729337	0.273121007545324	0.320644353798594	0.851787983507981	0.394331776991026	0.99999904186873
1700009P17Rik	0.481653551651669	2.20713411234094	2.71783555355496	0.812092589433524	0.416738505087879	0.99999904186873
1700010I14Rik	33.4482810204438	0.166281840426082	0.333704180912994	0.498291151076216	0.618278843966264	0.99999904186873
1700011B04Rik	0.405824769012481	0.359637569704513	2.9514527057444	0.12185103593378	0.903016994226978	0.99999904186873
1700011H14Rik	0.357072224185933	-2.14091574246621	3.3639684134197	-0.63642563762655	0.524499035039481	0.99999904186873
1700012D01Rik	38.8846201554466	0.377508178655616	0.388771983169857	0.971027221605833	0.331534723165187	0.99999904186873
1700012D14Rik	98.9816858184799	-0.167700146312399	0.249024320415039	-0.673428788131616	0.500674538974633	0.99999904186873
1700012L04Rik	1.72970012669181	-0.563803630928789	1.45653948425624	-0.387084344106666	0.698693767536269	0.99999904186873
1700013F07Rik	1.88874704799438	-1.18073460197385	1.33510535246304	-0.884375603614798	0.376493488119439	0.99999904186873
1700013G24Rik	1.82422025094426	-0.0208727610517785	1.30862247620599	-0.0159501777107585	0.987274139058642	0.99999904186873
1700013H16Rik	24.2189134487339	-0.387305911048473	0.532909548518684	-0.726776076962888	0.467363140411439	0.99999904186873
1700016D06Rik	6.92940984773807	0.0115871374534429	0.743302451794761	0.015588724920071	0.987562500801728	0.99999904186873
1700016G22Rik	2.0553024313749	0.176227110690098	1.2712378387118	0.138626388645478	0.889745389521364	0.99999904186873
1700016H13Rik	2.441451651336	0.648997557737626	1.16542936798524	0.556874209253536	0.577613376889442	0.99999904186873
1700016K19Rik	8.53565085012777	0.110808993406181	0.732417565863844	0.151292102443622	0.879745298911086	0.99999904186873
1700016L04Rik	1.77217172865402	0.551121275678714	1.39054960934892	0.396333415200309	0.691859079473953	0.99999904186873
1700017B05Rik	1055.03000147508	0.011128507345389	0.223387911160256	0.0498169631811704	0.960268248802921	0.99999904186873
1700017J07Rik	77.4615234809021	-0.0549612891215498	0.243856152834344	-0.225384057292522	0.821680513043034	0.99999904186873
1700018B08Rik	2.76499642026543	0.454223399288265	1.14113519004774	0.398045212565274	0.690596858586956	0.99999904186873
1700018B24Rik	5.37868403645605	-0.284270032561998	0.77199826388739	-0.368226258865608	0.712704532033027	0.99999904186873
1700018L02Rik	2.41303439752135	-1.62322500120615	1.28016863351582	-1.26797748258225	0.204805991938839	0.99999904186873
1700019A02Rik	20.8774616410442	0.13295515703141	0.411733126241599	0.322915861167298	0.746758963813359	0.99999904186873
1700019B03Rik	1.08382181733561	1.10001001026752	1.85102699927583	0.594270105567273	0.552331469869633	0.99999904186873
1700019B21Rik	3.96987355351873	0.130793277250026	0.988683289138764	0.132290369106936	0.894754624764541	0.99999904186873
1700019D03Rik	264.715630274229	-0.109176603176838	0.236832621245206	-0.460986339647028	0.644808405755181	0.99999904186873
1700019E08Rik	49.7082925106134	-0.107493129880412	0.309069580814052	-0.347795889835835	0.727993476632552	0.99999904186873
1700019G17Rik	96.9203325333217	0.112515441028859	0.250043182086324	0.449984039116947	0.65272194927454	0.99999904186873
1700019L03Rik	6.3486559286716	-1.02600173155618	0.752611468432115	-1.36325551043436	0.172801998046883	0.99999904186873
1700019M22Rik	5.30145485724458	0.196823103887555	0.784876306487009	0.250769582749295	0.801992259716215	0.99999904186873
1700019N19Rik	1.05527214575471	0.0935196800703629	1.78377428597294	0.0524279785877471	0.958187681078578	0.99999904186873
1700019O17Rik	1.82352265217048	-0.779756365551437	1.49450412986039	-0.52174922101037	0.601844949176973	0.99999904186873
1700020D05Rik	6.20276598741259	0.0414417586729396	0.752530279641875	0.0550698886065574	0.956082785139108	0.99999904186873
1700020I14Rik	527.517978345213	-0.119815124187071	0.188475463197007	-0.635706750123928	0.524967575947487	0.99999904186873
1700020L24Rik	1.43564316792362	-1.94610663403238	1.63641139651154	-1.18925267703527	0.234340251229774	0.99999904186873
1700020M21Rik	5.50798094233178	-0.120377090957239	0.794649924143548	-0.151484430187265	0.879593592013008	0.99999904186873
1700020N01Rik	3.22045813921955	0.623677690739403	1.07916698478465	0.577925102910609	0.563314686441462	0.99999904186873
1700020N15Rik	2.42934370388202	0.892570117800001	1.30608205990781	0.6833951289883	0.494357197152292	0.99999904186873
1700021F05Rik	267.285440943688	0.171411932004527	0.171617375236176	0.9988028995819	0.317890181129815	0.99999904186873
1700021K19Rik	390.203932740971	0.0888978094227016	0.173877412288087	0.511267152259044	0.609164002532132	0.99999904186873
1700021N21Rik	4.69636094140282	0.652161964805298	0.849478914572693	0.767720014726145	0.442653542739073	0.99999904186873
1700022A21Rik	0.754909840723452	1.5568725235021	2.20022713965303	0.707596272877362	0.479196008063227	0.99999904186873
1700023E05Rik	1.52536947754538	0.936211786106869	1.47749441164005	0.633648275574628	0.526310388008003	0.99999904186873
1700023F06Rik	8.13997348914833	-0.176677216796057	0.632966726924599	-0.279125598993932	0.780148438388238	0.99999904186873
1700023L04Rik	0.448612757785853	-1.09408752191164	2.85665451365814	-0.382996094445663	0.7017226598864	0.99999904186873
1700024B18Rik	12.5957211152541	-0.246657681701497	0.554648593335991	-0.444709830088902	0.656529464486841	0.99999904186873
1700024G13Rik	17.4598355363614	-0.314709507943098	0.461037190637512	-0.682611976504378	0.49485206419575	0.99999904186873
1700024P16Rik	2.83282716577292	-0.111384284881168	1.06071636490751	-0.105008547587441	0.916369026227335	0.99999904186873
1700025G04Rik	251.626860295208	-0.15098113781011	0.190973887624832	-0.79058524538555	0.429186059617266	0.99999904186873
1700026D08Rik	1.97679155140424	0.643705330538387	1.28075043246804	0.502600127409637	0.61524543968256	0.99999904186873
1700026F02Rik	0.32760049770615	-2.0392862099536	3.47218069679783	-0.587321452433136	0.556987836070115	0.99999904186873
1700026L06Rik	3.4029497296859	0.399765365542291	0.969578043952998	0.412308599638288	0.68011324624126	0.99999904186873
1700027I24Rik	1.96954529459189	-1.40310123595492	1.34117360984204	-1.04617420567959	0.295480609712065	0.99999904186873
1700027J07Rik	0.561692046936156	-1.39931934398882	2.66828349816491	-0.524426787839895	0.599981728787313	0.99999904186873
1700028B04Rik	6.77309920531253	-0.501567679904685	0.734407963161003	-0.68295512176347	0.494635201197289	0.99999904186873
1700028D13Rik	0.307111015796183	1.57351561389257	3.56367631511385	0.441542798715799	0.658820084479329	0.99999904186873
1700028E10Rik	15.7558762785853	-1.13535765628768	0.5328291513324	-2.13080994808297	0.033104802468747	0.99999904186873
1700028I16Rik	10.9125323498261	-0.646034872049044	0.599889794594265	-1.07692259123359	0.281514849509891	0.99999904186873
1700028J19Rik	3.67690361753147	0.677231167219757	0.959538387589695	0.705788508285658	0.480319669576707	0.99999904186873
1700028K03Rik	3.31699254017653	-0.319331268434929	0.989605777219255	-0.322685331660285	0.746933562024899	0.99999904186873
1700029F12Rik	2.08257040219663	-0.137712529479827	1.29936496974733	-0.105984486796351	0.915594660599788	0.99999904186873
1700029H14Rik	1.58989627459549	-0.406233923814848	1.44911241798495	-0.28033292570892	0.779222092004479	0.99999904186873
1700029I15Rik	20.6581577748713	0.154693020488399	0.441323221720049	0.350520917266683	0.725947794950688	0.99999904186873
1700029J07Rik	12.3527746165625	0.17731478492009	0.532204099915445	0.333170648155963	0.739005473007047	0.99999904186873
1700029M20Rik	3.87301468708417	0.417669532724218	0.951371130594686	0.439018506335314	0.660648126911161	0.99999904186873
1700029P11Rik	132.250024056872	-0.549043102095623	0.213552266410979	-2.57100105432267	0.0101405018237242	0.99999904186873
1700030A11Rik	0.722482926989863	-1.78744185361732	2.26464705636441	-0.789280540909903	0.429948057267132	0.99999904186873
1700030C10Rik	58.8453084557009	0.166652951234319	0.286691091546109	0.581297975934894	0.561039644529893	0.99999904186873
1700030J22Rik	83.9495693529919	0.395824864283604	0.282850532475545	1.39941353767056	0.161689009609524	0.99999904186873
1700030K09Rik	178.905890883621	0.120292132204411	0.186253220860167	0.645852628206211	0.518374801048916	0.99999904186873
1700030M09Rik	6.30156653761769	-1.15395609318445	0.789342412470606	-1.46192080262432	0.143762913679784	0.99999904186873
1700030N03Rik	0.645453800504744	1.23556574109875	2.33945173091096	0.528143293051673	0.597399884388308	0.99999904186873
1700031A10Rik	2.11184207595005	0.129251184121747	1.32731027549464	0.0973782743251802	0.922425997298903	0.99999904186873
1700031P21Rik	1.40111542154754	0.569633286208074	1.6247455385065	0.350598461548441	0.72588961087231	0.99999904186873
1700034F02Rik	7.22019804224993	-0.237407155663152	0.69191654643594	-0.34311530326314	0.731511718857568	0.99999904186873
1700034H15Rik	38.9298670181762	0.369948272212831	0.344645931081429	1.07341546453779	0.283084749010703	0.99999904186873
1700034P13Rik	2.47832902455092	0.361481475170249	1.25479511782383	0.288080077803587	0.773285442101102	0.99999904186873
1700037C18Rik	17.7759911562961	0.108650861217376	0.468543215187195	0.231890800454697	0.816622829972225	0.99999904186873
1700037H04Rik	314.601007238255	0.114143502045304	0.169286475076794	0.674262382706738	0.500144515202691	0.99999904186873
1700039E22Rik	2.66704761738688	-1.08756551006755	1.14256467659246	-0.951863410753309	0.34116625797499	0.99999904186873
1700042G07Rik	1.16773755477278	0.203351675414109	1.78724691361021	0.113779284700703	0.909412760351471	0.99999904186873
1700042G15Rik	14.9309070897229	0.865735259385963	0.53771792924121	1.61001746883841	0.107394042735934	0.99999904186873
1700042O10Rik	64.8396672068792	-0.506238194477416	0.291885147196493	-1.73437463104837	0.0828516333196769	0.99999904186873
1700044C05Rik	13.148336674085	0.16403978640572	0.517063629774993	0.317252610625706	0.751051932593253	0.99999904186873
1700048O20Rik	3.7409761275833	1.20658423943226	0.986782364676665	1.22274605082511	0.221425627717161	0.99999904186873
1700049E22Rik	1.78525556382884	-0.159533311019233	1.3723376311658	-0.11624931605476	0.907454953102652	0.99999904186873
1700049G17Rik	130.829420839628	-0.160708647991886	0.239519267089449	-0.670963342301262	0.50224388249004	0.99999904186873
1700051A21Rik	1.86095712772649	-0.818035717399873	1.4156187140375	-0.577864441383899	0.563355644031157	0.99999904186873
1700052K11Rik	279.594662463367	-0.153280225994052	0.177643219484541	-0.862854357395785	0.388217548274274	0.99999904186873
1700052N19Rik	734.580378851228	-0.0649175784684104	0.148494169581916	-0.43717257486395	0.661986197468698	0.99999904186873
1700054M17Rik	3.43954073528733	-0.639394613215316	1.02737530251094	-0.622357391357001	0.53370689118423	0.99999904186873
1700055C04Rik	13.3990218144513	-0.284999562779884	0.534013937265417	-0.533693117148426	0.593553871922242	0.99999904186873
1700055N04Rik	0.725492295789231	-1.88622305973316	2.26714386642474	-0.831982075627035	0.40541906199638	0.99999904186873
1700056E22Rik	6.01891417657023	-1.55211874349802	0.820289161633938	-1.8921604918031	0.0584696005531468	0.99999904186873
1700057G04Rik	0.86995754474998	-0.711045314126438	2.1124751357737	-0.336593459532491	0.736423387335291	0.99999904186873
1700057H15Rik	0.32760049770615	-2.0392862099536	3.47218069679783	-0.587321452433136	0.556987836070115	0.99999904186873
1700060C20Rik	0.242024520159405	1.29653347512794	3.89799392393455	0.332615571093361	0.73942448799094	0.99999904186873
1700061G19Rik	311.252609272548	0.0389942604634999	0.181885259588832	0.214389338375468	0.830243455132923	0.99999904186873
1700063D05Rik	1.49826370263674	-2.04983134019898	1.6614546970384	-1.23375698648472	0.217293471943365	0.99999904186873
1700064M15Rik	5.04624109032196	-0.888186768531452	0.873827476432174	-1.01643263972187	0.309423409207065	0.99999904186873
1700065D16Rik	7.02453869093771	-0.863522722324604	0.691547757375654	-1.2486812560879	0.211781679203954	0.99999904186873
1700066B17Rik	0.531614760041419	-1.1855819538812	2.70927012485629	-0.437601973684368	0.661674840219025	0.99999904186873
1700066B19Rik	5.91586065085235	-0.113560970028655	0.895932837986221	-0.126751655050288	0.899136960689241	0.99999904186873
1700066M21Rik	353.572364472747	-0.635591136945423	0.235191818575228	-2.70243727352328	0.00688331709253398	0.873898394706917
1700067G17Rik	1.00779298197007	0.699103855331364	1.81114366491969	0.386001325500792	0.6994956871343	0.99999904186873
1700067K01Rik	16.0305491857945	-0.124863412621162	0.477430541434426	-0.261532101080114	0.793682197599569	0.99999904186873
1700069L16Rik	0.242024520159405	1.29653347512794	3.89799392393455	0.332615571093361	0.73942448799094	0.99999904186873
1700069P05Rik	0.531614760041419	-1.1855819538812	2.70927012485629	-0.437601973684368	0.661674840219025	0.99999904186873
1700071M16Rik	3.31860671142833	-1.2938215503977	1.11049589376981	-1.1650844975262	0.243984791349169	0.99999904186873
1700080O16Rik	36.2850257692499	-0.463119857070915	0.330200154509759	-1.40254282363526	0.160753211984938	0.99999904186873
1700084C01Rik	34.8750638134964	-0.180002217388853	0.370736296292092	-0.485526286983874	0.627303070615885	0.99999904186873
1700084E18Rik	34.9408228275114	-0.0428715235633059	0.345007995552777	-0.124262405845454	0.901107512334925	0.99999904186873
1700084J12Rik	7.27257394368083	0.129302538073064	0.709736851093411	0.182183773991532	0.855438506376493	0.99999904186873
1700086L19Rik	1.50270064337609	0.627769039286965	1.50082501171693	0.418282634141873	0.675740484934735	0.99999904186873
1700086O06Rik	153.230210897198	-0.390998924851874	0.280528422502056	-1.39379433058698	0.163379720674727	0.99999904186873
1700088E04Rik	3.61703845839662	0.197290570739066	0.93937790053284	0.210022580504776	0.833650049359741	0.99999904186873
1700092M07Rik	41.6336973439627	-0.263976399034417	0.306890966784847	-0.860163470433731	0.389698937969008	0.99999904186873
1700093K21Rik	1.08630386194073	-0.186129448414356	1.8539164539478	-0.100397969939802	0.920028381378288	0.99999904186873
1700094D03Rik	146.910477290719	0.132908733792511	0.199282387316221	0.666936680067021	0.50481258013731	0.99999904186873
1700094J05Rik	1.44328953018869	0.169407456006872	1.59789690154269	0.10601901527146	0.915567265208153	0.99999904186873
1700096K18Rik	132.443809888127	-0.703799071027163	0.237796085580313	-2.95967475372702	0.0030796398310384	0.627298944045361
1700097N02Rik	25.3494002329547	-0.0320738600101599	0.386762837207176	-0.0829290121092452	0.933907985162089	0.99999904186873
1700101E01Rik	17.5631920256869	-0.235174937070848	0.474138179805619	-0.496005061577749	0.619890839831186	0.99999904186873
1700101I11Rik	1.80114590908638	-0.545711634899827	1.41643334888373	-0.385271665150988	0.700036152213591	0.99999904186873
1700102H20Rik	41.3860842191709	-0.457970390853909	0.319216051446319	-1.43467218762626	0.151380533228457	0.99999904186873
1700102P08Rik	68.1983029947311	0.16982405149118	0.26362001757029	0.644200137214158	0.519445661949914	0.99999904186873
1700104L18Rik	0.481156005604242	-1.09639305317089	2.79426672100391	-0.392372369083287	0.694783098810323	0.99999904186873
1700105P06Rik	52.6436868470918	-0.545363938090347	0.297941487865961	-1.8304397349848	0.0671842106086504	0.99999904186873
1700106J16Rik	2.38645314081667	-3.82265026379451	1.5478184445185	-2.46970197139864	0.013522565884917	0.99999904186873
1700108F19Rik	13.6752684711596	-0.0566632694787577	0.495633844494135	-0.114324859184285	0.908980276912015	0.99999904186873
1700109H08Rik	26.3167765035917	-0.2532183158075	0.409970302375955	-0.617650386723113	0.536805822808429	0.99999904186873
1700109K24Rik	0.62714886987882	-1.71215264644436	2.34838912306479	-0.729075360479398	0.465955565675961	0.99999904186873
1700110C19Rik	3.56700421281089	-0.641265727402257	1.00285688867343	-0.639438921589818	0.522537435703917	0.99999904186873
1700110K17Rik	19.1889648579307	-0.37926674347064	0.476321506146514	-0.796241065281608	0.425891933160297	0.99999904186873
1700111N16Rik	1.23380825784767	-0.326445729057996	1.65971332683009	-0.196688020624308	0.844071685134005	0.99999904186873
1700112H15Rik	0.349085071710971	1.72543946151276	3.40194400747739	0.507192198848741	0.612019968182511	0.99999904186873
1700113A16Rik	29.3454903712933	-0.157812801256695	0.390902545331984	-0.40371392599316	0.686423097818168	0.99999904186873
1700120C14Rik	3.2495023438281	0.232283735529109	1.06139799572472	0.218846970189071	0.826769256693833	0.99999904186873
1700120K04Rik	0.68517026793951	-0.202491856109976	2.31816681131044	-0.0873499935906292	0.930393316708682	0.99999904186873
1700121N20Rik	11.1568444711296	-0.0995205350687066	0.579506763345138	-0.171733172697132	0.863647305193723	0.99999904186873
1700123I01Rik	31.588640014895	0.0118661536388331	0.368888928497977	0.0321672805067614	0.974338649042049	0.99999904186873
1700123L14Rik	0.395580028057497	1.97633693148672	2.8885704585175	0.684192045812529	0.493853904351104	0.99999904186873
1700123M08Rik	9.20417369792729	0.332567251007959	0.597280681907792	0.556802289244808	0.577662519610582	0.99999904186873
1700123O20Rik	529.619628098872	-0.204510531715067	0.198953372821262	-1.02793196624416	0.303981831521256	0.99999904186873
1700124L16Rik	4.63096627099939	0.821929873372244	0.854138674753432	0.962290899202655	0.335903499228108	0.99999904186873
1700125G22Rik	20.0114979257169	-0.333242270324845	0.481542205248617	-0.692031283431936	0.488917683369712	0.99999904186873
1700125H03Rik	6.98246715658854	0.558479768439042	0.699251096256379	0.798682721312855	0.424474408247381	0.99999904186873
1700125H20Rik	1.50756209296688	0.886051793343359	1.50636707146646	0.588204435775922	0.556395080380873	0.99999904186873
1810009A15Rik	795.475068466338	-0.0130725712308222	0.153755275269764	-0.08502193637185	0.93224395114899	0.99999904186873
1810010D01Rik	5.87559256349736	0.504468385960616	0.842132203817191	0.599037043915406	0.549148182150805	0.99999904186873
1810010H24Rik	12.5976438127193	0.636185000000403	0.61361563716883	1.03678094472251	0.299837958087287	0.99999904186873
1810011O10Rik	16.0445060971657	-0.725529920998295	0.489312101432927	-1.48275491015574	0.138139539823509	0.99999904186873
1810012K16Rik	30.689273191735	0.210977426998304	0.383656796361883	0.549911871753474	0.582379821122764	0.99999904186873
1810013L24Rik	1824.13795142278	0.390706248528995	0.141468260780716	2.7617943867608	0.00574846673440888	0.819642918376946
1810014B01Rik	77.764968045729	-0.260397643787783	0.244094140278728	-1.06679186763942	0.286065831676077	0.99999904186873
1810019D21Rik	131.758507841961	0.0302152636743492	0.214260203041848	0.141021352754191	0.887853073853008	0.99999904186873
1810020O05Rik	0.701993445079896	1.23370673173799	2.28752341638035	0.539319826369317	0.589666190773344	0.99999904186873
1810021B22Rik	2.15859923756217	0.0920637492886364	1.29917886079344	0.0708630290000338	0.943506767956989	0.99999904186873
1810022K09Rik	432.223028659206	0.00615465047527165	0.170555600525402	0.0360858890374285	0.971213873917313	0.99999904186873
1810024B03Rik	19.599857163616	0.035439425052608	0.437398850096023	0.0810231326507325	0.935423555788073	0.99999904186873
1810026B05Rik	978.035449380218	0.201714818556624	0.167780765819325	1.2022523414504	0.229265775652573	0.99999904186873
1810026J23Rik	991.663275973222	-0.0534150012420582	0.152953901236522	-0.349222875717693	0.726921993683405	0.99999904186873
1810030O07Rik	896.652294174832	-0.0996063983566909	0.177313425580002	-0.561753279712876	0.574284127881375	0.99999904186873
1810032O08Rik	3157.86042495029	0.052738241626758	0.220636352298663	0.239027889453906	0.811083956802687	0.99999904186873
1810034E14Rik	10.5930351931673	0.0557427023505744	0.592534727460512	0.0940749963963745	0.925049582263875	0.99999904186873
1810037I17Rik	830.878801045136	0.07947623009126	0.180491740629507	0.440331672873607	0.659696904218999	0.99999904186873
1810041L15Rik	16.1166957190969	0.158073171640598	0.486380281757945	0.324999136620561	0.745181725133328	0.99999904186873
1810043G02Rik	105.104549666846	0.142663084937419	0.230518192059894	0.618879940288408	0.535995454270186	0.99999904186873
1810043H04Rik	75.0746538170773	-0.0411716632845684	0.271781028469088	-0.151488363689268	0.879590489337808	0.99999904186873
1810044D09Rik	40.9649203806032	0.22534507252971	0.305939019219122	0.736568591691507	0.461384740977111	0.99999904186873
1810055G02Rik	636.476246045773	0.131625633935837	0.237447744530998	0.554335162019842	0.579349490545416	0.99999904186873
1810058I24Rik	243.70677620865	-0.0643738306486497	0.185281879894293	-0.347437270635295	0.728262837259396	0.99999904186873
1810062G17Rik	1.41066256372874	-1.09166848550128	1.50895310410428	-0.723460843502684	0.469396802365223	0.99999904186873
1810062O18Rik	0.670147796035292	2.73141615246253	2.38567096775876	1.14492576276291	0.252239910897619	0.99999904186873
1810064F22Rik	0.701993445079896	1.23370673173799	2.28752341638035	0.539319826369317	0.589666190773344	0.99999904186873
2010001E11Rik	5.47014633383527	0.0403138262588531	0.794018596019091	0.0507718918183673	0.959507289059429	0.99999904186873
2010005H15Rik	0.512885320564046	0.739630728118133	2.74440881197331	0.269504574133151	0.787541422746139	0.99999904186873
2010010A06Rik	6.5690987451154	-0.137524174266136	0.731391495749757	-0.188030863176989	0.850852457352845	0.99999904186873
2010012O05Rik	29.94432199671	-0.2107384800022	0.37236071431254	-0.565952507614208	0.57142606586428	0.99999904186873
2010015L04Rik	67.9562386189239	-0.146808916843959	0.264370388617989	-0.555315281758335	0.578679027991901	0.99999904186873
2010107E04Rik	778.303780594117	-0.104871040128964	0.23383057380526	-0.448491565591005	0.653798471948006	0.99999904186873
2010107G12Rik	42.8912019475274	0.042645801475049	0.306658280094615	0.139066199229615	0.889397837749945	0.99999904186873
2010107G23Rik	66.9381649792262	0.0758939049110842	0.267391812724488	0.283830324263828	0.776540414377807	0.99999904186873
2010109A12Rik	17.9466345500226	-0.423775962776136	0.482976479769448	-0.877425672940488	0.380255473759841	0.99999904186873
2010111I01Rik	1417.5691796296	-0.290310445139409	0.175368414168801	-1.65543177496018	0.0978369449912293	0.99999904186873
2010204K13Rik	260.093564246973	-0.15146312610148	0.175038981981929	-0.865310826117105	0.386868210330036	0.99999904186873
2010300C02Rik	20.8183586602781	-0.624917089680757	0.425644154096341	-1.46816791365896	0.142058617635538	0.99999904186873
2010308F09Rik	0.690437225218901	1.20200310703193	2.29603245751814	0.523513116330778	0.600617225853717	0.99999904186873
2010315B03Rik	70.0087913520286	-0.294162339685684	0.252402097535021	-1.1654512484583	0.243836383087621	0.99999904186873
2010320M18Rik	279.546157148837	-0.0951700598450691	0.191291125786122	-0.497514244081956	0.618826460740381	0.99999904186873
2200002D01Rik	48.9317145749206	-0.205348159359491	0.299448708972216	-0.685754031347463	0.492868228418959	0.99999904186873
2210011C24Rik	29.4655610932096	0.351025798657498	0.364107007025117	0.964073175975116	0.335009239970348	0.99999904186873
2210013O21Rik	214.236154855651	-0.0851300864303172	0.212893974347797	-0.399870812178288	0.689251671272081	0.99999904186873
2210015D19Rik	65.63598880597	-0.436791176551593	0.273225478321203	-1.59864731223236	0.109898990788705	0.99999904186873
2210016F16Rik	318.642481757349	-0.0571112640740495	0.171867587732413	-0.332298048908258	0.739664213023436	0.99999904186873
2210016L21Rik	271.190707648478	-0.451192992137226	0.174393947264419	-2.58720557229615	0.00967578469202515	0.99999904186873
2210018M11Rik	1104.77882037641	0.080986295527468	0.225431735030367	0.359249754771921	0.719408258579434	0.99999904186873
2210039B01Rik	3.17586112549274	-0.00818488964470636	1.01250722354557	-0.00808378395172802	0.99355014383919	0.99999904186873
2210404O09Rik	184.363792005554	-0.207965883215342	0.198464364741036	-1.04787518649358	0.294696115954497	0.99999904186873
2210408F21Rik	1.17859617585999	-0.875532091359963	1.66705751201839	-0.525196092545068	0.599446880981008	0.99999904186873
2210408I21Rik	120.065452181179	-0.400213572169961	0.252600815039172	-1.58437165813538	0.113109167605086	0.99999904186873
2210409E12Rik	470.071937018259	-0.192211218832267	0.216416757695533	-0.888153121223083	0.374458391419292	0.99999904186873
2210416O15Rik	3.91357746176992	0.188431160492378	0.903864511103536	0.208472794514657	0.83485982280264	0.99999904186873
2210417A02Rik	18.7115242159836	-0.0463398361087164	0.430775217050492	-0.107573124624031	0.914334316695522	0.99999904186873
2210420H20Rik	37.5529862554591	-0.380834265899096	0.34617674820971	-1.10011509400508	0.271281978107991	0.99999904186873
2300002M23Rik	20.4054689013623	-0.512069978461869	0.437932826473678	-1.16928886693687	0.242287267111128	0.99999904186873
2300009A05Rik	43.3698412992504	0.181736648532059	0.324965012314954	0.559249893511368	0.575991186442984	0.99999904186873
2310001H17Rik	1.10086945060109	-0.346811526568898	1.82387358520933	-0.19015107701617	0.849190746475865	0.99999904186873
2310001K24Rik	2.96784507487548	0.882338967307652	1.15108875686672	0.766525571589624	0.443363642376231	0.99999904186873
2310002F09Rik	0.748658676005949	1.52215417924574	2.08170154025834	0.731206731516777	0.464652889119265	0.99999904186873
2310002J15Rik	3.26363253898027	-0.311090762620386	0.975793413821881	-0.31880801634225	0.749872099078701	0.99999904186873
2310003H01Rik	324.356463696649	0.0550550025946886	0.175061796117223	0.314488962273775	0.753149698359388	0.99999904186873
2310005A03Rik	0.478084484265636	-1.1844383589793	2.79994426285843	-0.423022120365396	0.672279122066912	0.99999904186873
2310005E17Rik	1.03824891588796	-0.174961043014174	1.98138646858336	-0.0883023306095685	0.929636386635084	0.99999904186873
2310007B03Rik	2.07450501350097	1.55980499928365	1.34367130961645	1.1608530956346	0.245701646220912	0.99999904186873
2310007L24Rik	2.58393760076378	-0.298323278165516	1.09863563048689	-0.271539780694447	0.78597590799993	0.99999904186873
2310009A05Rik	110.478301516535	-0.463432104035551	0.236691904535374	-1.95795502573385	0.0502352902393432	0.99999904186873
2310009B15Rik	31.9770096869601	-0.312053087518898	0.387413285977596	-0.805478538846351	0.420543585923175	0.99999904186873
2310010J17Rik	27.121226183214	-0.450197141968937	0.409239018207933	-1.10008362335625	0.271295688508088	0.99999904186873
2310011J03Rik	527.339595034569	-0.0825222659106376	0.189433273776788	-0.435627090559997	0.663107312200257	0.99999904186873
2310014L17Rik	149.335588921893	-0.773431796073331	0.208361181812607	-3.71197643123818	0.000205647140297745	0.1003125103305
2310015A10Rik	352.692018962582	0.341397556940424	0.191493926443429	1.78281140964165	0.0746170078344353	0.99999904186873
2310022A10Rik	682.232515861978	0.314564414581961	0.193855201637986	1.62267719372005	0.104658429158962	0.99999904186873
2310022B05Rik	433.501488044919	0.181126163491478	0.159862822260006	1.13300992019826	0.257210087417632	0.99999904186873
2310030G06Rik	86.8361846097119	0.0778696662832933	0.242291657691381	0.321388144458856	0.747916266326083	0.99999904186873
2310033P09Rik	434.618055121392	0.213918888697832	0.175474947023582	1.21908507354662	0.222811904589082	0.99999904186873
2310034G01Rik	19.7479992873008	-0.156311717532329	0.433261825229547	-0.360778883414234	0.718264749738498	0.99999904186873
2310035C23Rik	1298.46109167388	0.0380595823265753	0.143149696339161	0.265872602596387	0.790337325856573	0.99999904186873
2310036O22Rik	869.978198394673	-0.00951139727877633	0.191086630788089	-0.0497753152041508	0.960301437906481	0.99999904186873
2310039H08Rik	199.456649800095	-0.396210063502638	0.197790253937858	-2.00318294564261	0.0451576555134379	0.99999904186873
2310039L15Rik	30.6278642110746	-0.26032313630469	0.371650275940977	-0.700451884895231	0.483645143412681	0.99999904186873
2310040G24Rik	31.682371693706	0.0860784297747385	0.367209778627493	0.234412139285808	0.814665035372406	0.99999904186873
2310042E22Rik	8.76981534101536	0.0089946468148042	0.63879300865954	0.0140806907603432	0.98876560547091	0.99999904186873
2310045N01Rik	122.218565579982	-0.149450686940481	0.209967506054901	-0.71178007372914	0.476600973691879	0.99999904186873
2310047M10Rik	119.963543074924	-0.050242434860951	0.240354393300266	-0.209034809686981	0.834421064627954	0.99999904186873
2310057M21Rik	460.145288005715	0.0640706508176948	0.16772615886214	0.381995576911511	0.702464645429179	0.99999904186873
2310061I04Rik	174.19731388537	0.327131998733594	0.243269279666831	1.34473205651621	0.178711778521471	0.99999904186873
2310061J03Rik	79.6184569349206	-0.0814958451317698	0.290528847393435	-0.280508616830769	0.779087315456701	0.99999904186873
2310067B10Rik	239.141036663713	-0.14747219212112	0.210913714669361	-0.699206271874281	0.484423131583076	0.99999904186873
2310068J16Rik	39.1468650107954	0.0740572748436508	0.311324582990295	0.237878018280232	0.811975705070681	0.99999904186873
2310069B03Rik	7.51271372526026	-1.32881078684532	0.72479007368038	-1.83337332435833	0.0667470718283134	0.99999904186873
2310069G16Rik	4.19837908604596	-0.956006493594089	0.935329584732442	-1.02210654853557	0.306730474112113	0.99999904186873
2410002F23Rik	3060.40782691978	0.153242073637162	0.160720733056269	0.953467985885249	0.340353009283567	0.99999904186873
2410003L11Rik	118.956220699254	-0.0270401754216353	0.226888255133283	-0.119178383234297	0.905134032256869	0.99999904186873
2410004B18Rik	381.060376622564	-0.01281630915808	0.205493759801651	-0.0623683617957579	0.950269489522607	0.99999904186873
2410004I01Rik	1.58919867582171	-1.34678599200213	1.45526488358901	-0.925457631246242	0.354727912798452	0.99999904186873
2410004N09Rik	2071.86550828571	0.0494036541811138	0.166528527948312	0.296667812955435	0.766720132832144	0.99999904186873
2410004P03Rik	5.19088739084621	-0.16989694057498	0.777500133001411	-0.218516927989608	0.82702637036029	0.99999904186873
2410006H16Rik	6561.28469667239	-0.129154867387905	0.161592119572388	-0.799264640687182	0.424136977236627	0.99999904186873
2410007B07Rik	1373.34662298923	-0.303820729172147	0.136526547018106	-2.22536009155681	0.0260570743898794	0.99999904186873
2410012M07Rik	43.2849213876343	-0.651430841620034	0.367357032053057	-1.77329079010511	0.076180534382714	0.99999904186873
2410015M20Rik	208.018904174166	-0.221821514667175	0.299417387509604	-0.740843798391834	0.458788155426364	0.99999904186873
2410016O06Rik	2792.26474394803	0.0768134865908331	0.149230278002162	0.514731243680455	0.60674083744567	0.99999904186873
2410018L13Rik	9.90048087590107	-0.0330543473710572	0.575597664270291	-0.0574261318675807	0.954205747125731	0.99999904186873
2410021H03Rik	225.662114683915	-0.137134126654509	0.215801938142022	-0.635462905640169	0.525126552268965	0.99999904186873
2410076I21Rik	32.0916569978236	-0.221228160144792	0.357499216996286	-0.618821383732123	0.536034033484326	0.99999904186873
2410088K16Rik	57.5854080757507	-0.424553399599231	0.291296596400344	-1.45746090014641	0.144989196864521	0.99999904186873
2410089E03Rik	1007.32926574708	0.0406814907702492	0.190665478491309	0.213365791710971	0.831041660404088	0.99999904186873
2410114N07Rik	33.579110951498	-0.74907456943103	0.375773431202891	-1.99342078824776	0.0462153894008352	0.99999904186873
2410124H12Rik	6.1553841565499	0.342729652959731	0.797585913694305	0.429708758737045	0.667407511270939	0.99999904186873
2410127L17Rik	1337.200483177	0.0330178313886906	0.159473138604764	0.207043215412732	0.835976108618078	0.99999904186873
2410131K14Rik	270.532570467846	-0.297394819866273	0.178177585335523	-1.66909221104469	0.095099106692196	0.99999904186873
2410137M14Rik	156.986900302244	0.124050751684121	0.19659573075781	0.630994127929163	0.528044363918407	0.99999904186873
2410141K09Rik	733.262713952109	0.0299654027897851	0.159884109068056	0.187419518828041	0.851331719937982	0.99999904186873
2500004C02Rik	136.25347792673	-0.232051849861381	0.203272874175154	-1.1415780428304	0.25362945516898	0.99999904186873
2510002D24Rik	93.7348061836943	-0.134453511916567	0.247646541019244	-0.542925055053038	0.587181404323149	0.99999904186873
2510003E04Rik	402.413438874789	-0.141425589784215	0.157351736009266	-0.898786332906339	0.368766481233417	0.99999904186873
2510009E07Rik	13.7110156580829	-0.331553866590243	0.51297868885673	-0.646330683501051	0.518065220648578	0.99999904186873
2510039O18Rik	755.393641205865	-0.00229800386721475	0.200171491344355	-0.0114801755823535	0.990840346346534	0.99999904186873
2610001J05Rik	308.279443960192	-0.168239026325649	0.227033135525695	-0.741032915464486	0.458673482944929	0.99999904186873
2610002J02Rik	124.359226913494	-0.173109794155245	0.222589194396809	-0.777709783371799	0.436740123307174	0.99999904186873
2610002M06Rik	248.828437779576	0.110918697313758	0.21763267984902	0.509660118097643	0.61028959816926	0.99999904186873
2610005L07Rik	2235.19811054673	0.104131518789221	0.174141829819995	0.597969591205388	0.549860223475971	0.99999904186873
2610008E11Rik	466.627711645055	0.0621949651244581	0.174661305296074	0.356088974710394	0.721773933711116	0.99999904186873
2610015P09Rik	207.802935405275	-0.122644622431695	0.198564260098082	-0.617657086784469	0.536801405293688	0.99999904186873
2610018G03Rik	343.27531216324	0.0943611127967379	0.189430161695822	0.498131406065411	0.618391425788833	0.99999904186873
2610020C07Rik	40.1174912048959	0.162214546766533	0.309345271966501	0.524380236152757	0.600014100091989	0.99999904186873
2610020H08Rik	96.796727496788	0.409908727366348	0.250222733684942	1.63817540208983	0.101385109307066	0.99999904186873
2610027K06Rik	0.242024520159405	1.29653347512794	3.89799392393455	0.332615571093361	0.73942448799094	0.99999904186873
2610028E06Rik	20.2670249632637	0.848054505562567	0.464413539483406	1.82607618741242	0.0678387865370218	0.99999904186873
2610028H24Rik	1.52936305378286	0.268235242466686	1.44738778183122	0.185323688533087	0.852975159074178	0.99999904186873
2610034B18Rik	49.3644479989501	-0.0468536507413052	0.298998267039475	-0.156702081270322	0.875479646730765	0.99999904186873
2610034M16Rik	0.680679145654603	-1.71420805547048	2.29730314874551	-0.746182782366602	0.45555700747266	0.99999904186873
2610035D17Rik	22.1644079825098	-0.548540469615434	0.446854730305159	-1.22755882933327	0.21961262496475	0.99999904186873
2610035F20Rik	28.094755895265	0.0110111491964352	0.450604472458764	0.0244363957071971	0.980504517409943	0.99999904186873
2610037D02Rik	48.3043681363905	-0.224930537312671	0.336919252087289	-0.667609630257628	0.504382808831175	0.99999904186873
2610044O15Rik8	230.972176638579	-0.233169491265346	0.182266641695147	-1.27927682815014	0.200799589460197	0.99999904186873
2610100L16Rik	2.79556036855085	-0.618027997968183	1.12987825942709	-0.546986361416988	0.584388102099611	0.99999904186873
2610203C20Rik	20.7479134458657	0.187608538270522	0.430817293065686	0.435471234071185	0.663220414503826	0.99999904186873
2610206C17Rik	0.502143033561636	-1.09782855648841	2.75739525932333	-0.398139712751164	0.690527202391731	0.99999904186873
2610301B20Rik	181.450288864678	0.0367268250369516	0.236557493853472	0.155255386074139	0.876619985814105	0.99999904186873
2610305D13Rik	6471.35667661276	-0.00518661481226913	0.190264413275792	-0.0272600362988061	0.978252331427083	0.99999904186873
2610306M01Rik	74.7989854120382	-0.0936963391844309	0.294604161800669	-0.318041464899014	0.750453484131119	0.99999904186873
2610307P16Rik	46.9329140306643	-0.256471733349262	0.299176948171954	-0.857257669470755	0.391302497242502	0.99999904186873
2610318N02Rik	578.373139708421	0.064270393601817	0.179221716949765	0.358608290868185	0.719888143595167	0.99999904186873
2610507B11Rik	5378.687923701	0.0353173093607195	0.135389199527164	0.260857656918442	0.794202279414048	0.99999904186873
2610507I01Rik	31.9034923679682	0.152907166042825	0.37081311166056	0.412356416843197	0.680078202917818	0.99999904186873
2610524H06Rik	409.663173944601	0.0758621563353782	0.184880196295786	0.4103314354665	0.681562835164777	0.99999904186873
2610528J11Rik	32.8194423348325	-0.444831688377386	0.338311375648321	-1.3148587969439	0.188557362509602	0.99999904186873
2700029M09Rik	617.023686029187	0.0626396755135703	0.179699503627774	0.348580125426061	0.727404550565198	0.99999904186873
2700038G22Rik	999.218348080492	-0.0256922961761148	0.163783555977516	-0.156867373056925	0.875349373992856	0.99999904186873
2700046A07Rik	3.61992060845445	-0.499432063953708	0.967066392936063	-0.516440306065653	0.605546920897629	0.99999904186873
2700046G09Rik	267.372657977637	-0.213489873473777	0.169449305826245	-1.25990409009224	0.207703963096457	0.99999904186873
2700049A03Rik	838.023940781672	-0.0247482280823247	0.156851586558233	-0.157781177897979	0.874629230724223	0.99999904186873
2700054A10Rik	8.15847299007975	-0.384314884926968	0.685616392509723	-0.560539230283234	0.575111688808648	0.99999904186873
2700060E02Rik	1049.07471211822	-0.101377045189338	0.154677935455244	-0.655407281529633	0.512205564591073	0.99999904186873
2700062C07Rik	298.86865544057	-0.0943839398232361	0.197609889129437	-0.477627613876213	0.632915273174395	0.99999904186873
2700081O15Rik	617.818632124036	0.288525392521338	0.1843887846748	1.56476649613045	0.117637670268973	0.99999904186873
2700089E24Rik	242.192080184719	-0.663821073725949	0.191429384094817	-3.46770730556783	0.000524918688120078	0.187113323134495
2700094K13Rik	742.66301439271	-0.0909731036556421	0.209685615690045	-0.433854765651247	0.664393909390825	0.99999904186873
2700097O09Rik	129.228060226067	0.0828764782599078	0.263246825314841	0.314824226885883	0.752895116008241	0.99999904186873
2700099C18Rik	159.651217966646	0.298779258048302	0.206007001305937	1.45033545536926	0.146964996503794	0.99999904186873
2810001G20Rik	74.6884315450706	0.0234928755327612	0.241178599008257	0.0974086242700037	0.922401896123654	0.99999904186873
2810002D19Rik	113.215609383958	-0.028982175213215	0.268211238802197	-0.108057273597655	0.913950260365259	0.99999904186873
2810004N23Rik	2002.08326142218	0.118635913995678	0.153582247236517	0.772458510865381	0.439842910805528	0.99999904186873
2810006K23Rik	197.289867557137	-0.0911452523558495	0.189710804278643	-0.48044312870013	0.630912333216414	0.99999904186873
2810008D09Rik	529.675183250114	0.0525192381929929	0.192380944271855	0.272996051619217	0.784856250691773	0.99999904186873
2810013P06Rik	1191.21724992258	-0.354532540915661	0.15995955088959	-2.21638869916791	0.0266648929793121	0.99999904186873
2810021J22Rik	635.918328008975	-0.0783915035749461	0.156691371297292	-0.500292408739042	0.616869198548953	0.99999904186873
2810025M15Rik	419.581484105828	-0.14888999234593	0.248763279383144	-0.598520781343335	0.549492496843584	0.99999904186873
2810029C07Rik	76.0501143172108	0.0847575949122902	0.269914559258895	0.314016387796973	0.753508592195803	0.99999904186873
2810032G03Rik	1.32534879144759	0.00872521557529922	1.75835444808513	0.00496214832271222	0.996040794712764	0.99999904186873
2810047C21Rik1	82.0322595034203	-0.522024838572533	0.252655292424513	-2.06615437801882	0.0388139050575092	0.99999904186873
2810403A07Rik	2078.04594494273	0.260176773812582	0.136446160531989	1.90680905053084	0.0565453189260384	0.99999904186873
2810403D21Rik	39.2624044105532	0.0487663494936338	0.322307923987218	0.151303600886858	0.879736228888242	0.99999904186873
2810408A11Rik	93.0498885379424	0.491154482367147	0.232963868212314	2.10828608803631	0.0350062505871576	0.99999904186873
2810408I11Rik	88.8060732743027	-0.0806208211539673	0.282221404367426	-0.285665154755613	0.775134595473456	0.99999904186873
2810408M09Rik	403.189134662442	0.0614653263747762	0.236781591843278	0.259586591577014	0.795182680232977	0.99999904186873
2810410L24Rik	27.2708876261727	0.416138958085742	0.384655974561473	1.08184711952066	0.279320465284798	0.99999904186873
2810417H13Rik	461.701430306475	-0.0255224344022419	0.165633015653028	-0.154090259732437	0.877538568165318	0.99999904186873
2810428I15Rik	163.36064007536	0.0179200579573727	0.200871373839197	0.0892116064866373	0.928913741515985	0.99999904186873
2810429I04Rik	24.8368769134457	0.337643448052841	0.394497740112355	0.855881830797505	0.392063145869806	0.99999904186873
2810442I21Rik	39.6292837281303	0.0881003660123316	0.339800447720588	0.259270894442067	0.795426234633274	0.99999904186873
2810442N19Rik	0.307111015796183	1.57351561389257	3.56367631511385	0.441542798715799	0.658820084479329	0.99999904186873
2810454H06Rik	355.138963185947	-0.261777948267169	0.174419878932556	-1.50084927170711	0.133394551369774	0.99999904186873
2810459M11Rik	8.01464353989547	-1.20958737411373	0.734999469583446	-1.64569829526443	0.0998258901842312	0.99999904186873
2810468N07Rik	8.30056147917927	0.239259172390364	0.643778240850902	0.371648429860145	0.710154625894194	0.99999904186873
2810474O19Rik	7422.45141522005	0.103496946846398	0.179532436682282	0.576480488757342	0.564290454192936	0.99999904186873
2900005J15Rik	11.403154550939	-0.208063639978922	0.560013721676537	-0.371533110574564	0.71024049923886	0.99999904186873
2900008C10Rik	16.5237613190355	-0.224314059219787	0.46423238937371	-0.483193470241071	0.628958371288675	0.99999904186873
2900009J06Rik	2.79872392824829	-0.0425281287317099	1.14280800201378	-0.0372137127643222	0.970314604981372	0.99999904186873
2900011O08Rik	49.2377894981339	0.0661268419830106	0.320567510164196	0.206280548983707	0.836571771462438	0.99999904186873
2900026A02Rik	216.398454710178	-0.378158348592345	0.20944497943372	-1.80552596493255	0.0709924161895374	0.99999904186873
2900041M22Rik	23.9426361683795	0.111256225690673	0.47686449481654	0.233307840906621	0.81552237043453	0.99999904186873
2900052N01Rik	0.973976353109769	-1.33063124408081	1.92835729413419	-0.690033557644332	0.490173084421514	0.99999904186873
2900055J20Rik	6.77333215687827	0.212628520794547	0.730185858326331	0.291197807202013	0.770900039542484	0.99999904186873
2900056M20Rik	104.732585704114	0.0125463357906357	0.28850434787647	0.043487510267983	0.965312920470596	0.99999904186873
2900060B14Rik	397.195408950893	0.00864930048706381	0.554495935025833	0.0155984921452325	0.987554708631002	0.99999904186873
2900076A07Rik	76.0960007924419	-0.00198466985184713	0.264467162566673	-0.00750440936631135	0.994012403828466	0.99999904186873
2900092D14Rik	1.46813223419644	0.142292454082133	1.53150512338925	0.0929102044185374	0.925974898863127	0.99999904186873
2900097C17Rik	3892.48132726306	-0.184571572116583	0.139063691908919	-1.32724487307204	0.184427692990865	0.99999904186873
3000002C10Rik	117.829278526315	-0.286294550216268	0.235847438712684	-1.2138972200798	0.224786974610766	0.99999904186873
3010001F23Rik	4.42816067222733	0.00772577767391684	0.851714493455096	0.00907085382870047	0.992762605026196	0.99999904186873
3010026O09Rik	137.585858829284	0.0513850784966223	0.210703092980746	0.243874343606897	0.807328140171224	0.99999904186873
3100003L05Rik	0.416567056014891	2.03291520883892	2.84308701067784	0.71503798554313	0.474585571749381	0.99999904186873
3110001I22Rik	628.40659293185	-0.118521410095268	0.170512464898437	-0.695089418629089	0.486999265572491	0.99999904186873
3110002H16Rik	286.036682423031	-0.104234423283595	0.175422898714178	-0.594189379195168	0.552385455584258	0.99999904186873
3110007F17Rik	2.16540212987267	-0.173534072764333	1.21714957813994	-0.142574155125231	0.886626510143881	0.99999904186873
3110009E18Rik	54.0077597930692	-0.065249170674453	0.307833872350505	-0.211962283995048	0.832136458749565	0.99999904186873
3110021A11Rik	53.3624896210183	-0.303100873621487	0.292405681515838	-1.03657655367777	0.299933244981315	0.99999904186873
3110021N24Rik	10.4259227074457	-0.224268189117866	0.577816274244721	-0.388130620604296	0.697919372771028	0.99999904186873
3110040N11Rik	157.329456838937	0.0250544835835466	0.20591831945157	0.121671950559208	0.903158828368924	0.99999904186873
3110043O21Rik	372.566295262091	0.244284082560655	0.187542995344142	1.30254975459037	0.192728521151128	0.99999904186873
3110045C21Rik	18.514699497997	-0.493254843313248	0.456715067905743	-1.08000562708618	0.280139674404301	0.99999904186873
3110052M02Rik	62.0997297687314	-0.304530744976268	0.265389193557057	-1.14748735958156	0.251180254381693	0.99999904186873
3110056K07Rik	187.069603529863	-0.0666915390310225	0.190930750536902	-0.349297003460596	0.726866347847142	0.99999904186873
3110057O12Rik	84.8629398632393	-0.101930629976558	0.237936239751733	-0.428394724918382	0.668363764561238	0.99999904186873
3110062M04Rik	110.157767767123	-0.161855180701596	0.220970180706347	-0.73247521536261	0.463878564914482	0.99999904186873
3110070M22Rik	10.2871922638499	0.17742709210099	0.603359023483129	0.294065531790214	0.768707828646893	0.99999904186873
3110082I17Rik	385.804093236148	-0.0538121602217095	0.231717942105148	-0.232231305581381	0.81635836398285	0.99999904186873
3110082J24Rik	0.712935784808664	1.4835920050385	2.22836338139476	0.665776514470408	0.505553958487047	0.99999904186873
3300002I08Rik	48.7057127101122	-0.356097894903632	0.286798824315571	-1.24162954905216	0.214373274212918	0.99999904186873
3425401B19Rik	1.34787175443609	-1.08503893541235	1.59398795447744	-0.680707110969395	0.496056835934302	0.99999904186873
3632451O06Rik	68.3524273593871	-0.447267860581706	0.28958007317194	-1.54453949708114	0.122457690522817	0.99999904186873
3632454L22Rik	4.06046797754464	0.203972530020482	1.0039881416362	0.203162290032697	0.839008186341452	0.99999904186873
3830403N18Rik	1.11505358624799	0.235438455226468	1.79081072954215	0.131470317517397	0.89540326592978	0.99999904186873
3830406C13Rik	88.1925132743547	-0.0806101786547125	0.250434998044279	-0.321880644814907	0.747543116700588	0.99999904186873
3830408C21Rik	22.8037484806445	0.0191895360604013	0.418121253849555	0.0458946678355316	0.963394204151649	0.99999904186873
3830417A13Rik	28.2647044385172	-0.187753812273843	0.374829212044076	-0.500904962155844	0.616438010086059	0.99999904186873
3930402G23Rik	10.817414632334	-0.136862449093106	0.575326042904409	-0.237886761395651	0.811968923686666	0.99999904186873
4430402I18Rik	4.77593450608312	-1.10475179148029	0.8501696808311	-1.29944858819279	0.193790026245022	0.99999904186873
4631405J19Rik	1.40209962898566	-0.00575596791662067	1.61050570718005	-0.00357401274081742	0.997148356484934	0.99999904186873
4632415L05Rik	538.460492978562	-0.13882609065696	0.167121142700963	-0.830691368029759	0.406148003965455	0.99999904186873
4632427E13Rik	449.408787406618	0.0550972900192118	0.230040470667398	0.239511290597531	0.810709142577439	0.99999904186873
4632428C04Rik	2.99662741462599	-0.272370256308337	1.04002077803124	-0.261889244966753	0.793406831592211	0.99999904186873
4632428N05Rik	15.8094658042764	-0.0510182967016982	0.491683034982043	-0.103762572779355	0.917357768685792	0.99999904186873
4632434I11Rik	2383.8208958046	-0.150220742195749	0.147310109221749	-1.01975854195871	0.307842989680607	0.99999904186873
4732416N19Rik	81.2265174251368	-0.541036139047703	0.274041553846619	-1.97428503616835	0.0483493414228646	0.99999904186873
4732471J01Rik	135.462822726013	-0.170069186141719	0.216385761008231	-0.785953684518316	0.43189462161491	0.99999904186873
4732491K20Rik	27.4535845420416	0.551669458621912	0.388273063010685	1.42082856416627	0.155366604485066	0.99999904186873
4831440E17Rik	83.8135859251022	-0.254359531325115	0.241476288364918	-1.0533520000967	0.292179694616058	0.99999904186873
4833403I15Rik	12.1187211651966	0.0890423723134898	0.521086910867181	0.170878159586291	0.864319570191888	0.99999904186873
4833411C07Rik	0.966803133493392	-0.201835715924364	2.01517872200376	-0.10015772483131	0.920219107886782	0.99999904186873
4833412C05Rik	1.28705192495913	1.43293017084127	1.74449631549507	0.821400514356844	0.411418170679498	0.99999904186873
4833417C18Rik	297.932247872559	0.0746340972402075	0.16897712672005	0.441681656499322	0.658719585433204	0.99999904186873
4833418N02Rik	14.1677939215897	-0.154942995765633	0.502363358623214	-0.308428138927712	0.757756573149645	0.99999904186873
4833419F23Rik	3.11997044589413	-1.87490633950114	1.19417412401837	-1.57004435265447	0.116404793210583	0.99999904186873
4833420G17Rik	437.308592962701	-0.0103080383846628	0.156109953000324	-0.0660306289672727	0.947353440269575	0.99999904186873
4833427G06Rik	2.15932123973469	-0.140640377701682	1.20243678538426	-0.116962803709251	0.90688952945227	0.99999904186873
4833428L15Rik	1.78651286118929	2.04636794937777	1.60266368325691	1.27685425879195	0.201653705454898	0.99999904186873
4833439L19Rik	1886.63627110469	0.00871458688005667	0.156152628143487	0.0558081345390417	0.955494654620522	0.99999904186873
4921504A21Rik	7.53604226736872	-0.287310931601935	0.668912620254797	-0.429519376525583	0.667545295896054	0.99999904186873
4921504E06Rik	2.20456686971444	-0.319410279671386	1.23076832352359	-0.259521043535586	0.795233247672718	0.99999904186873
4921506M07Rik	0.591923524728961	1.11139610645122	2.38899286143304	0.465215331696115	0.641777260414316	0.99999904186873
4921507P07Rik	21.3372275995752	0.0796428493926745	0.440110150886601	0.18096117354311	0.856398051833342	0.99999904186873
4921509C19Rik	4.01689867135593	-0.307300099943389	0.898956248799758	-0.341840996548699	0.732470555292483	0.99999904186873
4921524J17Rik	799.261996912462	-0.237039101501085	0.156603752579536	-1.51362338128326	0.13012138752015	0.99999904186873
4921525O09Rik	1.58121152334675	0.0173376354630084	1.43745895636607	0.0120613081759484	0.990376701749025	0.99999904186873
4921529L05Rik	0.440679786856453	-2.38177837129202	3.12401788346814	-0.762408686549475	0.445816123405933	0.99999904186873
4921531C22Rik	66.1041732815046	-0.0989229660016116	0.276736027294389	-0.357463272739614	0.720745016442326	0.99999904186873
4921536K21Rik	9.83007324143933	0.124819541512062	0.590283169231177	0.211457056576144	0.832530638414336	0.99999904186873
4930402H24Rik	202.960192561242	-0.0513302409044607	0.180619528981938	-0.284189872456116	0.776264876254881	0.99999904186873
4930402K13Rik	0.470097331790674	2.17388126559825	2.73746351285396	0.794122462414799	0.427124142052569	0.99999904186873
4930404N11Rik	25.1662615846262	0.50330741021063	0.3963620992562	1.26981719784793	0.20414975323858	0.99999904186873
4930405A21Rik	10.93562814358	0.294634456682735	0.616295964660645	0.478072993460166	0.632598253099114	0.99999904186873
4930407I10Rik	0.990969804829682	-0.229205445605187	1.86722656630416	-0.122751812630247	0.902303633527695	0.99999904186873
4930412C18Rik	1.49661975323811	0.676076739912536	1.52388451022409	0.443653528450865	0.657293098774507	0.99999904186873
4930412O13Rik	5.68425114622746	-0.367351788396591	0.805043431455599	-0.456313006283875	0.648164912476405	0.99999904186873
4930413F20Rik	0.747961077232164	-0.241418353210048	2.26388131286419	-0.106639138650168	0.915075267454189	0.99999904186873
4930413G21Rik	17.748804132147	-0.278875265876194	0.471192277575515	-0.591850247018322	0.553950872590509	0.99999904186873
4930414L22Rik	129.148057939317	-0.198862917249337	0.22803438516133	-0.872074258049482	0.383167868296518	0.99999904186873
4930415O20Rik	4.40744673419227	1.01900468967335	0.899564845561498	1.13277513533479	0.257308695726697	0.99999904186873
4930417O22Rik	2.75969136512194	0.469254505732207	1.12786614027012	0.416055140745533	0.677369654558959	0.99999904186873
4930425K10Rik	1.72242409173262	-3.31060550728878	1.76682443462911	-1.8737603139294	0.0609634686268415	0.99999904186873
4930426D05Rik	1.83166656048298	2.03457952666364	1.50454788244477	1.35228632495073	0.176283737340682	0.99999904186873
4930426L09Rik	5.84642373639285	0.632753859603667	0.821311174733655	0.770419153019395	0.441051295637631	0.99999904186873
4930427A07Rik	1057.7013876781	0.048907250229027	0.15472477453658	0.316091914662732	0.75193274353528	0.99999904186873
4930429B21Rik	222.521515497163	-0.430263745935133	0.197999138726301	-2.17305867441119	0.0297759015064107	0.99999904186873
4930429F24Rik	63.7756374116587	-0.601741898905594	0.313611064610106	-1.91875213221098	0.0550157104187981	0.99999904186873
4930430F08Rik	117.724366449512	-0.10942399243531	0.212044819469105	-0.516041809978067	0.60582520816272	0.99999904186873
4930431P03Rik	1.52768124757096	-0.0432555081399867	1.42579594353107	-0.0303377971695318	0.97579765265382	0.99999904186873
4930432K21Rik	85.4158136994795	-0.208710829000813	0.282141385277281	-0.739738442822549	0.4594587169773	0.99999904186873
4930433N12Rik	16.5587679628381	-0.494230140777914	0.454905655116122	-1.08644536558191	0.277282000019087	0.99999904186873
4930442J19Rik	0.357072224185933	-2.14091574246621	3.3639684134197	-0.63642563762655	0.524499035039481	0.99999904186873
4930444F02Rik	0.781201923824338	1.58044184735866	2.06514408313817	0.765293744036027	0.444096648444714	0.99999904186873
4930444M15Rik	90.3713093290954	-0.210070115161252	0.299983529983017	-0.70027216218552	0.483757353211878	0.99999904186873
4930444P10Rik	0.781201923824338	1.58044184735866	2.06514408313817	0.765293744036027	0.444096648444714	0.99999904186873
4930447C04Rik	305.422492804123	-0.00581160376168385	0.281468871146944	-0.0206474120495187	0.983526919168759	0.99999904186873
4930447K03Rik	2.52242017251304	0.439864829072116	1.13370137749328	0.387990027889619	0.698023413287123	0.99999904186873
4930449E01Rik	3.76956909605303	-0.530240749702041	0.938685837891837	-0.564875625366726	0.57215836377905	0.99999904186873
4930451C15Rik	2.15552771622357	0.0414444965625843	1.21095126140592	0.0342247437064206	0.972697935471797	0.99999904186873
4930451G09Rik	38.4448824882119	-0.158777335057458	0.312720389067604	-0.507729398555888	0.611643128320947	0.99999904186873
4930451I11Rik	0.32760049770615	-2.0392862099536	3.47218069679783	-0.587321452433136	0.556987836070115	0.99999904186873
4930452B06Rik	174.128680338542	-0.188260515569319	0.195619041080139	-0.962383388292937	0.335857054964904	0.99999904186873
4930453H23Rik	1.31478766368145	3.67823252899207	1.78808364426365	2.05708079752991	0.0396784544908065	0.99999904186873
4930453N24Rik	1358.91851443521	-0.223910951547677	0.159891148117803	-1.40039617066672	0.161394716104654	0.99999904186873
4930455B14Rik	6.29780511614204	0.400449215988567	0.750374784361028	0.533665608619251	0.593572907275054	0.99999904186873
4930455C13Rik	0.726476503227344	-3.15912616191474	2.1872974200779	-1.44430571394458	0.148652999205536	0.99999904186873
4930455D15Rik	3.62498751300748	-0.105464926817767	0.949746250692306	-0.111045373162452	0.911580366617839	0.99999904186873
4930461G14Rik	295.40254049344	-0.198812046270837	0.170149066044105	-1.16845805206655	0.242622050280401	0.99999904186873
4930465K10Rik	23.757546290256	-0.601813590457763	0.402563181249894	-1.49495437856296	0.134926348922058	0.99999904186873
4930465M20Rik	0.574116140150464	1.02911270805324	2.40586563011573	0.427751531578153	0.668832027838223	0.99999904186873
4930467D21Rik	2.39853644382109	0.012342850626512	1.2181678781427	0.0101323067599933	0.991915727197932	0.99999904186873
4930467E23Rik	0.822508159112172	-0.954320966657005	2.03159620421897	-0.469739490886619	0.63854114986323	0.99999904186873
4930467K11Rik	3.43423568014384	-0.629841540566681	0.962641929358878	-0.65428434120479	0.512928632332931	0.99999904186873
4930469G21Rik	0.770459636821928	0.284425822802536	2.06338446465303	0.137844317273351	0.89036345853331	0.99999904186873
4930471M09Rik	78.7911278481019	-0.215419325531909	0.377883823107623	-0.570067603742214	0.568631846830812	0.99999904186873
4930473A02Rik	0.420560632252372	0.361039452827768	2.91774416975067	0.123739242312879	0.901521739541285	0.99999904186873
4930474N09Rik	3.3453637251334	0.598346070326293	1.0023733728178	0.596929334469718	0.550554561224123	0.99999904186873
4930478L05Rik	8.66078124470863	-0.966654498205086	0.653798550442623	-1.47852040594256	0.139268539335897	0.99999904186873
4930479D17Rik	1.37143275768466	-2.96132336113556	1.80754348369822	-1.63831375999692	0.101356258734115	0.99999904186873
4930481A15Rik	8.53123266950045	-0.119567611448592	0.631040122619722	-0.189477035076969	0.849718952431152	0.99999904186873
4930483J18Rik	2.53414666695356	0.503645461787321	1.16931759987087	0.430717421719249	0.666673849650915	0.99999904186873
4930483K19Rik	0.357072224185933	-2.14091574246621	3.3639684134197	-0.63642563762655	0.524499035039481	0.99999904186873
4930483O08Rik	0.954262706194285	0.616133488203201	1.82754623499416	0.337137018153289	0.736013612797519	0.99999904186873
4930486L24Rik	8.19416350688463	-0.509582838652771	0.65876604727902	-0.77354144275887	0.439202012045522	0.99999904186873
4930487H11Rik	1.29960843593969	-0.485140663348607	1.59285501111025	-0.304573021376538	0.760691370142441	0.99999904186873
4930500J02Rik	826.744140011191	-0.0286848049771756	0.167624965758	-0.171124896864037	0.86412555974622	0.99999904186873
4930502E09Rik	11.0461038928553	-0.0005734564460782	0.569686845257393	-0.0010066169700989	0.999196835996554	0.99999904186873
4930502E18Rik	25.1463646956366	-0.19982923839605	0.387632476479983	-0.515512116556027	0.606195204864339	0.99999904186873
4930503B20Rik	0.684672721892084	-3.09504806095013	2.38027409058278	-1.3002906149318	0.193501383442139	0.99999904186873
4930503E14Rik	3.57841432044026	0.200743576496243	0.949436440265077	0.211434455201863	0.832548273046529	0.99999904186873
4930503E24Rik	0.811649538024961	0.563954828228149	2.32582455498253	0.242475223257923	0.808411953085644	0.99999904186873
4930503L19Rik	556.082335775128	0.254017608295231	0.186228689592971	1.36400899802507	0.172564733736272	0.99999904186873
4930505A04Rik	0.89822060766656	3.12138811111681	2.00027625179257	1.56047851306515	0.1186468437704	0.99999904186873
4930506C21Rik	1.56589987783873	-0.312346463154081	1.51736836656162	-0.205847485710976	0.836910047179523	0.99999904186873
4930506M07Rik	57.8433346823629	-0.294790152246939	0.289160585818544	-1.01946865065465	0.307980528849847	0.99999904186873
4930507D05Rik	142.71937643404	-0.274828075383034	0.593776560062267	-0.46284763304603	0.64347358568412	0.99999904186873
4930509E16Rik	18.162756296882	0.178426600953569	0.455065334356145	0.392090074727442	0.694991660802246	0.99999904186873
4930511A02Rik	0.780704377776911	-0.888979029650642	2.0554437200439	-0.432499815481036	0.665378186291478	0.99999904186873
4930511E03Rik	1.75245808173854	1.85539575496248	1.52113173658797	1.21974692285645	0.222560827788865	0.99999904186873
4930513N10Rik	75.0533337324797	-0.449884594779318	0.258542794816379	-1.74007786640828	0.0818453461544701	0.99999904186873
4930515G01Rik	61.2749638068888	-0.736311610553246	0.264209941147558	-2.78684294525476	0.00532242673385934	0.785169054814439
4930518P08Rik	0.68517026793951	-0.202491856109976	2.31816681131044	-0.0873499935906292	0.930393316708682	0.99999904186873
4930519F09Rik	4.09336290022966	0.212810488072592	1.01813378034022	0.209020162361649	0.834432498956997	0.99999904186873
4930519F16Rik	190.688032469388	0.0146989452936241	0.198587037507126	0.0740176472651024	0.940996343290623	0.99999904186873
4930519G04Rik	1.12135893251106	-2.56027029559898	1.87326957166984	-1.36673884758441	0.171707176674335	0.99999904186873
4930520O04Rik	11.4691900698128	-0.0366272010718952	0.539206796559927	-0.0679279291462426	0.945843005851797	0.99999904186873
4930523C07Rik	8.8776547405812	0.518268215085411	0.668968697117954	0.774727154376895	0.438500901856763	0.99999904186873
4930524B15Rik	16.7142594733803	0.149534611791578	0.461582546906474	0.323960714705873	0.745967776738798	0.99999904186873
4930524O08Rik	0.68117669170203	1.27858976549539	2.30845176103385	0.553873287316502	0.579665567763483	0.99999904186873
4930525D18Rik	0.680392536990275	1.41733941454977	2.27882609422619	0.621960323405482	0.533967957706639	0.99999904186873
4930525G20Rik	27.0867407841895	-0.838427963156045	0.391778769766985	-2.14005461208301	0.0323503535208477	0.99999904186873
4930526I15Rik	85.1715155777409	-0.408777236947945	0.334312091221238	-1.2227414074516	0.22142738206763	0.99999904186873
4930526L06Rik	60.8444116961213	0.075145203904457	0.281334461962538	0.267102733807504	0.789390062766801	0.99999904186873
4930528A17Rik	60.530452457159	-0.39184742935135	0.295279348020246	-1.32703974043075	0.18449553706862	0.99999904186873
4930528D03Rik	6.21170181440103	0.503711599181812	0.76981502561829	0.65432809495664	0.512900449086604	0.99999904186873
4930529M08Rik	3.29893092132611	0.628473854519827	1.02740646481538	0.611709071377862	0.540730258998487	0.99999904186873
4930538K18Rik	4.47051618115558	-0.155404814050543	0.898655897660722	-0.172930277823887	0.862706231919942	0.99999904186873
4930539E08Rik	204.3984146034	0.284910722370005	0.192890831123635	1.47705684459096	0.139660400329572	0.99999904186873
4930539J05Rik	30.2840217668957	0.174009923203143	0.372296966497967	0.467395490325849	0.640216948472007	0.99999904186873
4930543E12Rik	0.955246913632397	-0.248166537042107	1.79563148755512	-0.138205716909099	0.890077837018495	0.99999904186873
4930544D05Rik	1.19958320381739	-0.842793464241443	1.66013458395336	-0.507665747336253	0.61168777360676	0.99999904186873
4930546K05Rik	1.49311283839132	-0.497840068420835	1.58937312656355	-0.313230455517539	0.754105581638361	0.99999904186873
4930547E08Rik	8.62512855341091	-0.00123418440758717	0.658516799097895	-0.00187418818969826	0.998504615054844	0.99999904186873
4930548H24Rik	5.93057214199962	-0.295460315423081	0.742332704954152	-0.39801602900054	0.690618370355489	0.99999904186873
4930549G23Rik	11.9666554471052	-0.664662608938798	0.57090467902867	-1.16422694252506	0.244332054378859	0.99999904186873
4930550C14Rik	3.2386519347854	-0.0178476414709048	0.986576405804542	-0.0180904807432023	0.985566671976827	0.99999904186873
4930550L24Rik	6.39221198465694	-0.381859796605615	0.802188353039622	-0.476022613839612	0.634058267304415	0.99999904186873
4930552P12Rik	6.23046103202524	0.208909716771381	0.794152307049532	0.263060013698796	0.792504323211177	0.99999904186873
4930555B11Rik	0.599096744345339	-0.482386204474946	2.59480363888893	-0.185904704789723	0.852519492631874	0.99999904186873
4930555G01Rik	1.28334495738597	0.519403249789424	1.59632995533405	0.325373365358375	0.74489851113149	0.99999904186873
4930556C24Rik	0.615919921485724	1.0310455673269	2.35967480250431	0.43694392389691	0.662152016225993	0.99999904186873
4930556M19Rik	46.9126343608768	-0.418882395826971	0.325625882135081	-1.28639158865512	0.198306432466342	0.99999904186873
4930558J18Rik	80.6590850406322	0.078766751761367	0.266007761900721	0.296106967701056	0.767148393017849	0.99999904186873
4930558K02Rik	1.43086543697438	-0.837580885172444	1.6143115080699	-0.518847125220504	0.603867352279595	0.99999904186873
4930562C15Rik	7.96591761468353	-0.584913744212799	0.637084256630592	-0.918110498140839	0.358561019262873	0.99999904186873
4930563D23Rik	0.898645116518008	-0.491909453456492	2.22956694922429	-0.220630043707652	0.825380505965156	0.99999904186873
4930563E18Rik	1.39083001778899	-1.72841642025893	1.80518442430113	-0.957473594936471	0.338328267830011	0.99999904186873
4930563E22Rik	132.485725567784	0.501004630172275	0.205690558759098	2.43572010886044	0.0148621794136682	0.99999904186873
4930570G19Rik	10.3091747243097	0.316000581893687	0.654240467195449	0.483003723765813	0.629093092205971	0.99999904186873
4930577N17Rik	29.3723171295967	-0.366426002584704	0.402440940212789	-0.910508762828547	0.362554262547411	0.99999904186873
4930578M01Rik	10.4155699899628	-1.21578897947789	0.589155609136039	-2.06361266976778	0.0390544553576807	0.99999904186873
4930579G18Rik	3.70623744382413	0.94185111552952	0.978881906015132	0.962170318750339	0.335964056039707	0.99999904186873
4930579G24Rik	218.681809467538	-0.319487745961831	0.193745055859236	-1.64901109112148	0.0991453625227171	0.99999904186873
4930579K19Rik	44.8195546123878	-0.387332078253935	0.362122684405123	-1.06961561629376	0.284792363037087	0.99999904186873
4930581F22Rik	41.8212238869646	-0.0672302181553563	0.33905948421085	-0.198284434696857	0.842822529226047	0.99999904186873
4930583K01Rik	5.28720565539537	-0.317849193749306	0.771765449630935	-0.411846881589872	0.680451656528798	0.99999904186873
4930590J08Rik	6.54177648507535	0.05460963983268	0.72557666939436	0.0752637758849974	0.940004842361188	0.99999904186873
4930590L20Rik	2.0825787219139	-0.220775264026735	1.34520341728194	-0.164120356215585	0.869636397151764	0.99999904186873
4930591A17Rik	14.5002023073264	0.718516985494922	0.549356179690448	1.30792555369049	0.190898561239323	0.99999904186873
4930592I03Rik	0.357072224185933	-2.14091574246621	3.3639684134197	-0.63642563762655	0.524499035039481	0.99999904186873
4930593A02Rik	0.448612757785853	-1.09408752191164	2.85665451365814	-0.382996094445663	0.7017226598864	0.99999904186873
4930594C11Rik	17.6895062625628	0.242396150812762	0.475877790574035	0.509366386946463	0.610495432508054	0.99999904186873
4930596I21Rik	8.32383871105992	-0.095290504690058	0.639752935567001	-0.148948913545201	0.881593944245164	0.99999904186873
4930599N23Rik	1.25129925561501	2.40491395941486	1.78727513472322	1.34557568260876	0.178439398403543	0.99999904186873
4931406C07Rik	134.18703071751	-0.0524645870104935	0.245630464693513	-0.2135915309852	0.83086560429333	0.99999904186873
4931406H21Rik	3.95097383946183	0.347432478745513	0.948413239649813	0.366330270625279	0.714118644436187	0.99999904186873
4931406P16Rik	1853.6216064244	-0.0245865798062103	0.13292548432484	-0.184965132390462	0.853256383963706	0.99999904186873
4931408D14Rik	5.56352549481208	-0.839912973109684	0.783909513054408	-1.07144123029846	0.283971082489582	0.99999904186873
4931409K22Rik	6.02242341530566	0.442230434033025	0.781958864047167	0.565541813471086	0.57170529214019	0.99999904186873
4931414P19Rik	74.5424901244019	0.0727639139021518	0.246853690026429	0.294765348228586	0.76817313900347	0.99999904186873
4931419H13Rik	1.19958320381739	-0.842793464241443	1.66013458395336	-0.507665747336253	0.61168777360676	0.99999904186873
4931428F04Rik	84.9156609532905	0.171625042054177	0.2532783739269	0.677614276312869	0.498016291855921	0.99999904186873
4931428L18Rik	0.772771406847512	-1.91156259489487	2.23185269914281	-0.856491378498699	0.391726039640585	0.99999904186873
4931429I11Rik	1.3330195571114	0.629364380346787	1.583368621266	0.397484434069164	0.691010262949052	0.99999904186873
4931429P17Rik	2.54695741220605	-1.86690062531868	1.22312889221126	-1.52633188309661	0.126927232231582	0.99999904186873
4931431C16Rik	12.4014623483719	-0.614684733671285	0.729961249747363	-0.842078581409663	0.399743969329596	0.99999904186873
4931440F15Rik	24.5963721831189	-0.306748863342117	0.40432141132146	-0.758675783059713	0.44804652688954	0.99999904186873
4931440J10Rik	6.04639568102063	-0.604102794503416	0.745991025329931	-0.809799010968313	0.418055701138689	0.99999904186873
4931440L10Rik	21.0563543474507	-0.816851511502015	0.434244554823757	-1.88108636580036	0.0599601713632575	0.99999904186873
4931440P22Rik	27.3293436900835	0.0563728145014985	0.395322580410398	0.142599530851428	0.886606468021076	0.99999904186873
4932412D23Rik	13.9627166911486	-0.334988939892104	0.583887824717458	-0.573721399404423	0.566156344970563	0.99999904186873
4932416H05Rik	91.6961796453081	-0.262489909969332	0.234321833072431	-1.12021106410598	0.262623830218173	0.99999904186873
4932418E24Rik	5.91846443559647	-1.06691928765363	0.759540748838457	-1.40468999100474	0.160113483352798	0.99999904186873
4932438A13Rik	2633.07455255265	0.103909018845122	0.216840687469502	0.479195210353393	0.631799761312151	0.99999904186873
4933400A11Rik	1.76482823445812	1.13322745363373	1.50286984385392	0.754042313290226	0.450823814460127	0.99999904186873
4933401D09Rik	0.816427268974197	-0.865525215026688	2.03183314500795	-0.425982427323431	0.670120650803376	0.99999904186873
4933402D24Rik	2.97743031492079	-0.16462355534653	1.09892131908173	-0.149804678904666	0.880918717785984	0.99999904186873
4933402E13Rik	43.5768452560437	0.216570785138498	0.323785662175419	0.668870831658893	0.503577878163767	0.99999904186873
4933403O08Rik	1.0329736388913	-0.822373482941988	1.94902691343892	-0.421940547496581	0.673068412999887	0.99999904186873
4933404K08Rik	0.880032011125435	-2.19885174604193	2.00733076359139	-1.09541077431	0.2733367159671	0.99999904186873
4933404O12Rik	294.77545655302	-0.00907656162299053	0.1943196127068	-0.0467094468569456	0.962744801062489	0.99999904186873
4933405D12Rik	4.40120908821676	-0.505237388739775	0.862240311072057	-0.585958905251824	0.557903131055143	0.99999904186873
4933405L10Rik	4.64601852105044	0.172350698700966	0.828395719880586	0.208053584252959	0.835187128462612	0.99999904186873
4933406C10Rik	6.23811023158672	0.145432532885124	0.723027850525383	0.201143749551897	0.840586173806493	0.99999904186873
4933406I18Rik	2.47422732627315	0.876095126010129	1.36710733897438	0.640838580142056	0.521627564201327	0.99999904186873
4933406J08Rik	41.2071697011136	0.0417430685920498	0.342454130427551	0.121893897264238	0.902983048865056	0.99999904186873
4933406J10Rik	0.773639280200824	0.218604374037613	2.18304755538058	0.100137247811582	0.920235364457133	0.99999904186873
4933406K04Rik	0.615919921485724	1.0310455673269	2.35967480250431	0.43694392389691	0.662152016225993	0.99999904186873
4933406M09Rik	2.28270742237922	-0.514829036333498	1.21087294868699	-0.425171804268772	0.670711436794964	0.99999904186873
4933407E24Rik	0.886980774616723	-0.322350933457646	2.05832009750028	-0.156608748002376	0.875553207716602	0.99999904186873
4933407K13Rik	302.19285980928	0.0600080644616176	0.185119212317599	0.324159030877168	0.745817637394155	0.99999904186873
4933408B17Rik	4.02056497612551	-1.02568746988851	0.916671364806445	-1.11892605056457	0.263171688324215	0.99999904186873
4933408N05Rik	0.965004993196695	1.88785592499583	1.9331151432919	0.9765874172301	0.328773450939261	0.99999904186873
4933411E08Rik	0.897523008892775	1.70838111674576	2.14129585410032	0.797825818171937	0.424971576541029	0.99999904186873
4933411G11Rik	19.3377727047386	0.118500742850715	0.474277450451471	0.249855317257679	0.802699239064341	0.99999904186873
4933411K16Rik	4.70732757685756	-0.0683875910284645	0.868652336147494	-0.0787283797931932	0.937248671723895	0.99999904186873
4933411K20Rik	501.335475459744	0.201016356416895	0.153604726616738	1.30865996668485	0.190649558169957	0.99999904186873
4933412E12Rik	4.92170839665347	-0.020274874757112	0.867870972878566	-0.0233616233181115	0.98136181680066	0.99999904186873
4933412E24Rik	0.66895265121408	-1.78725455007853	2.31119373536171	-0.773303649422892	0.439342696488495	0.99999904186873
4933413G19Rik	16.9227023945773	-0.368270489174866	0.468184216007114	-0.786593132753691	0.431520080577346	0.99999904186873
4933413J09Rik	3.06393912435038	-0.215669511462262	1.12521371580933	-0.191669820970088	0.848000847032568	0.99999904186873
4933416C03Rik	10.8863510805495	0.0503242169975641	0.625403190656834	0.080466837632713	0.935865970418263	0.99999904186873
4933416M07Rik	2.61451243370595	0.356065130110964	1.1146213193199	0.319449416532086	0.74938574318554	0.99999904186873
4933417D19Rik	7.44335813640791	0.372131920062202	0.680393749276253	0.546936124057644	0.584422616764629	0.99999904186873
4933421O10Rik	63.5688888796407	-0.0889049401452332	0.258028138288847	-0.344555212988862	0.730428780931241	0.99999904186873
4933422A05Rik	3.51360091472582	1.5122226744744	1.01776201876654	1.48583131084723	0.137323745973043	0.99999904186873
4933422H20Rik	2.21802935191243	-1.18456921468947	1.34119473239339	-0.8832194058618	0.377117738614171	0.99999904186873
4933424G05Rik	2.02756669265258	-0.835805423823966	1.24257111219612	-0.672641924168641	0.501175123124501	0.99999904186873
4933424G06Rik	0.606659387968853	1.11158168678557	2.37285423673231	0.468457636199494	0.639457359450236	0.99999904186873
4933426M11Rik	2139.26326458455	-0.0501596620228818	0.15640635274871	-0.320700925131031	0.748437046139171	0.99999904186873
4933427D06Rik	33.3230829266706	0.0721167624749641	0.362153299195129	0.199133247260872	0.842158514447511	0.99999904186873
4933427D14Rik	253.065934348229	-0.0107543637628728	0.192334093011162	-0.0559150153490919	0.955409509025148	0.99999904186873
4933427E11Rik	27.4479255221642	-0.14788537444612	0.366651850517512	-0.403340046524753	0.686698085168178	0.99999904186873
4933427G17Rik	8.59006824147056	-0.709927871877656	0.655035526348651	-1.08380056244429	0.278453235794838	0.99999904186873
4933428G20Rik	2.09730626543652	-0.147485487314176	1.2296960215915	-0.119936541002464	0.904533417856571	0.99999904186873
4933430H16Rik	1.17207989221383	-2.68971354388951	1.98550528003767	-1.35467458632922	0.175521258241902	0.99999904186873
4933430I17Rik	12.103863485451	0.0306512242789157	0.536818476180488	0.0570979309374781	0.954467184609042	0.99999904186873
4933431E20Rik	13.3810630109437	0.251096615104048	0.529007813535303	0.474655777626414	0.635032342911884	0.99999904186873
4933432I03Rik	1.59664498536042	0.852753168762261	1.46098609231947	0.583683289830927	0.559433411747783	0.99999904186873
4933432K03Rik	1.00202847864325	-2.45207059516701	2.02532624922338	-1.21070400193908	0.226008868093969	0.99999904186873
4933433C11Rik	10.3529275789508	0.739874686513821	0.580724699876372	1.27405410286721	0.202644242781909	0.99999904186873
4933433G15Rik	61.0991447470041	0.0729666729236718	0.272243476395031	0.268019913240439	0.788683990769925	0.99999904186873
4933433G19Rik	7.35973968908064	-0.243221481143822	0.668251260573344	-0.36396711161479	0.715882568572625	0.99999904186873
4933434E20Rik	661.300525373048	-0.0025379567141044	0.173778063707842	-0.0146045862173447	0.988347640371352	0.99999904186873
4933434I20Rik	0.633897580643749	1.20358538500101	2.34931846987977	0.512312570829362	0.608432268713181	0.99999904186873
4933438K21Rik	5.95185666327808	0.140535137184665	0.79594108677788	0.176564747717169	0.859850286214842	0.99999904186873
4933439C10Rik	113.861041421267	0.0398467328166112	0.221036278650987	0.180272365513032	0.856938749364641	0.99999904186873
4933439K11Rik	2.86967216459543	-0.689460539978196	1.09631524401176	-0.628888947539618	0.529421762348961	0.99999904186873
4933440J02Rik	1.05127856951722	1.05223264879931	1.83667705878624	0.572900196997439	0.56671227120247	0.99999904186873
4933440M02Rik	0.789964911293783	-1.05841484669989	2.18040838889421	-0.485420461639602	0.627378120760728	0.99999904186873
5031410I06Rik	1.20664830139347	-1.7036581093274	1.80075464146533	-0.94608008781312	0.344107739101215	0.99999904186873
5031414D18Rik	0.94818181605631	0.692600463076204	2.02623778793274	0.341815983889446	0.732489379945769	0.99999904186873
5031425E22Rik	805.629162746228	-0.31132095236798	0.176853090286863	-1.76033651356052	0.0783507666786602	0.99999904186873
5031434C07Rik	10.1449630372668	0.0868210923015996	0.58568334488635	0.148238964040282	0.882154182638298	0.99999904186873
5031434O11Rik	1.61277056372702	0.606777541889743	1.58787375727762	0.382132105344477	0.702363378980346	0.99999904186873
5031439G07Rik	430.528931468377	0.191312630005129	0.166561757623128	1.14859877042126	0.250721464313272	0.99999904186873
5033404E19Rik	2.61435567786841	-2.93494444386561	1.4238627298157	-2.06125519153487	0.039278700608577	0.99999904186873
5033406O09Rik	20.6628781503893	0.323203565541349	0.515116436927408	0.627437880781305	0.530372243391598	0.99999904186873
5133400J02Rik	150.241096187021	0.0360998200137233	0.212118137905441	0.170187332258291	0.864862813784627	0.99999904186873
5330411J11Rik	64.6350471854235	-0.205926365223457	0.290363232173821	-0.709202620737403	0.47819874740634	0.99999904186873
5330413P13Rik	2.80952836778994	0.406429603312895	1.14399827469252	0.355271168063722	0.722386452980305	0.99999904186873
5330417C22Rik	3.18781207605836	-0.727687704606336	1.04765623229037	-0.694586336794348	0.487314577266361	0.99999904186873
5330426P16Rik	17.9729130380149	-0.334999341207249	0.441501723459246	-0.758772442794716	0.447988693028673	0.99999904186873
5330434G04Rik	7.12542888275027	-0.817204323574287	0.734346995666786	-1.11283130236308	0.265780888860087	0.99999904186873
5430402O13Rik	8.89431551859733	0.229235955306157	0.630886673679644	0.363355202875248	0.716339561113201	0.99999904186873
5430403N17Rik	0.909279281480128	0.753379794482865	2.07839725405338	0.362481134447994	0.716992518902365	0.99999904186873
5430405H02Rik	49.0323887911912	-0.287783259469896	0.290568147416163	-0.990415714967276	0.321970967381245	0.99999904186873
5430416N02Rik	1397.83454282146	0.0601388606737989	0.179275374256387	0.335455223135068	0.737281716565601	0.99999904186873
5430416O09Rik	3.53294943336014	-0.78681853424653	0.969142594152692	-0.811870759776517	0.416865794242089	0.99999904186873
5430417L22Rik	101.298050262852	-0.0961816405787548	0.237902712833073	-0.404289801630978	0.685999624032202	0.99999904186873
5430421F17Rik	0.440679786856453	-2.38177837129202	3.12401788346814	-0.762408686549475	0.445816123405933	0.99999904186873
5430425K12Rik	0.736234582791642	-0.491116935552449	2.27454349859954	-0.215918902344508	0.829050962681325	0.99999904186873
5430435G22Rik	1.93437388993676	0.831982261857871	1.43394606494724	0.580204710759801	0.561776577268206	0.99999904186873
5530601H04Rik	365.283196198123	-0.137729738819016	0.19928802162322	-0.691108967298657	0.489497065389419	0.99999904186873
5730405O15Rik	145.423931391499	-0.16588437156095	0.213437686331384	-0.777202819296859	0.437039119139879	0.99999904186873
5730408K05Rik	1998.10201577476	-0.170286806751507	0.275230401201878	-0.618706385660512	0.536109802514339	0.99999904186873
5730409E04Rik	72.3056775112293	0.354914114320211	0.255663729110238	1.38820674937108	0.165074097650804	0.99999904186873
5730416F02Rik	3.30404660518882	-0.205249803834722	0.994976947503369	-0.206285989187732	0.836567522185575	0.99999904186873
5730420D15Rik	23.1376949110507	-0.174003408566006	0.408203342467437	-0.426266496286435	0.669913668219825	0.99999904186873
5730422E09Rik	7.4045121764117	-0.822679396756039	0.677577032235908	-1.21414888288246	0.224690876200762	0.99999904186873
5730455P16Rik	497.83952476164	-0.000798952028284394	0.153171347989399	-0.00521606709591465	0.995838199467998	0.99999904186873
5730457N03Rik	7.59840856780993	0.112349364507931	0.706490278575354	0.159024643247017	0.873649458382129	0.99999904186873
5730480H06Rik	29.8591160169172	-0.0273399322600253	0.373113111066152	-0.0732751850555528	0.941587138061889	0.99999904186873
5730488B01Rik	1.51442713781661	0.729630632149283	1.47328793484515	0.495239671005635	0.620430950531581	0.99999904186873
5730507C01Rik	13.5243056184797	-0.211897281832303	0.551050998317574	-0.384532978761042	0.700583457736504	0.99999904186873
5730508B09Rik	60.9589245794329	0.331248622334644	0.286616858557437	1.15571925532169	0.247796009469386	0.99999904186873
5730522E02Rik	1.91400074211159	0.663252494536073	1.2865241373157	0.515538321667198	0.60617689792849	0.99999904186873
5730559C18Rik	134.07483308027	0.271089452127856	0.267282712580432	1.01424237097369	0.310467115144868	0.99999904186873
5830415F09Rik	638.81818484635	0.0670491938422847	0.213956510588403	0.313377675013918	0.753993743394777	0.99999904186873
5830416I19Rik	2.23633428253835	-0.269855975502019	1.25637099573568	-0.214790039262249	0.829931019177846	0.99999904186873
5830416P10Rik	36.0361981202269	-0.254457919040462	0.396911818833178	-0.641094336239483	0.521461393780804	0.99999904186873
5830417I10Rik	885.086725129524	0.201288996315667	0.177115098173214	1.13648694206076	0.255752827458617	0.99999904186873
5830418K08Rik	2350.76156101934	0.0232063662729365	0.204590643167214	0.113428287402028	0.909691014321955	0.99999904186873
5830418P13Rik	10.5395132371088	0.0316605019155732	0.566756984811063	0.0558625703150844	0.955451288806321	0.99999904186873
5830428M24Rik	1.39311738441584	-1.31198000752736	1.67475733912581	-0.783385136984794	0.433400981512604	0.99999904186873
5830444B04Rik	2.88710922186805	-0.513936304603629	1.08421883667427	-0.474015288444975	0.635489005028069	0.99999904186873
5830454E08Rik	38.5908695720034	0.179263520202564	0.358104598023326	0.500589830993701	0.616659820628833	0.99999904186873
5930403L14Rik	23.0740198991668	-1.16893369598497	0.429555782627348	-2.72126169233544	0.00650332561226257	0.845828360883879
5930412G12Rik	15.6809043501694	0.457678986595403	0.471861780242789	0.969942906500948	0.332074951472567	0.99999904186873
5930430L01Rik	38.7981064065275	-0.341227413292885	0.355079984177701	-0.960987463382665	0.336558471354769	0.99999904186873
6030407O03Rik	4.22506846479093	-0.350438682951262	0.875636745242801	-0.400210115501823	0.689001764753069	0.99999904186873
6030408B16Rik	1.30734135414274	0.40497122510677	1.53003407464812	0.264681180515477	0.79125507636501	0.99999904186873
6030419C18Rik	66.9950646330514	-0.319320925467357	0.284356976018244	-1.12295794511076	0.261455355877104	0.99999904186873
6030440G07Rik	0.737916389003539	0.211539566098454	2.08347015316271	0.101532323742357	0.919127899496114	0.99999904186873
6030443J06Rik	60.5138889856801	-0.283901965885792	0.275724469845351	-1.02965821657043	0.303170476368113	0.99999904186873
6030458C11Rik	1297.0543541596	0.127731004304679	0.155805215475081	0.819812121919037	0.41232321958973	0.99999904186873
6030466F02Rik	1.95927077549007	-0.527878287080108	1.38576857180485	-0.380928170706446	0.703256548424248	0.99999904186873
6230400D17Rik	125.236677221679	0.16311385960782	0.226125903143021	0.721340887269573	0.470699806532529	0.99999904186873
6330403A02Rik	4.55134396484908	0.648210151520096	0.920460170823877	0.704224008888838	0.481293281571173	0.99999904186873
6330403K07Rik	19.042418298119	0.099714371860516	0.465234518776956	0.214331413160513	0.830288623014204	0.99999904186873
6330408A02Rik	90.1798712685465	0.108804087962562	0.239017513922424	0.455213871891733	0.648955381669158	0.99999904186873
6330410L21Rik	15.6278527960968	-0.0960283683144959	0.482532762818074	-0.199009011851701	0.842255695155695	0.99999904186873
6330416G13Rik	285.818012224185	-0.133081790060164	0.204849982615394	-0.649654876027134	0.515915177622083	0.99999904186873
6330418K02Rik	97.5873896700749	-0.00386930103066548	0.22080891885844	-0.0175233004657121	0.986019144615455	0.99999904186873
6330419J24Rik	457.335135098402	-0.231226887419841	0.189411871430134	-1.22076238238917	0.222176000555006	0.99999904186873
6330549D23Rik	134.222968428545	0.0505353292619592	0.221994396679936	0.227642364031464	0.819924282754596	0.99999904186873
6430411K18Rik	761.659513878749	0.167816537125844	0.179069461708985	0.937158885296537	0.348676835183385	0.99999904186873
6430503K07Rik	0.787453088541841	1.61364642986946	2.06375494900597	0.781898272683337	0.434274360234437	0.99999904186873
6430531B16Rik	20.7745299207927	-0.268095672676885	0.427168996019642	-0.627610325597126	0.530259242842998	0.99999904186873
6430548M08Rik	20.8993356088452	-0.55678261270701	0.422639416060006	-1.31739395699893	0.187706605480605	0.99999904186873
6430550D23Rik	7.22398636673633	0.580521567263148	0.728160416550369	0.797244060605967	0.425309301373932	0.99999904186873
6430562O15Rik	0.777208347586857	2.90138805885233	2.12028738047867	1.36839377792142	0.171188850807376	0.99999904186873
6430571L13Rik	13.4203089006693	0.257940017788968	0.503682244322097	0.51210861747991	0.608574993768327	0.99999904186873
6430573F11Rik	6.01887919939868	-0.28759831254379	0.791922349002441	-0.363164788701908	0.716481789097473	0.99999904186873
6430706D22Rik	2199.09869823325	0.0170409159888858	0.134478343657941	0.126718663580741	0.899163073519556	0.99999904186873
6430710C18Rik	0.602168265683945	-0.287072982037608	2.40415908380113	-0.119406816284273	0.904953061319289	0.99999904186873
6530402F18Rik	4.48858577099967	-0.198146043224249	0.865351521232374	-0.228977517647468	0.818886390253584	0.99999904186873
6530411M01Rik	2.73224223506394	-1.09377035932836	1.09548447299674	-0.998435291680865	0.318068327493815	0.99999904186873
6720416L17Rik	1.39760850670075	-0.634911593909142	1.58411930262798	-0.400797839440409	0.688568969715003	0.99999904186873
6720483E21Rik	1.72921346530112	1.03636043039953	1.44582459038553	0.716795410239343	0.473500344162876	0.99999904186873
6720489N17Rik	132.468063336201	-0.212257962242126	0.222644747250968	-0.953348169507297	0.340413693009351	0.99999904186873
6820408C15Rik	10.1515524272548	-0.863696093012335	0.595492200799818	-1.45039026850778	0.146949719291112	0.99999904186873
6820431F20Rik	4006.491844982	0.153960776277275	0.197494624311815	0.779569453162401	0.435644341921414	0.99999904186873
7420426K07Rik	1.18303311659934	2.3509994386651	1.80100270001599	1.30538362804466	0.191762250393604	0.99999904186873
8030462N17Rik	1957.98771835893	0.117232955430792	0.136304113781652	0.860083765473064	0.389742869581085	0.99999904186873
8430408G22Rik	2.40858113204971	-0.125168603726751	1.15153300385017	-0.108697365432209	0.913442531555315	0.99999904186873
8430419L09Rik	152.897721230347	0.260739478128956	0.22694082250402	1.14893158159915	0.250584193840986	0.99999904186873
8430426J06Rik	0.848970516792586	-0.775521753203964	2.00956830817514	-0.385914601682888	0.699559916173642	0.99999904186873
8430427H17Rik	305.569581965805	0.435351434485558	0.261296299451248	1.66612169938819	0.0956891773657833	0.99999904186873
8430429K09Rik	46.4419666222534	0.220986666148836	0.311020298181244	0.710521684408063	0.477380688867814	0.99999904186873
8430431K14Rik	0.66895265121408	-1.78725455007853	2.31119373536171	-0.773303649422892	0.439342696488495	0.99999904186873
8430437L04Rik	2.51228355359834	0.767016415940766	1.25436902851548	0.611475888278677	0.54088457615517	0.99999904186873
9030025P20Rik	433.551402745032	-0.126861770384216	0.188244748199126	-0.673919307698409	0.500362616259194	0.99999904186873
9030404E10Rik	7.46031664879594	-0.282556445852048	0.693405165805368	-0.407491117439062	0.68364731673886	0.99999904186873
9030612E09Rik	7.58008214744834	0.320956651623494	0.665233657785814	0.48247205755009	0.629470643554172	0.99999904186873
9030617O03Rik	57.3854799826697	-0.0272025761781833	0.268648090860056	-0.101257284543122	0.919346223850519	0.99999904186873
9030624G23Rik	20.1054770229937	-0.359028630227429	0.420938300691586	-0.852924596401798	0.393701120716289	0.99999904186873
9030624J02Rik	515.649591619594	0.00878394000670438	0.176217450797864	0.049847163075695	0.960244182672824	0.99999904186873
9030625G05Rik	0.901716637856614	-0.348813284796368	1.90805104652523	-0.182811296077008	0.854946084991884	0.99999904186873
9130008F23Rik	41.9576505675857	-0.592713906747134	0.353788478624702	-1.67533411221083	0.0938686960802677	0.99999904186873
9130011E15Rik	573.75325046283	0.0542083873894631	0.151572638469474	0.35763966331153	0.720612991902241	0.99999904186873
9130019O22Rik	558.596518436235	0.0758149531883947	0.197995421941759	0.382912657499201	0.701784526015002	0.99999904186873
9130023H24Rik	225.702692107938	-0.478450391003111	0.207949834981974	-2.30079716603086	0.0214030987208511	0.99999904186873
9130024F11Rik	21.2567891405321	-0.114831808002854	0.428234987315796	-0.268151392119142	0.788582788629347	0.99999904186873
9130221H12Rik	121.351523781584	0.0304407739528393	0.22039571147143	0.138118721773701	0.890146589748832	0.99999904186873
9130227L01Rik	1.00779298197007	0.699103855331364	1.81114366491969	0.386001325500792	0.6994956871343	0.99999904186873
9130230L23Rik	2.55245159757948	1.38146148039928	1.246720194015	1.10807660534507	0.267828733511459	0.99999904186873
9130401M01Rik	346.73575634399	-0.0812928354947424	0.179719420292089	-0.452331948114572	0.651029863691959	0.99999904186873
9130409I23Rik	0.52745090922441	0.605262675211191	2.71735811733237	0.222739384754107	0.823738346679754	0.99999904186873
9230102O04Rik	1.38666616697198	-0.982591348761763	1.56258108322262	-0.628825831383608	0.529463086810516	0.99999904186873
9230105E05Rik	8.51259810567832	-0.194528846764259	0.711829766671651	-0.273280011418784	0.784637979316474	0.99999904186873
9230110C19Rik	30.7334402712009	-0.100988728316595	0.362372716935687	-0.278687449680484	0.780484694788808	0.99999904186873
9230112J17Rik	0.955744459679824	1.9345415035235	1.94150149323545	0.9964151509869	0.319048474482481	0.99999904186873
9230114K14Rik	87.6735060146937	-0.541310405727953	0.25424824437497	-2.12906251155709	0.0332490888490028	0.99999904186873
9230116L04Rik	62.4928623740982	-0.164977177314797	0.259041513678665	-0.636875437345718	0.524205983321864	0.99999904186873
9230116N13Rik	58.9417914805988	-0.110245534509071	0.312991050177035	-0.352232226597898	0.724664110319144	0.99999904186873
9330020H09Rik	588.09561081593	-0.139544300834704	0.176168063930256	-0.792108953924523	0.428297149641576	0.99999904186873
9330102E08Rik	21.8708372985691	-0.0168381704618945	0.472126253058993	-0.0356645502189232	0.97154983738564	0.99999904186873
9330133O14Rik	142.373835653645	-0.15718632119701	0.204399462386776	-0.769015335762351	0.441884206570438	0.99999904186873
9330151L19Rik	121.292728354504	-0.0168121967612362	0.209277617095414	-0.0803344236931516	0.93597128052949	0.99999904186873
9330159F19Rik	86.2822591765295	0.256707449177814	0.257450573305225	0.997113527004931	0.318709407817818	0.99999904186873
9330159M07Rik	355.146729205464	-0.152270166992457	0.219137550308201	-0.694861135292878	0.487142330832314	0.99999904186873
9330162012Rik	5.16415194324346	-1.06589521332429	0.826083777063826	-1.29029917172909	0.196946804373721	0.99999904186873
9330175E14Rik	3.01107666920156	0.427518664664825	1.0285733238621	0.415642380321098	0.677671710091845	0.99999904186873
9330182L06Rik	34.4188047774488	-0.297255107873972	0.365877698305396	-0.812443910221209	0.416536958910777	0.99999904186873
9330182O14Rik	2.85311659495653	-0.575808969179876	1.16808512996596	-0.492951202278086	0.62204706735327	0.99999904186873
9430008C03Rik	2719.06800362094	0.0217747534324714	0.151627321815118	0.143607056906418	0.885810767819206	0.99999904186873
9430015G10Rik	548.217907339327	-0.107919017894261	0.180353461370462	-0.598375085646878	0.549589685972033	0.99999904186873
9430016H08Rik	407.625478425905	-0.0999801775601156	0.167305071600295	-0.597592031154776	0.550112182715099	0.99999904186873
9430018G01Rik	2.52571614997673	-0.478281289623238	1.11715258111237	-0.428125305092169	0.668559894262183	0.99999904186873
9430020K01Rik	569.364034532781	-0.0211700547988059	0.177476832141228	-0.119283483615257	0.905050768235314	0.99999904186873
9430037G07Rik	324.652488009215	0.142854240851878	0.197245906886162	0.724244386649421	0.468915712799303	0.99999904186873
9430038I01Rik	143.632397915903	0.0253001263100906	0.195685158405645	0.129289960036953	0.897128215486475	0.99999904186873
9430041J12Rik	7.17219155427103	-0.328764458988159	0.704891095921577	-0.466404613266296	0.64092590999514	0.99999904186873
9430060I03Rik	90.5643434262027	-0.00809411819921401	0.26032602281158	-0.0310922362343791	0.975195981265202	0.99999904186873
9430069I07Rik	6.3284639400827	-0.326862592230534	0.710986367039672	-0.45973116698635	0.645709195547096	0.99999904186873
9430076C15Rik	2.5482147095665	-0.30126724171653	1.13731728297824	-0.264892872222618	0.791091989403354	0.99999904186873
9430083A17Rik	523.225883684552	-0.198316707164148	0.168820765281449	-1.17471749896125	0.240107756091612	0.99999904186873
9430091E24Rik	34.2806412994447	-0.269434653323465	0.349422976559407	-0.7710845347849	0.440656826700702	0.99999904186873
9530026P05Rik	3.45291093807565	-0.166932729598765	0.950377494980497	-0.175648866350934	0.860569809330489	0.99999904186873
9530027J09Rik	3.39196423858074	-0.823287582174127	1.21220208526189	-0.67916694104371	0.497032091392627	0.99999904186873
9530051G07Rik	23.8883572586822	0.0507814127343952	0.385910724879457	0.131588498221337	0.895309783500489	0.99999904186873
9530052E02Rik	1.20932519970022	2.36542001632005	1.82549923631028	1.29576609470463	0.195056082462667	0.99999904186873
9530053A07Rik	28.2384719391978	-0.222982445881587	0.361217549654895	-0.617307896846714	0.537031659130524	0.99999904186873
9530059O14Rik	42.8660050927184	0.309545492336484	0.310861067878423	0.995767962997369	0.319362899698276	0.99999904186873
9530068E07Rik	874.991642193433	0.0352642844901354	0.168200937272933	0.209655695514428	0.833936406802755	0.99999904186873
9530077C05Rik	18.3937898160276	-0.198549002498243	0.45635331650571	-0.435077373861397	0.663506266114141	0.99999904186873
9530080O11Rik	9.43000781456862	-0.292203391853052	0.61994981347128	-0.47133394591559	0.637402278014069	0.99999904186873
9530082P21Rik	14.9092955380273	0.216440925070497	0.49825927220736	0.434394174164854	0.664002227579692	0.99999904186873
9530091C08Rik	12.5867092682609	0.258556355935069	0.584866532322095	0.442077536747612	0.658433098875697	0.99999904186873
9630033F20Rik	1294.89629547988	0.354214132799815	0.146574607701285	2.41661320712312	0.0156656539888555	0.99999904186873
9830147E19Rik	546.091108871261	-0.0208933042170029	0.17640823725602	-0.118437237070062	0.905721222484849	0.99999904186873
9930012K11Rik	112.106888898968	0.356117567707273	0.303644915507695	1.17280925686453	0.240872305154718	0.99999904186873
9930014A18Rik	61.1540109346082	-0.138199467572396	0.273797346428679	-0.504750938513554	0.613733778736053	0.99999904186873
9930021J03Rik	993.248971927475	0.140496640983273	0.218759663987582	0.642241985667195	0.520716075943714	0.99999904186873
9930104L06Rik	394.81863618385	0.10223484298345	0.165470604906531	0.617842927698237	0.536678883108624	0.99999904186873
9930111H07Rik	0.462364413587632	0.364891059455487	2.83132050877881	0.128876634886126	0.897455265126868	0.99999904186873
9930111J21Rik1	9.33899699437905	-0.50274581407482	0.626082445282155	-0.803002572366086	0.421973247759725	0.99999904186873
A130010J15Rik	361.765116135843	-0.125598592240606	0.215503943007225	-0.582813430176518	0.560018902965733	0.99999904186873
A230009B12Rik	1.74649352568536	0.379172993111647	1.45352973129618	0.260863596352804	0.794197698958684	0.99999904186873
A230020J21Rik	12.7575613453149	0.216007927392915	0.559594395984206	0.386008024638996	0.699490725735413	0.99999904186873
A230028O05Rik	3.02739408825	0.779909316843561	1.11706660619022	0.698176198734878	0.485067009405525	0.99999904186873
A230046K03Rik	2501.56890118545	0.0316349376462467	0.140736254859763	0.224781721509993	0.822149086343659	0.99999904186873
A230050P20Rik	132.369475385725	0.0901464562980607	0.229895516027418	0.392119245541568	0.694970108033072	0.99999904186873
A230056J06Rik	5.65988442216481	-0.262957125736649	0.807926105540768	-0.325471752841362	0.744824057814115	0.99999904186873
A230056P14Rik	2.62562504801424	0.53116348537819	1.10873363059691	0.479072223228431	0.631887249497737	0.99999904186873
A230057D06Rik	0.831163132214088	-0.887673928926802	2.16774023947661	-0.409492757832058	0.682178080474689	0.99999904186873
A230065H16Rik	1.07857094373768	-1.38405915164183	1.78800848870038	-0.774078624563931	0.438884297205002	0.99999904186873
A230070E04Rik	6.18438811512909	-0.110547969119859	0.75829795106729	-0.145784343692693	0.88409163577272	0.99999904186873
A230072C01Rik	167.952477347167	0.368551903420822	0.213734835714924	1.7243417629515	0.0846461641691203	0.99999904186873
A230072E10Rik	43.6496431339921	0.647216288934853	0.317983485948874	2.03537704797322	0.0418129489510743	0.99999904186873
A230073K19Rik	1.39679457384216	0.0182755687344977	1.58793672875575	0.0115090031004055	0.990817346834417	0.99999904186873
A230103J11Rik	6.40623132814518	0.183048225307959	0.739640848169139	0.247482579904916	0.804534771498179	0.99999904186873
A2m	406.705919083468	-0.10927561968307	0.251015163146331	-0.435334735612632	0.663319475332157	0.99999904186873
A330009N23Rik	14.4802883051167	0.152327525795791	0.490302644193773	0.310680612474097	0.756043437393419	0.99999904186873
A330021E22Rik	32.9809629156954	-0.134589376431082	0.333940218329466	-0.403034342806521	0.686922960255134	0.99999904186873
A330023F24Rik	91.916617698681	0.176356907692842	0.261584234780122	0.674187830321967	0.500191905662077	0.99999904186873
A330032B11Rik	0.72298047303729	1.27657706849926	2.27239795461098	0.561775311366093	0.574269115139672	0.99999904186873
A330033J07Rik	2.14606712998034	0.386160509243549	1.22925734119881	0.314141308171447	0.753413716988993	0.99999904186873
A330035P11Rik	240.275572394677	-0.289045364860505	0.176260673132203	-1.63987439582572	0.101031285533214	0.99999904186873
A330040F15Rik	0.783016147802495	-3.23746898021775	2.15090440614861	-1.50516637139385	0.132281308592516	0.99999904186873
A330041J22Rik	3.16858509053356	-1.03004559402312	1.04611821945558	-0.984635937761586	0.324802930407908	0.99999904186873
A330048O09Rik	2.50341764311333	-0.890940724771303	1.19488542061144	-0.74562858446745	0.45589181065342	0.99999904186873
A330049N07Rik	11.7405077534613	-0.230809624505217	0.573093183332844	-0.402743622185376	0.687136839508574	0.99999904186873
A330050F15Rik	1.4384280805979	-0.123673913756847	1.57698640263975	-0.0784242106018333	0.937490615561583	0.99999904186873
A330069E16Rik	69.4630971749792	-0.0853096824339964	0.287476729458921	-0.296753349721779	0.76665482340701	0.99999904186873
A330074K22Rik	2.15859923756217	0.0920637492886364	1.29917886079344	0.0708630290000338	0.943506767956989	0.99999904186873
A330076H08Rik	1.19657383501802	-0.686015035440378	1.65767707156345	-0.413841180051647	0.678990423304652	0.99999904186873
A330102I10Rik	10.8101926372263	0.0217103126412146	0.587582461919249	0.0369485375215269	0.970526038801115	0.99999904186873
A3galt2	0.32760049770615	-2.0392862099536	3.47218069679783	-0.587321452433136	0.556987836070115	0.99999904186873
A430005L14Rik	910.315421820428	0.0622928345833062	0.150286819849928	0.41449299842468	0.678513093628115	0.99999904186873
A430033K04Rik	315.409382551058	-0.0699089436318161	0.18040187005735	-0.387517843410337	0.698372877736268	0.99999904186873
A430035B10Rik	18.2082049310908	-0.489936687653399	0.441430363162146	-1.10988443147359	0.267048830044259	0.99999904186873
A430078G23Rik	4.14811237550179	1.42511221845651	0.940408842948565	1.51541771341516	0.129666654382119	0.99999904186873
A430105I19Rik	31.6025434723788	0.175978485082589	0.350214394933513	0.502487869226499	0.6153243833744	0.99999904186873
A4galt	772.959757045934	-0.113123602337635	0.173933662973293	-0.650383602597992	0.51544446643444	0.99999904186873
A530013C23Rik	10.4940671101407	-0.149758344810561	0.596605324048678	-0.251017446164027	0.8018006208464	0.99999904186873
A530016L24Rik	5.49888236367717	-0.0412813291681388	0.79827476702559	-0.0517131830709806	0.958757232724204	0.99999904186873
A530032D15Rik	0.648463169304113	1.11208992531425	2.33028446011401	0.477233549958891	0.633195823124664	0.99999904186873
A530046M15Rik	1.11198206490939	0.131291185467338	1.7644392629546	0.0744095805527971	0.940684485759782	0.99999904186873
A530054K11Rik	1232.01136028138	-0.0742326159751288	0.164636867069224	-0.450886956831587	0.65207102456876	0.99999904186873
A530064D06Rik	0.705987021317377	-0.354592111851551	2.29881347000626	-0.154250058335784	0.877412573606676	0.99999904186873
A530072M11Rik	3.02910850990514	-0.348565066128294	1.02527163060792	-0.339973384342661	0.733876571586781	0.99999904186873
A530088E08Rik	1.26784934283306	-0.768461420831353	1.71409844041537	-0.448318137810764	0.653923612366073	0.99999904186873
A630001G21Rik	2.60414047400942	-0.195718974338951	1.13671562399635	-0.172179365012036	0.863296519941738	0.99999904186873
A630007B06Rik	973.283410270079	0.305846591364224	0.219068900491732	1.39612053868763	0.162678199885386	0.99999904186873
A630012P03Rik	0.531614760041419	-1.1855819538812	2.70927012485629	-0.437601973684368	0.661674840219025	0.99999904186873
A630019I02Rik	2.90566814571506	0.799305770871913	1.10405430660619	0.723973237628988	0.469082165372076	0.99999904186873
A630020A06	17.4610792386132	-0.0232799117108811	0.459681804242747	-0.0506435353673202	0.959609571107869	0.99999904186873
A630066F11Rik	110.270055367601	-0.580730920824461	0.229566286080922	-2.52968731053022	0.0114164218786516	0.99999904186873
A630072M18Rik	204.460029793697	-0.172906116666138	0.191871222704143	-0.901157110635354	0.367504791211001	0.99999904186873
A630075F10Rik	2.10903275987704	-0.0749980737290145	1.22162736850053	-0.0613919396886713	0.951047071449679	0.99999904186873
A630077J23Rik	0.797697829496824	0.410547751142875	2.17319410313696	0.188914441903858	0.850159874384106	0.99999904186873
A630089N07Rik	365.11909824094	-0.00531234349498672	0.303005849611828	-0.0175321483126224	0.986012086139348	0.99999904186873
A630095N17Rik	3.8175458058851	-0.158497353631799	0.919288850228787	-0.172413005544833	0.863112848336847	0.99999904186873
A730008H23Rik	235.054583656756	-0.0348941884306325	0.211848330886382	-0.164713067526347	0.869169831073276	0.99999904186873
A730017L22Rik	21.0757410024761	-0.36592864284374	0.406974985599372	-0.899142836272404	0.368576583882857	0.99999904186873
A730020E08Rik	1.93053474564818	-0.263302212866315	1.46519477760669	-0.179704580503899	0.857384497267138	0.99999904186873
A730020M07Rik	0.91176132608524	-0.793064491915131	1.97635527370391	-0.401276279860776	0.688216725415501	0.99999904186873
A730036I17Rik	90.7347684396342	-0.347146446841323	0.244279484197452	-1.42110356906077	0.155286652580177	0.99999904186873
A730046J19Rik	0.645453800504744	1.23556574109875	2.33945173091096	0.528143293051673	0.597399884388308	0.99999904186873
A730056A06Rik	0.976233941589791	-0.204125306444068	1.87391074992256	-0.108930111240625	0.913257923429917	0.99999904186873
A730082K24Rik	12.6322906311199	-0.24254552769138	0.528357738303426	-0.459055503701339	0.646194308796169	0.99999904186873
A730090H04Rik	1.03029154155983	1.03213578941874	1.96746696452643	0.524601331574164	0.599860360880646	0.99999904186873
A730090N16Rik	4.13267891348812	1.07166612011524	0.951354346230496	1.12646368239285	0.259969304639902	0.99999904186873
A730098P11Rik	2796.9224428572	0.00124998234049769	0.165560483120231	0.00755000418541872	0.993976025456843	0.99999904186873
A830009L08Rik	7.82553798031909	-0.617417558743318	0.671693602443485	-0.919195234995953	0.357993463047835	0.99999904186873
A830010M20Rik	106.58824190012	0.0279636198190498	0.251227040163449	0.111308160940226	0.91137198412777	0.99999904186873
A830018L16Rik	77.2412431327283	-0.290328790135827	0.24278373239913	-1.19583296321738	0.231761749624178	0.99999904186873
A830052D11Rik	1.34030911081257	-2.0265686449301	1.76221398073048	-1.1500128061009	0.250138596831866	0.99999904186873
A830080D01Rik	2514.5472886626	0.217504980738006	0.215195413631976	1.01073241788498	0.312144516814041	0.99999904186873
A830082N09Rik	59.4613372383321	-0.207249027305447	0.2731076772009	-0.758854637224252	0.447939517447358	0.99999904186873
A930001A20Rik	1.24538056139013	-1.85529007142694	1.80417149953369	-1.02833354362734	0.303792957466332	0.99999904186873
A930001C03Rik	35.0701793818167	-0.575278165753766	0.372006658478196	-1.54641900257138	0.12200340778259	0.99999904186873
A930004D18Rik	345.213500321284	-0.492143155032654	0.192475161864762	-2.55691773559046	0.0105604188468604	0.99999904186873
A930005H10Rik	75.3939887179129	-0.0345686890208154	0.263561449323641	-0.131159883623066	0.895648829975914	0.99999904186873
A930006K02Rik	11.6126870873441	-0.2170074960559	0.589671989587864	-0.368013912628903	0.712862860310235	0.99999904186873
A930007I19Rik	24.3543121300348	-0.108401676998903	0.402577160778324	-0.26926931669279	0.787722442178655	0.99999904186873
A930011G23Rik	0.48564712788915	0.606107464585622	2.7879377079376	0.217403517610871	0.827893890099905	0.99999904186873
A930011O12Rik	304.308505472501	1.1443220334104	0.178720004742715	6.4028760241908	1.52477003644002e-10	9.42104579848407e-07
A930013F10Rik	90.8851278305942	0.0688537721352531	0.332158297375258	0.207292043219577	0.835781787789235	0.99999904186873
A930015D03Rik	181.471371708124	-0.110968425472613	0.220657083782501	-0.502899900471778	0.615034651114251	0.99999904186873
A930016O22Rik	5.27407044466529	0.385478257965919	0.872272407574088	0.441924167976365	0.658544081267992	0.99999904186873
A930017M01Rik	2.97256886532999	-0.32188047339607	1.02546330602029	-0.313887850990255	0.75360621791519	0.99999904186873
A930018P22Rik	6.45952088839103	-0.317839161623808	0.722270024318009	-0.440055866812307	0.659896645175507	0.99999904186873
A930024E05Rik	132.614405743122	-0.480598258557482	0.200875918932728	-2.39251305537739	0.0167334327620399	0.99999904186873
AA388235	77.3462136400685	-0.634372250526397	0.245094752884992	-2.58827348631192	0.00964583636425429	0.99999904186873
AA413626	12.8460518473119	-0.0388216886763114	0.54268865937155	-0.0715358392070844	0.942971302046616	0.99999904186873
AA414768	149.198261652223	-0.0403646231728024	0.272448783387672	-0.148154903357989	0.882220520873296	0.99999904186873
AA415398	22.4243701464969	-0.194830382311908	0.421189333292591	-0.462571976333892	0.643671199511236	0.99999904186873
AA465934	172.975659180392	0.166590903519903	0.203998074467854	0.816629784150997	0.414140028866285	0.99999904186873
AA467197	27.2392310771471	0.0647422081097903	0.386078247911712	0.167691934109159	0.866825641981474	0.99999904186873
AA474331	48.8435480781865	-0.00576813618255572	0.293786861237195	-0.0196337445393743	0.984335544767031	0.99999904186873
AA543186	79.436249797916	-0.196542360052344	0.255033322014764	-0.770653648314105	0.440912252949264	0.99999904186873
AA543401	15.7157430700816	-1.1905096238021	0.496934146322506	-2.3957090343103	0.01658825259117	0.99999904186873
AA619741	2.336237698155	-0.459816887676519	1.27641461525147	-0.36024100804105	0.718666910459157	0.99999904186873
AA986860	23.4446247637923	-0.190653684632071	0.392128692651575	-0.486201821506278	0.626824080024141	0.99999904186873
AA987161	1599.03172694609	-0.117651956809044	0.165243160297427	-0.711992899417307	0.476469172992714	0.99999904186873
AB041803	34.3699416494969	-0.316217182900662	0.36027095438295	-0.877720446385303	0.380095445809979	0.99999904186873
AB124611	2.89170014647597	-0.208755071567305	1.21364882404859	-0.172006158149541	0.863432687653945	0.99999904186873
AF067061	18.945883372715	0.0342229014173463	0.454028398498973	0.0753761252170303	0.939915454476716	0.99999904186873
AF067063	3.30447651627615	-0.682120468331284	1.15952837285954	-0.588274064091324	0.5563483512735	0.99999904186873
AF529169	55.405317069735	0.204349564426903	0.325379631924817	0.628034284807724	0.529981480610611	0.99999904186873
AI118078	35.5772244971539	0.481944834599517	0.330491996701732	1.45826476710257	0.144767577699718	0.99999904186873
AI182371	3.3963712935005	-0.141293774840706	0.974943316248521	-0.144925117682113	0.884769994751261	0.99999904186873
AI197445	3.15768341360836	0.115165141734193	1.02161442534163	0.112728578294772	0.910245743456551	0.99999904186873
AI314180	1525.40376488637	0.14578677085853	0.163935535318029	0.889293285776684	0.373845479004573	0.99999904186873
AI317395	13.5996831458084	-0.566084047744667	0.535791368772485	-1.05653819889182	0.290722398534608	0.99999904186873
AI413582	65.9340576178908	0.0705788136726661	0.268832767511669	0.262537987187899	0.792906702582442	0.99999904186873
AI414108	456.914063536217	0.00492856299643447	0.237398871306628	0.0207606841991622	0.983436560437992	0.99999904186873
AI427809	24.0849383776788	-0.0643389414384922	0.404483375800765	-0.159064488895542	0.873618065717245	0.99999904186873
AI429214	75.3808315686795	-0.341624806274284	0.247591703123879	-1.37979101061943	0.167651001223658	0.99999904186873
AI450353	361.048204460643	0.0697838058945786	0.177658444501455	0.392797573402186	0.694468997064435	0.99999904186873
AI462493	438.483076381287	-0.313139995580695	0.187158314927242	-1.67312895343404	0.0943019128357727	0.99999904186873
AI463170	16.4124257475855	0.136437387655551	0.510110182139269	0.267466505144767	0.789110000045078	0.99999904186873
AI464131	271.55261677698	0.400192441902577	0.169153302843381	2.36585650516748	0.0179884150011923	0.99999904186873
AI467606	246.055345746167	-0.068863208421985	0.213390574910574	-0.322709700045767	0.746915105306978	0.99999904186873
AI504432	17.20770403374	0.0696702893578855	0.470093864639085	0.148205059879637	0.882180938712075	0.99999904186873
AI506816	706.994326575038	-0.213950243110733	0.209300994795355	-1.02221321652066	0.306679996783263	0.99999904186873
AI593442	7.47586072142272	-0.153101081045868	0.68359676652113	-0.223964021692217	0.822785298652432	0.99999904186873
AI597479	833.32988648861	-0.0596571729432998	0.204008058857922	-0.292425570231258	0.769961259996609	0.99999904186873
AI661453	135.5459017601	0.253771878570539	0.371601636122234	0.682913781593427	0.494661324913849	0.99999904186873
AI662270	16.5264139105771	-0.810218376919207	0.509660410735754	-1.58972201852909	0.111897478249838	0.99999904186873
AI747448	5.71749996381331	0.368867882850259	0.79701628836463	0.462810971664238	0.643499866180972	0.99999904186873
AI837181	540.189292944469	0.10698382487745	0.197770243140971	0.540950059919742	0.588542005043891	0.99999904186873
AI846148	680.634391491614	0.0304640311970454	0.171718925411653	0.177406369880405	0.859189204238367	0.99999904186873
AI847159	79.9082857049269	-0.0744531928491442	0.253180716558152	-0.294071341061409	0.768703389662332	0.99999904186873
AI848285	12.5234238265838	0.244546619463708	0.517120469121967	0.472900676082171	0.636284042575871	0.99999904186873
AI854517	7.9375573143834	-0.385297360362651	0.644967570561486	-0.59739028433201	0.550246838847721	0.99999904186873
AI854703	29.0921067627074	0.830114677013322	0.371435527428572	2.23488227623286	0.0254250784336843	0.99999904186873
AI987944	544.265880838603	-0.02839256903691	0.165602911120288	-0.171449697622083	0.863870180184411	0.99999904186873
AK010878	327.51203503322	-0.684592087191739	0.197326642354754	-3.46933429273569	0.000521749812544011	0.187113323134495
AK129341	116.402641169263	-0.0370133336648615	0.292626501006678	-0.126486608483956	0.899346748789472	0.99999904186873
AU015228	6.95570193083896	0.0121861569965793	0.713984035232553	0.0170678284040484	0.986382504387034	0.99999904186873
AU015791	1.14304355924223	-0.779085238063493	1.67451818639124	-0.465259347073741	0.641745743485612	0.99999904186873
AU015836	1981.33584950959	0.157142815214835	0.184796887715103	0.850354230300125	0.395128174556339	0.99999904186873
AU018091	1327.25447318602	-0.0977008290738358	0.183237104771827	-0.533193477355452	0.593899656228714	0.99999904186873
AU019823	1004.09429775754	0.0802660688793914	0.150568016349777	0.533088439532399	0.593972361181683	0.99999904186873
AU019990	12.3750705584864	-0.130916005603233	0.518670185756147	-0.252407038612363	0.800726460216681	0.99999904186873
AU021092	2.61873843706219	0.131402034917853	1.14252354677791	0.115010351680214	0.908436917038852	0.99999904186873
AU022252	364.147890681052	0.0159947776864626	0.193444434968267	0.0826840931820364	0.934102733359486	0.99999904186873
AU022751	109.088798220164	0.0202197672480743	0.240795818874295	0.0839705911115917	0.933079814058415	0.99999904186873
AU022754	7.95930409365382	-0.171627648229871	0.660650040471995	-0.259786025453436	0.795028831034609	0.99999904186873
AU023762	0.531614760041419	-1.1855819538812	2.70927012485629	-0.437601973684368	0.661674840219025	0.99999904186873
AU040320	102.903618859042	0.152094454662212	0.233706139027345	0.650793579044219	0.515179745658209	0.99999904186873
AU040972	9.46914534120304	0.247967263257276	0.605607589534077	0.409452040467408	0.682207955697723	0.99999904186873
AU041133	294.825992102622	0.0119940030881894	0.189666494720884	0.0632373319591315	0.949577517650556	0.99999904186873
AV039307	8.15577984340736	0.511402600778747	0.672369077659988	0.760598037254413	0.44689719245563	0.99999904186873
AV051173	35.443288032873	0.240412759759061	0.331256103217741	0.725760997076732	0.467985300991727	0.99999904186873
AW011738	8.39272421262869	0.230542348357334	0.624497177756507	0.369164756173203	0.712004923867911	0.99999904186873
AW146154	318.632559735443	-0.186024544317988	0.18253721636236	-1.01910475039076	0.30815323917818	0.99999904186873
AW209491	616.593863089465	0.0661258223932225	0.148908462626014	0.444070277988823	0.656991774394194	0.99999904186873
AW549542	6.01369304327945	0.143456398735387	0.739910757821125	0.193883380149566	0.846267197486931	0.99999904186873
AW549877	1438.8225605899	0.250644167892406	0.18858473225929	1.32907985121398	0.183821626941121	0.99999904186873
AW551984	45.5570490563842	0.258260961214457	0.314360169266151	0.821544796267755	0.411336018852355	0.99999904186873
AW554918	212.058185430934	-0.0845840321446527	0.178855230802966	-0.472918973434073	0.636270987942208	0.99999904186873
AW822252	17.3658751106956	-0.242855974642424	0.445005921312615	-0.545736501496615	0.585247077217435	0.99999904186873
AY074887	20.4029407538781	-0.0771203204104803	0.437164453642389	-0.176410318286232	0.859971598969005	0.99999904186873
AY358078	172.519801439595	-0.0196224744387597	0.243968635824951	-0.0804303158576455	0.935895016433955	0.99999904186873
AY512931	3.55661335962428	0.46391763033153	0.985887659238091	0.470558309544166	0.637956185299026	0.99999904186873
Aaas	654.559089738272	-0.0062971229019196	0.159470190320297	-0.0394877744189794	0.968501500516047	0.99999904186873
Aacs	593.374794294395	0.110000564129657	0.184348530472301	0.596698893383284	0.550708431570644	0.99999904186873
Aadac	1.16522573202084	2.31553342932393	1.83366317198562	1.26279104292448	0.206664284552126	0.99999904186873
Aadacl2	1.33033745977993	2.53346325393207	1.77262163990883	1.42921828149541	0.15294150482408	0.99999904186873
Aadacl3	3.47960852886513	-0.0418530303072311	1.01683975499668	-0.0411599075484297	0.967168415710368	0.99999904186873
Aadat	1.07675671975953	2.15782023330661	1.85420852506762	1.16374194387221	0.244528605955248	0.99999904186873
Aaed1	129.464246836338	-0.21414853733486	0.207501115703911	-1.03203559464439	0.302055443122085	0.99999904186873
Aagab	560.818038417186	-0.0675176534129401	0.174562183258683	-0.386782819466035	0.698916997303068	0.99999904186873
Aak1	769.051910694341	-0.0798959401644519	0.232544387707289	-0.343572859152462	0.731167538746061	0.99999904186873
Aamdc	23.8228622236691	0.451892176446165	0.438672239280697	1.03013625203898	0.302946049606951	0.99999904186873
Aamp	1412.53045080851	-0.0296476398925634	0.159105966973135	-0.186338956712851	0.852178959370219	0.99999904186873
Aar2	879.597761461392	-0.110269351654857	0.254367605483359	-0.433503910395031	0.664648725851014	0.99999904186873
Aard	406.510658487545	-0.176125105711827	0.164581685126737	-1.07013794138881	0.284557223133943	0.99999904186873
Aars	6952.60858512658	-0.0667054293000698	0.137983734790373	-0.483429654961938	0.628790696247642	0.99999904186873
Aars2	392.174892006764	-0.0311643739032786	0.166577785192446	-0.187086014304216	0.851593193525211	0.99999904186873
Aarsd1	642.026989395396	-0.114108401241533	0.177821105791714	-0.641703360990176	0.521065806556332	0.99999904186873
Aasdh	218.496688976823	-0.0211882016773206	0.180169392533376	-0.117601560283862	0.906383368599369	0.99999904186873
Aasdhppt	1374.71488185943	-0.155582382216034	0.169448765332205	-0.918167694589065	0.35853107880267	0.99999904186873
Aass	187.131501388039	-0.103737122288739	0.189466822816121	-0.547521306088595	0.584020636913052	0.99999904186873
Aatf	912.149711365136	-0.0645531000098234	0.166617131134692	-0.387433750480551	0.698435121751807	0.99999904186873
Aatk	23.1054869397152	-0.383291824896991	0.397407670360043	-0.96448018869323	0.334805236231734	0.99999904186873
Abat	24.1981364362937	0.172198809586419	0.406045775994962	0.424087183678904	0.671502231995112	0.99999904186873
Abca1	1239.32662162982	0.129824736962161	0.17941817303652	0.72358744248129	0.469319053069245	0.99999904186873
Abca12	2.82257154016119	-1.50532428194095	1.16978439468171	-1.28683908657419	0.198150380194519	0.99999904186873
Abca13	32.1648761958803	-0.107584816637754	0.339885234840896	-0.316532775211948	0.751598151996455	0.99999904186873
Abca14	2.49766402444325	-0.13479575356632	1.11188094487265	-0.12123218244536	0.903507134197364	0.99999904186873
Abca15	0.448612757785853	-1.09408752191164	2.85665451365814	-0.382996094445663	0.7017226598864	0.99999904186873
Abca16	5.44471144264212	0.947711213060105	0.790886950496959	1.19828910119785	0.230804488063334	0.99999904186873
Abca17	1.2182584617492	0.439356125630093	1.70318233466907	0.257961885047065	0.796436323209611	0.99999904186873
Abca2	387.115845995525	0.016365645919564	0.199441318773162	0.0820574493802749	0.934601029439762	0.99999904186873
Abca3	102.308239217381	0.146455878748645	0.238445511215961	0.614211095867515	0.539075842045503	0.99999904186873
Abca4	20.595926216085	0.294190690962141	0.423502882852652	0.694660421153492	0.487268137215117	0.99999904186873
Abca5	227.278723876345	-0.010225710154059	0.20479148031378	-0.0499323025469189	0.960176335690876	0.99999904186873
Abca6	1.58864694822872	-0.815985068184913	1.56626705428073	-0.520974418733231	0.602384591969883	0.99999904186873
Abca7	163.034397279254	0.12224952089427	0.194192078851556	0.629528874798853	0.529002871148033	0.99999904186873
Abca8b	20.7928105935324	-0.612235721229853	0.418942511105649	-1.4613836146971	0.143910194788133	0.99999904186873
Abcb10	695.268089870472	-0.0148393881444606	0.225576196952502	-0.0657843706248189	0.947549499714374	0.99999904186873
Abcb1a	737.998713390982	0.100976030684403	0.156022924605079	0.647187142145882	0.517510831920119	0.99999904186873
Abcb1b	642.017716318687	-0.0944979873714242	0.153046990685112	-0.617444269556728	0.536941729841411	0.99999904186873
Abcb4	7.57860871368007	0.153466136232522	0.660996477350795	0.232173909379363	0.816402941416365	0.99999904186873
Abcb5	17.3433064467447	-0.400214649366475	0.528988079065797	-0.756566480804751	0.44930962925123	0.99999904186873
Abcb6	335.400139535551	0.0559576769160578	0.195508080573487	0.286216696271152	0.774712156648787	0.99999904186873
Abcb7	3139.41517191017	-0.000564387568475201	0.139369385591813	-0.00404958065990321	0.9967689109449	0.99999904186873
Abcb8	399.828078423697	-0.0363598889957008	0.173283402091734	-0.209829034730356	0.833801111045494	0.99999904186873
Abcb9	9.57689552053472	0.1054501505834	0.60455104666115	0.174427207041963	0.861529733923945	0.99999904186873
Abcc1	997.510669685692	0.180173192596291	0.145132159310101	1.24144223756306	0.214442424064316	0.99999904186873
Abcc10	165.55844530916	-0.0288590213899562	0.193372768970108	-0.149240358627834	0.881363974989052	0.99999904186873
Abcc12	5.41948752667174	0.155553070839492	0.778918474051775	0.199703917703141	0.84171214961268	0.99999904186873
Abcc2	29.2830205772338	-0.153148304714936	0.385208926219373	-0.39757205581399	0.690945662362528	0.99999904186873
Abcc3	33.6041727082998	-0.219751555488327	0.367113466961307	-0.59859301078565	0.549444317941006	0.99999904186873
Abcc4	1619.35637658523	0.040658588030353	0.14589772515101	0.278678697616908	0.780491411952726	0.99999904186873
Abcc5	2131.8001479284	0.0843815148047101	0.134299231884286	0.628309735065455	0.529801055522376	0.99999904186873
Abcc6	1.01248415698133	0.949166913029933	1.86740927745199	0.508280067198251	0.611256946812955	0.99999904186873
Abcc8	17.3008346839166	-0.137060540925323	0.449758754820302	-0.304742352330829	0.76056239036829	0.99999904186873
Abcd1	233.053317340712	-0.0583088437390721	0.175044402577368	-0.333108873408849	0.739052101521649	0.99999904186873
Abcd2	3.02849462977292	-0.225592421273603	1.02383665478903	-0.220340246872766	0.825606177803766	0.99999904186873
Abcd3	1030.34952371031	0.0286991741204643	0.139078821149356	0.206351864958967	0.836516067804452	0.99999904186873
Abcd4	388.174743526409	-0.0626011294493504	0.176873903246631	-0.353930841691554	0.723390712818944	0.99999904186873
Abce1	9398.45080985977	-0.0885861676186609	0.162321967770627	-0.545743554217134	0.585242228539922	0.99999904186873
Abcf1	2633.46580657896	0.000474831241673741	0.193013117834092	0.00246009829281081	0.99803712753402	0.99999904186873
Abcf2	2542.65111839785	-0.0703979065270106	0.181178136767496	-0.388556300351799	0.697604398607025	0.99999904186873
Abcf3	622.292192552296	0.0334485735395888	0.154542291209647	0.216436376591658	0.828647613754486	0.99999904186873
Abcg1	285.45001750245	-0.0224959638694425	0.181938404351393	-0.123646043558753	0.901595534695314	0.99999904186873
Abcg2	770.376937709115	-0.21307636397116	0.142962752553247	-1.49043271877266	0.136110494893028	0.99999904186873
Abcg3	2.90331851887621	-0.0707538202430007	1.0536947046286	-0.0671483114911726	0.946463633645977	0.99999904186873
Abcg4	2.81510349983598	0.426993981152199	1.13850594804574	0.37504765072606	0.707625028640764	0.99999904186873
Abcg8	1.68737158610176	1.79948486164171	1.63925813650941	1.09774343745121	0.272316536446268	0.99999904186873
Abhd1	109.326378039622	0.115577456029332	0.225283350225682	0.513031504163754	0.607929283407665	0.99999904186873
Abhd10	536.665504907206	-0.0299366906964699	0.150884032000028	-0.198408607588538	0.842725383434307	0.99999904186873
Abhd11	190.156733286899	0.0359099276774517	0.201810907601158	0.177938487588694	0.858771284412068	0.99999904186873
Abhd11os	14.7263602656416	-0.0375052250379885	0.497770357856547	-0.0753464412776406	0.939939071673502	0.99999904186873
Abhd12	344.531142475081	0.0289455513965826	0.174582547802854	0.165798653765032	0.868315405599936	0.99999904186873
Abhd13	1091.84547614938	-0.168416455962397	0.164189976226593	-1.02574139927989	0.305013494734267	0.99999904186873
Abhd14a	172.686500048024	-0.2111393914302	0.192378240213676	-1.09752221038973	0.272413177084783	0.99999904186873
Abhd14b	24.9395223737564	0.633729353517573	0.413491824131905	1.53262849839423	0.125367415604531	0.99999904186873
Abhd15	11.3367216755913	0.75223062982711	0.587322200502683	1.28078017344361	0.20027088990306	0.99999904186873
Abhd16a	251.004102210459	0.316719151573214	0.17446181709209	1.8154066995991	0.06946143227386	0.99999904186873
Abhd16b	5.52244336692574	-0.358445897192527	0.839380989429262	-0.427035996414754	0.669353109441766	0.99999904186873
Abhd17a	211.272794233979	0.163099535084841	0.199194420898026	0.818795698943477	0.412902985280456	0.99999904186873
Abhd17b	792.451123059363	-0.0645022467753914	0.219606707921077	-0.293717106303386	0.768974081647077	0.99999904186873
Abhd17c	912.568071461933	0.128085345745426	0.21906024316829	0.584703750406348	0.558746931856456	0.99999904186873
Abhd2	485.887911060492	0.110195130384436	0.158412963462665	0.695619398663719	0.486667214397085	0.99999904186873
Abhd3	22.897538796415	-0.474638675482297	0.398493868518107	-1.19108150207518	0.233621590889902	0.99999904186873
Abhd4	520.070638750563	-0.115801840948621	0.150809763314616	-0.767867002795027	0.442566202906566	0.99999904186873
Abhd5	152.121495197926	-0.043384753971955	0.221677473238012	-0.195711153407877	0.844836254078273	0.99999904186873
Abhd6	158.966786360818	-0.282444413882724	0.206583028842704	-1.36721983148859	0.171556411090643	0.99999904186873
Abhd8	54.7392728016222	0.136621133402173	0.301907288536332	0.452526780868795	0.650889532680273	0.99999904186873
Abi1	1008.53994617269	0.0325321660559299	0.139530078955701	0.233155218569456	0.815640877982982	0.99999904186873
Abi2	1891.40399011929	-0.0197485333887102	0.146745965103948	-0.134576329745907	0.892946857458899	0.99999904186873
Abi3	23.4818779088943	0.443449624172481	0.402202043648569	1.10255437826654	0.270220731502073	0.99999904186873
Abi3bp	2.54818493141967	-0.0188712511180905	1.16664904328898	-0.0161756024458643	0.987094299345556	0.99999904186873
Abl1	1125.81620913213	-0.184571544273788	0.169939239148796	-1.08610315780089	0.277433355441509	0.99999904186873
Abl2	3063.35111599582	-0.0143927525851133	0.158211852044295	-0.0909713930981838	0.927515321780869	0.99999904186873
Ablim1	172.285349234233	-0.145101227988329	0.197379086653636	-0.735139828886508	0.462254339881934	0.99999904186873
Ablim2	35.1882310069304	-0.115668620719744	0.353632360791351	-0.327087205653077	0.743601928475309	0.99999904186873
Ablim3	26.0952794978789	0.0874262072519678	0.413395568483262	0.211483174753741	0.832510259915346	0.99999904186873
Abo	6.47402141084909	-0.663380686322985	0.718313175398949	-0.923525711406511	0.355733307742722	0.99999904186873
Abr	1059.99380531252	0.0247784085770989	0.142203450306613	0.174246184067073	0.861671991020637	0.99999904186873
Abra	11.4958900223306	-0.270980873533201	0.574094617917152	-0.472014307530586	0.636916576223932	0.99999904186873
Abracl	287.712357115272	0.0584435120021368	0.172100039978075	0.339590345299062	0.734165049841529	0.99999904186873
Abt1	1194.22808110069	0.128909037396642	0.16540802202562	0.779339694762056	0.435779637553788	0.99999904186873
Abtb1	278.500695777949	0.164913060230719	0.179077113498871	0.920905284927763	0.357099879141937	0.99999904186873
Abtb2	209.612599043495	-0.228745759957858	0.186891642274688	-1.22394857883294	0.220971626152709	0.99999904186873
Acaa1a	206.832528811765	-0.0271095782746244	0.20321230132884	-0.133405202821631	0.893872930931796	0.99999904186873
Acaa1b	21.7694446027352	-0.0526983567110164	0.397577995541626	-0.132548474266602	0.894550484303691	0.99999904186873
Acaa2	98.2324102702973	0.0884756676155111	0.237361849349746	0.372745948255336	0.709337535168423	0.99999904186873
Acaca	1660.45974440735	0.042454172271722	0.175878190947198	0.241383948988124	0.8092575518604	0.99999904186873
Acacb	429.965690516008	-0.14441944358823	0.192673077983549	-0.749556944331171	0.453521590377321	0.99999904186873
Acad10	124.00884705119	-0.158823293571372	0.246499777691265	-0.644314145265862	0.51937174485768	0.99999904186873
Acad11	163.209951586682	-0.226430230092238	0.239775627150729	-0.944342145125111	0.344994835748445	0.99999904186873
Acad12	59.7609960751017	-0.285129938428162	0.329258311243077	-0.865976434586228	0.386503084947347	0.99999904186873
Acad8	293.259195922379	0.00684203136669691	0.194264056536329	0.0352202640503257	0.971904103878892	0.99999904186873
Acad9	589.340197814768	-0.0381959328287674	0.173101398165672	-0.220656408518496	0.825359975761947	0.99999904186873
Acadl	257.262345606649	0.131859008665962	0.222575327393449	0.592424192789674	0.553566569971829	0.99999904186873
Acadm	951.870639181827	-0.104206803016295	0.148539900140757	-0.701540817770498	0.482965570750878	0.99999904186873
Acads	311.870873761614	-0.0300257499771283	0.24743480396543	-0.12134812684364	0.903415301928639	0.99999904186873
Acadsb	469.414791570843	0.00395051198838191	0.176303495003872	0.0224074513570768	0.982122936521781	0.99999904186873
Acadvl	124.121120899791	0.175495319362288	0.241452779138595	0.726830811342838	0.467329605767417	0.99999904186873
Acan	138.398478287113	0.111393399062735	0.230469072295117	0.483333394600102	0.628859032227587	0.99999904186873
Acap1	34.1292599898417	0.196844770061704	0.349452791915565	0.563294312180701	0.573234490561717	0.99999904186873
Acap2	1156.0050780223	-0.104377020214109	0.149327904252774	-0.698978672046622	0.484565359731756	0.99999904186873
Acap3	199.498167429457	0.27339981648721	0.187879212406532	1.45518928350428	0.145616866855303	0.99999904186873
Acat1	70.6500433609077	0.0507056893680119	0.271590939459034	0.186698751692562	0.851896834896679	0.99999904186873
Acat2	1168.47468857597	-0.166676689119414	0.184448040394258	-0.903651178744657	0.366180394378281	0.99999904186873
Acat3	20.6233134384729	0.0618256266066537	0.415694345910638	0.148728572362984	0.881767814495442	0.99999904186873
Acbd3	1066.76378726526	0.0474553909823924	0.142246034413259	0.333614860886196	0.738670202783038	0.99999904186873
Acbd4	103.780275443088	0.323642126473424	0.249192959207062	1.29876111870601	0.194025921859694	0.99999904186873
Acbd5	639.23234162286	-0.0106870143173288	0.147715176782719	-0.0723487900843717	0.942324337524973	0.99999904186873
Acbd6	218.027864494919	0.0574809753365943	0.204521262935942	0.281051341613306	0.778671021231253	0.99999904186873
Acbd7	12.9219186965091	0.203202898824523	0.55178225903568	0.368266459272629	0.712674559449622	0.99999904186873
Accs	72.4018876124881	-0.14211832754183	0.244032076254234	-0.582375602925944	0.560313711138853	0.99999904186873
Accsl	92.4762246133995	-0.0915848136515649	0.25164602284363	-0.363943020504141	0.715900558642318	0.99999904186873
Acd	241.100097080331	0.00170433994917816	0.179831275718752	0.00947743901813647	0.992438210933962	0.99999904186873
Ace	12.7753146817259	-0.11893880642668	0.572235672051442	-0.207849339416903	0.835346606496059	0.99999904186873
Acer2	614.155883674514	0.285665248476378	0.25440939100641	1.1228565397933	0.261498427907517	0.99999904186873
Acer3	359.076150639816	-0.0464267350293724	0.201080405824397	-0.230886419982247	0.817403041013007	0.99999904186873
Ache	2.58225579455188	-0.509143127064815	1.10757342370411	-0.459692437691457	0.645736998367373	0.99999904186873
Acin1	2645.23226986681	0.143534455810019	0.211628265178531	0.678238588257258	0.497620429458695	0.99999904186873
Ackr3	218.188708211745	0.658668064289386	0.186625388145294	3.52935938049647	0.000416567019023775	0.155089210219022
Ackr4	3.26263744688542	-1.5608209784643	1.08192544035599	-1.44263266233091	0.14912397734347	0.99999904186873
Acly	6754.036126059	0.0155545486501922	0.146399841485035	0.106247032048749	0.915386355917921	0.99999904186873
Acmsd	0.859215257747569	-2.1415864377591	2.12060129506072	-1.00989584546009	0.312545193335928	0.99999904186873
Acn9	87.7963104498193	0.106281363148806	0.324217353069662	0.327808990304015	0.743056089330073	0.99999904186873
Acnat1	5.23192330818067	0.369662826673426	0.839019394555217	0.440589131875065	0.659510472239404	0.99999904186873
Aco1	769.628982251145	-0.0386021267695346	0.200526185880565	-0.192504168969365	0.847347302619077	0.99999904186873
Aco2	1840.25955856129	-0.135503088228973	0.165015472612025	-0.82115383535919	0.411558648334125	0.99999904186873
Acot1	257.7730967313	-0.34365742128596	0.198673753609126	-1.72975752983495	0.0836736053059594	0.99999904186873
Acot10	180.139467337642	-0.0734110215327752	0.211916944857147	-0.346414117956737	0.729031516592919	0.99999904186873
Acot11	72.8688995363028	-0.0116424435603913	0.261424788783528	-0.04453458149308	0.964478287266315	0.99999904186873
Acot13	144.009007532861	-0.142943283262557	0.271510524203762	-0.526474189837599	0.598558780348883	0.99999904186873
Acot2	276.305147270448	-0.13093857653168	0.219814445251414	-0.595677760767351	0.551390517780106	0.99999904186873
Acot3	9.72972354383943	-0.105789550190042	0.602279065866192	-0.175648725292978	0.860569920155584	0.99999904186873
Acot4	17.0001073269709	-0.133085497757244	0.488460946747303	-0.272458829397662	0.785269243565176	0.99999904186873
Acot6	16.6159077277526	0.168044140811193	0.456752664430765	0.367910586839424	0.712939905916792	0.99999904186873
Acot7	218.498830258714	0.11031328043799	0.176542541262504	0.624853815115096	0.532067006827032	0.99999904186873
Acot8	170.310196731536	0.0987762493906821	0.213559067092306	0.462524259613798	0.643705409413057	0.99999904186873
Acot9	947.122756718114	0.0208422278217407	0.162799624335172	0.128023807836501	0.898130132143711	0.99999904186873
Acox1	451.246355842878	0.0507659283040805	0.161084841412869	0.315150251624016	0.752647575701257	0.99999904186873
Acox3	237.364399086804	-0.175091200937985	0.17248303358361	-1.01512129802095	0.310048010375551	0.99999904186873
Acoxl	36.5593637827211	-0.264461426317163	0.320935977322026	-0.82403172284983	0.409921533229222	0.99999904186873
Acp1	615.387281517665	-0.207212789131002	0.167088951081155	-1.24013459771113	0.21492561403418	0.99999904186873
Acp2	345.123125514553	-0.367857843150979	0.16748889684891	-2.19631181571886	0.0280696325894952	0.99999904186873
Acp5	42.3946799693572	0.364574714909104	0.311140149514095	1.1717379305707	0.241302289440276	0.99999904186873
Acp6	544.321598411399	-0.17115805783729	0.168852544515307	-1.01365400402227	0.310747879017337	0.99999904186873
Acpp	48.3555834759718	0.0853727070588811	0.33691474516971	0.253395579394655	0.799962543348703	0.99999904186873
Acr	19.7118518532307	0.481198140188544	0.455780002629078	1.05576843523816	0.291074022477367	0.99999904186873
Acrbp	48.2608504880501	-0.196803769078412	0.31207578203315	-0.630628137166717	0.528283696800599	0.99999904186873
Acsbg1	3.16014105481474	0.253762727938869	1.02840778174176	0.246753021947272	0.80509936942057	0.99999904186873
Acsbg2	20.8704316596185	-0.210659757003687	0.439299541329632	-0.479535572393455	0.631557668075054	0.99999904186873
Acsf2	71.3621003960303	0.316851962821708	0.275038046051739	1.1520295732544	0.249308921131357	0.99999904186873
Acsf3	184.646394119536	-0.0181967868037997	0.208424689188574	-0.0873062921415034	0.930428052715428	0.99999904186873
Acsl1	1064.54553602629	-0.087848074154093	0.164472102183158	-0.534121428424769	0.593257525129293	0.99999904186873
Acsl3	1810.10820048041	-0.0348082430566046	0.137111695518145	-0.253867789505953	0.799597699970538	0.99999904186873
Acsl4	1540.62876946008	-0.0172462254480103	0.193502574631715	-0.0891265942111328	0.928981302370938	0.99999904186873
Acsl5	294.409783708772	-0.0744125084843969	0.214380932517075	-0.347104136597923	0.72851308592755	0.99999904186873
Acsl6	63.7452162523964	0.0531130661664203	0.271799749821696	0.195412491002155	0.845070038703913	0.99999904186873
Acsm2	1.68453273293275	-1.29678938139519	1.48739681898211	-0.87185165710025	0.383289309430366	0.99999904186873
Acss1	505.992474230839	-0.15654840744272	0.182604436951033	-0.857308891594456	0.391274195797088	0.99999904186873
Acss2	78.7460089259956	0.0267121411019624	0.249690475622207	0.10698101733916	0.914804039287608	0.99999904186873
Acss3	6.03139477521873	-0.0181928694418522	0.782891879965567	-0.0232380356820822	0.981460398704486	0.99999904186873
Acta1	5.65430904906794	0.612096301562714	0.764218493394475	0.800944110687415	0.423164001986071	0.99999904186873
Acta2	47.7218082971105	-0.138094027191316	0.376512205346804	-0.366771714781777	0.713789307828501	0.99999904186873
Actb	40538.7835024997	-0.0414202680912284	0.149059682669555	-0.277877071448296	0.781106725337904	0.99999904186873
Actc1	1.97529371423724	0.893786183872053	1.35784931107918	0.658236651577854	0.510386076852948	0.99999904186873
Actg1	23538.4653653405	0.0376453759542291	0.169609173992639	0.221953654204241	0.824349962020872	0.99999904186873
Actg2	1.41592952100813	-0.428909194302046	1.63954485658651	-0.26160259817168	0.793627840710325	0.99999904186873
Actl10	6.34453013787902	1.06550205649653	0.76726813647591	1.38869582332771	0.164925264797269	0.99999904186873
Actl6a	1862.07374585254	-0.0537520926217055	0.160519688237557	-0.334862926858894	0.737728489195744	0.99999904186873
Actl7b	10.7714309165003	0.10228438134001	0.57233478469251	0.178714249204621	0.858162080067091	0.99999904186873
Actn1	3537.10007380979	-0.0585435919345026	0.136969599294222	-0.427420334411186	0.669073199181109	0.99999904186873
Actn2	79.7227169679118	0.255197600285325	0.2671001257836	0.955437963709838	0.339356263299201	0.99999904186873
Actn3	95.9017568925785	0.0847843550347005	0.247780750878814	0.34217490557274	0.732219269100493	0.99999904186873
Actn4	3863.78683363102	0.166475075474387	0.208501301208984	0.798436626098205	0.4246171558969	0.99999904186873
Actr10	420.478973103613	-0.179077845351932	0.204194105301661	-0.876998114550738	0.380487662170177	0.99999904186873
Actr1a	895.481945055583	-0.219098763064911	0.212208192714808	-1.03247080266765	0.301851618598335	0.99999904186873
Actr1b	687.812138296869	0.0654227683097401	0.17782841728188	0.367898276944325	0.712949085072507	0.99999904186873
Actr2	3843.08863810823	0.159943942223843	0.178473158758142	0.896179253713949	0.370157034110614	0.99999904186873
Actr3	1624.71916136302	-0.13657422214069	0.151910224312516	-0.899045622233587	0.368628360496024	0.99999904186873
Actr3b	140.446346018554	0.03745240549052	0.247090575447135	0.151573589655316	0.879523265092089	0.99999904186873
Actr5	282.674219213264	0.0677642640537447	0.170858013970937	0.396611563477915	0.69165392406766	0.99999904186873
Actr6	337.481161280779	0.0679369912824807	0.192833197724095	0.352309623468904	0.724606071760241	0.99999904186873
Actr8	689.266988333659	0.0054286280247345	0.171505283060365	0.0316528326583605	0.974748910105409	0.99999904186873
Actrt2	0.307111015796183	1.57351561389257	3.56367631511385	0.441542798715799	0.658820084479329	0.99999904186873
Actrt3	1.76345460301287	0.357552851646206	1.39375022524767	0.256540121155975	0.79753380448753	0.99999904186873
Acvr1	158.901231090244	-0.0454089169699905	0.242181902176955	-0.187499216753247	0.851269237739447	0.99999904186873
Acvr1b	644.217445970469	0.139231028246486	0.160891868352135	0.865370199703061	0.386835631881162	0.99999904186873
Acvr1c	0.751954653469645	-1.84228970596135	2.24381254984283	-0.82105330326742	0.411615907063505	0.99999904186873
Acvr2a	889.06494822372	0.0372372674435105	0.138893628277181	0.268099177085348	0.788622979244733	0.99999904186873
Acvr2b	284.109067649936	0.197485661828645	0.217035096453293	0.909925007779306	0.362862060236758	0.99999904186873
Acvrl1	14.7570814942116	0.499066547072946	0.511573088699836	0.975552776517866	0.329286135997835	0.99999904186873
Acy1	196.925907405437	0.118775572561197	0.189441409470931	0.626977876130209	0.530673737471689	0.99999904186873
Acy3	22.0170116394974	0.159722958267388	0.422608713192866	0.377945255933461	0.705471262156222	0.99999904186873
Acyp1	110.811395914382	0.217168967896114	0.228590986276948	0.950032945012993	0.342095512921093	0.99999904186873
Acyp2	17.0257885742654	-0.0381012258097842	0.462639498301688	-0.0823561886731476	0.934363474023957	0.99999904186873
Ada	136.228686011402	-0.132813602185541	0.240319297828916	-0.552654753011518	0.580499841936154	0.99999904186873
Adad1	5.31699376868631	-0.875883651765393	0.794971270924583	-1.10178025772769	0.270557215250061	0.99999904186873
Adad2	35.0260046603176	0.539912773462772	0.34080364659668	1.58423414436561	0.113140445914362	0.99999904186873
Adal	393.475042158307	-0.0843868162738309	0.164833325763103	-0.511952397266502	0.608684325608495	0.99999904186873
Adam10	462.040058762616	0.111876325640585	0.262401957582582	0.426354767591154	0.669849355762531	0.99999904186873
Adam11	31.4880633385758	0.317924925407726	0.352687073106583	0.90143628630145	0.367356395565297	0.99999904186873
Adam12	1.65367129132626	-0.922667194599057	1.37815903520407	-0.669492541158311	0.50318133713437	0.99999904186873
Adam15	75.7591344489206	-0.00921209622954317	0.249390344180766	-0.0369384639160927	0.970534070892304	0.99999904186873
Adam17	990.762902794052	0.129386814784159	0.157789103970756	0.819998412616237	0.41221701209639	0.99999904186873
Adam18	0.682704307015859	-0.682525006171424	2.49728652472612	-0.273306646799881	0.784617506367063	0.99999904186873
Adam19	2010.88765011249	-0.0167710631011893	0.216115974554213	-0.0776021445697542	0.938144536408044	0.99999904186873
Adam1a	69.4765571183588	-0.707399962496928	0.268258200447536	-2.63701151098744	0.00836399933188134	0.962950879600947
Adam1b	0.698424377693862	-1.8430830257225	2.28755284545763	-0.805700742337951	0.420415421383712	0.99999904186873
Adam2	1.89022048176264	-0.442500289618206	1.37225895697268	-0.322461214313661	0.747103316252467	0.99999904186873
Adam21	8.99464355073819	0.0654094462324994	0.686249127799171	0.0953144325913685	0.924065079295496	0.99999904186873
Adam22	414.246874518395	-0.0941924998232108	0.16885741708679	-0.557822697091223	0.576965462262582	0.99999904186873
Adam23	1938.84816990204	-0.00174813261460635	0.196447714445175	-0.00889871699217055	0.992899944806656	0.99999904186873
Adam30	9.10448385377899	-0.387007058244455	0.654693865032586	-0.591126752387076	0.554435496156049	0.99999904186873
Adam32	1.53891019596406	-1.25888965065088	1.50737879881091	-0.83515149055032	0.403632418473425	0.99999904186873
Adam33	6.36846170948431	-0.122624252439469	0.77979434656506	-0.157252040848488	0.875046215772593	0.99999904186873
Adam4	20.6354426724514	-0.519184941097254	0.444428157296372	-1.16820892775034	0.242722500181858	0.99999904186873
Adam8	11.3335499608607	-0.253675841246583	0.562909179935839	-0.450651455489671	0.652240774917098	0.99999904186873
Adam9	396.04088939959	0.0521926935818373	0.160681347046152	0.324821110485501	0.745316466308555	0.99999904186873
Adamts1	254.508649062852	0.236557885260238	0.205932939972944	1.14871319416562	0.250674263459647	0.99999904186873
Adamts10	110.934443345535	0.394162026517935	0.250183590461016	1.57549112550351	0.115143125300341	0.99999904186873
Adamts12	4.74945582367041	0.320827025485528	0.869566658717711	0.368950467763597	0.712164645052902	0.99999904186873
Adamts14	107.157487045433	0.216353844820693	0.228019292319614	0.948840085502201	0.342701950890692	0.99999904186873
Adamts15	138.287410300666	-0.460928413317029	0.218343030954005	-2.11102873905843	0.0347698417219874	0.99999904186873
Adamts16	0.662585152411777	1.33697829112135	2.50225765682726	0.534308802082585	0.593127903385642	0.99999904186873
Adamts17	10.709113074133	-0.231984229986183	0.559941268867225	-0.414301004202625	0.678653678515478	0.99999904186873
Adamts18	0.877233579709166	3.09637621447663	2.03533295306086	1.5213118865	0.128181588770305	0.99999904186873
Adamts19	28.2205889486734	0.414320900786146	0.41917928101353	0.988409779663639	0.322951999861277	0.99999904186873
Adamts2	24.7260689412621	0.0465391026477005	0.381912503288312	0.121858023099514	0.903011460511958	0.99999904186873
Adamts20	25.3333580519938	0.191045024962034	0.379134059585807	0.503898344482017	0.614332813993417	0.99999904186873
Adamts3	41.7946966498445	0.463696588921372	0.35050540408958	1.32293706034519	0.185856309477532	0.99999904186873
Adamts4	95.2131857386428	0.0552692313210772	0.230596998083115	0.239678884723192	0.810579205426282	0.99999904186873
Adamts5	7.47771020596857	-0.298161420451963	0.706482965778587	-0.422036248423019	0.672998559546669	0.99999904186873
Adamts6	20.7216215763278	-0.0797427303303962	0.430837246935188	-0.185087828170975	0.853160148377328	0.99999904186873
Adamts7	168.285850185128	0.255895507766268	0.22345285144683	1.14518792715947	0.252131318344457	0.99999904186873
Adamts8	162.951194437812	-0.0875030481090124	0.19498396265854	-0.448770488177273	0.653597229976901	0.99999904186873
Adamts9	641.720816986004	-0.122222591945237	0.155475836423065	-0.786119533151489	0.4317974617809	0.99999904186873
Adamtsl1	81.3005687122274	0.134232275299113	0.290289420796363	0.462408429941637	0.643788455179228	0.99999904186873
Adamtsl3	2.17383264684949	0.987109933209853	1.23310117937566	0.80051008767151	0.42341532129194	0.99999904186873
Adamtsl4	51.3638054725473	0.204301388758049	0.282816448069453	0.722381566392764	0.470059916976708	0.99999904186873
Adamtsl5	68.9345433771776	-0.0158656278800609	0.302290132457068	-0.0524847693542038	0.958142430902482	0.99999904186873
Adap1	237.219742146443	-0.0131514136081245	0.244421490299534	-0.0538062900770616	0.957089498024637	0.99999904186873
Adap2	91.5551729448482	0.124272318142567	0.232452839995129	0.534613034390851	0.592917468559734	0.99999904186873
Adar	828.303314974948	-0.0659166969561398	0.142134474564243	-0.463762905925727	0.642817622291425	0.99999904186873
Adarb1	342.252698581729	0.14437801085677	0.191894474783814	0.752382323771563	0.451821173441345	0.99999904186873
Adarb2	29.4264747542727	-0.0180541546636622	0.372062931069612	-0.0485244649655364	0.961298267181334	0.99999904186873
Adat1	333.961472607388	-0.0847370550904399	0.203528258436056	-0.416340491200452	0.67716086717662	0.99999904186873
Adat2	383.358135475724	0.0238106639132273	0.1745357179517	0.136422872021053	0.89148699345004	0.99999904186873
Adat3	190.911458592573	0.168570822879185	0.201768005549093	0.835468549240179	0.403453947829182	0.99999904186873
Adc	40.5178297595286	0.0502821939176818	0.312447247463039	0.160930186858599	0.872148386499171	0.99999904186873
Adck1	235.264818615898	0.0859375035484314	0.245689656817183	0.349780713855517	0.726503273980851	0.99999904186873
Adck2	88.3889138508813	-0.148184847364455	0.240179641870226	-0.616975053383261	0.537251180403644	0.99999904186873
Adck3	108.323122450223	0.123588324033902	0.225912387733621	0.547063068447703	0.584335403757445	0.99999904186873
Adck4	58.3046768413097	-0.028016687489434	0.270263770354637	-0.103664236803441	0.917435808595034	0.99999904186873
Adck5	267.186474564373	0.0135349686062711	0.177781433998015	0.0761326326483689	0.939313578372499	0.99999904186873
Adcy1	484.533295452151	0.0985745045010925	0.206557643362613	0.477225160475154	0.63320179650928	0.99999904186873
Adcy10	4.47043239718657	2.88650226263294	1.14334629036573	2.52460893690364	0.0115827099997342	0.99999904186873
Adcy2	18.8654691478888	0.0879080614560472	0.428196000256989	0.205298651559771	0.837338797521206	0.99999904186873
Adcy3	194.730465122991	-0.153992386913677	0.221306765494643	-0.695832260570471	0.486533883356627	0.99999904186873
Adcy4	2.99181990552993	0.388599498429083	1.080342048883	0.359700428980681	0.719071171203555	0.99999904186873
Adcy5	15.9326571332193	-0.459340059326074	0.476163829076967	-0.964668106387867	0.334711074761533	0.99999904186873
Adcy6	42.6925658807067	0.128038469596491	0.355616916709423	0.360046059622952	0.718812689486594	0.99999904186873
Adcy7	40.7767859532976	-0.205297866188783	0.323542039275505	-0.634532274842858	0.525733510689587	0.99999904186873
Adcy8	1.73102768927928	-1.0232217415301	1.41717240970011	-0.722016414182537	0.47028438589183	0.99999904186873
Adcy9	312.903524052029	-0.0870673520009094	0.166526614589848	-0.522843463883264	0.601083190476704	0.99999904186873
Adcyap1	6.79808529192827	-0.188567587696058	0.743899831474946	-0.253485186738356	0.799893306728888	0.99999904186873
Adcyap1r1	80.8931985731545	-0.2074143799962	0.2546511276291	-0.814504070440639	0.415356241324909	0.99999904186873
Add1	656.384990946425	-0.0395671049708572	0.146568187624375	-0.26995697778743	0.78719335187371	0.99999904186873
Add2	7.6654176928613	0.885329183917377	0.710528872809159	1.24601436732208	0.212759120608743	0.99999904186873
Add3	616.42417840091	0.0986908624521123	0.144524427286579	0.682866310595488	0.494691323738261	0.99999904186873
Adgb	3.26892106236198	0.341537499954024	1.13602759909037	0.3006419036188	0.763687574359007	0.99999904186873
Adh1	6.02060943237833	0.189404624979718	0.779846937241504	0.242874102512584	0.808102928173241	0.99999904186873
Adh4	1.44308947746233	0.618696927645881	1.53020738310227	0.404322273227805	0.685975748773433	0.99999904186873
Adh5	1988.45093075879	-0.130630153398645	0.170784534348799	-0.764882803333087	0.444341334881303	0.99999904186873
Adh7	10.6503968492675	0.408860312789548	0.566598014953504	0.721605621620647	0.470536981909061	0.99999904186873
Adhfe1	68.051574748113	1.08304948691525	0.280266911399345	3.86435017072722	0.000111385335123381	0.0666012442531286
Adi1	369.112038133043	0.0550782201907288	0.177098700075954	0.311002961439621	0.755798370296564	0.99999904186873
Adipoq	2.03361780464372	-0.520875004036661	1.38059367198631	-0.377283348899651	0.705963045108266	0.99999904186873
Adipor1	1131.43233373325	0.0694481706715183	0.158195553784352	0.439002038996546	0.660660058895906	0.99999904186873
Adipor2	2394.458444594	-0.163851027103917	0.180697506023382	-0.906769720898725	0.364528585083811	0.99999904186873
Adk	385.508687888617	-0.106929789574365	0.211897069430581	-0.504630809013599	0.613818166510202	0.99999904186873
Adm	8.39260520593165	-0.29406823068142	0.663964881878756	-0.442897265664599	0.657840045282507	0.99999904186873
Adm2	47.0458981082574	0.40220055308244	0.31096985453223	1.29337473462642	0.195881484084804	0.99999904186873
Adnp	2901.11247177715	0.20419052040856	0.190847187601351	1.06991631878318	0.284656976976682	0.99999904186873
Adnp2	2734.88298933133	0.137259874796301	0.160706739036048	0.854101549316561	0.393048725556963	0.99999904186873
Ado	1942.44520779889	-0.0763832770332578	0.165404816603597	-0.46179596581105	0.644227644156599	0.99999904186873
Adora1	16.5778622895458	0.100035161162764	0.509362966097924	0.196392686199986	0.844302820362649	0.99999904186873
Adora2a	4.37839951656394	0.305406347498836	0.876703981428826	0.34835743189063	0.727571767159908	0.99999904186873
Adora2b	48.1180150312762	0.236936717312107	0.343835437570916	0.68909917775197	0.490760857429828	0.99999904186873
Adpgk	851.27675216427	0.0539305537293879	0.162927013423902	0.331010509528409	0.740636547176037	0.99999904186873
Adprh	1126.42273061986	-0.0734258353419087	0.247818732753487	-0.296288478784804	0.767009783768341	0.99999904186873
Adprhl1	4.43669123257801	-0.552106814168591	0.894781757182671	-0.617029582617963	0.53721521348133	0.99999904186873
Adprhl2	402.22341753228	0.217600375113187	0.167779494201375	1.29694260999508	0.19465093399457	0.99999904186873
Adprm	414.859303094814	0.0191119458907194	0.178244899038931	0.107222961183001	0.914612100045253	0.99999904186873
Adra1a	1.83548986214093	1.20880855575139	1.37434624006861	0.879551688292936	0.379102220437204	0.99999904186873
Adra1d	1.21956994065521	1.29046513122318	1.69064956619105	0.763295455799596	0.445287211549778	0.99999904186873
Adra2a	11.7530968523973	-0.823552739403462	0.578077984653664	-1.42463951450576	0.154261431594536	0.99999904186873
Adra2b	19.7191171830669	-0.637199534149301	0.430558031542443	-1.47993879446768	0.138889581364091	0.99999904186873
Adra2c	6.55128057141856	0.0564895211664226	0.764784361749933	0.0738633319294954	0.941119132997386	0.99999904186873
Adrb1	14.9509833948311	-0.876910449103872	0.527530176434045	-1.66229438291386	0.0964537635122693	0.99999904186873
Adrb2	106.473721899614	-0.773055685404826	0.229607561292491	-3.36685639206825	0.00076030269892169	0.238863912325635
Adrb3	130.540287556975	-0.112160150212185	0.21307733464847	-0.526382359706275	0.598622569667374	0.99999904186873
Adrbk1	611.111056784182	-0.0127132340606783	0.152142275122547	-0.0835614825033877	0.933405092296252	0.99999904186873
Adrbk2	104.803059851266	-0.135845346026013	0.233318389490648	-0.582231629159507	0.560410671379245	0.99999904186873
Adrm1	966.945005699524	-0.115986295201818	0.171346934094804	-0.676909078149271	0.498463643872068	0.99999904186873
Adsl	1350.68924907549	0.0186509012368536	0.164001556767523	0.113723928019121	0.909456643759536	0.99999904186873
Adss	2253.53000422066	0.0403713042173405	0.138032192759612	0.292477453340531	0.769921596233869	0.99999904186873
Adssl1	37.8686032826948	-0.0792504982657284	0.330799291517266	-0.239572756949487	0.810661486586078	0.99999904186873
Adtrp	3.30099418055147	0.540679867386692	1.05185611589071	0.514024550714185	0.607234826132719	0.99999904186873
Aebp1	70.0223942761876	-0.10102779256285	0.2891293353297	-0.349420761638198	0.726773448899929	0.99999904186873
Aebp2	1819.09053755829	0.117760788416026	0.153417454331274	0.767584033572509	0.442734351075345	0.99999904186873
Aen	2777.20354256264	-0.132817754827573	0.149169355423178	-0.890382307081656	0.373260639375316	0.99999904186873
Aes	615.032939828739	-0.127153421568628	0.215190332749282	-0.590888168367554	0.554595354051651	0.99999904186873
Afap1	517.628196351074	0.0646797090998229	0.196611218292857	0.328972627612129	0.742176377556242	0.99999904186873
Afap1l1	99.519313953344	-0.180983048675367	0.23715833537566	-0.763131721213547	0.445384843802313	0.99999904186873
Afap1l2	61.7546952882895	0.0209672325341529	0.274715521712635	0.0763234359800228	0.93916178100702	0.99999904186873
Aff1	2805.49077168307	0.179899749507457	0.226312958287743	0.79491581422715	0.426662474486686	0.99999904186873
Aff2	14.4922769284561	-0.188699876387999	0.531630451367137	-0.354945575263305	0.72263036441524	0.99999904186873
Aff3	112.765242469706	0.250130759763391	0.252097770910064	0.992197427452167	0.321101227189422	0.99999904186873
Aff4	7186.59807745666	0.0299589742062779	0.145686101718478	0.20564057829051	0.837071677990741	0.99999904186873
Afg3l1	1444.65576726835	0.0555265681526554	0.145396562974714	0.381897391634436	0.702537475094637	0.99999904186873
Afg3l2	972.43428412713	0.203259790672108	0.162051501889467	1.25429131049183	0.209736141177739	0.99999904186873
Afmid	42.4868940783619	0.306290092702658	0.300700397639303	1.01858891809668	0.308398167575783	0.99999904186873
Afp	0.702163719659423	1.33317007237415	2.48554256266782	0.536369842302441	0.59170296974796	0.99999904186873
Aftph	1380.38670442008	0.13932339248411	0.143001008446473	0.974282587218677	0.329916248024475	0.99999904186873
Aga	257.040391492643	-0.162198020092609	0.226132988145439	-0.717268282804852	0.473208573747871	0.99999904186873
Agap1	1075.65980371817	-0.0880345505080861	0.172791390524261	-0.509484588560711	0.61041259812372	0.99999904186873
Agap2	13.3295115866206	0.515510790781475	0.520952638673245	0.989554044863598	0.322392141403402	0.99999904186873
Agap3	597.769919162965	0.211366422461077	0.183883878020048	1.14945597589601	0.250368009957761	0.99999904186873
Agbl2	1.91280559729038	-1.09740581356827	1.30561988886793	-0.84052473688939	0.400614237887911	0.99999904186873
Agbl3	34.3905064584701	0.336902827619771	0.37463592147401	0.899280630363	0.368503201913946	0.99999904186873
Agbl5	174.966801043303	0.159194163340503	0.212602671257987	0.748787220774501	0.453985463311031	0.99999904186873
Ager	3.8428453618306	0.0992131226322099	0.947661117574293	0.104692617215491	0.916619720376853	0.99999904186873
Agfg1	1653.4445072874	0.0502620609704849	0.135281533349441	0.371536748039768	0.710237790517741	0.99999904186873
Agfg2	287.802961442703	0.244018603048566	0.179631746903374	1.35843806707412	0.174324722058823	0.99999904186873
Aggf1	1762.36596230877	0.032115836601655	0.145887932237086	0.220140460620572	0.825761764606851	0.99999904186873
Agk	302.320798331745	0.136662638179267	0.176269214229962	0.775306333418925	0.438158667819951	0.99999904186873
Agl	464.248794439741	-0.0239295210812213	0.175047943852989	-0.136702668734676	0.891265819993312	0.99999904186873
Agmat	1.19958320381739	-0.842793464241443	1.66013458395336	-0.507665747336253	0.61168777360676	0.99999904186873
Ago1	1671.04815949351	0.151452258804291	0.174282952306068	0.86900214163412	0.384845959373416	0.99999904186873
Ago2	2960.83374314745	0.0893648018872983	0.230823155042981	0.387157007149729	0.698639976311516	0.99999904186873
Ago3	469.73947755941	0.125285019834649	0.178390008422037	0.702309624529239	0.482486092384758	0.99999904186873
Ago4	31.1051565043073	0.0357955319534026	0.35064195969258	0.102085705843036	0.918688646819988	0.99999904186873
Agpat1	373.725664978167	-0.00536375139688635	0.187484752501736	-0.0286090006003911	0.977176433582842	0.99999904186873
Agpat2	342.959142052614	0.0551036387020612	0.181595429810914	0.303441770310176	0.761553217166177	0.99999904186873
Agpat3	276.811543812388	-0.132214835103441	0.189347844325473	-0.69826427427489	0.485011937056736	0.99999904186873
Agpat4	428.862002105839	0.000721852294047696	0.163826431818933	0.00440620164910576	0.99648437110816	0.99999904186873
Agpat5	826.403452198531	0.0813288937747011	0.153552023175505	0.529650421354232	0.596354328504557	0.99999904186873
Agpat6	1079.19876961889	-0.0503370170761493	0.168970789588071	-0.297903662513885	0.765776692521965	0.99999904186873
Agpat9	313.560427546361	0.118450935095384	0.180329427361766	0.65685859944398	0.511271840761676	0.99999904186873
Agps	2483.50641310803	-0.0091516560191213	0.155360761553375	-0.0589058390781458	0.95302710721815	0.99999904186873
Agrn	1665.78325930823	0.0751637882942964	0.1566973221544	0.479675001849966	0.63145850588269	0.99999904186873
Agrp	6.76903536384803	0.277361416947622	0.723210171536863	0.38351426440562	0.701338495839051	0.99999904186873
Agtpbp1	382.027470702867	-0.0897118448094127	0.16404936282148	-0.546858843377759	0.584475712903212	0.99999904186873
Agtr1a	7.53177296712366	0.76114079436092	0.67001299306567	1.1360090061512	0.255952795100702	0.99999904186873
Agtr1b	0.307111015796183	1.57351561389257	3.56367631511385	0.441542798715799	0.658820084479329	0.99999904186873
Agtrap	1914.36372578283	-0.180076294142551	0.153548103185199	-1.17276794963306	0.240888874091667	0.99999904186873
Ahctf1	9667.77588109544	0.0910518348512991	0.128134631645631	0.710595048988097	0.477335212022178	0.99999904186873
Ahcy	1714.98486634975	0.0974031970062316	0.142647272622471	0.68282551229716	0.494717106593639	0.99999904186873
Ahcyl1	1318.81688454019	0.205389931395009	0.196997931677048	1.04259943059564	0.297133853092028	0.99999904186873
Ahcyl2	532.874274381236	0.0775686435344854	0.175052662599843	0.443116045094391	0.657681800158312	0.99999904186873
Ahdc1	1255.0336054388	-0.059295064966948	0.282250410312889	-0.210079641341234	0.8336055147819	0.99999904186873
Ahi1	90.6980750591337	-0.28779842747438	0.226201333497202	-1.27231092330382	0.203262669022934	0.99999904186873
Ahnak	16587.6713341172	0.151256601697313	0.175631206161562	0.861217120824037	0.389118472265207	0.99999904186873
Ahr	649.419432723943	-0.301552121209744	0.15240865488505	-1.97857609488898	0.0478637533118233	0.99999904186873
Ahrr	25.4516451286931	-0.354237775295678	0.393760877422103	-0.899626640449458	0.368318975013679	0.99999904186873
Ahsa1	6326.74570120354	-0.0902489340336522	0.152210591739358	-0.592921510930018	0.553233681328803	0.99999904186873
Ahsa2	400.207520312156	0.111991888821048	0.171879100486783	0.65157362648439	0.514676265990686	0.99999904186873
Ahsg	42.6038586268142	0.0791520309622	0.33107089636055	0.239078795002265	0.811044484180605	0.99999904186873
Aicda	8.13829168293643	-0.242014289424111	0.65358558250914	-0.370287068596295	0.711168607914676	0.99999904186873
Aida	370.971332474202	0.00482179170356	0.181412554282183	0.0265791511653587	0.978795402344486	0.99999904186873
Aif1l	210.489971571381	0.104618529654498	0.22878493901633	0.457278919251893	0.647470579890775	0.99999904186873
Aifm1	1501.24718488446	0.0574934909766257	0.151867634454605	0.378576325252574	0.705002505520798	0.99999904186873
Aifm2	60.7821757756691	-0.155869687908177	0.267554450125923	-0.582571838497987	0.560181567875252	0.99999904186873
Aifm3	32.7382353566867	0.14430684664152	0.339079215655364	0.425584465159881	0.670410662079298	0.99999904186873
Aig1	51.8769931488679	0.11808789703594	0.296727268593301	0.397967795800368	0.690653924525537	0.99999904186873
Aim1	31.5926016686387	-0.177581537200107	0.369627598035173	-0.480433653071567	0.630919069586464	0.99999904186873
Aim1l	252.809640563959	0.117305878378531	0.181218690901487	0.647316663612255	0.51742701895044	0.99999904186873
Aim2	81.7397649378406	0.0464907158168416	0.277919099946448	0.167281470851769	0.867148582825396	0.99999904186873
Aimp1	731.431594781481	-0.0704523223696901	0.16057510733237	-0.438749962806268	0.660842720257835	0.99999904186873
Aimp2	442.873399532942	-0.0411252183327501	0.173478493121723	-0.237062344690153	0.812608424345722	0.99999904186873
Aip	272.865727880795	0.122191765268161	0.185708575568985	0.65797588987898	0.510553623813435	0.99999904186873
Aipl1	0.816427268974197	-0.865525215026688	2.03183314500795	-0.425982427323431	0.670120650803376	0.99999904186873
Aire	98.1263644598924	-0.0744706724600953	0.22979667572331	-0.324072018125114	0.74588351100334	0.99999904186873
Airn	11.9215476519851	0.343042544901048	0.539094840217622	0.636330603280433	0.524560962174691	0.99999904186873
Ajap1	4.12577344688565	-1.16371517648752	0.980437465591483	-1.18693462594829	0.235253407968308	0.99999904186873
Ajuba	6965.60202469182	0.440806348372236	0.147161516254065	2.99539145554339	0.00274092834374821	0.577339179314963
Ak1	1380.41171692321	-0.0798637841915111	0.153840445964862	-0.519133857748647	0.603667399166757	0.99999904186873
Ak2	2053.91294103981	-0.0556514428669878	0.162605931555146	-0.342247311243467	0.732164783358802	0.99999904186873
Ak3	211.448760448184	-0.26127743179004	0.191307010410727	-1.36574938487142	0.172017637979264	0.99999904186873
Ak4	852.308227488901	-0.0337653519777592	0.238245804333128	-0.141724854598264	0.887297341972989	0.99999904186873
Ak5	2.18758430265127	1.44860093244552	1.32508572153419	1.0932129966417	0.274300292015239	0.99999904186873
Ak6	439.436365467866	0.0027406054954737	0.181428130663015	0.0151057362794754	0.987947824595586	0.99999904186873
Ak7	90.2950807204058	0.0412979007361432	0.230207553207932	0.179394203885402	0.857628182194561	0.99999904186873
Ak8	10.9786844098143	-0.272424928706605	0.569426180118833	-0.478420097667011	0.632351231987008	0.99999904186873
Akap1	3395.83565271875	0.0720519122362053	0.137473197527291	0.5241160715848	0.60019781090526	0.99999904186873
Akap10	943.321202948118	0.0497821240371103	0.179582146529575	0.27721087535231	0.781618189422622	0.99999904186873
Akap11	3427.82488185652	0.0263203072859615	0.152438881697115	0.172661377418512	0.862917604110575	0.99999904186873
Akap12	18731.0401469583	0.0926275872988927	0.171267508995142	0.540835724431071	0.58862081687261	0.99999904186873
Akap13	2158.50363734004	0.0682795181131948	0.164453235951829	0.415191088931779	0.678002021653589	0.99999904186873
Akap17b	771.639224384985	0.0405137319317297	0.155925982535709	0.259826690028723	0.794997462155103	0.99999904186873
Akap2	1476.56332315264	0.0983167780227509	0.196388498695406	0.500623909627407	0.616635832102697	0.99999904186873
Akap3	1.5512964323651	-4.22804925254397	1.77051397995109	-2.38803494376293	0.0169387311375229	0.99999904186873
Akap5	108.601134099247	-0.470320748351332	0.299885154677765	-1.5683362147643	0.116802688490522	0.99999904186873
Akap6	2.92754734275173	0.0227539392730625	1.06426216453729	0.0213800133381189	0.982942516967701	0.99999904186873
Akap7	186.314754117317	-0.176756862225863	0.192956555756957	-0.916044865811663	0.359643363494781	0.99999904186873
Akap8	4376.05445346516	0.294688777151325	0.168555354751141	1.74832047066325	0.0804085504869818	0.99999904186873
Akap8l	403.700335768246	-0.125763932858268	0.19626853686339	-0.640774802055024	0.521669006485129	0.99999904186873
Akap9	1789.59468806181	0.0510517709841166	0.210065348001801	0.24302804565215	0.807983671350146	0.99999904186873
Akip1	191.272734372934	-0.116017669013142	0.179845078669547	-0.645097824591108	0.518863793524757	0.99999904186873
Akirin1	1243.71138636462	0.117176366670003	0.149964705332789	0.781359629987434	0.434591007739292	0.99999904186873
Akirin2	1137.61538784717	0.0478735812876319	0.138691692290085	0.345179877014554	0.729959145945195	0.99999904186873
Akna	358.562299542535	0.149776352362629	0.213427580520948	0.701766622650387	0.482824717167122	0.99999904186873
Akr1a1	1794.05567724472	-0.0537413219142289	0.201150838174243	-0.267169266616113	0.789338838006519	0.99999904186873
Akr1b10	53.9486086265941	-0.0347632111106851	0.311572462835226	-0.111573438789645	0.911161633270894	0.99999904186873
Akr1b3	312.120070635453	-0.0626508820605296	0.25896740226477	-0.241925746300976	0.808837699942317	0.99999904186873
Akr1b7	0.32760049770615	-2.0392862099536	3.47218069679783	-0.587321452433136	0.556987836070115	0.99999904186873
Akr1b8	77.1675224756254	-0.372114280392092	0.308746825318183	-1.20524083124938	0.2281103439204	0.99999904186873
Akr1c13	8.82141758514067	-0.825082934907497	0.655346242482072	-1.25900307566053	0.208029220954918	0.99999904186873
Akr1c14	1.22961462888383	1.06562405551608	1.79798894891134	0.59267553127137	0.553398319875765	0.99999904186873
Akr1c18	1.71765724544013	1.02517251578371	1.4275309135077	0.718143828678765	0.472668608280401	0.99999904186873
Akr1c19	1.31063733160643	-1.57631715242535	1.73853770903725	-0.906691378755464	0.364570023740791	0.99999904186873
Akr1c21	0.911474717420912	1.81236344136322	1.97357786599437	0.918313623491151	0.358454696943364	0.99999904186873
Akr1c6	0.606659387968853	1.11158168678557	2.37285423673231	0.468457636199494	0.639457359450236	0.99999904186873
Akr1cl	0.307111015796183	1.57351561389257	3.56367631511385	0.441542798715799	0.658820084479329	0.99999904186873
Akr1e1	26.6001015587408	0.271234679327306	0.392885522778036	0.690365675501212	0.489964256455035	0.99999904186873
Akr7a5	119.163962779141	-0.0397971534310526	0.210582438950116	-0.188986097936115	0.850103712692175	0.99999904186873
Akt1	1283.06466640914	0.0921528989816793	0.157967991697908	0.583364376486528	0.559648033681166	0.99999904186873
Akt1s1	709.164355682132	-0.0859932119806207	0.184532315889766	-0.466006247014157	0.641211029014326	0.99999904186873
Akt2	621.052491563534	-0.0208860665962096	0.151401652955226	-0.137951377600787	0.890278845084605	0.99999904186873
Akt3	480.192711018352	0.0894353905813597	0.191014022126504	0.468213744654457	0.639631744036296	0.99999904186873
Aktip	624.420930817295	-0.0113715317844514	0.160509875573224	-0.0708463061468375	0.943520077412113	0.99999904186873
Alad	446.141584723925	0.0953264163267403	0.186780455376684	0.510366120130147	0.609794987929719	0.99999904186873
Alas1	465.061001711488	0.0765746162788943	0.153251208739971	0.499667290773689	0.6173093676997	0.99999904186873
Alcam	10.5694176844845	-0.461441264975139	0.60474930731438	-0.763029009531808	0.445446095323319	0.99999904186873
Aldh16a1	451.495162327541	-0.118777522579426	0.197493193565477	-0.601425904534003	0.547556349269956	0.99999904186873
Aldh18a1	795.243733998597	0.0316519151099745	0.172023459523082	0.183997666351591	0.854015285650182	0.99999904186873
Aldh1a1	1.05407700093349	-3.70822826066775	1.97279189170618	-1.8796854732917	0.0601509565408015	0.99999904186873
Aldh1a2	14.2465131426978	-0.0576820167636365	0.497080029478147	-0.116041710273883	0.907619485048758	0.99999904186873
Aldh1a3	9.2355298795909	0.517736503112778	0.667013133650418	0.776201362451918	0.437630101769545	0.99999904186873
Aldh1a7	0.357072224185933	-2.14091574246621	3.3639684134197	-0.63642563762655	0.524499035039481	0.99999904186873
Aldh1b1	159.431461970281	-0.453479296596196	0.28967965745716	-1.56545095564144	0.117477208533563	0.99999904186873
Aldh1l1	102.548009208228	-0.189740908544408	0.245806383362067	-0.771912046990756	0.440166521680912	0.99999904186873
Aldh1l2	124.742587174321	-0.1409130487935	0.210209783990484	-0.670344862729503	0.502637974471912	0.99999904186873
Aldh2	1123.17509716436	-0.00618479419806361	0.15878621280649	-0.0389504484599106	0.968929895005962	0.99999904186873
Aldh3a1	37.1520228707099	-0.0423802516916385	0.331280807497912	-0.12792848463431	0.898205568772179	0.99999904186873
Aldh3a2	432.528063602485	0.0612211006201893	0.183612782858661	0.333425046268784	0.7388134595745	0.99999904186873
Aldh3b1	34.3161752444514	-0.296149651519804	0.357695377834361	-0.82793815596058	0.407705524750511	0.99999904186873
Aldh3b2	3.77195106597818	1.29633446144406	1.01867735397412	1.27256629038305	0.203171986859669	0.99999904186873
Aldh4a1	316.089132977749	0.0185555777196636	0.172410982485842	0.107624105217238	0.914293874853152	0.99999904186873
Aldh5a1	241.278335106789	0.00998025286005808	0.180101676523114	0.0554145472309205	0.95580820663112	0.99999904186873
Aldh6a1	569.514182017888	-0.221039554375407	0.150708664138899	-1.46666786304792	0.142466429215196	0.99999904186873
Aldh7a1	535.379508979222	-0.00200621146593402	0.172583667519085	-0.0116245731405156	0.990725141452085	0.99999904186873
Aldh9a1	1196.82704250705	0.0514560301695817	0.135991856915949	0.378375818497608	0.70515142928334	0.99999904186873
Aldoa	11325.228897895	-0.104658754474117	0.184084278970224	-0.568537167104019	0.569670275896587	0.99999904186873
Aldoart1	82.7816070813597	-0.0233973014545282	0.340519250564006	-0.0687106570796658	0.945219935131694	0.99999904186873
Aldoart2	1.45217973639967	0.399801388412719	1.73287386486084	0.2307158048372	0.817535594266226	0.99999904186873
Aldoc	151.455159390471	-0.311835956510983	0.236127428495524	-1.32062572526128	0.186626190805494	0.99999904186873
Alg1	311.75506704971	0.0234480145893696	0.201398344660609	0.116426054190682	0.907314887542947	0.99999904186873
Alg10b	1452.02001397139	-0.0129671143824488	0.148986726286805	-0.0870353668788362	0.930643400057033	0.99999904186873
Alg11	1366.56021718228	-0.0941131827493333	0.148645566756953	-0.633138174266682	0.526643415318859	0.99999904186873
Alg12	126.243051067661	-0.227007640841187	0.202951906207321	-1.11852923721392	0.263341026693618	0.99999904186873
Alg13	10373.3997108858	0.09752723129791	0.162032631063205	0.60189870804398	0.547241564301506	0.99999904186873
Alg14	94.6106704332313	0.137593352216849	0.274889483548927	0.500540618871506	0.616694462595423	0.99999904186873
Alg2	900.951946084081	0.185199152569456	0.181783560702165	1.01878933306234	0.308302990898475	0.99999904186873
Alg3	299.590996727894	0.0909668243763485	0.189596244939977	0.479792331357338	0.631375066306601	0.99999904186873
Alg5	276.245376757918	0.194838410395157	0.176162464976203	1.10601546374522	0.268719826252879	0.99999904186873
Alg6	331.340217077069	0.072268867335559	0.202150747268336	0.357499877255605	0.720717618066653	0.99999904186873
Alg8	217.241184991901	-0.156989930563982	0.221108322766256	-0.710013664795165	0.477695662400518	0.99999904186873
Alg9	280.935954547362	-0.190252228432898	0.208244473979827	-0.913600369781374	0.360926872034577	0.99999904186873
Alk	38.9616180024055	-0.225443785259427	0.315766514760102	-0.713957227005861	0.475253628837911	0.99999904186873
Alkbh1	4009.41402515612	0.0515752479323138	0.15523433955314	0.332241230134898	0.739707113111495	0.99999904186873
Alkbh2	268.826426058358	0.231408714088007	0.180098943662637	1.28489767558817	0.198828043322663	0.99999904186873
Alkbh3	217.1210158635	0.117818043263473	0.182188933254426	0.64668057032279	0.517838700563394	0.99999904186873
Alkbh4	426.746828402259	0.275825359794642	0.167741643312767	1.64434635518829	0.100104679257266	0.99999904186873
Alkbh5	1941.33509525532	0.230942651771939	0.160299623199405	1.44069366579021	0.149671245190547	0.99999904186873
Alkbh6	116.488206626405	-0.169036327942944	0.213056254154682	-0.793388246750183	0.427551656320904	0.99999904186873
Alkbh7	113.324890894501	-0.198354740340856	0.217079112670751	-0.913744016642013	0.360851369355519	0.99999904186873
Alkbh8	589.175842729607	0.186631458663174	0.175438295167295	1.06380114150793	0.287418794115093	0.99999904186873
Allc	1.02959394278605	-0.237375312068152	1.85112237823894	-0.128233181586827	0.897964441720975	0.99999904186873
Alms1	2190.52612211779	-0.0373647236854055	0.179111180224425	-0.208611900377116	0.83475121981312	0.99999904186873
Alms1-ps2	16.5809691367795	-0.498704474964344	0.490820522331271	-1.01606280152188	0.309599481478757	0.99999904186873
Alox12	27.0351467253082	0.478709115359896	0.371955630415845	1.28700596580485	0.198092208770668	0.99999904186873
Alox12b	14.2293387349528	0.0896975730241639	0.515541074750533	0.173987248382814	0.861875483701253	0.99999904186873
Alox12e	12.0134936932736	0.415325186740087	0.533316678629362	0.778759043890177	0.436121667860466	0.99999904186873
Alox15	6.66779349716884	0.289577187646437	0.704975234368969	0.410762213378517	0.681246903175896	0.99999904186873
Alox5	8.32346298151816	-0.230153881067127	0.636115591005903	-0.361811413399222	0.717492962524755	0.99999904186873
Alox5ap	6.16881402330464	0.661290013223636	0.733514669143135	0.901536180586723	0.367303305893091	0.99999904186873
Alox8	11.912573520103	-0.186812117080198	0.552874003838662	-0.337892749131161	0.735444011896806	0.99999904186873
Aloxe3	27.1113000387525	0.136005630700777	0.376703501746286	0.361041588597652	0.718068357677312	0.99999904186873
Alpk1	2.18528605136768	-0.982084943252813	1.2409042585946	-0.791426845746412	0.428694949376758	0.99999904186873
Alpk2	0.92401514472002	0.714017734878869	1.95538212067164	0.365155090317393	0.714995639717328	0.99999904186873
Alpk3	178.810318362312	-0.0257358153293372	0.195188609346702	-0.131851010238124	0.895102138382937	0.99999904186873
Alpl	1163.21221616515	0.0792189441334886	0.177780459821579	0.445599838210527	0.655886327467221	0.99999904186873
Alppl2	1.04351587316735	0.700785952119753	1.90075438105864	0.368688326647151	0.712360050720082	0.99999904186873
Als2	1147.04453618837	-0.0666100665524317	0.156658381073909	-0.425193124656421	0.670695895784521	0.99999904186873
Als2cl	224.936901979868	0.185839371942714	0.179877490904235	1.03314411941432	0.301536459088658	0.99999904186873
Als2cr11	2.14857895273228	-0.59470254488588	1.20072908261864	-0.495284534617009	0.620399286119558	0.99999904186873
Als2cr12	0.745479032627053	1.54614004753366	2.2326337858333	0.692518431524398	0.488611815083763	0.99999904186873
Alx1	11.0852447812331	0.581297499092134	0.569062941977919	1.02149947960359	0.307017855523961	0.99999904186873
Alx3	8.68211439978434	0.142461590583876	0.644940396726332	0.220891095219031	0.825177231160808	0.99999904186873
Alx4	0.762896993198414	-1.01623278037576	2.19917835440786	-0.462096572721764	0.644012067850965	0.99999904186873
Alyref	1928.65725234168	-0.0433721554732538	0.168878823278414	-0.256824121765405	0.797314548010512	0.99999904186873
Alyref2	91.7182978693328	0.0750695487570422	0.274827658448087	0.27315136031413	0.784736867461822	0.99999904186873
Amacr	115.353685592288	-0.287638976011444	0.215529838736634	-1.33456684094179	0.182018156752667	0.99999904186873
Ambp	0.448612757785853	-1.09408752191164	2.85665451365814	-0.382996094445663	0.7017226598864	0.99999904186873
Ambra1	988.660757266922	-0.0620612327172457	0.170276470413624	-0.364473333082903	0.71550458349772	0.99999904186873
Amd1	1914.90366981822	0.0801791051324343	0.174241884320061	0.4601597683893	0.645401546067678	0.99999904186873
Amd2	1914.43357248642	0.0794907965285563	0.174273700141116	0.456126176607197	0.648299247636283	0.99999904186873
Amdhd1	0.711740639987452	-3.13432013988533	2.38387372429772	-1.31480124468786	0.18857670903798	0.99999904186873
Amdhd2	308.058741259215	-0.0736319614934486	0.176573298360831	-0.4170050748159	0.676674695779615	0.99999904186873
Amer1	1318.43592558364	-0.208946939291147	0.15468403876882	-1.35079831735855	0.17676004725284	0.99999904186873
Amer2	10.207189189999	-0.00297507871774341	0.594347262507419	-0.00500562365710615	0.996006106845489	0.99999904186873
Amer3	3.87364465089785	-0.102110155863124	0.998443225538498	-0.102269366200619	0.918542870019132	0.99999904186873
Amfr	805.808172732482	-0.141484023360757	0.219390247298402	-0.644896594552439	0.518994198743644	0.99999904186873
Amh	10.3471873713499	0.095598957142653	0.597894194693672	0.15989276696629	0.872965546340213	0.99999904186873
Amhr2	68.0973314948842	0.156148153892777	0.274630732119459	0.568574946757437	0.569644630826835	0.99999904186873
Amica1	3.99341590432805	-0.208704857977272	0.923002009540666	-0.226115280161886	0.821111760486148	0.99999904186873
Amigo1	178.442591849756	0.316562722264272	0.21173191070277	1.49511106386162	0.134885458880265	0.99999904186873
Amigo2	168.096104043325	-0.0591796435905697	0.192937711186198	-0.306729271466568	0.759049447655172	0.99999904186873
Amigo3	80.6956867405088	0.635842494377368	0.259745961283101	2.44793986877183	0.0143675631381999	0.99999904186873
Ammecr1	738.114743713187	0.11967606487535	0.212343174232715	0.563597418696365	0.573028143956666	0.99999904186873
Ammecr1l	782.224488803166	-0.0244084824438203	0.179031772125971	-0.136336037754494	0.891555635841073	0.99999904186873
Amn	6.43654104215868	0.216713154350157	0.723184631713002	0.299665043817138	0.764432664868476	0.99999904186873
Amn1	119.071762691439	0.00779201825247905	0.225810761787277	0.034506850739999	0.972472979502586	0.99999904186873
Amot	391.362967236209	0.101157821209033	0.235380964762339	0.429762114838687	0.667368694176974	0.99999904186873
Amotl1	929.418102583946	0.0610011245159521	0.146630531658073	0.416019254831594	0.677395913591363	0.99999904186873
Amotl2	2135.63120139785	-0.0651507299046238	0.218774052459312	-0.297799163896461	0.765856452731737	0.99999904186873
Ampd1	6.94628180418814	-0.457122682914867	0.704300352284261	-0.649045086279282	0.516309234461544	0.99999904186873
Ampd2	679.741243202622	0.0455794424670587	0.167533734365245	0.272061281506981	0.785574899868485	0.99999904186873
Ampd3	94.4175663651277	-0.0901410140505412	0.243116659549163	-0.370772674393023	0.710806855651034	0.99999904186873
Amph	271.649573116376	-0.156598922294124	0.169331251015768	-0.924808157707062	0.355065706481386	0.99999904186873
Amt	1278.49749802617	0.043256206166682	0.144975701058993	0.298368663511965	0.765421803330054	0.99999904186873
Amz1	28.8757086295098	-0.180056855158903	0.388975348183998	-0.46290042800792	0.643435740708346	0.99999904186873
Amz2	398.072954952608	-0.0483617431952488	0.165682958252184	-0.291893286463645	0.770368216706417	0.99999904186873
Anapc1	2817.68416926064	-0.17890312693814	0.164108488276028	-1.09015157483644	0.275646380631818	0.99999904186873
Anapc10	309.569915029046	0.0183706695627967	0.192359692140609	0.0955016581611509	0.923916373259594	0.99999904186873
Anapc11	302.732064119006	0.0912613082424447	0.187372228465421	0.487058882684351	0.626216603593859	0.99999904186873
Anapc13	192.167789165577	0.081623640909519	0.242406095480174	0.336722724516616	0.736325931066782	0.99999904186873
Anapc15	801.074975000364	0.0124341690244628	0.156985454617149	0.0792058669052291	0.936868878140445	0.99999904186873
Anapc16	403.992313160828	-0.0549202047999003	0.181237394650587	-0.303029101172982	0.761867684098658	0.99999904186873
Anapc2	596.27343912878	0.223630392446098	0.190657893315266	1.17294064545395	0.240819608599587	0.99999904186873
Anapc4	1008.66782552521	-0.153500473986903	0.149491234623591	-1.02681922704971	0.3045055940222	0.99999904186873
Anapc5	3097.35672442457	-0.121313784682923	0.161209047868388	-0.752524664632748	0.451735602981479	0.99999904186873
Anapc7	843.103208698534	0.0735135161598842	0.140253372698632	0.524147938444556	0.600175648042075	0.99999904186873
Ang	14.6764478327432	0.0488121799642571	0.502123164431987	0.0972115676429199	0.922558381905171	0.99999904186873
Ang2	8.53287141987436	0.204335828622159	0.624280019838451	0.327314381573571	0.743430116078855	0.99999904186873
Angel1	295.832479435764	0.228262846895261	0.173322964037378	1.31697982528175	0.18784538716467	0.99999904186873
Angel2	689.829661917839	-0.0459563596268641	0.144308908257027	-0.31845823090153	0.750137373554856	0.99999904186873
Angpt1	0.803002884640317	0.364446964141953	2.19291970047642	0.166192571512207	0.868005405229216	0.99999904186873
Angpt2	6.39011635103917	-0.500147395219432	0.783313896922127	-0.638501879239804	0.523147031140287	0.99999904186873
Angptl2	27.5265850727723	0.25380996869822	0.412717523827957	0.614972600010126	0.538572815634879	0.99999904186873
Angptl4	969.359523898379	0.0495293990149336	0.180311554646103	0.274687881828454	0.783556042066378	0.99999904186873
Angptl6	44.8104946060702	0.0780979969691832	0.314085546211626	0.248651992780853	0.803629986819748	0.99999904186873
Angptl7	0.470911264649259	0.606410777107889	2.81510153914984	0.215413465082693	0.829444972805725	0.99999904186873
Ank	345.772816184024	-0.0341373638983251	0.165263146943423	-0.206563680588824	0.836350627163523	0.99999904186873
Ank1	8.79089429965882	-0.0352271458692416	0.613722134577411	-0.0573991777133766	0.954227218013734	0.99999904186873
Ank2	326.345780756476	0.0807795507311542	0.268232486296472	0.301154986282572	0.763296313040535	0.99999904186873
Ank3	321.054345210485	-0.0772902221066819	0.190556173792487	-0.405603348180416	0.685034068351318	0.99999904186873
Ankar	1.27541198645657	0.0978023804756043	1.715223015948	0.0570202122792466	0.954529094263645	0.99999904186873
Ankdd1b	21.2010121647514	-0.116377224724936	0.413466428205628	-0.281467168277708	0.778352106502906	0.99999904186873
Ankef1	3.71801811981021	0.269204264597634	0.977741680911943	0.275332707864665	0.783060637928648	0.99999904186873
Ankfn1	0.48564712788915	0.606107464585622	2.7879377079376	0.217403517610871	0.827893890099905	0.99999904186873
Ankfy1	2149.12919335536	-0.0760155560371579	0.153391460127228	-0.495565763401092	0.620200812910901	0.99999904186873
Ankhd1	2522.12075050173	0.0981420836997932	0.230381611151398	0.425997904994674	0.670109372585354	0.99999904186873
Ankib1	909.574500619981	0.0632551822910866	0.151633368335618	0.417158722947317	0.676562314753258	0.99999904186873
Ankle1	497.687789509164	0.0509097165864611	0.171693585429431	0.296514959828746	0.766836844080932	0.99999904186873
Ankle2	2194.70836571708	0.0624547155223077	0.132182954147825	0.472486909715019	0.636579283116153	0.99999904186873
Ankmy1	19.4048896222784	0.638506445203114	0.437913168125981	1.45806632839007	0.144822261393714	0.99999904186873
Ankmy2	523.040003200492	-0.0162103168055237	0.178112454537024	-0.0910116973440173	0.927483296496232	0.99999904186873
Ankra2	300.790045649629	0.270013860632433	0.178186093719235	1.51534755039801	0.129684412410876	0.99999904186873
Ankrd1	5.8539215548649	-0.380587468928175	0.853196586596762	-0.44607242329258	0.655544932007688	0.99999904186873
Ankrd10	3454.01213341545	0.126963986221582	0.169873468737006	0.747403271185008	0.454820171404793	0.99999904186873
Ankrd11	10013.1450913454	0.0971423290281885	0.244534671706817	0.397253805974216	0.69118030809586	0.99999904186873
Ankrd12	765.589628373284	0.21484321558982	0.25924487491434	0.828726954238956	0.407258929882097	0.99999904186873
Ankrd13a	1230.90890868505	0.113199329969148	0.153673621140827	0.736621738518231	0.461352411454434	0.99999904186873
Ankrd13b	72.2846448310128	0.507603754284401	0.433954353430431	1.16971693052914	0.242114902528539	0.99999904186873
Ankrd13c	1344.14825804228	0.0591599026967488	0.173994305327381	0.340010568653014	0.733848568961023	0.99999904186873
Ankrd13d	65.6031882065976	0.258027296077996	0.257578182809396	1.00174359980221	0.316467443272661	0.99999904186873
Ankrd16	218.724596847381	-0.0619464735147532	0.180991536878168	-0.342261713355424	0.73215394583616	0.99999904186873
Ankrd17	5866.45713621522	0.107241215522489	0.215231499191395	0.498259854739591	0.618300899652743	0.99999904186873
Ankrd2	0.815443061536084	0.137949762824332	2.02999840455282	0.0679556015979826	0.945820977331258	0.99999904186873
Ankrd22	0.623652839688766	2.58160487484989	2.28854272205486	1.12805622983166	0.259296172706931	0.99999904186873
Ankrd23	38.125163336513	0.0901630406309984	0.376171637755862	0.239685908190438	0.810573760186309	0.99999904186873
Ankrd24	167.719023897428	0.317856967827805	0.23518977516093	1.35149143966956	0.176538060235194	0.99999904186873
Ankrd26	888.661416272551	0.225348802492687	0.190087203879215	1.18550222157972	0.235818936809605	0.99999904186873
Ankrd27	934.639145993616	-0.0429784773017829	0.181297840134902	-0.237060062435399	0.812610194866135	0.99999904186873
Ankrd28	1551.11451671124	0.059802548431472	0.164066302086678	0.364502324187678	0.715482938551208	0.99999904186873
Ankrd29	1.9546930972672	-0.190995452716474	1.3854726899439	-0.13785580481143	0.890354379478147	0.99999904186873
Ankrd32	603.901807576944	0.0604474609033535	0.175914262345	0.343618874885795	0.731132928043585	0.99999904186873
Ankrd33b	435.247666969761	-0.107079309023803	0.186831677466737	-0.573132514120188	0.566554973827689	0.99999904186873
Ankrd34a	11.3449087731198	0.334203566556249	0.614585103305016	0.543787287975292	0.5865878574986	0.99999904186873
Ankrd34b	59.364342201319	-0.3321412354768	0.274533704596666	-1.20983773546046	0.226341163199883	0.99999904186873
Ankrd35	228.899874880437	0.395977135633636	0.183173169309961	2.16176384961476	0.0306363832764373	0.99999904186873
Ankrd36	3.32581778785797	-0.262384321415207	1.02188504820628	-0.25676500686234	0.797360185064895	0.99999904186873
Ankrd37	83.3915435082417	-0.0597489702946441	0.290087805499354	-0.205968569384683	0.836815462887717	0.99999904186873
Ankrd39	68.802013022085	-0.253465665998869	0.261880685015949	-0.967866973402154	0.333110810420372	0.99999904186873
Ankrd40	744.144828076593	-0.0512996630294021	0.168667834559985	-0.30414609378979	0.761016591380458	0.99999904186873
Ankrd42	87.7769160845267	0.110812144925074	0.234706061863383	0.472131584694969	0.636832869251778	0.99999904186873
Ankrd44	37.6042880657998	0.119439759226371	0.325049183410037	0.367451343742348	0.713282379212783	0.99999904186873
Ankrd45	182.271755103697	0.00565867918125725	0.201554260288705	0.0280752149478349	0.977602161885933	0.99999904186873
Ankrd46	559.706170210301	0.158139286177645	0.188099054387209	0.840723451230695	0.40050287963189	0.99999904186873
Ankrd49	1290.78392276645	-0.181367902531388	0.168762968304406	-1.07469016664987	0.282513467715109	0.99999904186873
Ankrd50	475.220754139195	-0.0980003011843257	0.191362545200662	-0.512118508256476	0.608568071931585	0.99999904186873
Ankrd52	574.485496632973	0.318893673518667	0.268436240294306	1.18796803728528	0.234846002502718	0.99999904186873
Ankrd53	27.9927895718697	0.575088019338268	0.376469975738978	1.52758003665344	0.126616841457316	0.99999904186873
Ankrd54	160.525909455451	-0.114600239269895	0.224834303295821	-0.509709762211474	0.610254812722305	0.99999904186873
Ankrd55	4.13840015776579	0.297531901829513	0.910918312172894	0.326628521848225	0.743948868422574	0.99999904186873
Ankrd6	304.705090409124	-0.154509573133711	0.176830297063868	-0.873773192146505	0.382241782358979	0.99999904186873
Ankrd61	0.921835792460695	-2.25300342505378	2.09176585136887	-1.07708203744669	0.281443617072335	0.99999904186873
Ankrd63	18.9563773246406	0.543510138639449	0.468805774462181	1.15935034986071	0.246313406133593	0.99999904186873
Ankrd66	1.45921505582893	0.339937780550919	1.66574021216257	0.204076108668584	0.838294023969925	0.99999904186873
Ankrd9	1202.89098958153	0.245184724126176	0.191300790338788	1.28167125547135	0.199957992456937	0.99999904186873
Anks1	492.958587277831	-0.0521585158341279	0.16886803957043	-0.308871447591917	0.757419317050838	0.99999904186873
Anks1b	10.65849201611	0.0239010412996681	0.584494629607792	0.0408918065093364	0.967382149443988	0.99999904186873
Anks3	317.867290279414	0.147652562019156	0.171306388678221	0.861920931019709	0.388731030032727	0.99999904186873
Anks4b	0.669936858652192	-3.069591637277	2.42313917837941	-1.26678304930464	0.2052328747042	0.99999904186873
Anks6	26.1557420053842	0.225743995646936	0.391138439629138	0.577146024975142	0.563840815243252	0.99999904186873
Ankzf1	404.148322844513	0.0478115378906519	0.157778799831259	0.30302891099302	0.761867829030873	0.99999904186873
Anln	4703.48789386076	-0.0146463750739174	0.126598430065824	-0.115691601122559	0.907896962887097	0.99999904186873
Ano1	143.636422326996	0.509892473595941	0.213401047224106	2.38936256512589	0.0168776372210588	0.99999904186873
Ano10	19.7906197157649	-0.694887683590941	0.459123682888234	-1.51350868946593	0.130150495613521	0.99999904186873
Ano3	79.9440436226784	0.0833577468060864	0.26464000770637	0.314985430693365	0.752772715861346	0.99999904186873
Ano4	2.32393542144635	-0.761344087170447	1.22093427673243	-0.623574996361003	0.532906735537598	0.99999904186873
Ano5	1.92056829364025	-0.796089948635664	1.37031752161101	-0.580952907687951	0.561272192719158	0.99999904186873
Ano6	703.991019499599	0.151956406335974	0.17520185255622	0.867321915373089	0.385765652178742	0.99999904186873
Ano7	7.51606121616293	0.871612720690072	0.696843085362181	1.25080199402001	0.211006727216137	0.99999904186873
Ano8	110.829805723833	0.259435073376337	0.219379793212867	1.18258418232988	0.236973984390687	0.99999904186873
Ano9	312.009845288476	0.161306653088998	0.162584221135632	0.99214211540511	0.321128204575263	0.99999904186873
Anp32a	1817.41516729998	0.157025421858645	0.244942502624052	0.641070537683098	0.521476855082304	0.99999904186873
Anp32b	2630.66200068323	0.369416130774385	0.692606433661548	0.533370920078553	0.593776843389419	0.99999904186873
Anp32e	2380.78686686067	0.0968665034088204	0.176523640632738	0.548745216570475	0.58318031092944	0.99999904186873
Anpep	80.4832310076265	0.219466012269169	0.336232908646434	0.652720202649612	0.51393667571623	0.99999904186873
Antxr1	43.9627399565542	-0.109102504570669	0.333929145238641	-0.326723516429507	0.743877012007908	0.99999904186873
Antxr2	16.2347419725935	-1.05218152354981	0.472971763883193	-2.22461805100413	0.0261068898036301	0.99999904186873
Anxa1	54.7278391565438	-0.23537410432297	0.297928641328382	-0.790035168399727	0.429507230001308	0.99999904186873
Anxa10	2.14902231723415	1.60437391236962	1.32703497319987	1.20899143185428	0.226666137145361	0.99999904186873
Anxa11	480.794488413716	0.0952523873178275	0.180624212727066	0.52735115563803	0.597949756067767	0.99999904186873
Anxa13	0.420560632252372	0.361039452827768	2.91774416975067	0.123739242312879	0.901521739541285	0.99999904186873
Anxa2	189.099577644725	-0.138374360458556	0.207930444968002	-0.665483885632285	0.505741047013002	0.99999904186873
Anxa3	23.0065461654343	-0.460542488499318	0.408774485857527	-1.12664196135723	0.259893890291304	0.99999904186873
Anxa4	113.228020801907	-0.0236368994181014	0.227332975971801	-0.103974794316832	0.917189351355002	0.99999904186873
Anxa5	87.7633294152749	-0.00773570742137816	0.238002666468935	-0.0325026082108531	0.974071236078572	0.99999904186873
Anxa6	778.227217322404	0.0889670251819987	0.154153272927831	0.577133546970812	0.563849243845251	0.99999904186873
Anxa7	771.13713308933	0.130177023232125	0.169383694540084	0.768533379706855	0.442170367566452	0.99999904186873
Anxa8	44.0684275362681	0.0187585336704436	0.296955725060051	0.0631694629448556	0.949631561238188	0.99999904186873
Anxa9	6.19999185172229	0.120095944804802	0.721007193240829	0.166566916295227	0.86771082694617	0.99999904186873
Aoah	145.126767910872	-0.145064667329934	0.254172608477665	-0.570732889742842	0.568180720488469	0.99999904186873
Aoc1	1.65198948511436	-1.35087634329439	1.49384357454993	-0.904295714965594	0.365838618338285	0.99999904186873
Aoc2	72.3257184158583	0.212857832707337	0.273258236825756	0.77896218309813	0.436001991845468	0.99999904186873
Aoc3	12.7099201228136	-0.186868343167145	0.547064934526661	-0.341583478255336	0.73266437255669	0.99999904186873
Aox1	10.987084833942	-0.557641347928241	0.565908383740331	-0.98539156504901	0.324431771293683	0.99999904186873
Aox2	1.54010534078527	0.9172577301563	1.4737758654036	0.622386179397166	0.533687965965509	0.99999904186873
Aox3	5.54091881318203	-0.904808295383713	0.784743833912942	-1.15299828591465	0.248911088052714	0.99999904186873
Aox4	8.2515764308673	-0.573553333397765	0.648596856957911	-0.884298662944314	0.376535009860719	0.99999904186873
Ap1ar	734.220642453045	-0.0186668581523336	0.169192388160168	-0.110329184163193	0.912148312926354	0.99999904186873
Ap1b1	1018.68515035756	-0.116380275543142	0.190356518419921	-0.611380563739931	0.54094766687427	0.99999904186873
Ap1g1	3336.68346135496	-0.0244209972043925	0.133171697154526	-0.183379785090939	0.854500036070952	0.99999904186873
Ap1g2	93.8553278457231	0.119046229375024	0.226650774024789	0.525240780170481	0.599415819202663	0.99999904186873
Ap1m1	353.345991729263	0.0674823085748432	0.213171933270514	0.316562821097131	0.751575350341654	0.99999904186873
Ap1m2	76.2323689888369	0.0112663973166496	0.333359754040927	0.0337965131665726	0.97303941644885	0.99999904186873
Ap1s1	175.369530416019	0.116411391335873	0.204548706237196	0.569113310356906	0.569279246048615	0.99999904186873
Ap1s2	912.093140899546	-0.104771617154657	0.171336647028935	-0.611495666405586	0.540871486426588	0.99999904186873
Ap1s3	97.5763833249887	-0.135549037445585	0.242978281013262	-0.557864830059385	0.576936689064232	0.99999904186873
Ap2a1	858.172998936611	0.00528775926684042	0.166710564094758	0.0317182015162211	0.974696779478388	0.99999904186873
Ap2a2	1786.19888063362	0.0831313995893357	0.139934569807104	0.594073356597518	0.552463050164716	0.99999904186873
Ap2b1	2699.54712279671	-0.0103428581478339	0.172975629683663	-0.0597937302887631	0.95231991914869	0.99999904186873
Ap2m1	1432.52817038961	-0.0115005267879905	0.149807670730428	-0.076768610925706	0.938807621876431	0.99999904186873
Ap2s1	197.393290394959	-0.364551585172908	0.261287754948074	-1.39521113511559	0.162952180152281	0.99999904186873
Ap3b1	1488.15633872378	-0.0234757904930976	0.142644140174432	-0.164575919237834	0.869277786397868	0.99999904186873
Ap3b2	265.016510133704	-0.131055461254234	0.219959000491157	-0.595817679483874	0.551297031692314	0.99999904186873
Ap3d1	1696.19453217054	-0.0644752515778599	0.134753572462094	-0.478467846156707	0.632317254377386	0.99999904186873
Ap3m1	1104.00579280861	0.101869171473881	0.165725487719839	0.614686207145711	0.538761970404626	0.99999904186873
Ap3m2	40.0015889705347	-0.173537378153712	0.32859052542288	-0.52812654269437	0.597411509470146	0.99999904186873
Ap3s1	181.269091060108	-0.0917399503097242	0.194955119078007	-0.470569589265396	0.63794812863189	0.99999904186873
Ap3s2	848.432785949089	0.134769839755952	0.147222199751348	0.915417919196784	0.359972274774001	0.99999904186873
Ap4b1	273.586863727759	0.0681233458554713	0.230740314183069	0.295238160252406	0.767811952838369	0.99999904186873
Ap4e1	868.904778089935	0.0442818122790784	0.15554309746013	0.284691593533612	0.775880431647253	0.99999904186873
Ap4m1	294.22576048247	0.00839142724079379	0.184609094478608	0.0454551129482203	0.963744552568713	0.99999904186873
Ap4s1	40.6823471667867	-0.14124165776761	0.340125931804671	-0.415262832263911	0.677949506758196	0.99999904186873
Ap5b1	266.369531771418	-0.215092990671338	0.212697310351961	-1.01126333151751	0.31189041128391	0.99999904186873
Ap5m1	523.463901707263	-0.51718904306206	0.179540893955502	-2.88061973886707	0.00396894163531633	0.700650496687842
Ap5s1	102.466066808517	-0.150137071498256	0.25354117694344	-0.59216050547777	0.553743113507786	0.99999904186873
Ap5z1	272.239864076012	-0.00544867456957681	0.211476629005485	-0.0257649017539214	0.979444856892431	0.99999904186873
Apaf1	967.257145550722	0.0807054999941382	0.178177313590143	0.452950481562335	0.650584399053323	0.99999904186873
Apba1	13.1542848630605	-0.24583414071373	0.517968113149555	-0.474612499250025	0.635063195572316	0.99999904186873
Apba2	30.4730435830579	-0.261351361737961	0.385817144367105	-0.677396962663966	0.498154124939074	0.99999904186873
Apba3	241.494677873784	-0.18158191911505	0.174588544284782	-1.0400563213292	0.298313734876152	0.99999904186873
Apbb1	140.698834468726	0.20443567067621	0.219501934715262	0.931361588868927	0.351666553126954	0.99999904186873
Apbb1ip	0.745479032627053	1.54614004753366	2.2326337858333	0.692518431524398	0.488611815083763	0.99999904186873
Apbb2	647.677335847022	-0.0147084823203244	0.178518241034251	-0.082392041480525	0.934334964512331	0.99999904186873
Apbb3	183.729993070866	0.0819607912582389	0.199579161248916	0.410668081503845	0.681315934605474	0.99999904186873
Apc	3240.65602509939	-0.0236660792845741	0.199310502141041	-0.118739750441384	0.905481543010454	0.99999904186873
Apc2	49.0191664412823	-0.221548322341528	0.318799831147209	-0.694944917455825	0.487089821880209	0.99999904186873
Apcdd1	176.308381379438	0.185001156231998	0.210306063098628	0.879675809181198	0.379034957829925	0.99999904186873
Apeh	398.30282326213	0.0594257866081445	0.170244359408267	0.349061706447697	0.727042984380099	0.99999904186873
Apela	445.114402754735	-0.139787617989998	0.211369007548559	-0.661343967174962	0.508391751158549	0.99999904186873
Apex1	4232.97722368436	-0.0815323028534083	0.158067891957507	-0.515805593683293	0.605990195363716	0.99999904186873
Apex2	391.350742719397	-0.420114559759978	0.166762711810743	-2.51923559648491	0.0117609933574938	0.99999904186873
Aph1a	442.897120692914	0.100057460113447	0.153568371944047	0.651549917778014	0.514691564947044	0.99999904186873
Aph1b	18.4025017766653	-0.347150675145911	0.451972158761644	-0.76807977751786	0.442439790320593	0.99999904186873
Aph1c	17.8631999915553	-0.703000680081099	0.440371641780047	-1.59638045092883	0.110403878043622	0.99999904186873
Api5	4390.25022711344	-0.0530812896721786	0.130470992739275	-0.406843609891532	0.684122854575759	0.99999904186873
Apip	125.426426040325	-0.0438623172575753	0.214259815793232	-0.204715555715328	0.837794366093855	0.99999904186873
Apitd1	167.394204446902	-0.00855091317410328	0.217680468757167	-0.0392819494689816	0.96866559774509	0.99999904186873
Aplf	139.535463761603	0.0413899600950326	0.233363741486987	0.177362429275846	0.859223716506547	0.99999904186873
Apln	31.3356868230796	-0.692064185023055	0.371057016290209	-1.86511547993956	0.0621652192021184	0.99999904186873
Aplp1	126.037211168433	-0.0507815688160066	0.221038059956501	-0.229741289016019	0.818292808920181	0.99999904186873
Aplp2	3593.11503468171	0.0274380932131311	0.139404746724927	0.196823234916611	0.843965867928575	0.99999904186873
Apmap	249.302212777552	0.0183442195898523	0.183585548000693	0.099921915366579	0.92040631747622	0.99999904186873
Apoa1	5.54134609400243	0.238602589118462	0.792154462978892	0.301207151217956	0.763256537022752	0.99999904186873
Apoa1bp	210.082253825602	0.140548506434642	0.203302600559802	0.69132665321366	0.489360285787847	0.99999904186873
Apoa2	25.3643845076381	-0.181130704760795	0.407482122172201	-0.444512028638766	0.656672434220808	0.99999904186873
Apoa5	4.29654402533233	-0.505639404127413	0.896097147552427	-0.564268512078743	0.572571407411944	0.99999904186873
Apob	121.356827954737	-0.100585156390982	0.23494681286277	-0.428118837473796	0.668564602776049	0.99999904186873
Apobec1	58.7282036601827	0.219681287186797	0.299342316072758	0.733879827178865	0.463021982764521	0.99999904186873
Apobec2	77.2515561941477	0.225873933701958	0.289878536075787	0.779201995289864	0.43586073493703	0.99999904186873
Apobec3	864.280977104352	0.0922674586024733	0.1740381339061	0.530156561275559	0.596003385812357	0.99999904186873
Apobr	38.6596742602776	0.268542596771254	0.318762646905612	0.842453152457262	0.399534351870009	0.99999904186873
Apoc1	135.227158491027	-0.103765022483163	0.217926680106915	-0.476146483910351	0.633970022607917	0.99999904186873
Apoc2	2.21980027900176	0.522488925448446	1.18896216819645	0.439449579998844	0.66033580814354	0.99999904186873
Apoc4	0.695415008894494	-1.74294739872572	2.28543677942411	-0.762632077341868	0.445682848674171	0.99999904186873
Apod	67.0167110643521	0.186396622711988	0.272740765240878	0.683420472723859	0.494341187094805	0.99999904186873
Apoe	11890.6445128531	-0.0492977784144337	0.191344735229685	-0.257638541009545	0.796685882133794	0.99999904186873
Apof	5.34341005750895	-1.27672761236546	0.869566450411777	-1.46823467230236	0.142040489142396	0.99999904186873
Apol10b	0.68517026793951	-0.202491856109976	2.31816681131044	-0.0873499935906292	0.930393316708682	0.99999904186873
Apol6	3.10847374448712	2.25421396498452	1.19843381761537	1.88096658476305	0.0599764644963339	0.99999904186873
Apol7a	1.87800476099197	-1.81441139825364	1.40849399887596	-1.28819249475086	0.197678963923015	0.99999904186873
Apol7b	1.56948502890622	-0.0882332047195483	1.48949109163934	-0.0592371483218733	0.952763221497682	0.99999904186873
Apol7d	9.41319776960696	0.626709502403078	0.694089301491203	0.902923443794099	0.366566527259831	0.99999904186873
Apol8	4.09237577912849	-0.00830429847250413	0.992886008313653	-0.00836379846525221	0.993326732137656	0.99999904186873
Apold1	18.3971721423997	-0.654623448595689	0.458589998172582	-1.42746996490171	0.153444476556318	0.99999904186873
Apom	22.0268377680729	-0.31197150549397	0.482000075212857	-0.647243686333866	0.517474241473985	0.99999904186873
Apon	4.5208421691029	1.46909085522605	1.04146229324244	1.41060397938389	0.158361417609293	0.99999904186873
Apoo	140.664586164957	0.0562529074418496	0.209287767033094	0.26878258695815	0.788096993999268	0.99999904186873
Apoo-ps	15.0938964565768	0.283418978984945	0.484101145557096	0.585454055595739	0.558242450939456	0.99999904186873
Apool	330.194170209301	-0.155195191117443	0.184593949724959	-0.84073823301728	0.400494596755818	0.99999904186873
Apopt1	285.568707702424	-0.224813938563722	0.186005448683172	-1.20864168310819	0.226800535064219	0.99999904186873
App	373.431638622436	-0.0507194816892008	0.173976354018505	-0.291530892087818	0.770645320938812	0.99999904186873
Appbp2	1993.58079538514	0.147052428274231	0.135533163231609	1.08499222454461	0.277925099057078	0.99999904186873
Appl1	1876.63575463173	0.158356459969349	0.193199841410844	0.819651086734593	0.41241504155788	0.99999904186873
Appl2	215.842667453529	-0.0835774578265764	0.18155018058632	-0.460354583821736	0.645261727879598	0.99999904186873
Aprt	1561.72795227183	0.0554028692860784	0.168675550382592	0.328458209624412	0.742565236966455	0.99999904186873
Aptx	208.127481552929	0.0588701768916986	0.181081798550747	0.325102673835	0.745103365359298	0.99999904186873
Aqp1	1.2848725726998	-0.475926834467073	1.66964325123845	-0.28504702074174	0.775608118181438	0.99999904186873
Aqp11	23.9861247568121	0.482158036753641	0.396801131801563	1.2151125541516	0.224323166046368	0.99999904186873
Aqp3	1056.77076531024	-0.116721059742588	0.189113260771617	-0.617201878209619	0.53710157703421	0.99999904186873
Aqp5	8.48826920712283	0.726540806328188	0.640340141029851	1.13461699458619	0.256535829399008	0.99999904186873
Aqp6	5.66460797156848	-0.016990664556517	0.757247859334643	-0.0224373886925819	0.982099055987893	0.99999904186873
Aqp7	2.61923598310962	0.896768827268596	1.16025046751805	0.772909688359719	0.439575830574391	0.99999904186873
Aqp8	11.0580925887431	0.310803769000925	0.586504776413068	0.529925384242786	0.596163665561717	0.99999904186873
Aqp9	7.6516958805338	-0.986450734239021	0.698867896534904	-1.41149813738762	0.158097784438269	0.99999904186873
Aqr	2992.96893386431	-0.00904812078466606	0.151983616082219	-0.0595335274808257	0.952527161756981	0.99999904186873
Ar	14.2351384224807	0.101490188742931	0.553132686998749	0.183482537062867	0.854419419582802	0.99999904186873
Araf	807.662121215152	-0.0977451165977774	0.143905935020348	-0.679229224173115	0.49699263310034	0.99999904186873
Arap1	327.182915120708	0.225445270398914	0.191026472964533	1.18017815489255	0.237929365482786	0.99999904186873
Arap2	912.981036524204	0.014341560615702	0.197097162681692	0.0727639120755044	0.941993988793096	0.99999904186873
Arap3	20.9549075124165	-0.0338460011874696	0.414679014494737	-0.0816197589084875	0.93494908838072	0.99999904186873
Arc	793.816860386539	0.124598426582725	0.19030831044957	0.654718789149999	0.512648825739406	0.99999904186873
Arcn1	2698.66586108053	-0.070756451148945	0.143391355669439	-0.493449907204033	0.621694726219616	0.99999904186873
Areg	0.991783737688267	-1.21807737377514	1.99399772005266	-0.610871999263354	0.541284323326123	0.99999904186873
Arel1	1425.7921852929	-0.0435730633638275	0.156706588887277	-0.278055081622449	0.780970076175466	0.99999904186873
Arf1	2847.01085653654	-0.0654788931772862	0.135651545533708	-0.482699204934715	0.629309327860031	0.99999904186873
Arf2	498.424475580548	-0.0191286928603929	0.183809217765895	-0.104068191426372	0.917115233325994	0.99999904186873
Arf3	1831.51094652513	0.213615904132045	0.147517741166118	1.44806924538991	0.147597685673931	0.99999904186873
Arf4	1105.64709806529	0.0952536806100504	0.150637947864296	0.632335224692924	0.527167850941818	0.99999904186873
Arf5	273.108064740786	-0.108995518311332	0.185092754411231	-0.588869719174261	0.555948672170947	0.99999904186873
Arf6	4347.8184406811	0.170480441569749	0.163227066346052	1.04443733129602	0.296283099419883	0.99999904186873
Arfgap1	556.565840829365	-0.20794926932373	0.16338794792692	-1.27273322152709	0.203112724677585	0.99999904186873
Arfgap2	621.750940865294	0.105982229682509	0.171162109770967	0.619192120407517	0.535789802116441	0.99999904186873
Arfgap3	171.319303400224	-0.0884239769201537	0.203472832325512	-0.434573873620114	0.66387176241875	0.99999904186873
Arfgef1	1040.3174480144	0.0766249469079992	0.196402812997533	0.390141799593073	0.696431695357346	0.99999904186873
Arfgef2	1307.42114090668	-0.000282537161047386	0.144139668775505	-0.00196016241363391	0.998436017675027	0.99999904186873
Arfip1	634.434072934813	0.0298194572537657	0.166056077385831	0.179574621556791	0.857486529835772	0.99999904186873
Arfip2	655.381130753981	0.142777036586061	0.158252161802006	0.902212234956345	0.366944136687677	0.99999904186873
Arfrp1	399.620747219729	0.124046168685739	0.180577568467751	0.686941183992586	0.492119792879318	0.99999904186873
Arg2	8.7251563817788	0.244230039846346	0.647772080294318	0.377030821914059	0.706150699706234	0.99999904186873
Arglu1	1537.79256122791	0.00399245462467848	0.185180894376632	0.021559754520671	0.982799137303056	0.99999904186873
Arhgap1	760.08628017031	0.0192089363413835	0.15044086180868	0.127684301395535	0.898398814065137	0.99999904186873
Arhgap10	121.203958817234	0.0426429579501601	0.217798649488066	0.195790736308016	0.844773961102046	0.99999904186873
Arhgap11a	2912.04037922977	0.257523011826417	0.212306344910398	1.21297840596852	0.225138076628489	0.99999904186873
Arhgap12	1847.71977593704	0.0112652158175178	0.134971647007469	0.0834635722930342	0.933482941394393	0.99999904186873
Arhgap17	273.227939882877	-0.012135591743309	0.232358129496522	-0.0522279627986535	0.958347052242535	0.99999904186873
Arhgap18	39.4367767288405	-0.240385471429753	0.320950354647762	-0.748980233075526	0.453869119563343	0.99999904186873
Arhgap19	1803.77658981759	-0.00526690780750551	0.136928519419998	-0.0384646517015964	0.969317214471167	0.99999904186873
Arhgap20	55.6377291722621	0.101315951296518	0.309222013672815	0.327647925492521	0.743177881067429	0.99999904186873
Arhgap21	1912.22969282079	0.00619257262155243	0.203520318114241	0.0304272943307624	0.975726277201573	0.99999904186873
Arhgap22	138.258229931613	-0.030391840613721	0.221126084605064	-0.137441228012523	0.890682044994728	0.99999904186873
Arhgap23	601.095170648529	0.214125302418243	0.241390498381107	0.887049423462323	0.375052292069115	0.99999904186873
Arhgap24	6.15419449414955	0.29352479121189	0.723251470468727	0.405840573019038	0.684859745008231	0.99999904186873
Arhgap25	3.80126603662043	-0.517733146051727	0.922021737117817	-0.561519457957823	0.574443469435106	0.99999904186873
Arhgap26	176.512195613233	0.136794433026482	0.188171432657033	0.726967059212477	0.467246135255927	0.99999904186873
Arhgap27	200.971445678947	0.0624861069601441	0.199666829444519	0.312951866536785	0.754317231458092	0.99999904186873
Arhgap27os3	3.06111091478728	1.57902567498708	1.11944884107278	1.41053848738087	0.158380740319313	0.99999904186873
Arhgap28	218.588114454549	-0.326796926376649	0.200185004630892	-1.63247455512069	0.102579554467468	0.99999904186873
Arhgap29	654.804552320708	0.113097147303047	0.148055977967437	0.763880991876746	0.444938165817234	0.99999904186873
Arhgap30	142.932104847506	-0.0543119695639671	0.218975781628622	-0.24802728941084	0.804113292471333	0.99999904186873
Arhgap31	44.6745050312465	-0.259329631810174	0.317008319485448	-0.818053078957377	0.413326879463002	0.99999904186873
Arhgap32	2407.94294679207	-0.0252996386629267	0.180312204297153	-0.14031018455763	0.888414917814453	0.99999904186873
Arhgap33	16.2864737253276	-0.113936044255685	0.557730511601304	-0.204285119579638	0.838130697637204	0.99999904186873
Arhgap33os	13.1498722603925	0.28102359276521	0.527995266835104	0.532246424195645	0.594555333415284	0.99999904186873
Arhgap35	3825.39637053184	-0.0961251525117946	0.13432800866945	-0.715600219670761	0.474238237944247	0.99999904186873
Arhgap36	2.98269727220018	0.118153843606227	1.0411298176385	0.113486177808475	0.909645120796271	0.99999904186873
Arhgap39	667.064192893523	0.235936014155186	0.22507848529945	1.04823885695379	0.294528572119918	0.99999904186873
Arhgap4	93.9264713349733	0.111075886327777	0.231000662470662	0.480846613770574	0.630625517936973	0.99999904186873
Arhgap40	1.04334559858783	0.562996645547066	1.87061633877116	0.300968527793844	0.763438493655966	0.99999904186873
Arhgap42	369.277281538693	0.0211198433464865	0.184376020624109	0.114547668807452	0.908803660800599	0.99999904186873
Arhgap44	213.703581201543	-0.082278819775158	0.207019358109405	-0.397445053093418	0.691039297960315	0.99999904186873
Arhgap5	4721.07879646595	-0.123086867212677	0.146733274045364	-0.838847684776822	0.401554788049817	0.99999904186873
Arhgap6	18.1212203366112	-0.0458584625598326	0.50173958482741	-0.0913989327264405	0.927175609762265	0.99999904186873
Arhgap8	172.704683518792	0.360695107787715	0.189884525227274	1.89954977824547	0.0574922282422914	0.99999904186873
Arhgap9	52.9540933956819	0.360856941107786	0.295914666162996	1.21946284645797	0.222668569179274	0.99999904186873
Arhgdia	2911.47824002284	0.0265617199381329	0.174323450562219	0.152370319956767	0.878894864962024	0.99999904186873
Arhgdib	33.5809415957548	-0.126135499686627	0.36783980287824	-0.342908784475344	0.731667082959197	0.99999904186873
Arhgdig	61.9347745667982	0.148779632033253	0.28013490153619	0.531099949407883	0.595349519288207	0.99999904186873
Arhgef1	443.868319503248	0.0498295783712161	0.244624535935465	0.203698202965061	0.838589346581814	0.99999904186873
Arhgef10	226.271279685869	0.13655248605594	0.195611354884838	0.69808056969051	0.485126808685004	0.99999904186873
Arhgef10l	364.03298690156	0.0879607497067554	0.184507934149234	0.476731529797581	0.633553307890588	0.99999904186873
Arhgef11	485.17925744599	0.00901772023573587	0.168429368432298	0.0535400703551332	0.957301604889959	0.99999904186873
Arhgef12	1301.80963619731	-0.0386788618449145	0.142493992028291	-0.271442053762065	0.786051061461183	0.99999904186873
Arhgef15	73.2172200634189	0.200967063338964	0.296610958225145	0.677544297559022	0.498060674277547	0.99999904186873
Arhgef16	90.5247515570031	0.370809621979088	0.286963202206058	1.29218526671173	0.196292992708841	0.99999904186873
Arhgef17	604.502016776097	-0.035117928362386	0.208640647894334	-0.168317768933365	0.866333295699725	0.99999904186873
Arhgef18	1050.60578282781	0.033598899267275	0.142296907106896	0.236118268136601	0.813340898739862	0.99999904186873
Arhgef19	35.9712770092464	-0.0612885356713796	0.341999780228524	-0.179206359812356	0.857775670158258	0.99999904186873
Arhgef2	796.490499556032	0.0854405354888514	0.143870191404135	0.593872397436706	0.552597461997307	0.99999904186873
Arhgef25	151.579739851507	0.222426200575031	0.217269931832255	1.02373208616256	0.30596183576044	0.99999904186873
Arhgef26	69.2479488309107	-0.160320379806489	0.302570641263649	-0.529860990930682	0.596208314254527	0.99999904186873
Arhgef28	157.043461792915	0.0401206854180898	0.199473420952563	0.2011329891797	0.840594587415127	0.99999904186873
Arhgef3	534.964036116685	-0.0377653596413874	0.171946824046857	-0.219633947010827	0.826156250996521	0.99999904186873
Arhgef33	4.38836596857186	0.537329635504555	0.875372717831403	0.613829543186706	0.539327972617708	0.99999904186873
Arhgef37	8.85232800926801	-0.446129456078102	0.615539286466793	-0.724778200005548	0.468588111737826	0.99999904186873
Arhgef38	6.87554710146967	0.675852952757921	0.719316772915401	0.939576245412267	0.347434965742543	0.99999904186873
Arhgef39	324.983326407476	-0.0312121366041045	0.174973242191778	-0.17838234128333	0.858422716505764	0.99999904186873
Arhgef4	126.376636811118	0.101475515491479	0.219911582138875	0.461437794701493	0.64448454094507	0.99999904186873
Arhgef40	57.5082194203719	0.129884797557087	0.306745975466519	0.423427878261646	0.671983108404878	0.99999904186873
Arhgef5	360.834942200148	-0.042466815728949	0.213011465115335	-0.199363990600015	0.841978026383902	0.99999904186873
Arhgef6	13.9606948602246	-0.0890606450949066	0.49680722022491	-0.179266003933252	0.857728839343256	0.99999904186873
Arhgef7	1010.38678906055	0.0119577088785869	0.168436923890835	0.0709922064733074	0.943403958175017	0.99999904186873
Arhgef9	65.8809189289536	-0.256812989416803	0.264455008456066	-0.971102763060234	0.331497108025968	0.99999904186873
Arid1a	3511.4940056279	0.243943653260868	0.493194275190246	0.49461979899659	0.620868523699895	0.99999904186873
Arid1b	1280.67082560148	0.0795939459169461	0.200849757473249	0.396285994657211	0.691894057970548	0.99999904186873
Arid2	2637.0746844615	-0.0147849500674751	0.19419813605858	-0.0761333263415834	0.93931302648714	0.99999904186873
Arid3a	209.359368013136	0.12481718211666	0.21629753675406	0.57706242978894	0.563897283007986	0.99999904186873
Arid3b	561.772483357111	0.144810769385404	0.167080345301927	0.866713371484361	0.386099077155378	0.99999904186873
Arid3c	2.64441664003085	0.254217342143323	1.14232285097186	0.222544214997574	0.823890257507101	0.99999904186873
Arid4a	1282.97303671034	0.233813101051499	0.206157877553421	1.13414584893033	0.256733374188195	0.99999904186873
Arid4b	1815.45116595469	0.239895255452096	0.200306019984575	1.19764376263164	0.231055731404658	0.99999904186873
Arid5a	145.75470680625	-0.0484036032576588	0.201575542027454	-0.240126370346391	0.810232291598421	0.99999904186873
Arid5b	4257.24247749133	0.320675902042196	0.241069751377219	1.33022040388805	0.183445663396138	0.99999904186873
Arih1	2856.57773466258	0.167821153944478	0.133720879579504	1.2550108440223	0.209474823421255	0.99999904186873
Arih2	1566.22566309969	0.0842746253162588	0.17191121689097	0.490221794949584	0.6239769597705	0.99999904186873
Arl1	536.444327246828	-0.124414792204499	0.161878946234033	-0.768566852570371	0.442150489656289	0.99999904186873
Arl10	216.071276401796	0.0786599435709161	0.182585271318886	0.430812096741014	0.66660500312867	0.99999904186873
Arl11	1.91955430805531	-0.000848688673490479	1.32741335062813	-0.000639355234063964	0.999489868364627	0.99999904186873
Arl13b	343.592436637028	0.126679614858151	0.180310090819241	0.702565310031073	0.482326687465171	0.99999904186873
Arl14ep	900.620085934165	0.0196410668913643	0.157724968610697	0.124527315265113	0.900897774245574	0.99999904186873
Arl14epl	415.795143820361	0.183769376711133	0.177259797307978	1.03672338286524	0.299864791323356	0.99999904186873
Arl15	872.519375411645	-0.0131666924788967	0.144687754971285	-0.0910007379788968	0.927492004668574	0.99999904186873
Arl16	187.46502605966	-0.297577140365794	0.199512691674766	-1.49151985203471	0.13582506311582	0.99999904186873
Arl2	238.734686363267	-0.0714198564004086	0.201735552986485	-0.35402711789326	0.723318560512677	0.99999904186873
Arl2bp	1323.2542245992	-0.0410399887321781	0.143137438969992	-0.286717360793229	0.774328743464156	0.99999904186873
Arl3	103.375891982452	-0.0186780419472315	0.266201682715644	-0.0701650033038421	0.944062328965877	0.99999904186873
Arl4a	926.481456156405	-0.178361622893048	0.153886214985301	-1.15904873552245	0.246436320270101	0.99999904186873
Arl4c	814.335605027287	-0.0297959256035844	0.182267718359317	-0.163473410825529	0.870145706611105	0.99999904186873
Arl4d	238.846198997706	0.00873108749317345	0.218835816196696	0.0398978907791113	0.968174532680274	0.99999904186873
Arl5a	1467.56620514904	-0.203566847297195	0.154644297338809	-1.31635534449228	0.188054803114004	0.99999904186873
Arl5b	966.760542911626	0.10332003605067	0.146572662008916	0.704906594685333	0.4808683658978	0.99999904186873
Arl5c	33.6082710871795	0.129952478746197	0.385180147483385	0.337381040002334	0.735829675562506	0.99999904186873
Arl6	194.166818811188	0.0307050219814057	0.193772986041732	0.158458733637892	0.874095335563846	0.99999904186873
Arl6ip1	3086.02274250498	-0.0172087442027563	0.159450131212857	-0.107925556861309	0.914054744083583	0.99999904186873
Arl6ip4	527.937922452202	0.0416003271954138	0.177881558395931	0.23386531785841	0.815089538958895	0.99999904186873
Arl6ip5	284.086503856042	-0.0351141125282745	0.201131352775569	-0.174582987901723	0.861407316965926	0.99999904186873
Arl6ip6	903.333515668686	-0.021659954522891	0.167281844804521	-0.12948180089837	0.896976424501698	0.99999904186873
Arl8a	240.015799987559	0.309308337973497	0.260996572362426	1.18510498116421	0.235975941866497	0.99999904186873
Arl8b	1905.76019670406	-0.112365465482929	0.152778126947753	-0.735481365872196	0.462046384450542	0.99999904186873
Arl9	0.72298047303729	1.27657706849926	2.27239795461098	0.561775311366093	0.574269115139672	0.99999904186873
Armc1	929.03655275649	-0.227258614868772	0.178110675466669	-1.27594044699078	0.201976571724483	0.99999904186873
Armc10	683.12374583939	-0.142548959767877	0.164466101331229	-0.866737635379267	0.386085779449402	0.99999904186873
Armc12	1.67099201451407	0.838744178853132	1.45028861320722	0.578329148567402	0.563041918598993	0.99999904186873
Armc2	9.25715248716092	-0.124906175319083	0.600976148726497	-0.207838822861383	0.835354818194674	0.99999904186873
Armc4	0.754909840723452	1.5568725235021	2.20022713965303	0.707596272877362	0.479196008063227	0.99999904186873
Armc5	261.787309556297	0.0117831665839584	0.177561120410601	0.0663611862591899	0.947090270933809	0.99999904186873
Armc6	285.752367339277	0.101790002667538	0.199382316519265	0.510526732984883	0.609682490799786	0.99999904186873
Armc7	134.756873773968	-0.208379786022863	0.22305402696654	-0.934212167593467	0.350194460479489	0.99999904186873
Armc8	1379.78055471375	-0.00310533652482842	0.151463151800975	-0.0205022573999311	0.983642711311112	0.99999904186873
Armc9	209.38584055437	0.171982824185843	0.186949924954247	0.919940589588005	0.357603806330809	0.99999904186873
Armcx1	657.635009546829	-0.151434787023359	0.167037827107852	-0.906589780562589	0.36462376794461	0.99999904186873
Armcx2	1454.82795850825	-0.0681688698738947	0.144868229281042	-0.470557762818017	0.637956575805384	0.99999904186873
Armcx3	96.7278124682837	-0.209978878815445	0.238175780914828	-0.881613059098285	0.377986090654274	0.99999904186873
Armcx4	2375.52568854113	-0.43315805843178	0.20487995850432	-2.1142041495613	0.0344978346197368	0.99999904186873
Armcx5	969.331472036642	-0.185861876303457	0.145136351609558	-1.28060182195745	0.200333559734653	0.99999904186873
Armcx6	116.800140774956	0.183732876956978	0.228652810564597	0.803545237442297	0.421659660868416	0.99999904186873
Arnt	706.363177984746	0.170611593553275	0.202735328780251	0.841548409839335	0.40004077699417	0.99999904186873
Arnt2	332.798415680926	0.00976636118484318	0.179309882561834	0.0544663854847783	0.956563589316269	0.99999904186873
Arntl	365.100400987704	-0.0399832852090814	0.174476112084201	-0.229161945044865	0.818743049017913	0.99999904186873
Arntl2	31.0308958893975	0.228245491243809	0.35367005781644	0.645362778667207	0.518692118364532	0.99999904186873
Arpc1a	605.885935992309	0.0242171170882129	0.183365638340887	0.132070093979069	0.894928850220571	0.99999904186873
Arpc1b	523.856414326887	-0.0059669342252101	0.176649632360334	-0.0337783563174284	0.973053895251662	0.99999904186873
Arpc2	1385.98369127527	-0.024333471519113	0.177062513999387	-0.137428702267253	0.890691945151675	0.99999904186873
Arpc3	460.102877747455	-0.0540682277321192	0.173350526035449	-0.311901146011305	0.755115651532111	0.99999904186873
Arpc4	1193.44815051206	-0.0327918030411474	0.203279182151613	-0.161314123237125	0.871846000203452	0.99999904186873
Arpc5	1022.3505340506	0.0172250340661229	0.150498757735725	0.114452998318896	0.908878703389512	0.99999904186873
Arpc5l	823.320838170263	-0.0746751737468903	0.146803451088808	-0.50867451134862	0.610980391284985	0.99999904186873
Arpp19	1861.5404873077	0.0449177391764119	0.133793774860941	0.335723685373981	0.73707924311483	0.99999904186873
Arrb1	293.339706081435	0.0485750845685155	0.232493847471873	0.208930623742171	0.834502397396504	0.99999904186873
Arrb2	267.786204936851	0.142589389354487	0.180873984672437	0.78833553433744	0.430500467781675	0.99999904186873
Arrdc1	63.9700553835205	0.261739890510431	0.263748068030971	0.992386001021612	0.321009265189827	0.99999904186873
Arrdc2	491.319393159685	0.349417633909169	0.165957031403487	2.10547050012987	0.0352503725814049	0.99999904186873
Arrdc3	8309.97852311127	-0.280001224229744	0.151642663628497	-1.84645414113608	0.0648262921811345	0.99999904186873
Arrdc4	616.081892257185	0.0630904637813199	0.160366793425646	0.393413514316925	0.694014089751217	0.99999904186873
Arrdc5	2.56317502893148	-1.34035205616091	1.16821041402029	-1.14735499707473	0.251234932597946	0.99999904186873
Arsa	166.64725786681	0.0708008740391962	0.193544418274681	0.365812017057059	0.714505352183528	0.99999904186873
Arsb	10.2771207028215	0.508490141238605	0.667981666237459	0.761233678916336	0.446517505486181	0.99999904186873
Arsg	5.65227043429215	-0.579232079058101	0.885077439823631	-0.654442258943494	0.512826916066159	0.99999904186873
Arsi	0.945002172677414	0.739079359082715	1.83934730077728	0.401816100075496	0.68781937239171	0.99999904186873
Arsj	2.09901247504715	-0.816232239184856	1.41358895902601	-0.577418374678913	0.563656864468678	0.99999904186873
Arsk	144.181020725511	0.170333053325107	0.205034290355742	0.83075398280733	0.406112623498771	0.99999904186873
Art1	22.021278819065	-0.271796021407885	0.401348493534595	-0.677207030264976	0.498274607842598	0.99999904186873
Art3	1.25928640808997	0.412966985529032	1.69095167791156	0.244221636208478	0.807059171048181	0.99999904186873
Art4	2.61817873847553	-0.713292791823387	1.1038169280931	-0.646205701026563	0.518146147921177	0.99999904186873
Art5	32.9905859131973	-0.182465520347529	0.351052368973215	-0.519767238378757	0.603225816275306	0.99999904186873
Artn	16.0925858255517	0.114530946427356	0.480801241174229	0.238208508255187	0.811719378404363	0.99999904186873
Arv1	250.175996021828	0.203673823375169	0.201942272446533	1.00857448471614	0.313178749207354	0.99999904186873
Arvcf	634.951277342167	0.190351498151643	0.159494063232224	1.19347074301123	0.232685063689765	0.99999904186873
Arx	1.28635432618534	0.382375896970025	1.53344763486986	0.249356996792705	0.803084646247836	0.99999904186873
Arxes1	379.801603382125	-0.0709362400819773	0.183266362112358	-0.387066340294828	0.698707095688288	0.99999904186873
Arxes2	900.616282492362	-0.185111076945018	0.196990408132549	-0.93969589027128	0.347373573804528	0.99999904186873
As3mt	196.977656097879	-0.00977052399717165	0.213877300031857	-0.0456828471077405	0.96356303556006	0.99999904186873
Asah1	1061.02755690837	0.0532813985394112	0.152587222423015	0.34918650260046	0.726949298596533	0.99999904186873
Asah2	5.42295377871496	-0.243773597697568	0.760226714365866	-0.320659078523581	0.74846876151308	0.99999904186873
Asap1	655.169080688526	0.0110993222084913	0.234981967749301	0.0472347827997294	0.962326105784546	0.99999904186873
Asap2	412.904339987673	0.136311974596527	0.202998495433403	0.671492536461906	0.501906812509726	0.99999904186873
Asap3	209.100922626212	0.174171107383951	0.177405708774191	0.98176720798564	0.326214546643779	0.99999904186873
Asb1	438.707345334374	-0.286943521971464	0.221750882776747	-1.29399043818171	0.195668723621575	0.99999904186873
Asb10	1.19958320381739	-0.842793464241443	1.66013458395336	-0.507665747336253	0.61168777360676	0.99999904186873
Asb11	2.5480983754817	0.55794619841101	1.1680348536192	0.477679408865405	0.632878402163871	0.99999904186873
Asb13	119.626880138222	0.0502186302281263	0.25561676830483	0.196460625651285	0.844249648262897	0.99999904186873
Asb14	1.9088120210529	-0.530036403847632	1.31491208071893	-0.403096459162376	0.686877265335587	0.99999904186873
Asb15	29.9214365780525	-0.137410130436795	0.392793771949592	-0.349827671031478	0.726468031112329	0.99999904186873
Asb16	12.6839416167152	-0.125678134574109	0.513653254794862	-0.244675047614174	0.806708049997743	0.99999904186873
Asb17os	0.584360881105447	-0.435070432512678	2.42826380512854	-0.179169343789501	0.857804734305854	0.99999904186873
Asb2	94.0330281595063	0.0898503771562115	0.261566122587191	0.343509229205555	0.731215398868729	0.99999904186873
Asb3	217.641040807479	-0.0494675910958923	0.188535921300998	-0.262377539274954	0.79303038732971	0.99999904186873
Asb4	9.57206644533633	0.171340474910766	0.596593003840378	0.287198263821091	0.773960515619379	0.99999904186873
Asb5	0.478084484265636	-1.1844383589793	2.79994426285843	-0.423022120365396	0.672279122066912	0.99999904186873
Asb6	1166.83461548236	0.124223480968627	0.17709000574889	0.701470873205419	0.483009205613073	0.99999904186873
Asb7	610.197003109957	-0.188741532135868	0.153877256193893	-1.22657198863778	0.219983502729246	0.99999904186873
Asb8	326.0073774617	0.116040746804609	0.181325079130621	0.639959719642623	0.522198786971599	0.99999904186873
Asb9	11.3996423377107	-0.0243785936480972	0.565013751738716	-0.0431469031914302	0.965584430749155	0.99999904186873
Ascc1	205.946425753717	-0.138618458289741	0.183295977590762	-0.756254774991459	0.449496457541936	0.99999904186873
[truncated: 16,537 more rows]
