# Supplementary material for: Acute depletion of METTL3 implicates N6-methyladenosine in alternative intron/exon inclusion in the nascent transcriptome
Source: Genome Res. 2021 Aug;31(8):1395–408. doi: 10.1101/gr.271635.120 (PMC8327914; doi:10.1101/gr.271635.120)
Supplement: Supplemental Material [file supp_gr.271635.120_Supplemental_Data_S2.zip › Supplemental_Data_S2/METTL3_H5_dTAG13_4sU30m_gene_TE_analysis.txt]

baseMean	log2FoldChange	lfcSE	stat	pvalue	padj
0610005C13Rik	22.2613805291393	0.510507459173107	0.436620282920188	1.16922524936027	0.242312890803512	0.999851732555768
0610007P14Rik	637.121312070899	-0.169114379379725	0.17940567940095	-0.942636709965992	0.345866756088461	0.999851732555768
0610009B22Rik	313.392753084448	-0.237952336860407	0.272406640370654	-0.873518855989095	0.382380333125733	0.999851732555768
0610009L18Rik	88.1615359552978	0.0719633846422028	0.236083600487557	0.304821616129137	0.760502017238984	0.999851732555768
0610009O20Rik	461.203850508922	-0.0438785548087707	0.171906817713799	-0.255246158310152	0.798532982241449	0.999851732555768
0610010F05Rik	332.055467634736	-0.0780326385848642	0.173958576098326	-0.448570230540159	0.653741712828067	0.999851732555768
0610010K14Rik	336.786945036585	0.126312999153601	0.182187146828891	0.693314546894097	0.488112175945057	0.999851732555768
0610011F06Rik	120.397003985479	0.0256405640503053	0.24104207355066	0.106373811312723	0.915285770711929	0.999851732555768
0610012G03Rik	359.655124504682	0.0419822358732677	0.163976053973285	0.256026626181085	0.797930277627757	0.999851732555768
0610030E20Rik	394.501494803521	-0.114963966456759	0.186999232811514	-0.614783091504106	0.538697977168748	0.999851732555768
0610031J06Rik	462.342984787234	-0.0784846781431914	0.189011966468027	-0.415236556763022	0.677968739795107	0.999851732555768
0610037L13Rik	350.127217019071	-0.146667203400909	0.177897283777863	-0.824448807122033	0.409684592284709	0.999851732555768
0610038B21Rik	5.51929635550671	-0.41709420154658	0.847396482657919	-0.492206670764474	0.622573249166371	0.999851732555768
0610039K10Rik	6.30790563448033	-0.406177216217335	0.732154222981657	-0.554770024494567	0.579051972707193	0.999851732555768
0610040B10Rik	60.5539931569849	-0.154352212454548	0.273384341304051	-0.564597854135622	0.572347325170806	0.999851732555768
0610040F04Rik	62.8019338166762	-0.0956999037107564	0.289696348756583	-0.330345563972461	0.741138868406067	0.999851732555768
0610040J01Rik	16.8379513331083	-0.453026567091998	0.485164579392593	-0.933758535421463	0.350428462793368	0.999851732555768
0610043K17Rik	11.1574849117359	0.168859528278435	0.660995529696946	0.255462436116405	0.798365952906001	0.999851732555768
1010001N08Rik	0.987113386622643	0.91219225158008	1.95222552710139	0.467257619018269	0.640315574212635	0.999851732555768
1110001J03Rik	41.2796626841	0.15789341657322	0.467531266185559	0.337717342117935	0.735576204712949	0.999851732555768
1110002L01Rik	356.065284688805	0.0844961689298066	0.17368662390414	0.486486334010622	0.62662239230257	0.999851732555768
1110004E09Rik	241.179067202818	0.114936817888137	0.177652215482893	0.646976552336915	0.517647118980019	0.999851732555768
1110004F10Rik	1133.89285689694	-0.1820938428101	0.182619086417358	-0.997123829619555	0.318704407589735	0.999851732555768
1110006O24Rik	62.7387546063323	0.410056484183385	0.285552376574913	1.43601145646851	0.15099908133001	0.999851732555768
1110007C09Rik	35.9381652463904	-0.0601897825892545	0.350950303658068	-0.171505144636939	0.86382658554159	0.999851732555768
1110008F13Rik	691.080047358723	-0.0962949221949404	0.193369335556801	-0.497984449900819	0.618495002461702	0.999851732555768
1110008L16Rik	622.855331948324	-0.100911599022606	0.186515742251202	-0.541035291737988	0.588483257642101	0.999851732555768
1110008P14Rik	45.0845266763953	0.818839807334228	0.32941143133782	2.48576621645679	0.0129272857782817	0.715399853861384
1110012L19Rik	476.723611111479	-0.19090409275543	0.164395794417526	-1.16124681553945	0.245541541212103	0.999851732555768
1110019D14Rik	43.1719633129785	-0.0936365688578282	0.342352268382105	-0.273509415609652	0.784461655568219	0.999851732555768
1110020A21Rik	14.905314968229	-0.634046028787624	0.50215374867338	-1.26265318234243	0.206713846233411	0.999851732555768
1110028F11Rik	0.317728097665646	1.83309718247202	3.57936292286209	0.512129454871332	0.608560411231121	0.999851732555768
1110028F18Rik	0.50556085013831	0.833448823391174	2.80594308878668	0.297029838816712	0.766443728523855	0.999851732555768
1110032A03Rik	66.9048343274637	-0.317888807196992	0.271115468938557	-1.1725218352223	0.240987610833871	0.999851732555768
1110032F04Rik	45.6364072064359	-0.25560656442149	0.343231285491934	-0.744706485759721	0.456449177469575	0.999851732555768
1110034G24Rik	83.2543336522224	-0.364847537553104	0.286654339200115	-1.27277870124408	0.20309658111732	0.999851732555768
1110036E04Rik	8.34103449843495	-0.185186965533764	0.683917104321732	-0.270773993461417	0.786564863107972	0.999851732555768
1110037F02Rik	1384.07200319674	-0.109260603953474	0.151427646100814	-0.721536699320632	0.470579369513052	0.999851732555768
1110038B12Rik	4843.50452431904	0.108009913976788	0.183054869353642	0.590041195616189	0.555163031213961	0.999851732555768
1110038F14Rik	235.996691986344	0.0137355314932849	0.183017539137538	0.0750503561462633	0.940174646421207	0.999851732555768
1110046J04Rik	5.24479411998708	0.110731568372252	0.819717252002969	0.13508507732597	0.892544608596582	0.999851732555768
1110051M20Rik	59.130181885239	-0.0402834514525582	0.28292165162316	-0.142383770282149	0.886776881212784	0.999851732555768
1110054M08Rik	25.0507041974646	-0.440010698319267	0.416390632152425	-1.05672573862852	0.290636774686751	0.999851732555768
1110057K04Rik	265.430802338494	-0.367833300986652	0.193472768675478	-1.90121485056969	0.0572738767055215	0.999851732555768
1110058L19Rik	52.7233406921172	-0.406503924087133	0.370717495110939	-1.09653288406441	0.272845640687811	0.999851732555768
1110059E24Rik	734.683141909546	-0.131122358854612	0.269737488047257	-0.486110995560394	0.626888471393806	0.999851732555768
1110059G10Rik	268.312974079678	-0.0387003640328781	0.185194202515715	-0.208971790191943	0.834470260591633	0.999851732555768
1110065P20Rik	103.654643568858	-0.0268313630723703	0.311688461684642	-0.086083915096984	0.931399710048468	0.999851732555768
1190002F15Rik	21.9345457526186	0.102479902045763	0.464713984612964	0.220522526627025	0.825464230446392	0.999851732555768
1190002N15Rik	1335.29769598071	0.0988556016676417	0.155096344892974	0.637381891467901	0.523876120817244	0.999851732555768
1190005I06Rik	49.8018938009772	0.433443878354558	0.41890577482909	1.03470494893846	0.300806724136971	0.999851732555768
1190007I07Rik	79.8668580926686	0.0821119068711346	0.294861317967693	0.278476361148638	0.780646708721259	0.999851732555768
1200014J11Rik	1380.19935092078	-0.0614167215426618	0.143441084703701	-0.42816687889336	0.668529628282497	0.999851732555768
1300002E11Rik	173.065747732399	0.023681743449886	0.278868476738068	0.0849208333867349	0.932324328966039	0.999851732555768
1300002K09Rik	6.14656918526376	0.186186121639147	0.763522029409416	0.243851669588581	0.807345701403585	0.999851732555768
1300017J02Rik	2.32067833539278	-1.26615773199412	1.32622709629766	-0.95470657742461	0.339726102707035	0.999851732555768
1500004A13Rik	52.9432545317692	0.254114010736949	0.299036860936111	0.849774873711106	0.395450261632127	0.999851732555768
1500009C09Rik	3.5770576221189	0.214060035462577	1.07598322454021	0.198943655050058	0.842306820194399	0.999851732555768
1500009L16Rik	87.8360192886175	0.00961345077346645	0.303169639424437	0.0317098070628624	0.974703473915713	0.999851732555768
1500011B03Rik	633.487139474965	0.0591936666344578	0.178055407217292	0.332445206576737	0.739553107791934	0.999851732555768
1500011K16Rik	279.90193555342	0.0767494111327368	0.209469418053214	0.366399123299417	0.714067273828908	0.999851732555768
1500012F01Rik	5651.3032527622	-0.155604662552943	0.242517083580676	-0.641623510622414	0.521117663930466	0.999851732555768
1500015A07Rik	446.13187804646	-0.0489392707831063	0.192941346178729	-0.253648436441259	0.799767173145545	0.999851732555768
1500015O10Rik	2.35053592920044	-0.957158381071411	1.26514854593701	-0.756558100742639	0.449314651464484	0.999851732555768
1600002D24Rik	2.41009158317708	0.266917257976902	1.16023904319515	0.230053676905965	0.8180500599488	0.999851732555768
1600002H07Rik	286.912929559654	0.328037414669725	0.175571418450638	1.86839872665238	0.0617065144390835	0.999851732555768
1600002K03Rik	70.94627794487	-0.0483140864862264	0.341322533549807	-0.141549653882363	0.887435736757029	0.999851732555768
1600012H06Rik	790.465341526546	-0.0629800987596484	0.181603585084959	-0.346799864827472	0.728741678688129	0.999851732555768
1600014C10Rik	212.097113749535	0.276664409497567	0.220515440729817	1.25462601884893	0.209614553581929	0.999851732555768
1600014C23Rik	1.84492179890689	-1.43786333684265	1.46873290220636	-0.978982178912633	0.327588785031036	0.999851732555768
1600014K23Rik	1.74142855145794	0.245793276383885	1.42571149751273	0.172400430811346	0.86312273351156	0.999851732555768
1600016N20Rik	33.7284247490276	0.724931675652532	0.347216795469703	2.08783585676456	0.0368126438664998	0.999851732555768
1600020E01Rik	286.890918207468	-0.0692890123427117	0.21905267222884	-0.316312107210118	0.751765622356846	0.999851732555768
1600023N17Rik	130.976134985111	-0.136182854620042	0.276767502266369	-0.492047850650384	0.622685516869974	0.999851732555768
1600029O15Rik	10.2548186320963	1.12935450206733	0.595125578355458	1.89767427773501	0.0577390030113311	0.999851732555768
1700001C19Rik	1.80234742861535	0.255754271009835	1.36107070826141	0.187906674838759	0.850949810181474	0.999851732555768
1700001G11Rik	38.3325862997994	0.00969558822054572	0.387171162507599	0.0250421238961862	0.980021364122304	0.999851732555768
1700001G17Rik	25.7631173250599	-0.11664257764976	0.422976557416643	-0.27576605749066	0.782727755366518	0.999851732555768
1700001J03Rik	1.18001988185589	1.28895581309473	1.74047206990103	0.740578280677622	0.458949181094652	0.999851732555768
1700001J11Rik	4.03665375189398	-0.766941592996329	1.02363513309253	-0.749233362750359	0.453716563820666	0.999851732555768
1700001K19Rik	7.13604161949543	-0.589373968900127	0.695995302628619	-0.846807394639294	0.397102485890199	0.999851732555768
1700001L05Rik	463.137537213025	-0.457864398835304	0.17525100854486	-2.61262062134212	0.00898509797063099	0.599189680854417
1700001L19Rik	0.636766138356813	-1.39854210306895	2.39122994632788	-0.584863076517019	0.558639787619183	0.999851732555768
1700001O22Rik	19.0078289058023	0.887966023272877	0.464836938155432	1.91027422819819	0.0560979142234161	0.999851732555768
1700001P01Rik	10.5500409772843	-0.305032683426813	0.629605824182473	-0.484481991288581	0.628043842009083	0.999851732555768
1700003D09Rik	3.80715062628586	-0.879343633338319	0.968098395592997	-0.908320515085337	0.36370890672641	0.999851732555768
1700003E16Rik	3.13456120217609	-0.21428468105552	1.17021517459865	-0.183115623269041	0.854707297442467	0.999851732555768
1700003F12Rik	2.56084065357917	-1.08545250869422	1.18244516975773	-0.917972804537415	0.358633103785949	0.999851732555768
1700003G18Rik	14.0301178043304	-0.214440080727378	0.53391630422091	-0.401636134787621	0.687951832389538	0.999851732555768
1700003M02Rik	6.84349750382048	0.37802794621965	0.711354877005783	0.531419630959494	0.595128020856074	0.999851732555768
1700003M07Rik	10.6911217275223	0.463717030559411	0.58876330493576	0.787611976955675	0.430923706841887	0.999851732555768
1700006F04Rik	0.434494794286796	-0.681227232903261	2.94628280627649	-0.231215832863036	0.817147130390591	0.999851732555768
1700007F19Rik	0.404542688140034	-2.06223763967617	3.27954698180784	-0.628817837071925	0.529468321096524	0.999851732555768
1700007G11Rik	2.32899139457912	-0.112519767289972	1.20163692162089	-0.0936387400099147	0.925396134720277	0.999851732555768
1700007K09Rik	0.848575756657794	1.99081603761062	2.06862326637198	0.962386950767588	0.335855266117561	0.999851732555768
1700007K13Rik	83.9619087324745	-0.215089582703637	0.326559076106463	-0.65865443174366	0.510117700914593	0.999851732555768
1700007L15Rik	202.498263118968	-0.0126028311645961	0.281026179853336	-0.0448457548374084	0.964230254670584	0.999851732555768
1700007P06Rik	0.804941755871172	-1.84346398837355	2.0917807707814	-0.881289289070628	0.37816126189831	0.999851732555768
1700008I05Rik	8.04241266789946	-0.464647016479644	0.682999657297222	-0.680303440148643	0.496312346733173	0.999851732555768
1700008J07Rik	402.116144851193	0.331566713461775	0.246110039426501	1.34722953291304	0.177906319145377	0.999851732555768
1700008O03Rik	36.655461419968	0.206492912202704	0.370160782726922	0.55784654085044	0.576949178939971	0.999851732555768
1700009P17Rik	1.26187408234441	0.227812664954904	1.89060557281905	0.120497193190442	0.904089302955854	0.999851732555768
1700010I14Rik	32.2646883797251	-0.00820211654994286	0.354068342403717	-0.0231653485150915	0.981518379064733	0.999851732555768
1700011B04Rik	0.515481630110039	-2.45083373503433	2.71083410470296	-0.904088424585789	0.365948515782848	0.999851732555768
1700011E24Rik	1.61897920761307	2.08436028248846	1.58868023343017	1.31200743776364	0.189517625006203	0.999851732555768
1700012D01Rik	48.3421670487935	0.370473135273433	0.313529090383465	1.18162284341884	0.237355385391364	0.999851732555768
1700012D14Rik	102.711025778264	0.0648076508031351	0.3023252666125	0.214363991237958	0.830263219798469	0.999851732555768
1700012L04Rik	2.17351695426463	0.262876082730038	1.21152910274358	0.216978760258205	0.828224897494651	0.999851732555768
1700012P22Rik	0.303289506068293	1.77693066793879	3.64264286888657	0.487813582582125	0.625681889728531	0.999851732555768
1700013F07Rik	1.09005070293663	-1.25539422968677	1.87302732454232	-0.670248753575196	0.502699229400395	0.999851732555768
1700013H16Rik	9.28945855361447	-0.241697432436204	0.656748189012088	-0.368021467710139	0.712857226925344	0.999851732555768
1700015F17Rik	0.404542688140034	-2.06223763967617	3.27954698180784	-0.628817837071925	0.529468321096524	0.999851732555768
1700016D06Rik	5.54028258075319	-0.328165140092216	0.812611947378944	-0.403839915411905	0.68633044228509	0.999851732555768
1700016G22Rik	1.06241757522216	1.01981230310668	1.90132368347592	0.536369641828846	0.591703108272146	0.999851732555768
1700016H13Rik	3.7886408416975	0.192116115728391	0.991159239983352	0.193829717747088	0.846309216872909	0.999851732555768
1700016K19Rik	6.10806662161731	0.498471835891247	0.752476984734288	0.662441305187912	0.507688439425586	0.999851732555768
1700016L04Rik	1.10669492019156	-0.254500377525691	1.79933112377933	-0.14144165804854	0.887521046680787	0.999851732555768
1700017B05Rik	867.141426366393	0.077206255172122	0.206117833414835	0.374573387916105	0.707977767778099	0.999851732555768
1700017J07Rik	78.8930714494795	-0.0700623222190999	0.268000401598138	-0.261426183697132	0.793763867242099	0.999851732555768
1700018B08Rik	3.9556007216984	0.413053353214933	1.0540924525378	0.391856854890176	0.695163983447343	0.999851732555768
1700018B24Rik	8.74155167542057	-0.371413437442426	0.723902832852865	-0.513070844022954	0.607901765523473	0.999851732555768
1700018G05Rik	2.05365574181809	-0.387918334256851	1.32563130809819	-0.292629128391192	0.769805646665594	0.999851732555768
1700018L02Rik	2.17734664154498	-0.325088563304563	1.23407816750072	-0.2634262333341	0.792222073149658	0.999851732555768
1700019A02Rik	23.6164334977649	0.0540517849201994	0.415684996320792	0.130030637137758	0.896542187529085	0.999851732555768
1700019B03Rik	1.43686085701683	0.400385378680532	1.54276610793188	0.259524354743092	0.79523069320069	0.999851732555768
1700019B21Rik	4.74594960784068	-0.114676455693648	0.910477399211343	-0.125952006928433	0.899769914855131	0.999851732555768
1700019D03Rik	267.828801326691	-0.247344974235465	0.211489434158458	-1.1695382098859	0.242186855897495	0.999851732555768
1700019E08Rik	46.5989574188058	-0.256247487434968	0.465862316589837	-0.550049828693437	0.582285197156589	0.999851732555768
1700019G17Rik	126.098757484875	-0.0647535242433615	0.269039460444922	-0.24068411427928	0.809799952059049	0.999851732555768
1700019L03Rik	4.64254818766392	0.615083509411935	0.876337797561873	0.70187947059137	0.48275433273457	0.999851732555768
1700019M22Rik	2.13127211638566	0.102489712418264	1.3643599319611	0.0751192628993055	0.940119821548731	0.999851732555768
1700019N19Rik	0.676604584755673	-0.0887847246508126	2.37263971727873	-0.0374202303047692	0.970149942515413	0.999851732555768
1700019O17Rik	1.7569162476388	-1.98817575075246	1.56392086087865	-1.2712764440238	0.20363031944843	0.999851732555768
1700020D05Rik	9.59227030004953	-0.263086007624134	0.626681064502495	-0.419808452060046	0.674625389949479	0.999851732555768
1700020I14Rik	516.286296546915	-0.41913303081651	0.160598359536202	-2.60982137069731	0.00905895122206142	0.599799631092131
1700020L24Rik	0.994332682421319	0.91106888330069	2.09067634349845	0.435777104444654	0.662998457023856	0.999851732555768
1700020M21Rik	9.81308990870192	-0.0380100798587832	0.611366511932687	-0.0621723289007498	0.950425598185946	0.999851732555768
1700020N01Rik	4.77414308091447	0.0525457289632775	0.870531457056508	0.0603605171729787	0.951868504023499	0.999851732555768
1700020N15Rik	4.89122358930583	-0.404395924828778	0.838503334938703	-0.482283024978476	0.629604904321918	0.999851732555768
1700021F05Rik	297.811101033518	0.0371043895125004	0.189638213135253	0.19565882265531	0.844877216149291	0.999851732555768
1700021K19Rik	403.33997949938	0.0375618299505048	0.196372405139392	0.191278555272785	0.848307361305204	0.999851732555768
1700021N21Rik	3.98770431716742	-1.19964109105929	0.960253683372367	-1.24929600566197	0.211556828342513	0.999851732555768
1700022A21Rik	0.676717937530388	2.90589238484401	2.47180094640299	1.17561747400118	0.239747769646203	0.999851732555768
1700023E05Rik	1.96985406904708	0.0765556607399013	1.35772527744238	0.0563852364037248	0.955034917886962	0.999851732555768
1700023F06Rik	4.12417530714925	-0.0238915773340181	0.937702658848323	-0.0254788414094522	0.979673025117698	0.999851732555768
1700023L04Rik	1.38878826448672	0.882792862135488	1.62036907922704	0.544809743318853	0.585884376833142	0.999851732555768
1700024B18Rik	15.808569668478	-0.956804243995344	0.493782534602593	-1.9377036993935	0.052659382351724	0.999851732555768
1700024G13Rik	10.1350616472143	-0.880143662013261	0.621792674461453	-1.41549377817224	0.156923771358088	0.999851732555768
1700024P16Rik	3.94132607796408	1.00786520364428	0.945784891212653	1.06563893440085	0.28658689190128	0.999851732555768
1700025F24Rik	0.761273622191964	-1.56800144521043	2.28517859864383	-0.686161443197909	0.492611308554099	0.999851732555768
1700025G04Rik	204.037419876931	-0.287426712485426	0.222061058395883	-1.29435892344984	0.195541472135747	0.999851732555768
1700026D08Rik	1.6834351789561	1.98498160151358	1.56466269075701	1.26863228300869	0.204572244662258	0.999851732555768
1700026L06Rik	2.87668403664874	-0.0298778339967591	1.15541759502477	-0.0258589051485913	0.979369878016851	0.999851732555768
1700027I24Rik	0.669941220091952	-1.38871750627442	2.55005696101149	-0.544582935795904	0.586040393577319	0.999851732555768
1700027J07Rik	0.942870481372873	0.155310192447972	1.83932206507184	0.0844388241718321	0.932707540265574	0.999851732555768
1700028B04Rik	4.28550582008166	0.46155302399676	0.902861719255371	0.511211201176435	0.609203176156928	0.999851732555768
1700028D13Rik	0.451025658767009	-2.29943420900548	2.82676663841959	-0.813450313780079	0.415959922394028	0.999851732555768
1700028E10Rik	23.3716436845151	0.261233418403701	0.421810882270681	0.619314079801442	0.535709470795127	0.999851732555768
1700028I16Rik	10.3062255270706	-0.485522888705744	0.590777416761991	-0.821837251949915	0.411169529107035	0.999851732555768
1700028J19Rik	5.70424619071514	0.671786931733973	0.77674115773814	0.864878763074957	0.38710533490886	0.999851732555768
1700028K03Rik	6.67691045982886	-0.71647377017033	0.728328497535565	-0.983723378385788	0.325251541792266	0.999851732555768
1700029F12Rik	1.8146404671746	0.880187071428577	1.34619942606622	0.653831114755863	0.513220618017182	0.999851732555768
1700029H14Rik	1.98218124049892	-1.10354174551312	1.35650296040889	-0.813519599824888	0.415920213576297	0.999851732555768
1700029I15Rik	24.7199303404462	-0.0284890163962535	0.395563137875157	-0.0720214136971603	0.942584866436203	0.999851732555768
1700029J07Rik	14.1587418749731	0.23479810053626	0.546620617302937	0.429544903913009	0.667526722845964	0.999851732555768
1700029M20Rik	4.50627214857881	0.937632329471353	0.89551202604854	1.04703488305866	0.295083489973596	0.999851732555768
1700029P11Rik	204.943847497057	-0.381567809390952	0.209641439980982	-1.82009725474871	0.0687441956125912	0.999851732555768
1700030C10Rik	140.123843615255	0.260343760573879	0.24630197100619	1.05701046366103	0.290506811988533	0.999851732555768
1700030J22Rik	78.7119709119009	0.0988428411487585	0.272350200174062	0.362925531486986	0.716660513851867	0.999851732555768
1700030K09Rik	154.638779007361	-0.139297004850916	0.214944770794583	-0.648059519363878	0.516946454868433	0.999851732555768
1700030M09Rik	9.52797074255193	-0.905612909029248	0.700717469705645	-1.29240806485055	0.196215865241978	0.999851732555768
1700031A10Rik	1.99995616045937	-0.389446346948593	1.39304654144196	-0.279564490749514	0.779811653428453	0.999851732555768
1700031P21Rik	0.809459567496795	0.542871768859373	2.07696726114237	0.261377143018029	0.793801681770269	0.999851732555768
1700034F02Rik	6.82001098840888	0.816089266062042	0.7515232817185	1.08591348520288	0.277517270160066	0.999851732555768
1700034H15Rik	35.7730095933236	0.799656574747959	0.431864437162763	1.85163793527778	0.0640778318108238	0.999851732555768
1700034O15Rik	0.836891929388732	-0.460092766802639	2.05951346260607	-0.223398766337971	0.82322516438855	0.999851732555768
1700034P13Rik	2.07711080940404	-0.176931671824976	1.25736039396765	-0.14071675286881	0.888093709911828	0.999851732555768
1700037C18Rik	15.4921152994669	-0.03129612162055	0.481801735542797	-0.0649564318926577	0.948208689267662	0.999851732555768
1700037H04Rik	281.803682691538	0.0524330415309684	0.179880779790714	0.2914877375558	0.770678320928479	0.999851732555768
1700039E22Rik	2.74777190849397	0.0729807055513519	1.11932224483665	0.0652007997589668	0.94801412437019	0.999851732555768
1700042G07Rik	0.472074334872845	-0.805292427993626	2.86856438632694	-0.280730121252312	0.778917403979099	0.999851732555768
1700042G15Rik	12.994414737921	0.836880472972937	0.592644296720764	1.41211259030685	0.157916812174629	0.999851732555768
1700042O10Rik	89.7207909460958	-0.320442833147658	0.254716145260964	-1.25803895477201	0.208377668529361	0.999851732555768
1700044C05Rik	10.9754636371874	-0.202097668488604	0.573576335571399	-0.352346594437641	0.724578348436393	0.999851732555768
1700045H11Rik	0.623719087906991	0.00837852519291109	2.42883052582319	0.00344961293257437	0.997247612559178	0.999851732555768
1700048O20Rik	1.33549432217038	0.398344663978888	1.69181057334674	0.235454648560851	0.813855874617618	0.999851732555768
1700049E22Rik	1.86428634077048	-0.798163095899048	1.52813415067368	-0.522312190685077	0.60145298267901	0.999851732555768
1700049G17Rik	152.947833061566	-0.360435628873897	0.219660464961573	-1.64087619926031	0.10082311653338	0.999851732555768
1700051A21Rik	3.0524529557098	0.697963765686904	1.0701512440847	0.652210395067914	0.514265454955988	0.999851732555768
1700052K11Rik	274.523325053589	-0.186912909502737	0.183841505931283	-1.01670680163272	0.30929292913686	0.999851732555768
1700052N19Rik	701.604061921005	-0.147530547135003	0.152559694645417	-0.967034887411756	0.333526593542576	0.999851732555768
1700054M17Rik	12.1066704490347	0.21238798624912	0.56196988842804	0.377934815766052	0.705479018025863	0.999851732555768
1700054O13Rik	0.475756536485893	-0.684101739569908	2.86132140016592	-0.239085948027453	0.811038937698745	0.999851732555768
1700055C04Rik	10.8005642755628	-0.563624551101939	0.569699225179286	-0.989337050484077	0.322498262286804	0.999851732555768
1700056E22Rik	3.25829314861815	-0.107837759567967	1.03739748191435	-0.103950280820973	0.917208804881411	0.999851732555768
1700057G04Rik	0.317728097665646	1.83309718247202	3.57936292286209	0.512129454871332	0.608560411231121	0.999851732555768
1700060C16Rik	0.823288947803955	1.85610576315354	2.18653695617735	0.848879209614872	0.395948508601375	0.999851732555768
1700061G19Rik	545.885954513906	0.0646720981646319	0.165919894414454	0.389779046044269	0.696699939555238	0.999851732555768
1700063D05Rik	0.857940605494568	0.630937095980921	2.04909422803444	0.30791024021679	0.758150633549597	0.999851732555768
1700064M15Rik	5.08835530306998	0.301401215931184	0.826275750442582	0.364770738787557	0.715282549337431	0.999851732555768
1700065D16Rik	6.69837780048688	0.729982675680798	0.787633425755345	0.926805099695637	0.354027736700529	0.999851732555768
1700066B17Rik	1.1734097973474	0.459527078429193	1.7199370514055	0.267176684201131	0.78933312713591	0.999851732555768
1700066B19Rik	4.87817653885601	-0.218639353521061	0.85337833631845	-0.25620448072808	0.797792948955217	0.999851732555768
1700066M21Rik	326.347993229697	-0.901001784833276	0.223383902501373	-4.03342306560222	5.4970183225627e-05	0.0205256095123475
1700067G17Rik	1.61712874726791	1.99034816662266	1.7957684990312	1.10835453884865	0.26770873016131	0.999851732555768
1700067K01Rik	10.6715751389134	0.532518954152851	0.572909202445015	0.929499739016602	0.352630160415412	0.999851732555768
1700069L16Rik	1.21693044535931	1.39087061585179	1.82831472361316	0.76073916481027	0.446812877064872	0.999851732555768
1700071M16Rik	4.56775764963508	-1.33977521497869	1.0487179533019	-1.27753626297747	0.201412986380461	0.999851732555768
1700073E17Rik	0.400251582063839	2.10513656019822	3.28975674848699	0.639906449364807	0.522233420768942	0.999851732555768
1700080O16Rik	25.2020899525068	0.225901386445365	0.391744782617155	0.576654486464813	0.564172883977144	0.999851732555768
1700084C01Rik	36.9626904990204	-0.307434917828127	0.353811001915623	-0.868924132272867	0.384888629071269	0.999851732555768
1700084E18Rik	35.4940601685745	0.170932388767105	0.332584658461972	0.513951514052322	0.607285890060356	0.999851732555768
1700084J12Rik	7.27534647232935	0.29464117414428	0.777252347595598	0.37908045573068	0.704628119171675	0.999851732555768
1700086L19Rik	0.917697025293748	2.17976065585408	2.11138964378609	1.03238199650605	0.30189320247646	0.999851732555768
1700086O06Rik	138.084668399068	-0.209795093985963	0.282115960761421	-0.743648439527256	0.457089190085175	0.999851732555768
1700088E04Rik	2.1757225799222	0.743188332815757	1.27169227734624	0.584408937645384	0.558945215000881	0.999851732555768
1700091H14Rik	0.313210286040022	-1.76075647055359	3.60018366274876	-0.489074068296072	0.624789259582803	0.999851732555768
1700092M07Rik	45.7677050280515	0.0504455461948836	0.317988675274756	0.158639442587999	0.87395295158765	0.999851732555768
1700093K21Rik	0.756982516115769	1.71456182530343	2.46976047289618	0.694221906990372	0.487543056209485	0.999851732555768
1700094D03Rik	140.713457049978	-0.0569606137246115	0.214622359647033	-0.265399252055045	0.79070191228266	0.999851732555768
1700094J05Rik	0.933445559916622	-0.93304213798107	2.09569104998549	-0.445219317030309	0.65616126822179	0.999851732555768
1700095B10Rik	0.313210286040022	-1.76075647055359	3.60018366274876	-0.489074068296072	0.624789259582803	0.999851732555768
1700096K18Rik	265.09157697728	-0.272804159714101	0.212841948716265	-1.28172177223284	0.199940264535795	0.999851732555768
1700097N02Rik	26.7866911980311	0.0522566081926152	0.409733121827458	0.127538159374435	0.898514472952128	0.999851732555768
1700101E01Rik	16.292289238009	0.40381621341477	0.48588559502654	0.831093198786254	0.405920981575181	0.999851732555768
1700101I11Rik	1.74882958717485	-1.98487075361785	1.6684088661503	-1.18967885743604	0.234172638359386	0.999851732555768
1700102H20Rik	41.2987063566623	-0.076570986078617	0.336668124815828	-0.227437587447593	0.820083495443671	0.999851732555768
1700102P08Rik	68.9475330413742	-0.255333196490942	0.258760756619558	-0.986753941465492	0.323763279094872	0.999851732555768
1700105P06Rik	45.5183587279693	0.0819991916315691	0.330361989971877	0.248210127437934	0.803971830933545	0.999851732555768
1700106J16Rik	1.02611622300893	0.0118147911441325	1.80374149122224	0.00655015765930331	0.994773767704382	0.999851732555768
1700108F19Rik	23.4042793714871	-0.0998727855113653	0.411444203780298	-0.242737130803512	0.808209041300601	0.999851732555768
1700109H08Rik	32.9005638851627	-0.0501991419846002	0.434035070635863	-0.115656879779457	0.907924481784727	0.999851732555768
1700110C19Rik	4.31424812499912	-0.386337372172608	0.88765828660771	-0.435232090998713	0.66339397133671	0.999851732555768
1700110K17Rik	31.7463256541846	0.197906586873968	0.401943266785855	0.492374429994887	0.622454672057987	0.999851732555768
1700113A16Rik	27.477480485193	-0.159245121798623	0.388793630301793	-0.409587784848769	0.682108359007272	0.999851732555768
1700120C14Rik	3.72203901048933	0.126165593189972	0.975764953291328	0.12929916448055	0.897120932533032	0.999851732555768
1700120K04Rik	1.39163723432707	-1.64133239857122	1.73832875582757	-0.944201373341386	0.345066753569549	0.999851732555768
1700121N20Rik	8.92955199791089	-0.814838248670473	0.672915783084605	-1.21090672734009	0.22593115403411	0.999851732555768
1700122O11Rik	0.901608739173776	0.0923543281388327	1.94969239580263	0.0473686661227466	0.962219401787635	0.999851732555768
1700123I01Rik	60.1274770688817	0.0307765142684571	0.292208205873987	0.105323921949438	0.91611878157248	0.999851732555768
1700123M08Rik	6.46896851650649	-0.507212511669757	0.7865722074634	-0.644839096597954	0.519031462856852	0.999851732555768
1700123O20Rik	484.184499565139	-0.322383677569329	0.204430051695364	-1.57698770261887	0.114798354690417	0.999851732555768
1700124L16Rik	6.53160663833715	0.395750914967475	0.761444115645999	0.51973730814339	0.603246679887961	0.999851732555768
1700125G22Rik	17.8732899184832	-0.439712019409351	0.496936418376076	-0.884845632457917	0.376239894076134	0.999851732555768
1700125H03Rik	7.52730254393923	0.0766971896877642	0.666169221129227	0.115131692151364	0.908340740217909	0.999851732555768
1700125H20Rik	0.793484634151538	0.79165133874912	2.21899296255148	0.35676153647592	0.721270333308626	0.999851732555768
1810009A15Rik	717.547635286989	-0.0670325706561024	0.149231330938191	-0.44918563839564	0.653297746748398	0.999851732555768
1810010D01Rik	3.93676629260122	-1.12852688319669	1.05475577935943	-1.06994140755698	0.284645683161481	0.999851732555768
1810010H24Rik	13.1308781649978	1.41156742157227	0.556617388876179	2.53597435111082	0.0112134946773956	0.658185736055532
1810011O10Rik	16.6110060136293	-0.830893857868394	0.546713979172412	-1.51979625457201	0.128562190758002	0.999851732555768
1810012K16Rik	28.8777274625919	0.251140494246975	0.407136379958321	0.616846114986541	0.537336231657217	0.999851732555768
1810013A23Rik	1.06467648103497	2.28251905556801	1.92879769162735	1.18338956204485	0.236654792152097	0.999851732555768
1810013L24Rik	1731.66777079858	0.254928829939594	0.140091409369857	1.81973206698602	0.068799817434989	0.999851732555768
1810014B01Rik	81.3089050292413	0.177739189677749	0.24246186889452	0.733060379713038	0.463521603723595	0.999851732555768
1810019D21Rik	120.870681736998	0.482406949852685	0.229483486848813	2.10214232177194	0.035540810519377	0.999851732555768
1810021B22Rik	2.27949550624877	0.478307229998079	1.19064138878331	0.401722327565692	0.687888390653767	0.999851732555768
1810022K09Rik	383.70072732547	-0.0678289630570659	0.199797935083516	-0.339487808163349	0.734242280019519	0.999851732555768
1810024B03Rik	18.7207744465745	-0.00620489163783401	0.451059025074197	-0.0137562742189081	0.989024427348217	0.999851732555768
1810026B05Rik	1075.61890650868	0.0542634486582623	0.191594641665036	0.283220074354328	0.777008140971987	0.999851732555768
1810026J23Rik	1009.66713733852	-0.024147090412838	0.157380412759007	-0.153431357749798	0.8780581177347	0.999851732555768
1810030O07Rik	883.020582625696	-0.134938624977474	0.170446990259396	-0.791675023255713	0.428550189483854	0.999851732555768
1810032O08Rik	2923.27232823848	0.0117427347759924	0.268078781617043	0.0438032980646979	0.965061198133988	0.999851732555768
1810034E14Rik	11.7227544571207	0.264312114405523	0.584006009692654	0.452584579642636	0.650847904685717	0.999851732555768
1810037I17Rik	855.493612401081	-0.2816010788325	0.191879516934494	-1.4675932237657	0.142214749753757	0.999851732555768
1810041L15Rik	13.5914120609373	-0.0263818731079705	0.552888484794189	-0.047716445239027	0.961942227626285	0.999851732555768
1810043G02Rik	95.8011609004815	0.30629690049539	0.237045731881774	1.29214265139418	0.196307747657878	0.999851732555768
1810043H04Rik	71.3097167641035	0.240418336360617	0.35255174507195	0.681937728918493	0.495278327197801	0.999851732555768
1810044D09Rik	45.8107637332773	-0.00294682599885065	0.339271962495382	-0.00868573393797833	0.993069874128818	0.999851732555768
1810055G02Rik	554.400728523836	0.0834069504243228	0.228799108802334	0.364542287165902	0.715453102307904	0.999851732555768
1810058I24Rik	279.803237881208	-0.0915627423290474	0.203227759008073	-0.450542498603304	0.652319317591117	0.999851732555768
1810062G17Rik	0.899349833360964	-0.913843352595569	1.9801098029626	-0.461511453167038	0.644431706237657	0.999851732555768
2010001E11Rik	6.13882839804976	-0.0125012732676162	0.784811681831209	-0.0159290101778899	0.987291026160913	0.999851732555768
2010010A06Rik	7.76767211358535	-0.0109059506221534	0.720603173754548	-0.0151344748668401	0.987924897141389	0.999851732555768
2010012O05Rik	32.1372182953353	-0.332977845002125	0.361505141476829	-0.921087439149099	0.357004777598795	0.999851732555768
2010015L04Rik	52.5716195897218	-0.222125385853144	0.301863649241845	-0.735846752038645	0.461823965531686	0.999851732555768
2010016I18Rik	0.317728097665646	1.83309718247202	3.57936292286209	0.512129454871332	0.608560411231121	0.999851732555768
2010107E04Rik	724.201201553988	-0.0213368255658304	0.261275822244355	-0.0816639878215573	0.934913916227542	0.999851732555768
2010107G12Rik	27.9531291956193	0.106992421064477	0.403403927158942	0.265224044341843	0.790836873264532	0.999851732555768
2010107G23Rik	66.6965601465305	0.0833739301879557	0.313621079764346	0.265842877177142	0.790360219768603	0.999851732555768
2010109A12Rik	26.7448330946633	-0.589169291907826	0.543180736053887	-1.08466529241821	0.278069925273379	0.999851732555768
2010111I01Rik	1246.73678896833	-0.211098439573939	0.180434104622736	-1.1699475551771	0.242022074706782	0.999851732555768
2010204K13Rik	250.538636155987	-0.119055520472368	0.207340681536324	-0.574202416960373	0.565830833964729	0.999851732555768
2010300C02Rik	19.402608574282	-0.413090054333928	0.441234667813495	-0.936213957033259	0.349163038522545	0.999851732555768
2010308F09Rik	0.82824933778982	0.493218728077676	2.06318959974466	0.239056424159329	0.811061830675154	0.999851732555768
2010315B03Rik	95.9356016736694	-0.250079895039944	0.282145751327163	-0.886350029598579	0.375428937593486	0.999851732555768
2010320M18Rik	280.403067339446	-0.128343198759055	0.248427533289987	-0.516622280386454	0.605419859306233	0.999851732555768
2200002D01Rik	32.2318891158276	0.178990235792614	0.375676496108766	0.476447788580292	0.633755395721455	0.999851732555768
2210010C04Rik	0.451025658767009	-2.29943420900548	2.82676663841959	-0.813450313780079	0.415959922394028	0.999851732555768
2210011C24Rik	30.0064274343359	0.605532684497462	0.387384809054812	1.56312965904604	0.118022100787153	0.999851732555768
2210013O21Rik	190.026966602829	-0.208384425725062	0.212491189191108	-0.980673252939667	0.326753897860042	0.999851732555768
2210015D19Rik	57.6903272391651	-0.296146531337233	0.276050232778559	-1.07279942623629	0.283361118305072	0.999851732555768
2210016F16Rik	278.720432414423	0.170228209863872	0.182824767740776	0.931100375334456	0.351801644486715	0.999851732555768
2210016L21Rik	381.52762846416	-0.346612752382907	0.164184895448918	-2.11111230077037	0.0347626603912715	0.999851732555768
2210018M11Rik	1123.71476407385	-0.00165358325381762	0.23660711176858	-0.00698873014195341	0.994423845512235	0.999851732555768
2210019I11Rik	0.660020440120223	1.51767546485142	2.36775467972087	0.640976650938491	0.521537853152904	0.999851732555768
2210039B01Rik	5.37126273187518	0.581422303572587	0.812060913890059	0.715983608652421	0.474001470194004	0.999851732555768
2210404O09Rik	187.556452941907	-0.368880318099085	0.218273782038656	-1.68998912582985	0.0910300350387697	0.999851732555768
2210408F21Rik	2.10607981987093	0.033245238410251	1.41596096622031	0.0234789229388111	0.981268250908765	0.999851732555768
2210408I21Rik	110.768100271348	-0.370369303285981	0.258696716958078	-1.43167376703122	0.152237207367163	0.999851732555768
2210409E12Rik	518.422769956193	-0.145805146094907	0.154620066528331	-0.942989803126178	0.345686118606564	0.999851732555768
2210416O15Rik	3.30076469204655	1.29129269455406	1.03732454156943	1.24482998599492	0.213194251250101	0.999851732555768
2210417A02Rik	28.5551013752834	0.134930212281469	0.394931661645967	0.341654583274272	0.732610854730928	0.999851732555768
2210420H20Rik	36.3683715809203	0.0786909052933771	0.430963496676438	0.182592971099029	0.855117399875543	0.999851732555768
2300002M23Rik	20.5416037888186	-0.175106653549875	0.537944485341293	-0.325510639706214	0.744794631393916	0.999851732555768
2300005B03Rik	0.597710021815291	0.045166787994481	2.46109667578182	0.0183523014105623	0.985357803986197	0.999851732555768
2300009A05Rik	34.1797948783333	0.128303268936784	0.387302239426906	0.331274275941796	0.740437320168424	0.999851732555768
2310001H17Rik	1.2757379023712	-0.641409240580123	1.64285836025735	-0.390422726691818	0.696223985181494	0.999851732555768
2310001K24Rik	4.59364267018815	0.30064222630985	0.858516340502608	0.350188123540948	0.726197519211931	0.999851732555768
2310002F09Rik	0.821143394765858	3.19452685441275	2.12429743483763	1.50380394102247	0.132631856147248	0.999851732555768
2310002J15Rik	3.0020804106517	0.471716318024268	1.17892422954473	0.400124372883941	0.689064913419363	0.999851732555768
2310003H01Rik	322.672845090255	0.365621404960292	0.222170544015053	1.6456790281592	0.0998298589783936	0.999851732555768
2310005E17Rik	2.55715845196613	-1.14023005286485	1.19332692976368	-0.9555051716554	0.339322291281836	0.999851732555768
2310007B03Rik	1.36394403399312	-1.54758439971211	1.68044598006889	-0.920936714459969	0.357083468847122	0.999851732555768
2310007L24Rik	1.25465747161266	0.0165004590336145	1.86936253621638	0.00882678384419304	0.992957336900753	0.999851732555768
2310009A05Rik	123.567594531476	-0.288879288584611	0.223078341718552	-1.29496788598634	0.195331308017397	0.999851732555768
2310009B15Rik	28.9720094110548	0.0369434949003584	0.368293744600302	0.100309862554011	0.920098327800806	0.999851732555768
2310010J17Rik	27.761848027758	-0.262718263752679	0.382922655533483	-0.686087020332248	0.492658235340232	0.999851732555768
2310011J03Rik	503.604318919244	0.0622016876850549	0.184961874087415	0.336294644460932	0.736648688098797	0.999851732555768
2310014L17Rik	137.945690752823	-0.433993589694229	0.240955792416397	-1.80113366581469	0.0716818145887873	0.999851732555768
2310015A10Rik	301.140026270228	0.498739852658338	0.193175919055109	2.58179101773062	0.00982890834181445	0.62617914690343
2310015D24Rik	0.676717937530388	2.90589238484401	2.47180094640299	1.17561747400118	0.239747769646203	0.999851732555768
2310022A10Rik	719.092038352836	0.240348796614798	0.193866121538218	1.23976687988477	0.215061631812604	0.999851732555768
2310022B05Rik	390.850152446007	0.160216452858567	0.211057598727511	0.759112459463811	0.447785286523268	0.999851732555768
2310030G06Rik	93.9534674619742	-0.202778936496698	0.247262236453574	-0.82009666904704	0.412161000969543	0.999851732555768
2310033P09Rik	425.362826920409	0.173444979123545	0.176233022255916	0.9841797916379	0.325027120076846	0.999851732555768
2310034G01Rik	26.5079814618597	0.324092321165348	0.394055986172301	0.822452475125294	0.410819424270462	0.999851732555768
2310034O05Rik	2.07821319414278	-2.29659087720773	1.52096449401853	-1.5099569294612	0.131054414668063	0.999851732555768
2310035C23Rik	1316.73887010782	-0.0060609578744693	0.153462103418462	-0.0394948181958788	0.968495884775966	0.999851732555768
2310036O22Rik	793.078938208143	0.183490567058437	0.175597478256244	1.04494989837311	0.296046126029376	0.999851732555768
2310039H08Rik	207.763021476419	-0.0733330418783441	0.22470291981574	-0.326355536182967	0.744155374410184	0.999851732555768
2310039L15Rik	43.4057898387936	0.179196297429111	0.318682973140159	0.56230270372901	0.573909796521884	0.999851732555768
2310040G24Rik	31.6394457328633	0.18940280285824	0.367474996200667	0.515416844183905	0.606261764391741	0.999851732555768
2310042E22Rik	16.6351222646356	-0.547970038708073	0.492627759320548	-1.11234096808482	0.265991575530328	0.999851732555768
2310045N01Rik	128.105168680744	0.147465717652732	0.219981832143962	0.670354075223023	0.502632103119529	0.999851732555768
2310047M10Rik	102.35258522895	-0.163679044921645	0.233738193507169	-0.700266578027713	0.483760839904722	0.999851732555768
2310057M21Rik	475.018796745106	0.0284383844985866	0.155992007843645	0.182306676423392	0.855342059458019	0.999851732555768
2310061I04Rik	174.66176841896	0.307506736825362	0.228781279758243	1.34410794952414	0.178913481841187	0.999851732555768
2310061J03Rik	71.4637284609455	0.104515794899244	0.253235142856758	0.412722316974637	0.679810072174608	0.999851732555768
2310067B10Rik	251.735567167034	0.209369798438881	0.209731906522994	0.998273471642361	0.318146767788331	0.999851732555768
2310068J16Rik	34.4327116372682	0.430870805922633	0.349160062832094	1.23402087405922	0.217195126042881	0.999851732555768
2310069B03Rik	12.2540952895614	0.0920350757153686	0.540979223980947	0.170126821207851	0.864910400704557	0.999851732555768
2310069G16Rik	2.09902685017516	0.238566991896301	1.25497904803409	0.19009639425456	0.849233595533188	0.999851732555768
2410002F23Rik	2697.82918837179	0.091992718409411	0.135473387256702	0.679046418431233	0.497108450941927	0.999851732555768
2410003L11Rik	115.078388948126	-0.186232572817104	0.237739803963815	-0.78334620333686	0.433423838037338	0.999851732555768
2410004B18Rik	379.457044348668	0.123142673020757	0.188604827740924	0.652913684637549	0.513811926171141	0.999851732555768
2410004I01Rik	3.0568385741251	0.00626449677755667	1.1405891978193	0.00549233395295501	0.995617773568353	0.999851732555768
2410004N09Rik	1883.13120559865	0.0197734608551549	0.182171426512522	0.108543152094138	0.913564852272155	0.999851732555768
2410004P03Rik	5.96239680207457	-0.203461399791015	0.767641790245528	-0.26504732073789	0.790973008277206	0.999851732555768
2410006H16Rik	6252.88154215418	0.135023892049322	0.230580113525912	0.585583422545016	0.558155491179339	0.999851732555768
2410007B07Rik	1583.29308644498	-0.527162576432835	0.149765348593607	-3.51992354295055	0.000431671214196455	0.0941500310586832
2410012E07Rik	0.672200125904764	0.136863517751161	2.37663307035536	0.0575871469005087	0.954077487969856	0.999851732555768
2410012M07Rik	55.7686469206144	-0.572289192869609	0.361874738200307	-1.58145659936293	0.113773674910272	0.999851732555768
2410015M20Rik	219.797970939091	-0.104804402171896	0.282310335837293	-0.371238275286879	0.710460067206326	0.999851732555768
2410016O06Rik	2774.40456818943	-0.0112352476137238	0.160341150437812	-0.0700708931116305	0.944137233673222	0.999851732555768
2410018L13Rik	16.0194601185243	-0.101862736804266	0.514724070612858	-0.197897752640523	0.843125062538791	0.999851732555768
2410021H03Rik	227.446523587634	-0.185623605842007	0.215075331445849	-0.863063209500358	0.388102714449225	0.999851732555768
2410076I21Rik	30.1663909049009	0.117841916543799	0.446708063695105	0.263800737262335	0.79193346643878	0.999851732555768
2410088K16Rik	132.216578230011	-0.294406114477769	0.266620631338504	-1.10421355241631	0.269500512134904	0.999851732555768
2410089E03Rik	1060.78464876506	-0.0920496425043821	0.172017419531034	-0.535118145332807	0.592568163326995	0.999851732555768
2410114N07Rik	36.2084111509465	-0.216330958712355	0.385197797220429	-0.561610061826392	0.574381723504704	0.999851732555768
2410124H12Rik	7.46295294743797	0.0798248574535334	0.769309238819776	0.103761729907203	0.917358437589853	0.999851732555768
2410127L17Rik	1206.94486551889	0.0540255280356752	0.186811566045611	0.289197982647843	0.772429875541446	0.999851732555768
2410131K14Rik	305.752630183316	-0.215087386482833	0.179641306122698	-1.19731586863394	0.231183461585044	0.999851732555768
2410137M14Rik	194.164407777477	0.0418333336415766	0.22196323920247	0.188469648361084	0.850508506243439	0.999851732555768
2410141K09Rik	1131.20772868021	-0.289340873221306	0.194088546201128	-1.49076737852151	0.136022579163106	0.999851732555768
2500004C02Rik	115.243114950301	0.0621127840895864	0.229510144341653	0.270631976933988	0.786674099256024	0.999851732555768
2510002D24Rik	85.1521974338565	-0.216730707698893	0.246372747544049	-0.879686206609129	0.3790293236716	0.999851732555768
2510003E04Rik	444.884758355394	0.0120189987220534	0.175556972744816	0.0684620982814725	0.945417790446285	0.999851732555768
2510009E07Rik	21.4310057681558	-0.482033652280759	0.431555717373785	-1.11696736452515	0.264008279412119	0.999851732555768
2510039O18Rik	720.616289106704	0.0123952338959381	0.159051519309184	0.0779321942335092	0.937881989985052	0.999851732555768
2610001J05Rik	273.510107712299	-0.150271613318671	0.270080806489514	-0.556395011077935	0.577940848653831	0.999851732555768
2610002J02Rik	108.854382601621	-0.00151724095941111	0.22609760687494	-0.00671055735786858	0.99464579007456	0.999851732555768
2610002M06Rik	219.196026466023	-0.214605204034516	0.200772209080655	-1.06889895278437	0.285115203896695	0.999851732555768
2610005L07Rik	2691.04743472576	0.113100771104184	0.194430710374686	0.581702195533969	0.560767292417398	0.999851732555768
2610008E11Rik	462.619808362576	-0.19504228232506	0.18843234251588	-1.03507858428615	0.300632213014433	0.999851732555768
2610015P09Rik	242.15975334807	0.0341774616316862	0.221514896084253	0.15428967638676	0.877381336900028	0.999851732555768
2610018G03Rik	247.723045218336	-0.156242344308868	0.242735850953147	-0.643672303433357	0.519787953595211	0.999851732555768
2610020C07Rik	39.3664633468689	-0.222840905446288	0.324510359857265	-0.686698894741922	0.49227249361437	0.999851732555768
2610020H08Rik	92.7813621776331	0.205426802445128	0.271394157036621	0.756931559206001	0.449090866845879	0.999851732555768
2610028E06Rik	22.370941019582	0.789158017155915	0.446209198254587	1.76858303289762	0.0769634843104121	0.999851732555768
2610034B18Rik	49.0040604219148	0.0837252915504475	0.293487912427987	0.285276796777759	0.77543208807032	0.999851732555768
2610034M16Rik	0.469815429060033	-2.34517858944217	3.08629761687322	-0.759867932574212	0.447333531455426	0.999851732555768
2610035D17Rik	24.9774823694904	-0.749756071137225	0.429732233111772	-1.74470522191947	0.0810361938700418	0.999851732555768
2610035F20Rik	18.4540688993806	0.290769473758218	0.491196859657854	0.591961182245251	0.553876582397641	0.999851732555768
2610037D02Rik	44.4327412466423	0.0422391150106301	0.3364423233499	0.125546377726982	0.900091011340775	0.999851732555768
2610044O15Rik8	221.821256539562	-0.409274000303884	0.206834820295521	-1.97874806436906	0.0478443785000952	0.999851732555768
2610100L16Rik	3.16321847228561	-0.786865691367836	1.07209598411939	-0.733950787078229	0.462978732310625	0.999851732555768
2610203C20Rik	20.9690344570319	0.558661609193062	0.43738550482226	1.27727508807153	0.201505145472032	0.999851732555768
2610206C17Rik	0.715051490007003	-0.223217630566517	2.33769027625473	-0.0954864007579904	0.923928491525956	0.999851732555768
2610301B20Rik	177.93428146369	-0.0692350327350662	0.227472669665225	-0.304366378769635	0.760848779299454	0.999851732555768
2610305D13Rik	8603.35239843951	-0.105252914289086	0.205706712527606	-0.511664947613032	0.608885522162881	0.999851732555768
2610306M01Rik	65.3487459861749	-0.206486634286777	0.288660173632123	-0.715327756124507	0.474406541481209	0.999851732555768
2610307P16Rik	63.1118500265568	-0.219337512647788	0.279810150933522	-0.783879755312734	0.433110669819796	0.999851732555768
2610316D01Rik	0.317728097665646	1.83309718247202	3.57936292286209	0.512129454871332	0.608560411231121	0.999851732555768
2610318N02Rik	484.75413884475	0.202970235159739	0.195067479107632	1.04051293474575	0.298101657813504	0.999851732555768
2610507B11Rik	5552.83955695062	0.0159457235570626	0.138912675626081	0.11478955023503	0.908611932007533	0.999851732555768
2610507I01Rik	28.8567199897825	0.5914978266059	0.41588031662646	1.42227896574672	0.154945282676489	0.999851732555768
2610524H06Rik	550.39897167868	0.072113822008209	0.179117269810317	0.402606750787216	0.687237542628255	0.999851732555768
2610528A11Rik	0.788966822525915	-1.73863497810066	2.21098133200403	-0.786363481651275	0.431654571377162	0.999851732555768
2610528J11Rik	32.5769688030582	-0.478198339532078	0.420959075539559	-1.13597346468692	0.255967669932244	0.999851732555768
2700029M09Rik	581.123898604286	-0.0922383859936544	0.193270430001712	-0.477250379133721	0.633183840679469	0.999851732555768
2700038G22Rik	1385.52204983628	0.127023360682851	0.156950072812048	0.809323362563615	0.418329171410962	0.999851732555768
2700046A07Rik	5.25109858589105	-1.31687515642319	0.86216643775306	-1.52740248142246	0.126660959798544	0.999851732555768
2700046G09Rik	237.176843898404	0.0424339891369389	0.19299758101015	0.219867984431925	0.825973970913198	0.999851732555768
2700049A03Rik	830.101690554584	-0.0770335191001248	0.15801697330207	-0.487501548032218	0.625902946071	0.999851732555768
2700054A10Rik	8.77033388266242	0.281752382876599	0.653723377921258	0.430996339418867	0.666471032148096	0.999851732555768
2700060E02Rik	1086.6812691898	-0.171432861043753	0.16261406884826	-1.05423142202857	0.291776977261762	0.999851732555768
2700062C07Rik	324.864548426057	-0.0421666980015374	0.190143648585506	-0.22176232714171	0.824498907822867	0.999851732555768
2700070H01Rik	1.16111675878815	-0.492071286060077	1.70715742634513	-0.28824013442835	0.773162928974474	0.999851732555768
2700081O15Rik	613.971468828796	0.422500494042482	0.177160280591561	2.38484886472125	0.0170861391668429	0.835778190010819
2700089E24Rik	338.672380612883	-0.673412221323514	0.205963647788542	-3.26956833671391	0.00107711716439256	0.169226060259947
2700094K13Rik	750.00904283148	-0.134640785499101	0.305996812010754	-0.440007151101854	0.659931928002477	0.999851732555768
2700097O09Rik	137.593116527091	-0.200735109264615	0.261699470958676	-0.767044383121096	0.443055127605503	0.999851732555768
2700099C18Rik	154.346884035476	0.131608290201308	0.238579308044076	0.551633296618472	0.581199619017618	0.999851732555768
2810001G20Rik	70.6437536098771	-0.123998785985096	0.278161834359105	-0.445779293449059	0.655756680533527	0.999851732555768
2810002D19Rik	134.644221050545	-0.193262743462595	0.224752310470443	-0.859892132179043	0.389848505941034	0.999851732555768
2810004N23Rik	2067.5315571547	0.0606418510967458	0.144951954064848	0.418358286288546	0.675685180203555	0.999851732555768
2810006K23Rik	253.280912502227	-0.261200432125152	0.189762591312458	-1.37645902871903	0.16867956359434	0.999851732555768
2810008D09Rik	566.561288462251	0.149582762794426	0.258111704856568	0.579527235611219	0.562233474839188	0.999851732555768
2810013P06Rik	1345.81052725331	-0.199309714486211	0.21689348411281	-0.91892900933136	0.358132705318023	0.999851732555768
2810021J22Rik	582.748614169798	-0.175112157346313	0.157284498841776	-1.11334657029662	0.265559612551747	0.999851732555768
2810025M15Rik	399.973520282029	-0.18657042269306	0.271009430625667	-0.688427787410693	0.491183430242026	0.999851732555768
2810029C07Rik	65.1926003976355	0.0505723897489114	0.271918193274963	0.185983839991804	0.852457434049291	0.999851732555768
2810032G03Rik	2.42723165894748	-0.481025203171832	1.19144027579867	-0.403734213911293	0.686408177295463	0.999851732555768
2810047C21Rik1	86.3243673997784	-0.530847364095601	0.303912585176598	-1.74671069902266	0.0806875335626383	0.999851732555768
2810403A07Rik	1876.14250989999	-0.109982394493616	0.164306173321726	-0.669374694024804	0.503256490151892	0.999851732555768
2810403D21Rik	34.1568068308304	-0.579265262799328	0.357800063502363	-1.61896355503442	0.105455104856538	0.999851732555768
2810408A11Rik	76.3944309188018	0.476822154330716	0.271292635991743	1.75759342890984	0.0788167122231238	0.999851732555768
2810408I11Rik	85.8299545180282	-0.0480063617038958	0.253611331694308	-0.189291075375767	0.849864689700531	0.999851732555768
2810408M09Rik	380.59124611038	-0.0496225869335727	0.225840127068033	-0.219724402291999	0.826085798774726	0.999851732555768
2810410L24Rik	37.7311254582649	0.695043347404032	0.374554335427623	1.85565425804112	0.0635028546117037	0.999851732555768
2810417H13Rik	447.904646483917	-0.0740736167423143	0.176675315669019	-0.419264097317831	0.675023132297266	0.999851732555768
2810428I15Rik	141.001711159268	0.308822511592392	0.24828952052976	1.24380002399407	0.213573171569499	0.999851732555768
2810429I04Rik	43.0128165193887	0.0591748112595616	0.349188777480336	0.16946366858223	0.865431947282206	0.999851732555768
2810433D01Rik	0.871656633027014	-0.725876341556338	2.04875382085197	-0.354301397351139	0.723113020650879	0.999851732555768
2810442I21Rik	52.579225146543	-0.251206782114037	0.333139629870485	-0.754058537591877	0.450814072689938	0.999851732555768
2810454H06Rik	337.831762496661	-0.0999725712645735	0.180104442056269	-0.555081096963392	0.578839191730262	0.999851732555768
2810459M11Rik	5.3785850400057	-0.799195432373655	0.867000638650703	-0.921793360633998	0.356636371278956	0.999851732555768
2810468N07Rik	7.86840411106881	-0.228458640022422	0.666396404804654	-0.342826939604202	0.731728657907342	0.999851732555768
2810474O19Rik	7775.82096079165	-0.0468386692901968	0.231713970037111	-0.202140031879369	0.839807252859688	0.999851732555768
2900005J15Rik	8.30828076631892	0.84383786330116	0.667740268874349	1.26372169335192	0.206329935982948	0.999851732555768
2900008C10Rik	21.6566574854467	0.0381918144374433	0.421935227000221	0.0905158232674025	0.927877320418472	0.999851732555768
2900009J06Rik	2.17137140122653	0.771306394103038	1.23320600247086	0.625448134827145	0.531676978574857	0.999851732555768
2900011O08Rik	42.326999548635	0.173397245514121	0.332168034795141	0.522016652267761	0.601658736341362	0.999851732555768
2900026A02Rik	276.048736023056	-0.114438884033002	0.215546081938799	-0.530925373375587	0.59547049403082	0.999851732555768
2900041M22Rik	27.7479254194772	0.0942517898532617	0.395934375042627	0.238049019722308	0.811843074537352	0.999851732555768
2900055J20Rik	6.5543692887118	-0.38738588334615	0.751728654343118	-0.515326748698517	0.606324710230821	0.999851732555768
2900056M20Rik	91.918192168461	-0.0531875682597651	0.288197771298203	-0.184552323288895	0.853580183953276	0.999851732555768
2900060B14Rik	420.525789004413	0.0426539530543479	0.264905039324378	0.161016012240212	0.872080789251762	0.999851732555768
2900076A07Rik	71.6665319539718	-0.136814347538271	0.295673774708897	-0.462720603722701	0.643564647814855	0.999851732555768
2900097C17Rik	3377.6253234628	-0.179994603303117	0.150136146853456	-1.19887586750715	0.230576216657367	0.999851732555768
3000002C10Rik	106.049475859854	-0.101223348545741	0.239739174605701	-0.422222812405285	0.672862391981435	0.999851732555768
3010001F23Rik	2.12645921206709	-0.146246700839041	1.25341640884935	-0.116678463602768	0.907114857243854	0.999851732555768
3010026O09Rik	152.68926752222	-0.0650067411845598	0.232322137952615	-0.279812943172117	0.779621020998262	0.999851732555768
3110001I22Rik	606.692642656666	-0.187616854493579	0.16211153500594	-1.15733192265871	0.247136775978194	0.999851732555768
3110002H16Rik	292.377884932775	-0.0895600147114414	0.175237186749147	-0.51107882049971	0.609295865705579	0.999851732555768
3110007F17Rik	4.713943775928	0.0447433907054105	0.847795930516704	0.0527761329051684	0.957910278174559	0.999851732555768
3110009E18Rik	46.6047457058441	-0.0519594143667773	0.304645844218013	-0.170556780448296	0.864572284076344	0.999851732555768
3110021A11Rik	49.3029988706457	0.134967097702982	0.3015183153894	0.447624873230925	0.654423948986067	0.999851732555768
3110021N24Rik	11.6482014098762	0.11070886780189	0.574395506834812	0.192739787279931	0.847162761888782	0.999851732555768
3110039M20Rik	0.462153554901116	2.38509554164845	2.80238496853398	0.85109489539411	0.394716640796233	0.999851732555768
3110040N11Rik	153.324923421605	-0.190663979278324	0.205927418816131	-0.925879518009035	0.354508596618064	0.999851732555768
3110043O21Rik	364.374385847588	-0.0257129207323037	0.203331522147905	-0.126458113629818	0.899369303287895	0.999851732555768
3110045C21Rik	18.3096378581821	-0.443901042564529	0.494267298076136	-0.898099154632221	0.369132689687057	0.999851732555768
3110052M02Rik	60.0458477081445	-0.465696158973057	0.289925938121204	-1.60625903977716	0.108217006034209	0.999851732555768
3110056K07Rik	169.034027655024	0.0977983397622294	0.259647597342172	0.376657980906896	0.706427793170519	0.999851732555768
3110057O12Rik	97.0693392362102	-0.143653471690766	0.24421020941117	-0.588236962071067	0.556373251024302	0.999851732555768
3110062M04Rik	93.690746911966	0.0327632985859474	0.233682659823796	0.14020423513945	0.888498625801504	0.999851732555768
3110070M22Rik	14.6413336103244	-0.312192110559877	0.504449778051979	-0.618876495030807	0.53599772409397	0.999851732555768
3110082I17Rik	549.122826847567	0.056531296548336	0.229737457747987	0.246069130835202	0.805628718516995	0.999851732555768
3110082J24Rik	0.635456195331291	2.83174822889057	2.77378268397767	1.02089765187725	0.307302931756803	0.999851732555768
3300002I08Rik	51.5078820021232	-0.366311672638649	0.319695503006851	-1.14581428013018	0.251872005214764	0.999851732555768
3425401B19Rik	1.2778834554093	-1.59499147471912	1.77421960897691	-0.898981989968456	0.368662253763347	0.999851732555768
3632451O06Rik	63.2718206788184	-0.0290552517857994	0.265437459609607	-0.109461761081245	0.912836249710689	0.999851732555768
3632454L22Rik	3.40391788117135	-1.60003035583724	1.10286202574068	-1.45079830340759	0.146836032243926	0.999851732555768
3830403N18Rik	1.29689993125175	1.7463695831599	1.75426635128277	0.995498535261138	0.319493856312366	0.999851732555768
3830406C13Rik	95.3087646519383	0.0845840285076998	0.249576507867139	0.338910217273846	0.734677367216736	0.999851732555768
3830408C21Rik	31.3391683388347	-0.00963874118548431	0.35350587755042	-0.0272661412372403	0.978247462200887	0.999851732555768
3830417A13Rik	27.0446697037902	-0.20949799085149	0.419621149169296	-0.499255081080215	0.617599695342657	0.999851732555768
3930402G23Rik	5.12376776511539	0.172352537432184	0.843734987532233	0.204273308537652	0.83813992689381	0.999851732555768
4430402I18Rik	4.49072076768948	-0.040154959068302	1.01558778825758	-0.0395386391334961	0.968460948015187	0.999851732555768
4632415L05Rik	484.671451082975	-0.207749115112287	0.168640026782278	-1.23190869377944	0.217983193479599	0.999851732555768
4632427E13Rik	417.100842868593	-0.160064639194671	0.203678436973906	-0.785869341756476	0.431944037364366	0.999851732555768
4632428C04Rik	2.2242910309678	-0.838607164259595	1.26286526348733	-0.664051176721603	0.506657556976762	0.999851732555768
4632428N05Rik	13.1170698920735	0.275295508335591	0.555154605608846	0.495889803586642	0.619972160461163	0.999851732555768
4632434I11Rik	2474.41436458291	-0.278835582589777	0.16659043475247	-1.67377906783236	0.0941740276518182	0.999851732555768
4732416N19Rik	69.8316703371427	-0.332336333630767	0.302212965079505	-1.09967596374741	0.271473331061216	0.999851732555768
4732456N10Rik	0.538066954790825	1.12217089608895	2.75431046611692	0.407423531186375	0.683696947087352	0.999851732555768
4732471J01Rik	240.369928139898	0.0408719939805792	0.24872518599263	0.164325915839461	0.869474581107822	0.999851732555768
4732491K20Rik	34.8706524955815	-0.338222731981334	0.346442109341205	-0.976274889402155	0.328928260119493	0.999851732555768
4831440E17Rik	104.947715209797	0.013969800067155	0.248853508710299	0.0561366409481406	0.955232954691922	0.999851732555768
4833403I15Rik	5.6937248208043	0.0871904303718803	0.777819519172302	0.112095965995636	0.910747315937017	0.999851732555768
4833411C07Rik	0.607188223426779	1.44942158177622	2.42095102319708	0.598699258220489	0.549373451944915	0.999851732555768
4833412C05Rik	0.651151449798928	-1.34838529621277	2.37448147442591	-0.567865157397691	0.570126532390751	0.999851732555768
4833417C18Rik	237.494330822016	0.352956961250527	0.204496543814715	1.7259800809657	0.0843509963247612	0.999851732555768
4833418N02Rik	10.7401302573299	-0.110448870209596	0.563990389444552	-0.195834667180006	0.844739574925208	0.999851732555768
4833419F23Rik	3.04080326133332	-1.12971635003225	1.13260385450025	-0.997450560973706	0.318545859800271	0.999851732555768
4833420G17Rik	425.921601290907	-0.0999439081710501	0.213594552149063	-0.467914125924436	0.639846001305845	0.999851732555768
4833427G06Rik	3.08804055067791	-1.4286682385965	1.13237097539684	-1.26166094825578	0.207070814717075	0.999851732555768
4833428L15Rik	1.47951414036346	1.11948237062151	1.5571709720178	0.71892065209183	0.472189810948172	0.999851732555768
4833439L19Rik	2175.91230658228	-0.0501547854103502	0.160636568080977	-0.31222520506705	0.754869378033669	0.999851732555768
4921504A21Rik	13.9830518689672	0.367093059988435	0.523875263029204	0.7007260809869	0.48347397641104	0.999851732555768
4921504E06Rik	1.91186307478511	0.434323479624977	1.47467634578218	0.29452122214289	0.768359649244417	0.999851732555768
4921506M07Rik	0.871769985801728	1.93177377531231	2.05209180299268	0.941368106677832	0.346516251760342	0.999851732555768
4921507P07Rik	26.4971529512846	0.262833688924858	0.415584187915016	0.632443910446865	0.527096848725557	0.999851732555768
4921509C19Rik	3.00258306163142	0.250180740842085	1.1207123591567	0.223233677043001	0.82335364269748	0.999851732555768
4921511C20Rik	0.515481630110039	-2.45083373503433	2.71083410470296	-0.904088424585789	0.365948515782848	0.999851732555768
4921524J17Rik	650.26864885969	-0.27024244482192	0.17682572672748	-1.52829822799718	0.126438509684256	0.999851732555768
4921525O09Rik	1.61480976883562	-0.215546292640581	1.51131558768081	-0.142621630053685	0.886589013804284	0.999851732555768
4921531C22Rik	70.3361312262614	-0.363459455247888	0.265285613755873	-1.37006847111717	0.17066552874417	0.999851732555768
4921533I20Rik	1.0507337479531	-0.98679635019948	1.83004018675691	-0.53922113696761	0.589734277336464	0.999851732555768
4921536K21Rik	10.4562282409581	0.325583732002646	0.623877894736929	0.521870921776986	0.601760205505482	0.999851732555768
4921539E11Rik	1.25796548200898	-2.50666195119917	1.85443119448959	-1.35171472451912	0.176466592827311	0.999851732555768
4930402H24Rik	189.556473558202	0.00626180915178405	0.188946520894203	0.0331406427710316	0.973562432292948	0.999851732555768
4930402K13Rik	0.752022126129904	3.02618354796361	2.40223145324883	1.25973854179244	0.207763696821406	0.999851732555768
4930404A10Rik	0.317728097665646	1.83309718247202	3.57936292286209	0.512129454871332	0.608560411231121	0.999851732555768
4930404N11Rik	22.1675828425534	0.421726602484717	0.414072632796523	1.0184846065206	0.308447712629087	0.999851732555768
4930405A21Rik	6.35696132269032	-0.442570223563362	0.816285227256018	-0.542175956131269	0.587697297205652	0.999851732555768
4930407I10Rik	0.517853888697565	2.51333009854049	2.70427559272302	0.929391259272411	0.352686355969523	0.999851732555768
4930412C18Rik	1.69692480776616	-0.51747766995695	1.43171792585256	-0.361438283765849	0.717771833237314	0.999851732555768
4930412O13Rik	3.66017147737168	-0.486155217051644	1.08170837592358	-0.449432793414912	0.653119479288234	0.999851732555768
4930413F20Rik	1.42065921812215	-2.81139248471691	1.75922890180392	-1.59808225173774	0.110024672985798	0.999851732555768
4930413G21Rik	16.052057919025	0.554794614299988	0.475154221602105	1.16760956564661	0.242964289939322	0.999851732555768
4930414L22Rik	166.005015793537	-0.179000214291572	0.226708081635703	-0.789562564334197	0.429783278200821	0.999851732555768
4930415F15Rik	1.40972358781784	0.0379888107241092	1.52430689815117	0.0249220224419282	0.980117161319958	0.999851732555768
4930415O20Rik	3.44710930359773	0.235304468526862	0.975053505623373	0.241324673127991	0.809303489501025	0.999851732555768
4930417O22Rik	1.73777841132465	0.0255865865203383	1.5800772065343	0.0161932508199768	0.987080219824414	0.999851732555768
4930425K10Rik	1.81508304553484	-0.692892294540646	1.36917083860094	-0.506067084549262	0.612809556521878	0.999851732555768
4930426D05Rik	1.07065172135342	-0.398777348679388	1.96858218521086	-0.202570840920555	0.839470483026092	0.999851732555768
4930426L09Rik	7.94769831265706	0.633075124489221	0.716872854222824	0.883106565913352	0.377178696952138	0.999851732555768
4930427A07Rik	902.436329297201	0.129329888979344	0.177182366687412	0.729925282054225	0.465435857551836	0.999851732555768
4930429B21Rik	244.729261277708	-0.295661246640486	0.209663688421245	-1.41016906106535	0.158489769010831	0.999851732555768
4930429D17Rik	0.756574070648113	0.631666649505481	2.11778812529516	0.298267159948989	0.765499266745009	0.999851732555768
4930429F24Rik	62.0480344463843	-0.327838315655452	0.290381937416647	-1.1289900417775	0.258902034550591	0.999851732555768
4930430F08Rik	138.900118108068	-0.412460664688296	0.221783325702058	-1.85974605341788	0.0629214630099874	0.999851732555768
4930431P03Rik	0.93422788977396	0.995431148028662	2.06827370312053	0.481285985760394	0.630313255911596	0.999851732555768
4930432K21Rik	95.0493252403645	-0.0596459057174218	0.232121258109134	-0.256960117325311	0.79720956126557	0.999851732555768
4930433N12Rik	14.124987300616	-0.235754412302936	0.55085731688672	-0.427977273017538	0.668667666885092	0.999851732555768
4930444F02Rik	1.15224776846685	-2.44091679824276	1.86210980207326	-1.31083397741909	0.189913860523361	0.999851732555768
4930444M15Rik	158.013658931497	0.163037018720851	0.264031983010141	0.617489657359384	0.536911801098297	0.999851732555768
4930444P10Rik	1.40961023504312	-1.5900543545205	1.67320417503807	-0.950305036433654	0.341957280537668	0.999851732555768
4930447C04Rik	310.901616662249	-0.162965667513916	0.257053478931343	-0.633975732176116	0.526096659757991	0.999851732555768
4930447K03Rik	2.05970989519162	0.431951661147423	1.38650131720274	0.311540750656396	0.75538956857698	0.999851732555768
4930449E01Rik	4.4592486606322	0.317881372426617	0.891135925000407	0.356714799065554	0.7213053254152	0.999851732555768
4930451C15Rik	2.87115137469053	-0.172983100727565	1.14149914663396	-0.151540280373976	0.879549538569637	0.999851732555768
4930451G09Rik	39.1933967010381	0.0361005811720705	0.340049622724808	0.106162685559824	0.915453276200188	0.999851732555768
4930452B06Rik	207.932515410877	-0.197051022216107	0.185414555113693	-1.06275918897132	0.287891171386134	0.999851732555768
4930453H23Rik	1.86680339995838	0.190765762686629	1.37157568805548	0.139085115278678	0.889382890185897	0.999851732555768
4930453N24Rik	1368.34493832107	-0.458394512536445	0.141968260465695	-3.22885207603999	0.00124288164965649	0.190427957875881
4930455B14Rik	9.77439745746555	-0.634789075593167	0.637408360764823	-0.995890726678714	0.319303241485443	0.999851732555768
4930455D15Rik	6.49216372318885	0.981816937012332	0.799853398631552	1.22749611202765	0.219636182228632	0.999851732555768
4930461G14Rik	339.549074528316	-0.0523285116891375	0.17353539273805	-0.301543741962349	0.762999899968317	0.999851732555768
4930465K10Rik	28.6213287589642	0.131784041226465	0.41488412608808	0.317640596349273	0.750757576271364	0.999851732555768
4930467D21Rik	4.85370662093748	-0.00947205609442969	0.850918695990855	-0.0111315642012072	0.991118480207384	0.999851732555768
4930467E23Rik	1.43686085701683	0.400385378680532	1.54276610793188	0.259524354743092	0.79523069320069	0.999851732555768
4930467K11Rik	2.63043044030226	0.144820039339752	1.20629753613257	0.12005333261647	0.90444090010599	0.999851732555768
4930469G21Rik	0.455543470392632	0.87955474859588	2.90087335235625	0.30320342936773	0.761734835701059	0.999851732555768
4930470H14Rik	0.917992117986689	0.653140069257044	2.01539246473186	0.324075871417899	0.745880593801923	0.999851732555768
4930470P17Rik	0.947830871358737	-0.810266612034463	1.94877047433956	-0.415783501804676	0.677568432427956	0.999851732555768
4930471C04Rik	0.828362690564534	3.20432461626148	2.14498270879417	1.49386967229346	0.135209686648819	0.999851732555768
4930471M09Rik	58.1737645847409	0.101366021741741	0.350117655355865	0.289519880506199	0.772183568564216	0.999851732555768
4930474N09Rik	2.61822731438905	-2.03024875368607	1.38586915769721	-1.46496423735959	0.142930675155948	0.999851732555768
4930478L05Rik	11.058139485091	-0.4904767719983	0.6543531110255	-0.749559777028684	0.453519883749785	0.999851732555768
4930479D17Rik	1.44156040856069	-0.680419160352803	1.67531313790947	-0.40614446634249	0.684636455223436	0.999851732555768
4930481A15Rik	14.3346854987715	-0.220865479876938	0.547681988718499	-0.403273221370185	0.68674723926034	0.999851732555768
4930483J18Rik	0.878301157255128	-2.04276836713451	2.13318374209962	-0.957614820898589	0.338257022849474	0.999851732555768
4930483O08Rik	1.06021194956459	-0.0168780320260629	1.87488681674995	-0.00900216049058379	0.99281741214232	0.999851732555768
4930486L24Rik	11.7997586285041	0.318729002872479	0.55412449466964	0.575193852533988	0.565160199910797	0.999851732555768
4930500J02Rik	750.902298886044	-0.143252932602422	0.163256730605457	-0.877470301353894	0.380231243024316	0.999851732555768
4930502E09Rik	10.3533598040834	0.15127205221993	0.578458473585272	0.261508922641152	0.793700069588978	0.999851732555768
4930502E18Rik	23.1823026756103	-0.152775562094355	0.431225854837288	-0.354282008790964	0.723127549416967	0.999851732555768
4930503B20Rik	1.24180880874549	0.903518980859966	1.75482887130334	0.514875835265298	0.606639787953682	0.999851732555768
4930503E14Rik	4.96225551226476	0.442294396849419	0.822605087124061	0.537675251189778	0.590801268203548	0.999851732555768
4930503L19Rik	545.336532216201	0.04485153682587	0.175270404543515	0.255899088854642	0.798028758194098	0.999851732555768
4930505A04Rik	1.71362230517632	0.0650887219850588	1.44280960959556	0.045112481613776	0.964017652663008	0.999851732555768
4930506C21Rik	1.64041038945967	-0.620348171916011	1.48074455065213	-0.418943410355827	0.675257490357235	0.999851732555768
4930506M07Rik	47.6438759689667	-0.108368649585209	0.316631635126112	-0.34225465039855	0.732159260671869	0.999851732555768
4930507D05Rik	157.719040011592	-0.355471219439433	0.318066085316493	-1.11760176846809	0.263737113152804	0.999851732555768
4930509E16Rik	12.9983418819307	0.195267371795827	0.52502993583164	0.371916644117685	0.709954912432666	0.999851732555768
4930513N10Rik	81.9130218331023	-0.270080041009177	0.28506922659507	-0.947419138274139	0.343425242699187	0.999851732555768
4930515G01Rik	87.2251598443468	-0.101117673623641	0.28264327863762	-0.35775722002321	0.720525007862715	0.999851732555768
4930518P08Rik	2.08247964485756	-0.306438277952314	1.41426910796777	-0.216676074041276	0.828460795200326	0.999851732555768
4930519F09Rik	2.65269454709451	-0.656108834529761	1.26959650180673	-0.516785320057252	0.605306028773399	0.999851732555768
4930519F16Rik	209.613886234887	-0.0253516392004708	0.213267283057816	-0.118872612981139	0.905376279560987	0.999851732555768
4930519G04Rik	1.76593303045445	-0.624823575689584	1.45416658382632	-0.429678128103796	0.667429795763025	0.999851732555768
4930520O04Rik	10.5642679248265	0.738390480232882	0.600734171259485	1.22914679330591	0.219016773544811	0.999851732555768
4930523C07Rik	7.97907639967099	0.56910913022483	0.663491518990437	0.857748914546461	0.391031123814378	0.999851732555768
4930524B15Rik	27.4085032756041	-0.431081679643101	0.398932457808916	-1.08058813266476	0.279880363761063	0.999851732555768
4930524O08Rik	0.593358843119619	0.145384514814579	2.64887706447974	0.0548853386833692	0.956229812307722	0.999851732555768
4930525D18Rik	1.75860038188105	-2.05926165479185	1.54944393103772	-1.32903270234031	0.183837181028758	0.999851732555768
4930525G20Rik	34.2313091327409	-0.25684005126987	0.359759242902918	-0.713922036296866	0.475275390196328	0.999851732555768
4930526I15Rik	110.456831417716	0.107215733287228	0.23878046358643	0.449013841739277	0.653421671545308	0.999851732555768
4930526L06Rik	85.0585817706776	-0.128958738466274	0.308638778430619	-0.417830640472364	0.676070946757337	0.999851732555768
4930527F14Rik	1.36913112952841	0.931699133734174	1.69732204509894	0.548923014594949	0.583058283309106	0.999851732555768
4930528A17Rik	62.4792287931798	-0.325785556912028	0.34099920389624	-0.955385095301157	0.339382988554858	0.999851732555768
4930528D03Rik	5.42783311540383	0.529806514828141	0.793837201092826	0.66739945431984	0.504517014366201	0.999851732555768
4930529C04Rik	0.44110487879528	0.82970010301411	2.9314069332696	0.283038186748329	0.777147564538481	0.999851732555768
4930529M08Rik	4.14137295594091	0.0833362805244976	0.898252110829732	0.0927760475258091	0.926081480227683	0.999851732555768
4930538K18Rik	4.28002393868047	0.377829937814234	0.896192474947781	0.421594633269208	0.6733209241836	0.999851732555768
4930539E08Rik	254.468905329874	0.298266895822381	0.2031000198836	1.4685714752432	0.141949056470668	0.999851732555768
4930539J05Rik	38.1574634383486	0.184386818899805	0.336631727093379	0.547740465498838	0.583870122594718	0.999851732555768
4930539M17Rik	0.451025658767009	-2.29943420900548	2.82676663841959	-0.813450313780079	0.415959922394028	0.999851732555768
4930539N22Rik	0.54235806086702	-2.50498738659352	2.66945733867345	-0.938388244795227	0.348044924797202	0.999851732555768
4930543E12Rik	2.21448360377078	0.894914749220941	1.24801748017476	0.717069082314159	0.473331471778884	0.999851732555768
4930544D05Rik	1.15619080852191	-1.44165621678112	1.87218829319326	-0.77003804693287	0.441277323974429	0.999851732555768
4930546K05Rik	0.921821805267037	-0.793435112518106	1.98453442368985	-0.399809196074749	0.689297056918198	0.999851732555768
4930547E08Rik	7.86398331138052	-0.481485719367563	0.705544340180004	-0.682431552416283	0.494966110072137	0.999851732555768
4930548H24Rik	9.45735211401133	-0.377052411729127	0.638181514997729	-0.590823148067001	0.554638923360637	0.999851732555768
4930549C01Rik	0.432235888473984	-2.24945707985778	2.86585231499348	-0.784917306481266	0.432502054339886	0.999851732555768
4930549G23Rik	9.49573331718607	0.159970083695493	0.595914415168651	0.268444729014013	0.78835701373059	0.999851732555768
4930550C14Rik	5.02074205821515	-0.579529865033639	0.872974525722595	-0.663856559335382	0.506782121866915	0.999851732555768
4930550L24Rik	7.29740876491865	-0.806639247925066	0.753919584691648	-1.06992743563623	0.284651972641939	0.999851732555768
4930552P12Rik	11.3998023246019	0.106197203227443	0.564756037865494	0.188040846148042	0.850844631672695	0.999851732555768
4930555B11Rik	0.740485784528142	-1.73706633735474	2.24962118330724	-0.772159486336727	0.440019973461212	0.999851732555768
4930555G01Rik	1.8231697059988	-0.694749453984087	1.36807198791064	-0.507831064537129	0.611571822282732	0.999851732555768
4930556C24Rik	1.4256985211631	-0.105935209144902	1.5980907182683	-0.0662886079832152	0.947148052788817	0.999851732555768
4930556G01Rik	0.400251582063839	2.10513656019822	3.28975674848699	0.639906449364807	0.522233420768942	0.999851732555768
4930556M19Rik	78.3285194334188	-0.107115763351381	0.272118225330313	-0.393636858469725	0.693849164643645	0.999851732555768
4930556N09Rik	0.772435958045702	-0.31844840358377	2.24853304848308	-0.141624960237344	0.887376250239477	0.999851732555768
4930558C23Rik	1.12015010928199	-2.2950983044552	2.02667847001615	-1.13244322590396	0.257448140551743	0.999851732555768
4930558J18Rik	79.5452415792594	-0.236676607067802	0.2754630772482	-0.859195393561037	0.390232724376155	0.999851732555768
4930558K02Rik	1.52984563870639	1.29150721367591	1.63024755354226	0.792215397514126	0.428235092018331	0.999851732555768
4930562C15Rik	3.23541303807146	0.0995134539609949	1.01423021216682	0.0981172250315764	0.921839209925017	0.999851732555768
4930563D23Rik	0.676717937530388	2.90589238484401	2.47180094640299	1.17561747400118	0.239747769646203	0.999851732555768
4930563E18Rik	1.18994066182761	-0.376420041285794	1.79491726260715	-0.209714424796961	0.833890566522412	0.999851732555768
4930563E22Rik	142.843696390521	0.274090776805296	0.214421168070318	1.27828226696074	0.20114991811658	0.999851732555768
4930565N06Rik	0.317728097665646	1.83309718247202	3.57936292286209	0.512129454871332	0.608560411231121	0.999851732555768
4930570G19Rik	7.18071628898319	0.193780272823344	0.737452538167494	0.262769822861918	0.792727996237541	0.999851732555768
4930577N17Rik	32.6822494010502	-0.596016519498865	0.364679031857957	-1.63435916910905	0.102183456382582	0.999851732555768
4930578M01Rik	10.2677253416641	-0.46801979867735	0.62121993799308	-0.753388244732358	0.451216644658486	0.999851732555768
4930579G18Rik	3.75604732399716	1.13409675870392	0.976581089753882	1.16129297464662	0.24552277554387	0.999851732555768
4930579G24Rik	175.991705240726	-0.396091266988694	0.197591193914182	-2.00459979588323	0.0450058484897636	0.999851732555768
4930579K19Rik	45.0590237248469	-0.19891672198868	0.341559024654978	-0.582378762176211	0.560311583608606	0.999851732555768
4930581F22Rik	30.9516141334004	-0.0652816116052632	0.371559561466685	-0.175696223096971	0.860532602680554	0.999851732555768
4930583K01Rik	4.28855317750467	-0.258214829956787	0.886742608465862	-0.291194792594347	0.770902345003582	0.999851732555768
4930590J08Rik	6.08721852586531	0.118799545299504	0.781276560398701	0.152058248411904	0.87914099414231	0.999851732555768
4930590L20Rik	4.77993877408587	-0.0808672176188251	0.853401408016331	-0.0947587112690557	0.924506482877699	0.999851732555768
4930591A17Rik	28.0152302267507	0.406681017440528	0.399211911228974	1.01870962764753	0.308340840517668	0.999851732555768
4930592I03Rik	0.400251582063839	2.10513656019822	3.28975674848699	0.639906449364807	0.522233420768942	0.999851732555768
4930593A02Rik	0.317728097665646	1.83309718247202	3.57936292286209	0.512129454871332	0.608560411231121	0.999851732555768
4930593C16Rik	0.901347900731762	-0.579276663911426	2.02545359209899	-0.285998487534399	0.774879279968479	0.999851732555768
4930594C11Rik	17.4619077738347	0.414586476584143	0.461380800257327	0.898577652890877	0.368877666295284	0.999851732555768
4930595M18Rik	0.42727549848812	-0.680711190200324	2.96244521175795	-0.229780178718101	0.818262587736119	0.999851732555768
4930596I21Rik	8.20507208565135	-0.128295196516002	0.724371228833143	-0.177112496202626	0.859420026549385	0.999851732555768
4930598F16Rik	0.634620585318715	0.248193360432114	2.4184258964148	0.102625993544002	0.918259811895881	0.999851732555768
4930599N23Rik	1.20249185376196	1.37462272970716	1.7400950389078	0.789969914844397	0.429545338494356	0.999851732555768
4931402G19Rik	0.519999441735662	0.881636249058182	2.7809792614651	0.317023669063145	0.751225642573984	0.999851732555768
4931406C07Rik	153.035502572403	0.226238273127872	0.231836661062222	0.975852016205293	0.329137803561472	0.999851732555768
4931406H21Rik	5.43780418363683	-0.0477034863667542	0.845785537232756	-0.0564013975964056	0.955022043608552	0.999851732555768
4931406P16Rik	1701.32654646215	0.040207497501201	0.147609993868473	0.272390076359109	0.785322102250534	0.999851732555768
4931408D14Rik	4.25460505797466	-0.246681600148078	0.911285660349578	-0.270696238162519	0.78662467034041	0.999851732555768
4931409K22Rik	9.47207069131335	0.0508445832178698	0.636328009431873	0.0799031041604861	0.936314320962942	0.999851732555768
4931414P19Rik	62.6059482382546	-0.19223492191865	0.279597578495669	-0.687541440641008	0.491741595721987	0.999851732555768
4931419H13Rik	0.472074334872845	-0.805292427993626	2.86856438632694	-0.280730121252312	0.778917403979099	0.999851732555768
4931428F04Rik	105.924774473503	-0.0860215257366392	0.237608647814707	-0.362030281842775	0.717329401504939	0.999851732555768
4931429I11Rik	0.604668479171953	-1.06759085988109	2.65834689090889	-0.401599529215723	0.687978776390461	0.999851732555768
4931429P17Rik	1.88777316300913	-1.55919596983276	1.41152231383051	-1.10462013568988	0.269324222352991	0.999851732555768
4931431C16Rik	15.0269166440243	-0.135293546664751	0.556922850079429	-0.242930500419323	0.80805923726957	0.999851732555768
4931440F15Rik	23.8753942075954	-0.192583043743334	0.396252374324285	-0.486011078348084	0.626959311332494	0.999851732555768
4931440J10Rik	4.9494434818884	-0.0691608024958458	0.831228703200666	-0.0832030970893336	0.933690050159702	0.999851732555768
4931440L10Rik	34.8530071227175	-0.909665664186927	0.349276352009981	-2.60442958405879	0.00920273291439841	0.604998104610043
4931440P22Rik	29.1723318064672	-0.421843012272007	0.42475935586483	-0.993134127471106	0.320644594623418	0.999851732555768
4932411N23Rik	0.772322605270988	-3.06474827413386	2.182943481227	-1.40395218680202	0.160333087872397	0.999851732555768
4932412D23Rik	14.0137259355904	-0.518354675752577	0.568012776403621	-0.912575732951898	0.361465722046619	0.999851732555768
4932416H05Rik	102.770279992197	-0.0377692799364179	0.246794411478157	-0.153039445707873	0.878367168492676	0.999851732555768
4932418E24Rik	7.11633923069524	0.775638013813152	0.739105304156033	1.04942828775777	0.29398104451646	0.999851732555768
4932438A13Rik	2708.24279685843	-0.0640161326101522	0.162875413854961	-0.393037421026343	0.694291842891339	0.999851732555768
4932438H23Rik	0.630938383705667	0.0283441308252323	2.59726749264542	0.0109130580140449	0.991292812329971	0.999851732555768
4932702P03Rik	1.22850091985366	1.34263710793536	1.72950175955919	0.776314392578339	0.437563377090203	0.999851732555768
4933400A11Rik	1.27077751238534	0.0787341037364589	1.73076838182079	0.0454908378055934	0.963716077711837	0.999851732555768
4933401D09Rik	2.61375446839463	0.407687146548335	1.16007909619685	0.351430473908958	0.725265423661379	0.999851732555768
4933402D24Rik	4.11816581257988	1.05995924822192	0.982059037202342	1.07932334825969	0.280443608035268	0.999851732555768
4933402E13Rik	47.8165861317158	-0.114525428331837	0.328388725046015	-0.348749575113425	0.727277322519653	0.999851732555768
4933404K08Rik	2.34537477339204	0.0817509242954994	1.18569562198643	0.0689476479288504	0.945031291168048	0.999851732555768
4933404O12Rik	398.71488954548	-0.031107231132729	0.184531266628185	-0.168574311015853	0.86613148818899	0.999851732555768
4933405D12Rik	5.16099244721607	0.28677851305981	0.814782260086029	0.351969510270794	0.724861128493473	0.999851732555768
4933405L10Rik	5.76798228306019	0.392684755468439	0.836749248566458	0.469298007905232	0.638856638979637	0.999851732555768
4933406C10Rik	4.71849840551314	-0.337549848362498	0.906565586377285	-0.372339137327478	0.709640362625617	0.999851732555768
4933406I18Rik	2.54550056442395	0.292104713872889	1.1559342860091	0.252700103637715	0.800499967790745	0.999851732555768
4933406J08Rik	72.9316525161437	-0.0806964984771528	0.274009898411752	-0.294502129101523	0.768374236730245	0.999851732555768
4933406J10Rik	1.55351420086327	-1.96524307340687	1.68721485907656	-1.16478530451212	0.244105908817101	0.999851732555768
4933406M09Rik	3.36769574884025	-0.152896478742259	1.03257711562901	-0.148072697358898	0.882285396245531	0.999851732555768
4933407E24Rik	0.517853888697565	2.51333009854049	2.70427559272302	0.929391259272411	0.352686355969523	0.999851732555768
4933407K13Rik	295.759944813393	0.0498015423854368	0.179549064614123	0.27737010210812	0.781495936386643	0.999851732555768
4933408B17Rik	4.75663119216722	-0.468046341333326	0.861961941025589	-0.54300116867855	0.587128997778938	0.999851732555768
4933408N05Rik	1.85158516357061	-0.93850438460868	1.40241724895276	-0.669204821396413	0.503364831098575	0.999851732555768
4933411E08Rik	1.54742560777011	-1.78269886127021	1.6074009722732	-1.10905672699022	0.267405711031595	0.999851732555768
4933411G11Rik	27.9718458441235	0.293181181661645	0.406444638446464	0.721331157872468	0.470705791181886	0.999851732555768
4933411K16Rik	4.88054879744353	0.367381309010513	0.857494004186937	0.428436009134383	0.66833371286725	0.999851732555768
4933411K20Rik	461.337857471259	0.0557066574487424	0.169727884581091	0.328211581651614	0.742751691563402	0.999851732555768
4933412E12Rik	3.07440343620054	0.299850297225704	1.05975898373198	0.282941972494321	0.777221319220018	0.999851732555768
4933413G19Rik	17.9023543683112	-0.0700442870436586	0.445196377202551	-0.157333461435133	0.874982050233616	0.999851732555768
4933413J09Rik	2.04411746758713	-2.2935757113843	1.48793795264107	-1.54144580243635	0.123208323914956	0.999851732555768
4933416C03Rik	9.565278445105	-0.139161522288861	0.632659041713134	-0.219962907527623	0.825900042717768	0.999851732555768
4933416M07Rik	3.43568631477068	-0.158323718508338	0.999241118113849	-0.158443958758609	0.874106977149128	0.999851732555768
4933417D19Rik	7.49186824956423	-0.246175192793828	0.689486345904217	-0.357041432736402	0.721060788343734	0.999851732555768
4933421O10Rik	64.0366961126811	-0.178029120778806	0.294298632235093	-0.604926769202895	0.545227655580534	0.999851732555768
4933422A05Rik	3.88029415485901	0.840594528659817	0.951133680856858	0.883781686610594	0.376814074162305	0.999851732555768
4933422H20Rik	1.69042807603239	0.174918220360949	1.46558760768775	0.119350231568154	0.904997888826299	0.999851732555768
4933424G05Rik	3.48616542013925	-0.03636648570779	0.992004516526718	-0.0366595969090132	0.970756423968289	0.999851732555768
4933425L06Rik	0.958584576276116	-0.722816313637302	2.13344526594435	-0.338802370595317	0.734758615316074	0.999851732555768
4933426M11Rik	2555.99810623289	-0.158937424771571	0.182228717607661	-0.872186485522903	0.383106650938393	0.999851732555768
4933427D06Rik	22.9201177630739	-0.217120059998912	0.408985725496978	-0.530874420458267	0.595505804634752	0.999851732555768
4933427D14Rik	248.765269590657	-0.0918077338268174	0.218630691077014	-0.419921527826473	0.674542780552791	0.999851732555768
4933427E11Rik	32.4511295558273	-0.328793673559469	0.385790918627844	-0.852258717568833	0.394070513339174	0.999851732555768
4933427G17Rik	5.96413671607028	-0.287934501725106	0.752866846443884	-0.382450765477514	0.702127041592388	0.999851732555768
4933428G20Rik	1.44408015281551	0.409187623534158	1.56153669532177	0.262041631656846	0.793289345847441	0.999851732555768
4933430H16Rik	0.82824933778982	0.493218728077676	2.06318959974466	0.239056424159329	0.811061830675154	0.999851732555768
4933430I17Rik	14.4769572098032	0.513669235356513	0.536651496313866	0.957174700685244	0.338479084308147	0.999851732555768
4933431E20Rik	14.562336834175	0.40219531238209	0.514408806864611	0.781859305313071	0.434297263192221	0.999851732555768
4933433C11Rik	11.5340169083692	0.389771282767927	0.609562359145223	0.639428069860638	0.522544493236433	0.999851732555768
4933433G08Rik	0.313210286040022	-1.76075647055359	3.60018366274876	-0.489074068296072	0.624789259582803	0.999851732555768
4933433G15Rik	54.5102508746073	0.245669943247989	0.305629079845611	0.803817304858851	0.421502494212654	0.999851732555768
4933433G19Rik	4.98795908111029	-0.939652799526006	1.01879887232314	-0.922314330190947	0.356364641365749	0.999851732555768
4933434E20Rik	654.060074171293	-0.0132418311822364	0.201895379232174	-0.0655875891394655	0.947706170269155	0.999851732555768
4933434I20Rik	0.694672097810836	0.297604180977321	2.35759788588965	0.126231951071257	0.899548320353172	0.999851732555768
4933438B17Rik	0.469372850699792	2.40312095517549	2.78859694145716	0.861767048313465	0.388815721239513	0.999851732555768
4933438K21Rik	4.7427393610007	-0.768232023658125	0.913639811772469	-0.840847797741813	0.400433206098287	0.999851732555768
4933439C10Rik	91.5756455902379	0.26288700599432	0.259215063696212	1.01416562080054	0.310503730197033	0.999851732555768
4933439K11Rik	3.99889497098793	0.0302457403434099	1.01641232497752	0.0297573529955758	0.976260571070443	0.999851732555768
4933440J02Rik	3.94487179350079	-0.612768788244475	1.02424314887826	-0.598264961709112	0.5496631518946	0.999851732555768
5031414D18Rik	0.745003596153765	0.698455312831821	2.2549027215111	0.30974964293083	0.756751348453702	0.999851732555768
5031425E22Rik	1243.145228205	-0.259062983711689	0.204782103108872	-1.26506652573032	0.205847481240234	0.999851732555768
5031434C07Rik	16.0859769790349	-0.0674047686703338	0.496665754542044	-0.135714548574997	0.892046946036976	0.999851732555768
5031434O11Rik	0.761386974966678	1.62558485830525	2.28257367205282	0.712171912875561	0.476358327313246	0.999851732555768
5031439G07Rik	419.043276531975	0.336897467090116	0.170172344221063	1.97974276391509	0.0477324407078401	0.999851732555768
5033404E19Rik	2.82623918553109	-0.878586466921536	1.12650391243795	-0.779923138500358	0.435436117979489	0.999851732555768
5033406O09Rik	18.3435943108525	0.153198102702952	0.491498514917683	0.31169596255771	0.755271596621016	0.999851732555768
5133400J02Rik	142.282515162805	0.0706943660884433	0.233828628256992	0.302334092345382	0.762397391669757	0.999851732555768
5330411J11Rik	78.2843339447397	-0.260270021141474	0.303851159033344	-0.856570769614579	0.391682145871392	0.999851732555768
5330413P13Rik	3.17524817280463	-0.531990489721612	1.04845738069898	-0.50740306617609	0.611872034755159	0.999851732555768
5330417C22Rik	4.38092886926238	0.628530890248909	0.919037129155355	0.683901520743306	0.494037353683935	0.999851732555768
5330426P16Rik	18.3851824081015	-0.0850996600169897	0.441232264848819	-0.192868171247966	0.847062212656258	0.999851732555768
5330434G04Rik	4.40049846981452	1.07084588358301	0.92351088505662	1.15953791223301	0.246236992223894	0.999851732555768
5430402O13Rik	6.9434219024311	0.20708831567975	0.692494326976071	0.299046948996747	0.764904223527308	0.999851732555768
5430403N17Rik	2.33369094612297	-0.783984542017165	1.20367011274369	-0.651328411096062	0.514834512086756	0.999851732555768
5430405H02Rik	41.7377790894296	0.197982388875304	0.346536307535009	0.571317880898535	0.56778418308487	0.999851732555768
5430416N02Rik	1842.99384892279	0.0161124330759411	0.217486073578677	0.0740848956938494	0.940942833721201	0.999851732555768
5430416O09Rik	4.13887473718862	0.120969465325171	0.952526894244472	0.126998477477239	0.898941603589899	0.999851732555768
5430417L22Rik	88.3328464480347	0.121104600135125	0.243293562145234	0.497771494926903	0.618645109429939	0.999851732555768
5430421F17Rik	0.910137977997974	-3.30723209240808	2.084610309148	-1.58649896236951	0.112626167336073	0.999851732555768
5430435G22Rik	2.93140096793826	-0.597029154824257	1.07739389684325	-0.554141949915947	0.579481702589355	0.999851732555768
5530601H04Rik	378.522181629285	-0.14900205416539	0.209167615621068	-0.712357186474434	0.476243620216131	0.999851732555768
5730403I07Rik	0.538066954790825	1.12217089608895	2.75431046611692	0.407423531186375	0.683696947087352	0.999851732555768
5730405O15Rik	195.810936709806	-0.208672790175747	0.263740183213243	-0.79120590436167	0.428823846589051	0.999851732555768
5730408K05Rik	2051.29493787164	-0.268574604008988	0.287796619494342	-0.933209724564773	0.350711694749267	0.999851732555768
5730409E04Rik	50.1271931706225	0.297739740779938	0.304566998767926	0.977583723727107	0.328280250590896	0.999851732555768
5730416F02Rik	3.22225263484693	-0.231333993472881	1.00598246231715	-0.229958276747722	0.818124191223907	0.999851732555768
5730420D15Rik	27.5441316962568	0.259809274764218	0.380967490300956	0.68197229784351	0.495256467766109	0.999851732555768
5730422E09Rik	12.488861431866	0.581815879334671	0.55322199201778	1.05168610020835	0.292943590279949	0.999851732555768
5730455P16Rik	477.167061040713	0.0730695964086442	0.165800539351414	0.440707833005133	0.659424525144941	0.999851732555768
5730457N03Rik	8.79145437253205	0.432196468194149	0.664531732041767	0.650377472368745	0.515448425244034	0.999851732555768
5730480H06Rik	41.5054693467116	-0.543979441421802	0.327274747649886	-1.66214914327501	0.0964828741339574	0.999851732555768
5730488B01Rik	1.67230728282199	0.0717491735919978	1.39907111551031	0.0512834356999982	0.959099667131713	0.999851732555768
5730507C01Rik	15.5560139844675	-0.569749882170519	0.506776726105741	-1.12426213127167	0.260901838359339	0.999851732555768
5730508B09Rik	68.1766669023456	-0.239146582505694	0.29903127602368	-0.799737691942149	0.423862789969229	0.999851732555768
5730522E02Rik	1.02397066997083	1.12407232598756	1.92409986620231	0.584206852114279	0.559081152038156	0.999851732555768
5730559C18Rik	116.465453984574	0.434638186297653	0.263599626788314	1.64885736597303	0.0991768592253351	0.999851732555768
5830415F09Rik	633.94547805616	0.0113729527237949	0.21149449052044	0.0537742269115788	0.957115043745708	0.999851732555768
5830416I19Rik	1.64762968525834	-0.61761162458383	1.5744781116179	-0.392264344627303	0.694862905668765	0.999851732555768
5830416P10Rik	39.9358818759341	-0.102675611592887	0.418271940261917	-0.245475734108755	0.806088094854034	0.999851732555768
5830417I10Rik	881.829759973952	0.121917110020386	0.212643480833462	0.573340454842673	0.56641419899768	0.999851732555768
5830418K08Rik	2510.52190518796	-0.0477115040654499	0.221768178680979	-0.215141344214603	0.829657120520429	0.999851732555768
5830418P13Rik	11.3556785870527	-0.408302104643158	0.601158940933992	-0.679191602821043	0.49701646719294	0.999851732555768
5830428M24Rik	1.27431460657096	-0.0176150957669407	1.6116118590385	-0.0109301105400465	0.991279207194193	0.999851732555768
5830444B04Rik	1.3037450358337	-0.404674922398763	1.76091156593881	-0.22980990654293	0.818239486428179	0.999851732555768
5830454E08Rik	38.8615257751794	0.182809837339324	0.330002265932504	0.553965400276113	0.579602525145529	0.999851732555768
5930403L14Rik	23.3704554728987	0.075136576646984	0.433433279515045	0.1733521171495	0.862374660178914	0.999851732555768
5930412G12Rik	23.993563092634	0.247699040743523	0.39729355519383	0.623466042943174	0.532978310130221	0.999851732555768
5930430L01Rik	63.282545752401	-0.132425745878946	0.273188281550329	-0.484741677525246	0.627859598472585	0.999851732555768
6030407O03Rik	1.61860770146327	0.0771757243947113	1.73425221120741	0.0445008655003995	0.96450516209249	0.999851732555768
6030408B16Rik	1.78494919946985	0.820795996953831	1.36371116001124	0.601884050686412	0.547251321589218	0.999851732555768
6030419C18Rik	49.7819043374374	0.220985321574402	0.313879267423827	0.704045614060927	0.481404367602545	0.999851732555768
6030443J06Rik	109.516513897251	-0.295222442473371	0.23275739608688	-1.26836975940036	0.204665935672541	0.999851732555768
6030458C11Rik	1277.47623432234	-0.0435934143013737	0.167435862995487	-0.260358883225326	0.79458695593452	0.999851732555768
6030466F02Rik	0.767362215285123	-1.77737427551037	2.25503710940178	-0.788179612699089	0.430591652489772	0.999851732555768
6230400D17Rik	121.39694694363	0.342447483024462	0.280190224030965	1.22219639963819	0.22163336507451	0.999851732555768
6330403A02Rik	6.63487422861707	0.463456766057935	0.78511403628798	0.590305031673053	0.554986166624773	0.999851732555768
6330403K07Rik	15.5255961852752	0.486495020828417	0.492815092057952	0.98717557288446	0.323556574551113	0.999851732555768
6330407A03Rik	0.8943894433751	0.0784860670259739	1.95363230383394	0.0401744314280367	0.967954061933229	0.999851732555768
6330408A02Rik	108.194915938291	0.0197019546420355	0.251386979532211	0.0783730115167363	0.937531341171825	0.999851732555768
6330410L21Rik	19.8893971227489	-0.240425494670195	0.520560114102606	-0.461859232309155	0.644182270929719	0.999851732555768
6330416G13Rik	255.624285659455	0.0749944737845662	0.193781894531891	0.38700454428793	0.698752843738821	0.999851732555768
6330418K02Rik	131.765671033981	-0.00418499896554779	0.208067625386885	-0.020113647943865	0.983952712863422	0.999851732555768
6330419J24Rik	372.022457775873	-0.29324603411058	0.196914270650022	-1.48920661332753	0.136432969864478	0.999851732555768
6330549D23Rik	120.969707774673	-0.332017414582485	0.238062316765625	-1.39466598113199	0.163116587990971	0.999851732555768
6430411K18Rik	798.135651024552	0.00259656027717163	0.214526404048314	0.0121036862044583	0.990342891442381	0.999851732555768
6430503K07Rik	1.25326593046513	-0.72333107591531	1.63197034233006	-0.443225625584941	0.657602545372079	0.999851732555768
6430531B16Rik	17.5623551859204	-0.132188899482613	0.462250336640909	-0.285968205979484	0.774902473053817	0.999851732555768
6430548M08Rik	31.0206318502265	-0.324446803256576	0.354139628347424	-0.916155034020315	0.359585586108661	0.999851732555768
6430550D23Rik	8.86020070839792	-0.524562816475796	0.645478222948337	-0.812673143455967	0.416405483092343	0.999851732555768
6430562O15Rik	1.30615142731381	-0.760196342993576	1.61984332696093	-0.469302388904375	0.638853507943066	0.999851732555768
6430571L13Rik	15.8684664291592	0.108970804776484	0.48456458096328	0.224883966054344	0.822069543071247	0.999851732555768
6430573F11Rik	8.91372907574999	0.946377755196711	0.631673784694698	1.49820647639211	0.134079613513968	0.999851732555768
6430706D22Rik	2431.73747864202	0.0502139259564756	0.137611417071769	0.364896510950739	0.715188658866382	0.999851732555768
6430710C18Rik	0.973230726160245	0.0756992029972682	2.04802327204855	0.0369620814521064	0.970515239684681	0.999851732555768
6530402F18Rik	3.80317095373999	-0.0868316837922635	0.92968623120436	-0.0933989133944445	0.925586653731537	0.999851732555768
6530411M01Rik	2.87938533535308	-0.702339120476408	1.2199006234388	-0.575734700828804	0.564794516524001	0.999851732555768
6720416L17Rik	2.29309848783355	-0.265470908296809	1.21308440760783	-0.218839601458823	0.82677499697309	0.999851732555768
6720483E21Rik	1.64464852220767	-1.05688187075553	1.494963238701	-0.706961778989212	0.479590230173955	0.999851732555768
6720489N17Rik	124.970017736476	-0.166804931090184	0.228975221872264	-0.728484635701052	0.466316970497226	0.999851732555768
6820408C15Rik	7.25782027872919	0.462486776458701	0.75278590843424	0.614366941884781	0.538972875761142	0.999851732555768
6820431F20Rik	5114.50461446704	0.0915161359010385	0.206515201488879	0.443144791479028	0.657661008780529	0.999851732555768
7420426K07Rik	1.26694782510499	1.24355588192491	1.78132581547858	0.698106921888857	0.485110329585049	0.999851732555768
8030423F21Rik	0.850607956921178	-1.90959792590827	2.06904025438791	-0.92293899157278	0.356038999443036	0.999851732555768
8030462N17Rik	1907.82470314131	-0.0168476447501106	0.143350201647335	-0.117527876183659	0.906441755114322	0.999851732555768
8430408G22Rik	2.09969613408482	0.828330443826412	1.29300415880198	0.640624732865433	0.521766526438057	0.999851732555768
8430419L09Rik	165.249125497812	-0.0485313712262879	0.226412967546377	-0.214348903034218	0.830274985016255	0.999851732555768
8430423G03Rik	0.474333240685657	0.880180026400982	2.86331969393249	0.307398446728155	0.758540110326663	0.999851732555768
8430427H17Rik	232.278830206306	0.480359237356589	0.247142492683791	1.94365295963568	0.0519373147979858	0.999851732555768
8430429K09Rik	43.0787685422152	0.524151453037473	0.342647489382884	1.52971047294548	0.126088410154147	0.999851732555768
8430431K14Rik	0.754167679168002	1.61106235330756	2.28769772252963	0.704228682592787	0.481290371454517	0.999851732555768
8430437L04Rik	3.47544566264576	-1.14289110776036	1.06816973733971	-1.06995271239077	0.284640594342914	0.999851732555768
9030025P20Rik	650.748838115608	-0.00195883789505689	0.209216691560337	-0.00936272283271419	0.992529737146121	0.999851732555768
9030204H09Rik	0.275630745453973	-1.62494768196262	3.77835723285087	-0.430067243995495	0.667146726786723	0.999851732555768
9030404E10Rik	5.10195578505653	0.00691171343739052	0.874287590125578	0.00790553762337833	0.993692359287518	0.999851732555768
9030612E09Rik	6.38752924712281	-0.115922224707001	0.74937845907758	-0.154691162126132	0.877064797724787	0.999851732555768
9030617O03Rik	157.397140436524	-0.159684524702381	0.223889433758787	-0.713229391943619	0.475703821392591	0.999851732555768
9030624G23Rik	22.3411099771455	-0.13376284292121	0.407608034495127	-0.328165373596946	0.742786627253137	0.999851732555768
9030624J02Rik	538.787419667506	-0.0918651084496384	0.168050410342066	-0.546652092444447	0.584617773360616	0.999851732555768
9030625G05Rik	0.816069652005279	1.84281775131526	2.21541657292139	0.831815458022508	0.405513117235648	0.999851732555768
9130008F23Rik	25.9454025106614	-0.329476136001564	0.385988480435014	-0.853590593248378	0.393331872416674	0.999851732555768
9130011E15Rik	754.298385481128	-0.0329479806245852	0.146248424947281	-0.22528776386113	0.821755418041039	0.999851732555768
9130019O22Rik	496.540333029525	0.00410717486743864	0.182711314964085	0.0224790395069182	0.982065831825906	0.999851732555768
9130023H24Rik	219.857633051657	-0.517831897557783	0.234737382302632	-2.20600524926266	0.0273836321697178	0.999851732555768
9130024F11Rik	22.3968316509758	-0.0547006116894338	0.447237619415891	-0.122307715886859	0.902655321484789	0.999851732555768
9130221H12Rik	129.509605064955	-0.0359879236165963	0.219895982117439	-0.16365885028939	0.86999971338927	0.999851732555768
9130230L23Rik	0.966620641651762	-0.839804873726083	1.96338677449572	-0.427732775138908	0.668845685000491	0.999851732555768
9130401M01Rik	348.679000830183	0.0154244959762042	0.207412007181922	0.0743664563386406	0.940718798835966	0.999851732555768
9130409I23Rik	0.469815429060033	-2.34517858944217	3.08629761687322	-0.759867932574212	0.447333531455426	0.999851732555768
9230102O04Rik	0.864550690003052	1.9205032953989	2.05539241085593	0.934373059497258	0.350111489571697	0.999851732555768
9230105E05Rik	8.17156642312323	-0.659481255804902	0.73049343915436	-0.902788745876125	0.366638025204955	0.999851732555768
9230110C19Rik	26.299043528581	-0.267602893645185	0.448653353825687	-0.596458025696951	0.550869286593469	0.999851732555768
9230112J17Rik	0.632361679505903	-1.30423103171804	2.39254517792054	-0.545122843971373	0.585669032299782	0.999851732555768
9230114K14Rik	125.484572289794	-0.563370996975664	0.285643577941792	-1.97228658538392	0.0485769001246664	0.999851732555768
9230116L04Rik	61.4707622072041	0.147800197460911	0.273044331462234	0.54130476420952	0.588297537229587	0.999851732555768
9230116N13Rik	51.886369133468	-0.245512336137035	0.330545943757568	-0.742747992445796	0.457634267720834	0.999851732555768
9330020H09Rik	578.947570184156	-0.0260736707824135	0.176910139462456	-0.147383699213842	0.88282917115752	0.999851732555768
9330102E08Rik	20.4421935041869	0.0436688624549156	0.422886839801853	0.103263706374445	0.917753679704723	0.999851732555768
9330111N05Rik	0.804941755871172	-1.84346398837355	2.0917807707814	-0.881289289070628	0.37816126189831	0.999851732555768
9330133O14Rik	130.920427944406	-0.375723805330493	0.21393955976145	-1.75621472601625	0.079051751173778	0.999851732555768
9330151L19Rik	96.2838342727025	0.221981943907275	0.23305214920737	0.952499020765327	0.340843962322868	0.999851732555768
9330159F19Rik	127.282651354757	-0.341299943952159	0.267867258844663	-1.27413833786264	0.202614393567674	0.999851732555768
9330159M07Rik	329.512056808573	-0.0317993952883675	0.207565797994902	-0.153201517762326	0.878239360801402	0.999851732555768
9330162012Rik	2.91467171587539	-0.327031271127126	1.14436193944454	-0.285776081722766	0.775049628507747	0.999851732555768
9330175E14Rik	2.40678088771383	1.48660216603366	1.2889285547263	1.15336273727704	0.24876152933011	0.999851732555768
9330182L06Rik	48.6620663661224	-0.119585308939317	0.313759895101538	-0.381136374681083	0.703102057694043	0.999851732555768
9330182O14Rik	1.10443601437875	-1.14422376804315	1.859633049716	-0.615295457465598	0.538359616929598	0.999851732555768
9430008C03Rik	2768.26614848855	0.133831582771739	0.166138187089942	0.805543777236999	0.420505954755156	0.999851732555768
9430015G10Rik	559.733749990826	-0.22746315963171	0.160956774334084	-1.41319407382994	0.15759866853186	0.999851732555768
9430016H08Rik	398.778159344533	0.0151529215286452	0.212150130556563	0.0714254640753339	0.943059143959783	0.999851732555768
9430018G01Rik	4.21921841429779	0.85704374551998	0.990945190770365	0.864875023868586	0.387107387444683	0.999851732555768
9430020K01Rik	449.385652709789	-0.0281710910757379	0.200500315736191	-0.140503973633658	0.888261813129544	0.999851732555768
9430021M05Rik	0.454934259102439	2.36069417511239	3.11807575574209	0.757099685844727	0.448990142270255	0.999851732555768
9430037G07Rik	309.910344755464	-0.0479651621358676	0.20749485469475	-0.231163139955591	0.817188064562811	0.999851732555768
9430038I01Rik	151.207613207192	-0.0611566693370478	0.206726570829751	-0.295833617766596	0.767357148207285	0.999851732555768
9430041J12Rik	15.279949115152	0.494873747737249	0.494276438914435	1.00120845093107	0.316726041730984	0.999851732555768
9430060I03Rik	116.390449372057	-0.149273661234597	0.25813482338151	-0.57827789090656	0.563076518687964	0.999851732555768
9430069I07Rik	7.49306514664208	-0.707660975288572	0.693324832499713	-1.02067738254401	0.307407313638076	0.999851732555768
9430076C15Rik	3.3048826795556	-0.238100947048545	1.15357925547911	-0.206401897327511	0.836476988887797	0.999851732555768
9430083A17Rik	596.33110561366	-0.120644854524273	0.201211748918131	-0.59959150085893	0.548778512786853	0.999851732555768
9430091E24Rik	31.6229330245133	0.195678206614525	0.371379394750001	0.526895701217481	0.598266019253677	0.999851732555768
9530026P05Rik	4.26828683125617	-0.0506722769698841	0.897309286182122	-0.0564713613802938	0.95496630941481	0.999851732555768
9530027J09Rik	3.61124786101367	0.235748741221805	1.02612607953924	0.229746369303529	0.818288861013871	0.999851732555768
9530051G07Rik	22.1646236786847	-0.304217184820327	0.424115409328582	-0.717298117750388	0.473190168397045	0.999851732555768
9530053A07Rik	43.2667996423467	-0.376176586870827	0.364511268460594	-1.03200262768144	0.302070886539601	0.999851732555768
9530059O14Rik	50.9165172891315	0.868857403037203	0.300238772185741	2.89388807685268	0.00380503765516121	0.394087112229239
9530068E07Rik	717.148229237047	0.0951246584348727	0.158500768208594	0.600152664936516	0.548404496734504	0.999851732555768
9530077C05Rik	15.2882648594053	0.647609460178191	0.489491543104125	1.32302481891997	0.185827124358998	0.999851732555768
9530080O11Rik	10.7122421060992	-0.637692534922652	0.589265234079683	-1.08218251823155	0.27917143483891	0.999851732555768
9530082P21Rik	10.4692095893314	0.737306298782614	0.582997201969421	1.26468239691704	0.205985202653071	0.999851732555768
9530091C08Rik	11.9893352239542	-0.118109775590101	0.61336858842204	-0.192559217768147	0.847304186605915	0.999851732555768
9630001P10Rik	2.31877802151267	1.25522874147531	1.3042016746967	0.962449877061554	0.335823669560842	0.999851732555768
9630033F20Rik	1225.26511176674	0.301011515424554	0.146911129000702	2.04893609811626	0.0404683639305767	0.999851732555768
9830132P13Rik	0.317728097665646	1.83309718247202	3.57936292286209	0.512129454871332	0.608560411231121	0.999851732555768
9830147E19Rik	506.789985690353	-0.108380681027594	0.170581274260212	-0.635360953291187	0.525193028205418	0.999851732555768
9830166K06Rik	0.432235888473984	-2.24945707985778	2.86585231499348	-0.784917306481266	0.432502054339886	0.999851732555768
9930012K11Rik	134.235819510038	0.353164203386809	0.285452103228928	1.23721002365002	0.216009121184329	0.999851732555768
9930014A18Rik	46.5984761244517	-0.0868435792645675	0.300401321221995	-0.289091868542051	0.772511076027887	0.999851732555768
9930021J03Rik	1023.94820866521	-0.00113107462626555	0.243708165123456	-0.00464110271271614	0.996296949094279	0.999851732555768
9930104L06Rik	412.221063209966	0.120898361362279	0.199358086102976	0.606438212392502	0.544223800271527	0.999851732555768
9930111J21Rik1	11.5313843036354	0.201316097773826	0.5711477436222	0.352476395156682	0.724481017969858	0.999851732555768
A130010J15Rik	335.349436658247	-0.325058339564107	0.228263160869203	-1.42405081190639	0.154431763721941	0.999851732555768
A230009B12Rik	6.06353693819864	-0.635305706531853	0.754850421763721	-0.841631253311684	0.399994389733039	0.999851732555768
A230020J21Rik	11.9626324967365	-0.262754010575337	0.604180971725903	-0.434892892811163	0.66364017362746	0.999851732555768
A230028O05Rik	1.709251979218	-2.1150842920763	1.58165213836322	-1.33726262606967	0.18113692595336	0.999851732555768
A230046K03Rik	2633.4621015519	-0.130803941958052	0.159481885082368	-0.820180560886242	0.412113181956923	0.999851732555768
A230050P20Rik	118.369102349936	0.253576122129623	0.274738556414011	0.922972463127825	0.356021555700594	0.999851732555768
A230056J06Rik	5.3809594913644	-0.572976643557901	0.818336811088698	-0.700172148917052	0.483819802571074	0.999851732555768
A230056P14Rik	4.8994861747622	0.391603957255832	0.842486339215783	0.464819355552224	0.642060825604378	0.999851732555768
A230057D06Rik	0.432235888473984	-2.24945707985778	2.86585231499348	-0.784917306481266	0.432502054339886	0.999851732555768
A230065H16Rik	1.40276513046118	0.419993722031261	1.55031870036921	0.270907989390337	0.786461800088194	0.999851732555768
A230070E04Rik	7.46351554967882	0.0653688945110294	0.682576668439059	0.0957678419634785	0.923704958329018	0.999851732555768
A230072C01Rik	152.003404480451	0.135087216796521	0.204961413654135	0.659086090343207	0.509840487231058	0.999851732555768
A230072E10Rik	45.5674205683024	0.897901684633378	0.342364475396908	2.6226485198046	0.00872492306260473	0.596456359244836
A230103J11Rik	4.97028889257348	0.458751709248691	0.879432736753609	0.521645021928744	0.601917510208324	0.999851732555768
A2m	461.994690876898	-0.181989148212009	0.273300373046963	-0.665894254673178	0.505478693067531	0.999851732555768
A330009N23Rik	13.7924464387527	0.847205222161317	0.544398523636846	1.5562224829369	0.11965519688376	0.999851732555768
A330021E22Rik	50.2326171956979	-0.146603735834835	0.305037875298288	-0.480608303776949	0.630794912641424	0.999851732555768
A330023F24Rik	85.8799995096009	0.00704986067423562	0.253404642563897	0.0278205663594264	0.977805262727546	0.999851732555768
A330032B11Rik	0.630938383705667	0.0283441308252323	2.59726749264542	0.0109130580140449	0.991292812329971	0.999851732555768
A330033J07Rik	2.44796621645607	-0.317491339868573	1.3806822138027	-0.229952509487416	0.818128672760857	0.999851732555768
A330035P11Rik	247.039520113149	-0.0820114143421592	0.196673048615441	-0.416993659881267	0.676683045156945	0.999851732555768
A330041J22Rik	2.34778116487215	-0.126879538724984	1.18649362775609	-0.106936553013723	0.914839314331728	0.999851732555768
A330049N07Rik	17.8359879853619	-0.111170338008638	0.491096892016052	-0.22637149575975	0.820912495629316	0.999851732555768
A330050F15Rik	1.17280058605721	1.27814821878779	1.76151390655474	0.725596439535157	0.468086204445009	0.999851732555768
A330069E16Rik	55.7257751910042	-0.32753474025887	0.301009623323378	-1.08812049476237	0.276541917163098	0.999851732555768
A330074K22Rik	0.715607421141958	-1.48178207118652	2.31911114820501	-0.638943964515638	0.522859385889643	0.999851732555768
A330076H08Rik	2.08789895404105	-1.10579603389102	1.27685794737927	-0.866029017684114	0.386474248993049	0.999851732555768
A330093E20Rik	0.570051261200971	-2.65038824967066	2.60053971740096	-1.01916853333796	0.30812296258931	0.999851732555768
A330102I10Rik	11.1222457537264	0.466026756948347	0.571597283183416	0.815306109141892	0.414897112723447	0.999851732555768
A3galt2	1.29238211962613	0.172838621535607	1.67958819053185	0.10290535650937	0.918038086393818	0.999851732555768
A430005L14Rik	875.270962341281	0.0635589378515247	0.151726358164968	0.418905051305712	0.675285525263304	0.999851732555768
A430033K04Rik	443.760799322567	-0.162594483930086	0.174920436431117	-0.929533948390959	0.352612440173863	0.999851732555768
A430035B10Rik	28.8651157223489	-0.284378158347725	0.386439998676272	-0.735892141915552	0.461796339850153	0.999851732555768
A430078G23Rik	4.74493225790988	0.226328183245452	0.893938859026523	0.253180831060323	0.800128478655221	0.999851732555768
A430105I19Rik	29.5470114819685	0.452517026271764	0.391819722188124	1.1549113039657	0.248126749880919	0.999851732555768
A4galt	505.87461631451	-0.0681303690055883	0.169082546022337	-0.402941466214897	0.686991285591964	0.999851732555768
A530013C23Rik	9.30546921104483	0.714576176912909	0.665376981908648	1.07394183499275	0.28284875156552	0.999851732555768
A530016L24Rik	4.66900013894291	0.308524904046061	0.857619148903733	0.3597458200886	0.719037223387991	0.999851732555768
A530046M15Rik	1.55855618897114	0.0532344129356879	1.74699321892889	0.030472020359831	0.97569060753348	0.999851732555768
A530054K11Rik	1314.35282489191	-0.0893448090187618	0.188535045395966	-0.473889662429166	0.635578591339776	0.999851732555768
A530064D06Rik	1.49250791065805	0.520641487240029	1.60112956924987	0.32517136479089	0.74505137963487	0.999851732555768
A530072M11Rik	3.17794965697768	-1.15684546734407	1.05458486163522	-1.09696764047066	0.272655538079779	0.999851732555768
A530088E08Rik	1.6136473114774	0.640887589252666	1.61071461051933	0.397890219078617	0.690711110136172	0.999851732555768
A630001G21Rik	1.84804806938498	-0.872736428213963	1.38733948122511	-0.62907200438301	0.529301917599439	0.999851732555768
A630007B06Rik	1071.94263895691	0.159377965376495	0.240877971159318	0.661654382961743	0.508192746006858	0.999851732555768
A630012P03Rik	0.717752974180056	-2.91538598818019	2.40982870828108	-1.20978971582579	0.226359593462203	0.999851732555768
A630019I02Rik	4.40645057683134	-0.473874986056644	0.869225562046483	-0.545169179034455	0.58563716706691	0.999851732555768
A630020A06	19.8750056491032	-0.714648745810871	0.434830964556826	-1.64350932675467	0.100277597234959	0.999851732555768
A630066F11Rik	93.83504232158	-0.17209031326959	0.242919260514753	-0.708425972090173	0.478680768481783	0.999851732555768
A630072M18Rik	316.635375586833	-0.125640784007002	0.202957612522546	-0.619049379057142	0.535883829649977	0.999851732555768
A630075F10Rik	2.0382555800434	0.298949519135836	1.46439013390376	0.204146089361378	0.838239338537104	0.999851732555768
A630077J23Rik	1.34973214794519	1.74130281166121	1.77844679806137	0.97911436741282	0.327523473420572	0.999851732555768
A630089N07Rik	387.594455436221	-0.158400072719726	0.303800765829674	-0.521394580053602	0.602091926348186	0.999851732555768
A630095N17Rik	5.16102639463995	-0.371596601521022	0.843069074186733	-0.440766495769617	0.659382051268588	0.999851732555768
A730008H23Rik	254.850359805463	0.137806081650068	0.206920903148032	0.665984342584668	0.505421108358725	0.999851732555768
A730017C20Rik	1.2814806222144	0.0537092397090172	1.86018939735528	0.0288729952903603	0.976965883276164	0.999851732555768
A730017L22Rik	16.1742335202764	-0.123287744577406	0.48129423594705	-0.256158780573822	0.797828235291211	0.999851732555768
A730020E08Rik	2.87054216340034	0.11998458143121	1.17426591721097	0.102178373460919	0.918615093376805	0.999851732555768
A730036I17Rik	156.075121802415	-0.341145107176858	0.233120598015624	-1.46338466047515	0.143362153643108	0.999851732555768
A730056A06Rik	1.80366005670779	-1.48923436927475	1.53435874309458	-0.97059072787057	0.331752125048416	0.999851732555768
A730082K24Rik	19.7277117865541	0.127518516170265	0.450366100433107	0.28314412662861	0.777066356835134	0.999851732555768
A730090N16Rik	1.87344792418649	-0.409284068512635	1.39889550665007	-0.292576583859895	0.769845814295972	0.999851732555768
A730098P11Rik	2861.75843018909	-0.0721648321651992	0.163440406478792	-0.441536054149273	0.658824966051511	0.999851732555768
A830009L08Rik	12.7084562991531	-0.6646297840404	0.541612677541119	-1.22713114297429	0.219773304338905	0.999851732555768
A830010M20Rik	176.602673078484	-0.0161510963532077	0.217620750507291	-0.0742167110239177	0.940837949047143	0.999851732555768
A830018L16Rik	96.4437135747053	0.0577187395024184	0.236841252173549	0.243702222365064	0.807461452059238	0.999851732555768
A830080D01Rik	2731.10590778271	0.0352735072969882	0.198487043086805	0.177711888637295	0.858949248089049	0.999851732555768
A830082K12Rik	0.275630745453973	-1.62494768196262	3.77835723285087	-0.430067243995495	0.667146726786723	0.999851732555768
A830082N09Rik	66.8083210086385	-0.375078875924096	0.271029447156757	-1.38390451612868	0.166387693757406	0.999851732555768
A930001A20Rik	2.29861450212732	-1.83515222114972	1.41343772310933	-1.29836086241754	0.194163361300822	0.999851732555768
A930001C03Rik	38.7171959053356	-0.176089671195075	0.36633012747042	-0.480685747609699	0.630739862149427	0.999851732555768
A930003A15Rik	0.515481630110039	-2.45083373503433	2.71083410470296	-0.904088424585789	0.365948515782848	0.999851732555768
A930003O13Rik	0.303289506068293	1.77693066793879	3.64264286888657	0.487813582582125	0.625681889728531	0.999851732555768
A930004D18Rik	360.882069925787	-0.325789651344346	0.233427723558306	-1.39567677042855	0.162811852581511	0.999851732555768
A930005H10Rik	76.0172874643986	0.0625040311122609	0.286166168359424	0.218418660286061	0.827102927698696	0.999851732555768
A930006K02Rik	10.5422890050106	0.312613926670981	0.571992377248995	0.546535127224075	0.584698148345029	0.999851732555768
A930007I19Rik	23.1301798019376	-0.0150839868227591	0.448131079557695	-0.0336597649902949	0.973148463664325	0.999851732555768
A930011G23Rik	1.69492674039536	-0.693731871506336	1.53229596467942	-0.452740128211116	0.650735880469565	0.999851732555768
A930011O12Rik	548.669331306945	1.13601023980765	0.1560503909071	7.27976542195235	3.34401130656879e-13	6.19946256124787e-09
A930012L18Rik	0.303289506068293	1.77693066793879	3.64264286888657	0.487813582582125	0.625681889728531	0.999851732555768
A930013F10Rik	91.3255875344546	0.182504877955295	0.353137773526058	0.51680927852321	0.605289302333932	0.999851732555768
A930015D03Rik	193.118972530548	-0.148850315152128	0.199007021640436	-0.747965141758013	0.454481183532607	0.999851732555768
A930016O22Rik	3.51919301620709	0.412303418936079	1.04212401924622	0.395637574148133	0.692372413951277	0.999851732555768
A930017M01Rik	3.22863632063303	-0.777368141613759	1.04223207032077	-0.745868567808041	0.455746814431897	0.999851732555768
A930018P22Rik	4.05163017574404	0.0486821662990299	0.939550628877226	0.0518143086735045	0.958676654194127	0.999851732555768
A930024E05Rik	199.843724015024	-0.513560561044394	0.188901559957822	-2.71866765504245	0.00655454290734616	0.5203081508752
AA388235	89.5252182359232	-0.484775522499065	0.262092930937764	-1.84963219253777	0.064366579627057	0.999851732555768
AA413626	13.0493703114387	-0.00445650103331826	0.52831232982111	-0.00843535307008121	0.993269641837198	0.999851732555768
AA414768	152.915358981656	-0.153180133314069	0.249964754596775	-0.612806927765351	0.540004009581191	0.999851732555768
AA415398	23.6723108149998	0.0625839655330564	0.410153119083188	0.152586833114789	0.878724109052175	0.999851732555768
AA465934	166.017504290571	0.0465587435445595	0.21819691750995	0.213379474265197	0.831030989014241	0.999851732555768
AA467197	26.1242415869478	0.554628077593647	0.405699612682777	1.36709047841098	0.171596947385429	0.999851732555768
AA474331	39.9980773807729	0.504210432280027	0.342353950729571	1.47277527017151	0.140811642668441	0.999851732555768
AA543186	65.5167464440943	0.189711771325444	0.353460311467119	0.536727222748152	0.591456049014415	0.999851732555768
AA543401	21.4846945167759	-1.02328710222327	0.424181477119629	-2.41238044898099	0.0158487341121283	0.809420610756879
AA619741	1.15175190995137	0.428436624420251	1.7261156382293	0.248208529562802	0.803973067179604	0.999851732555768
AA986860	19.9504815050521	-0.180755557336805	0.474987242155288	-0.380548236446549	0.703538497392203	0.999851732555768
AA987161	1768.05576937038	-0.0859531369667817	0.169400543849478	-0.50739587378867	0.611877080295237	0.999851732555768
AB041803	37.3725503791452	-0.546855856298426	0.340843212463009	-1.60442055555903	0.108621383051165	0.999851732555768
AB124611	2.16679351698143	-1.13167755429663	1.316932487372	-0.859328450887363	0.390159331771096	0.999851732555768
AF067061	13.2691425260486	-0.69627780294581	0.553119561926173	-1.25881970350335	0.208095461811289	0.999851732555768
AF067063	0.874471469974781	-0.537178357927932	2.0390375281965	-0.263447018752547	0.792206054383432	0.999851732555768
AF529169	35.9187024486747	0.0176061377341138	0.344711052648616	0.0510750601085623	0.959265709197935	0.999851732555768
AI118078	25.5722240293431	0.452216160777802	0.395015805699888	1.1448052312149	0.25228984787072	0.999851732555768
AI182371	2.9373703933309	1.11144058934275	1.13266330156809	0.981263000049565	0.326463063693027	0.999851732555768
AI197445	4.27266547173853	-1.09675390207542	0.939474188532512	-1.16741249037249	0.243043829411638	0.999851732555768
AI314180	1031.42921253922	0.0135218856175705	0.161169115977591	0.0838987391321959	0.933136942054418	0.999851732555768
AI317395	10.3365421614343	-0.350598505876298	0.587339104326417	-0.596926891626564	0.550556192250751	0.999851732555768
AI413582	62.3638205884169	0.0195519896858846	0.304720912966936	0.0641635964381811	0.948839963473764	0.999851732555768
AI414108	467.549238815355	-0.0484823815569818	0.184066125438565	-0.263396545352738	0.792244953035183	0.999851732555768
AI427809	18.7053078479014	-0.00553294935473892	0.505921692999681	-0.0109363749989317	0.991274209177896	0.999851732555768
AI429214	73.5526691524048	-0.337753432860904	0.257798171755689	-1.31014673440348	0.190146201063111	0.999851732555768
AI450353	338.148844291428	0.0747609357506925	0.175185647070658	0.426752630713743	0.669559511820888	0.999851732555768
AI462493	411.91718499354	-0.181344045654497	0.17982208444145	-1.00846370576659	0.313231903030581	0.999851732555768
AI463170	11.5262847425063	-0.242750550159657	0.564214593618549	-0.430245075021535	0.667017376348953	0.999851732555768
AI464131	251.60257416588	0.51399921430636	0.183665106356473	2.79856759132432	0.00513298251143985	0.456633676236208
AI467606	235.657870098535	-0.111814129279419	0.204571684577131	-0.546576763595358	0.584669536492916	0.999851732555768
AI504432	12.7818391406657	-0.219349114891002	0.5593197513084	-0.392171230102075	0.694931700006439	0.999851732555768
AI506816	1110.38104958085	-0.0213624083107547	0.231643247430925	-0.0922211570925454	0.926522328743829	0.999851732555768
AI593442	6.68145390435433	0.187562689272585	0.749200491188723	0.250350462230727	0.802316335370831	0.999851732555768
AI597479	736.233878933332	-0.0676470787333412	0.173791396710239	-0.3892429660723	0.69709642232197	0.999851732555768
AI661453	115.327134675826	0.712486995394121	0.316613072289641	2.2503397924844	0.0244273837635098	0.961484644568384
AI662270	29.813692515496	-0.852876223845411	0.402147277883635	-2.12080566188042	0.0339381600431802	0.999851732555768
AI747448	10.396409741237	0.139637560196528	0.6574203520529	0.212402247299597	0.831793232686038	0.999851732555768
AI837181	488.654604998499	0.14028300205941	0.199794539655359	0.702136316144553	0.482594156279994	0.999851732555768
AI846148	663.96558070629	0.139414056788443	0.157760872823745	0.883704902825943	0.376855532997931	0.999851732555768
AI847159	96.3752372836046	0.0401527751311807	0.23372353966147	0.171796025292697	0.863597890425054	0.999851732555768
AI848285	19.2903733284504	0.383239419851474	0.447010527517163	0.85733868949375	0.391257732318579	0.999851732555768
AI854517	9.01960277495215	-0.0885792617220249	0.639994429968802	-0.138406301014749	0.889919317456062	0.999851732555768
AI854703	26.5677982510398	0.963429512080876	0.400665490942525	2.40457322594593	0.0161913620454059	0.817906433132915
AI987944	509.942713804347	-0.353105690017425	0.192234655667716	-1.83684720526033	0.0662324549699723	0.999851732555768
AK010878	316.580658437195	-0.649446789418547	0.239459866573265	-2.71213209425156	0.00668519463121645	0.520368578608945
AK129341	111.844111967085	-0.245775493766759	0.242487023360875	-1.01356142840267	0.310792070592599	0.999851732555768
AU015228	3.56695149013996	0.0960896873140889	1.10525887510729	0.0869386254010053	0.930720297107613	0.999851732555768
AU015791	1.23075982566647	2.54073007455119	1.85604013614021	1.36889823936397	0.171031086196445	0.999851732555768
AU015836	2499.18895813518	0.196958462146714	0.21988769143137	0.895722997793112	0.370400724449839	0.999851732555768
AU018091	1422.07465896866	-0.0824782169421433	0.167139851598236	-0.493468291095539	0.621681739431712	0.999851732555768
AU019823	945.116485482935	-0.00550633930557292	0.186616415741373	-0.0295061893869188	0.976460882675206	0.999851732555768
AU019990	9.05963629360608	0.833967647454711	0.664107238126707	1.25577256138202	0.209198442499479	0.999851732555768
AU022252	353.920331005007	0.0234884818194648	0.173321359572866	0.135519833662452	0.892200883915745	0.999851732555768
AU022751	85.0950133217498	0.0143858681664059	0.26124301876348	0.0550669956062265	0.95608508992209	0.999851732555768
AU022754	4.12708185001086	-0.254410504602272	0.999708339113692	-0.254484727843546	0.799121101227588	0.999851732555768
AU040320	99.0389058837495	0.0258008932887217	0.247156032014937	0.104391113089089	0.916858974878338	0.999851732555768
AU040972	13.1105462935907	-0.506968622345332	0.547752055716695	-0.925543988478508	0.354683013358155	0.999851732555768
AU041133	320.61312437856	-0.0317664273070498	0.231367403884169	-0.137298628820476	0.890794754216101	0.999851732555768
AV039307	9.0991664363335	0.0450763952073642	0.624296063391164	0.0722035550929315	0.942439916005599	0.999851732555768
AV051173	44.6103297514262	-0.0974732393702987	0.318586491980609	-0.30595534281545	0.759638647550827	0.999851732555768
AW011738	6.61149023324156	-0.461649061512038	0.732353676609463	-0.63036354736322	0.528456754810812	0.999851732555768
AW046200	1.09677414021983	1.45642199136743	1.85807894291835	0.783832138520409	0.433138613164406	0.999851732555768
AW146154	292.05397069182	-0.438560499253345	0.1935688382165	-2.26565651421036	0.0234724219882211	0.945883898650078
AW209491	543.542046384761	-0.0537408856477098	0.158734222685773	-0.338558911483721	0.734942040224575	0.999851732555768
AW549542	14.5652197514392	-0.0578660604532876	0.497027335716389	-0.116424301632993	0.907316276436595	0.999851732555768
AW549877	1498.08889633041	-0.0370634446048395	0.155562858538759	-0.23825381555074	0.811684239824323	0.999851732555768
AW551984	51.02394917752	-0.18322999377033	0.300527819527617	-0.609693951323172	0.542064562117587	0.999851732555768
AW554918	233.282512526294	0.0782176298833654	0.18047511311687	0.433398425591866	0.664725344123015	0.999851732555768
AW822252	14.4263705665857	-0.164097973004814	0.506670621429718	-0.323875050307366	0.746032633720815	0.999851732555768
AY074887	14.6700962255117	0.313951242860224	0.50106865037203	0.626563331445948	0.530945510895833	0.999851732555768
AY358078	170.339006691486	-0.154085282152029	0.284547569821912	-0.54150974562343	0.588156282189778	0.999851732555768
AY512931	4.06725954266639	0.664132237578132	0.931999389360014	0.712588704627992	0.476100303341577	0.999851732555768
Aaas	665.702865314669	-0.141189534549006	0.167045132990706	-0.845217888250964	0.397989196544608	0.999851732555768
Aacs	687.704411279003	0.261305207355949	0.256528684175517	1.0186198404899	0.30838348132364	0.999851732555768
Aadac	0.926226264117946	-0.949684143652834	1.9903845399673	-0.477136012957796	0.633265271785989	0.999851732555768
Aadacl3	0.848575756657794	1.99081603761062	2.06862326637198	0.962386950767588	0.335855266117561	0.999851732555768
Aadat	1.23943655015797	-1.53220764278971	1.71342023918144	-0.894239257685956	0.371193891851092	0.999851732555768
Aaed1	152.532418779932	-0.180325384636995	0.225369605589989	-0.80013178425248	0.423634447622291	0.999851732555768
Aagab	541.182522121031	-0.0552888050563511	0.164848655493042	-0.335391301136117	0.737329929042215	0.999851732555768
Aak1	769.8143112593	-0.129705386161403	0.172424758257363	-0.75224339864118	0.451904699318017	0.999851732555768
Aamdc	27.3843664732997	0.0677152707760609	0.384855511011687	0.175949853486715	0.860333338831112	0.999851732555768
Aamp	1278.21446585955	0.049590187337112	0.161550857578297	0.306963318427931	0.758871292806989	0.999851732555768
Aar2	878.769954890212	0.0308701404935094	0.249036690080387	0.123958202638915	0.901348369210648	0.999851732555768
Aard	414.132067789645	-0.222819908723203	0.193918102284924	-1.14904130196062	0.250538950355781	0.999851732555768
Aars	6658.75323081714	-0.0813141333919638	0.169409388818036	-0.479985991091108	0.631237354311536	0.999851732555768
Aars2	372.875004790212	0.0827515260845983	0.185008862961274	0.447284117960986	0.654669932721306	0.999851732555768
Aarsd1	587.171868850848	-0.00195204043422171	0.188216883659424	-0.0103712291706726	0.99172510471303	0.999851732555768
Aasdh	328.129561475543	0.0207168604601018	0.188161504727839	0.11010148165039	0.912328893116167	0.999851732555768
Aasdhppt	1337.02197979021	-0.163388976639142	0.180011788932742	-0.907657090726373	0.364059421079245	0.999851732555768
Aass	499.482295871171	-0.221664286698003	0.206532607207061	-1.07326532936163	0.283152086350326	0.999851732555768
Aatf	800.165403491861	0.0549817704984002	0.216771253013328	0.25363958428113	0.799774012562701	0.999851732555768
Aatk	23.4089622653008	0.164206617534741	0.426978137261352	0.384578513991294	0.700549715397339	0.999851732555768
Abat	33.4259836171486	0.370927672202324	0.385120653708765	0.963146662299827	0.335473927598505	0.999851732555768
Abca1	894.968194200497	0.00822465184774011	0.144981084454627	0.056729137312489	0.95476096316492	0.999851732555768
Abca12	2.10880014447958	0.0491924203191366	1.27753934533512	0.0385056010202431	0.969284565829033	0.999851732555768
Abca13	22.3047043973677	0.669107668142854	0.435251901179606	1.53728832965338	0.124222718064547	0.999851732555768
Abca14	2.22353433401031	0.197738865508345	1.24780657554064	0.158469164519887	0.874087116765067	0.999851732555768
Abca16	9.29073467057445	-0.0111490352148814	0.630957895674926	-0.0176700145783189	0.985902101812366	0.999851732555768
Abca17	1.31287486459701	1.58165858865837	1.68803126690153	0.936984177764424	0.348766696760147	0.999851732555768
Abca2	334.007579875773	0.260510948153148	0.218395103895546	1.19284243788609	0.232931086251524	0.999851732555768
Abca3	97.7049792063253	0.118537643133996	0.251666990136226	0.471009897125689	0.637633667238009	0.999851732555768
Abca4	18.532737127709	0.0530225848147497	0.447652358305603	0.118445896309905	0.905714361703149	0.999851732555768
Abca5	223.43341705096	-0.196798830227761	0.195013364738194	-1.00915560578099	0.312900013675932	0.999851732555768
Abca6	1.47003593875197	0.444297559517733	1.53735923324758	0.289000482066368	0.772581008654412	0.999851732555768
Abca7	128.259092848732	0.228815259888194	0.23143635428096	0.988674664354662	0.32282234248709	0.999851732555768
Abca8b	23.1957545089224	-0.567828597376932	0.405157894176652	-1.40149952780966	0.161064748653341	0.999851732555768
Abcb10	676.732982002869	0.00541711934878193	0.225282718743411	0.0240458716895717	0.980816018954578	0.999851732555768
Abcb1a	929.773222927298	-0.100255659413261	0.174270005582764	-0.575289241989767	0.565095696037432	0.999851732555768
Abcb1b	922.689210229361	-0.117068710896523	0.146801994333162	-0.7974599488808	0.425183954540228	0.999851732555768
Abcb4	10.515047004388	-0.516339725200515	0.594269139834645	-0.868865116139442	0.384920911741721	0.999851732555768
Abcb5	20.2426999936365	0.268848472858665	0.467782674656115	0.574729436177399	0.565474296222865	0.999851732555768
Abcb6	329.207963700104	0.208696904885397	0.20601048603872	1.01304020440091	0.311040957665358	0.999851732555768
Abcb7	3137.21807746894	-0.0969417688728216	0.141491485372168	-0.685142067862486	0.493254276429122	0.999851732555768
Abcb8	522.692215757506	0.096871799247801	0.227599720986531	0.425623541311519	0.67038218351678	0.999851732555768
Abcb9	18.4015546659651	0.275216960481176	0.451419889856866	0.609669548606821	0.542080730331024	0.999851732555768
Abcc1	909.883637265469	0.078467527324211	0.153748081282107	0.510364270369225	0.609796283600749	0.999851732555768
Abcc10	170.500950797113	0.235550174035483	0.209258459852015	1.12564229996752	0.260316955878985	0.999851732555768
Abcc12	6.30128692862076	0.411728957661928	0.734160212820765	0.560816223042103	0.574922826116747	0.999851732555768
Abcc2	37.9144104899526	0.181930649369775	0.341373016445549	0.532937990424895	0.594076505954128	0.999851732555768
Abcc3	39.2370088508787	-0.441731260296736	0.336272775140069	-1.31360994095565	0.188977501635341	0.999851732555768
Abcc4	1936.68778577139	-0.0243851589526065	0.154902251413192	-0.157422882689811	0.874911580514286	0.999851732555768
Abcc5	2597.77433879288	0.0986718401824428	0.14258495193308	0.692021414915881	0.488923880633726	0.999851732555768
Abcc6	1.30896626426158	-0.642239571362757	1.61456496947736	-0.397778710367196	0.690793311774547	0.999851732555768
Abcc8	10.8082786493705	0.631820189893892	0.585937920853857	1.07830568291804	0.280897361797497	0.999851732555768
Abcd1	186.560912362193	0.169726767052939	0.196194276138435	0.865095406418377	0.386986425760645	0.999851732555768
Abcd2	3.43809252078209	-0.293388018504384	1.00828132389981	-0.290978332683605	0.771067890872932	0.999851732555768
Abcd3	955.173991422659	-0.0953811587279354	0.148921323908831	-0.640480196014962	0.521860460156686	0.999851732555768
Abcd4	389.733018542334	-0.0220287122622138	0.19204536751446	-0.114705772637579	0.908678338230562	0.999851732555768
Abce1	9717.21412252406	-0.0988932821062687	0.214090580062006	-0.461922622086533	0.644136810619552	0.999851732555768
Abcf1	2783.84728532801	0.0207898233326135	0.192238609090337	0.108145930887608	0.913879934199502	0.999851732555768
Abcf2	3280.42754253495	0.0156105560879609	0.156978430561909	0.0994439556573632	0.92078578413325	0.999851732555768
Abcf3	610.774596171034	-0.006016344569742	0.159190821259674	-0.0377932880937153	0.969852495876116	0.999851732555768
Abcg1	274.911918753786	-0.213466950773414	0.192841592883678	-1.10695492389019	0.268313417550265	0.999851732555768
Abcg2	834.620575196155	-0.299933595438065	0.149418591919769	-2.00733785256868	0.0447137012739616	0.999851732555768
Abcg3	3.28896751200277	0.0219119514061217	0.993126966836882	0.0220635952278201	0.982397226201774	0.999851732555768
Abcg4	3.05265372153233	0.176205853585482	1.05976905339208	0.166268162880852	0.867945919616219	0.999851732555768
Abhd1	168.943936671342	0.321719800472899	0.248507360726205	1.29460873727341	0.195455236768165	0.999851732555768
Abhd10	498.669363504725	-0.0768093353228551	0.163763981924572	-0.46902459515324	0.63905205584482	0.999851732555768
Abhd11	250.220628416085	0.00860525184381053	0.208466221953809	0.041278878482852	0.96707357124509	0.999851732555768
Abhd11os	18.0520353082255	-0.171154295710534	0.449297767926644	-0.380937338060576	0.703249745840691	0.999851732555768
Abhd12	320.889065138356	-0.047463937487487	0.184594965735081	-0.257124766639651	0.797082459117043	0.999851732555768
Abhd13	1088.7467682994	-0.509698803631617	0.182423548592198	-2.79404061353413	0.00520539407432891	0.459537146399922
Abhd14a	139.96561744017	-0.121182274040817	0.221448153510819	-0.547226391909817	0.58422320660278	0.999851732555768
Abhd14b	18.5961410025745	0.164128172517717	0.440023439514147	0.372998703657558	0.709149408784706	0.999851732555768
Abhd15	8.8162719217454	-0.544673584932201	0.651900785735802	-0.835516073688156	0.403427200644589	0.999851732555768
Abhd16a	246.598290359612	0.115583932354108	0.189330929470397	0.610486266968756	0.5415397378306	0.999851732555768
Abhd16b	3.70228393657163	-1.61509663551117	1.1464797569423	-1.40874413676408	0.158910838866591	0.999851732555768
Abhd17a	171.263204144112	0.357297303151832	0.280729245219026	1.27274699461065	0.203107835660997	0.999851732555768
Abhd17b	740.774829306992	-0.0921044240384113	0.209563494859469	-0.439506050899636	0.660294898584735	0.999851732555768
Abhd17c	837.997606409876	0.0568202803372955	0.208818865346255	0.272103194522576	0.785542673317144	0.999851732555768
Abhd2	418.873447362473	0.090051419641447	0.166472604802176	0.540938370901673	0.588550062098847	0.999851732555768
Abhd3	21.357069095603	-0.508089810623491	0.440033105025645	-1.15466269428497	0.248228582070763	0.999851732555768
Abhd4	577.731899493799	-0.0694666564853046	0.168661335246085	-0.411870666053659	0.680434222440139	0.999851732555768
Abhd5	176.96173504542	-0.00782700153014976	0.236560656305449	-0.0330866579945714	0.973605482303661	0.999851732555768
Abhd6	167.634285390872	-0.207297537536676	0.223614054721514	-0.927032684930481	0.353909564349889	0.999851732555768
Abhd8	56.0484288864243	0.0761824759372478	0.313482084306106	0.24302019078978	0.807989756254674	0.999851732555768
Abi1	1063.81732463192	-0.0817205949623768	0.157282027212467	-0.519579995316206	0.603356344030138	0.999851732555768
Abi2	1852.52459831182	-0.138025527014535	0.147836208586276	-0.93363816844629	0.350490569721308	0.999851732555768
Abi3	28.3098239017062	0.974182604705955	0.426904931121764	2.28196615613253	0.0224913384483362	0.930153008732945
Abi3bp	3.46804462692885	-0.0837574886232375	0.963271473546293	-0.0869510734236565	0.930710402492007	0.999851732555768
Abl1	1000.92450398697	-0.206467265768878	0.170569125054921	-1.21046095360106	0.226102064953603	0.999851732555768
Abl2	2825.03239700666	-0.0584906642106165	0.150210547305499	-0.389391192961025	0.696986785982488	0.999851732555768
Ablim1	123.677231269035	-0.111907026914934	0.220556540698933	-0.507384757488063	0.611884878540448	0.999851732555768
Ablim2	46.2026686371869	0.380655260926526	0.305801783399112	1.24477776648451	0.213213450985353	0.999851732555768
Ablim3	16.5092070553968	-0.101293211936404	0.523880473041813	-0.193351760847782	0.84668349175662	0.999851732555768
Abo	5.31301671409701	-0.797422342920447	0.890160597400844	-0.895818513253473	0.37034970055001	0.999851732555768
Abr	1046.92073526076	0.120877267814761	0.158185902283119	0.76414690607774	0.444779702410693	0.999851732555768
Abra	16.7827578574183	-1.13230295208661	0.492986860239638	-2.29682176830474	0.0216289392358861	0.930153008732945
Abracl	296.056763176605	-0.262524718578982	0.180357739574552	-1.45557778223576	0.145509373617101	0.999851732555768
Abt1	1213.62931700374	0.159525238636633	0.154360044238919	1.03346199091339	0.301387749065581	0.999851732555768
Abtb1	242.748286079338	0.225629551983909	0.246235797098138	0.916314990114876	0.359501707995012	0.999851732555768
Abtb2	179.566144901659	0.0275642181532697	0.194381685474536	0.141804605130254	0.887234346463863	0.999851732555768
Acaa1a	187.251769306714	0.113902059281619	0.258834776100024	0.440057016285951	0.659895812667178	0.999851732555768
Acaa1b	18.6333663553866	0.634208992325546	0.462555985626454	1.37109671484765	0.170344808934854	0.999851732555768
Acaa2	86.4169828697777	-0.172224567154503	0.268384527043346	-0.641708257371659	0.52106262677658	0.999851732555768
Acaca	1555.505181846	0.0473772151982582	0.146552963996461	0.323277086360411	0.746485405572875	0.999851732555768
Acacb	686.915273624636	-0.0243657331666819	0.205871559489525	-0.118354051560588	0.905787131356175	0.999851732555768
Acad10	190.163561252494	0.00737810930547475	0.218794229420747	0.0337216814401738	0.973099089514298	0.999851732555768
Acad11	150.562669067049	0.0505952194449944	0.216626652467491	0.233559531427404	0.815326948059364	0.999851732555768
Acad12	89.8482399557093	-0.13385062042257	0.262999710366949	-0.508938280714513	0.610795486359225	0.999851732555768
Acad8	288.968501604243	-0.169242167080713	0.18835349309459	-0.898534793807726	0.36890050426758	0.999851732555768
Acad9	623.736807019113	0.00704254201318876	0.152072538958523	0.0463104125269426	0.963062840218481	0.999851732555768
Acadl	224.127071962929	0.0486238570632902	0.227219369301796	0.21399521181976	0.83055079111119	0.999851732555768
Acadm	916.518234192592	-0.143477407495678	0.146188746995887	-0.981453158632753	0.326369322738069	0.999851732555768
Acads	407.097434140582	0.171243561645615	0.246206206015003	0.695529021860561	0.486723829995546	0.999851732555768
Acadsb	550.978062643374	-0.0905274439739648	0.205883950856918	-0.439701315217513	0.660153449890839	0.999851732555768
Acadvl	141.505795975472	0.160632760873521	0.239155710025091	0.671666007291519	0.501796346403416	0.999851732555768
Acan	172.90558053706	-0.0517153214173875	0.194521259414529	-0.265859482778595	0.79034743045052	0.999851732555768
Acap1	28.7459281409135	0.0673289642167401	0.365552260467405	0.184184237106485	0.85386892490133	0.999851732555768
Acap2	1238.21737847217	-0.194408291395919	0.159873616466595	-1.21601234583031	0.223980219052984	0.999851732555768
Acap3	251.581550391186	0.459460447372059	0.180212531698947	2.54954770925481	0.0107862751632965	0.653486128275668
Acat1	83.6062330352034	0.224483237807562	0.25280997762743	0.88795244520921	0.374566332066204	0.999851732555768
Acat2	1061.39122453649	-0.0282889627304577	0.145854106839804	-0.193953830600932	0.84621203318281	0.999851732555768
Acat3	20.5161492127096	-0.390143358429926	0.430651340579784	-0.90593787053972	0.364968738178285	0.999851732555768
Acbd3	1112.90429341007	-0.0181039333651531	0.169566967989457	-0.106765684259205	0.914974871818877	0.999851732555768
Acbd4	109.484379322391	0.278854322068939	0.244845704037959	1.13889816104639	0.254745632729509	0.999851732555768
Acbd5	708.094082151198	-0.168026809762247	0.177462249189105	-0.946831286823131	0.343724756304534	0.999851732555768
Acbd6	201.958102032784	0.201102440875192	0.208420689201284	0.964887131147404	0.334601347757335	0.999851732555768
Acbd7	25.3771702619799	-0.131973922124841	0.385988000733814	-0.34191198139305	0.732417132617834	0.999851732555768
Accs	97.0255366126887	0.233659202376281	0.25476255611438	0.917164617673942	0.359056384578802	0.999851732555768
Accsl	123.439086800971	-0.0878983389834829	0.226208975252483	-0.388571403435144	0.697593224305538	0.999851732555768
Acd	257.327539102126	0.0975197075948835	0.188891581856348	0.516273444462163	0.605663440693757	0.999851732555768
Ace	16.740890573266	-0.542476011156986	0.492115917178788	-1.10233380433395	0.27031657820728	0.999851732555768
Ace3	0.400251582063839	2.10513656019822	3.28975674848699	0.639906449364807	0.522233420768942	0.999851732555768
Acer2	630.245596177637	0.154777018979256	0.259520379112591	0.596396396724234	0.550910447051312	0.999851732555768
Acer3	308.312411142345	-0.199697238307275	0.221892212419846	-0.899974073580486	0.368134048130121	0.999851732555768
Ache	5.14670146264436	0.312895923305354	0.849706498634427	0.368240002645869	0.712694284907753	0.999851732555768
Acin1	2840.29906979367	0.114555159472678	0.204954817592405	0.558928844993017	0.576210282542078	0.999851732555768
Ackr3	166.768316910438	0.546679398094253	0.235923052821714	2.31719364240075	0.0204931857000416	0.919219038698249
Ackr4	2.19207782623705	-0.799784875310333	1.49967497037464	-0.533305476926466	0.59382213698701	0.999851732555768
Acly	6067.13697978134	0.0056786422121769	0.152825954159694	0.0371575773460774	0.970359363608705	0.999851732555768
Acmsd	0.821030041991144	0.478599102832071	2.06750826199898	0.231485944520162	0.81693730358691	0.999851732555768
Acn9	88.3544253515484	-0.0769886164137979	0.36079408884441	-0.213386579199192	0.831025447698556	0.999851732555768
Acnat1	4.38881714214368	0.57533524037385	0.981025216185268	0.586463253830569	0.557564248169025	0.999851732555768
Aco1	651.839241710478	0.0314670017376559	0.167290293725532	0.188098191693553	0.85079967861676	0.999851732555768
Aco2	1839.340203812	-0.0316492144894542	0.172482317173601	-0.183492516845073	0.854411589789761	0.999851732555768
Acot1	253.785724475626	-0.403952994214555	0.204741954016219	-1.97298592833863	0.0484971655690087	0.999851732555768
Acot10	154.123406765234	-0.0107542151701163	0.246758741285144	-0.0435819015533443	0.965237678457143	0.999851732555768
Acot11	70.363327384736	0.108913777530588	0.274643909685689	0.396563599954689	0.691689299181764	0.999851732555768
Acot13	145.480064971134	0.0138098497000798	0.263254180543838	0.0524582351229942	0.958163573030981	0.999851732555768
Acot2	242.278027741329	-0.0776549482084488	0.227116379433305	-0.341916987238928	0.73241336530378	0.999851732555768
Acot3	11.6420269899053	-0.527223080471169	0.583510165540897	-0.903537096020339	0.366240909380318	0.999851732555768
Acot4	19.9949057054281	0.0281725074536843	0.445657392342402	0.0632156179562239	0.949594808323181	0.999851732555768
Acot5	0.712792584194191	-1.57050028280868	2.3258929513412	-0.675224662383135	0.499533040033414	0.999851732555768
Acot6	11.6658032753798	-0.131027550428822	0.576006198258878	-0.227475938323034	0.820053677280417	0.999851732555768
Acot7	179.192320783657	0.242205069252908	0.189383601902238	1.27891257120528	0.200927845238317	0.999851732555768
Acot8	148.210221402917	0.41937451861441	0.270442862930776	1.55069545585219	0.120974684028837	0.999851732555768
Acot9	944.874786366291	-0.0166616564977576	0.152968916916984	-0.10892184395082	0.913264480756287	0.999851732555768
Acox1	498.644429782598	0.0572070662179628	0.159957405008984	0.357639374149322	0.720613208327105	0.999851732555768
Acox3	283.986275143225	-0.220723641356898	0.176984530494531	-1.24713521989832	0.212347920811192	0.999851732555768
Acoxl	38.2718052264877	-0.105613472144	0.332959679060326	-0.317195981333416	0.751094899035717	0.999851732555768
Acp1	638.17910691076	-0.164988681716047	0.176598659365523	-0.934257838133158	0.350170907211678	0.999851732555768
Acp2	318.187449150966	-0.341801632479701	0.196549025200074	-1.73901464091094	0.0820321876513722	0.999851732555768
Acp5	48.759912651685	0.107267841559421	0.317804866615075	0.337527372383959	0.735719381334314	0.999851732555768
Acp6	594.973869367523	-0.310972359744978	0.190677793567955	-1.63087874013054	0.102915908519974	0.999851732555768
Acpp	31.4837686221658	-0.219662953782408	0.347238282346309	-0.632600047143803	0.526994856304629	0.999851732555768
Acr	25.7227458852934	0.492833322799811	0.439218504407466	1.12206866936236	0.261833243916269	0.999851732555768
Acrbp	48.2006895502531	-0.286876132875342	0.309000646941561	-0.92839978076032	0.353200232217505	0.999851732555768
Acsbg1	4.63456435406311	-1.03084630463954	0.883621945126317	-1.16661464818213	0.243366025117461	0.999851732555768
Acsbg2	40.1681662144997	-0.21608318956276	0.338413453853612	-0.638518318648853	0.523136333293171	0.999851732555768
Acsf2	53.5146843914093	0.130596731823722	0.342341740134195	0.381480598224829	0.702846665125714	0.999851732555768
Acsf3	198.073603740826	0.17618114234476	0.222538649913283	0.791687836757402	0.428542716246107	0.999851732555768
Acsl1	1153.41857229018	0.00166041001234996	0.157130577726532	0.0105670712624739	0.991568853894898	0.999851732555768
Acsl3	1984.0438944129	-0.0959178678831039	0.170992896831509	-0.560946505149967	0.574834005672248	0.999851732555768
Acsl4	1269.09031477847	-0.232492462914016	0.164564060222209	-1.41277787264172	0.157721046302742	0.999851732555768
Acsl5	233.464697499394	-0.104073554894521	0.227538873416102	-0.457388020482113	0.647392173309828	0.999851732555768
Acsl6	57.8568867000117	-0.125080072513638	0.287439361591857	-0.435152902584172	0.663451445895818	0.999851732555768
Acsm2	1.4439668000408	-0.993762652078588	1.56351857710581	-0.635593760528331	0.525041237336181	0.999851732555768
Acsm3	0.434494794286796	-0.681227232903261	2.94628280627649	-0.231215832863036	0.817147130390591	0.999851732555768
Acss1	783.395092294851	-0.0581491934883431	0.158555925098335	-0.36674248188631	0.713811115196515	0.999851732555768
Acss2	87.1319045664432	-0.0771896014278341	0.250543412833931	-0.308088728235685	0.758014817922488	0.999851732555768
Acss3	9.53695040058101	-0.463493606633985	0.625417923479967	-0.741094217535374	0.458636315447003	0.999851732555768
Acta1	2.8729677021431	1.13226143683276	1.1444491504298	0.989350585307824	0.32249164242858	0.999851732555768
Acta2	9.24211875429943	-0.425301550100029	0.673773341357864	-0.63122347530538	0.527894414613874	0.999851732555768
Actb	42370.3127347175	0.095450643772126	0.141899049021181	0.672665845405902	0.501159901095185	0.999851732555768
Actg1	16883.4389430955	0.167297483294576	0.164458914941021	1.01726004549266	0.309029738167852	0.999851732555768
Actl10	4.83311686402927	-0.330827787992979	0.839141583501983	-0.394245493844242	0.69339980067976	0.999851732555768
Actl6a	1882.96627825061	-0.0442365906392611	0.161157796971638	-0.274492401053647	0.783706242527443	0.999851732555768
Actl7b	9.69420880004128	-0.274024279182837	0.650158608609628	-0.421472969140316	0.67340974557191	0.999851732555768
Actn1	3462.20172293307	-0.0377181741058161	0.156211247300655	-0.241456199586071	0.80920155993875	0.999851732555768
Actn2	81.586735723392	0.166710826087858	0.250815363827659	0.664675494928648	0.506258070664332	0.999851732555768
Actn3	110.003072232234	0.254596306241914	0.245952343687871	1.03514486759684	0.300601261601624	0.999851732555768
Actn4	3750.29548220907	0.174369538450838	0.205569339410886	0.848227361874787	0.396311361788837	0.999851732555768
Actr10	550.999635248628	-0.198330668167145	0.191664860724478	-1.0347784534811	0.300772387577436	0.999851732555768
Actr1a	831.135676360122	-0.120551325915555	0.190920188010794	-0.631422623094943	0.527764227668299	0.999851732555768
Actr1b	669.768623977423	-0.0612984636375456	0.160295805435879	-0.382408407199813	0.702158455361839	0.999851732555768
Actr2	4751.01231455519	0.0915019211318392	0.15284389636831	0.598662578657025	0.54939791634425	0.999851732555768
Actr3	1628.15839969478	-0.135292935096345	0.141943818707496	-0.953144253327044	0.340516986928215	0.999851732555768
Actr3b	154.919654136188	-0.132985993364454	0.242809098967545	-0.547697734269135	0.583899468134518	0.999851732555768
Actr5	251.806866413893	0.105994506379488	0.178444280398977	0.59399217583494	0.552517346106573	0.999851732555768
Actr6	326.6544113931	-0.226182596177818	0.212911041080978	-1.06233380396554	0.288084173429177	0.999851732555768
Actr8	744.447744393617	0.0294016898560166	0.158288126509034	0.185747917449377	0.852642449460193	0.999851732555768
Actrt3	2.68470747829847	0.473217473194898	1.13024342242458	0.418686332347557	0.675445385728075	0.999851732555768
Acvr1	138.294995423891	-0.202562477267988	0.215089791352156	-0.941757746820918	0.346316682393921	0.999851732555768
Acvr1b	609.972319962206	0.0815946187881583	0.167246709896474	0.487869799284335	0.625642067399152	0.999851732555768
Acvr1c	0.831064174737587	0.686576912253899	2.18566839384694	0.314126751426127	0.753424772433644	0.999851732555768
Acvr2a	803.346793965995	0.0767242998371696	0.151968573054695	0.504869515419849	0.613650486635562	0.999851732555768
Acvr2b	247.52800890591	0.392669364240184	0.224489978854498	1.74916210622787	0.0802630022204159	0.999851732555768
Acvrl1	19.8299801828427	0.278836845449701	0.478697083715503	0.582491214037598	0.560235857831384	0.999851732555768
Acy1	164.667829663421	0.176599599961306	0.215428521560682	0.819759606025806	0.412353162724281	0.999851732555768
Acy3	20.1587878386264	0.195973277650395	0.423597180014798	0.462640656964594	0.643621961123181	0.999851732555768
Acyp1	122.540052159745	0.141031639951336	0.216675269987685	0.650889416034198	0.515117874133882	0.999851732555768
Acyp2	12.8456291838774	0.273494712136607	0.548822504812484	0.498329987816466	0.618251474756569	0.999851732555768
Ada	104.811090273668	0.166636916132324	0.229969562681718	0.724604222355077	0.468694867840286	0.999851732555768
Adad1	3.00043482352639	0.718304736231874	1.09313466050496	0.65710544380695	0.511113118802647	0.999851732555768
Adad2	32.034051718314	0.599565048731239	0.368755203302621	1.62591617246741	0.103967489245669	0.999851732555768
Adal	425.620051178989	-0.231202369039025	0.163342812657478	-1.41544256081745	0.156938778286872	0.999851732555768
Adam10	526.680642199113	-0.0555069502853322	0.178146902925398	-0.311579653498533	0.755359999146366	0.999851732555768
Adam11	27.8484613787305	0.331057125363476	0.370292885646144	0.894041279744806	0.371299805153021	0.999851732555768
Adam12	0.664980830106088	0.116441917036672	2.38401599316757	0.0488427583415491	0.961044606589789	0.999851732555768
Adam15	76.7406184099064	0.731034012635804	0.255258843491039	2.86389299049483	0.00418469356303162	0.417096956801308
Adam17	970.708733392108	-0.0282877229364273	0.183481212436244	-0.154172313125829	0.877473872086463	0.999851732555768
Adam19	1794.39469969688	0.0870834351406931	0.191485199102447	0.454778936173038	0.649268285540894	0.999851732555768
Adam1a	100.925586294345	-1.11288134928291	0.238368312123278	-4.66874703004715	3.03042243464314e-06	0.00200646433985176
Adam1b	0.630938383705667	0.0283441308252323	2.59726749264542	0.0109130580140449	0.991292812329971	0.999851732555768
Adam2	1.009472005754	-1.06498118553925	1.85220152939692	-0.574981268850381	0.565303965124843	0.999851732555768
Adam21	10.0625446483072	-0.4541822606955	0.615833323274658	-0.737508419129404	0.46081322523219	0.999851732555768
Adam22	506.498236644367	-0.0484516902192938	0.174968265471584	-0.276917017430014	0.781843825364072	0.999851732555768
Adam23	2168.84377929467	-0.144023365924241	0.209728889725169	-0.686712098237732	0.492264171569049	0.999851732555768
Adam30	5.1487961137671	-0.220290662135012	0.89084646152939	-0.24728241245615	0.804689669036643	0.999851732555768
Adam32	1.28791758815574	-1.44929482741165	1.69172889724408	-0.856694491518488	0.391613748441321	0.999851732555768
Adam33	5.11041301458258	1.80488633973972	0.975071431597509	1.85102986432767	0.0641652568429039	0.999851732555768
Adam4	25.3549041292688	-0.72144095202581	0.408440291749882	-1.766331497157	0.0773402503152347	0.999851732555768
Adam8	11.8703121211185	-0.110149973942451	0.567095577960284	-0.194235289822989	0.845991651740733	0.999851732555768
Adam9	428.524481891003	-0.193671448250342	0.167235477399954	-1.15807633201635	0.246832887639384	0.999851732555768
Adamts1	254.204444016769	0.189055516526785	0.211594848160856	0.893478826020674	0.371600806274662	0.999851732555768
Adamts10	69.8928020465049	0.159165965107963	0.273537747951626	0.581879343161479	0.560647955368231	0.999851732555768
Adamts12	1.36518558987513	0.484298649099004	1.68540729807871	0.287348138133187	0.773845767125458	0.999851732555768
Adamts14	97.5143755403005	0.333593060305431	0.244611653599615	1.36376601603562	0.172641219253581	0.999851732555768
Adamts15	116.789554849696	-0.465989959701363	0.234056249622752	-1.99093149810116	0.0464884187753283	0.999851732555768
Adamts17	8.83584133682884	-0.313908021355932	0.636439437133291	-0.493225282785531	0.621853415393989	0.999851732555768
Adamts18	2.0936608211469	1.03454107778459	1.39260483783701	0.742882007642194	0.457553119709765	0.999851732555768
Adamts19	24.3906834050233	0.262684623541633	0.394606248543151	0.66568794719151	0.505610579004706	0.999851732555768
Adamts2	14.8301104477463	0.0339719428696494	0.528945801516209	0.064225753890606	0.948790471085263	0.999851732555768
Adamts20	12.8038256399932	-0.83475657202801	0.540891166449198	-1.54329858538448	0.122758346705263	0.999851732555768
Adamts3	49.6470985266355	0.049836289883224	0.31562946518987	0.157894922304686	0.874539599288227	0.999851732555768
Adamts4	66.0540871908312	0.323988063058364	0.296165258133154	1.09394351349847	0.273979752917639	0.999851732555768
Adamts5	3.53468059102961	-1.01488216210151	0.988071514767248	-1.02713431865362	0.304357220720893	0.999851732555768
Adamts6	20.8434444114753	-0.399870985581297	0.455227386810241	-0.878398350290777	0.379727579334108	0.999851732555768
Adamts7	141.050095256478	0.368313407314783	0.223181257483454	1.65028825210418	0.0988839939267561	0.999851732555768
Adamts8	127.199726374652	0.028514694210188	0.248698486028449	0.114655680722263	0.908718043838549	0.999851732555768
Adamts9	628.270454462544	-0.141888069570234	0.158883346742433	-0.893032986019925	0.371839508232119	0.999851732555768
Adamtsl1	59.0975883034283	0.0404891973258209	0.280078188530177	0.144563907451359	0.885055195496209	0.999851732555768
Adamtsl3	3.53151768806071	-0.199003120826021	1.0673961078116	-0.186437929995849	0.852101349992556	0.999851732555768
Adamtsl4	42.6612281502887	-0.0800997989209636	0.32991458535661	-0.242789505151408	0.808168466039011	0.999851732555768
Adamtsl5	57.9216746510091	0.241750187650411	0.362761665943284	0.666416025579196	0.505145222062589	0.999851732555768
Adap1	207.350255171898	0.144267622450753	0.213452700210519	0.675876305656797	0.499119182540142	0.999851732555768
Adap2	68.116948414685	0.27736806505687	0.293108340698029	0.946298779476305	0.343996215723775	0.999851732555768
Adar	761.674459348295	-0.0292377788337765	0.158513781252185	-0.184449444097615	0.853660884371567	0.999851732555768
Adarb1	311.92829259505	0.0654991032003157	0.195919292273713	0.334316760948732	0.738140543953977	0.999851732555768
Adarb2	29.8418503468899	-0.341252920357583	0.383862889690501	-0.888996903641106	0.374004743890794	0.999851732555768
Adat1	325.764797302225	-0.136856482797883	0.186231865126721	-0.73487146093264	0.462417780706899	0.999851732555768
Adat2	333.426800376699	0.0100833968015756	0.16591131982083	0.0607758217610762	0.951537746156891	0.999851732555768
Adat3	203.369312659063	0.591609075951714	0.243864368539142	2.42597587952566	0.0152672849467748	0.796533278651071
Adc	35.6318794921175	-0.0594364467157102	0.356399299030727	-0.166769258181357	0.867551608315662	0.999851732555768
Adck1	228.972585454177	0.230942364505469	0.236596418526444	0.976102537577746	0.329013653989934	0.999851732555768
Adck2	94.1767407353264	-0.120674409758007	0.233821024609436	-0.516097343938921	0.605786422933497	0.999851732555768
Adck3	85.2034087172711	0.204405844544245	0.267487543907557	0.7641695817241	0.444766191044958	0.999851732555768
Adck4	53.7227600784931	0.1674882871432	0.283140276493399	0.591538191660644	0.554159873419965	0.999851732555768
Adck5	213.333736829205	0.294463288102603	0.202356500982308	1.45517088244349	0.1456219597299	0.999851732555768
Adcy1	523.190765828159	0.120291771046069	0.202574982631676	0.593813557248501	0.552636820380767	0.999851732555768
Adcy10	6.10224939287774	2.77509353956931	0.922461888515509	3.00835576419876	0.00262665451928896	0.321382116994781
Adcy2	14.217207515616	0.0722495616730499	0.523259675619782	0.138075921075846	0.890180415677192	0.999851732555768
Adcy3	141.323558273222	-0.105433201493879	0.210530104149817	-0.500798695367815	0.616512803899243	0.999851732555768
Adcy4	5.21926281352861	0.348778519476086	0.877363929227514	0.397530041818761	0.690976637597446	0.999851732555768
Adcy5	9.41641770138798	0.644487162619447	0.62884556923878	1.02487350495226	0.305422877644197	0.999851732555768
Adcy6	41.5176206421725	0.386763116006772	0.323132295059855	1.19691879121872	0.231338209116809	0.999851732555768
Adcy7	35.0753480604195	0.534010062617794	0.371125632686136	1.43889296665588	0.150180850575916	0.999851732555768
Adcy8	0.657814814462649	-0.0332359244274693	2.39187103312445	-0.0138953664169986	0.988913458437466	0.999851732555768
Adcy9	273.684128200688	-0.279006890092886	0.197516889296125	-1.41257231767451	0.157781513236452	0.999851732555768
Adcyap1	5.44987999417782	-0.226735603699178	0.823779479536521	-0.275238227379425	0.783133219489763	0.999851732555768
Adcyap1r1	63.1968745898558	0.0454377964980091	0.277416987919436	0.163788803413886	0.869897406224684	0.999851732555768
Add1	998.690380167939	-0.0930179287313533	0.160261516926731	-0.580413380049806	0.561635884297093	0.999851732555768
Add2	5.33675176738762	0.0292248209354536	0.929334039878619	0.0314470574426293	0.974913013278349	0.999851732555768
Add3	539.61688413863	-0.111207305679725	0.15950476842073	-0.697203643381936	0.485675359181645	0.999851732555768
Adgb	1.58839225727627	-0.600173990105973	1.48801586909503	-0.403338433797068	0.686699271414933	0.999851732555768
Adh1	11.5483827086643	-0.461538767271176	0.557604385758936	-0.827717247315033	0.407830649163022	0.999851732555768
Adh4	1.29678657847704	0.0595257568994466	1.54761502057334	0.0384628968497568	0.96931861360499	0.999851732555768
Adh5	1989.393332702	-0.0918745377338172	0.170743858257965	-0.538083997112274	0.590519059990118	0.999851732555768
Adh7	11.5274893590704	0.17041959045233	0.554865071167158	0.307136994754153	0.758739099920182	0.999851732555768
Adhfe1	74.0875528180397	1.4064711591226	0.289469610886907	4.85878692002697	1.18107158063999e-06	0.00109479430167424
Adi1	405.271246204458	0.0537152408391852	0.1912741829987	0.280828494452649	0.778841947311697	0.999851732555768
Adipoq	6.28195901924799	-0.334086956638547	0.760644538882195	-0.43921561197232	0.660505313842392	0.999851732555768
Adipor1	1026.45979035264	-0.014334532448383	0.160354839762894	-0.089392577546013	0.928769922116858	0.999851732555768
Adipor2	1990.39587229002	-0.30285093377587	0.182302488098938	-1.66125507629665	0.0966622283027169	0.999851732555768
Adk	356.154460722473	-0.208155336587498	0.195702714176099	-1.06363029998753	0.287496210575579	0.999851732555768
Adm	4.28174232717365	-0.115377066873925	0.886348419069942	-0.130171233333943	0.896430953378447	0.999851732555768
Adm2	37.3139661995475	0.581447107210537	0.350701192007109	1.65795589083356	0.0973263697501621	0.999851732555768
Adnp	2965.06814435771	0.0978879590258187	0.209847037542064	0.466472913663111	0.640877031297836	0.999851732555768
Adnp2	2614.27119198556	0.125003649038919	0.159418653377356	0.784121847667508	0.432968616951153	0.999851732555768
Ado	1813.67602254313	0.0377880879536206	0.171247637437743	0.220663411881279	0.825354522283345	0.999851732555768
Adora1	19.2650681880633	-0.165556440806437	0.485104832545526	-0.341279718731518	0.73289301450239	0.999851732555768
Adora2a	3.18455974148617	-0.850448234857472	1.03857308015697	-0.818862197669264	0.412865039777017	0.999851732555768
Adora2b	33.3047322476494	0.262247589568117	0.420696693665007	0.623364988404069	0.533044700071401	0.999851732555768
Adora3	0.317728097665646	1.83309718247202	3.57936292286209	0.512129454871332	0.608560411231121	0.999851732555768
Adpgk	783.548267860101	-0.0530527050970231	0.158810187680523	-0.334063613121275	0.738331556807319	0.999851732555768
Adprh	1257.19495318148	0.0691022565187113	0.289523506814557	0.238675806600298	0.811356978171811	0.999851732555768
Adprhl1	3.82999678940866	-0.142019266036799	0.952361053210872	-0.149123345140987	0.88145630509236	0.999851732555768
Adprhl2	409.15214532147	0.101480000142486	0.181674457011928	0.558581551922975	0.576447333223453	0.999851732555768
Adprm	374.548482968884	-0.0944487351056517	0.186078957044834	-0.507573433372669	0.611752525648819	0.999851732555768
Adra1a	2.52567000407146	-1.4376983435845	1.25548103417495	-1.14513744489123	0.252152226347559	0.999851732555768
Adra1d	1.20023294794915	0.491452757914219	1.69230519408586	0.290404331105117	0.771506930666919	0.999851732555768
Adra2a	11.6328331882229	0.0691924825653546	0.565100452024599	0.122442801660231	0.902548342679907	0.999851732555768
Adra2b	19.6997264668048	-0.67514748240069	0.456181365817068	-1.47999794158937	0.138873795996795	0.999851732555768
Adra2c	8.04023048237056	0.122479976760335	0.677169051963664	0.180870605951594	0.856469141344743	0.999851732555768
Adrb1	14.8437939790727	-0.327641016513388	0.496155952850766	-0.660358934788264	0.509023518265756	0.999851732555768
Adrb2	107.29306760454	-0.679799670427122	0.223874739690058	-3.03651797147041	0.0023932784141474	0.301829853876725
Adrb3	183.973166497009	-0.0240568476937836	0.262858293202203	-0.0915202157052655	0.927079243833506	0.999851732555768
Adrbk1	552.145378846864	0.186831612161451	0.159936836477826	1.16815873238404	0.242742743092381	0.999851732555768
Adrbk2	144.66420406971	-0.0100345557425232	0.22690577681926	-0.0442234476494449	0.96472629181311	0.999851732555768
Adrm1	936.358084218163	0.158074756302873	0.18607281985141	0.849531685654599	0.395585506684804	0.999851732555768
Adsl	1153.66538192009	0.0267654953748385	0.165587193193174	0.16163988807766	0.871589444193185	0.999851732555768
Adss	2420.71692523884	0.0470545849917376	0.145336662222926	0.323762664368627	0.746117724455169	0.999851732555768
Adssl1	42.2452023295387	0.053098733164401	0.346460483678456	0.153260575638061	0.87819278939864	0.999851732555768
Adtrp	2.81361942098453	0.382517796830322	1.17652167113964	0.325126010182028	0.745085704142696	0.999851732555768
Aebp1	76.3823548113087	0.342178674073205	0.256740017965087	1.33278277685459	0.182603099361873	0.999851732555768
Aebp2	1822.35994735875	0.0635508471783013	0.181565482478179	0.35001612812578	0.726326593835899	0.999851732555768
Aen	3067.65450576431	-0.110841197550084	0.155812333204774	-0.7113762772836	0.476851095441396	0.999851732555768
Aes	582.909039896025	0.32165730034923	0.159834704952646	2.01243716403472	0.0441738742050014	0.999851732555768
Afap1	680.747589276578	0.184524602802801	0.170870290417929	1.07991039490526	0.280182083883966	0.999851732555768
Afap1l1	69.755903446674	0.292803478319573	0.264529718157859	1.1068831145272	0.268344467235196	0.999851732555768
Afap1l2	63.6329603932693	0.126973202986539	0.311673612765458	0.407391571778934	0.683720416189901	0.999851732555768
Aff1	4960.63282376442	0.0986370748614153	0.275210125454642	0.358406416546152	0.720039190470327	0.999851732555768
Aff2	19.654245946218	0.232360914376092	0.443309860362079	0.524150115195515	0.600174134162024	0.999851732555768
Aff3	116.362952872013	0.14485082248848	0.289790212951907	0.499847186048755	0.617182682549751	0.999851732555768
Aff4	7889.66777190071	-0.0194399816114213	0.146047244758455	-0.133107486167046	0.894108374728008	0.999851732555768
Afg3l1	1503.1835560432	0.0760102533494606	0.161123394642882	0.471751811820571	0.637103950215256	0.999851732555768
Afg3l2	1021.14140225097	0.0926088018194949	0.150523312934363	0.615245572357801	0.538392555761452	0.999851732555768
Afmid	38.5632961959805	0.611298060506992	0.35537209793521	1.72016335570172	0.0854027519414924	0.999851732555768
Afp	0.593358843119619	0.145384514814579	2.64887706447974	0.0548853386833692	0.956229812307722	0.999851732555768
Aftph	1386.80415270584	0.0610023117157313	0.159184849053749	0.383216820434548	0.701559007361465	0.999851732555768
Aga	341.307778710514	-0.298343017837593	0.21374037252113	-1.39581967748325	0.16276880325667	0.999851732555768
Agap1	1096.30147453878	-0.0346140675286304	0.181624031030919	-0.190580879260068	0.848853971748475	0.999851732555768
Agap2	11.057871259147	0.66627240732493	0.618740508151856	1.07682040943957	0.281560505556519	0.999851732555768
Agap3	819.127233237083	0.384549016085987	0.155236972786147	2.47717414984469	0.0132427268688373	0.728507161487756
Agbl2	1.73406176999197	1.17483886351086	1.46350460749826	0.802757201782332	0.422115083587229	0.999851732555768
Agbl3	41.3485977762432	-0.00639308750328389	0.336977884269199	-0.0189718310955287	0.984863576893905	0.999851732555768
Agbl5	210.348711577847	0.400167579270056	0.18891018308376	2.11829543933388	0.0341500546446518	0.999851732555768
Ager	2.67675051144661	2.32218293328369	1.34208746588982	1.73027689498915	0.0835808155634347	0.999851732555768
Agfg1	1581.71455448996	-0.0394178621201913	0.1454944736618	-0.270923431853623	0.786449922752063	0.999851732555768
Agfg2	393.533496127435	0.329558311615549	0.163902302373479	2.01069970856538	0.0443571848434346	0.999851732555768
Aggf1	1953.33893129583	0.0307795460702388	0.142482773991063	0.216022928302684	0.828969875296785	0.999851732555768
Agk	313.592599592025	-0.0436765323385951	0.188439996646584	-0.231779521947825	0.816709263098272	0.999851732555768
Agl	482.0991377124	-0.00226282539744024	0.165564982702264	-0.013667294620563	0.989095416122218	0.999851732555768
Agmat	1.28660764513022	0.842057059225595	1.74926188406427	0.481378498495115	0.63024751544991	0.999851732555768
Ago1	1565.76484292577	0.0667833195754858	0.160057327171038	0.417246250177106	0.676498298972184	0.999851732555768
Ago2	3156.0281813461	0.0539947871224826	0.189699636143698	0.284633055814516	0.775925283443824	0.999851732555768
Ago3	448.97004463138	-0.0794199170208243	0.185462042214185	-0.428227340067271	0.668485613142286	0.999851732555768
Ago4	33.2737806861636	0.146563946542369	0.348316345637939	0.420778261996113	0.673917006549718	0.999851732555768
Agpat1	319.008118104268	0.0846426889899523	0.212311927635219	0.39867137910113	0.690135359380191	0.999851732555768
Agpat2	313.369212204499	0.200529318215282	0.176307064730804	1.13738674352875	0.255376646570604	0.999851732555768
Agpat3	240.609712728503	-0.17832673555473	0.209765568188371	-0.85012396026116	0.39525617171809	0.999851732555768
Agpat4	554.519557941559	-0.0546417478947939	0.175847888979749	-0.310733033031102	0.756003582782474	0.999851732555768
Agpat5	769.856041109756	0.22652680770322	0.160109554189875	1.41482379892571	0.157120164446572	0.999851732555768
Agpat6	1017.14525381334	0.0112296725518247	0.172624885497513	0.0650524547457932	0.948132235816447	0.999851732555768
Agpat9	349.24177527298	0.197813211914258	0.192090240450056	1.02979314019699	0.303107121607597	0.999851732555768
Agps	2504.45229731448	-0.0355395948400597	0.176993516347922	-0.200796026732405	0.840858069866583	0.999851732555768
Agrn	1679.7707359284	0.0869334616752225	0.161150765693907	0.539454226611282	0.589573472860073	0.999851732555768
Agrp	4.90605521255551	0.500371866034478	0.908731649548944	0.550626652304717	0.581889634551464	0.999851732555768
Agt	0.834746376350635	0.866772552728336	2.19150055855796	0.395515551818379	0.692462446593596	0.999851732555768
Agtpbp1	366.12150399619	-0.241373561129296	0.175744319640091	-1.37343591885989	0.169616869819975	0.999851732555768
Agtr1a	5.65892805568627	0.182380149281948	0.792843000752235	0.230033120187615	0.818066033534738	0.999851732555768
Agtrap	2086.09653744707	-0.0695796776996589	0.152929629368306	-0.454978397496063	0.649124780280367	0.999851732555768
Ahctf1	9745.66515556474	0.0450613617322939	0.134830766667811	0.334206819748446	0.7382234981711	0.999851732555768
Ahcy	1290.35588703952	0.115548689766771	0.153004413087166	0.755198411832367	0.45012994144583	0.999851732555768
Ahcyl1	1282.56853624031	0.0653870552890071	0.158137681596925	0.413481812991741	0.679253644583581	0.999851732555768
Ahcyl2	469.62727263507	0.113051065233082	0.16473169883038	0.686273898926328	0.492540404974514	0.999851732555768
Ahdc1	1208.12052992823	0.187231949795478	0.253476456938396	0.738656173661849	0.460115804671068	0.999851732555768
Ahi1	112.02134129163	-0.224049554140743	0.272876425477581	-0.821065996260458	0.411608677423197	0.999851732555768
Ahnak	17675.7976227192	0.179471296734025	0.155407931285457	1.15484000880475	0.248155949866423	0.999851732555768
Ahr	696.825115297294	-0.409723373656438	0.178809318530957	-2.29139832880411	0.0219403861494669	0.930153008732945
Ahrr	25.5182397346873	0.0267617357170962	0.39879805695774	0.0671059832167942	0.946497330716588	0.999851732555768
Ahsa1	5645.57300278374	-0.0307359538278754	0.149557243483873	-0.205512973573825	0.83717136297697	0.999851732555768
Ahsa2	347.909824101417	-0.0591527801562758	0.180417154867805	-0.327866716441782	0.743012440351425	0.999851732555768
Ahsg	55.4363675581602	-0.0357113044646047	0.316967101113985	-0.112665649965239	0.910295635162713	0.999851732555768
Aicda	10.2167622402827	-0.263413305577452	0.628546514261892	-0.4190832334609	0.67515530374707	0.999851732555768
Aida	339.022389510278	-0.0601739308257698	0.186059011446776	-0.32341314918242	0.74638237257345	0.999851732555768
Aif1l	138.90907766977	0.143410742922056	0.252129753773722	0.568797378237091	0.569493654089462	0.999851732555768
Aifm1	1413.31043473935	0.0342300545316751	0.142136917220282	0.240824517662964	0.809691126424551	0.999851732555768
Aifm2	55.2758118664155	0.136329537198901	0.290639052171638	0.469068200505937	0.639020888020318	0.999851732555768
Aifm3	27.2193289179241	0.188272284138917	0.381306888017752	0.493755266571926	0.621479028878636	0.999851732555768
Aig1	47.1863814682473	-0.0397893444899389	0.323852516021124	-0.122862545515452	0.902215945207904	0.999851732555768
Aim1	35.998876258434	-0.120295599711855	0.356523246429782	-0.337413060484816	0.735805540490847	0.999851732555768
Aim1l	288.231081455782	0.175930903888627	0.194024882590053	0.906744029632242	0.364542174017206	0.999851732555768
Aim2	155.097388047968	-0.00347361692992459	0.208827927718586	-0.0166338715701168	0.986728702686976	0.999851732555768
Aimp1	670.814512635941	-0.109352218137437	0.160596212259303	-0.680914055188763	0.495925874038823	0.999851732555768
Aimp2	570.648176965555	0.0655750828843758	0.197499685983103	0.332026264031559	0.739869427088554	0.999851732555768
Aip	286.816255285542	0.211743736379576	0.209470209739339	1.01085369916356	0.312086457229207	0.999851732555768
Aipl1	2.058060200669	-0.45853806670095	1.26949369679136	-0.361197592284154	0.717951741896573	0.999851732555768
Aire	83.6892627054928	0.0891474217064701	0.303358232178325	0.293868477101574	0.768858406710315	0.999851732555768
Airn	10.5140769983283	0.191110943051406	0.58598085868308	0.326138542274066	0.744319537332567	0.999851732555768
Ajap1	2.7328934236033	0.995157546957124	1.152411049678	0.863543912768961	0.387838486466841	0.999851732555768
Ajuba	7776.97241526445	0.494499960388624	0.161998390018308	3.05249922750923	0.00226944315193063	0.29217504578918
Ak1	1606.16056447709	-0.0969756891554363	0.160877170629555	-0.602793353313867	0.546646169004908	0.999851732555768
Ak2	1872.28751284487	0.00543331043289423	0.148000646794251	0.0367113965417163	0.970715121643322	0.999851732555768
Ak3	221.738652751328	0.0141075776890546	0.182700986035518	0.0772167572555523	0.938451111084768	0.999851732555768
Ak4	707.541997607717	0.0577853075074019	0.255153741981935	0.226472506570149	0.820833940337561	0.999851732555768
Ak5	2.32669835587373	0.997150049135759	1.28329192479884	0.777025110083244	0.437143955868335	0.999851732555768
Ak6	473.57338181139	-0.0949008588353068	0.17226339353979	-0.550905545776251	0.581698425587223	0.999851732555768
Ak7	197.145872828447	0.0121183877225294	0.20535079492027	0.0590131035394071	0.952941671186943	0.999851732555768
Ak8	16.1814179481701	-0.184320098083467	0.499925389919745	-0.368695212925786	0.712354917297201	0.999851732555768
Akap1	3202.56418514414	0.154291664023757	0.143612095543509	1.074363990302	0.282659575208414	0.999851732555768
Akap10	913.159742953202	-0.0260779358914862	0.179520404231588	-0.145264467307263	0.884502068084442	0.999851732555768
Akap11	3735.38017115005	-0.123796071535087	0.160356245462288	-0.772006548159057	0.440110549193934	0.999851732555768
Akap12	18356.3402494012	0.105337828922865	0.211151208237595	0.498873910322762	0.61786821480973	0.999851732555768
Akap13	2264.38460500024	0.0485009123997469	0.147978242612832	0.32775705092433	0.743095363421734	0.999851732555768
Akap17b	639.856584088293	-0.0539159941303269	0.153857446618082	-0.350428239356927	0.726017336372893	0.999851732555768
Akap2	1797.12449687491	-0.0828995254948431	0.205880616043142	-0.402658235088395	0.68719966240679	0.999851732555768
Akap3	3.00165293927973	-0.348681241273197	1.07124583267649	-0.325491339744139	0.744809235990754	0.999851732555768
Akap5	104.175035704319	-0.591182504078549	0.340864334213863	-1.73436304341431	0.0828536880189855	0.999851732555768
Akap6	2.31139239961109	0.992836449228269	1.28457067917081	0.772893594200007	0.439585356114552	0.999851732555768
Akap7	229.704979891715	-0.247958262459637	0.204743602154598	-1.21106720723028	0.225869648167005	0.999851732555768
Akap8	4530.82798574912	0.222564454513841	0.17514542818303	1.27074087415663	0.203820849227182	0.999851732555768
Akap8l	411.327358483526	-0.173399916431656	0.192483765814972	-0.900854758828543	0.367665548235753	0.999851732555768
Akap9	2684.47916348787	-0.0633390798470891	0.250049192409607	-0.253306476364591	0.800031391860978	0.999851732555768
Akip1	181.059912952133	0.0783508312242017	0.209315540797371	0.374319226015089	0.708166829795604	0.999851732555768
Akirin1	1134.60652342808	0.0473279100406661	0.143969408344141	0.328735879274676	0.742355332451973	0.999851732555768
Akirin2	1141.29196358245	-0.00771458097641322	0.148147153403882	-0.0520737712413656	0.958469912119933	0.999851732555768
Akna	340.027559385745	0.345137882532396	0.208706960411897	1.65369608110455	0.0981892793116318	0.999851732555768
Akr1a1	1662.0356916804	-0.0467473545085971	0.219887010666275	-0.212597162365112	0.831641184955875	0.999851732555768
Akr1b10	55.3653159805402	-0.144190914280982	0.29355815884241	-0.491183467186096	0.623296691140584	0.999851732555768
Akr1b3	351.143399492661	0.0180157565073906	0.238968250709996	0.0753897492820245	0.939904614887851	0.999851732555768
Akr1b7	0.664980830106088	0.116441917036672	2.38401599316757	0.0488427583415491	0.961044606589789	0.999851732555768
Akr1b8	144.143406424212	-0.0391734654964736	0.222939461893833	-0.175713465726084	0.860519055786424	0.999851732555768
Akr1c12	4.03818311570894	-1.53406770661291	1.01366200895082	-1.51339173518077	0.130180183111353	0.999851732555768
Akr1c13	16.7918287124589	-0.424938846967915	0.503210114842496	-0.844456091867151	0.398414589429816	0.999851732555768
Akr1c14	0.67208677313005	-2.84118359761299	2.48042535651481	-1.14544208724147	0.25202607242225	0.999851732555768
Akr1c18	6.75953188318645	0.186660289060853	0.71019894094608	0.262828171515149	0.792683020945719	0.999851732555768
Akr1c19	2.64333238332466	-0.311501124510596	1.12267488678699	-0.277463340613317	0.781424351110623	0.999851732555768
Akr1c21	1.66273487569844	0.338191361980294	1.59023486290468	0.21266755613857	0.831586274312335	0.999851732555768
Akr1c6	0.975376279198343	-1.06680300321405	2.07905418996111	-0.513119383018106	0.607867813690322	0.999851732555768
Akr1e1	39.1821596808849	0.0172823441686049	0.318077135178761	0.054333814843032	0.956669208984888	0.999851732555768
Akr7a5	100.997285338796	0.180588028928942	0.226634674664937	0.796824357066843	0.425553047077287	0.999851732555768
Akt1	1049.29591857812	0.249032267028335	0.1722918784141	1.44540920512685	0.148342979333639	0.999851732555768
Akt1s1	648.41689664817	0.181873441571719	0.165667595945614	1.09782145707858	0.272282460016896	0.999851732555768
Akt2	609.681233178408	-0.0471686963208683	0.159132435735035	-0.296411577583133	0.766915784758502	0.999851732555768
Akt3	472.027484223062	0.0599406127265235	0.189187201398151	0.316832281906727	0.751370867731509	0.999851732555768
Aktip	647.486732415871	-0.0729357466854329	0.159637935204961	-0.45688229800636	0.647755648271711	0.999851732555768
Alad	388.183030254432	0.0467122707159652	0.177978907899506	0.262459587303125	0.792967138180194	0.999851732555768
Alas1	378.000364727615	-0.197807101505702	0.177189167486953	-1.11636114278976	0.264267579217649	0.999851732555768
Alcam	8.09519877457094	-0.246826851229574	0.723869699332276	-0.340982432967227	0.733116806555016	0.999851732555768
Aldh16a1	445.393494370909	0.143132971284061	0.240500643302177	0.595145897818753	0.551745950813061	0.999851732555768
Aldh18a1	778.991115435635	-0.0201885712402622	0.163342629345642	-0.12359646297564	0.901634793150027	0.999851732555768
Aldh1a2	21.2838253797397	0.46506750905261	0.47751748873245	0.973927699040117	0.3300924394382	0.999851732555768
Aldh1a3	13.3829494637633	-0.816905732148844	0.528146644453856	-1.54674036222191	0.121925866133555	0.999851732555768
Aldh1b1	145.071255929216	-0.290497352429271	0.276080612786513	-1.05221931195113	0.292698941162093	0.999851732555768
Aldh1l1	128.571803605422	-0.100486271249569	0.257383036850573	-0.390415283303647	0.696229488334997	0.999851732555768
Aldh1l2	169.652112397453	0.102072019669666	0.278246058330654	0.366840846846315	0.713737737118409	0.999851732555768
Aldh2	1390.97719390609	0.110714854600922	0.148626938103703	0.744917819161906	0.456321402193298	0.999851732555768
Aldh3a1	29.4244863197045	-0.127811038658656	0.36975432723897	-0.345664754251957	0.729594675271921	0.999851732555768
Aldh3a2	398.867847832452	-0.0798668282638701	0.181810444375009	-0.43928624968945	0.660454136229108	0.999851732555768
Aldh3b1	27.7686325961067	-0.222273855518063	0.384920546178011	-0.577453860868394	0.563632898472391	0.999851732555768
Aldh3b2	3.88536759079254	0.750025335120839	0.960386143051641	0.780962262468326	0.434824690395789	0.999851732555768
Aldh4a1	312.532630910842	0.0693300691206145	0.172060298829897	0.40294053649852	0.686991969557473	0.999851732555768
Aldh5a1	226.708149624578	0.0193575778289598	0.210560397763129	0.0919336116126461	0.926750786326726	0.999851732555768
Aldh6a1	693.131525168677	-0.179880211988629	0.147323690030296	-1.22098633255547	0.222091194655905	0.999851732555768
Aldh7a1	465.032007164823	0.0575807523671881	0.162848527949254	0.353584727429229	0.72365012165024	0.999851732555768
Aldh9a1	1202.08651984488	0.104322294847566	0.161732016606606	0.645031806542779	0.518906574029548	0.999851732555768
Aldoa	10429.8863882383	0.0176074940986737	0.164195396144368	0.107235004830418	0.914602545691361	0.999851732555768
Aldoart1	80.6491871017318	-0.0676766893410351	0.286244810833359	-0.236429401616066	0.813099483606774	0.999851732555768
Aldoart2	1.95008358131406	-0.951262343299369	1.30674148893185	-0.727965210683669	0.466634882726685	0.999851732555768
Aldoc	149.658176287354	-0.214009511883343	0.209061103801413	-1.0236696735641	0.305991324074609	0.999851732555768
Alg1	286.680383270718	-0.0253914164920831	0.239211723533618	-0.106146204362407	0.915466352408831	0.999851732555768
Alg10b	1365.17714482574	0.0204876045905345	0.143571875127232	0.142699289623253	0.886527677774891	0.999851732555768
Alg11	1327.6341506903	-0.284687287436154	0.145342961002595	-1.95872772559706	0.0501446816563146	0.999851732555768
Alg12	135.753384481402	-0.142491247448963	0.209431716079305	-0.680370910941714	0.496269634980525	0.999851732555768
Alg13	9349.27113424236	-0.0204129490603549	0.168525269905764	-0.121126932903115	0.903590496860728	0.999851732555768
Alg14	117.523332284105	-0.263511919903045	0.246624209176635	-1.06847547847306	0.285306085874569	0.999851732555768
Alg2	732.524571128408	0.107291960331143	0.221740815542393	0.48386202634233	0.628483791666837	0.999851732555768
Alg3	268.54207302941	0.0809900584231992	0.183694338418605	0.440895778935973	0.659288449648902	0.999851732555768
Alg5	290.439650596305	0.0739755790378293	0.196487341213332	0.376490305080326	0.706552421645991	0.999851732555768
Alg6	271.652556091091	-0.0707083165986202	0.194215788875964	-0.364070897674432	0.715805067994916	0.999851732555768
Alg8	221.641849240522	-0.160209655810753	0.228174785032243	-0.702135671073882	0.482594558528892	0.999851732555768
Alg9	291.271930667701	-0.226519756972282	0.20029508888174	-1.1309301602798	0.258084487782623	0.999851732555768
Alk	41.8550384099556	-0.00831446134530358	0.3172066979574	-0.0262114936375656	0.979088648435941	0.999851732555768
Alkbh1	4171.26211938071	0.0407326802885959	0.151778589239734	0.268369079542957	0.7884152377493	0.999851732555768
Alkbh2	408.426522321375	0.160981184064644	0.196618681715119	0.818748160960051	0.412930112671397	0.999851732555768
Alkbh3	283.795903243113	-0.0216368686902373	0.187280943653735	-0.115531608652303	0.908023768128602	0.999851732555768
Alkbh4	594.669796523104	0.251375986030942	0.156710088519907	1.6040829815434	0.108695762641313	0.999851732555768
Alkbh5	1916.92338158441	0.267620179423834	0.168369608901749	1.58948031755542	0.111951994238604	0.999851732555768
Alkbh6	107.64169365152	0.0445103176801885	0.235130187717283	0.189300736380592	0.849857118210821	0.999851732555768
Alkbh7	113.94004416216	0.0159219301285029	0.266207222448016	0.0598102860699507	0.952306733146002	0.999851732555768
Alkbh8	610.712157752474	0.0366176978602275	0.179039524107085	0.204522984759087	0.837944832344773	0.999851732555768
Allc	2.2765331836337	1.13984952381847	1.30457411436056	0.873733053010301	0.382263646288198	0.999851732555768
Alms1	2239.1583407811	-0.101718950494059	0.159036535308529	-0.639594859739149	0.522436025149771	0.999851732555768
Alms1-ps2	16.1024700884679	0.442522605879579	0.556701469982498	0.79490109105243	0.4266710395514	0.999851732555768
Alox12	44.2680081654804	0.509719587806497	0.328359515238921	1.55232166010361	0.120585277718625	0.999851732555768
Alox12b	14.2976250713609	-0.0118886332439475	0.504124491590698	-0.023582732920661	0.981185445454885	0.999851732555768
Alox12e	13.7334276900067	0.443450399998118	0.520811545840202	0.851460386276036	0.394513659636212	0.999851732555768
Alox15	10.7618195925516	-0.4020572859479	0.570387532420581	-0.704884421722316	0.480882165551162	0.999851732555768
Alox5	9.84434677320905	-0.200554454925947	0.640632285710073	-0.313057052227165	0.754237317540983	0.999851732555768
Alox5ap	9.61023517171025	0.51640784612323	0.682469089781629	0.756675802399295	0.449244115188474	0.999851732555768
Alox8	8.70089408120486	-0.260983346871644	0.635045704859297	-0.410967816764415	0.681096133610021	0.999851732555768
Aloxe3	27.9688786336046	0.829524433123394	0.408214550999257	2.03207953046462	0.042145605271172	0.999851732555768
Alpk1	1.57027177089291	0.188754049634385	1.49363097404524	0.126372613392703	0.899436979677866	0.999851732555768
Alpk3	156.992623846455	0.075086508820091	0.278927584109616	0.269197143264908	0.787777978504389	0.999851732555768
Alpl	1143.53976737542	0.0818657553402356	0.15628342261654	0.52382878471444	0.600397630784502	0.999851732555768
Alppl2	0.602670411801155	-1.34682655258166	2.42646115483314	-0.555057949268622	0.578855024039763	0.999851732555768
Als2	1415.2300426721	-0.0589500852878163	0.146400868635856	-0.402662127876052	0.687196798271292	0.999851732555768
Als2cl	201.62595276085	-0.0254255908507859	0.214120252641557	-0.118744446343191	0.905477822544277	0.999851732555768
Als2cr11	2.09105354248591	1.24377543548025	1.33137139807274	0.934206215696621	0.350197530073187	0.999851732555768
Als2cr12	1.41851366508405	-1.67039727292748	1.65099133620198	-1.01175411178725	0.311655635672617	0.999851732555768
Alx1	12.0132800283028	0.152124647756224	0.542359897690213	0.28048653376492	0.779104255500352	0.999851732555768
Alx3	10.411073794469	0.93040419560041	0.654177441973764	1.42225050254442	0.154953542492114	0.999851732555768
Alx4	1.38296050983557	1.71286452782669	1.74462455084637	0.981795496914067	0.326200607069829	0.999851732555768
Alyref	2013.39684996431	0.0107095797904274	0.159529391850574	0.0671323300753174	0.946476356262956	0.999851732555768
Alyref2	94.0007841779771	0.0551391746182889	0.268090245818249	0.205673930619879	0.837045623534715	0.999851732555768
Amacr	134.234138737927	-0.0173662544835624	0.214534787196874	-0.0809484313032449	0.935482963700855	0.999851732555768
Ambn	0.404542688140034	-2.06223763967617	3.27954698180784	-0.628817837071925	0.529468321096524	0.999851732555768
Ambp	0.915846564948592	2.06598917760734	2.16494680713273	0.954290964933014	0.339936380190886	0.999851732555768
Ambra1	1006.46475376848	-0.0336431657168084	0.161717386417862	-0.208036788511272	0.835200242623508	0.999851732555768
Amd1	1714.73803457575	0.0135193887023709	0.144960134507992	0.0932628046204352	0.925694780865045	0.999851732555768
Amd2	1714.60021920302	0.0137538000717431	0.144955862905768	0.0948826752918859	0.924408017543436	0.999851732555768
Amdhd1	0.937910091387008	1.14946442530577	1.96935167210579	0.583676568074135	0.55943793493583	0.999851732555768
Amdhd2	318.706320872968	0.118029380620576	0.191406372294403	0.616642900681667	0.537470291040893	0.999851732555768
Amer1	1482.19369850873	-0.275486943277996	0.178263463291532	-1.54539207413167	0.122251456277296	0.999851732555768
Amer2	8.5856131312433	-0.152834655566844	0.677071288557085	-0.2257290453012	0.821412166176249	0.999851732555768
Amer3	1.75090675306943	0.789931990261698	1.45704699314988	0.542145856637063	0.587718030644308	0.999851732555768
Amfr	698.437623250608	-0.139980681353394	0.191365700888878	-0.73148260478861	0.46448442585087	0.999851732555768
Amh	11.2481446573507	0.390325000332799	0.587967917233424	0.663854249343064	0.506783600474535	0.999851732555768
Amhr2	49.699036773057	0.295195054293663	0.299008491738419	0.987246390821261	0.323521864538291	0.999851732555768
Amica1	3.62152349947077	-0.463063533134692	1.01235366879396	-0.457412806817159	0.647374360932463	0.999851732555768
Amigo1	150.785002364141	0.441193242234013	0.198990128964114	2.21716144680512	0.0266120610671046	0.997753483163995
Amigo2	117.491864174855	-0.182244995639782	0.24997351579641	-0.729057216558138	0.465966663792454	0.999851732555768
Amigo3	86.1060168865946	1.1450826051212	0.298834756260755	3.8318253855386	0.000127196005905765	0.0386571598932291
Ammecr1	620.281309795194	-0.0323372787315185	0.176819574670656	-0.182882912096977	0.854889890940337	0.999851732555768
Ammecr1l	690.89531219388	-0.0633056603866892	0.150258119469958	-0.421312742432838	0.673526726675164	0.999851732555768
Amn	3.9560624473213	0.57425059969783	1.04331194293821	0.550411220330333	0.582037354507443	0.999851732555768
Amn1	112.095651805308	-0.0757004875915077	0.258904689174807	-0.292387472134181	0.769990385733015	0.999851732555768
Amot	372.475962385836	0.0592205726403148	0.215199578660454	0.275189073365958	0.783170981209018	0.999851732555768
Amotl1	844.385672389282	0.0568563210797016	0.174722119100389	0.325409978842084	0.744870804124057	0.999851732555768
Amotl2	1690.58764830295	0.093688225636607	0.219502106693894	0.426821532821366	0.669509321519542	0.999851732555768
Ampd1	9.56194180991486	-0.439493123382463	0.603912973021853	-0.727742477833076	0.46677124240811	0.999851732555768
Ampd2	561.681742999883	0.110525713817992	0.157222894567598	0.702987399652994	0.482063601982944	0.999851732555768
Ampd3	73.7513951586072	-0.26905531631292	0.253094511479955	-1.0630626272361	0.287753551281037	0.999851732555768
Amph	343.456988157677	-0.210175243235002	0.198247776257834	-1.0601644427106	0.289069794402062	0.999851732555768
Amt	1273.21236998294	-0.084138309890957	0.185773618742752	-0.452907740401325	0.650615177007848	0.999851732555768
Amy1	0.455543470392632	0.87955474859588	2.90087335235625	0.30320342936773	0.761734835701059	0.999851732555768
Amz1	48.0545259521584	0.235603791318934	0.313219596701647	0.75220003409734	0.451930773145611	0.999851732555768
Amz2	402.281278496808	0.0378602659728786	0.172807745180387	0.219088941490196	0.826580764934113	0.999851732555768
Anapc1	2789.22125293948	-0.158858534028108	0.144541106255979	-1.09905436690635	0.271744352650902	0.999851732555768
Anapc10	313.604148491014	-0.0613064272340392	0.218236042316025	-0.28091797570844	0.778773312975937	0.999851732555768
Anapc11	270.133329981608	0.288057730581303	0.19469930337654	1.47950057132055	0.139006578766848	0.999851732555768
Anapc13	201.250805547211	0.044665981627114	0.190418878441513	0.234566981975126	0.814544839141673	0.999851732555768
Anapc15	908.339120820635	0.0563771311666833	0.158115944237601	0.356555636678646	0.72142449401429	0.999851732555768
Anapc16	379.738219359988	0.0217276262946177	0.179266711805817	0.121202793735366	0.903530411352059	0.999851732555768
Anapc2	574.730169218471	0.157557292386231	0.167760724293131	0.939178660858236	0.347639023131535	0.999851732555768
Anapc4	1565.22665703855	-0.108279319409543	0.143476463542355	-0.754683498158413	0.45043891014762	0.999851732555768
Anapc5	4383.18790553281	-0.0292852020733754	0.135099296142618	-0.216767984064554	0.828389163729167	0.999851732555768
Anapc7	1193.43120806492	-0.0120563363206722	0.150986669043464	-0.0798503364373287	0.936356289415311	0.999851732555768
Ang	14.9962056481488	0.0803350159653972	0.500761452737192	0.160425718725515	0.872545731374516	0.999851732555768
Ang2	14.9283940157114	-0.222289413209711	0.508814361831208	-0.43687723831084	0.662200380047657	0.999851732555768
Angel1	272.725788347976	0.278987005455659	0.218876732471211	1.27463071248267	0.202439981527942	0.999851732555768
Angel2	675.274090817772	-0.0158080919085339	0.152845197126018	-0.103425506367075	0.917625269540143	0.999851732555768
Angpt2	8.0068010478306	0.133329588185851	0.680093368091909	0.196046005506456	0.844574157417105	0.999851732555768
Angptl2	20.4515454488723	-0.387855647877564	0.426680944216273	-0.909006256630411	0.363346823218583	0.999851732555768
Angptl4	978.977271608733	0.0902268032729442	0.153142482545553	0.589168999830639	0.555747910492502	0.999851732555768
Angptl6	34.0093598244749	-0.0447383956743225	0.364035872973947	-0.122895568804353	0.902189794610048	0.999851732555768
Ank	373.740355637423	-0.0749530099242699	0.177952910595858	-0.421195751579993	0.673612146381499	0.999851732555768
Ank1	5.69334469330342	0.645602837631081	0.792551019783471	0.814588362787625	0.415307973897347	0.999851732555768
Ank2	320.083866531456	-0.0328923222771983	0.2778850563322	-0.118366646668027	0.90577715206063	0.999851732555768
Ank3	340.578793661693	-0.119356624303094	0.212803326397108	-0.560877625006504	0.574880964227886	0.999851732555768
Ankar	0.632361679505903	-1.30423103171804	2.39254517792054	-0.545122843971373	0.585669032299782	0.999851732555768
Ankdd1b	24.6746963773135	-0.523763992016198	0.393368586354814	-1.33148403351092	0.183029795190564	0.999851732555768
Ankef1	3.04016022397759	0.813004249689671	1.09476830718139	0.742626768017107	0.457707677707529	0.999851732555768
Ankfn1	1.08068585409986	-0.242215590907424	1.74887849781418	-0.138497666481779	0.889847113722514	0.999851732555768
Ankfy1	2183.63922314729	-0.132334349210311	0.141986941287728	-0.932017747619084	0.351327353575046	0.999851732555768
Ankhd1	2437.47750538702	0.0532154507071692	0.224730638565573	0.236796598126703	0.812814590814433	0.999851732555768
Ankib1	1380.94894771362	-0.0532356534990995	0.157031395496373	-0.339012802699885	0.734600085525778	0.999851732555768
Ankle1	420.123441349993	0.232348618590692	0.234039812046599	0.992773906964298	0.320820148532496	0.999851732555768
Ankle2	2850.25863093733	-0.0127493465468671	0.146054723594259	-0.0872915728647354	0.930439752332063	0.999851732555768
Ankmy1	17.9501606143006	0.354799081979133	0.464342409241528	0.764089333469828	0.444814008308746	0.999851732555768
Ankmy2	547.911073233583	0.0110249117053849	0.177753493923537	0.0620236005607147	0.950544037651215	0.999851732555768
Ankra2	323.852981221014	-0.0262513978955651	0.167664312380736	-0.156571172021109	0.875582823679105	0.999851732555768
Ankrd1	4.49685983451261	-0.418452501423389	0.921918291562738	-0.4538932628336	0.649905652884555	0.999851732555768
Ankrd10	3473.44398319374	0.204928856083385	0.190476513657318	1.07587466900024	0.281983312127329	0.999851732555768
Ankrd11	10357.1052722651	0.147033747784942	0.241795431994694	0.608091503515952	0.543126787094405	0.999851732555768
Ankrd12	903.823021992009	0.0487720940648939	0.291598400163337	0.167257756001317	0.867167241674919	0.999851732555768
Ankrd13a	2153.75343197722	0.0941481202041663	0.186071046288023	0.505979420669419	0.612871096612052	0.999851732555768
Ankrd13b	52.3656026387676	0.561482997215884	0.311957372449495	1.79987090161424	0.071881025270428	0.999851732555768
Ankrd13c	1360.26206872101	0.0546611190046068	0.172831066250799	0.316269060825481	0.75179829267707	0.999851732555768
Ankrd13d	49.1031853592586	0.533579529723086	0.293536621630447	1.81776136401421	0.0691006141916983	0.999851732555768
Ankrd16	198.869374887079	0.0373574645360594	0.207022414436194	0.180451303487108	0.856798280946353	0.999851732555768
Ankrd17	8347.61720733057	0.122493585482592	0.206667512933161	0.592708470451318	0.553376271706487	0.999851732555768
Ankrd2	0.653297002837025	-2.80613097428576	2.3043237966141	-1.21776764984548	0.223312281006414	0.999851732555768
Ankrd23	42.2030987628978	0.288468794962513	0.334387199621627	0.862678940129668	0.388314014505878	0.999851732555768
Ankrd24	186.149686336433	0.405271771744049	0.218773573546595	1.85247132537117	0.0639581714536615	0.999851732555768
Ankrd26	729.442755046647	0.117713474541423	0.199813352767072	0.589117158144304	0.555782684091335	0.999851732555768
Ankrd27	827.938735729766	-0.0289664846863318	0.181310996038273	-0.159761323467757	0.873069092074761	0.999851732555768
Ankrd28	1502.90650614293	-0.0936789408814359	0.143680803478159	-0.651993436935895	0.514405406267432	0.999851732555768
Ankrd29	1.29238211962613	0.172838621535607	1.67958819053185	0.10290535650937	0.918038086393818	0.999851732555768
Ankrd32	548.505965310547	-0.208573316628868	0.170595730969743	-1.22261744442984	0.221474221221199	0.999851732555768
Ankrd33b	606.743287947926	0.0444868831481492	0.169046910947435	0.263162946301825	0.792424989015404	0.999851732555768
Ankrd34a	10.7063715972044	0.344317579207137	0.580954094840665	0.592676051799878	0.553397971451459	0.999851732555768
Ankrd34b	60.5687813748987	-0.298939918930404	0.291909857291551	-1.02408298816656	0.305796078850212	0.999851732555768
Ankrd35	451.914846916816	0.500747162339091	0.177152886123983	2.82663846632809	0.00470394023322893	0.438849568951615
Ankrd36	1.07404132987175	0.880487868485263	1.89022719406181	0.465810602689102	0.641351075114949	0.999851732555768
Ankrd37	77.4781452716089	-0.121935571444537	0.373592037375637	-0.326386965581748	0.744131598015407	0.999851732555768
Ankrd39	66.4581594663893	-0.13402130507819	0.26919201666846	-0.49786508060992	0.61857914111594	0.999851732555768
Ankrd40	744.276737284925	-0.0977301817337922	0.1751344702615	-0.558029390718271	0.576824314748138	0.999851732555768
Ankrd42	77.8465939680581	0.0672527266716317	0.259616062952993	0.259046862920068	0.795599082832533	0.999851732555768
Ankrd44	34.08371052477	-0.644858367435934	0.346778745336487	-1.85956716237096	0.062946788825338	0.999851732555768
Ankrd45	280.378806787084	0.0138379510082659	0.181642955075621	0.0761821508712239	0.939274182958506	0.999851732555768
Ankrd46	544.49822099417	0.143574339961842	0.189834274196479	0.756314109080439	0.449460890850509	0.999851732555768
Ankrd49	1092.79816340379	-0.322976985136798	0.163947647422109	-1.97000073020409	0.0488382868735827	0.999851732555768
Ankrd50	435.485401224395	-0.114669457384458	0.176077035355421	-0.651245956935787	0.514887728328997	0.999851732555768
Ankrd52	504.916044854224	0.496482684502451	0.198155243561166	2.50552382858946	0.0122270159263787	0.691030003269832
Ankrd53	33.4019959879051	0.579668820035394	0.386141110789724	1.50118390359905	0.133308002056023	0.999851732555768
Ankrd54	153.765633377954	0.135652966817181	0.222260547204195	0.610333091156092	0.541641180623481	0.999851732555768
Ankrd55	5.04231491080324	-0.195537825676423	0.843169725083259	-0.23190802499119	0.816609451392686	0.999851732555768
Ankrd6	328.747756967519	-0.0584847213662402	0.168650340720459	-0.346780926243011	0.728755907632201	0.999851732555768
Ankrd61	1.6689709544589	-0.736239054944088	1.47035067010662	-0.500723446394389	0.616565768833855	0.999851732555768
Ankrd63	36.5727213839918	1.34204896001258	0.414768443741433	3.23565830588891	0.00121362567838169	0.187495053762651
Ankrd66	4.32880006937119	0.0884845595310245	0.877945506659995	0.100785935869357	0.91972039153811	0.999851732555768
Ankrd9	1198.78736714857	0.551287417489536	0.193693543460486	2.8461837583244	0.00442466536063614	0.427233703754341
Anks1	430.537822283847	0.151657697194534	0.181890607711642	0.833785202559563	0.404402035296588	0.999851732555768
Anks1b	12.4316650109671	-0.155001503344513	0.575288975090455	-0.269432424496126	0.787596937247115	0.999851732555768
Anks3	285.219898164143	0.260745295687776	0.176874497195446	1.47418254085354	0.140432449360454	0.999851732555768
Anks4b	0.740485784528142	-1.73706633735474	2.24962118330724	-0.772159486336727	0.440019973461212	0.999851732555768
Anks6	22.6533667193215	0.309646604283648	0.401352512193111	0.771507826353561	0.440405985273723	0.999851732555768
Ankzf1	387.854740989109	-0.149928740182726	0.181455192246715	-0.826257647005638	0.408657953324975	0.999851732555768
Anln	4015.95732214066	-0.0589088288162325	0.148264984394866	-0.397321249225939	0.691130579681539	0.999851732555768
Ano1	102.196287698554	0.227006007053204	0.249918058143084	0.908321746495159	0.363708256318319	0.999851732555768
Ano10	20.3868476649915	-0.317677594940594	0.428209400388873	-0.741874406895549	0.458163433486218	0.999851732555768
Ano2	0.81166519315437	1.90736376045783	2.22282179334457	0.858082175624123	0.39084708893441	0.999851732555768
Ano3	146.08212781893	-0.567270105862044	0.29048569528929	-1.95283318614746	0.0508393647948563	0.999851732555768
Ano4	1.7572371587003	-0.129009176093441	1.49538518251426	-0.0862715356564739	0.931250565349538	0.999851732555768
Ano5	0.79783581284721	0.705574950915718	2.09144129675536	0.33736301946908	0.735843258447558	0.999851732555768
Ano6	635.79909642946	0.0454449009151605	0.175981533635717	0.25823675914333	0.796224190052845	0.999851732555768
Ano7	6.06727309067831	0.726647530805804	0.81478510346789	0.891827216419453	0.372485551323766	0.999851732555768
Ano8	95.9721945559891	0.431974702383792	0.234204290371567	1.84443547852373	0.0651197008116461	0.999851732555768
Ano9	386.081695477665	0.230539617427771	0.214562591232663	1.07446324218644	0.282615110880661	0.999851732555768
Anp32a	1512.294887263	0.143895606179426	0.226538104140419	0.635193830748369	0.525302006343811	0.999851732555768
Anp32b	2694.88126137696	0.371205978507256	0.708443476196432	0.523974023305609	0.600296607588624	0.999851732555768
Anp32e	2491.65196594369	-0.0242416811684092	0.173498515062492	-0.13972270114057	0.888879089432565	0.999851732555768
Anpep	78.764275546002	0.471078467979789	0.289908977328982	1.62491852553162	0.104179920277204	0.999851732555768
Antxr1	30.9056023825341	-0.292467339438462	0.35145192393289	-0.832168838814804	0.405313650120683	0.999851732555768
Antxr2	17.2615527776551	0.163911104426125	0.481930141634488	0.340113826186952	0.733770810008066	0.999851732555768
Anxa1	58.387474515219	-0.258389788312854	0.30885799604748	-0.836597373613511	0.402818922385023	0.999851732555768
Anxa10	4.05688565842285	-0.510329826715173	0.90279614262991	-0.565276924232913	0.571885421730429	0.999851732555768
Anxa11	516.148528303392	-0.0468318477111913	0.199439177190788	-0.234817694150387	0.814350233732222	0.999851732555768
Anxa2	216.433749598033	0.176594955880838	0.197655797291316	0.893446882413284	0.371617905664665	0.999851732555768
Anxa3	16.4207426490414	-0.176086703011622	0.532770856577847	-0.330511139709634	0.741013776850336	0.999851732555768
Anxa4	119.43526820725	-0.132219660366735	0.237603368528455	-0.556472162771129	0.577888119262824	0.999851732555768
Anxa5	75.8844254377204	-0.171549040803683	0.268110155032306	-0.639845367972027	0.522273134434166	0.999851732555768
Anxa6	596.095413217874	0.081613622496704	0.156591507691232	0.521188049722531	0.602235778149472	0.999851732555768
Anxa7	704.805393990479	0.0365872378844301	0.162131241530358	0.225664329336425	0.821462503512427	0.999851732555768
Anxa8	66.8315457734723	0.209748210529304	0.336609537534925	0.623120224297095	0.533205520419347	0.999851732555768
Anxa9	8.30141382940739	0.764753778410843	0.667666739635754	1.1454124236113	0.252038354346036	0.999851732555768
Aoah	169.5346363667	-0.213376267672197	0.272430470548729	-0.783232019687133	0.433490875113759	0.999851732555768
Aoc2	67.3995190265678	0.515553954801676	0.266146467440738	1.93710613467554	0.0527323708867643	0.999851732555768
Aoc3	6.5470259473745	0.709229394189692	0.748899470495238	0.947028836488143	0.343624085040437	0.999851732555768
Aox1	9.5675716692791	-0.393200070127553	0.667308614017519	-0.589232720615278	0.555705170263015	0.999851732555768
Aox2	1.18486691906704	-1.39911029151389	1.84797797874513	-0.757103335432581	0.448987955946368	0.999851732555768
Aox3	11.054400173865	0.352757157438936	0.560358772546057	0.629520183713982	0.529008559131885	0.999851732555768
Aox4	7.67807743270987	0.160051775758137	0.710510516314589	0.225263063787323	0.821774632063962	0.999851732555768
Ap1ar	805.100634974025	-0.125158165743322	0.21344729661983	-0.586365663680626	0.557629813315694	0.999851732555768
Ap1b1	989.649248344002	0.0442909614611283	0.195177411693877	0.226926676999876	0.820480757876512	0.999851732555768
Ap1g1	3343.57790621172	-0.0588875774172303	0.137179360361375	-0.429274325686468	0.66772359874677	0.999851732555768
Ap1g2	103.136968549337	0.100446844116308	0.234077941090145	0.429117086593073	0.667838018267968	0.999851732555768
Ap1m1	378.579504323381	0.13078466808527	0.18021949343248	0.725696569190885	0.468024805470944	0.999851732555768
Ap1m2	93.0462720929729	0.0217909577621678	0.280724617843059	0.0776239644730774	0.938127179001526	0.999851732555768
Ap1s1	242.300066002063	0.107432433955869	0.209932596060857	0.511747274943077	0.608827895220624	0.999851732555768
Ap1s2	1026.55720718802	-0.16819284410268	0.15293967636646	-1.0997332288037	0.271448372319067	0.999851732555768
Ap1s3	100.773348962049	-0.342882528535057	0.249654939893503	-1.37342577191271	0.169620022413305	0.999851732555768
Ap2a1	850.942022562211	0.165730298136378	0.15633250103409	1.0601141607799	0.289092666248926	0.999851732555768
Ap2a2	1695.8754295744	0.0906947692782609	0.151374614100183	0.599141208830676	0.549078723604168	0.999851732555768
Ap2b1	2292.28568724855	-0.0254313537664482	0.163969911328475	-0.155097685669309	0.876744306677155	0.999851732555768
Ap2m1	1349.25059835965	0.0344681972930388	0.176785933771568	0.194971378987519	0.845415353874674	0.999851732555768
Ap2s1	174.334728262889	-0.106295724132356	0.26680432765331	-0.398403298279624	0.690332927048005	0.999851732555768
Ap3b1	1376.00751790657	-0.0108302046288582	0.16952176302201	-0.0638868097864937	0.949060355088252	0.999851732555768
Ap3b2	436.952133506626	-0.0225446741192614	0.220974307556884	-0.102023960923411	0.918737656251113	0.999851732555768
Ap3d1	1634.09954526238	0.0527821398985133	0.161940274261801	0.325935843564048	0.744472895969348	0.999851732555768
Ap3m1	1139.58794807658	-0.0112036872257393	0.171811199163504	-0.0652092953211817	0.948007360286979	0.999851732555768
Ap3m2	38.6516846319826	-0.550038903877452	0.332950728669473	-1.65201291517066	0.0985319180458964	0.999851732555768
Ap3s1	197.553869783824	0.0720760340934688	0.198624993980292	0.362874946647551	0.716698302633296	0.999851732555768
Ap3s2	940.13326493123	0.124925492550598	0.148508395521252	0.841201550337412	0.400235032148167	0.999851732555768
Ap4b1	274.377390451554	0.0507272988268876	0.237360586929023	0.213714077316705	0.830770032850407	0.999851732555768
Ap4e1	858.392033986232	-0.0757592157741016	0.145396479497867	-0.521052614449396	0.602330119470791	0.999851732555768
Ap4m1	418.851506144484	-0.27899567357884	0.188612296935008	-1.47920192963334	0.13908635399841	0.999851732555768
Ap4s1	30.2275087999016	-0.100496410706733	0.361990668616943	-0.277621550551841	0.781302887269115	0.999851732555768
Ap5b1	251.562081087413	0.201922202518281	0.211608196082835	0.954226756128281	0.339968873818853	0.999851732555768
Ap5m1	565.783839543283	-0.525169278765352	0.164727551477924	-3.18810832828856	0.0014320687475893	0.210707321520302
Ap5s1	120.258840636907	-0.0177300826241142	0.261100644944708	-0.0679051659480534	0.945861126415979	0.999851732555768
Ap5z1	392.908926057878	0.113407162992996	0.168198115978915	0.674247522529992	0.500153961130321	0.999851732555768
Apaf1	1054.74614195475	-0.0513341999364356	0.168063563411773	-0.30544514762347	0.760027140763643	0.999851732555768
Apba1	19.2960920231929	0.348920894946318	0.440875960992757	0.791426446024918	0.428695182553944	0.999851732555768
Apba2	22.4665756753797	-0.550052193162387	0.429230762395334	-1.28148362454919	0.200023848100919	0.999851732555768
Apba3	216.35944366817	0.252914578833379	0.236477933322915	1.06950604345827	0.284841707124794	0.999851732555768
Apbb1	136.70956357138	0.240904706899511	0.216601401569588	1.11220289967567	0.266050921457859	0.999851732555768
Apbb1ip	0.894128604933086	-0.597293232227592	2.03026362049828	-0.29419491449145	0.768608966438982	0.999851732555768
Apbb2	885.649405086256	0.0461254686967158	0.182486317004059	0.252761245083871	0.800452717338761	0.999851732555768
Apbb3	164.608556535204	0.00978753211607664	0.200257379575962	0.0488747637505364	0.961019100430151	0.999851732555768
Apc	3334.49524343427	-0.16550687985131	0.195582189099169	-0.846226748016359	0.397426263022882	0.999851732555768
Apc2	43.2915709141735	0.0707586198634415	0.339326300021888	0.208526777496696	0.834817676733708	0.999851732555768
Apcdd1	190.273802639183	0.163335643659231	0.205457706676586	0.794984263677878	0.426622655996086	0.999851732555768
Apeh	369.396672039285	0.253334834747221	0.191988535806669	1.31953105263705	0.186991635821252	0.999851732555768
Apela	412.333801799813	-0.125959292089593	0.24968944486414	-0.504463823683573	0.613935477754887	0.999851732555768
Apex1	4373.46441228589	-0.0820425320579654	0.156144198234895	-0.525427988906416	0.59928570080753	0.999851732555768
Apex2	356.893729361239	-0.353569873770809	0.176959594425122	-1.99802601785696	0.0457138394823439	0.999851732555768
Aph1a	450.599564322701	0.231556665714212	0.184738005427373	1.25343274752008	0.210048259920002	0.999851732555768
Aph1b	18.7067718263418	-0.272133874599143	0.461283873710608	-0.589948814837324	0.555224965909371	0.999851732555768
Aph1c	20.4588722825198	0.0727172298612226	0.438274581273671	0.165917059688698	0.868222221884008	0.999851732555768
Api5	5853.29026531742	-0.0591050447238348	0.13582409458769	-0.435158761067064	0.663447193770102	0.999851732555768
Apip	116.904324318315	-0.170075372195071	0.233320738402057	-0.728933798855027	0.46604215875889	0.999851732555768
Apitd1	149.845444738813	-0.0729154450686529	0.20797217274223	-0.350601929610205	0.72588700870607	0.999851732555768
Aplf	135.984507280869	0.105065081590945	0.220671996681958	0.476114247257071	0.633992987409796	0.999851732555768
Apln	16.9175398353198	-0.708934738161918	0.47255785731052	-1.50020728085381	0.133560717848763	0.999851732555768
Aplnr	0.664980830106088	0.116441917036672	2.38401599316757	0.0488427583415491	0.961044606589789	0.999851732555768
Aplp1	140.159809282004	0.169114127447976	0.220791097537412	0.765946314566964	0.443708246457769	0.999851732555768
Aplp2	3665.46803827378	-0.024498690764356	0.171610568017394	-0.142757471450551	0.886481725837444	0.999851732555768
Apmap	287.543999489039	-0.0437784179400603	0.178879882481597	-0.244736397032037	0.806660544099149	0.999851732555768
Apoa1	4.06066829859351	0.968548499753522	0.994727438984705	0.97368229908496	0.330214308829562	0.999851732555768
Apoa1bp	183.190775830776	0.119660651136666	0.199982609758995	0.598355283396258	0.549602896099916	0.999851732555768
Apoa2	24.2324493680364	-0.36387002510933	0.424172536442829	-0.857834946507371	0.390983609832886	0.999851732555768
Apoa5	3.66900602797335	0.548118280475826	0.961921140098578	0.569816232981068	0.568802344348176	0.999851732555768
Apob	96.4462870155468	-0.133588955039221	0.260153250562504	-0.513501002775766	0.607600909520381	0.999851732555768
Apobec1	61.9774359258328	0.405910653725275	0.298965482238837	1.35771745515759	0.17455335590482	0.999851732555768
Apobec2	66.6960724390208	0.138307369459182	0.29281634081539	0.472334874051237	0.636687781767692	0.999851732555768
Apobec3	813.121175723761	0.0793263334910935	0.174294507747836	0.455128130634273	0.649017061220417	0.999851732555768
Apobr	38.4348571097416	0.218571465649296	0.322711995913057	0.677295757261477	0.498218322276785	0.999851732555768
Apoc1	151.640417188096	-0.194873912476831	0.223707935552679	-0.871108626501729	0.383694844376141	0.999851732555768
Apoc2	3.59327467482891	0.223243535468413	1.00233054948621	0.222724465080752	0.823749959208663	0.999851732555768
Apoc4	1.52758673289358	0.647686576749844	1.5715174410791	0.4121408772308	0.68023616876951	0.999851732555768
Apod	79.0850352179836	-0.0833059365677771	0.249538796441451	-0.333839618350981	0.738500585674042	0.999851732555768
Apoe	12855.8654419026	0.162262016729383	0.170567555043965	0.951306458532273	0.341448829345981	0.999851732555768
Apof	11.9047086339345	-0.989979112328842	0.580122847537904	-1.70649909158104	0.0879151953026272	0.999851732555768
Apol6	15.2654845838278	0.122448055627864	0.480671561862428	0.25474370722791	0.798921056114543	0.999851732555768
Apol7a	1.51051535109373	-0.73337242924216	1.6591249794552	-0.442023619873997	0.658472113937566	0.999851732555768
Apol7b	1.31264846587462	-0.522955901510626	1.73622447848943	-0.301202930836233	0.763259755061175	0.999851732555768
Apol7d	6.74779508258919	0.124023393345393	0.731302404803812	0.169592486679522	0.86533063171509	0.999851732555768
Apol8	4.72905134460798	0.00618406476664539	0.870450813233512	0.00710443907068465	0.99433152543658	0.999851732555768
Apold1	19.5763069314315	-0.165615624248177	0.454377875565163	-0.364488750782995	0.715493072514544	0.999851732555768
Apom	21.6119580392392	-0.0425597289926846	0.448483255945091	-0.0948970299972478	0.924396615593435	0.999851732555768
Apon	7.41451925331128	0.853521622467803	0.756841464169846	1.12774162473247	0.259429053024127	0.999851732555768
Apoo	146.386557249098	-0.0148246108850916	0.255133678487364	-0.0581052684733108	0.953664777850812	0.999851732555768
Apoo-ps	15.7122751017407	0.148868271716193	0.495701042005574	0.300318658023961	0.763934102668734	0.999851732555768
Apool	352.277575701766	-0.0436473207711059	0.20670234203452	-0.211160262343891	0.832762217641064	0.999851732555768
Apopt1	296.340695030626	-0.0094159688894234	0.201120099989465	-0.0468176422441945	0.962658567973576	0.999851732555768
App	316.001382119319	0.133257603163869	0.189909136744243	0.701691374350943	0.48287165341056	0.999851732555768
Appbp2	1914.31022601041	0.0891051539765442	0.141357072699973	0.630355116122613	0.528462269835509	0.999851732555768
Appl1	2195.37726729025	-0.0229433347989221	0.210032499864991	-0.109237069566234	0.913014458959508	0.999851732555768
Appl2	218.970648045019	-0.0102396543265179	0.188120901638796	-0.0544312420221051	0.956591588207988	0.999851732555768
Aprt	1379.2695126129	0.134728562799059	0.158805146000233	0.848389149800355	0.396221283283218	0.999851732555768
Aptx	194.397949603193	0.122163245878074	0.192827523298146	0.633536353050531	0.526383449096466	0.999851732555768
Aqp1	1.65577641834178	0.665940593624189	1.39187119219	0.478449871914068	0.632330044676169	0.999851732555768
Aqp11	23.2838049516457	0.325277217305417	0.415080166059633	0.783649145159795	0.433246010333303	0.999851732555768
Aqp3	1250.11260566323	0.0573182172448763	0.203162441815524	0.282129987869128	0.777843839830824	0.999851732555768
Aqp5	5.29979073015423	0.279644646140469	0.830101357950863	0.336880121279145	0.736207271238397	0.999851732555768
Aqp6	3.65869221634928	-0.19183647890867	0.978420156321823	-0.196067586781778	0.844557265832101	0.999851732555768
Aqp7	4.06891755171304	-0.75862399772047	0.955520739384978	-0.793937762364802	0.427231664527521	0.999851732555768
Aqp8	17.5232985032286	0.226593182045507	0.583684883232284	0.388211496571055	0.697859526030594	0.999851732555768
Aqp9	8.8877885822705	0.305697712708776	0.649748946574668	0.470485892005438	0.638007911355136	0.999851732555768
Aqr	3148.11967897241	-0.0722039411907663	0.164604808360499	-0.43865025517744	0.660914976733104	0.999851732555768
Ar	12.5836771627537	-0.084202521434469	0.580892038875831	-0.14495382239602	0.884747331011516	0.999851732555768
Araf	828.772368724374	-0.0696210539153137	0.158624355550756	-0.438905196327412	0.660730231375235	0.999851732555768
Arap1	330.691614716872	0.461525633115309	0.177608296956504	2.59855896950769	0.00936159640673361	0.6087345403135
Arap2	1503.29616929667	-0.144686630428446	0.247459836586153	-0.584687327141564	0.558757976804412	0.999851732555768
Arap3	17.3565762994806	0.554690598795348	0.479813601226811	1.15605434563982	0.247658928522708	0.999851732555768
Arc	941.357473089618	0.210172597602002	0.186647514992953	1.12604015976284	0.260148521019938	0.999851732555768
Arcn1	2821.88124154551	-0.076468172899651	0.159251771497548	-0.480171568457738	0.631105401721097	0.999851732555768
Areg	0.859476947242473	0.318050234564968	2.33233714109527	0.136365463191832	0.891532374974564	0.999851732555768
Arel1	1400.26044502345	-0.12612626067508	0.151544955907636	-0.832269605541683	0.405256782709365	0.999851732555768
Arf1	2988.31899576758	-0.0917345150338249	0.134688119716735	-0.681088393146724	0.495815560902491	0.999851732555768
Arf2	454.745638412008	-0.0774519564974164	0.2146634196527	-0.36080649708611	0.718244105547493	0.999851732555768
Arf3	1818.77672819151	0.212107359137155	0.16205712721487	1.30884313934508	0.190587490667559	0.999851732555768
Arf4	1105.91042019421	0.0787453188622917	0.186758356085381	0.421642814345033	0.673285750654012	0.999851732555768
Arf5	251.085725054862	0.130033877197654	0.216385336046294	0.600936641888871	0.547882186717958	0.999851732555768
Arf6	4513.52399372395	0.103736613926521	0.134841762737778	0.769321105125673	0.441702711249534	0.999851732555768
Arfgap1	551.906332922654	-0.0967387622076479	0.165731416247624	-0.583708052449801	0.559416748700308	0.999851732555768
Arfgap2	610.214618691815	0.00632186001592996	0.166058064857551	0.0380701775692318	0.969631728917955	0.999851732555768
Arfgap3	182.167477681166	-0.0103031119056596	0.241310393748284	-0.0426965111018258	0.965943460772713	0.999851732555768
Arfgef1	1028.45775564043	-0.0237234271500009	0.174960605284162	-0.135592964550337	0.892143067560471	0.999851732555768
Arfgef2	1440.53520011167	0.0610875649303783	0.146293511531273	0.417568518869818	0.676262617823067	0.999851732555768
Arfip1	673.572267566354	-0.16195350921123	0.171826537023293	-0.942540727508666	0.345915869755126	0.999851732555768
Arfip2	626.786612163399	0.186681734049149	0.163757606264193	1.13998817097981	0.254291229312932	0.999851732555768
Arfrp1	421.381799656598	0.2680103620935	0.176871014963547	1.51528707034749	0.129699721227912	0.999851732555768
Arg2	8.39630961774098	-0.867166832789284	0.684317213660444	-1.26720008715077	0.205083754635663	0.999851732555768
Arglu1	1525.63600679886	0.00617317424641901	0.186377644684749	0.0331218599572963	0.973577410587093	0.999851732555768
Arhgap1	754.226771009592	0.139097452046458	0.179856120735522	0.773381809179574	0.439296452380857	0.999851732555768
Arhgap10	128.745087009191	-0.236857823828652	0.230810751759389	-1.02619926508262	0.304797667721371	0.999851732555768
Arhgap11a	2887.84392819583	0.108682580819686	0.18817649465402	0.577556623209018	0.563563499542751	0.999851732555768
Arhgap12	1946.53122149781	-0.0937012518531014	0.142770618075248	-0.656306270269949	0.511627083949671	0.999851732555768
Arhgap17	307.063690066742	0.225097682940315	0.199007098784143	1.13110378632509	0.258011410848943	0.999851732555768
Arhgap18	47.1909119611175	-0.253540236801136	0.333865677442279	-0.759407911419615	0.447608582372641	0.999851732555768
Arhgap19	1653.82191195903	-0.0543367939932337	0.150558167519167	-0.360902333553683	0.718172459071557	0.999851732555768
Arhgap20	52.8842665601375	-0.060752928406936	0.306587372983975	-0.198158612390444	0.842920967865618	0.999851732555768
Arhgap21	1632.90015700459	-0.0208650945682822	0.18568910141706	-0.112365746880421	0.910533413319423	0.999851732555768
Arhgap22	121.633509490778	0.331922842369063	0.222325482118231	1.49295905807392	0.135447904309199	0.999851732555768
Arhgap23	794.992252318284	0.375505847343857	0.214647995622202	1.74940299934027	0.080221382785415	0.999851732555768
Arhgap24	7.81236402577527	-0.841034799404691	0.693632480879829	-1.21250780865667	0.225318055325442	0.999851732555768
Arhgap25	13.2456978630159	-0.106571021960222	0.518344168590737	-0.205598959953509	0.837104190007454	0.999851732555768
Arhgap26	167.529516002994	-0.117072548835185	0.214520893822158	-0.545739609551693	0.585244940457166	0.999851732555768
Arhgap27	185.385506946352	0.239757110294487	0.20481513113448	1.17060252807721	0.241758580685436	0.999851732555768
Arhgap27os3	4.1946665914302	-0.115162499969507	0.90348108118712	-0.12746531429102	0.898572124398884	0.999851732555768
Arhgap28	195.44283716578	-0.288736513795268	0.2080871607742	-1.38757486392244	0.165266539945838	0.999851732555768
Arhgap29	628.99835983416	0.00683055418279952	0.190280257407674	0.0358973352036471	0.971364220699081	0.999851732555768
Arhgap30	136.937556377389	-0.108474069170932	0.212316672071495	-0.510906977358824	0.609416195211714	0.999851732555768
Arhgap31	45.5687392136014	0.0335334340983829	0.321600323595165	0.104270523497965	0.916954669218803	0.999851732555768
Arhgap32	2337.77325914069	-0.0335424059039583	0.173532051808991	-0.193292279750596	0.846730072187427	0.999851732555768
Arhgap33	14.1784997719227	0.0386755586279498	0.521729876312925	0.0741294688762521	0.94090736699039	0.999851732555768
Arhgap33os	9.76798747963151	0.903880329151537	0.60136213338489	1.50305494638291	0.13282487550004	0.999851732555768
Arhgap35	3930.27175126525	-0.0820512694793312	0.172744822445869	-0.474985405163402	0.63479737600368	0.999851732555768
Arhgap36	4.4474172263375	-0.144914125146728	0.874453133062081	-0.165719716320623	0.868377529221077	0.999851732555768
Arhgap39	594.880840421338	0.369805251419436	0.203160234905957	1.82026394875266	0.0687188187012441	0.999851732555768
Arhgap4	90.0114762667555	0.110000298791057	0.233669868619282	0.470750890737568	0.637818637894409	0.999851732555768
Arhgap40	1.42077257089686	-0.877384706430956	1.53637525989635	-0.571074482473864	0.567949155093535	0.999851732555768
Arhgap42	381.195499702225	-0.0928793398852896	0.185331819217193	-0.501151611620685	0.616264425999404	0.999851732555768
Arhgap44	219.057946021249	-0.00320638525552309	0.198723728178594	-0.0161348887971823	0.987126779898393	0.999851732555768
Arhgap5	4520.52382016475	-0.274032181068518	0.15642326581409	-1.75186331548791	0.0797973138276878	0.999851732555768
Arhgap6	15.9672412846287	-0.0995223638954855	0.50316488075607	-0.197792746874425	0.843207221222083	0.999851732555768
Arhgap8	228.376997893126	0.356643863854343	0.188527133785737	1.89173758011763	0.0585259536087861	0.999851732555768
Arhgap9	63.9973074356073	0.252260281979122	0.311121433220355	0.810809719433428	0.417474952013589	0.999851732555768
Arhgdia	2859.02180016813	0.138720915771295	0.16140179436345	0.859475672611907	0.390078136056012	0.999851732555768
Arhgdib	48.9432498983356	0.133002594569161	0.314966294637945	0.422275642928868	0.672823834484121	0.999851732555768
Arhgdig	40.2624882339584	0.157289895972335	0.321668776200341	0.48898092575318	0.62485520093472	0.999851732555768
Arhgef1	429.848923767368	0.198820614405217	0.196546111095	1.01157236486413	0.311742564749731	0.999851732555768
Arhgef10	213.70699670605	0.172290220581587	0.213953167727576	0.805270716070734	0.420663476585201	0.999851732555768
Arhgef10l	403.536606610869	0.186353001277123	0.197653184774811	0.942828224546129	0.345768772466978	0.999851732555768
Arhgef11	442.066070021968	0.0197454626447664	0.183756607426033	0.10745443617702	0.914428470626626	0.999851732555768
Arhgef12	1334.61163317936	-0.153098901088916	0.146876062245758	-1.04236795804578	0.297241116097377	0.999851732555768
Arhgef15	63.9462891762984	-0.0923065075960457	0.328723682657568	-0.280802730274233	0.778861709393416	0.999851732555768
Arhgef16	86.0626993277094	0.352475843895556	0.259726400488288	1.35710441153806	0.17474803694548	0.999851732555768
Arhgef17	549.491253405336	0.114063618820651	0.173255663579993	0.65835434446267	0.510310465176151	0.999851732555768
Arhgef18	932.643461381411	0.0449406475568282	0.152187660244604	0.295297578559242	0.767766566122299	0.999851732555768
Arhgef19	28.993147711596	0.53063155459823	0.368348044209788	1.44057112000306	0.149705884270915	0.999851732555768
Arhgef2	658.23548923715	0.0716628894335629	0.17026614822233	0.420887476352533	0.673837250625899	0.999851732555768
Arhgef25	125.771352784205	0.370459110449981	0.214776296826757	1.72486031244314	0.0845526493633209	0.999851732555768
Arhgef26	64.7574105012612	-0.0549671632547668	0.321770270752764	-0.17082735184383	0.864359521526105	0.999851732555768
Arhgef28	203.175655707933	-0.250478909519222	0.190640523384251	-1.3138807273119	0.188886345354558	0.999851732555768
Arhgef3	625.031791805926	-0.167841833163193	0.206315134427512	-0.813521672217235	0.41591902589324	0.999851732555768
Arhgef33	6.24126967037957	0.107827230567006	0.738244460488723	0.146058976853851	0.883874830773911	0.999851732555768
Arhgef37	10.8163206510303	0.0768999553967963	0.585583707251602	0.13132188352323	0.895520681151342	0.999851732555768
Arhgef38	6.51796714561991	1.62362810289546	0.910773546884974	1.78269132700285	0.0746365639409332	0.999851732555768
Arhgef39	267.26854457876	0.0834296251853608	0.211807311316779	0.393893981594354	0.693659313920378	0.999851732555768
Arhgef4	89.770137368302	0.302664711320371	0.237327909537121	1.27530180462417	0.202202439248562	0.999851732555768
Arhgef40	55.4814469245656	0.00502904823420341	0.306224548106419	0.0164227468545589	0.986897132829745	0.999851732555768
Arhgef5	300.814047710852	-0.00417743278371809	0.238665892192125	-0.017503266785835	0.986035126728159	0.999851732555768
Arhgef6	8.7756398390712	-0.129470458855705	0.658392784658381	-0.19664622983814	0.844104390709142	0.999851732555768
Arhgef7	1000.73929328364	0.103274770983109	0.156173849421678	0.661280818559204	0.508432240247752	0.999851732555768
Arhgef9	71.5683667426251	-0.275877194695256	0.268606912770091	-1.02706662256078	0.30438909404498	0.999851732555768
Arid1a	3578.37914143383	0.274008213121983	0.279520641929609	0.980278992028741	0.326948421721067	0.999851732555768
Arid1b	1142.91229066919	0.125807817103011	0.196619168843374	0.6398552991709	0.522266677299781	0.999851732555768
Arid2	2450.74410930805	-0.0679131874161576	0.172306128394477	-0.394142611461141	0.693475752606369	0.999851732555768
Arid3a	198.43869131318	0.267897710453111	0.202555681711007	1.32258798267298	0.185972432801141	0.999851732555768
Arid3b	612.462214738204	0.206520394790892	0.162985664155853	1.26710772913997	0.20511677226301	0.999851732555768
Arid3c	1.32786938732932	0.886542925782668	1.70640724256208	0.519537718587957	0.603385817033953	0.999851732555768
Arid4a	1320.21905384514	0.0849572498618646	0.218744461698575	0.388385832501368	0.697730527012617	0.999851732555768
Arid4b	1888.38704250983	0.0555975641108328	0.192156948381278	0.289334133265461	0.772325694207559	0.999851732555768
Arid5a	147.347854810074	-0.0793891309131876	0.227780269097987	-0.348533835821556	0.727439307533343	0.999851732555768
Arid5b	4965.61338070574	0.289677962023406	0.253057325109194	1.14471281121149	0.252328142722982	0.999851732555768
Arih1	2811.35572538144	0.1960484403597	0.139208189409614	1.40831111439023	0.159038966002133	0.999851732555768
Arih2	1410.29580640795	0.217213836329538	0.163985729722394	1.32458986947982	0.185307217753343	0.999851732555768
Arl1	548.902686468326	-0.00598362721464317	0.163015647193786	-0.0367058458353393	0.970719547483277	0.999851732555768
Arl10	197.768280285798	0.289658733567513	0.195542833173733	1.48130580326696	0.138525102771855	0.999851732555768
Arl11	4.65400830127752	0.407905242710192	0.896587080091843	0.45495329094906	0.649142842823186	0.999851732555768
Arl13b	374.910610635289	-0.041742268464723	0.196619580131174	-0.212299652134721	0.83187326680171	0.999851732555768
Arl14ep	848.42126651921	0.0411551247162551	0.151357815723388	0.271906174911163	0.785694163170128	0.999851732555768
Arl14epl	496.267723364748	0.0191288335284039	0.235708548986158	0.0811546022012434	0.935319002569106	0.999851732555768
Arl15	778.838121227879	-0.228640896297895	0.157865616242376	-1.44832612534737	0.14752586450485	0.999851732555768
Arl16	176.478291096958	0.00353669629175885	0.211655884990058	0.016709652518875	0.986668246640365	0.999851732555768
Arl2	218.067525595037	0.0525510891009506	0.184057340408623	0.285514769388075	0.775249790773563	0.999851732555768
Arl2bp	1259.68522021482	-0.124309821284186	0.144545803553196	-0.860002976415969	0.389787401796612	0.999851732555768
Arl3	104.188013914265	-0.024568706471005	0.260781428120314	-0.0942118717889295	0.92494085439746	0.999851732555768
Arl4a	907.990243872275	-0.440232634673683	0.196906801431256	-2.23574112968046	0.0253687331880544	0.983914109986069
Arl4c	772.302042456928	0.0918635470577674	0.194359911647499	0.472646577573959	0.636465346219282	0.999851732555768
Arl4d	232.17634527556	0.00781659268811312	0.291566932560506	0.0268089135467754	0.978612143792135	0.999851732555768
Arl5a	1525.00269748646	-0.355192941623274	0.179991023182095	-1.973392535604	0.048450857391556	0.999851732555768
Arl5b	1011.30688480699	-0.124675205666702	0.145006534722176	-0.859790256387908	0.389904671264418	0.999851732555768
Arl5c	37.3389800528552	-0.0150997783417174	0.342466119486556	-0.0440913056285855	0.964831623149823	0.999851732555768
Arl6	200.600152004214	-0.231693682312207	0.185429460906712	-1.24949768596248	0.211483099344495	0.999851732555768
Arl6ip1	2632.94783692367	-0.152781915995524	0.148964878352026	-1.02562374222518	0.305068971836117	0.999851732555768
Arl6ip4	797.561938524995	0.16921676380268	0.170619225439629	0.991780166430042	0.321304774759858	0.999851732555768
Arl6ip5	310.365162386084	-0.134565109056152	0.193435486114838	-0.695658856391343	0.486642497634477	0.999851732555768
Arl6ip6	801.93041560664	-0.0714355926875135	0.203989586553449	-0.350192349984474	0.726194347558904	0.999851732555768
Arl8a	253.955174772349	0.270658545598286	0.229731997297022	1.17814909887519	0.23873717091891	0.999851732555768
Arl8b	2042.1785960309	-0.153345701020608	0.178430474311709	-0.859414299110816	0.390111983516334	0.999851732555768
Arl9	0.667126383144185	-1.482849151806	2.36395565760427	-0.627274520584191	0.530479302201256	0.999851732555768
Armc1	956.136914466905	-0.225455905917377	0.195772498996907	-1.15162194420851	0.249476459923602	0.999851732555768
Armc10	770.440687188361	-0.111844311732695	0.177608397505596	-0.62972423209421	0.528875025454956	0.999851732555768
Armc12	0.966064710516807	-0.0187995302047045	1.82869603995131	-0.0102802925111628	0.991797657801682	0.999851732555768
Armc2	9.39508903957748	0.128455675890397	0.612364549563742	0.209769941747789	0.833847234099581	0.999851732555768
Armc3	0.44110487879528	0.82970010301411	2.9314069332696	0.283038186748329	0.777147564538481	0.999851732555768
Armc4	0.404542688140034	-2.06223763967617	3.27954698180784	-0.628817837071925	0.529468321096524	0.999851732555768
Armc5	264.739762425152	0.221235703747608	0.210639768059402	1.05030358600289	0.293578556997431	0.999851732555768
Armc6	279.452085284126	0.194258703758333	0.273947783009664	0.709108508286341	0.478257143453096	0.999851732555768
Armc7	126.328059908244	0.1213093590955	0.212606704699478	0.570581060775916	0.568283659698974	0.999851732555768
Armc8	1387.65970596849	-0.0453551431380715	0.141728118110324	-0.320015137029944	0.748956855788303	0.999851732555768
Armc9	198.476835844899	0.0963528284814923	0.196376580650907	0.490653356740009	0.623671641472339	0.999851732555768
Armcx1	604.146510512807	-0.232772105018624	0.150831592455546	-1.5432582871339	0.122768120086989	0.999851732555768
Armcx2	1242.09039699838	-0.206838908459624	0.181083576013415	-1.14222898074589	0.253358852627595	0.999851732555768
Armcx3	136.460443044293	-0.327446129924331	0.214739596881928	-1.52485212172757	0.127295986102932	0.999851732555768
Armcx4	2464.18901631439	-0.655433278824898	0.189516751723991	-3.45844508658242	0.000543303014999152	0.109077515200132
Armcx5	956.971052824163	-0.242259372734299	0.148587538922521	-1.63041513770964	0.103013787446955	0.999851732555768
Armcx6	92.9684282832619	-0.0350175108047457	0.240411209859082	-0.145656730504669	0.884192381030367	0.999851732555768
Arnt	642.342514988794	0.0395686429516881	0.178105812642235	0.222163681042631	0.824186465952387	0.999851732555768
Arnt2	321.349415081915	0.186158974281938	0.192593215400225	0.966591548383903	0.333748261267244	0.999851732555768
Arntl	397.785306811254	-0.112029501893273	0.187561500897284	-0.597294761224081	0.550310601510007	0.999851732555768
Arntl2	19.6559919819665	-0.0882351872196393	0.445873399904562	-0.197892915878197	0.843128846884173	0.999851732555768
Arpc1a	903.587142496305	-0.0316250401686388	0.199168018795991	-0.158785734576356	0.873837688371578	0.999851732555768
Arpc1b	585.85058620134	0.107058345486025	0.171703540852059	0.623506917532162	0.532951457882657	0.999851732555768
Arpc2	1424.10872743298	-0.0844462956080554	0.195971824569323	-0.430910391295477	0.666533527497434	0.999851732555768
Arpc3	794.015967622383	-0.142636547804796	0.164674440998705	-0.866172958837724	0.386395320069406	0.999851732555768
Arpc4	1061.63512882049	-0.000463963825251944	0.216945426497339	-0.00213861998726041	0.998293629431477	0.999851732555768
Arpc5	896.702542448445	-0.0561224992775116	0.151742529649255	-0.369853457743427	0.711491681501494	0.999851732555768
Arpc5l	833.293052988866	0.0325719726671369	0.167259499266719	0.194739149704114	0.845597161574176	0.999851732555768
Arpp19	1765.55136652323	0.00246473124411355	0.156399367266595	0.0157592149328342	0.987426486161549	0.999851732555768
Arpp21	1.86074924658485	-0.728727465744515	1.34050870886923	-0.543620090584286	0.586702931670346	0.999851732555768
Arrb1	218.332979707799	0.21223246947254	0.211161233410885	1.00507307162566	0.314861665574684	0.999851732555768
Arrb2	258.564073367599	-0.18637392661891	0.186693904711508	-0.998286081738488	0.318140654742403	0.999851732555768
Arrdc1	49.058700511562	-0.0962292862497387	0.29049629027025	-0.331258227635941	0.740449441214325	0.999851732555768
Arrdc2	423.917053101286	0.391273445589409	0.175546049948683	2.22889347669053	0.0258209932632336	0.98904007046919
Arrdc3	8340.06260331121	-0.394051382823078	0.163012229910818	-2.41731177494265	0.0156356182739222	0.802960463103167
Arrdc4	716.624635993503	0.0339476482158757	0.152597993741091	0.222464577571537	0.823952245375977	0.999851732555768
Arrdc5	3.31249127355928	-1.10827871650358	1.08540426520023	-1.02107459131748	0.307219100171817	0.999851732555768
Arsa	162.231529227783	-0.0217872901242584	0.254453598654514	-0.085623823909208	0.931765459265536	0.999851732555768
Arsb	7.95981811129083	0.22079634195538	0.658564449713436	0.335269147995243	0.737422064602848	0.999851732555768
Arsg	6.23179146876808	-0.0462824570233434	0.746143461091408	-0.0620288985118821	0.950539818621429	0.999851732555768
Arsi	1.11330500470004	0.50779919815123	1.71999391780463	0.295233135940025	0.767815790699477	0.999851732555768
Arsj	4.36972175324614	-1.3935458446537	0.939748782926845	-1.48289188554573	0.138103137692822	0.999851732555768
Arsk	155.646156405571	0.0173594588413254	0.215336299291243	0.0806155715430344	0.935747682211557	0.999851732555768
Art1	24.5477354548886	-0.21120277824597	0.408913789759848	-0.516497079665637	0.605507278066792	0.999851732555768
Art3	3.08098788780918	-0.725535459332012	1.13598003466084	-0.638686805396745	0.523026698023126	0.999851732555768
Art4	3.44557877677564	-2.06569953045955	1.15037355234253	-1.79567717482129	0.0725458740420562	0.999851732555768
Art5	33.5623626600149	-0.79226799686677	0.362724870578441	-2.18421194996454	0.0289466772282511	0.999851732555768
Artn	15.9752120185437	0.602950016998622	0.500034753600984	1.20581622108563	0.227888359560815	0.999851732555768
Arv1	236.940305456663	0.153759484601365	0.191246047539407	0.803987776896053	0.421404034222147	0.999851732555768
Arvcf	561.236570005189	0.349429487908318	0.165107830572247	2.11637138406598	0.0343132338722908	0.999851732555768
Arx	1.43448859842931	-1.80837510096717	1.69166356051364	-1.0689921702978	0.285073197497981	0.999851732555768
Arxes1	385.426897418421	-0.296490221122847	0.21611625651868	-1.3719015214259	0.170094096719567	0.999851732555768
Arxes2	878.822665805319	-0.320151628512883	0.205512118103419	-1.55782360411358	0.119275068967159	0.999851732555768
As3mt	230.394867520222	-0.250609985827881	0.198170275810631	-1.26461945315835	0.206007776212278	0.999851732555768
Asah1	1091.36335551522	0.0296785465619095	0.165619874199055	0.179196770347981	0.857783199571241	0.999851732555768
Asah2	2.82327686291603	-0.429891628368508	1.10136242407434	-0.390327124815265	0.696294668161238	0.999851732555768
Asap1	648.591718483912	-0.0079795364937734	0.218500717471949	-0.0365194979041559	0.970868131999048	0.999851732555768
Asap2	368.613034173949	0.196328092073318	0.183625672502318	1.06917561906187	0.284990542617354	0.999851732555768
Asap3	197.39029215543	0.181083591564615	0.198743193349633	0.91114361459438	0.36221970864712	0.999851732555768
Asb1	436.09344986219	-0.416992454466782	0.208539962225456	-1.99958056008452	0.0455455748304491	0.999851732555768
Asb10	2.63082347195459	2.16841495662493	1.2805980871501	1.69328298892795	0.0904016145173293	0.999851732555768
Asb11	3.7099726774795	0.929659499243686	0.970048728569319	0.958363710877493	0.337879387513348	0.999851732555768
Asb13	101.633071735036	0.137334942103879	0.251890939940732	0.545215886431615	0.585605046589638	0.999851732555768
Asb14	2.90765080765938	-0.266557928761179	1.12176474043782	-0.237623736200822	0.812172938925433	0.999851732555768
Asb15	36.5795581567576	-0.189384276373988	0.37310927843855	-0.507583936713006	0.611745158108409	0.999851732555768
Asb16	10.2845809720115	0.546773457919818	0.597980671262224	0.914366440583578	0.360524329644852	0.999851732555768
Asb2	84.9131330962328	0.468919615429995	0.292672580763193	1.60219865560077	0.109111687278553	0.999851732555768
Asb3	217.776215059479	-0.356307637826426	0.192803711851625	-1.84803308195969	0.0645975572209529	0.999851732555768
Asb4	12.6832102301874	-0.801434801532313	0.574131077059216	-1.39590911127365	0.162741866587531	0.999851732555768
Asb6	1131.49945708798	0.332446693240808	0.191152318512913	1.73917165026879	0.0820045745161696	0.999851732555768
Asb7	676.846272565885	-0.347226029734437	0.163995480593648	-2.11729023554498	0.0342352230995744	0.999851732555768
Asb8	319.569319922244	0.137779628744225	0.20582318809459	0.669407708721848	0.503235435549348	0.999851732555768
[truncated: 16,541 more rows]
