# Supplementary material for: Acute depletion of METTL3 implicates N6-methyladenosine in alternative intron/exon inclusion in the nascent transcriptome
Source: Genome Res. 2021 Aug;31(8):1395–408. doi: 10.1101/gr.271635.120 (PMC8327914; doi:10.1101/gr.271635.120)
Supplement: Supplemental Material [file supp_gr.271635.120_Supplemental_Data_S3.zip]

Archive with 3 entries (3 files):
- DataS3_Legend_ReadMe.txt
- leafcutter_ds_cluster_significance.txt
- leafcutter_ds_effect_sizes.txt
