# Supplementary material for: Acute depletion of METTL3 implicates N6-methyladenosine in alternative intron/exon inclusion in the nascent transcriptome
Source: Genome Res. 2021 Aug;31(8):1395–408. doi: 10.1101/gr.271635.120 (PMC8327914; doi:10.1101/gr.271635.120)
Supplement: Supplemental Material [file supp_gr.271635.120_Supplemental_Data_S3.zip › DataS3_Legend_ReadMe.txt]

Supplemental Data S3: Splicing changes calculated from LeafCutter.

Splicing clusters, called by LeafCutter with p.value, between 6 untreated and 6 dTAG-13 treated
samples, are listed.
