# Supplementary material for: Acute depletion of METTL3 implicates N6-methyladenosine in alternative intron/exon inclusion in the nascent transcriptome
Source: Genome Res. 2021 Aug;31(8):1395–408. doi: 10.1101/gr.271635.120 (PMC8327914; doi:10.1101/gr.271635.120)
Supplement: Supplemental Material [file supp_gr.271635.120_Supplemental_Data_S3.zip › leafcutter_ds_cluster_significance.txt]

cluster	status	loglr	df	p	p.adjust	genes
chr10:clu_6517	Success	0.0219198389812618	1	0.834152175648188	0.999999945074068	Mthfd1l
chr10:clu_6518	Success	0.00619027613504386	1	0.91140388552641	0.999999945074068	Akap12
chr10:clu_6519	Not enough valid samples	NA	NA	NA	NA	Rmnd1
chr10:clu_6520	Success	1.91859401090187	2	0.146813234895465	0.87329745615372	Fbxo5
chr10:clu_6521	Success	1.03385845258504	3	0.558471411383454	0.994119562149575	Fbxo5
chr10:clu_6522	Success	0.806365682884007	2	0.446477762970227	0.981865005609598	Mtrf1l
chr10:clu_6523	Success	0.570299422528677	1	0.28552582411209	0.972070018254002	Mtrf1l
chr10:clu_6524	Success	0.104542601601509	2	0.90073642377531	0.999999945074068	Ulbp1
chr10:clu_6525	Not enough valid samples	NA	NA	NA	NA	Pcmt1
chr10:clu_6526	Success	0.0252780476281487	1	0.822098436575794	0.999999945074068	Pcmt1
chr10:clu_6527	Success	0.0323804915613266	1	0.79912336804929	0.999999945074068	Pcmt1
chr10:clu_6528	Success	0.221319872076435	2	0.801460274521667	0.999999945074068	Katna1
chr10:clu_6529	Success	0.954731945348271	2	0.384915309064614	0.981005707155496	Ppil4
chr10:clu_6530	Success	1.17043030315972	2	0.310233418119762	0.972070018254002	Ppil4
chr10:clu_6531	<=1 sample with coverage>min_coverage	NA	NA	NA	NA	Tab2
chr10:clu_6532	Success	0.122221346728949	1	0.621015620987452	0.997655901635416	Sash1
chr10:clu_6533	Success	0.0999163023188885	2	0.90491315399905	0.999999945074068	Shprh
chr10:clu_6534	Success	0.612239984650273	1	0.268483244720444	0.967738861739247	Shprh
chr10:clu_6535	Success	1.27994008469483	1	0.109606891064784	0.84792877892934	Shprh
chr10:clu_6536	Success	1.73477922748793	2	0.17643914890092	0.888680678548807	Utrn
chr10:clu_6537	Success	0.108487343066372	2	0.897190250422559	0.999999945074068	Ltv1
chr10:clu_6538	Success	0.00029745601946729	1	0.980540871730675	0.999999945074068	Pex3
chr10:clu_6539	Success	0.68196894763679	2	0.505620471406447	0.986981092298012	Adgrg6
chr10:clu_6540	Success	0.692674137455469	2	0.500236577503505	0.986981092298012	Adgrg6
chr10:clu_6541	Success	0.882230427410832	2	0.413858799471531	0.981005707155496	Vta1
chr10:clu_6542	Success	0.803752173129169	3	0.657689459093628	0.997655901635416	Reps1
chr10:clu_6543	Success	0.359677107817788	1	0.396355819842807	0.981005707155496	Reps1
chr10:clu_6544	<=1 sample with coverage>min_coverage	NA	NA	NA	NA	Ccdc28a
chr10:clu_6545	Success	0.859406798402119	1	0.189845832745124	0.903713855493825	Bclaf1
chr10:clu_6546	Success	1.99838782085317	2	0.135553643929059	0.859776959150877	Bclaf1
chr10:clu_6547	Success	1.10634939399927	1	0.136879029657697	0.859776959150877	Bclaf1
chr10:clu_6548	Success	2.45117488982078	2	0.0861922605780464	0.812690434178561	Bclaf1
chr10:clu_6549	Success	1.23529877957662	2	0.29074787986069	0.972070018254002	Bclaf1
chr10:clu_6550	Success	3.05481244819069	2	0.0471315595507068	0.716143341039296	Myb
chr10:clu_6551	Success	5.62082636039673	2	0.00362164708634217	0.221022344607754	Hbs1l
chr10:clu_6552	Success	2.65622905051123	3	0.150296043447868	0.877711998255123	Sgk1
chr10:clu_6553	Success	0.859327815613455	1	0.18986618673875	0.903713855493825	Tbpl1
chr10:clu_6554	Success	3.67550262391887	1	0.0067025268849277	0.306166369592641	Rps12
chr10:clu_6555	Success	0.0138940347611651	1	0.867608042004298	0.999999945074068	Rps12
chr10:clu_6556	Success	1.76037095658057	2	0.17198105448464	0.883176645375342	Enpp3
chr10:clu_6557	Success	0.379269337294829	1	0.383786227920224	0.981005707155496	Med23
chr10:clu_6558	Success	2.2608380545031	3	0.210364957924107	0.920642979832567	Epb41l2
chr10:clu_6559	Success	2.70534998455128	3	0.144078385953044	0.869137306625383	Epb41l2
chr10:clu_6560	Success	1.99581182708062	2	0.135903279407734	0.859776959150877	Epb41l2
chr10:clu_6561	Success	0.00636608070561806	1	0.910159879303824	0.999999945074068	Ptprk
chr10:clu_6562	Success	0.0108563452369452	1	0.882853979892555	0.999999945074068	Ptprk
chr10:clu_6563	<=1 sample with coverage>min_coverage	NA	NA	NA	NA	Echdc1
chr10:clu_6564	Success	0.352036776117984	4	0.950825620506557	0.999999945074068	Rnf146
chr10:clu_6565	Success	2.17648552895616	3	0.225785878590756	0.932928601257827	Trmt11
chr10:clu_6566	Success	0.118296955809001	2	0.888432188339311	0.999999945074068	Trmt11
chr10:clu_6567	Success	0.132817161916194	1	0.606275454756086	0.997141934226094	Tpd52l1
chr10:clu_6568	Success	0.410600510199174	2	0.663251841028767	0.997655901635416	Zup1
chr10:clu_6569	Success	0.320170131280406	1	0.423587610031276	0.981005707155496	Dse
chr10:clu_6570	Success	0.233688591638895	2	0.791608290956919	0.999999945074068	Gm26564
chr10:clu_6571	Success	0.00330229719023123	1	0.935228300733714	0.999999945074068	Nt5dc1
chr10:clu_6572	Success	0.045443616335433	2	0.955573479787596	0.999999945074068	Hdac2
chr10:clu_6573	Success	0.848519692473587	1	0.19267561656999	0.909293699251358	Hdac2
chr10:clu_6574	Success	2.20846500747405	2	0.109869167495674	0.84792877892934	Rev3l
chr10:clu_6575	Not enough valid samples	NA	NA	NA	NA	Rev3l
chr10:clu_6576	Success	0.0614821704149335	1	0.725841399330251	0.999999945074068	Gtf3c6
chr10:clu_6577	<=1 sample with coverage>min_coverage	NA	NA	NA	NA	Amd1
chr10:clu_6578	Not enough valid samples	NA	NA	NA	NA	Wasf1
chr10:clu_6579	Not enough valid samples	NA	NA	NA	NA	Mical1
chr10:clu_6580	Success	0.318400103894419	2	0.727311729936059	0.999999945074068	Cd164
chr10:clu_6581	Success	1.4308750571854	3	0.413435366517843	0.981005707155496	Cd164
chr10:clu_6582	Success	0.0124486042850549	2	0.987628559065377	0.999999945074068	Cep57l1
chr10:clu_6583	<=1 sample with coverage>min_coverage	NA	NA	NA	NA	Cep57l1
chr10:clu_6584	Not enough valid samples	NA	NA	NA	NA	Cep57l1
chr10:clu_6585	Success	0.199860388722072	2	0.818845065104136	0.999999945074068	Afg1l
chr10:clu_6586	Not enough valid samples	NA	NA	NA	NA	Afg1l
chr10:clu_6587	Success	0.572869761411823	1	0.28444279591919	0.972070018254002	Snx3
chr10:clu_6588	Success	0.428341928578448	1	0.354668357515279	0.978062219262366	Sec63
chr10:clu_6589	Success	1.20372923334367	1	0.120758278982184	0.84792877892934	Rtn4ip1
chr10:clu_6590	Success	0.356906983022313	1	0.398180567835638	0.981005707155496	Atg5
chr10:clu_6591	Success	1.08059580082681	2	0.339393254612585	0.977732260598291	Prdm1
chr10:clu_6592	Success	0.155698562579204	1	0.576824116358999	0.995737024388269	Prdm1
chr10:clu_6593	<=1 sample with coverage>min_coverage	NA	NA	NA	NA	Lin28b
chr10:clu_6594	Success	0.151049924817471	2	0.859804771991359	0.999999945074068	Hace1
chr10:clu_6595	Not enough valid samples	NA	NA	NA	NA	Hace1
chr10:clu_6596	Success	0.536963190899314	2	0.584520637405596	0.996546950254327	Ascc3
chr10:clu_6597	Success	0.317200651350987	1	0.425745468277999	0.981005707155496	Ascc3
chr10:clu_6598	Success	0.392461266765054	1	0.37563986930221	0.981005707155496	Ascc3
chr10:clu_6599	Success	1.40467444346677	2	0.24544695030547	0.945719150466532	Ascc3
chr10:clu_6600	Success	0.40463910849337	2	0.667217560564281	0.997904452792443	Dcbld1
chr10:clu_6601	Success	0.206591840004421	2	0.813351559815865	0.999999945074068	Dcbld1
chr10:clu_6602	Success	0.123229996234528	1	0.619578810006766	0.997655901635416	Gja1
chr10:clu_6603	Success	2.1037772131865	2	0.121994756682287	0.84792877892934	Hsf2
chr10:clu_6604	Not enough valid samples	NA	NA	NA	NA	Ccdc138
chr10:clu_6605	Not enough valid samples	NA	NA	NA	NA	Ccdc138
chr10:clu_6606	Not enough valid samples	NA	NA	NA	NA	P4ha1
chr10:clu_6607	Success	0.132159922642984	1	0.607167775044411	0.997141934226094	P4ha1
chr10:clu_6608	Not enough valid samples	NA	NA	NA	NA	P4ha1
chr10:clu_6609	Success	0.0492788457449933	2	0.951915655056983	0.999999945074068	Dnajb12
chr10:clu_6610	Success	1.75069379140461	4	0.47766739083865	0.986981092298012	Anapc16
chr10:clu_6611	Not enough valid samples	NA	NA	NA	NA	Ascc1
chr10:clu_6612	Success	1.75964477470427	1	0.0606584438808252	0.759018174027206	Psap
chr10:clu_6613	<=1 sample with coverage>min_coverage	NA	NA	NA	NA	Sgpl1
chr10:clu_6614	Success	0.0011198375461845	1	0.96225403936046	0.999999945074068	Pald1
chr10:clu_6615	Success	0.494217800642105	2	0.610047899795882	0.997141934226094	Pald1
chr10:clu_6616	Success	0.13917067967293	2	0.870079510897805	0.999999945074068	Sar1a
chr10:clu_6617	Success	0.176914708529011	1	0.551953353793752	0.994008730127453	Supv3l1
chr10:clu_6618	Success	1.44101647042953	1	0.0895728710819316	0.821423942762713	Supv3l1
chr10:clu_6619	Success	1.85610578661044	2	0.156280034723048	0.879553159208023	Supv3l1
chr10:clu_6620	Success	0.0878555306229032	1	0.675085294640492	0.999319453116345	Supv3l1
chr10:clu_6621	Success	0.050907393086419	1	0.749662593823438	0.999999945074068	Supv3l1
chr10:clu_6622	Success	1.56256790925363	2	0.209597153081562	0.920642979832567	Ddx21
chr10:clu_6623	Success	0.0702317904342635	2	0.932177724982863	0.999999945074068	Ddx50
chr10:clu_6624	Success	0.0309166391783151	1	0.803621486018508	0.999999945074068	Ddx50
chr10:clu_6625	Success	0.109390554385755	2	0.896380263882308	0.999999945074068	Ddx50
chr10:clu_6626	Success	1.24642176209522	2	0.287531815547002	0.972070018254002	Ccar1
chr10:clu_6627	Success	2.00215333346898	2	0.135044174780961	0.859776959150877	Ccar1
chr10:clu_6628	Success	0.19174993408285	3	0.943629543576251	0.999999945074068	Ccar1
chr10:clu_6629	Success	0.090859159562342	1	0.669900684085029	0.998295727568444	Tet1
chr10:clu_6630	Success	2.16295391352352	1	0.0375363862357034	0.670974805476704	Tet1
chr10:clu_6631	Success	1.14208477260763	2	0.319152966408495	0.973645581795416	Tet1
chr10:clu_6632	Success	3.29416999916248	5	0.25309938037036	0.950005581204096	Tet1
chr10:clu_6633	<=1 sample with coverage>min_coverage	NA	NA	NA	NA	NA
chr10:clu_6634	Not enough valid samples	NA	NA	NA	NA	Dna2
chr10:clu_6635	Success	1.18575404524496	1	0.123567627495468	0.84792877892934	Rufy2
chr10:clu_6636	Success	0.0141621234708111	1	0.866348776756205	0.999999945074068	Rufy2
chr10:clu_6637	Success	0.131937535910538	2	0.876395736631362	0.999999945074068	Hnrnph3
chr10:clu_6638	Success	0.0304352627112507	1	0.805125292624613	0.999999945074068	Hnrnph3
chr10:clu_6639	Success	0.884866428129953	2	0.412769303964842	0.981005707155496	Hnrnph3
chr10:clu_6640	Success	0.0339696759219237	1	0.794361052705918	0.999999945074068	Hnrnph3
chr10:clu_6641	Success	0.955687566525739	2	0.384547651542376	0.981005707155496	Herc4
chr10:clu_6642	Success	0.247699218277376	2	0.780594696589023	0.999999945074068	Herc4
chr10:clu_6643	Success	2.68735441917033	4	0.250964150227333	0.948942735623076	Herc4
chr10:clu_6644	Success	1.22477903388608	2	0.293822617993046	0.972070018254002	Herc4
chr10:clu_6645	Success	0.327331557025445	2	0.720844702275682	0.999999945074068	Herc4
chr10:clu_6646	Success	0.300563873693136	2	0.740400610526435	0.999999945074068	Sirt1
chr10:clu_6647	Success	1.09099322645173	1	0.139634133222617	0.863166102896692	Sirt1
chr10:clu_6648	Success	0.166164820977428	2	0.846906634705931	0.999999945074068	Sirt1
chr10:clu_6649	Success	0.811871258471001	2	0.44402640017188	0.981865005609598	Jmjd1c
chr10:clu_6650	Success	1.6401499212111	4	0.512059619017676	0.986981092298012	Jmjd1c
chr10:clu_6651	Success	0.329716706029956	1	0.416760041395037	0.981005707155496	Jmjd1c
chr10:clu_6652	Success	0.347075378990212	3	0.874578880132778	0.999999945074068	Nrbf2
chr10:clu_6653	<=1 sample with coverage>min_coverage	NA	NA	NA	NA	Rtkn2
chr10:clu_6654	Success	0.450085804689024	1	0.342735700539221	0.977732260598291	Arid5b
chr10:clu_6655	Success	0.961646707168256	4	0.749864744080336	0.999999945074068	Cdk1
chr10:clu_6656	Success	0.0327919275125481	1	0.797878679689605	0.999999945074068	Ank3
chr10:clu_6657	<=1 sample with coverage>min_coverage	NA	NA	NA	NA	Ank3
chr10:clu_6658	Success	0.140695822528357	1	0.595790530742716	0.996839515209359	Ipmk
chr10:clu_6659	Success	2.20632813441478	2	0.11010419498226	0.84792877892934	Zwint
chr10:clu_6660	Not enough valid samples	NA	NA	NA	NA	Specc1l
chr10:clu_6661	Success	0.0248586561865807	1	0.823555903198864	0.999999945074068	Cabin1
chr10:clu_6662	Not enough valid samples	NA	NA	NA	NA	Cabin1
chr10:clu_6663	Success	0.20133642870519	1	0.525712100470896	0.986981092298012	Ddt,Gm20441
chr10:clu_6664	Success	0.775241456202366	1	0.213064164088897	0.920642979832567	Smarcb1
chr10:clu_6665	Success	1.85467048973692	3	0.294608861572908	0.972070018254002	Zfp280b
chr10:clu_6666	<=1 sample with coverage>min_coverage	NA	NA	NA	NA	Dip2a
chr10:clu_6667	Success	1.0800643909858	1	0.141632819501257	0.864949083961432	Pcnt
chr10:clu_6668	Success	0.114068818525823	1	0.632908194057186	0.997655901635416	Pcnt
chr10:clu_6669	Success	0.414800430177166	2	0.660472077848742	0.997655901635416	Pcnt
chr10:clu_6670	Success	0.148834882477331	1	0.58534697006507	0.996546950254327	Pcnt
chr10:clu_6671	Success	0.712175791384965	1	0.232688479764387	0.93693977825049	Pcnt
chr10:clu_6672	Success	0.0407361022851944	1	0.775312150381226	0.999999945074068	Mcm3ap
chr10:clu_6673	Success	0.871885940395487	2	0.418162176186401	0.981005707155496	Lss
chr10:clu_6674	Success	0.756749209623337	1	0.218606033760548	0.924176730618661	Lss
chr10:clu_6675	<=1 sample with coverage>min_coverage	NA	NA	NA	NA	Pcbp3
chr10:clu_6676	Success	0.79210494604763	2	0.452890481216464	0.98227153952741	Col18a1
chr10:clu_6677	Success	0.0289122106983086	1	0.809968173185544	0.999999945074068	Col18a1
chr10:clu_6678	Success	0.456225581274339	2	0.633670876690685	0.997655901635416	Col18a1
chr10:clu_6679	<=1 sample with coverage>min_coverage	NA	NA	NA	NA	Adarb1
chr10:clu_6680	Success	0.714520092028351	3	0.698741891451046	0.999999945074068	Fam207a
chr10:clu_6681	Success	0.155145493885811	2	0.856290583375634	0.999999945074068	Sumo3,Gm49325
chr10:clu_6682	Success	2.79911022283522	4	0.231229782045035	0.936221252052129	Sumo3,Gm49325,Ube2g2
chr10:clu_6683	Success	0.00793850865437662	1	0.89972872908295	0.999999945074068	Ube2g2
chr10:clu_6684	Success	0.00597093686758399	1	0.912981297141022	0.999999945074068	Pfkl
chr10:clu_6685	Success	0.246200010650142	1	0.482858658833109	0.986981092298012	Dnmt3l
chr10:clu_6686	Success	0.272301392942808	1	0.460531417668136	0.982536650563881	Mier2
chr10:clu_6687	Success	2.57850296889319	5	0.397021203594402	0.981005707155496	Cdc34
chr10:clu_6688	Success	0.197606816070163	1	0.529571547322119	0.987764583505493	Rnf126
chr10:clu_6689	Success	0.273881925111937	2	0.760421856685921	0.999999945074068	Rnf126
chr10:clu_6690	Success	0.481942269509091	2	0.617582714088818	0.997655901635416	Ptbp1
chr10:clu_6691	Success	0.00727428766600724	1	0.903994026667812	0.999999945074068	Ptbp1
chr10:clu_6692	Success	1.04816020959606	2	0.350582153826985	0.978062219262366	Ptbp1
chr10:clu_6693	Success	0.864544891435798	2	0.421243220406408	0.981005707155496	Ptbp1
chr10:clu_6694	Success	0.522279708481506	1	0.30676343795203	0.972070018254002	Wdr18
chr10:clu_6695	Success	0.0208589800927257	1	0.838158336180549	0.999999945074068	Wdr18
chr10:clu_6696	Not enough valid samples	NA	NA	NA	NA	Tmem259
chr10:clu_6697	Success	0.0587592980064073	2	0.942933707867013	0.999999945074068	Gpx4
chr10:clu_6698	Not enough valid samples	NA	NA	NA	NA	Sbno2
chr10:clu_6699	Success	0.676403763033335	1	0.244787900391875	0.945688574758609	Sbno2
chr10:clu_6700	Success	0.372612107883214	1	0.387992497574031	0.981005707155496	Stk11
chr10:clu_6701	Success	1.75398194639797	2	0.173083360766361	0.884159131009131	Stk11
chr10:clu_6702	Success	2.04858461460827	2	0.12891724209894	0.848779575002835	Stk11
chr10:clu_6703	Success	2.74878603996513	2	0.0640055141996061	0.767147423432057	Atp5d
chr10:clu_6704	Success	0.175454944772355	2	0.839075201046021	0.999999945074068	Midn
chr10:clu_6705	Success	0.224247418980553	1	0.503050599783079	0.986981092298012	Midn
chr10:clu_6706	Success	0.305704495132431	3	0.89381565093553	0.999999945074068	Cirbp
chr10:clu_6707	Success	3.43904508938908	2	0.0320953188599307	0.633335528675584	Dazap1
chr10:clu_6708	Success	0.119948453704666	1	0.624280583573961	0.997655901635416	Dazap1
chr10:clu_6709	Success	1.10074648135435	1	0.137877143241562	0.861899381884235	Rps15
chr10:clu_6710	Success	2.66401189807652	2	0.0696681587760662	0.7793080186546	Rps15
chr10:clu_6711	Success	2.0858147039929	1	0.0411062494619433	0.687402235848825	Mbd3
chr10:clu_6712	Success	2.41138666988522	1	0.0280861205035974	0.60341967896941	Mbd3
chr10:clu_6713	Success	0.720976312189151	1	0.229823624591752	0.935678501053161	Mbd3
chr10:clu_6714	Success	0.0534609607237542	1	0.743676071659299	0.999999945074068	Mbd3
chr10:clu_6715	Success	0.985449152946842	1	0.160352544142497	0.879553159208023	Tcf3
chr10:clu_6716	Success	0.501446203467907	1	0.316611640765423	0.973589153507985	Tcf3
chr10:clu_6717	Success	2.64252285101094	1	0.0215093276433896	0.540561407176259	Tcf3
chr10:clu_6718	Success	0.281772423674227	1	0.452835485357574	0.98227153952741	Tcf3
chr10:clu_6719	Success	0.233476326541762	1	0.494392441192067	0.986981092298012	Rexo1
chr10:clu_6720	Success	1.89328228901195	2	0.150576760388699	0.877719912281798	Adat3,Scamp4,Gm49322
chr10:clu_6721	Success	1.07099190394783	1	0.143316456380242	0.865935351560161	Scamp4,Gm49322
chr10:clu_6722	Success	0.432451815216723	1	0.352370073902606	0.978062219262366	Btbd2
chr10:clu_6723	Success	0.0654954269169252	1	0.717406891906502	0.999999945074068	Mknk2
chr10:clu_6724	Success	0.384210179059352	1	0.380706171201423	0.981005707155496	Ap3d1
chr10:clu_6725	Success	0.224447829543095	1	0.502859855288072	0.986981092298012	Dot1l
chr10:clu_6726	Success	2.09012365779881	5	0.523767513368798	0.986981092298012	Plekhj1
chr10:clu_6727	Success	0.552959263663809	1	0.292970894085761	0.972070018254002	Sf3a2
chr10:clu_6728	Success	0.124709176394958	2	0.882753590838936	0.999999945074068	Oaz1
chr10:clu_6729	<=1 sample with coverage>min_coverage	NA	NA	NA	NA	Oaz1
chr10:clu_6730	<=1 sample with coverage>min_coverage	NA	NA	NA	NA	Sppl2b
chr10:clu_6731	Success	1.55009672968495	1	0.0782829908949218	0.798552475940754	Timm13
chr10:clu_6732	Success	0.201054157059502	2	0.817868137021078	0.999999945074068	Lmnb2
chr10:clu_6733	Success	0.52949358290482	1	0.303446302634288	0.972070018254002	Sgta
chr10:clu_6734	Success	0.46900135768324	1	0.332792022012303	0.977732260598291	Sgta
chr10:clu_6735	Success	3.32453701215331	3	0.0839651962539457	0.811992149534165	Thop1
chr10:clu_6736	Success	0.426530911641578	1	0.355687603423979	0.978062219262366	Map2k2
chr10:clu_6737	Success	0.427807477683928	1	0.354968731728911	0.978062219262366	Eef2
chr10:clu_6738	Success	0.629386614156374	1	0.261883429513239	0.961607355184356	Eef2
chr10:clu_6739	Success	2.06925895533402	2	0.126279325661338	0.848779575002835	Pip5k1c
chr10:clu_6740	Success	0.190852904366352	1	0.536691727350283	0.989087037742985	Dohh,Gm48551
chr10:clu_6741	Success	0.281731034286736	1	0.452868676144362	0.98227153952741	Ncln
chr10:clu_6742	Success	0.0422139538769954	1	0.771384178291941	0.999999945074068	Aes
chr10:clu_6743	Not enough valid samples	NA	NA	NA	NA	Sirt6
chr10:clu_6744	Not enough valid samples	NA	NA	NA	NA	NA
chr10:clu_6745	Success	0.103039204328411	2	0.902091606892646	0.999999945074068	Zfp873
chr10:clu_6746	Not enough valid samples	NA	NA	NA	NA	Zfp938
chr10:clu_6747	Success	0.678593661235482	3	0.715600215668491	0.999999945074068	Nfyb
chr10:clu_6748	Success	0.420131529801381	1	0.359321546488063	0.979993337584981	Nfyb
chr10:clu_6749	Success	0.354016152635268	3	0.871313063301134	0.999999945074068	Txnrd1
chr10:clu_6750	Success	0.00387800642261027	1	0.929822448334778	0.999999945074068	Washc4
chr10:clu_6751	Success	0.0647151998853701	1	0.71902335238363	0.999999945074068	Washc4
chr10:clu_6752	Success	0.000453128457536423	1	0.975984029850602	0.999999945074068	Washc4
chr10:clu_6753	Not enough valid samples	NA	NA	NA	NA	1500009L16Rik
chr10:clu_6754	Not enough valid samples	NA	NA	NA	NA	Platr7
chr10:clu_6755	Success	1.41050718591407	4	0.588210730569228	0.996837181834364	Ric8b
chr10:clu_6756	Success	0.661858587846837	2	0.515891613022389	0.986981092298012	Prdm4
chr10:clu_6757	Success	0.477186812595193	1	0.328608521633127	0.977732260598291	Prdm4
chr10:clu_6758	Success	0.0504051987765592	1	0.750859284244812	0.999999945074068	Prdm4
chr10:clu_6759	Success	0.081350134532272	2	0.921870856108988	0.999999945074068	Prdm4
chr10:clu_6760	Success	4.45374881113548	2	0.0116348681889067	0.396732618103424	Rtcb
chr10:clu_6761	<=1 sample with coverage>min_coverage	NA	NA	NA	NA	Fbxo7
chr10:clu_6762	Success	0.919586576836366	1	0.175047889613235	0.886117375212023	Fbxo7
chr10:clu_6763	Success	3.33119327987322	1	0.00984689541495479	0.372896505034609	Hsp90b1
chr10:clu_6764	Success	0.782758595669222	1	0.210859222334173	0.920642979832567	Gm49358,Nt5dc3
chr10:clu_6765	Success	0.418643057604413	1	0.360174098484207	0.979993337584981	Parpbp
chr10:clu_6766	Success	0.146085524822126	2	0.864083799411137	0.999999945074068	Parpbp
chr10:clu_6767	Success	1.62487601985271	1	0.0714342635367463	0.78164880377135	Nup37
chr10:clu_6768	Success	0.385898770784706	1	0.37966154227908	0.981005707155496	Washc3
chr10:clu_6769	Success	0.0208598900934476	1	0.838154854760777	0.999999945074068	Gnptab
chr10:clu_6770	Success	0.167416814186993	1	0.562826639400426	0.994883837681273	Gnptab
chr10:clu_6771	Success	0.979262151923706	1	0.161671229470997	0.879553159208023	Utp20
chr10:clu_6772	Success	0.000842891308195703	1	0.967249431751741	0.999999945074068	Gas2l3
chr10:clu_6773	Success	0.0533317968860274	1	0.74397503671836	0.999999945074068	Scyl2
chr10:clu_6774	Success	0.125343195719353	1	0.616592182333941	0.997655901635416	Actr6
chr10:clu_6775	Success	0.787493727285351	1	0.209484190189858	0.920642979832567	Actr6
chr10:clu_6776	Success	0.784053047253565	2	0.456551830160232	0.982481763634833	Actr6
chr10:clu_6777	Not enough valid samples	NA	NA	NA	NA	Apaf1
chr10:clu_6778	Not enough valid samples	NA	NA	NA	NA	Ikbip
chr10:clu_6779	Success	0.470857194386838	1	0.331837334399592	0.977732260598291	Slc25a3
chr10:clu_6780	Success	2.54470444494495	1	0.0240723954987294	0.568383734824506	Slc25a3
chr10:clu_6781	Success	0.999937866139589	4	0.735781740112716	0.999999945074068	Tmpo
chr10:clu_6782	Success	0.722859978295673	2	0.485362143865298	0.986981092298012	Tmpo
chr10:clu_6783	Success	1.19202357459505	1	0.122579613216796	0.84792877892934	Tmpo
chr10:clu_6784	Success	2.40541422404635	2	0.0902281132138249	0.822308922415736	Lta4h
chr10:clu_6785	<=1 sample with coverage>min_coverage	NA	NA	NA	NA	NA
chr10:clu_6786	Not enough valid samples	NA	NA	NA	NA	Usp44
chr10:clu_6787	<=1 sample with coverage>min_coverage	NA	NA	NA	NA	NA
chr10:clu_6788	Not enough valid samples	NA	NA	NA	NA	Usp44
chr10:clu_6789	Success	2.02657624802663	1	0.0440889379128729	0.696125991437382	Metap2
chr10:clu_6790	Success	0.208979356739178	1	0.517957367884859	0.986981092298012	Metap2
chr10:clu_6791	Success	4.81453173209866	2	0.00811101931876445	0.334717802910149	Ndufa12
chr10:clu_6792	Success	1.0984472145895	1	0.138289097579989	0.861899381884235	Socs2
chr10:clu_6793	Success	1.71505900009697	4	0.48858329230105	0.986981092298012	Socs2
chr10:clu_6794	Success	0.460920015659894	2	0.630703121753644	0.997655901635416	Mrpl42
chr10:clu_6795	Success	0.223068139919178	1	0.504175507309014	0.986981092298012	Nudt4
chr10:clu_6796	Success	2.71781825349507	4	0.245445280095634	0.945719150466532	Gm47725
chr10:clu_6797	Success	0.0515932079665902	1	0.748038808388899	0.999999945074068	Atp2b1
chr10:clu_6798	Success	0.282531171041796	2	0.753873142581836	0.999999945074068	Tmtc3
chr10:clu_6799	Success	1.04984898282353	2	0.349990599712539	0.978062219262366	Tmtc3
chr10:clu_6800	Success	0.389875369926798	1	0.377217383234724	0.981005707155496	Mettl25
chr10:clu_6801	Success	0.192367361380775	2	0.825003738303481	0.999999945074068	Ppp1r12a
chr10:clu_6802	Success	0.726901758682516	2	0.483404375771222	0.986981092298012	Csrp2
chr10:clu_6803	Success	0.602926497266196	2	0.547207888167894	0.991114935601849	Zdhhc17
chr10:clu_6804	Not enough valid samples	NA	NA	NA	NA	Zdhhc17
chr10:clu_6805	Success	0.610399750871693	2	0.543133707499109	0.990429738625462	Nap1l1
chr10:clu_6806	Success	4.80192374795593	1	0.00194170103575803	0.156385794986825	Nap1l1
chr10:clu_6807	Success	0.748413090374413	1	0.221160352367769	0.928489964882721	Nap1l1
chr10:clu_6808	Success	0.0220240779232199	1	0.833764044329354	0.999999945074068	Nap1l1
chr10:clu_6809	Success	2.23044430255263	1	0.0346794525323352	0.644673703730777	Tbc1d15
chr10:clu_6810	Not enough valid samples	NA	NA	NA	NA	Tmem19
chr10:clu_6811	Success	0.0503956145746542	1	0.750882186348653	0.999999945074068	Zfc3h1
chr10:clu_6812	Success	0.780348079449368	1	0.211563318335186	0.920642979832567	Zfc3h1
chr10:clu_6813	Success	1.13694977433448	1	0.131568483149521	0.852437014375531	Cnot2
chr10:clu_6814	Success	4.56260134459444	13	0.763423133934583	0.999999945074068	Cnot2
chr10:clu_6815	Success	1.80644227151697	2	0.164237410736487	0.879553159208023	Rab3ip
chr10:clu_6816	Success	0.905685173801544	1	0.178343931203386	0.894552467078862	Cct2
chr10:clu_6817	Success	2.17661243568398	2	0.113425115438141	0.84792877892934	Cct2
chr10:clu_6818	Success	0.188526551825362	2	0.828178513495448	0.999999945074068	Yeats4
chr10:clu_6819	Success	1.18568053842552	2	0.305538178259554	0.972070018254002	Cpsf6
chr10:clu_6820	Success	0.0748748516818978	1	0.698774665537361	0.999999945074068	Cpsf6
chr10:clu_6821	Success	2.65353403356482	2	0.0704019699781955	0.7793080186546	Cpsf6
chr10:clu_6822	Success	0.260713756682549	1	0.47023337989284	0.986981092298012	Cpsf6
chr10:clu_6823	Success	0.213862815250195	2	0.807459148506243	0.999999945074068	Mdm2
chr10:clu_6824	Success	0.279907713179455	2	0.755853493552794	0.999999945074068	Mdm2
chr10:clu_6825	Success	0.354996780408783	3	0.870850883394175	0.999999945074068	Mdm2
chr10:clu_6826	Success	0.0325018182794565	1	0.798755455548739	0.999999945074068	Nup107
chr10:clu_6827	Success	0.111645284633198	1	0.636544027026309	0.997655901635416	Nup107
chr10:clu_6828	Success	0.0281657740000583	1	0.812390953579604	0.999999945074068	Nup107
chr10:clu_6829	Not enough valid samples	NA	NA	NA	NA	Mdm1
chr10:clu_6830	Success	0.00392592900738009	1	0.929391295826611	0.999999945074068	Irak3
chr10:clu_6831	Success	0.0676663953604617	1	0.712965656616976	0.999999945074068	Irak3
chr10:clu_6832	Success	2.72421823410696e-05	1	0.994110586285162	0.999999945074068	Llph
chr10:clu_6833	Success	0.00766603597890025	1	0.901455623203811	0.999999945074068	Tbk1
chr10:clu_6834	Success	1.04734497420694	1	0.147811694871851	0.874944042261007	Xpot
chr10:clu_6835	Success	0.692120489778517	2	0.500513609004413	0.986981092298012	Xpot
chr10:clu_6836	Success	0.198099126122088	2	0.820288537085951	0.999999945074068	Xpot
chr10:clu_6837	Success	2.54210377644267	3	0.165733884586735	0.879553159208023	Xpot
chr10:clu_6838	Success	2.17896192180297	2	0.113158937516983	0.84792877892934	Rxylt1
chr10:clu_6839	Success	2.00264192163634	1	0.0453578592411823	0.701244318736637	Mon2
chr10:clu_6840	Success	0.518601032533752	3	0.792251165472796	0.999999945074068	Usp15
chr10:clu_6841	Not enough valid samples	NA	NA	NA	NA	Atp23
chr10:clu_6842	Not enough valid samples	NA	NA	NA	NA	NA
chr10:clu_6843	Success	0.389102133370216	2	0.677665054263543	0.999319453116345	Cdk4
chr10:clu_6844	<=1 sample with coverage>min_coverage	NA	NA	NA	NA	Os9
chr10:clu_6845	Success	1.44201214415182	2	0.236451505184117	0.939362324893078	R3hdm2
chr10:clu_6846	Success	0.826200483790217	1	0.19863246136604	0.915101999547225	Shmt2
chr10:clu_6847	Not enough valid samples	NA	NA	NA	NA	Nab2
chr10:clu_6848	Success	0.942939164761214	1	0.169667538604873	0.883176645375342	Nemp1
chr10:clu_6849	Success	1.30126168477477	2	0.272188160643562	0.970020908122763	Prim1
chr10:clu_6850	Success	0.814587812088803	2	0.442821815548239	0.981865005609598	Naca
chr10:clu_6851	Success	0.38690325317657	2	0.679156798011122	0.999319453116345	Naca
chr10:clu_6852	Success	1.63579973849664	3	0.351615069594802	0.978062219262366	Ptges3
chr10:clu_6853	Success	0.00418189825421678	1	0.927132019051295	0.999999945074068	Ptges3
chr10:clu_6854	Success	0.286470012020914	1	0.449092988673248	0.981865005609598	Baz2a
chr10:clu_6855	Success	1.82345877518424	1	0.0561730834895749	0.743520369120748	Baz2a
chr10:clu_6856	Success	0.377327764685674	1	0.385006253661998	0.981005707155496	Baz2a
chr10:clu_6857	Success	0.149033824408178	1	0.585096374943572	0.996546950254327	Baz2a
chr10:clu_6858	Success	0.396014163875748	1	0.373487507601492	0.981005707155496	Timeless
chr10:clu_6859	Success	0.196909048920702	1	0.530299244241071	0.987764583505493	Timeless
chr10:clu_6860	Success	0.1865166402618	1	0.541355495149274	0.990429738625462	Timeless
chr10:clu_6861	Not enough valid samples	NA	NA	NA	NA	Pan2
chr10:clu_6862	Success	0.843893903181538	1	0.193892841847934	0.910306212244049	Pan2
chr10:clu_6863	Success	0.0914530006584755	2	0.912604206940883	0.999999945074068	Myl6
chr10:clu_6864	Success	0.0599529854696357	1	0.729136494003763	0.999999945074068	Zc3h10
chr10:clu_6865	Success	0.418267325921988	2	0.658186254657334	0.997655901635416	Rpl41
chr10:clu_6866	Success	2.65015905474297	1	0.0213215300746942	0.537702336571195	Rpl41
chr10:clu_6867	Success	0.248597394220269	2	0.779893899977838	0.999999945074068	Pa2g4
chr10:clu_6868	Success	0.215590413956306	2	0.806065387402637	0.999999945074068	Pa2g4
chr10:clu_6869	Success	2.11598372685637	1	0.0396694310974172	0.68165774771473	Pa2g4
chr10:clu_6870	Success	0.131713632930769	2	0.876591986217865	0.999999945074068	Rps26
chr10:clu_6871	Success	1.26139302811976	2	0.28325916355602	0.972070018254002	Cdk2
chr10:clu_6872	Success	1.78407974563686	2	0.167951548050482	0.882018867310666	Pym1
chr10:clu_6873	Success	0.00739122712650442	1	0.903229185244819	0.999999945074068	Pym1
chr10:clu_6874	Success	3.11096014712518	3	0.101298589216732	0.843728960414136	Ormdl2
chr10:clu_6875	Success	1.98038537679281	2	0.13801603888241	0.861899381884235	Sarnp
chr10:clu_6876	Success	2.32184504521388	1	0.031167915531248	0.630114277886577	Sarnp
chr11:clu_5820	Success	7.10625086203299	5	0.0143144581002547	0.439022718722552	Pisd-ps1
chr11:clu_5821	Success	0.488491480959965	3	0.806821157538514	0.999999945074068	Pisd-ps1
chr11:clu_5822	<=1 sample with coverage>min_coverage	NA	NA	NA	NA	Sfi1
chr11:clu_5823	Success	1.89473897267061	2	0.150357577361391	0.877711998255123	Sfi1
chr11:clu_5824	Success	0.284072574390848	2	0.752712015107885	0.999999945074068	Sfi1
chr11:clu_5825	Success	1.64897554500885	5	0.65415538410428	0.997655901635416	Sfi1
chr11:clu_5826	Success	0.796243106880638	2	0.451020219955321	0.98227153952741	Sfi1,Drg1
chr11:clu_5827	Success	0.975813316475865	2	0.376885701526914	0.981005707155496	Eif4enif1
chr11:clu_5828	Success	0.258843246682773	1	0.471830229938362	0.986981092298012	Patz1
chr11:clu_5829	Success	0.742104203308145	2	0.476111026353024	0.986981092298012	Patz1
chr11:clu_5830	Success	0.00483044234411523	1	0.921702177771068	0.999999945074068	Limk2
chr11:clu_5831	Success	0.297532559948877	2	0.742648402233108	0.999999945074068	Rnf185
chr11:clu_5832	Success	1.62427083076744	2	0.197055309499775	0.915101999547225	Smtn
chr11:clu_5833	Not enough valid samples	NA	NA	NA	NA	Morc2a
chr11:clu_5834	Success	0.0238551167963692	1	0.827096645739465	0.999999945074068	Morc2a
chr11:clu_5835	<=1 sample with coverage>min_coverage	NA	NA	NA	NA	Tcn2
chr11:clu_5836	Success	0.0326980470477167	1	0.798161953895775	0.999999945074068	Pes1
chr11:clu_5837	Success	2.32568579488822	2	0.097716407654504	0.838743009810427	Sf3a1
chr11:clu_5838	<=1 sample with coverage>min_coverage	NA	NA	NA	NA	Lif
chr11:clu_5839	Success	0.0375536766307505	2	0.963142718077265	0.999999945074068	Mtmr3
chr11:clu_5840	Not enough valid samples	NA	NA	NA	NA	Ascc2
chr11:clu_5841	Success	0.284734602887966	2	0.752213863217329	0.999999945074068	Uqcr10
chr11:clu_5842	Success	0.236543969879676	2	0.789351173862774	0.999999945074068	Nf2
chr11:clu_5843	Success	0.0692232608944323	2	0.933118327988113	0.999999945074068	Nf2
chr11:clu_5844	Success	0.217147046617811	3	0.933070485181621	0.999999945074068	Nf2
chr11:clu_5845	Success	0.642917868316545	2	0.525756096675872	0.986981092298012	Nf2
chr11:clu_5846	Success	0.477943625830221	2	0.620057151203842	0.997655901635416	Gas2l1
chr11:clu_5847	Success	0.000539543281092847	1	0.973794641682814	0.999999945074068	Ewsr1
chr11:clu_5848	Success	0.628823252340453	1	0.262097045696223	0.961905428444501	Ewsr1
chr11:clu_5849	Success	0.240781532543565	1	0.487715164161819	0.986981092298012	Ewsr1
chr11:clu_5850	Not enough valid samples	NA	NA	NA	NA	Rhbdd3
chr11:clu_5851	<=1 sample with coverage>min_coverage	NA	NA	NA	NA	Ube2d-ps
chr11:clu_5852	Success	0.00520093388166742	1	0.918764971845966	0.999999945074068	Dbnl
chr11:clu_5853	Success	0.0137738180125098	1	0.86817677753078	0.999999945074068	Pold2
chr11:clu_5854	Not enough valid samples	NA	NA	NA	NA	Camk2b
chr11:clu_5855	Success	0.244439014414638	3	0.921327977409024	0.999999945074068	Nudcd3
chr11:clu_5856	Success	0.00188667239436313	1	0.951018706288937	0.999999945074068	Ogdh
chr11:clu_5857	Success	0.0185827762303461	1	0.847128374668595	0.999999945074068	Ogdh
chr11:clu_5858	Not enough valid samples	NA	NA	NA	NA	Zmiz2
chr11:clu_5859	Success	0.927195429794153	2	0.395661817107556	0.981005707155496	Zmiz2
chr11:clu_5860	Success	0.799925538537536	2	0.449362423054702	0.981865005609598	H2afv
chr11:clu_5861	Success	0.379348364900977	1	0.383736685677588	0.981005707155496	Snhg15
chr11:clu_5862	Success	0.0173786519696932	1	0.852105130721659	0.999999945074068	Snhg15
chr11:clu_5863	Success	0.573372415320875	1	0.284231608700614	0.972070018254002	Tbrg4
chr11:clu_5864	Success	0.0409415096747807	1	0.774761635701928	0.999999945074068	Tbrg4
chr11:clu_5865	Success	0.921766434947699	1	0.174537437168046	0.885712345853615	Tbrg4
chr11:clu_5866	Success	0.616744652970937	1	0.266729522823626	0.967595043352074	Tbrg4
chr11:clu_5867	Success	0.258634639530214	2	0.77210506818693	0.999999945074068	Tbrg4
chr11:clu_5868	Success	0.000154019886565493	1	0.985996997617206	0.999999945074068	Tns3
chr11:clu_5869	Success	0.28663240865086	1	0.448964473812596	0.981865005609598	Tns3
chr11:clu_5870	Success	9.41253541452954	1	1.43271431559315e-05	0.00400741823854791	Tns3
chr11:clu_5871	Success	1.12260333661629	2	0.325431483185763	0.97751239933138	Tns3
chr11:clu_5872	Success	0.0035498224777939	1	0.932850198903546	0.999999945074068	Tns3
chr11:clu_5873	Not enough valid samples	NA	NA	NA	NA	Tns3
chr11:clu_5874	Success	0.526978842783819	3	0.788198860871027	0.999999945074068	Hus1
chr11:clu_5875	Success	1.68754347779191	3	0.337327920974126	0.977732260598291	Upp1
chr11:clu_5876	Success	2.38606295849968	4	0.311487807991977	0.972070018254002	Fignl1
chr11:clu_5877	Success	1.9169130694188	3	0.279976024191458	0.972070018254002	Ddc
chr11:clu_5878	Success	0.111380444277472	1	0.636944264185933	0.997655901635416	Ddc
chr11:clu_5879	Success	0.437177034483284	3	0.83161193210233	0.999999945074068	Ddc
chr11:clu_5880	Not enough valid samples	NA	NA	NA	NA	Cobl
chr11:clu_5881	Success	0.245832232540408	2	0.782053417035327	0.999999945074068	Cobl
chr11:clu_5882	Success	3.90835370023615	2	0.020073520906673	0.524438785414267	Cobl
chr11:clu_5883	Success	0.397958720974998	2	0.671689753787892	0.998544525158769	Sec61g
chr11:clu_5884	Success	0.317338358339384	1	0.425645034803466	0.981005707155496	Etaa1
chr11:clu_5885	Success	3.53130605930119e-05	1	0.993294709050815	0.999999945074068	Spred2
chr11:clu_5886	<2 introns used in >=min_samples_per_intron samples	NA	NA	NA	NA	NA
chr11:clu_5887	Success	0.691690432562609	2	0.500728904785059	0.986981092298012	Rab1a
chr11:clu_5888	<=1 sample with coverage>min_coverage	NA	NA	NA	NA	Sertad2
chr11:clu_5889	Success	0.0795676900900162	1	0.689953801670441	0.999999945074068	Vps54
chr11:clu_5890	<=1 sample with coverage>min_coverage	NA	NA	NA	NA	Ugp2
chr11:clu_5891	Success	1.05700058908431	1	0.145957253670473	0.87329745615372	Ehbp1
chr11:clu_5892	Not enough valid samples	NA	NA	NA	NA	Ehbp1
chr11:clu_5893	<=1 sample with coverage>min_coverage	NA	NA	NA	NA	Ehbp1
chr11:clu_5894	Success	1.35675452572718	1	0.0995019003914184	0.839971314495817	B3gnt2,Gm28048
chr11:clu_5895	Success	0.912194967178948	3	0.609641850131076	0.997141934226094	Cct4
chr11:clu_5896	Success	0.293570586749411	2	0.745596591766808	0.999999945074068	Cct4
chr11:clu_5897	Success	0.0299633221547992	2	0.970481128052324	0.999999945074068	Cct4
chr11:clu_5898	Success	0.480498528993962	1	0.326935797539411	0.97751239933138	Cct4
chr11:clu_5899	Success	3.90624732158722	4	0.0986933249064067	0.839223847002814	Xpo1
chr11:clu_5900	Success	3.48599810618634	2	0.0306231779870857	0.628294185650293	Xpo1
chr11:clu_5901	Success	0.248047598110134	4	0.973879996918941	0.999999945074068	Xpo1
chr11:clu_5902	Success	0.854695296096679	2	0.425412796275215	0.981005707155496	Usp34
chr11:clu_5903	Success	0.117829996403088	2	0.888847146983052	0.999999945074068	Usp34
chr11:clu_5904	Success	0.0325912241184483	1	0.798484808066315	0.999999945074068	Usp34
chr11:clu_5905	Success	1.25772232016288	2	0.28430083588937	0.972070018254002	Usp34
chr11:clu_5906	Success	0.304782875125113	1	0.434951359699358	0.981071964439886	Pus10
chr11:clu_5907	Success	0.752930775136065	2	0.470984179295479	0.986981092298012	Papolg
chr11:clu_5908	Success	0.170568754094262	1	0.559173365422402	0.994119562149575	Papolg
chr11:clu_5909	Success	0.0685577225902989	1	0.711165658330017	0.999999945074068	Pnpt1
chr11:clu_5910	Success	9.24213571710209	1	1.71312260566161e-05	0.00444371767318581	Ppp4r3b
chr11:clu_5911	Success	1.97245159923682	2	0.139115382641991	0.862946643457936	Ppp4r3b
chr11:clu_5912	Success	6.63910259992582	2	0.00130820069663152	0.120957619568449	Ppp4r3b
chr11:clu_5913	Success	0.164438015825567	1	0.56632167205641	0.995580483615801	Ppp4r3b
chr11:clu_5914	Success	0.941752012590115	1	0.169936426306361	0.883176645375342	Ppp4r3b
chr11:clu_5915	<=1 sample with coverage>min_coverage	NA	NA	NA	NA	Ccdc88a
chr11:clu_5916	Success	0.490264406344181	2	0.612464433291868	0.997141934226094	Prorsd1
chr11:clu_5917	<=1 sample with coverage>min_coverage	NA	NA	NA	NA	Mtif2
chr11:clu_5918	Success	0.220037897985776	1	0.507085874144121	0.986981092298012	Mtif2
chr11:clu_5919	Success	0.20686440663394	2	0.813129897532834	0.999999945074068	Rps27a
chr11:clu_5920	Success	8.14337084694444	5	0.00607135683731163	0.291054109733866	Rtn4
chr11:clu_5921	Success	0.839026199170803	2	0.432131128254194	0.981005707155496	Rtn4
chr11:clu_5922	Success	0.474933534834292	1	0.329753135890175	0.977732260598291	Sptbn1
chr11:clu_5923	Success	2.11380528934313	2	0.120777497556026	0.84792877892934	Psme4
chr11:clu_5924	Success	1.23442725928112	2	0.291001382989378	0.972070018254002	Psme4
chr11:clu_5925	Success	0.291585932747012	1	0.445071729702468	0.981865005609598	Psme4
chr11:clu_5926	Not enough valid samples	NA	NA	NA	NA	Cpeb4
chr11:clu_5927	Success	0.35983594741927	2	0.697790791061719	0.999999945074068	Stk10
chr11:clu_5928	Success	2.81266755239562	5	0.344398055556514	0.977732260598291	Fbxw11
chr11:clu_5929	Success	0.386457333519502	2	0.679459714910867	0.999319453116345	Npm1
chr11:clu_5930	Success	0.001665030008553	1	0.953982278903208	0.999999945074068	Npm1
chr11:clu_5931	Not enough valid samples	NA	NA	NA	NA	Ranbp17
chr11:clu_5932	Success	3.18296109423795	2	0.0414626982107532	0.687402235848825	Ranbp17
chr11:clu_5933	Success	2.05982047353325	2	0.127476853309737	0.848779575002835	Ranbp17
chr11:clu_5934	Success	0.0193297365160561	2	0.980855884912349	0.999999945074068	Spdl1
chr11:clu_5935	Success	0.421978119885807	1	0.358267730165669	0.979738599576954	Spdl1
chr11:clu_5936	Success	0.285529832032807	2	0.751615918613143	0.999999945074068	Rars
chr11:clu_5937	Success	1.13518968939252	2	0.321361156749804	0.975364012316684	Mat2b
chr11:clu_5938	Success	0.430444489485637	1	0.353490036689267	0.978062219262366	Mat2b
chr11:clu_5939	Success	0.639343945808605	1	0.258143142241516	0.956578388826597	Mat2b
chr11:clu_5940	Success	2.1469946212726	2	0.116834763370753	0.84792877892934	Hmmr
chr11:clu_5941	Success	0.012766780500101	1	0.873044734564089	0.999999945074068	Hmmr
chr11:clu_5942	Success	0.00535867579435489	1	0.917546592741414	0.999999945074068	Hmmr
chr11:clu_5943	Success	0.895899416671909	1	0.180707146560635	0.900587930410052	Nudcd2
chr11:clu_5944	Success	5.23983410197638	1	0.00120695430206378	0.115343540735385	Nudcd2
chr11:clu_5945	Success	0.241409022645712	2	0.785520265093713	0.999999945074068	Ccng1
chr11:clu_5946	Success	1.18936482523515	1	0.122997530878475	0.84792877892934	Pttg1
chr11:clu_5947	Success	0.969277177662661	2	0.379357146845072	0.981005707155496	Slu7
chr11:clu_5948	Not enough valid samples	NA	NA	NA	NA	Pwwp2a
chr11:clu_5949	Success	0.136210313004483	2	0.872659081634482	0.999999945074068	Pwwp2a
chr11:clu_5950	Success	2.56366876780589	2	0.0770216469200536	0.798552475940754	Ublcp1
chr11:clu_5951	<=1 sample with coverage>min_coverage	NA	NA	NA	NA	Ebf1
chr11:clu_5952	Success	0.0615758480980162	1	0.7256410446147	0.999999945074068	Clint1
chr11:clu_5953	Success	0.298449666207659	1	0.439763522699738	0.981865005609598	Clint1
chr11:clu_5954	Success	1.96451695547876	4	0.415695253107567	0.981005707155496	Med7
chr11:clu_5955	Success	1.00282077198449	2	0.366843199338176	0.981005707155496	Rack1
chr11:clu_5956	Success	1.73175292398042	1	0.0627371637251549	0.766778953242979	Rack1
chr11:clu_5957	Success	0.246577151057011	1	0.482523606470565	0.986981092298012	Rack1
chr11:clu_5958	Success	0.364145721846626	2	0.694789941292408	0.999999945074068	Irgm1
chr11:clu_5959	Success	1.96945527458251	3	0.268136694550768	0.967738861739247	Zfp62
chr11:clu_5960	Success	1.58761884056378	3	0.365388076059065	0.980000787927254	Mgat1
chr11:clu_5961	Success	0.498663183454511	1	0.317958314798325	0.973589153507985	Cnot6
chr11:clu_5962	Success	3.85244079131814	1	0.00550716858907599	0.27396277714013	Cnot6
chr11:clu_5963	Success	0.620632966566404	1	0.265227217062321	0.965124546787376	Gfpt2
chr11:clu_5964	Success	2.2880286638469	1	0.0324217318420527	0.633335528675584	Mapk9
chr11:clu_5965	Success	0.274655084339344	1	0.458599695878714	0.982536650563881	Mapk9
chr11:clu_5966	Success	0.00776767011885227	1	0.900807890899808	0.999999945074068	Mapk9
chr11:clu_5967	Not enough valid samples	NA	NA	NA	NA	Rnf130
chr11:clu_5968	Success	0.223615068015533	1	0.50365326197642	0.986981092298012	Sqstm1
chr11:clu_5969	Success	0.0579774339203141	2	0.943671242156976	0.999999945074068	Sqstm1
chr11:clu_5970	Success	0.275516041310539	1	0.457896292152542	0.982481763634833	Canx
chr11:clu_5971	Success	0.989306180932999	2	0.371834587471521	0.981005707155496	Canx
chr11:clu_5972	Success	0.166698181345055	2	0.846455048711641	0.999999945074068	Canx
chr11:clu_5973	Success	0.00297307887490206	1	0.938534977040956	0.999999945074068	Canx
chr11:clu_5974	Success	0.198493150665172	2	0.819965386938654	0.999999945074068	Canx
chr11:clu_5975	Success	1.02907768216937	2	0.357336386348821	0.979738599576954	Hnrnph1
chr11:clu_5976	Success	0.0263181406467083	1	0.818537843810103	0.999999945074068	Hnrnph1
chr11:clu_5977	Success	0.0838726626734569	1	0.682123431430637	0.999319453116345	Hnrnph1
chr11:clu_5978	Success	0.503114105299574	2	0.604644797281999	0.997141934226094	Hnrnph1
chr11:clu_5979	Success	1.48907275156489	2	0.225581728898097	0.932928601257827	Hnrnph1
chr11:clu_5980	Not enough valid samples	NA	NA	NA	NA	Zfp354c
chr11:clu_5981	<=1 sample with coverage>min_coverage	NA	NA	NA	NA	Zfp454
chr11:clu_5982	<=1 sample with coverage>min_coverage	NA	NA	NA	NA	Zfp2
chr11:clu_5983	<=1 sample with coverage>min_coverage	NA	NA	NA	NA	Platr20
chr11:clu_5984	Success	0.221051570447344	6	0.99847337895294	0.999999945074068	Clk4
chr11:clu_5985	Success	0.508474917608282	2	0.601412082740178	0.996839515209359	Clk4
chr11:clu_5986	Success	0.506013705751684	3	0.798341710298907	0.999999945074068	Hnrnpab
chr11:clu_5987	<=1 sample with coverage>min_coverage	NA	NA	NA	NA	D930048N14Rik
chr11:clu_5988	Success	1.31622916049307	1	0.104699493128602	0.845465166084384	0610009B22Rik
chr11:clu_5989	Success	0.993300483641661	1	0.158696732312993	0.879553159208023	Sec24a
chr11:clu_5990	Not enough valid samples	NA	NA	NA	NA	Jade2
chr11:clu_5991	Success	0.150363406508404	4	0.989767206560246	0.999999945074068	Skp1a
chr11:clu_5992	Success	0.0168646930214891	2	0.983276719836412	0.999999945074068	Skp1a
chr11:clu_5993	Success	2.34442686309183	4	0.320737731520359	0.975364012316684	Tcf7
chr11:clu_5994	Success	0.507224040551137	1	0.313839569625173	0.97286248151414	Tcf7
chr11:clu_5995	Success	0.257681410698837	1	0.472826501755255	0.986981092298012	Vdac1
chr11:clu_5996	Success	0.127906109335186	2	0.879935993041627	0.999999945074068	Hspa4
chr11:clu_5997	Success	1.21169624559661	4	0.658404040675407	0.997655901635416	Hspa4
chr11:clu_5998	Success	0.00106954060782982	1	0.963110829583265	0.999999945074068	Hspa4
chr11:clu_5999	Success	0.201309872436468	2	0.817659022300175	0.999999945074068	Hspa4
chr11:clu_6000	Success	1.16593544682087	3	0.506442800422581	0.986981092298012	Zcchc10
chr11:clu_6001	Success	0.846408765015212	2	0.428952638886191	0.981005707155496	Aff4
chr11:clu_6002	Success	1.01227088851647	2	0.363392817289593	0.979993337584981	Aff4
chr11:clu_6003	Success	0.0401188784247779	1	0.776975468368621	0.999999945074068	Aff4
chr11:clu_6004	Success	0.3378286177267	1	0.411086162694701	0.981005707155496	Aff4
chr11:clu_6005	Success	0.271886261198347	1	0.460873462365495	0.982536650563881	Aff4
chr11:clu_6006	<=1 sample with coverage>min_coverage	NA	NA	NA	NA	Sept8
chr11:clu_6007	<=1 sample with coverage>min_coverage	NA	NA	NA	NA	Sept8
chr11:clu_6008	Not enough valid samples	NA	NA	NA	NA	Kif3a
chr11:clu_6009	Success	1.41039417080492	2	0.244047067962856	0.945340722460918	Irf1
chr11:clu_6010	Success	1.19851445030781	4	0.663164259306913	0.997655901635416	Cdc42se2
chr11:clu_6011	Success	2.04491922886524	1	0.0431417652230491	0.695087752956512	Tnip1
chr11:clu_6012	Success	2.01712505645258	1	0.0445854858987877	0.698958916788048	Tnip1
chr11:clu_6013	Success	2.83656952170395	3	0.128642019194346	0.848779575002835	Tnip1
chr11:clu_6014	Success	1.74186195614709	2	0.175193893393524	0.886117375212023	Anxa6
chr11:clu_6015	Success	0.734457012549228	2	0.479765895122075	0.986981092298012	Anxa6
chr11:clu_6016	Success	0.0235047371746191	1	0.828351209474384	0.999999945074068	Sparc
chr11:clu_6017	Success	12.5239688770253	3	1.50882169884943e-05	0.00405873036990497	G3bp1
chr11:clu_6018	Success	0.240820507552598	2	0.785982691684835	0.999999945074068	G3bp1
chr11:clu_6019	Success	0.640579082678727	2	0.526987166526862	0.986981092298012	Fam114a2
chr11:clu_6020	Success	0.0956883533713153	1	0.66177325808855	0.997655901635416	Mfap3
chr11:clu_6021	<=1 sample with coverage>min_coverage	NA	NA	NA	NA	NA
chr11:clu_6022	Success	0.383298993188419	2	0.68160907234628	0.999319453116345	Larp1
chr11:clu_6023	Success	0.091879378780277	1	0.668162726249576	0.997904452792443	Larp1
chr11:clu_6024	Success	0.139796968586239	1	0.596967488234179	0.996839515209359	Larp1
chr11:clu_6025	Success	0.93905372336144	1	0.170549404744371	0.883176645375342	Cnot8
chr11:clu_6026	Success	0.218707395383717	1	0.508372872232306	0.986981092298012	Gemin5
chr11:clu_6027	Success	0.0132689332535847	1	0.870593650905084	0.999999945074068	Gemin5
chr11:clu_6028	Success	0.545302234905421	2	0.579666561393728	0.995737024388269	Gemin5
chr11:clu_6029	Success	0.0112501693060949	1	0.88076372475954	0.999999945074068	Gemin5
chr11:clu_6030	Success	0.398300492607632	1	0.372111566024634	0.981005707155496	Gemin5
chr11:clu_6031	Success	0.915548556880594	1	0.175998014832662	0.888680678548807	Sh3bp5l
chr11:clu_6032	Success	3.13482326740285	2	0.043507442333157	0.695087752956512	Trim11
chr11:clu_6033	Success	0.822352670447913	2	0.439396681920212	0.981865005609598	Mrpl55
chr11:clu_6034	Success	0.324475119039533	1	0.420488247002412	0.981005707155496	Mrpl55
chr11:clu_6035	Success	0.0161084391044426	1	0.857552491640674	0.999999945074068	Arf1
chr11:clu_6036	Success	0.994806836600446	2	0.369794868479525	0.981005707155496	Jmjd4
chr11:clu_6037	Success	0.480798716702139	1	0.326784733503511	0.97751239933138	Zkscan17
chr11:clu_6038	Success	1.1595975171364	1	0.12778613914217	0.848779575002835	Zkscan17
chr11:clu_6039	Success	0.379350567977539	1	0.383735304703483	0.981005707155496	Zkscan17
chr11:clu_6040	Success	0.0367205173204752	1	0.786390983102358	0.999999945074068	Mprip
chr11:clu_6041	<=1 sample with coverage>min_coverage	NA	NA	NA	NA	Pld6
chr11:clu_6042	Success	0.41047441273966	1	0.364902897569719	0.980000787927254	Cops3
chr11:clu_6043	Success	0.315033497320712	1	0.427330740892346	0.981005707155496	Cops3
chr11:clu_6044	<=1 sample with coverage>min_coverage	NA	NA	NA	NA	Rai1
chr11:clu_6045	Success	0.158196979106066	1	0.573782845833878	0.995711564063351	Srebf1
chr11:clu_6046	Success	0.230078766488646	2	0.794471022345996	0.999999945074068	Srebf1
chr11:clu_6047	Success	0.0367123049547899	2	0.96395342008319	0.999999945074068	Srebf1
chr11:clu_6048	Success	0.00228407462509495	1	0.946113540406724	0.999999945074068	Atpaf2
chr11:clu_6049	Success	0.327914684502176	1	0.418036205638212	0.981005707155496	Atpaf2
chr11:clu_6050	Success	0.0772139382985984	1	0.694339331379531	0.999999945074068	Drg2
chr11:clu_6051	Success	0.691477129763001	1	0.239598569798493	0.941669054354142	Llgl1
chr11:clu_6052	Not enough valid samples	NA	NA	NA	NA	Dhrs7b
chr11:clu_6053	Not enough valid samples	NA	NA	NA	NA	Dhrs7b
chr11:clu_6054	Success	0.43294126417436	2	0.648598586659695	0.997655901635416	Tmem11
chr11:clu_6055	Success	0.573096179788308	2	0.563777178127602	0.994884973977929	Usp22
chr11:clu_6056	<=1 sample with coverage>min_coverage	NA	NA	NA	NA	Aldh3a2
chr11:clu_6057	Success	0.0339560262275995	2	0.9666140093674	0.999999945074068	Mapk7
chr11:clu_6058	Success	7.12533607867806	5	0.0140931231650472	0.437428861315119	Epn2
chr11:clu_6059	Success	1.7526013708341	2	0.173322480448162	0.884260331642295	Epn2
chr11:clu_6060	Success	0.363766785788812	2	0.695053272143396	0.999999945074068	Prpsap2
chr11:clu_6061	Success	0.497531241747367	2	0.60802988713786	0.997141934226094	Prpsap2
chr11:clu_6062	Success	0.261076050168981	2	0.770222341848432	0.999999945074068	Akap10
chr11:clu_6063	<=1 sample with coverage>min_coverage	NA	NA	NA	NA	Specc1
chr11:clu_6064	Success	1.83706157642848	2	0.159284785288701	0.879553159208023	Ttc19
chr11:clu_6065	Success	2.26119021747793	1	0.0334542539090184	0.641927428317559	Ttc19
chr11:clu_6066	Success	0.0122757313666852	1	0.875489906389747	0.999999945074068	Ncor1
chr11:clu_6067	Success	0.144211895556566	1	0.59123237690214	0.996839515209359	Ncor1
chr11:clu_6068	Success	0.402809102209289	1	0.369418909279527	0.981005707155496	Ncor1
chr11:clu_6069	Success	0.226812301635533	1	0.500618694997962	0.986981092298012	Ncor1
chr11:clu_6070	Success	0.299067635841766	2	0.741509255136267	0.999999945074068	Ncor1
chr11:clu_6071	Success	0.524501416948169	5	0.95851731662232	0.999999945074068	Ncor1
chr11:clu_6072	Success	0.385430858446853	1	0.379950605264983	0.981005707155496	Ncor1
chr11:clu_6073	Success	1.05310501563008	2	0.348852872082295	0.978062219262366	Ncor1
chr11:clu_6074	Success	0.223559494404185	3	0.930345689275752	0.999999945074068	Ncor1
chr11:clu_6075	Success	0.97071983096447	1	0.163512303095751	0.879553159208023	Ncor1
chr11:clu_6076	Success	0.151285976176041	1	0.582274512293022	0.996175464432869	Ncor1
chr11:clu_6077	Success	0.436691442115261	3	0.831845911064722	0.999999945074068	Ncor1
chr11:clu_6078	Success	0.0386089805139704	1	0.781103556381026	0.999999945074068	Ncor1
chr11:clu_6079	Success	0.34038698417271	2	0.711494932202427	0.999999945074068	Ncor1
chr11:clu_6080	Not enough valid samples	NA	NA	NA	NA	Pigl
chr11:clu_6081	Success	1.23127011914437	2	0.291921566945985	0.972070018254002	Pigl
chr11:clu_6082	Success	0.0700314496730812	1	0.708218489843981	0.999999945074068	Pigl
chr11:clu_6083	Success	0.00270065284985321	1	0.941413355935206	0.999999945074068	NA
chr11:clu_6084	Success	0.203716152641164	1	0.523275651218579	0.986981092298012	2410006H16Rik
chr11:clu_6085	Success	0.163648434503557	2	0.849040462748163	0.999999945074068	2410006H16Rik
chr11:clu_6086	Success	0.0796735691558865	1	0.689758303099305	0.999999945074068	Elac2
chr11:clu_6087	Success	0.816244633246612	1	0.20135909346778	0.916277841814832	Elac2
chr11:clu_6088	Success	1.56390206131437	4	0.536670095479028	0.989087037742985	Map2k4
chr11:clu_6089	Success	0.000680732530099704	2	0.999319499115723	0.999999945074068	Map2k4
chr11:clu_6090	Success	0.00143652209632705	1	0.957253230775833	0.999999945074068	Zkscan6
chr11:clu_6091	Success	0.148296806020568	1	0.586025842943156	0.996792903348042	Adprm
chr11:clu_6092	Success	1.82162348374732	2	0.161762918170682	0.879553159208023	Adprm
chr11:clu_6093	Success	0.206420342913418	1	0.520531195494422	0.986981092298012	Sco1
chr11:clu_6094	Success	0.00538895163148823	1	0.917314828443164	0.999999945074068	Sco1
chr11:clu_6095	Not enough valid samples	NA	NA	NA	NA	Ndel1
chr11:clu_6096	Success	1.9798225477914	2	0.138093740175973	0.861899381884235	Rpl26
chr11:clu_6097	Success	1.45515502983062	2	0.233364182686925	0.93693977825049	Rpl26
chr11:clu_6098	Success	1.03336263177948	2	0.355808493748634	0.978062219262366	Rangrf
chr11:clu_6099	Success	0.264098649539335	1	0.467365739883006	0.986981092298012	Pfas
chr11:clu_6100	Success	0.151917706989082	1	0.58148789166163	0.995985336879205	Pfas
chr11:clu_6101	Success	0.418808946734657	2	0.657829863806263	0.997655901635416	Pfas
chr11:clu_6102	Success	0.496312517432258	1	0.31910163829735	0.973645581795416	Ctc1
chr11:clu_6103	Success	0.213072313235273	2	0.808097698944556	0.999999945074068	Ctc1
chr11:clu_6104	Success	0.00772876416851886	2	0.992301025932973	0.999999945074068	Ctc1
chr11:clu_6105	Success	0.341148173790089	1	0.408797104932291	0.981005707155496	Ctc1
chr11:clu_6106	Success	0.107611716374137	1	0.642703776364903	0.997655901635416	Ctc1
chr11:clu_6107	Not enough valid samples	NA	NA	NA	NA	Per1
chr11:clu_6108	Not enough valid samples	NA	NA	NA	NA	Cntrob
chr11:clu_6109	Not enough valid samples	NA	NA	NA	NA	Chd3
chr11:clu_6110	Success	1.20034448435359	1	0.121281825350136	0.84792877892934	Chd3
chr11:clu_6111	<=1 sample with coverage>min_coverage	NA	NA	NA	NA	Chd3
chr11:clu_6112	Success	0.00158593556483311	1	0.955087390470303	0.999999945074068	Naa38
chr11:clu_6113	Success	0.41415558221172	1	0.362761328415444	0.979993337584981	Wrap53
chr11:clu_6114	Success	0.356410633596795	1	0.398508807606668	0.981005707155496	Trp53
chr11:clu_6115	Success	0.0284097079722869	1	0.811595501435648	0.999999945074068	Trp53
chr11:clu_6116	Success	0.403040400586377	1	0.369281505813642	0.981005707155496	Fxr2
chr11:clu_6117	Success	0.266185644160487	3	0.911724149380996	0.999999945074068	Mpdu1
chr11:clu_6118	Success	1.71121426007318	1	0.0643163340807519	0.767147423432057	Eif4a1
chr11:clu_6119	Success	0.607124993393427	1	0.270492053339352	0.968709509041747	Eif4a1
chr11:clu_6120	Success	0.00446709580842253	1	0.924695418449576	0.999999945074068	Eif4a1
chr11:clu_6121	Success	0.00928000302610599	2	0.990762923313831	0.999999945074068	Senp3
chr11:clu_6122	<=1 sample with coverage>min_coverage	NA	NA	NA	NA	Tnfsfm13,Tnfsf13
chr11:clu_6123	Success	1.96213979958645	1	0.0475935776872021	0.716668954976945	Tmem256
chr11:clu_6124	Success	0.247373746341623	2	0.780848799605418	0.999999945074068	Neurl4
chr11:clu_6125	Success	0.00090975395426085	1	0.965976001474685	0.999999945074068	Neurl4
chr11:clu_6126	Success	0.0645796419598526	1	0.719305319474044	0.999999945074068	Neurl4
chr11:clu_6127	Success	0.451389579137185	1	0.342037608137674	0.977732260598291	Gps2
chr11:clu_6128	Success	1.03839941819706	4	0.721635931531264	0.999999945074068	Eif5a
chr11:clu_6129	Success	0.74103565478265	1	0.223450727714335	0.930154389760562	Phf23
chr11:clu_6130	Success	4.80529992383754	5	0.0870512314976621	0.814410724469789	0610010K14Rik,Gm21988
chr11:clu_6131	Success	0.153274450185791	2	0.857894240265265	0.999999945074068	0610010K14Rik,Gm21988
chr11:clu_6132	Success	0.65403324115141	2	0.519944480616791	0.986981092298012	Rnasek,Gm21988
chr11:clu_6133	Success	0.299499699698799	2	0.741188944989669	0.999999945074068	Pelp1
chr11:clu_6134	Success	0.00252126223529103	1	0.943389211848525	0.999999945074068	Cxcl16
chr11:clu_6135	Success	0.176118806700686	1	0.552849196359137	0.994119562149575	Slc25a11
chr11:clu_6136	Success	0.372320767514225	1	0.388178073677787	0.981005707155496	Rnf167
chr11:clu_6137	Success	0.429199583248476	1	0.35418706149865	0.978062219262366	Spag7
chr11:clu_6138	Success	2.12865835926829	2	0.118996837807692	0.84792877892934	Kif1c
chr11:clu_6139	Success	0.235691520695809	2	0.790024342506985	0.999999945074068	Rabep1
chr11:clu_6140	Success	2.39332032596599	2	0.0913259479889961	0.825659823215423	Rabep1
chr11:clu_6141	Success	0.275841982318184	1	0.457630442332868	0.982481763634833	Nup88
chr11:clu_6142	Success	1.01046411216498	1	0.155144278012415	0.879553159208023	Nup88
chr11:clu_6143	Success	0.0167538728255749	2	0.983385692793233	0.999999945074068	Rpain
chr11:clu_6144	Success	1.32937443567516	2	0.264642760599055	0.964233660106963	C1qbp
chr11:clu_6145	Success	0.243978810734234	1	0.484839779953102	0.986981092298012	C1qbp
chr11:clu_6146	Success	14.6124767432818	3	2.00845596829929e-06	0.000810411983208765	Mis12
chr11:clu_6147	<=1 sample with coverage>min_coverage	NA	NA	NA	NA	4933427D14Rik,Gm43951
chr11:clu_6148	Success	2.26724113163891	2	0.103597598322687	0.845465166084384	Txndc17
chr11:clu_6149	Not enough valid samples	NA	NA	NA	NA	Xaf1
chr11:clu_6150	<=1 sample with coverage>min_coverage	NA	NA	NA	NA	Xaf1
chr11:clu_6151	Success	0.154597651121549	2	0.856759824499284	0.999999945074068	Mybbp1a
chr11:clu_6152	Success	1.20051650844732	2	0.301038682726992	0.972070018254002	Ube2g1
chr11:clu_6153	Success	0.937627863730029	2	0.391555557721742	0.981005707155496	Ube2g1
chr11:clu_6154	Success	0.680395024456459	1	0.24340060615436	0.945041397457541	Ube2g1
chr11:clu_6155	Success	0.0303032841634376	2	0.970151257413605	0.999999945074068	Ankfy1
chr11:clu_6156	Success	0.653883186297321	1	0.252799464280901	0.949652865376249	Ncbp3
chr11:clu_6157	Success	1.61938580424658	2	0.198020284959142	0.915101999547225	Ncbp3
chr11:clu_6158	Not enough valid samples	NA	NA	NA	NA	Ctns
chr11:clu_6159	Success	1.3484367767235	1	0.100545237716488	0.84000676831993	Cluh
chr11:clu_6160	Success	0.0259116205945134	1	0.819920533968265	0.999999945074068	Cluh
chr11:clu_6161	Success	1.26068976016552	1	0.112312292770009	0.84792877892934	Cluh
chr11:clu_6162	Success	0.315945824971891	2	0.72909894805372	0.999999945074068	Cluh
chr11:clu_6163	Success	0.455101281825648	1	0.340060678337335	0.977732260598291	Mettl16
chr11:clu_6164	Success	0.0177262501674704	2	0.982429935580853	0.999999945074068	Mettl16
chr11:clu_6165	Success	0.496836677332567	2	0.608452349757368	0.997141934226094	Mettl16
chr11:clu_6166	Success	0.322237088811903	2	0.724526392863403	0.999999945074068	Mnt
chr11:clu_6167	Not enough valid samples	NA	NA	NA	NA	Sgsm2
chr11:clu_6168	Success	1.47819977635285	1	0.0855382185219229	0.811992149534165	Tsr1
chr11:clu_6169	Success	0.45294089832197	1	0.341209465638608	0.977732260598291	Tsr1
chr11:clu_6170	Not enough valid samples	NA	NA	NA	NA	Ovca2,Dph1
chr11:clu_6171	Success	1.84280339026176	1	0.0548839981817862	0.743520369120748	Prpf8
chr11:clu_6172	Success	0.993859018647157	1	0.15857968325924	0.879553159208023	Prpf8
chr11:clu_6173	Success	2.33054513429403	1	0.0308535939846512	0.630114277886577	Prpf8
chr11:clu_6174	<=1 sample with coverage>min_coverage	NA	NA	NA	NA	Myo1c
chr11:clu_6175	Success	1.46650218683419	2	0.230731129751647	0.935678501053161	Crk
chr11:clu_6176	Success	0.604358880520465	1	0.271586214790323	0.969613020982372	Ywhae
chr11:clu_6177	Not enough valid samples	NA	NA	NA	NA	Vps53
chr11:clu_6178	Success	0.694485732987459	2	0.4993311715171	0.986981092298012	Timm22
chr11:clu_6179	<=1 sample with coverage>min_coverage	NA	NA	NA	NA	Abr
chr11:clu_6180	Success	0.699477599923085	1	0.236898582561305	0.940215521935935	Gosr1
chr11:clu_6181	Success	0.31404542634391	2	0.73048584410454	0.999999945074068	Blmh
chr11:clu_6182	<=1 sample with coverage>min_coverage	NA	NA	NA	NA	Ssh2
chr11:clu_6183	Success	0.84194970163162	2	0.430869636722629	0.981005707155496	Taok1
chr11:clu_6184	Success	0.216200015137929	1	0.510813633791172	0.986981092298012	Taok1
chr11:clu_6185	Success	3.93954719192641	2	0.0194570230481238	0.513931347002643	Taok1
chr11:clu_6186	Success	0.225943566182082	3	0.929327059184426	0.999999945074068	Taok1
chr11:clu_6187	Success	1.21257936891379	2	0.297429109759527	0.972070018254002	Nufip2
chr11:clu_6188	Success	0.0289389616009146	1	0.809881962676527	0.999999945074068	Myo18a
chr11:clu_6189	<2 introns used in >=min_samples_per_intron samples	NA	NA	NA	NA	NA
chr11:clu_6190	Success	1.52791902611084	1	0.0804474834156936	0.805734572498098	Phf12
chr11:clu_6191	Success	0.124487730650117	1	0.617797412248629	0.997655901635416	Phf12
chr11:clu_6192	Success	0.329969508943918	1	0.41658147307874	0.981005707155496	Fam222b
chr11:clu_6193	Success	0.171297067597379	1	0.558335651615065	0.994119562149575	Supt6
chr11:clu_6194	Success	0.015884859952024	1	0.858534007465774	0.999999945074068	Sdf2
chr11:clu_6195	Success	0.188891795412474	2	0.827876081838384	0.999999945074068	2610507B11Rik
chr11:clu_6196	Success	0.745746585182587	2	0.474380002618933	0.986981092298012	2610507B11Rik
chr11:clu_6197	Success	4.0086540248667	4	0.0909462320597428	0.825659823215423	2610507B11Rik
chr11:clu_6198	Success	0.146328783729416	2	0.863873628894247	0.999999945074068	Pigs
chr11:clu_6199	Success	0.693296217566569	1	0.238981399661326	0.941051037547836	Poldip2
chr11:clu_6200	Success	0.397487512346913	1	0.372600013981308	0.981005707155496	Tnfaip1
chr11:clu_6201	Success	1.53924698249648	2	0.214542594944868	0.920642979832567	Ift20
chr11:clu_6202	<=1 sample with coverage>min_coverage	NA	NA	NA	NA	Ksr1
chr11:clu_6203	Not enough valid samples	NA	NA	NA	NA	Ksr1
chr11:clu_6204	Success	0.468075177630055	1	0.333269842173976	0.977732260598291	Wsb1
chr11:clu_6205	Success	0.176148234204533	1	0.552816024969513	0.994119562149575	Nf1
chr11:clu_6206	Not enough valid samples	NA	NA	NA	NA	Nf1
chr11:clu_6207	Not enough valid samples	NA	NA	NA	NA	Nf1
chr11:clu_6208	Not enough valid samples	NA	NA	NA	NA	Rab11fip4
chr11:clu_6209	Success	0.372801580431826	1	0.387871876509581	0.981005707155496	Rab11fip4
chr11:clu_6210	Not enough valid samples	NA	NA	NA	NA	NA
chr11:clu_6211	Success	0.12262814801943	2	0.884592538897959	0.999999945074068	Suz12
chr11:clu_6212	Success	0.0833858263940783	2	0.919996119949557	0.999999945074068	Suz12
chr11:clu_6213	Success	0.00104629475163165	1	0.963513631740207	0.999999945074068	Suz12
chr11:clu_6214	Success	2.55678707461004	1	0.0237393664512483	0.565308257493168	Suz12
chr11:clu_6215	Success	0.526698213133727	1	0.304726154146788	0.972070018254002	Atad5
chr11:clu_6216	Success	0.303832406199945	1	0.435668406712415	0.981865005609598	Atad5
chr11:clu_6217	Success	0.0959197261158806	2	0.908536944930961	0.999999945074068	Tefm
chr11:clu_6218	Success	2.77835259228414	1	0.0184100310856258	0.497070839311898	Tefm
chr11:clu_6219	Success	1.06344820787265	1	0.144733545452588	0.86947869364942	Rhot1
chr11:clu_6220	Success	2.43329079994578	4	0.301263018003792	0.972070018254002	Rhot1
chr11:clu_6221	Success	0.153031624307687	1	0.580106040833548	0.995737024388269	Zfp207
chr11:clu_6222	Success	2.90560335468899	2	0.0547157676252498	0.743520369120748	Zfp207
chr11:clu_6223	Success	0.0545553676030295	1	0.741158831111653	0.999999945074068	Zfp207
chr11:clu_6224	Success	0.229423425025743	2	0.794991842786989	0.999999945074068	Zfp207
chr11:clu_6225	Success	0.0356298475208234	1	0.789511418952655	0.999999945074068	Zfp207
chr11:clu_6226	<=1 sample with coverage>min_coverage	NA	NA	NA	NA	Zfp207
chr11:clu_6227	Success	0.0366454748088643	1	0.786604075944585	0.999999945074068	Psmd11
chr11:clu_6228	Success	1.43075669004656	2	0.239127908058692	0.941051037547836	Psmd11
chr11:clu_6229	Success	0.453415404967188	1	0.340956698775946	0.977732260598291	Lig3
chr11:clu_6230	Success	0.292816868047453	1	0.44411251008995	0.981865005609598	Lig3
chr11:clu_6231	Not enough valid samples	NA	NA	NA	NA	Rffl
chr11:clu_6232	Success	0.952294484662872	1	0.167565565548832	0.881847160438513	Nle1
chr11:clu_6233	<=1 sample with coverage>min_coverage	NA	NA	NA	NA	Slfn8,Slfn9
chr11:clu_6234	Not enough valid samples	NA	NA	NA	NA	Pex12
chr11:clu_6235	Success	0.949255229884329	2	0.387029163897151	0.981005707155496	Ap2b1
chr11:clu_6236	Success	0.00016637110510942	1	0.985446417039326	0.999999945074068	Taf15
chr11:clu_6237	Success	0.406998667587459	2	0.665645077214779	0.997819939915967	Taf15
chr11:clu_6238	Success	0.122443186110502	1	0.620698981537021	0.997655901635416	Taf15
chr11:clu_6239	Success	2.11810568184205	2	0.120259222104153	0.84792877892934	Taf15
chr11:clu_6240	Success	0.131742181005393	1	0.607736393497772	0.997141934226094	Ddx52
chr11:clu_6241	Success	1.31122804605729	2	0.26948890830243	0.968709509041747	Tada2a
chr11:clu_6242	Success	0.0402116049745018	2	0.960586152836506	0.999999945074068	Acaca
chr11:clu_6243	Success	2.33028885253157	2	0.097267647025258	0.837849092475597	Acaca
chr11:clu_6244	Success	0.00137118836292416	1	0.958235704957696	0.999999945074068	Aatf
chr11:clu_6245	Success	0.511539402085873	1	0.311789819727963	0.972070018254002	Aatf
chr11:clu_6246	Success	0.0943953683412246	1	0.663924988210932	0.997655901635416	Ggnbp2
chr11:clu_6247	Success	0.0538442779480306	2	0.947579654061431	0.999999945074068	Ggnbp2
chr11:clu_6248	Success	0.417936707348645	1	0.36057964957318	0.979993337584981	Ggnbp2
chr11:clu_6249	<=1 sample with coverage>min_coverage	NA	NA	NA	NA	Myo19
chr11:clu_6250	Success	0.916795905522321	2	0.399797981572223	0.981005707155496	Myo19
chr11:clu_6251	Success	0.604929728924731	2	0.546112801225142	0.990613705119433	Usp32
chr11:clu_6252	Success	0.351699065660966	1	0.40164422324214	0.981005707155496	Ppm1d
chr11:clu_6253	Not enough valid samples	NA	NA	NA	NA	Bcas3
chr11:clu_6254	Success	0.268782305872378	2	0.764309623255584	0.999999945074068	Bcas3
chr11:clu_6255	Success	1.63450951321266	1	0.0705998283574303	0.7793080186546	Brip1
chr11:clu_6256	Success	0.790656979422693	2	0.453546726514004	0.982436586540773	Ints2
chr11:clu_6257	Success	6.12589329793887	1	0.000464812907122836	0.0604127569939356	Rps6kb1
chr11:clu_6258	Success	0.103360194490449	1	0.64935016406959	0.997655901635416	Rps6kb1
chr11:clu_6259	Success	2.45001631437958	4	0.297709424264982	0.972070018254002	Rps6kb1
chr11:clu_6260	Success	2.27137488847586	2	0.103170234959006	0.845465166084384	Rps6kb1
chr11:clu_6261	Success	3.13689449145363	2	0.0434174219306021	0.695087752956512	Ptrh2
chr11:clu_6262	Success	2.10170295371381	2	0.122248068087921	0.84792877892934	Cltc
chr11:clu_6263	Success	2.96208479330701	1	0.0149345749996676	0.446377852767842	Cltc
chr11:clu_6264	Success	0.647389661474335	2	0.52341027308813	0.986981092298012	Ska2
chr11:clu_6265	Success	0.00543815262540193	2	0.994576607358784	0.999999945074068	Trim37
chr11:clu_6266	Success	0.417559766769728	2	0.658652125161743	0.997655901635416	Trim37
chr11:clu_6267	Success	0.0107645226532327	1	0.883346880201486	0.999999945074068	Trim37
chr11:clu_6268	Success	1.53660535424308	2	0.215110085945357	0.920642979832567	Trim37
chr11:clu_6269	Not enough valid samples	NA	NA	NA	NA	Rad51c
chr11:clu_6270	Success	0.0239857950627709	1	0.826631214426862	0.999999945074068	Supt4a
chr11:clu_6271	Success	1.02632101842477	2	0.358322801592604	0.979738599576954	Supt4a
chr11:clu_6272	Success	3.3291562877227	1	0.00986943284934583	0.372896505034609	Dynll2
chr11:clu_6273	Success	0.421874094121222	1	0.358326982791652	0.979738599576954	Srsf1
chr11:clu_6274	Success	0.367866121311522	1	0.391031432171964	0.981005707155496	Vezf1
chr11:clu_6275	Success	0.583577509543957	1	0.279986579505552	0.972070018254002	Vezf1
chr11:clu_6276	Success	0.638532445351814	1	0.258445483298234	0.957210374908249	Mrps23
chr11:clu_6277	<=1 sample with coverage>min_coverage	NA	NA	NA	NA	Msi2
chr11:clu_6278	Success	0.74415642450964	1	0.222478415448009	0.929594045649051	Akap1
chr11:clu_6279	Success	1.45819437384711	1	0.0876838986877965	0.814410724469789	Scpep1
chr11:clu_6280	Success	1.15386582202805	1	0.128731790589533	0.848779575002835	Scpep1
chr11:clu_6281	Success	0.0333112864014993	2	0.96723742486451	0.999999945074068	Coil
chr11:clu_6282	Success	0.645214288337684	2	0.524550125087858	0.986981092298012	Coil
chr11:clu_6283	Success	0.26734881390297	1	0.46463854730076	0.985436621375059	Coil
chr11:clu_6284	Success	1.16375317296206	2	0.312311818196214	0.972070018254002	Trim25
chr11:clu_6285	Success	1.92203686207489	1	0.0499220891936246	0.728898860085559	Dgke
chr11:clu_6286	Success	0.0738960850385695	1	0.700654231511944	0.999999945074068	Dgke
chr11:clu_6287	Success	0.0920556270625923	1	0.667863643174779	0.997904452792443	Cox11
chr11:clu_6288	Success	1.24015472376755	6	0.870664810577837	0.999999945074068	Mbtd1
chr11:clu_6289	Success	0.131407493995596	1	0.608192782718324	0.997141934226094	Mbtd1
chr11:clu_6290	Success	0.268903376443461	2	0.764217093454443	0.999999945074068	Mbtd1
chr11:clu_6291	Success	0.764847751520165	1	0.216158150055355	0.921243307025396	Mbtd1
chr11:clu_6292	Success	0.0274237473540779	2	0.972948869650594	0.999999945074068	Nme2,Gm20390,Nme1
chr11:clu_6293	Success	0.769227283820669	2	0.463370984266269	0.984765164330167	Nme2,Gm20390
chr11:clu_6294	Success	0.412303181821699	2	0.662123501808642	0.997655901635416	Spag9
chr11:clu_6295	Not enough valid samples	NA	NA	NA	NA	Tob1
chr11:clu_6296	Success	0.0878320149424781	1	0.675126293998709	0.999319453116345	Luc7l3
chr11:clu_6297	Success	0.363906272499264	1	0.393593147978764	0.981005707155496	Luc7l3
chr11:clu_6298	Success	0.27226008849459	2	0.761656137327946	0.999999945074068	Luc7l3
chr11:clu_6299	Success	0.575167360001615	2	0.562610702399268	0.994883837681273	Eme1
chr11:clu_6300	Not enough valid samples	NA	NA	NA	NA	Mrpl27
chr11:clu_6301	Success	2.53868596603388	2	0.078970101037344	0.799041780251147	Kat7
chr11:clu_6302	Success	0.149098031875837	2	0.861484657802273	0.999999945074068	Kat7
chr11:clu_6303	Success	3.57397110639386	1	0.00750500484192345	0.326400300400539	Kat7
chr11:clu_6304	Success	1.45207499606357	1	0.0883518197703351	0.816411281160234	Slc35b1
chr11:clu_6305	Success	0.348130301137545	1	0.404043045985795	0.981005707155496	Spop
chr11:clu_6306	Not enough valid samples	NA	NA	NA	NA	Phb
chr11:clu_6307	Success	0.117686798456589	1	0.627567699211417	0.997655901635416	Zfp652
chr11:clu_6308	Success	3.15152752829704	1	0.0120530075945064	0.405548575636199	Igf2bp1
chr11:clu_6309	Success	1.69871129938247	3	0.334311769216538	0.977732260598291	Igf2bp1
chr11:clu_6310	Success	2.26685038497271	2	0.103638086648682	0.845465166084384	Snf8
chr11:clu_6311	Success	0.01494296261626	2	0.985168129413233	0.999999945074068	Ube2z
chr11:clu_6312	Success	0.833317146429181	2	0.43460524336356	0.981005707155496	Atp5g1
chr11:clu_6313	Not enough valid samples	NA	NA	NA	NA	Snx11
chr11:clu_6314	Success	4.76162380376991	3	0.0230853266720551	0.558895758730454	Cbx1
chr11:clu_6315	Success	1.12699626453741	3	0.521391965544143	0.986981092298012	Cbx1
chr11:clu_6316	Success	2.10754995373054	5	0.518880739696851	0.986981092298012	Cbx1
chr11:clu_6317	Success	2.87618848138573	2	0.056349129799903	0.743520369120748	Nfe2l1
chr11:clu_6318	Success	13.4266427223015	6	0.000154264283251323	0.0233421143594658	Nfe2l1
chr11:clu_6319	Success	0.607866489162006	2	0.544511351553279	0.990429738625462	Cdk5rap3
chr11:clu_6320	Not enough valid samples	NA	NA	NA	NA	Sp2
chr11:clu_6321	Success	2.55525088117497	2	0.0776727429936583	0.798552475940754	Mrpl10
chr11:clu_6322	Success	0.174765020080486	2	0.839654299489745	0.999999945074068	Kpnb1
chr11:clu_6323	Success	1.69305078527964	1	0.0657482304072913	0.7671520593095	Kpnb1
chr11:clu_6324	Success	0.0432109743588285	1	0.768776164538895	0.999999945074068	Kpnb1
chr11:clu_6325	Success	1.81062289597673	1	0.0570461409595582	0.743520369120748	Npepps
chr11:clu_6326	Success	0.14945042673537	1	0.58457230875537	0.996546950254327	Npepps
chr11:clu_6327	Success	1.24998401048168	1	0.113848609763739	0.84792877892934	Npepps
chr11:clu_6328	Success	0.0300156512727767	1	0.806446472407213	0.999999945074068	Mrpl45
chr11:clu_6329	Success	4.42925536840801	3	0.0312324301306853	0.630114277886577	Socs7
chr11:clu_6330	Success	0.605465947399836	1	0.271147641020445	0.969166002328491	Arhgap23
chr11:clu_6331	Success	1.07946101065738	2	0.339778613350791	0.977732260598291	Mllt6
chr11:clu_6332	Not enough valid samples	NA	NA	NA	NA	Pcgf2
chr11:clu_6333	Success	0.011062759539783	1	0.881753673453094	0.999999945074068	Lasp1
chr11:clu_6334	Success	0.00682832077643525	1	0.906969701235467	0.999999945074068	Rpl19
chr11:clu_6335	Not enough valid samples	NA	NA	NA	NA	Med1
chr11:clu_6336	Success	0.0481678515938029	1	0.756272051833768	0.999999945074068	Med1
chr11:clu_6337	Success	0.052601577101882	1	0.745672799019568	0.999999945074068	Med1
chr11:clu_6338	Success	0.348490483748606	1	0.403799996150221	0.981005707155496	Cdk12
chr11:clu_6339	Success	2.6036161112479	3	0.157236490956246	0.879553159208023	Cdk12
chr11:clu_6340	Success	0.203209651704128	2	0.816107125239279	0.999999945074068	Med24
chr11:clu_6341	Success	1.34037225696329	2	0.261748212847302	0.961607355184356	Msl1
chr11:clu_6342	Success	0.165358886580975	1	0.565236742600089	0.995227748243503	Cdc6
chr11:clu_6343	Success	1.02154642397386	2	0.360037738458829	0.979993337584981	Rara
chr11:clu_6344	Success	0.097678932494091	1	0.658494228017423	0.997655901635416	Top2a
chr11:clu_6345	Success	0.120516483229324	1	0.623461045468706	0.997655901635416	Top2a
chr11:clu_6346	Success	0.820342928408536	3	0.650200160683037	0.997655901635416	Top2a
chr11:clu_6347	Success	1.09858710083427	1	0.138263995095111	0.861899381884235	Top2a
chr11:clu_6348	Success	0.675971089991435	2	0.508662223896998	0.986981092298012	Top2a
chr11:clu_6349	Success	0.928702395045548	2	0.395066017535249	0.981005707155496	Top2a
chr11:clu_6350	Not enough valid samples	NA	NA	NA	NA	Krt10
chr11:clu_6351	Success	0.0500122532822047	1	0.75180022719578	0.999999945074068	Jup
chr11:clu_6352	Success	0.0396584355257801	1	0.778225308947744	0.999999945074068	Acly
chr11:clu_6353	Success	0.386648967491055	2	0.679329519822487	0.999319453116345	Acly
chr11:clu_6354	Success	0.0699191462504132	2	0.932469210490144	0.999999945074068	Dnajc7
chr11:clu_6355	Success	0.69756264883344	1	0.237541462858972	0.940639910053939	Dnajc7
chr11:clu_6356	Success	0.00141069893899726	1	0.9576388201158	0.999999945074068	Kat2a
chr11:clu_6357	Success	0.182601349975812	2	0.833100204963837	0.999999945074068	Rab5c
chr11:clu_6358	<=1 sample with coverage>min_coverage	NA	NA	NA	NA	Stat5a
chr11:clu_6359	Success	0.20921400290473	1	0.517722482797077	0.986981092298012	Stat3
chr11:clu_6360	Not enough valid samples	NA	NA	NA	NA	Atp6v0a1
chr11:clu_6361	Success	0.223780516462625	1	0.503495462265505	0.986981092298012	Mlx
chr11:clu_6362	Success	0.810289936627555	2	0.44472910427178	0.981865005609598	Mlx
chr11:clu_6363	Success	0.914133141802495	1	0.176332460737735	0.888680678548807	Psmc3ip
chr11:clu_6364	Success	1.1379211135536	2	0.320484580817152	0.975364012316684	Retreg3
chr11:clu_6365	Success	1.68878183518154	2	0.18474443614766	0.903713855493825	Ramp2,Vps25
chr11:clu_6366	Success	1.4255311984075	2	0.240380739422035	0.941685712201857	Psme3
chr11:clu_6367	Success	0.587358479612249	2	0.555793487207932	0.994119562149575	Psme3
chr11:clu_6368	Success	2.21968014798367	1	0.0351194042513638	0.647391454511816	Gm27029,Aarsd1
chr11:clu_6369	Success	1.99172450555997	1	0.0459493854142568	0.706554407231865	NA
chr11:clu_6370	Success	0.204156634964647	2	0.815334651270574	0.999999945074068	Brca1
chr11:clu_6371	Success	1.08369430796398	1	0.140965430999194	0.864722909921577	Nbr1
chr11:clu_6372	Success	0.104183431549359	2	0.901059999429474	0.999999945074068	Nbr1
chr11:clu_6373	Success	0.552448349566021	4	0.893494513826831	0.999999945074068	Nbr1
chr11:clu_6374	Not enough valid samples	NA	NA	NA	NA	Etv4
chr11:clu_6375	Success	0.84442837909387	1	0.193751742172773	0.910306212244049	Atxn7l3
chr11:clu_6376	Success	0.028783642297185	1	0.810383102186371	0.999999945074068	Atxn7l3
chr11:clu_6377	Success	0.589419707450816	1	0.277592394296516	0.972070018254002	Atxn7l3
chr11:clu_6378	Success	2.67120659050246	1	0.0208126425816832	0.534851395690174	Ubtf
chr11:clu_6379	Success	1.83368399427764	2	0.159823692325464	0.879553159208023	Ubtf
chr11:clu_6380	Success	0.317946534401926	2	0.727641691172809	0.999999945074068	Ubtf
chr11:clu_6381	Success	4.2022590537278	3	0.0383510593066987	0.677722004244653	Ubtf
chr11:clu_6382	Success	0.029358162749304	2	0.971068601574456	0.999999945074068	Slc25a39
chr11:clu_6383	Success	0.533245442514271	2	0.586697782592692	0.996837181834364	Slc25a39
chr11:clu_6384	Success	1.19441326909663	1	0.122205330699985	0.84792877892934	Slc25a39
chr11:clu_6385	Success	1.02169744289347	2	0.359983370053981	0.979993337584981	Gpatch8
chr11:clu_6386	Success	1.01625279566758	2	0.361948697914509	0.979993337584981	Gjc1
chr11:clu_6387	Not enough valid samples	NA	NA	NA	NA	Eftud2
chr11:clu_6388	Success	0.216717039854387	1	0.510308690763868	0.986981092298012	Nmt1
chr11:clu_6389	Success	0.604139558526271	1	0.271673206347119	0.969613020982372	Nmt1
chr11:clu_6390	Success	1.32714591067759	2	0.265233181245711	0.965124546787376	Plekhm1
chr11:clu_6391	Success	0.937692961162838	2	0.391530069289756	0.981005707155496	Gosr2
chr11:clu_6392	Success	4.0289407009991	4	0.0894807880602203	0.821423942762713	Gosr2
chr11:clu_6393	Success	1.0421459855331	1	0.148821209882713	0.877344518975765	Nsf
chr11:clu_6394	<=1 sample with coverage>min_coverage	NA	NA	NA	NA	Mapt
chr11:clu_6395	Not enough valid samples	NA	NA	NA	NA	Mapt
chr11:clu_6396	<=1 sample with coverage>min_coverage	NA	NA	NA	NA	Mapt
chr11:clu_6397	Success	0.816899349109576	2	0.441799398660484	0.981865005609598	Mapt
chr11:clu_6398	Success	0.204866778053898	1	0.52210477272471	0.986981092298012	Mapt
chr11:clu_6399	Success	0.277643510192775	2	0.757566838238495	0.999999945074068	Kansl1
chr11:clu_6400	Success	6.31490556979884	2	0.00180913658966757	0.149315443758586	Kansl1
chr11:clu_6401	Success	3.80523041089589	4	0.10693592910245	0.845465166084384	Kansl1
chr11:clu_6402	<=1 sample with coverage>min_coverage	NA	NA	NA	NA	Kansl1
chr11:clu_6403	Success	4.12619556300342e-08	1	0.999770791902071	0.999999945074068	Cdc27
chr11:clu_6404	Success	0.869187139314789	1	0.187344948278039	0.903713855493825	Cdc27
chr11:clu_6405	Success	1.10637450772617	1	0.136874574113819	0.859776959150877	Cdc27
chr11:clu_6406	Success	0.000165010330363202	1	0.985506050659106	0.999999945074068	Cdc27
chr11:clu_6407	Success	3.47402783296306	1	0.0083910383187191	0.338578396160316	Cdc27
chr11:clu_6408	Success	7.88003850462675	1	7.19039050969481e-05	0.0133907195569009	Mettl2
chr11:clu_6409	Success	0.301581091585376	2	0.739647844706322	0.999999945074068	Mettl2
chr11:clu_6410	Success	0.191318826861618	1	0.536194978318842	0.988951182058576	Tlk2
chr11:clu_6411	Success	2.00838078868583	4	0.403742169675058	0.981005707155496	Tlk2
chr11:clu_6412	Success	1.20260320094167	7	0.934064393732916	0.999999945074068	Tlk2
chr11:clu_6413	Success	0.317824851550768	2	0.727730238075623	0.999999945074068	Map3k3
chr11:clu_6414	Success	1.37262854864503	2	0.253439904126467	0.95009426978417	Map3k3
chr11:clu_6415	<=1 sample with coverage>min_coverage	NA	NA	NA	NA	Strada
chr11:clu_6416	Success	0.0127068131455417	1	0.873340725648009	0.999999945074068	Ccdc47
chr11:clu_6417	Success	0.00180204334070311	1	0.952128518779252	0.999999945074068	Ccdc47
chr11:clu_6418	Success	0.000539551265433147	1	0.973794447855477	0.999999945074068	Ddx42
chr11:clu_6419	Success	0.715612551366092	1	0.231564605111416	0.936444168666043	Ddx42
chr11:clu_6420	Not enough valid samples	NA	NA	NA	NA	Tex2
chr11:clu_6421	Success	2.64214694075508	4	0.259350820608626	0.959096237311837	Pecam1
chr11:clu_6422	Success	0.00935120709175408	2	0.990692379477131	0.999999945074068	Pecam1
chr11:clu_6423	Success	0.107665671336918	2	0.897927749236743	0.999999945074068	Pecam1
chr11:clu_6424	Not enough valid samples	NA	NA	NA	NA	Pecam1
chr11:clu_6425	Success	0.224400580720612	2	0.798995008259298	0.999999945074068	Ddx5
chr11:clu_6426	Success	0.0855198630306404	2	0.918034907917552	0.999999945074068	Ddx5
chr11:clu_6427	Success	0.465534387107141	2	0.62779952756005	0.997655901635416	Smurf2
chr11:clu_6428	Success	0.149194571626708	2	0.861401494302386	0.999999945074068	Smurf2
chr11:clu_6429	Success	0.825095012314762	1	0.198933069699891	0.915101999547225	Kpna2
chr11:clu_6430	<2 introns used in >=min_samples_per_intron samples	NA	NA	NA	NA	Kpna2
chr11:clu_6431	Not enough valid samples	NA	NA	NA	NA	Bptf
chr11:clu_6432	Success	0.459119966087883	3	0.821024011310292	0.999999945074068	Bptf
chr11:clu_6433	Success	0.00176623824688704	1	0.95260592267062	0.999999945074068	Bptf
chr11:clu_6434	Success	0.0541910608380931	2	0.947251106621039	0.999999945074068	Bptf
chr11:clu_6435	Success	1.69736775690194	3	0.334673371507517	0.977732260598291	Bptf
chr11:clu_6436	Success	0.443060558950037	2	0.642068322926927	0.997655901635416	Bptf
chr11:clu_6437	Success	1.26295495744341	1	0.111990163856332	0.84792877892934	Nol11
chr11:clu_6438	<2 introns used in >=min_samples_per_intron samples	NA	NA	NA	NA	NA
chr11:clu_6439	Not enough valid samples	NA	NA	NA	NA	NA
chr11:clu_6440	Success	0.454937288787107	1	0.340147699165677	0.977732260598291	Helz
chr11:clu_6441	Success	0.120805634604721	2	0.886206190671001	0.999999945074068	Helz
chr11:clu_6442	Success	0.021380593909555	1	0.836175596521289	0.999999945074068	Helz
chr11:clu_6443	Success	0.436425859179508	1	0.350167040413498	0.978062219262366	Gna13
chr11:clu_6444	<=1 sample with coverage>min_coverage	NA	NA	NA	NA	Slc39a11
chr11:clu_6445	Success	12.1178321094642	2	5.46125408073774e-06	0.00198325441941991	D11Wsu47e
chr11:clu_6446	Success	0.195650415087698	2	0.822299647987909	0.999999945074068	Cpsf4l
chr11:clu_6447	Success	8.87232456920026	3	0.000496535280013546	0.0611243345548879	Cpsf4l
chr11:clu_6448	Success	3.34574875646967	3	0.0824086571636852	0.806427165518301	Cdc42ep4
chr11:clu_6449	Success	0.280501179119028	2	0.755405053329224	0.999999945074068	Rpl38
chr11:clu_6450	Success	0.637718317753297	2	0.528496911411978	0.987261591457097	Slc9a3r1
chr11:clu_6451	Success	0.553796115509897	2	0.574763794067216	0.995711564063351	Nt5c
chr11:clu_6452	Success	0.441306490968373	1	0.347487002198249	0.978062219262366	Nup85
chr11:clu_6453	Success	0.183660788123063	1	0.544467870602814	0.990429738625462	Nup85
chr11:clu_6454	Not enough valid samples	NA	NA	NA	NA	Gga3
chr11:clu_6455	Success	0.0681043108788657	1	0.712079632091291	0.999999945074068	Mif4gd
chr11:clu_6456	Success	0.343294563614222	1	0.407326973675759	0.981005707155496	Slc25a19
chr11:clu_6457	Success	0.044368776698775	2	0.956601120214808	0.999999945074068	Slc25a19
chr11:clu_6458	Success	0.568059063661025	1	0.286474083570972	0.972070018254002	Grb2
chr11:clu_6459	<=1 sample with coverage>min_coverage	NA	NA	NA	NA	Tmem94
chr11:clu_6460	Not enough valid samples	NA	NA	NA	NA	Llgl2
chr11:clu_6461	Success	0.942733649769821	3	0.596515163940142	0.996839515209359	Llgl2
chr11:clu_6462	Success	0.613554198926977	2	0.541423119830141	0.990429738625462	Sap30bp
chr11:clu_6463	Success	0.377676556258507	2	0.685452170029643	0.999837039814929	Unk
chr11:clu_6464	<=1 sample with coverage>min_coverage	NA	NA	NA	NA	Unk
chr11:clu_6465	Success	0.263010378576269	2	0.768733918906151	0.999999945074068	Unk
chr11:clu_6466	Success	1.66932628498216	2	0.188373933245439	0.903713855493825	Wbp2
chr11:clu_6467	<=1 sample with coverage>min_coverage	NA	NA	NA	NA	Trim47
chr11:clu_6468	Success	0.0299397161365675	1	0.806686604248787	0.999999945074068	Acox1
chr11:clu_6469	Not enough valid samples	NA	NA	NA	NA	Acox1
chr11:clu_6470	Success	0.004833457816801	1	0.921677820941388	0.999999945074068	Ube2o
chr11:clu_6471	Success	0.0619506565160464	1	0.724841124854001	0.999999945074068	1810032O08Rik
chr11:clu_6472	Success	2.4719886724256e-05	1	0.994389846826514	0.999999945074068	Jmjd6
chr11:clu_6473	Success	1.53425961513767	2	0.215615270369709	0.920642979832567	Srsf2
chr11:clu_6474	Success	0.553627513627973	1	0.292679423962717	0.972070018254002	Mfsd11
chr11:clu_6475	Success	1.19687146197083	1	0.121821641347105	0.84792877892934	Snhg20
chr11:clu_6476	<=1 sample with coverage>min_coverage	NA	NA	NA	NA	Sept9
chr11:clu_6477	Success	2.70954675705525	4	0.246933290986648	0.94604830736677	Sept9
chr11:clu_6478	Not enough valid samples	NA	NA	NA	NA	Tnrc6c
chr11:clu_6479	Success	2.12464307598098	1	0.0392668326485718	0.679365687084338	Tk1
chr11:clu_6480	Success	0.881353152784527	2	0.414222026596855	0.981005707155496	Tk1
chr11:clu_6481	Success	1.55213705677033	2	0.211794872181699	0.920642979832567	Birc5
chr11:clu_6482	Success	0.0229289976674067	1	0.830434140736206	0.999999945074068	Pgs1
chr11:clu_6483	<=1 sample with coverage>min_coverage	NA	NA	NA	NA	Tbc1d16
chr11:clu_6484	Success	1.71190918446609	2	0.180520815872317	0.900587930410052	Eif4a3
chr11:clu_6485	Success	1.03962803067856	2	0.353586180712224	0.978062219262366	Rnf213
chr11:clu_6486	Success	0.466277348157575	1	0.334199967536545	0.977732260598291	Rnf213
chr11:clu_6487	<=1 sample with coverage>min_coverage	NA	NA	NA	NA	Baiap2
chr11:clu_6488	Success	0.216706257358169	1	0.510319212479913	0.986981092298012	Slc38a10
chr11:clu_6489	Success	0.000391186406176303	1	0.977685338178011	0.999999945074068	Actg1
chr11:clu_6490	Success	0.479217157442008	2	0.619267991437284	0.997655901635416	Ccdc137
chr11:clu_6491	Success	0.530400086318735	1	0.303032755083489	0.972070018254002	Hgs
chr11:clu_6492	Success	0.3724001780447	2	0.689078433281426	0.999999945074068	P4hb
chr11:clu_6493	Success	0.000577138422215739	1	0.972897365375948	0.999999945074068	P4hb
chr11:clu_6494	Success	0.161594212966634	1	0.569697788809403	0.995711564063351	Arhgdia
chr11:clu_6495	Success	7.4585452510737	2	0.000576494216109126	0.067598993952356	Alyref
chr11:clu_6496	Success	0.0859848612494716	1	0.678367153262005	0.999319453116345	Anapc11
chr11:clu_6497	Not enough valid samples	NA	NA	NA	NA	Pcyt2
chr11:clu_6498	<=1 sample with coverage>min_coverage	NA	NA	NA	NA	Mafg
chr11:clu_6499	Success	1.56290871051738	2	0.209525734277415	0.920642979832567	Aspscr1
chr11:clu_6500	Success	1.86436527069469	1	0.0534840277475072	0.735123989121644	Gps1
chr11:clu_6501	Not enough valid samples	NA	NA	NA	NA	Gps1
chr11:clu_6502	Success	0.350755997419071	1	0.402276108013661	0.981005707155496	Dus1l
chr11:clu_6503	Not enough valid samples	NA	NA	NA	NA	Dus1l
chr11:clu_6504	Success	0.00510068847256662	1	0.919548978861408	0.999999945074068	Fasn
chr11:clu_6505	Success	1.32048078606169	2	0.267006897905993	0.967595043352074	Slc16a3
chr11:clu_6506	Success	0.180026461130865	2	0.835248109509322	0.999999945074068	Csnk1d
chr11:clu_6507	Success	0.276814242916828	1	0.456838875320995	0.982481763634833	Tex19.1
chr11:clu_6508	Not enough valid samples	NA	NA	NA	NA	Foxk2
chr11:clu_6509	Success	0.279983020641652	1	0.454273925371842	0.982481763634833	Foxk2
chr11:clu_6510	Success	1.99368947598668	3	0.262830204169576	0.96313611144482	Foxk2
chr11:clu_6511	Success	0.0165733582904295	1	0.855533757947876	0.999999945074068	Wdr45b
chr11:clu_6512	Success	0.00381278897623361	1	0.930413536292164	0.999999945074068	Tbcd
chr11:clu_6513	Not enough valid samples	NA	NA	NA	NA	B3gntl1
chr11:clu_6514	Success	2.26870943717026	2	0.103445597015524	0.845465166084384	NA
chr11:clu_6515	Success	0.837144517769502	2	0.432945026869948	0.981005707155496	NA
chr11:clu_6516	Success	1.63114610358264	2	0.195705147172892	0.913731872554871	NA
chr12:clu_5398	Success	5.62326876547559e-05	1	0.99153861727538	0.999999945074068	Rab10os
chr12:clu_5399	Success	0.0117282493390007	1	0.878275928758106	0.999999945074068	Rab10os
chr12:clu_5400	Success	2.22520512329993	2	0.108045253762648	0.84792877892934	Rab10
chr12:clu_5401	Not enough valid samples	NA	NA	NA	NA	1110002L01Rik
chr12:clu_5402	Success	2.48258608804542	2	0.0835269380274911	0.811333560666164	Asxl2
chr12:clu_5403	Success	1.30666911981456	1	0.105968481343369	0.845465166084384	Asxl2
chr12:clu_5404	Success	0.625446942139206	4	0.86965028200143	0.999999945074068	Asxl2
chr12:clu_5405	Success	0.787038874093469	2	0.455190678544687	0.982481763634833	Dtnb
chr12:clu_5406	Success	0.663608629351984	2	0.514989570823306	0.986981092298012	Dnmt3a
chr12:clu_5407	Success	0.184136398706585	1	0.543947250009355	0.990429738625462	Dnmt3a
chr12:clu_5408	Not enough valid samples	NA	NA	NA	NA	Dnajc27
chr12:clu_5409	Success	0.431008240637993	2	0.649853555544784	0.997655901635416	Dnajc27
chr12:clu_5410	Success	0.0792291899240354	1	0.690579832808867	0.999999945074068	Cenpo
chr12:clu_5411	Success	0.00764299980556871	1	0.901603041806131	0.999999945074068	Ptrhd1
chr12:clu_5412	Success	0.575725278227537	3	0.764670434856549	0.999999945074068	Ncoa1
chr12:clu_5413	Success	1.14696573565232	2	0.317598988114305	0.973589153507985	Ncoa1
chr12:clu_5414	Success	3.12262498943937	3	0.100269190371454	0.839971314495817	Gm46332
chr12:clu_5415	Success	0.0153663650839064	1	0.860837995103462	0.999999945074068	Itsn2
chr12:clu_5416	Success	1.70439289023665	2	0.181882775471542	0.902332375853693	Wdcp
chr12:clu_5417	Success	0.689309727222962	4	0.847902414413479	0.999999945074068	Ubxn2a
chr12:clu_5418	Success	2.39332757258325	2	0.0913252861872032	0.825659823215423	Atad2b
chr12:clu_5419	Success	0.202155998401821	1	0.524870722206398	0.986981092298012	Atad2b
chr12:clu_5420	Success	0.021280374342723	1	0.836554574369388	0.999999945074068	Atad2b
chr12:clu_5421	Success	2.63189549399814	1	0.021773541562532	0.544764534945343	Ldah
chr12:clu_5422	Success	2.38335310461446	3	0.189699108345701	0.903713855493825	Pum2
chr12:clu_5423	Success	0.606002181689064	2	0.545527434986756	0.990613705119433	Pum2
chr12:clu_5424	Success	4.09046176096152	1	0.00423332023830318	0.234706907563328	Pum2
chr12:clu_5425	Success	2.15390044926789	5	0.506003057311442	0.986981092298012	Pum2
chr12:clu_5426	Success	0.101428421693413	1	0.652424699319509	0.997655901635416	Pum2
chr12:clu_5427	Success	1.37871659443772	2	0.25190163765404	0.948942735623076	Laptm4a
chr12:clu_5428	Success	1.94199425679471	4	0.421933910769946	0.981005707155496	Smc6
chr12:clu_5429	Success	1.06635351786548	2	0.344261575087189	0.977732260598291	Mycn
chr12:clu_5430	Success	0.0905629495892413	1	0.670407440769148	0.998295727568444	Ddx1
chr12:clu_5431	Not enough valid samples	NA	NA	NA	NA	Nbas
chr12:clu_5432	Success	0.729852186241885	2	0.481980228133949	0.986981092298012	Lpin1
chr12:clu_5433	<=1 sample with coverage>min_coverage	NA	NA	NA	NA	Lpin1
chr12:clu_5434	Not enough valid samples	NA	NA	NA	NA	E2f6
chr12:clu_5435	Success	0.901793299917472	3	0.614154762622062	0.997655901635416	Rock2
chr12:clu_5436	Success	0.113649918404434	1	0.633533226965653	0.997655901635416	Rock2
chr12:clu_5437	Success	1.05503274775479	1	0.14633305449296	0.87329745615372	Rock2
chr12:clu_5438	Success	0.57626486798199	2	0.561993571378596	0.994883837681273	Rock2
chr12:clu_5439	Success	1.92456855406454	2	0.145938707937623	0.87329745615372	Nol10
chr12:clu_5440	Success	0.18036762512429	1	0.548098179659011	0.991283976065664	Odc1
chr12:clu_5441	Success	0.0711503321454074	2	0.931321873987861	0.999999945074068	Odc1
chr12:clu_5442	Not enough valid samples	NA	NA	NA	NA	Hpcal1
chr12:clu_5443	Not enough valid samples	NA	NA	NA	NA	3110053B16Rik,Zfp125
chr12:clu_5444	Success	0.0605868891844779	1	0.727764902713455	0.999999945074068	Cpsf3
chr12:clu_5445	Success	0.327414493211819	1	0.418391463388661	0.981005707155496	Adam17
chr12:clu_5446	Success	0.922249828641725	4	0.764331607421798	0.999999945074068	Ywhaq
chr12:clu_5447	Success	3.87738398428556	1	0.00535709236407722	0.272374734670828	Ywhaq
chr12:clu_5448	Success	2.08532012521539	2	0.124267332690989	0.84792877892934	Taf1b
chr12:clu_5449	Success	0.914748025610606	2	0.400617558738807	0.981005707155496	Rrm2
chr12:clu_5450	Success	0.341587247979305	2	0.710641462883357	0.999999945074068	Mboat2
chr12:clu_5451	Not enough valid samples	NA	NA	NA	NA	Kidins220
chr12:clu_5452	Success	0.0556762854228623	1	0.738609476646502	0.999999945074068	Kidins220
chr12:clu_5453	Success	31.3660207835001	4	7.72679807839855e-13	2.80598672217044e-09	Rps7
chr12:clu_5454	Success	0.00404995428780808	1	0.928287618448971	0.999999945074068	Rps7
chr12:clu_5455	Success	0.0751066993527445	1	0.698331510242982	0.999999945074068	Rnaseh1
chr12:clu_5456	Success	0.714092387598839	2	0.489636310173033	0.986981092298012	Rnaseh1
chr12:clu_5457	Not enough valid samples	NA	NA	NA	NA	Trappc12
chr12:clu_5458	Success	0.27764327936211	2	0.757567013108172	0.999999945074068	Pxdn
chr12:clu_5459	Success	4.36673356603023e-05	1	0.992543636272548	0.999999945074068	Acp1
chr12:clu_5460	Success	3.86485133347946	3	0.0519410600267785	0.735123989121644	Cbll1
chr12:clu_5461	<=1 sample with coverage>min_coverage	NA	NA	NA	NA	Dus4l
chr12:clu_5462	Success	0.319518082967306	1	0.424060031058835	0.981005707155496	Nampt
chr12:clu_5463	Success	1.66535458129783	2	0.189123586404803	0.903713855493825	Nampt
chr12:clu_5464	Success	2.35198492844842	1	0.0300930314809216	0.624473393274096	Twistnb
chr12:clu_5465	Success	0.384937960343436	1	0.380255439988041	0.981005707155496	Snx13
chr12:clu_5466	Success	0.936675850917538	2	0.391928501124776	0.981005707155496	Snx13
chr12:clu_5467	Success	1.14401018148308	1	0.130376118672528	0.850019524163889	Snx13
chr12:clu_5468	Not enough valid samples	NA	NA	NA	NA	Etv1
chr12:clu_5469	Success	1.62999918344937	1	0.070989197098381	0.780021994743633	Arl4a
chr12:clu_5470	Success	0.0220461078383778	2	0.978195131548378	0.999999945074068	Ifrd1
chr12:clu_5471	Success	0.847216384530839	3	0.638172227129379	0.997655901635416	Ifrd1
chr12:clu_5472	Success	0.20108320394624	1	0.525972549272355	0.986981092298012	Pnpla8
chr12:clu_5473	<=1 sample with coverage>min_coverage	NA	NA	NA	NA	NA
chr12:clu_5474	Success	1.24478679598053	2	0.288002304834533	0.972070018254002	G2e3
chr12:clu_5475	Success	0.130340227717141	1	0.609653057815572	0.997141934226094	Scfd1
chr12:clu_5476	Success	2.86942929094812	4	0.21951773228761	0.926123290789135	Strn3
chr12:clu_5477	Success	0.676758499430434	2	0.508261856108014	0.986981092298012	Strn3
chr12:clu_5478	Success	1.09792787347783	1	0.138382337680287	0.861899381884235	Hectd1
chr12:clu_5479	Success	0.0222811072649165	1	0.832811080052519	0.999999945074068	Hectd1
chr12:clu_5480	Success	0.0289114922033491	1	0.809970489271003	0.999999945074068	Hectd1
chr12:clu_5481	Success	0.00750172065153265	1	0.902512125053468	0.999999945074068	Heatr5a
chr12:clu_5482	<=1 sample with coverage>min_coverage	NA	NA	NA	NA	Dtd2
chr12:clu_5483	Success	2.9713407749	2	0.0512345702339359	0.731074034595435	Arhgap5
chr12:clu_5484	Success	1.03559576476346	3	0.557762862933187	0.994119562149575	Arhgap5
chr12:clu_5485	Success	3.12180639709879	2	0.0440774750393845	0.696125991437382	Cfl2
chr12:clu_5486	Success	0.0652350488694537	1	0.717945122623923	0.999999945074068	Cfl2
chr12:clu_5487	<=1 sample with coverage>min_coverage	NA	NA	NA	NA	Baz1a
chr12:clu_5488	Success	0.29406696593594	1	0.443141624231547	0.981865005609598	Baz1a
chr12:clu_5489	Not enough valid samples	NA	NA	NA	NA	2700097O09Rik
chr12:clu_5490	Success	0.0205209717500594	1	0.839456981852624	0.999999945074068	Ppp2r3c
chr12:clu_5491	Success	0.00118574932298543	1	0.961159941591536	0.999999945074068	Mbip
chr12:clu_5492	Success	0.459368087583471	3	0.820904145849727	0.999999945074068	Prps1l3,Mipol1
chr12:clu_5493	Success	1.50125817554866	1	0.0831353011228056	0.81048549269119	Sec23a
chr12:clu_5494	Success	0.405417695054439	3	0.846873634240835	0.999999945074068	Mia2
chr12:clu_5495	Success	0.125170009159405	1	0.616835761823098	0.997655901635416	Mia2
chr12:clu_5496	<=1 sample with coverage>min_coverage	NA	NA	NA	NA	Gm527
chr12:clu_5497	Success	0.182582367741873	1	0.545651771379781	0.990613705119433	Togaram1
chr12:clu_5498	Success	2.69543535637536	2	0.0675129831676121	0.773417660483229	Togaram1
chr12:clu_5499	Success	0.159205604495355	2	0.852820997111417	0.999999945074068	Togaram1
chr12:clu_5500	Success	0.726559337241667	2	0.483569932137493	0.986981092298012	Togaram1
chr12:clu_5501	Success	0.956666624932723	2	0.384171341176221	0.981005707155496	Prpf39
chr12:clu_5502	Success	0.17899131316176	2	0.836113162545282	0.999999945074068	Prpf39
chr12:clu_5503	Success	0.792784973673406	2	0.45258260787084	0.98227153952741	Fancm
chr12:clu_5504	Success	0.74551423131166	1	0.222056956614886	0.929594045649051	Fancm
chr12:clu_5505	Success	0.915920715415439	2	0.4001480339693	0.981005707155496	Fancm
chr12:clu_5506	Success	1.19393495633085	2	0.303026518854411	0.972070018254002	Fancm
chr12:clu_5507	Success	0.0106286128281567	1	0.884080397662598	0.999999945074068	Fancm
chr12:clu_5508	Success	0.615857799713012	2	0.540177332554901	0.990429738625462	Mis18bp1
chr12:clu_5509	Success	1.71020036892992	3	0.331233562282966	0.977732260598291	Mis18bp1
chr12:clu_5510	Success	7.45757603896664	2	0.000577053232141825	0.067598993952356	Lrr1
chr12:clu_5511	Success	0.0602622577018508	1	0.728466305147459	0.999999945074068	Pole2
chr12:clu_5512	Success	0.583170481141565	1	0.280154351765108	0.972070018254002	Nemf
chr12:clu_5513	Success	2.23600162331843	2	0.106885017692939	0.845465166084384	Nemf
chr12:clu_5514	Success	1.33006096086291	1	0.102892847356576	0.845465166084384	Nemf
chr12:clu_5515	Success	0.0183138793006492	1	0.848224911825762	0.999999945074068	Vcpkmt
chr12:clu_5516	Success	1.10899310179207	2	0.329890960519277	0.977732260598291	L2hgdh
chr12:clu_5517	<=1 sample with coverage>min_coverage	NA	NA	NA	NA	Nin
chr12:clu_5518	<=1 sample with coverage>min_coverage	NA	NA	NA	NA	Nin
chr12:clu_5519	Not enough valid samples	NA	NA	NA	NA	Frmd6
chr12:clu_5520	Success	1.52922410308065	2	0.216703741869039	0.921498285469313	Psma3
chr12:clu_5521	Success	2.2806356369374	4	0.335343988861212	0.977732260598291	Timm9
chr12:clu_5522	<=1 sample with coverage>min_coverage	NA	NA	NA	NA	2700049A03Rik
chr12:clu_5523	Success	0.566520142544448	1	0.287127768518454	0.972070018254002	Dact1
chr12:clu_5524	Success	0.0319186144566004	1	0.800530726031131	0.999999945074068	Daam1
chr12:clu_5525	Success	0.70853986833572	1	0.233884662711671	0.937083509260648	Ppm1a
chr12:clu_5526	Success	0.0339665142880676	1	0.794370407815621	0.999999945074068	Ppm1a
chr12:clu_5527	Success	0.619719274677436	2	0.538095473419238	0.989434506159012	Ppm1a
chr12:clu_5528	Success	0.932590986988089	2	0.393532750060527	0.981005707155496	4930447C04Rik
chr12:clu_5529	Success	0.383289942681927	2	0.68161524128153	0.999319453116345	4930447C04Rik
chr12:clu_5530	<=1 sample with coverage>min_coverage	NA	NA	NA	NA	4930447C04Rik
chr12:clu_5531	Success	0.647560139336861	2	0.523321050828976	0.986981092298012	4930447C04Rik
chr12:clu_5532	<=1 sample with coverage>min_coverage	NA	NA	NA	NA	4930447C04Rik
chr12:clu_5533	Success	1.557865578259	3	0.374123608340825	0.981005707155496	Trmt5
chr12:clu_5534	Success	0.79417119363427	1	0.207563120370104	0.920642979832567	Trmt5
chr12:clu_5535	Success	1.31800547794978	1	0.104465546517419	0.845465166084384	Hif1a
chr12:clu_5536	Success	0.0315448143110189	2	0.968947532764651	0.999999945074068	Hif1a
chr12:clu_5537	Success	0.00831785841137389	1	0.897373853381339	0.999999945074068	Hif1a
chr12:clu_5538	Success	0.354496619710972	2	0.701526488949753	0.999999945074068	Hif1a
chr12:clu_5539	Success	0.0122947513383735	1	0.875394273406461	0.999999945074068	Ppp2r5e
chr12:clu_5540	Success	2.06961972273552	2	0.126233776413991	0.848779575002835	Ppp2r5e
chr12:clu_5541	<=1 sample with coverage>min_coverage	NA	NA	NA	NA	Syne2
chr12:clu_5542	Success	0.168570261769673	2	0.84487189913866	0.999999945074068	Mthfd1
chr12:clu_5543	Success	0.516884224229685	1	0.309275208024802	0.972070018254002	Zbtb25
chr12:clu_5544	Success	0.0568864527866992	1	0.735888954549165	0.999999945074068	Zbtb1
chr12:clu_5545	Success	0.563362666951662	1	0.288474910442994	0.972070018254002	Plekhg3
chr12:clu_5546	Success	0.204753146669816	1	0.522220197753207	0.986981092298012	Plekhg3
chr12:clu_5547	Success	0.761674706799198	1	0.217113329946494	0.921621341555454	Fntb
chr12:clu_5548	Success	4.10884068676205	6	0.222585318335413	0.929594045649051	Max
chr12:clu_5549	Success	0.582401041425328	2	0.558555640009415	0.994119562149575	Max
chr12:clu_5550	<=1 sample with coverage>min_coverage	NA	NA	NA	NA	Fut8
chr12:clu_5551	Success	1.09341963072984	2	0.335068721050789	0.977732260598291	Fut8
chr12:clu_5552	Success	0.120977449191344	1	0.622797735842303	0.997655901635416	Mpp5
chr12:clu_5553	Success	2.32227268388669	3	0.199753895562576	0.915101999547225	Mpp5
chr12:clu_5554	Success	0.218220134288771	1	0.508845609213469	0.986981092298012	Mpp5
chr12:clu_5555	Success	0.155512180115693	2	0.855976650970795	0.999999945074068	Eif2s1
chr12:clu_5556	<=1 sample with coverage>min_coverage	NA	NA	NA	NA	Tmem229b
chr12:clu_5557	Success	0.0115858449869393	1	0.879011447112861	0.999999945074068	Vti1b
chr12:clu_5558	Success	0.181683552396862	5	0.99627881866497	0.999999945074068	Vti1b
chr12:clu_5559	Success	1.87981986255227	2	0.152617595424969	0.879553159208023	Rdh11
chr12:clu_5560	Success	0.118700960135698	2	0.888073330386209	0.999999945074068	Zfyve26
chr12:clu_5561	Success	0.749248331470682	1	0.220902819837129	0.928204190065183	NA
chr12:clu_5562	Success	0.585320526016403	4	0.882908317450566	0.999999945074068	Actn1
chr12:clu_5563	Success	1.3202447497099	1	0.104171442935905	0.845465166084384	Actn1
chr12:clu_5564	Success	0.468250345710658	1	0.333179402059928	0.977732260598291	Erh
chr12:clu_5565	Success	0.648554411274745	2	0.522800985979419	0.986981092298012	Erh
chr12:clu_5566	Not enough valid samples	NA	NA	NA	NA	Slc39a9
chr12:clu_5567	Success	4.70423448385509	2	0.00905684472571602	0.353655178725137	Susd6
chr12:clu_5568	Success	5.19805259791974	4	0.0342586068032514	0.643249061304884	Srsf5
chr12:clu_5569	Success	4.5808149220984	4	0.0571840587293393	0.743520369120748	Srsf5
chr12:clu_5570	Success	0.20640295971225	1	0.520548756293526	0.986981092298012	Srsf5
chr12:clu_5571	Success	0.164676229676843	1	0.566040632457529	0.995464543620515	Gm20498,Cox16
chr12:clu_5572	Success	1.00660320196698	2	0.365458261488515	0.980000787927254	Cox16,Gm20498,Synj2bp
chr12:clu_5573	Success	0.0420458948267424	2	0.958825774419872	0.999999945074068	Gm20498,Synj2bp
chr12:clu_5574	Success	0.343445722263027	2	0.709321980491471	0.999999945074068	Med6
chr12:clu_5575	Success	0.313034477399583	2	0.731224701408062	0.999999945074068	Pcnx
chr12:clu_5576	Not enough valid samples	NA	NA	NA	NA	Pcnx
chr12:clu_5577	Success	3.25207409656269	2	0.0386938697238341	0.679365687084338	Sipa1l1
chr12:clu_5578	Success	0.319154046834569	1	0.424324125772304	0.981005707155496	Sipa1l1
chr12:clu_5579	<=1 sample with coverage>min_coverage	NA	NA	NA	NA	Sipa1l1
chr12:clu_5580	Success	1.3178873534219	1	0.104481086102461	0.845465166084384	Dcaf4
chr12:clu_5581	Not enough valid samples	NA	NA	NA	NA	Zfyve1
chr12:clu_5582	Success	1.55714849541073	7	0.874231276540897	0.999999945074068	Rbm25
chr12:clu_5583	Success	0.05027625698159	1	0.751167600501774	0.999999945074068	Rbm25
chr12:clu_5584	Success	0.620154562985135	2	0.537861297721902	0.989434506159012	Rbm25
chr12:clu_5585	Success	0.478537570522349	2	0.619688980897291	0.997655901635416	Rbm25
chr12:clu_5586	Success	0.00476804027266553	2	0.9952433087866	0.999999945074068	Rbm25
chr12:clu_5587	Success	0.0937022103854304	1	0.665085732723669	0.997819939915967	Psen1
chr12:clu_5588	Success	0.447987527479654	2	0.638912652833282	0.997655901635416	Numb
chr12:clu_5589	Success	1.18944301480951	2	0.304390758003845	0.972070018254002	Numb
chr12:clu_5590	<=1 sample with coverage>min_coverage	NA	NA	NA	NA	Dnal1
chr12:clu_5591	Success	0.0976883763321439	2	0.906931481037365	0.999999945074068	Elmsan1
chr12:clu_5592	Success	1.17568725675818	1	0.125172595347991	0.848779575002835	Elmsan1
chr12:clu_5593	Success	0.054525452093543	1	0.741227265702344	0.999999945074068	Ptgr2
chr12:clu_5594	Success	1.20714886887652	3	0.49097865293239	0.986981092298012	Zfp410
chr12:clu_5595	Success	1.02249895553484	2	0.359694954432022	0.979993337584981	Zfp410
chr12:clu_5596	Success	0.833446569290004	2	0.434548999149358	0.981005707155496	Zfp410
chr12:clu_5597	Success	0.244042525789382	2	0.783454316541181	0.999999945074068	Coq6
chr12:clu_5598	Not enough valid samples	NA	NA	NA	NA	Coq6
chr12:clu_5599	Success	0.194087880432704	1	0.533259861147956	0.988031078462461	Coq6
chr12:clu_5600	Not enough valid samples	NA	NA	NA	NA	Entpd5
chr12:clu_5601	Not enough valid samples	NA	NA	NA	NA	Abcd4
chr12:clu_5602	Success	0.0507964741009346	2	0.950472096536143	0.999999945074068	Npc2
chr12:clu_5603	Success	0.323098737076464	1	0.421475471423254	0.981005707155496	Isca2
chr12:clu_5604	Success	0.0498342502881997	2	0.95138710357095	0.999999945074068	Isca2
chr12:clu_5605	Success	0.518649042631296	2	0.595324262655221	0.996839515209359	Arel1
chr12:clu_5606	Not enough valid samples	NA	NA	NA	NA	Arel1
chr12:clu_5607	Success	0.687744679143691	2	0.502708560621526	0.986981092298012	Ylpm1
chr12:clu_5608	Success	0.501522358239754	2	0.605608005248663	0.997141934226094	Ylpm1
chr12:clu_5609	Success	3.57169183705605	2	0.0281082588364119	0.60341967896941	Ylpm1
chr12:clu_5610	Success	0.000827599512263077	1	0.967547707758565	0.999999945074068	Dlst
chr12:clu_5611	Success	0.357288584367097	2	0.699570583467292	0.999999945074068	Dlst
chr12:clu_5612	Success	0.838771531337898	2	0.432241192166432	0.981005707155496	Dlst
chr12:clu_5613	Success	1.06565321273405	1	0.144317708415653	0.86947869364942	Rps6kl1
chr12:clu_5614	Success	0.0567946170478706	1	0.73609427027624	0.999999945074068	Rps6kl1
chr12:clu_5615	Success	1.23403315868472	4	0.650362996767262	0.997655901635416	Eif2b2
chr12:clu_5616	Not enough valid samples	NA	NA	NA	NA	Mlh3
chr12:clu_5617	Success	0.02745541545832	1	0.81472833042389	0.999999945074068	Nek9
chr12:clu_5618	Success	0.243907551490793	2	0.783560069874863	0.999999945074068	Erg28
chr12:clu_5619	Success	0.286399034165612	1	0.449149175994048	0.981865005609598	Erg28
chr12:clu_5620	Success	1.42681980846032	2	0.240071181877028	0.941685712201857	Ttll5
chr12:clu_5621	Success	0.584552765179069	2	0.557355074676703	0.994119562149575	Ttll5
chr12:clu_5622	Success	1.66192557453648	1	0.0682817042436775	0.777319777306943	Ttll5
chr12:clu_5623	Success	0.531593694087661	2	0.587667660508638	0.996837181834364	Ttll5
chr12:clu_5624	Not enough valid samples	NA	NA	NA	NA	Ttll5
chr12:clu_5625	Not enough valid samples	NA	NA	NA	NA	Ttll5
chr12:clu_5626	Success	0.843039482142103	4	0.79324481818465	0.999999945074068	Gpatch2l
chr12:clu_5627	Not enough valid samples	NA	NA	NA	NA	Gpatch2l
chr12:clu_5628	Not enough valid samples	NA	NA	NA	NA	Gpatch2l
chr12:clu_5629	Success	0.79725497941007	2	0.450564075803319	0.98227153952741	Gpatch2l
chr12:clu_5630	<=1 sample with coverage>min_coverage	NA	NA	NA	NA	NA
chr12:clu_5631	Success	3.40301162264495	5	0.235470932991735	0.938466965454987	Esrrb
chr12:clu_5632	Success	1.72446097144984	2	0.178269118023572	0.894552467078862	Esrrb
chr12:clu_5633	Success	4.50928924782164	2	0.0110062801340324	0.388051517541152	Cipc
chr12:clu_5634	Success	1.23634426887179	2	0.290444064910016	0.972070018254002	Gstz1
chr12:clu_5635	<=1 sample with coverage>min_coverage	NA	NA	NA	NA	NA
chr12:clu_5636	Success	0.342274092803905	2	0.710153530058679	0.999999945074068	Tmed8
chr12:clu_5637	Success	1.15772346886953	1	0.128094477838365	0.848779575002835	Vipas39
chr12:clu_5638	Success	0.0264575089693153	1	0.818066402487803	0.999999945074068	Ahsa1
chr12:clu_5639	Success	0.358485016546183	4	0.94921979889302	0.999999945074068	Ahsa1
chr12:clu_5640	Success	0.539603695492588	4	0.897556998306318	0.999999945074068	Alkbh1
chr12:clu_5641	Success	5.17756737198943	9	0.32250727575713	0.977438130539729	Alkbh1
chr12:clu_5642	Success	1.89748596377103	3	0.284471521877731	0.972070018254002	Slirp
chr12:clu_5643	<=1 sample with coverage>min_coverage	NA	NA	NA	NA	Adck1
chr12:clu_5644	Success	0.350205820999804	2	0.704543065036612	0.999999945074068	Cep128
chr12:clu_5645	Success	1.09856622833502	2	0.333348687131296	0.977732260598291	Cep128
chr12:clu_5646	Success	1.23149336316982	2	0.291856404474101	0.972070018254002	Gtf2a1
chr12:clu_5647	Success	0.00569334578534608	1	0.915020285190155	0.999999945074068	Gm8378,Ston2
chr12:clu_5648	Success	5.9755416577641	3	0.00755262072841968	0.326515978276858	Sel1l
chr12:clu_5649	<=1 sample with coverage>min_coverage	NA	NA	NA	NA	Galc
chr12:clu_5650	Success	1.00471275459	2	0.366149794547821	0.980946498635493	Spata7
chr12:clu_5651	Success	4.00887942820577	2	0.018153726397172	0.493822152893858	Spata7
chr12:clu_5652	Success	0.332963609196668	2	0.716796278473481	0.999999945074068	Zc3h14
chr12:clu_5653	Success	0.105779302607289	1	0.645548518472395	0.997655901635416	Zc3h14
chr12:clu_5654	Success	2.65728184422005	8	0.723486648991235	0.999999945074068	Zc3h14
chr12:clu_5655	Success	0.282870423490749	3	0.904228438307097	0.999999945074068	Zc3h14
chr12:clu_5656	<=1 sample with coverage>min_coverage	NA	NA	NA	NA	Eml5
chr12:clu_5657	Not enough valid samples	NA	NA	NA	NA	Eml5
chr12:clu_5658	Success	2.27161131752928	3	0.208467177332556	0.920642979832567	Eml5
chr12:clu_5659	Success	0.144361227817029	1	0.591040376154088	0.996839515209359	Eml5
chr12:clu_5660	Success	2.714534399238	2	0.0662357852608446	0.770155578211308	Foxn3
chr12:clu_5661	Not enough valid samples	NA	NA	NA	NA	Foxn3
chr12:clu_5662	Success	0.383275051967317	1	0.381286425711341	0.981005707155496	Tdp1
chr12:clu_5663	Success	0.34142052473095	1	0.408610132377833	0.981005707155496	Tdp1
chr12:clu_5664	Success	2.01112488660141	1	0.0449037760023306	0.699655193118476	Psmc1
chr12:clu_5665	Success	0.110305372564937	1	0.638574954775205	0.997655901635416	Nrde2
chr12:clu_5666	Success	0.224664933232532	1	0.502653361977578	0.986981092298012	Nrde2
chr12:clu_5667	Success	2.59725766227348e-07	1	0.99942494082123	0.999999945074068	Nrde2
chr12:clu_5668	Success	0.115806995252342	1	0.63032965278136	0.997655901635416	Nrde2
chr12:clu_5669	Success	0.263395404044331	2	0.768437993742226	0.999999945074068	Ttc7b
chr12:clu_5670	Success	0.00211070950851422	1	0.948195937090802	0.999999945074068	Ttc7b
chr12:clu_5671	Success	1.89572139641166	2	0.150209935043279	0.877711998255123	Rps6ka5
chr12:clu_5672	Success	4.57846673403949	1	0.00247777438071791	0.174719177933536	Ccdc88c
chr12:clu_5673	Success	8.85185726456996	1	2.58122062413458e-05	0.00604755012680305	Ccdc88c
chr12:clu_5674	Success	0.0944295121241225	1	0.663867942987069	0.997655901635416	Ccdc88c
chr12:clu_5675	Success	1.22228115501912	1	0.117932776389083	0.84792877892934	Ccdc88c
chr12:clu_5676	Success	1.11375902553846	4	0.693994575769993	0.999999945074068	Ppp4r3a
chr12:clu_5677	Success	2.17614570296064	7	0.738423042483837	0.999999945074068	Ppp4r3a
chr12:clu_5678	Success	0.0234430334148783	2	0.976829619731556	0.999999945074068	Ppp4r3a
chr12:clu_5679	Success	1.56486256826065	2	0.209116750477274	0.920642979832567	Ppp4r3a
chr12:clu_5680	Success	4.56262795042332	1	0.00252104618351425	0.176061138758308	Ppp4r3a
chr12:clu_5681	Success	0.290760839102489	1	0.445716489033468	0.981865005609598	Ppp4r3a
chr12:clu_5682	Success	0.105160999041004	1	0.646515142232247	0.997655901635416	Trip11
chr12:clu_5683	Success	0.0861576436529958	1	0.678062282830862	0.999319453116345	Trip11
chr12:clu_5684	Success	1.65340157089594	2	0.19139774705675	0.906207194832577	Atxn3
chr12:clu_5685	Success	0.47730280279535	1	0.328549744152023	0.977732260598291	Atxn3
chr12:clu_5686	Success	0.933018280197984	1	0.17192970830682	0.883176645375342	Cpsf2
chr12:clu_5687	Success	0.108252090127564	1	0.641716565347835	0.997655901635416	Ndufb1-ps
chr12:clu_5688	Success	0.143931714379335	1	0.59159295969111	0.996839515209359	Cpsf2
chr12:clu_5689	Success	0.424333602832093	1	0.356929652412756	0.979365343964431	Cpsf2
chr12:clu_5690	Success	0.0297372849420867	1	0.807328339591357	0.999999945074068	Itpk1
chr12:clu_5691	Success	0.765442338002458	2	0.465128141610394	0.985767637150945	Itpk1
chr12:clu_5692	Success	0.27298341912774	2	0.761105407315846	0.999999945074068	Itpk1
chr12:clu_5693	Success	0.300271935675028	2	0.740616793167709	0.999999945074068	Moap1,Gm28051,Gm20604,Gon7
chr12:clu_5694	Success	0.160133280237915	1	0.571447495905215	0.995711564063351	Tmem251
chr12:clu_5695	Success	0.65916005616549	1	0.250893760647134	0.948942735623076	Ubr7
chr12:clu_5696	Success	11.5090306498366	2	1.00390240978283e-05	0.0030380596676053	Btbd7
chr12:clu_5697	Success	0.322964697747921	2	0.723999412726552	0.999999945074068	Ddx24
chr12:clu_5698	Success	0.527781400031017	1	0.304229393543621	0.972070018254002	Serpina3h,Serpina3i
chr12:clu_5699	Success	5.81908936129412	2	0.0029703087917255	0.194399171916164	Dicer1
chr12:clu_5700	Success	0.544187415832994	2	0.580313145076963	0.995737024388269	Dicer1
chr12:clu_5701	<=1 sample with coverage>min_coverage	NA	NA	NA	NA	Clmn
chr12:clu_5702	Success	1.42566826581788	6	0.827261065675205	0.999999945074068	Tcl1
chr12:clu_5703	Success	1.26681832945906	2	0.281726558418173	0.972070018254002	Bdkrb2
chr12:clu_5704	Success	0.116395678960316	1	0.629461758735687	0.997655901635416	Atg2b
chr12:clu_5705	Success	0.00722047097764289	1	0.904348109439295	0.999999945074068	Atg2b
chr12:clu_5706	Success	1.22101177876607	2	0.294931610372077	0.972070018254002	Atg2b
chr12:clu_5707	Success	1.53572784701038	2	0.215298929445252	0.920642979832567	Ak7
chr12:clu_5708	Success	0.623781357337066	4	0.87020735483325	0.999999945074068	Papola
chr12:clu_5709	Success	0.326869401551448	2	0.721177921594376	0.999999945074068	Papola
chr12:clu_5710	Success	1.63025018040435	2	0.195880562517959	0.913731872554871	Papola
chr12:clu_5711	Success	0.0502929012588993	1	0.7511277774734	0.999999945074068	Papola
chr12:clu_5712	Success	0.0598512162432598	2	0.941904663273772	0.999999945074068	Papola
chr12:clu_5713	Success	1.38578360890722	1	0.0959521737804154	0.835500824300391	Papola
chr12:clu_5714	Success	0.0405158824614489	1	0.775904033917652	0.999999945074068	Vrk1
chr12:clu_5715	Success	0.679015907561734	4	0.851455487974459	0.999999945074068	Vrk1
chr12:clu_5716	Success	0.148945959200432	1	0.585207026650907	0.996546950254327	Vrk1
chr12:clu_5717	Success	0.286779047070013	5	0.989181864383188	0.999999945074068	Vrk1
chr12:clu_5718	Success	0.000121843990598336	1	0.987545121992004	0.999999945074068	Bcl11b
chr12:clu_5719	Not enough valid samples	NA	NA	NA	NA	Bcl11b
chr12:clu_5720	Success	2.89477465229629	1	0.0161217218352204	0.466193659103237	Setd3
chr12:clu_5721	Success	0.0850901171086207	2	0.918429514459704	0.999999945074068	Setd3
chr12:clu_5722	Success	0.310319401601191	2	0.733212729500269	0.999999945074068	Setd3
chr12:clu_5723	Success	1.18831488930823	2	0.30473434274722	0.972070018254002	Setd3
chr12:clu_5724	Success	0.090991398325059	2	0.913025564414607	0.999999945074068	Ccnk
chr12:clu_5725	Success	1.66692229811065	3	0.342959817742023	0.977732260598291	Ccdc85c
chr12:clu_5726	Success	0.258039686510102	1	0.472518918474614	0.986981092298012	Evl
chr12:clu_5727	Success	4.6055173884082	2	0.00999652857847674	0.373442744887134	Evl
chr12:clu_5728	Success	4.59224465378793	11	0.604867605904089	0.997141934226094	Yy1
chr12:clu_5729	<=1 sample with coverage>min_coverage	NA	NA	NA	NA	Wdr25
chr12:clu_5730	Success	0.802865135022557	2	0.44804341847582	0.981865005609598	Wdr25
chr12:clu_5731	Success	0.862958360668017	2	0.421912066168197	0.981005707155496	Meg3
chr12:clu_5732	Success	1.73192781433136	6	0.748772173930503	0.999999945074068	Meg3
chr12:clu_5733	Success	0.58469355503064	1	0.279527208670204	0.972070018254002	Meg3
chr12:clu_5734	Success	1.95203069960189	3	0.272011858338687	0.969868496374021	Meg3
chr12:clu_5735	Success	2.58657187751305	6	0.521805833235178	0.986981092298012	Rian
chr12:clu_5736	Success	0.818962035180448	6	0.949812313328976	0.999999945074068	Rian
chr12:clu_5737	Success	2.81228731975443	4	0.228994346304481	0.934374122027779	Rian
chr12:clu_5738	Success	2.82757725004922	25	0.999980872282315	0.999999945074068	Rian
chr12:clu_5739	<2 introns used in >=min_samples_per_intron samples	NA	NA	NA	NA	NA
chr12:clu_5740	Success	1.34620088333031	5	0.747280306061824	0.999999945074068	Rian
chr12:clu_5741	Success	1.68299815869545	1	0.0665553147547518	0.770958933116048	Rian
chr12:clu_5742	Success	1.11756099830654	4	0.692604572970852	0.999999945074068	Rian
chr12:clu_5743	Success	1.53711583277482	2	0.215000304887343	0.920642979832567	Rian
chr12:clu_5744	Not enough valid samples	NA	NA	NA	NA	NA
chr12:clu_5745	Success	3.69185750337817	4	0.116947642636859	0.84792877892934	NA
chr12:clu_5746	Success	7.62083227634287	2	0.000490133734599822	0.0611243345548879	NA
chr12:clu_5747	Success	8.32432176898783	4	0.00226157108095548	0.167610109805915	NA
chr12:clu_5748	Not enough valid samples	NA	NA	NA	NA	NA
chr12:clu_5749	Success	0.0158168750008372	1	0.858833873756077	0.999999945074068	NA
chr12:clu_5750	Success	0.243513542123083	1	0.485256459671615	0.986981092298012	NA
chr12:clu_5751	Success	0.143521753471191	1	0.59212137956002	0.996839515209359	NA
chr12:clu_5752	<=1 sample with coverage>min_coverage	NA	NA	NA	NA	NA
chr12:clu_5753	<=1 sample with coverage>min_coverage	NA	NA	NA	NA	NA
chr12:clu_5754	Success	0.650593191424889	1	0.253996630815754	0.95009426978417	NA
chr12:clu_5755	Success	0.0131207376099383	2	0.986964964035372	0.999999945074068	Mirg
chr12:clu_5756	Success	1.78778677665105	6	0.733889325785007	0.999999945074068	Mirg
chr12:clu_5757	Success	12.8877949926336	8	0.0011472889124609	0.113085705690491	Mirg
chr12:clu_5758	Success	0.6729277825211	1	0.246003961329609	0.945719150466532	Mirg
chr12:clu_5759	Success	0.139430498301238	1	0.597448733420498	0.996839515209359	Mirg
chr12:clu_5760	Success	0.168317069200043	2	0.845085841508978	0.999999945074068	Mirg
chr12:clu_5761	Success	1.72090106437918	5	0.632211420991759	0.997655901635416	Mirg
chr12:clu_5762	Success	0.0894643206367789	1	0.672295570429076	0.998544525158769	Mirg
chr12:clu_5763	Success	0.302563802668828	2	0.738921341601271	0.999999945074068	Ppp2r5c
chr12:clu_5764	Success	0.801706885426483	3	0.658616017996	0.997655901635416	Ppp2r5c
chr12:clu_5765	Success	0.0982820885865294	2	0.906393184515617	0.999999945074068	Ppp2r5c
chr12:clu_5766	<=1 sample with coverage>min_coverage	NA	NA	NA	NA	Ppp2r5c
chr12:clu_5767	Success	0.0395565432345393	2	0.961215602214761	0.999999945074068	Dync1h1
chr12:clu_5768	Success	0.309791837249492	1	0.43120203717832	0.981005707155496	Dync1h1
chr12:clu_5769	Success	0.543544990857868	1	0.29711687537132	0.972070018254002	Dync1h1
chr12:clu_5770	Success	1.14982603474914	2	0.316691857965681	0.973589153507985	Hsp90aa1
chr12:clu_5771	Success	8.9734056820412	1	2.27164656966667e-05	0.005499656345163	Wdr20
chr12:clu_5772	Success	0.313177334019969	1	0.428695606904783	0.981005707155496	Mok
chr12:clu_5773	Success	1.81458059684488	1	0.0567754246625345	0.743520369120748	Mok
chr12:clu_5774	Success	0.371328209256262	3	0.863127765646813	0.999999945074068	Mok
chr12:clu_5775	Success	3.0798110905921	7	0.521239815422981	0.986981092298012	Mok
chr12:clu_5776	Success	0.111361794640175	2	0.894615023450987	0.999999945074068	Zfp839
chr12:clu_5777	Success	1.20188697526089	2	0.300626401775923	0.972070018254002	Zfp839
chr12:clu_5778	Success	2.02550335620776	6	0.669773780081098	0.998295727568444	Cinp
chr12:clu_5779	Success	0.793983192056714	1	0.207616921556801	0.920642979832567	Cinp
chr12:clu_5780	Success	0.230051382358482	1	0.497575949871316	0.986981092298012	Tecpr2
chr12:clu_5781	Success	2.24093860237792	2	0.106358629052834	0.845465166084384	Ankrd9
chr12:clu_5782	Success	0.131877624698404	2	0.876448244135131	0.999999945074068	Traf3
chr12:clu_5783	Success	3.05873511772916	3	0.106032830251572	0.845465166084384	Eif5
chr12:clu_5784	Success	0.432901726409909	4	0.929414780827948	0.999999945074068	Eif5
chr12:clu_5785	Success	0.560395424512535	6	0.980616286383324	0.999999945074068	Eif5
chr12:clu_5786	Success	0.115292300410601	2	0.891105635292213	0.999999945074068	Mark3
chr12:clu_5787	Success	0.521471067039329	2	0.593646611355149	0.996839515209359	Mark3
chr12:clu_5788	Success	0.961052196018329	1	0.165624858968819	0.879553159208023	Mark3
chr12:clu_5789	Success	1.38598477577398	4	0.596680889012001	0.996839515209359	Mark3
chr12:clu_5790	Success	0.00691305798179087	1	0.906396882487052	0.999999945074068	Bag5
chr12:clu_5791	Success	0.0149863388513722	1	0.862552239048643	0.999999945074068	Klc1
chr12:clu_5792	Not enough valid samples	NA	NA	NA	NA	Klc1
chr12:clu_5793	Success	0.592611266178494	3	0.756550697032009	0.999999945074068	Zfyve21
chr12:clu_5794	Success	0.602055116959491	2	0.547684922154144	0.991283976065664	Atp5mpl
chr12:clu_5795	Success	2.85605467449767	2	0.0574951504636827	0.743520369120748	Aspg
chr12:clu_5796	Success	0.000707268326038957	1	0.96999837447013	0.999999945074068	Cep170b
chr12:clu_5797	Success	0.0467529418381645	1	0.759766585244464	0.999999945074068	Ahnak2
chr12:clu_5798	Success	1.95929274322066	2	0.140958079232023	0.864722909921577	Cdca4
chr12:clu_5799	Success	0.00798305523662179	1	0.899449278709356	0.999999945074068	Brf1
chr12:clu_5800	Success	3.27403296441065	1	0.0104998233711489	0.381227280449956	Brf1
chr12:clu_5801	Success	3.52840698877364	1	0.00789643087330544	0.334717802910149	Brf1
chr12:clu_5802	Success	0.302802996852549	1	0.436447044233347	0.981865005609598	Pacs2
chr12:clu_5803	Success	0.0465756852210575	1	0.760208429521643	0.999999945074068	Pacs2
chr12:clu_5804	Success	7.04594652916057e-05	1	0.990528592310566	0.999999945074068	Pacs2
chr12:clu_5805	Success	0.108571402156031	2	0.897114836596511	0.999999945074068	Mta1
chr12:clu_5806	Success	0.58596861849469	2	0.556566500030991	0.994119562149575	Mta1
chr12:clu_5807	Success	0.64230661262917	1	0.257043042978196	0.954033816329474	Mta1
chr12:clu_5808	Success	0.509897500839088	2	0.60055713225976	0.996839515209359	Mta1
chr12:clu_5809	Success	0.0504836938137601	2	0.950769431969356	0.999999945074068	Zfp386
chr12:clu_5810	Success	0.283104955477654	2	0.753440705980571	0.999999945074068	Wdr60
chr12:clu_5811	Not enough valid samples	NA	NA	NA	NA	Wdr60
chr12:clu_5812	Success	0.00839143455576163	1	0.896923482049481	0.999999945074068	Esyt2
chr12:clu_5813	Success	1.55558159529471	1	0.077757410203825	0.798552475940754	Esyt2
chr12:clu_5814	Success	1.18704044623081	1	0.123364185476588	0.84792877892934	D430020J02Rik
chr12:clu_5815	Success	2.88153280822007	5	0.329960571422293	0.977732260598291	Ncapg2
chr12:clu_5816	Success	0.281464440047102	1	0.453082553555837	0.98227153952741	Ncapg2
chr12:clu_5817	Success	0.134485396208675	2	0.874165644916018	0.999999945074068	Ncapg2
chr12:clu_5818	Not enough valid samples	NA	NA	NA	NA	Cdca7l
chr12:clu_5819	Success	0.0576358496733747	1	0.73422039688266	0.999999945074068	Cdca7l
chr13:clu_5082	Success	0.20317876127379	1	0.523824096916522	0.986981092298012	Gdi2
chr13:clu_5083	Success	0.180991843949187	2	0.834442164420729	0.999999945074068	Net1
chr13:clu_5084	Success	1.24742445362119	1	0.114219337403869	0.84792877892934	Net1
chr13:clu_5085	Success	1.38043283839812	1	0.0965959547476583	0.835500824300391	Pitrm1
chr13:clu_5086	Success	0.19965058216485	3	0.940386820086946	0.999999945074068	Pfkp
chr13:clu_5087	Success	1.69808870449265	2	0.183033020140281	0.903713855493825	Pfkp
chr13:clu_5088	Success	0.137346917607459	1	0.600200346287092	0.996839515209359	Wdr37
chr13:clu_5089	<2 introns used in >=min_samples_per_intron samples	NA	NA	NA	NA	Idi1
chr13:clu_5090	Success	0.183313295363405	2	0.832507294200596	0.999999945074068	Larp4b
chr13:clu_5091	Success	1.19935510980667	2	0.301388511750047	0.972070018254002	Larp4b
chr13:clu_5092	Success	1.26558511243397	1	0.111617410754629	0.84792877892934	Larp4b
chr13:clu_5093	Not enough valid samples	NA	NA	NA	NA	Dip2c
chr13:clu_5094	Not enough valid samples	NA	NA	NA	NA	Dip2c
chr13:clu_5095	Success	0.0173928079107668	1	0.852045603333491	0.999999945074068	Zmynd11
chr13:clu_5096	Success	0.527920225604021	2	0.58983040910069	0.996839515209359	Zmynd11
chr13:clu_5097	<=1 sample with coverage>min_coverage	NA	NA	NA	NA	Zmynd11
chr13:clu_5098	<=1 sample with coverage>min_coverage	NA	NA	NA	NA	Ryr2
chr13:clu_5099	Success	3.79784139992478	2	0.0224191135624116	0.551966175606085	Mtr
chr13:clu_5100	Success	0.345806875140738	2	0.707649138550971	0.999999945074068	Gpr137b
chr13:clu_5101	Not enough valid samples	NA	NA	NA	NA	Tbce
chr13:clu_5102	Success	0.0484805124981449	2	0.952675904398395	0.999999945074068	Tbce
chr13:clu_5103	Success	3.80116557284737	3	0.0549866109298646	0.743520369120748	Ggps1
chr13:clu_5104	Success	1.31585863383498	3	0.451956212829051	0.98227153952741	Arid4b
chr13:clu_5105	Success	0.139542329123572	2	0.869756206407254	0.999999945074068	Arid4b
chr13:clu_5106	Success	0.174251401145682	1	0.554961883378553	0.994119562149575	Mrpl32
chr13:clu_5107	Success	0.000833596841118833	1	0.967430399814195	0.999999945074068	AW209491
chr13:clu_5108	Success	0.101508428849684	1	0.652296666511561	0.997655901635416	Cdk13
chr13:clu_5109	Success	3.22177162445826	2	0.0398843355677324	0.68165774771473	Cdk13
chr13:clu_5110	Success	0.100829545840412	1	0.653384994682016	0.997655901635416	Stard3nl
chr13:clu_5111	<=1 sample with coverage>min_coverage	NA	NA	NA	NA	Elmo1
chr13:clu_5112	Not enough valid samples	NA	NA	NA	NA	Aoah
chr13:clu_5113	Success	0.138844429521072	1	0.598220036860192	0.996839515209359	Aoah
chr13:clu_5114	Success	4.32116449715522	4	0.0706885036136753	0.7793080186546	Trim27
chr13:clu_5115	Success	0.581681648601574	1	0.280769112733751	0.972070018254002	Zscan12
chr13:clu_5116	Success	4.64174357004799	4	0.0543913356640004	0.741171240014325	Zscan26
chr13:clu_5117	<=1 sample with coverage>min_coverage	NA	NA	NA	NA	Zfp184
chr13:clu_5118	Success	0.836190809185382	2	0.433358127215887	0.981005707155496	Zfp322a
chr13:clu_5119	Success	0.541374737736959	1	0.298083292862073	0.972070018254002	Zfp322a
chr13:clu_5120	<2 introns used in >=min_samples_per_intron samples	NA	NA	NA	NA	NA
chr13:clu_5121	Success	1.99079571860869	2	0.136586697615889	0.859776959150877	Carmil1
chr13:clu_5122	Success	3.85355568280465	9	0.563910400309638	0.994884973977929	Tdp2
chr13:clu_5123	<=1 sample with coverage>min_coverage	NA	NA	NA	NA	Mrs2
chr13:clu_5124	Success	2.13450684454619	2	0.118302917722305	0.84792877892934	Cdkal1
chr13:clu_5125	Success	0.715741398865873	1	0.231522597501079	0.936444168666043	E2f3
chr13:clu_5126	Not enough valid samples	NA	NA	NA	NA	Exoc2
chr13:clu_5127	Success	0.305511584146643	2	0.736746370202075	0.999999945074068	Exoc2
chr13:clu_5128	Success	0.36994939941178	2	0.690769283085088	0.999999945074068	Exoc2
chr13:clu_5129	Success	0.472289652131622	4	0.918079880238828	0.999999945074068	Serpinb6c
chr13:clu_5130	Success	0.0885309605301927	2	0.915274772905082	0.999999945074068	Serpinb6a
chr13:clu_5131	Success	0.521117018546136	2	0.593856828254681	0.996839515209359	Nqo2
chr13:clu_5132	Success	0.682705258231977	2	0.505248314724474	0.986981092298012	Psmg4
chr13:clu_5133	Success	0.0476475081028411	2	0.953469818235009	0.999999945074068	Prpf4b
chr13:clu_5134	<=1 sample with coverage>min_coverage	NA	NA	NA	NA	Prpf4b
chr13:clu_5135	Success	0.102903878003218	1	0.650073275222148	0.997655901635416	Eci2
chr13:clu_5136	Not enough valid samples	NA	NA	NA	NA	Eci2
chr13:clu_5137	Success	0.818228301462113	3	0.651152069208609	0.997655901635416	Cdyl
chr13:clu_5138	Success	0.185204311107782	1	0.542781618250642	0.990429738625462	Cdyl
chr13:clu_5139	Success	0.712023085728561	2	0.490650564542742	0.986981092298012	Cdyl
chr13:clu_5140	Success	2.25852425890207	3	0.210774630247072	0.920642979832567	Rreb1
chr13:clu_5141	Success	0.344303526828924	2	0.708713781753036	0.999999945074068	Rreb1
chr13:clu_5142	Success	2.88146222143565	1	0.0163678071143227	0.466193659103237	Rreb1
chr13:clu_5143	Success	0.325762286930285	1	0.419568131473281	0.981005707155496	Ssr1
chr13:clu_5144	Success	0.258872386962366	2	0.77192152400906	0.999999945074068	Riok1
chr13:clu_5145	Not enough valid samples	NA	NA	NA	NA	Dsp
chr13:clu_5146	Success	0.00856109439570218	2	0.991475447419262	0.999999945074068	Snrnp48
chr13:clu_5147	Success	18.6398415037097	3	4.01521925383041e-08	3.64531718007128e-05	Gcnt2
chr13:clu_5148	Success	0.996980953383172	2	0.368991764586965	0.981005707155496	Pak1ip1
chr13:clu_5149	Success	0.660212221576444	2	0.516741659124858	0.986981092298012	Tmem14c
chr13:clu_5150	Success	0.0287030926716056	1	0.810643559640316	0.999999945074068	Ranbp9
chr13:clu_5151	Success	5.48754716160715	4	0.0268453503718959	0.599110662036214	Jarid2
chr13:clu_5152	Success	0.000890726880243164	2	0.999109669699188	0.999999945074068	Jarid2
chr13:clu_5153	Success	5.8063547479951	4	0.020476076988761	0.533038520320325	Nup153
chr13:clu_5154	Success	4.94116517224529	2	0.00714626688761491	0.319276039646545	Nup153
chr13:clu_5155	Success	4.67476141291081	6	0.154854260820734	0.879553159208023	Nup153
chr13:clu_5156	Success	0.542603325696064	1	0.297535705557018	0.972070018254002	Nup153
chr13:clu_5157	Success	0.36037609146473	1	0.395897290319664	0.981005707155496	Nup153
chr13:clu_5158	Success	0.151105244707423	1	0.582499949634628	0.996175464432869	Nup153
chr13:clu_5159	Not enough valid samples	NA	NA	NA	NA	Kif13a
chr13:clu_5160	Success	2.12973883630809	2	0.118868333891898	0.84792877892934	Kif13a
chr13:clu_5161	Success	0.711226895138338	2	0.491041371463069	0.986981092298012	Kif13a
chr13:clu_5162	Success	0.843885287794137	2	0.430036458020648	0.981005707155496	Kif13a
chr13:clu_5163	Success	0.0828813067591909	2	0.92046039316372	0.999999945074068	Dek
chr13:clu_5164	Success	0.0386661234102803	1	0.780945758027579	0.999999945074068	Dek
chr13:clu_5165	Success	0.600090426381485	2	0.548762011287387	0.992197781424022	Dek
chr13:clu_5166	<=1 sample with coverage>min_coverage	NA	NA	NA	NA	Zfp169
chr13:clu_5167	Success	0.356665012919166	1	0.398340535679915	0.981005707155496	Fam120a
chr13:clu_5168	Success	0.401090278164475	2	0.669589608988375	0.998295727568444	Cenpp
chr13:clu_5169	Success	0.249859326751505	2	0.778910347213681	0.999999945074068	Nol8
chr13:clu_5170	Success	2.52143141706438	2	0.0803445178851712	0.805734572498098	Iars
chr13:clu_5171	Success	0.309400105198876	1	0.431493484944438	0.981005707155496	Iars
chr13:clu_5172	<=1 sample with coverage>min_coverage	NA	NA	NA	NA	Fbxw17
chr13:clu_5173	<=1 sample with coverage>min_coverage	NA	NA	NA	NA	Fbxw17
chr13:clu_5174	Success	0.360980342476239	2	0.69699269948276	0.999999945074068	Spin1
chr13:clu_5175	Success	0.533301917742847	2	0.58666464963692	0.996837181834364	Cks2
chr13:clu_5176	Not enough valid samples	NA	NA	NA	NA	Secisbp2
chr13:clu_5177	Success	0.327111439797577	1	0.41860692372396	0.981005707155496	Secisbp2
chr13:clu_5178	Success	0.0580275890664268	2	0.943623913374844	0.999999945074068	Syk
chr13:clu_5179	Not enough valid samples	NA	NA	NA	NA	Auh
chr13:clu_5180	Success	0.301279346252954	2	0.739871063667044	0.999999945074068	Sfxn1
chr13:clu_5181	Success	1.75227052885111	1	0.0612008002223356	0.762438099510846	Thoc3
chr13:clu_5182	Success	0.125366863431282	2	0.882173206122646	0.999999945074068	4833439L19Rik
chr13:clu_5183	Success	2.32351853460136	2	0.0979284141978854	0.838743009810427	4833439L19Rik
chr13:clu_5184	Success	0.0906708372645255	1	0.670222753091987	0.998295727568444	Faf2
chr13:clu_5185	Success	1.41218930493042	1	0.0928428188371322	0.830440139426221	Faf2
chr13:clu_5186	Success	1.25445841586884	2	0.285230282595857	0.972070018254002	Faf2
chr13:clu_5187	Success	0.743433366406407	1	0.222703241006381	0.929594045649051	Rnf44
chr13:clu_5188	Success	1.37170279053692	2	0.253674636808708	0.95009426978417	Rnf44
chr13:clu_5189	Not enough valid samples	NA	NA	NA	NA	Rnf44
chr13:clu_5190	Success	1.15610618022083	3	0.510185381023508	0.986981092298012	Zfp346
chr13:clu_5191	Success	1.58116069394964	2	0.205736162846857	0.916725000464248	Zfp346
chr13:clu_5192	Success	1.49582845190844	5	0.701272174709081	0.999999945074068	Nsd1
chr13:clu_5193	Success	0.504485539007874	5	0.961838953051509	0.999999945074068	Nsd1
chr13:clu_5194	Success	2.32567658150879	1	0.0310290782137474	0.630114277886577	Nsd1
chr13:clu_5195	Success	1.10227070581641	2	0.332116088902152	0.977732260598291	Nsd1
chr13:clu_5196	Success	0.0516668982691044	2	0.949645142604701	0.999999945074068	Nsd1
chr13:clu_5197	Success	0.00859960529322734	1	0.895660001827779	0.999999945074068	Lman2
chr13:clu_5198	Not enough valid samples	NA	NA	NA	NA	Grk6
chr13:clu_5199	Not enough valid samples	NA	NA	NA	NA	Pdlim7
chr13:clu_5200	Success	0.0981329991336111	1	0.657751858050332	0.997655901635416	Ddx41
chr13:clu_5201	<=1 sample with coverage>min_coverage	NA	NA	NA	NA	Fam193b
chr13:clu_5202	Success	0.0214048450453674	1	0.836084030693233	0.999999945074068	Ddx46
chr13:clu_5203	Success	0.521775542141484	1	0.306997019470191	0.972070018254002	Ddx46
chr13:clu_5204	Success	0.0244986595949968	1	0.824817288785607	0.999999945074068	Ddx46
chr13:clu_5205	Not enough valid samples	NA	NA	NA	NA	Ddx46
chr13:clu_5206	Success	0.05600014050151	1	0.737878236065709	0.999999945074068	H2afy
chr13:clu_5207	Success	0.776485075288292	2	0.460020108976445	0.982536650563881	Ubqln1
chr13:clu_5208	Success	0.0901609030488544	1	0.67109683123155	0.998544525158769	Hnrnpk
chr13:clu_5209	Success	0.0222297160019025	1	0.833001157771369	0.999999945074068	Hnrnpk
chr13:clu_5210	Success	1.25766632706836	2	0.284316755218629	0.972070018254002	Hnrnpk
chr13:clu_5211	Success	6.1810413306066	2	0.00206827297691125	0.15742731021418	Hnrnpk
chr13:clu_5212	Success	0.000768330781852455	1	0.968730714351255	0.999999945074068	Hnrnpk
chr13:clu_5213	Success	0.796272155904262	5	0.902149485334574	0.999999945074068	Hnrnpk
chr13:clu_5214	Success	1.18382009552761	2	0.306107143693076	0.972070018254002	Golm1
chr13:clu_5215	Success	0.000466829292975035	1	0.975623770341398	0.999999945074068	Golm1
chr13:clu_5216	Success	0.553459225731558	1	0.292752791052189	0.972070018254002	Golm1
chr13:clu_5217	Success	0.0673899290038094	2	0.934830612690015	0.999999945074068	Golm1
chr13:clu_5218	Success	0.15165089614834	2	0.859288209208507	0.999999945074068	Tut7,Gm49354
chr13:clu_5219	Not enough valid samples	NA	NA	NA	NA	Tut7
chr13:clu_5220	Not enough valid samples	NA	NA	NA	NA	Tut7
chr13:clu_5221	Success	0.445832433370967	1	0.345026543289745	0.977732260598291	Gm3325
chr13:clu_5222	Success	0.783036985962099	2	0.457015950549858	0.982481763634833	Gm3325
chr13:clu_5223	Success	0.143807774688526	1	0.591752609687089	0.996839515209359	Gm40977
chr13:clu_5224	Success	0.619513032783289	2	0.538206462693834	0.989434506159012	Gm40977
chr13:clu_5225	<=1 sample with coverage>min_coverage	NA	NA	NA	NA	Zfp808
chr13:clu_5226	Success	3.72681332734066	2	0.0240694151024116	0.568383734824506	Zfp808
chr13:clu_5227	<2 introns used in >=min_samples_per_intron samples	NA	NA	NA	NA	NA
chr13:clu_5228	<=1 sample with coverage>min_coverage	NA	NA	NA	NA	Zfp934
chr13:clu_5229	Success	0.0913991830059331	1	0.668979317175603	0.997904452792443	Platr25
chr13:clu_5230	Not enough valid samples	NA	NA	NA	NA	Platr25
chr13:clu_5231	Success	1.79603958747953	2	0.165954838066736	0.879553159208023	Aopep
chr13:clu_5232	Success	0.52132703296752	1	0.307205008801108	0.972070018254002	Ptch1
chr13:clu_5233	Success	0.297491611796687	1	0.440498580872424	0.981865005609598	Ptch1
chr13:clu_5234	Success	1.55193303802912	2	0.211838086713055	0.920642979832567	Ercc6l2
chr13:clu_5235	Success	0.251397079370236	1	0.478274959260392	0.986981092298012	Ercc6l2
chr13:clu_5236	<=1 sample with coverage>min_coverage	NA	NA	NA	NA	Cdc14b
chr13:clu_5237	<=1 sample with coverage>min_coverage	NA	NA	NA	NA	Cdc14b
chr13:clu_5238	<=1 sample with coverage>min_coverage	NA	NA	NA	NA	Cdc14b
chr13:clu_5239	Success	0.0567343296825129	2	0.944845053310844	0.999999945074068	Ctsl
chr13:clu_5240	Success	0.313083773320358	1	0.428764577652088	0.981005707155496	Mfsd14b
chr13:clu_5241	<=1 sample with coverage>min_coverage	NA	NA	NA	NA	Nlrp4f
chr13:clu_5242	Success	0.394824886206379	2	0.673798020245975	0.999141490617909	Zfp369
chr13:clu_5243	Success	0.627411467507272	1	0.262633318083846	0.96313611144482	NA
chr13:clu_5244	<2 introns used in >=min_samples_per_intron samples	NA	NA	NA	NA	NA
chr13:clu_5245	<2 introns used in >=min_samples_per_intron samples	NA	NA	NA	NA	Gm19428
chr13:clu_5246	<2 introns used in >=min_samples_per_intron samples	NA	NA	NA	NA	NA
chr13:clu_5247	<2 introns used in >=min_samples_per_intron samples	NA	NA	NA	NA	NA
chr13:clu_5248	<2 introns used in >=min_samples_per_intron samples	NA	NA	NA	NA	NA
chr13:clu_5249	Not enough valid samples	NA	NA	NA	NA	NA
chr13:clu_5250	<2 introns used in >=min_samples_per_intron samples	NA	NA	NA	NA	NA
chr13:clu_5251	<2 introns used in >=min_samples_per_intron samples	NA	NA	NA	NA	NA
chr13:clu_5252	<=1 sample with coverage>min_coverage	NA	NA	NA	NA	2410141K09Rik
chr13:clu_5253	<2 introns used in >=min_samples_per_intron samples	NA	NA	NA	NA	NA
chr13:clu_5254	<2 introns used in >=min_samples_per_intron samples	NA	NA	NA	NA	NA
chr13:clu_5255	Success	0.861284544819114	1	0.189362682347317	0.903713855493825	NA
chr13:clu_5256	Success	0.547972365877257	1	0.295157791793568	0.972070018254002	NA
chr13:clu_5257	<=1 sample with coverage>min_coverage	NA	NA	NA	NA	Gm10323
chr13:clu_5258	Success	0.0643794514835321	1	0.71972233720424	0.999999945074068	NA
chr13:clu_5259	Success	0.53192075661417	1	0.302340657290033	0.972070018254002	Mterf3
chr13:clu_5260	Success	0.859757106484665	2	0.423264878127192	0.981005707155496	Zfp759
chr13:clu_5261	Not enough valid samples	NA	NA	NA	NA	Zfp429,Zfp456
chr13:clu_5262	Success	2.15165132942309	2	0.116291962788733	0.84792877892934	Zfp459
chr13:clu_5263	Success	0.145834896732367	2	0.864300390223913	0.999999945074068	Zfp874a
chr13:clu_5264	Not enough valid samples	NA	NA	NA	NA	Zfp58,Gm26965
chr13:clu_5265	Success	0.742218028221487	2	0.476056836140865	0.986981092298012	Zfp729b,Gm49345,Zfp729a
chr13:clu_5266	Success	0.483530940125888	1	0.325414032165011	0.97751239933138	Zfp65,Zfp729a
chr13:clu_5267	Not enough valid samples	NA	NA	NA	NA	Zfp738
chr13:clu_5268	Success	2.24154227198972	1	0.0342318862574697	0.643249061304884	Zfp65
chr13:clu_5269	Not enough valid samples	NA	NA	NA	NA	Zfp273
chr13:clu_5270	Success	0.505719158124066	2	0.603071715515192	0.997141934226094	Mtrr
chr13:clu_5271	Success	1.46961350458764	2	0.230014367507131	0.935678501053161	Mtrr
chr13:clu_5272	Success	0.000344788199470258	1	0.979050129384381	0.999999945074068	Mtrr
chr13:clu_5273	Success	0.852845738720418	2	0.426200349738671	0.981005707155496	Fastkd3
chr13:clu_5274	Success	1.02716764599779	1	0.1517734770414	0.878351206176642	Fastkd3
chr13:clu_5275	Success	0.339377659630827	1	0.410015655177681	0.981005707155496	Tent4a
chr13:clu_5276	Success	0.183948298419295	1	0.544153041342719	0.990429738625462	Nsun2
chr13:clu_5277	Success	2.22544135017057	1	0.0348832115608144	0.644673703730777	Nsun2
chr13:clu_5278	Success	1.12973523033205	1	0.132799463981125	0.854748115867652	Ice1
chr13:clu_5279	Success	1.0301041975755	1	0.151189492478337	0.878229501540004	Ndufs6
chr13:clu_5280	Success	0.0136244135020434	1	0.868887164029069	0.999999945074068	Eprn
chr13:clu_5281	Success	0.350123773171504	1	0.402700527593167	0.981005707155496	Eprn
chr13:clu_5282	Success	0.142092499006537	1	0.593971248624182	0.996839515209359	Trip13
chr13:clu_5283	Not enough valid samples	NA	NA	NA	NA	Brd9
chr13:clu_5284	Success	0.889175854526741	1	0.182351857392691	0.90315004194574	Exoc3
chr13:clu_5285	Success	0.499255147824329	1	0.317671241397311	0.973589153507985	Pdcd6
chr13:clu_5286	Success	2.05658231553502	3	0.249500826599431	0.948942735623076	E430024I08Rik,Zfp825
chr13:clu_5287	<=1 sample with coverage>min_coverage	NA	NA	NA	NA	Gm46430
chr13:clu_5288	Success	1.44952940234305	4	0.574857280446516	0.995711564063351	Gm46430
chr13:clu_5289	Success	1.46760693183728	1	0.0866671844823414	0.814312756656204	Cast
chr13:clu_5290	Success	2.77565016963638	2	0.0623089521284329	0.766778953242979	Cast
chr13:clu_5291	Success	0.0199759513370736	1	0.841574651078778	0.999999945074068	Cast
chr13:clu_5292	Success	0.45847173049151	3	0.821337156072098	0.999999945074068	Ell2
chr13:clu_5293	Success	0.0401700221759711	2	0.960626097527471	0.999999945074068	Ell2
chr13:clu_5294	Success	0.339315695116838	1	0.410058398662038	0.981005707155496	Glrx
chr13:clu_5295	Not enough valid samples	NA	NA	NA	NA	Rfesd
chr13:clu_5296	Success	1.47270570753068	1	0.0861217665792088	0.812690434178561	Ttc37
chr13:clu_5297	Success	0.439113241364623	1	0.348687891962611	0.978062219262366	Arrdc3
chr13:clu_5298	Success	0.0290949470008854	2	0.971324235765182	0.999999945074068	Arrdc3
chr13:clu_5299	Success	4.41102029596738	1	0.00297613663799472	0.194399171916164	Arrdc3
chr13:clu_5300	Not enough valid samples	NA	NA	NA	NA	Lysmd3
chr13:clu_5301	Success	0.174248228795932	2	0.84008833765767	0.999999945074068	Tmem161b
chr13:clu_5302	Not enough valid samples	NA	NA	NA	NA	Tmem161b
chr13:clu_5303	Success	0.343893721961251	1	0.406917974127681	0.981005707155496	Tmem161b
chr13:clu_5304	Success	1.19532860721961	1	0.122062302953515	0.84792877892934	Ccnh
chr13:clu_5305	Success	1.00933274843194	1	0.155375641709521	0.879553159208023	Ccnh
chr13:clu_5306	Success	0.21273577129864	2	0.808369703477047	0.999999945074068	Cox7c
chr13:clu_5307	Not enough valid samples	NA	NA	NA	NA	Vcan
chr13:clu_5308	Success	1.14195127649941	1	0.130722577697455	0.851262119777361	Rps23
chr13:clu_5309	Success	1.55541674620133	2	0.211101388604858	0.920642979832567	Zcchc9
chr13:clu_5310	Success	0.725153739084334	1	0.228478621448511	0.934238158950964	Zcchc9
chr13:clu_5311	Success	1.31445698773717	1	0.104933465988724	0.845465166084384	Msh3
chr13:clu_5312	Success	0.411944107692364	1	0.364045790222079	0.980000787927254	Msh3
chr13:clu_5313	Success	1.12267695393115	1	0.134016243616509	0.856569152878134	Tent2
chr13:clu_5314	Not enough valid samples	NA	NA	NA	NA	Tent2
chr13:clu_5315	Success	0.351846009495034	1	0.401545896285566	0.981005707155496	Tent2
chr13:clu_5316	Success	0.524204246056115	1	0.305873910317722	0.972070018254002	Jmy
chr13:clu_5317	Success	0.691836098764497	2	0.50065597081946	0.986981092298012	Ap3b1
chr13:clu_5318	Success	1.18418345850944	1	0.123816517958651	0.84792877892934	Aggf1
chr13:clu_5319	Success	0.555994972948611	2	0.573501358889272	0.995711564063351	Col4a3bp
chr13:clu_5320	Success	0.522056135083233	1	0.306866991612597	0.972070018254002	Hmgcr
chr13:clu_5321	Success	0.302674183285575	2	0.738839783509156	0.999999945074068	Fam169a
chr13:clu_5322	Success	0.00219785911895087	2	0.997804554404884	0.999999945074068	Fam169a
chr13:clu_5323	Success	0.724052095060529	1	0.228832394984685	0.934238158950964	Fam169a
chr13:clu_5324	Success	0.01327695102691	2	0.986810798907553	0.999999945074068	Fam169a
chr13:clu_5325	Success	9.36136323761912	2	8.59828037913529e-05	0.0156123275984149	Fam169a
chr13:clu_5326	Not enough valid samples	NA	NA	NA	NA	Gfm2
chr13:clu_5327	Not enough valid samples	NA	NA	NA	NA	Gfm2
chr13:clu_5328	Success	0.827750774270498	3	0.646871700464286	0.997655901635416	Hexb
chr13:clu_5329	<=1 sample with coverage>min_coverage	NA	NA	NA	NA	NA
chr13:clu_5330	Success	7.6717149471815	7	0.0318406419030533	0.633335528675584	Lncenc1
chr13:clu_5331	Not enough valid samples	NA	NA	NA	NA	NA
chr13:clu_5332	<2 introns used in >=min_samples_per_intron samples	NA	NA	NA	NA	NA
chr13:clu_5333	Success	0.336622316242952	1	0.411922662534054	0.981005707155496	Ankra2
chr13:clu_5334	Success	0.0822720099313301	1	0.6850069434125	0.999795975096964	Btf3
chr13:clu_5335	Success	1.53174675423975	3	0.381938949527242	0.981005707155496	Tnpo1
chr13:clu_5336	Success	0.0789728780229098	1	0.69105489423863	0.999999945074068	Tnpo1
chr13:clu_5337	Success	0.140118550107331	1	0.596545854973952	0.996839515209359	Bdp1
chr13:clu_5338	Success	0.0621169221101354	1	0.724487149951802	0.999999945074068	Bdp1
chr13:clu_5339	Success	2.1954443844175	1	0.0361314735679455	0.658673185399842	Bdp1
chr13:clu_5340	Success	0.0610447665040397	1	0.72677918005185	0.999999945074068	Bdp1
chr13:clu_5341	Success	0.0485215201916276	1	0.755407378356203	0.999999945074068	Bdp1
chr13:clu_5342	Success	0.631357555177601	2	0.531869268799528	0.987764583505493	Bdp1
chr13:clu_5343	Success	1.198735500373	1	0.121531581349257	0.84792877892934	Bdp1
chr13:clu_5344	Success	0.0927238779462414	1	0.666732730297175	0.99783223163989	Bdp1
chr13:clu_5345	Success	1.60630157845264	1	0.0730731392131792	0.782787920509322	Gtf2h2
chr13:clu_5346	<=1 sample with coverage>min_coverage	NA	NA	NA	NA	Ocln
chr13:clu_5347	Success	1.59643793145824	2	0.202616969617348	0.916277841814832	Rad17
chr13:clu_5348	Success	0.0740122759721658	1	0.70043036038524	0.999999945074068	Rad17
chr13:clu_5349	Success	1.72561902994244	3	0.327141666010749	0.97751239933138	Ak6,Taf9
chr13:clu_5350	Success	0.0472074815675114	1	0.758637731871473	0.999999945074068	Ak6,Taf9
chr13:clu_5351	Success	0.769539669706774	3	0.673280649416651	0.998986181146709	Cdk7
chr13:clu_5352	Success	1.91774824284937	1	0.0501781280757377	0.728898860085559	Mrps36
chr13:clu_5353	Success	3.10163705650325	4	0.184473237465425	0.903713855493825	Mrps36
chr13:clu_5354	Success	2.87004206121151	2	0.0566965418044575	0.743520369120748	Cenph
chr13:clu_5355	Success	1.92942716359175	4	0.425444715817533	0.981005707155496	Ccnb1
chr13:clu_5356	Success	0.314450734356228	1	0.427758548876556	0.981005707155496	Ccnb1
chr13:clu_5357	Success	1.77299189625614	3	0.314846966625659	0.973180525994297	Slc30a5
chr13:clu_5358	Success	0.00289134566364169	1	0.939384085301993	0.999999945074068	Slc30a5
chr13:clu_5359	Success	1.33347757389737	1	0.102451859350352	0.845465166084384	Slc30a5
chr13:clu_5360	Success	0.146507905156966	2	0.86371890447426	0.999999945074068	Srek1
chr13:clu_5361	Success	1.54799972725857	2	0.2126729525582	0.920642979832567	Erbin
chr13:clu_5362	Success	0.98603246910659	1	0.16022885091395	0.879553159208023	Trappc13
chr13:clu_5363	Success	0.165533401348512	3	0.95408357567147	0.999999945074068	Trappc13
chr13:clu_5364	Success	0.516718440021236	1	0.309352808154577	0.972070018254002	Trappc13
chr13:clu_5365	Success	5.57562224230492	1	0.000839753193921103	0.0883931514123039	Trappc13
chr13:clu_5366	Success	0.105077966728516	1	0.646645212426121	0.997655901635416	Trim23
chr13:clu_5367	Success	0.75186827684638	2	0.471484865122264	0.986981092298012	Trim23
chr13:clu_5368	Not enough valid samples	NA	NA	NA	NA	Cenpk
chr13:clu_5369	Success	0.125573517499618	1	0.616268570453107	0.997655901635416	Cwc27
chr13:clu_5370	Success	0.00082937400631522	1	0.967512954376028	0.999999945074068	Ipo11
chr13:clu_5371	Success	1.14979065757589	1	0.129408877510113	0.849087671553402	Dimt1
chr13:clu_5372	Success	2.02857284927859	4	0.398327261078738	0.981005707155496	Dimt1
chr13:clu_5373	Success	1.07284504390685	1	0.142970736551697	0.865935351560161	Kif2a
chr13:clu_5374	Success	1.11101897285732	2	0.329223320472339	0.977732260598291	Ercc8
chr13:clu_5375	Success	0.553324682434322	2	0.5750348206108	0.995711564063351	Ercc8
chr13:clu_5376	Success	0.00178378768299581	1	0.952371328121563	0.999999945074068	Gpbp1
chr13:clu_5377	Success	0.145423945019957	1	0.58967769411132	0.996839515209359	Gpbp1,Gm49496
chr13:clu_5378	Success	1.20605072119179	4	0.660441447140801	0.997655901635416	Gpbp1,Gm49496
chr13:clu_5379	Success	4.41778445857199	2	0.0120609241824892	0.405548575636199	Gpbp1,Gm49496
chr13:clu_5380	Success	0.692115193442987	2	0.500516259899444	0.986981092298012	Gpbp1,Gm49496
chr13:clu_5381	Success	0.0388558199781244	1	0.780422815603784	0.999999945074068	Mier3
chr13:clu_5382	Success	2.49998913346403	2	0.0820858906083356	0.806427165518301	Il6st
chr13:clu_5383	Success	0.238306485568501	2	0.787961155359396	0.999999945074068	Il6st
chr13:clu_5384	Not enough valid samples	NA	NA	NA	NA	Ddx4
chr13:clu_5385	Success	1.99444120976398	4	0.407512541546733	0.981005707155496	Plpp1
chr13:clu_5386	Success	0.0182340811856534	1	0.848551924885408	0.999999945074068	Mtrex
chr13:clu_5387	<=1 sample with coverage>min_coverage	NA	NA	NA	NA	Gpx8
chr13:clu_5388	Success	0.0896681253361749	2	0.91423454621222	0.999999945074068	Ndufs4
chr13:clu_5389	Success	0.183092787317548	2	0.832690888998523	0.999999945074068	Mocs2
chr13:clu_5390	Not enough valid samples	NA	NA	NA	NA	Paip1
chr13:clu_5391	Success	0.919251662528723	2	0.398817379430934	0.981005707155496	Paip1
chr13:clu_5392	Success	1.78983387207899	1	0.0584908489708394	0.743520369120748	Paip1
chr13:clu_5393	<=1 sample with coverage>min_coverage	NA	NA	NA	NA	4833420G17Rik
chr13:clu_5394	Success	1.26111602017227	2	0.283337639464247	0.972070018254002	Hmgcs1
chr13:clu_5395	Success	0.195452417952168	1	0.531824164724289	0.987764583505493	Zfp131
chr13:clu_5396	Success	0.935396332536357	2	0.392430301809213	0.981005707155496	Zfp131
chr13:clu_5397	Not enough valid samples	NA	NA	NA	NA	Zfp131
chr14:clu_7906	Success	0.0925779806153741	1	0.666979226237725	0.997904452792443	Flnb
chr14:clu_7907	Not enough valid samples	NA	NA	NA	NA	Pxk
chr14:clu_7908	Success	0.389218894805708	1	0.377619345445465	0.981005707155496	Ptprg
chr14:clu_7909	Success	4.14673715217134	2	0.0158159373836702	0.463132422974013	Ptprg
chr14:clu_7910	Success	0.524050413374312	2	0.592117364220714	0.996839515209359	Thoc7
chr14:clu_7911	Success	0.728139672264604	1	0.227523044968136	0.93399759213575	Thoc7
chr14:clu_7912	Success	4.08862913709515	4	0.0852966014548261	0.811992149534165	Thoc7
chr14:clu_7913	Success	0.475346183879196	2	0.621669807143831	0.997655901635416	Slc4a7
chr14:clu_7914	Success	0.0745092924680648	2	0.928198848760748	0.999999945074068	Rpl15
chr14:clu_7915	Success	1.1646235080259	1	0.126963279112452	0.848779575002835	Gm2237
chr14:clu_7916	Success	1.26546065080836	1	0.111635018993784	0.84792877892934	Gm2237
chr14:clu_7917	Success	1.64264722346343	2	0.19346721285804	0.910072776546596	Gm5458
chr14:clu_7918	Success	4.455638692295	11	0.630081633704338	0.997655901635416	Gm2237,Gm5458
chr14:clu_7919	Success	0.101196566119427	1	0.65279607351701	0.997655901635416	Nid2
chr14:clu_7920	Success	3.28909672924138	1	0.0103235615577812	0.378687008051337	Fam149b
chr14:clu_7921	Success	0.0272814667277999	1	0.815305543156819	0.999999945074068	Mrps16
chr14:clu_7922	Not enough valid samples	NA	NA	NA	NA	Anxa7
chr14:clu_7923	Success	1.14824439566451	2	0.317193146510301	0.973589153507985	Ppp3cb
chr14:clu_7924	Success	2.48767669290828e-05	1	0.99437207337413	0.999999945074068	Ppp3cb
chr14:clu_7925	<=1 sample with coverage>min_coverage	NA	NA	NA	NA	Usp54
chr14:clu_7926	Not enough valid samples	NA	NA	NA	NA	Usp54
chr14:clu_7927	Success	1.18382041886809	2	0.306107044716259	0.972070018254002	Sec24c
chr14:clu_7928	Success	3.57912350412067	2	0.0279001419007135	0.60341967896941	Sec24c
chr14:clu_7929	Success	1.79612171516715	2	0.1659412091393	0.879553159208023	Sec24c
chr14:clu_7930	Success	4.75960760581984e-06	1	0.997538272681226	0.999999945074068	Sec24c
chr14:clu_7931	Success	0.417506104785616	1	0.360827188915498	0.979993337584981	Chchd1
chr14:clu_7932	Success	0.044439700271198	1	0.765606628715753	0.999999945074068	Camk2g
chr14:clu_7933	Success	1.21340560235365	2	0.297183465376835	0.972070018254002	Camk2g
chr14:clu_7934	Success	0.561586658407805	2	0.570303468810021	0.995711564063351	Camk2g
chr14:clu_7935	Success	0.0547791722456168	2	0.946694181222588	0.999999945074068	Camk2g
chr14:clu_7936	Success	1.92750040059855	2	0.145511464654487	0.872708313613159	Camk2g
chr14:clu_7937	Success	0.805645439474915	4	0.806761391905646	0.999999945074068	Ap3m1
chr14:clu_7938	Success	0.260795066700439	2	0.770438792001627	0.999999945074068	Adk
chr14:clu_7939	Success	0.255453640325356	2	0.774565044311623	0.999999945074068	Adk
chr14:clu_7940	Success	1.19156714072997	1	0.122651246018871	0.84792877892934	Kat6b
chr14:clu_7941	Success	4.47963498038007	4	0.0621256401086699	0.766778953242979	Kat6b
chr14:clu_7942	Success	1.66556348896677	2	0.189084081163844	0.903713855493825	Kat6b
chr14:clu_7943	Success	1.17362244183028	1	0.125504646600399	0.848779575002835	Kat6b
chr14:clu_7944	<=1 sample with coverage>min_coverage	NA	NA	NA	NA	Samd8
chr14:clu_7945	Success	3.44905118165389	2	0.0317757715143969	0.633335528675584	Vdac2
chr14:clu_7946	Success	0.707941475556993	1	0.234082239529121	0.93723225231533	Vdac2
chr14:clu_7947	Success	1.16191785288169	2	0.312885536664958	0.972070018254002	Dlg5
chr14:clu_7948	Success	0.863124456879177	2	0.421841993992086	0.981005707155496	Rps24
chr14:clu_7949	Success	0.0996915472569526	4	0.995349031049442	0.999999945074068	Rps24
chr14:clu_7950	Not enough valid samples	NA	NA	NA	NA	Anxa11
chr14:clu_7951	Success	0.236986877311892	2	0.789001641772136	0.999999945074068	Slmap
chr14:clu_7952	Success	0.989723490100005	8	0.981635465361705	0.999999945074068	Slmap
chr14:clu_7953	Success	2.06774321204648	2	0.126470877836852	0.848779575002835	Appl1
chr14:clu_7954	Success	0.142578795444848	1	0.593340503475666	0.996839515209359	Appl1
chr14:clu_7955	Success	0.910096503973364	4	0.768785918615453	0.999999945074068	Appl1
chr14:clu_7956	Success	0.13957007414632	2	0.869732075336282	0.999999945074068	Hesx1
chr14:clu_7957	Success	0.183125854946127	1	0.54505453033656	0.990613705119433	Il17rd
chr14:clu_7958	Success	0.225610590013389	1	0.501755605240953	0.986981092298012	Arhgef3
chr14:clu_7959	Success	1.30582805726857	1	0.106080927318318	0.845465166084384	Tasor
chr14:clu_7960	Success	6.63159227826077	2	0.00131806269168785	0.120957619568449	Tasor
chr14:clu_7961	Success	0.377009910724382	2	0.685909276004548	0.999999945074068	Tasor
chr14:clu_7962	Success	2.93560594657981	1	0.0153904533219465	0.454393749907715	Tasor
chr14:clu_7963	Not enough valid samples	NA	NA	NA	NA	Ccdc66
chr14:clu_7964	Not enough valid samples	NA	NA	NA	NA	Erc2
chr14:clu_7965	Success	0.0130143686947122	1	0.871830155902201	0.999999945074068	Actr8
chr14:clu_7966	Success	0.425253471015367	2	0.653604094438375	0.997655901635416	Dcp1a
chr14:clu_7967	Success	0.00932090407312103	1	0.891398352048924	0.999999945074068	Dcp1a
chr14:clu_7968	Success	0.0520232486296095	1	0.747026678636781	0.999999945074068	Tkt
chr14:clu_7969	Not enough valid samples	NA	NA	NA	NA	Prkcd
chr14:clu_7970	Not enough valid samples	NA	NA	NA	NA	Sfmbt1
chr14:clu_7971	Success	0.400913782623945	2	0.669707798998044	0.998295727568444	Nek4
chr14:clu_7972	Success	1.26222458844677	4	0.640263205788512	0.997655901635416	Gnl3
chr14:clu_7973	Success	0.538625438549218	1	0.299313368551518	0.972070018254002	Gnl3
chr14:clu_7974	Success	1.3936255500048	3	0.425602915305742	0.981005707155496	Gnl3
chr14:clu_7975	Success	0.890267732257598	3	0.619179769355111	0.997655901635416	Gnl3
chr14:clu_7976	Success	0.530924770406273	3	0.78629080594093	0.999999945074068	Gnl3
chr14:clu_7977	Success	1.30744610590455	6	0.855394306633519	0.999999945074068	Pbrm1
chr14:clu_7978	Success	0.818999287642782	2	0.440872620508438	0.981865005609598	Pbrm1
chr14:clu_7979	Success	0.579976458184206	2	0.559911547744765	0.994119562149575	Pbrm1
chr14:clu_7980	Success	0.625491572500493	1	0.26336478497207	0.964122194179508	Pbrm1
chr14:clu_7981	Success	2.18319899761991	4	0.35868441914844	0.979738599576954	Pbrm1
chr14:clu_7982	Success	1.096440384174e-05	1	0.996263663490538	0.999999945074068	Nisch
chr14:clu_7983	Success	0.456618360598441	2	0.633422032745612	0.997655901635416	Nisch
chr14:clu_7984	Success	0.406097764881679	2	0.66624502887439	0.99783223163989	Bap1
chr14:clu_7985	Success	0.355287239411098	1	0.399253164804142	0.981005707155496	Bap1
chr14:clu_7986	Success	0.182986529479649	2	0.832779373633036	0.999999945074068	Bap1
chr14:clu_7987	Success	0.117529555671183	2	0.889114232990192	0.999999945074068	Capn7
chr14:clu_7988	Success	1.39921407976794	2	0.246790845662536	0.94604830736677	Mettl6
chr14:clu_7989	Success	0.276490944944783	1	0.457101848831	0.982481763634833	Ankrd28
chr14:clu_7990	Not enough valid samples	NA	NA	NA	NA	Ankrd28
chr14:clu_7991	Success	1.42390401659486	3	0.415690211454799	0.981005707155496	Dph3
chr14:clu_7992	Success	0.226240186249342	1	0.501159412528718	0.986981092298012	Oxnad1
chr14:clu_7993	Success	0.138139140371692	1	0.59915100424801	0.996839515209359	Ncoa4
chr14:clu_7994	Not enough valid samples	NA	NA	NA	NA	Ncoa4
chr14:clu_7995	<2 introns used in >=min_samples_per_intron samples	NA	NA	NA	NA	Timm23
chr14:clu_7996	Success	0.742262648685028	2	0.476035594738069	0.986981092298012	Parg
chr14:clu_7997	Success	0.0987082927356937	1	0.656814234537839	0.997655901635416	Parg
chr14:clu_7998	Success	0.876148951991013	2	0.416383340273507	0.981005707155496	Parg
chr14:clu_7999	Success	0.649403816845364	1	0.254431137922375	0.95009426978417	Parg
chr14:clu_8000	Success	0.621944584371761	1	0.264722830545681	0.964233660106963	Ercc6
chr14:clu_8001	Success	1.01347478993193	2	0.362955591403728	0.979993337584981	Ercc6
chr14:clu_8002	Not enough valid samples	NA	NA	NA	NA	Mapk8
chr14:clu_8003	Success	0.127968825165681	1	0.612924881544565	0.997141934226094	Mapk8
chr14:clu_8004	Success	1.11882913477575	2	0.326662048027878	0.97751239933138	Mapk8
chr14:clu_8005	Success	1.38351357469855	5	0.735849385421785	0.999999945074068	Shld2
chr14:clu_8006	Success	1.75961818705309	2	0.17211056532155	0.883176645375342	Glud1
chr14:clu_8007	Success	0.0372174305521185	2	0.963466625492628	0.999999945074068	Fam25c
chr14:clu_8008	Success	0.156879787578504	1	0.57538227101389	0.995711564063351	Mmrn2
chr14:clu_8009	<=1 sample with coverage>min_coverage	NA	NA	NA	NA	Bmpr1a
chr14:clu_8010	Success	0.695874724362056	4	0.845627727131492	0.999999945074068	Wapl
chr14:clu_8011	Success	0.318893699435648	2	0.726952820694366	0.999999945074068	Wapl
chr14:clu_8012	Success	1.03093824857342	2	0.356672156387026	0.979028674164389	Ccser2
chr14:clu_8013	Success	0.093513098274741	2	0.910726088407555	0.999999945074068	Ccser2
chr14:clu_8014	<=1 sample with coverage>min_coverage	NA	NA	NA	NA	Prxl2a
chr14:clu_8015	<=1 sample with coverage>min_coverage	NA	NA	NA	NA	Gm2832
chr14:clu_8016	Success	0.117997273324505	1	0.627114151101957	0.997655901635416	Gnpnat1
chr14:clu_8017	Success	1.61750966631746	1	0.0720794526712428	0.782588366656907	Gnpnat1
chr14:clu_8018	Not enough valid samples	NA	NA	NA	NA	Ddhd1
chr14:clu_8019	Success	0.162337426857761	1	0.568811680741753	0.995711564063351	Bmp4
chr14:clu_8020	Success	0.217664256073704	2	0.804395467226764	0.999999945074068	Wdhd1
chr14:clu_8021	Success	0.0632037762649134	1	0.722186283933288	0.999999945074068	Wdhd1
chr14:clu_8022	Success	1.25058742119171	1	0.113761404786918	0.84792877892934	Lgals3
chr14:clu_8023	Success	0.29624068223211	3	0.898151415631876	0.999999945074068	Dlgap5
chr14:clu_8024	Success	0.0141639195222183	1	0.866340381867407	0.999999945074068	Dlgap5
chr14:clu_8025	Success	1.14444953047132	2	0.318399138582889	0.973589153507985	Dlgap5
chr14:clu_8026	Success	2.78839178638623	7	0.589939201579026	0.996839515209359	Fbxo34
chr14:clu_8027	Success	1.8632604398432	2	0.155165895659369	0.879553159208023	Ktn1
chr14:clu_8028	Success	0.399866853527811	1	0.371172998657633	0.981005707155496	Ktn1
chr14:clu_8029	Success	0.868757747919233	1	0.187453937981804	0.903713855493825	Ktn1
chr14:clu_8030	Success	0.854827002682214	2	0.425356770297951	0.981005707155496	Ktn1
chr14:clu_8031	Success	0.245504192341286	2	0.782310004077106	0.999999945074068	Ktn1
chr14:clu_8032	Success	1.00109278025047	2	0.367477649358638	0.981005707155496	Ktn1
chr14:clu_8033	Success	4.70578933433808	2	0.00904277362838093	0.353655178725137	Ktn1
chr14:clu_8034	Success	2.9594479145162	4	0.205287608560818	0.916412969254593	Ktn1
chr14:clu_8035	Success	0.242242512701864	1	0.486397777201696	0.986981092298012	Otx2
chr14:clu_8036	Success	2.22175690823951	2	0.108418460111965	0.84792877892934	Otx2
chr14:clu_8037	Success	0.356491901833181	1	0.398455037487432	0.981005707155496	Exoc5
chr14:clu_8038	Success	0.0168220944624125	1	0.854465719985984	0.999999945074068	Exoc5
chr14:clu_8039	Success	0.0769347291980864	1	0.694864655066313	0.999999945074068	Ccnb1ip1
chr14:clu_8040	Success	0.00840807297498714	1	0.896821914275122	0.999999945074068	Parp2
chr14:clu_8041	Success	0.383488042558554	1	0.381154153261711	0.981005707155496	Parp2
chr14:clu_8042	Success	2.46800178374906	2	0.0847540468220359	0.811992149534165	Osgep
chr14:clu_8043	Success	0.060483822544029	1	0.727987360957841	0.999999945074068	Apex1
chr14:clu_8044	Success	0.411379144463808	3	0.84401616296852	0.999999945074068	Pip4p1
chr14:clu_8045	Success	0.754101212368596	2	0.470433244356376	0.986981092298012	Pip4p1
chr14:clu_8046	Success	0.0568034326255145	1	0.736074553409734	0.999999945074068	Pip4p1
chr14:clu_8047	<=1 sample with coverage>min_coverage	NA	NA	NA	NA	Mettl17
chr14:clu_8048	Success	0.702475011984404	2	0.495357768921628	0.986981092298012	Ndrg2
chr14:clu_8049	<=1 sample with coverage>min_coverage	NA	NA	NA	NA	Ndrg2
chr14:clu_8050	<=1 sample with coverage>min_coverage	NA	NA	NA	NA	NA
chr14:clu_8051	Success	2.91993265500344	3	0.119666426758299	0.84792877892934	Zfp219
chr14:clu_8052	Success	3.15379410066271	2	0.0426898496268555	0.693638429171927	Hnrnpc
chr14:clu_8053	Success	1.47130966233635	1	0.0862707317570797	0.812690434178561	Hnrnpc
chr14:clu_8054	<2 introns used in >=min_samples_per_intron samples	NA	NA	NA	NA	NA
chr14:clu_8055	Success	2.58241950738739	6	0.522851962598601	0.986981092298012	Hnrnpc
chr14:clu_8056	Success	0.818205697735834	1	0.200818550867575	0.916277841814832	Supt16
chr14:clu_8057	Success	0.782493640392204	2	0.457264335615313	0.982481763634833	Supt16
chr14:clu_8058	Success	1.44543173145485	3	0.408759754673919	0.981005707155496	Chd8
chr14:clu_8059	Success	0.253579663750884	1	0.4763711538744	0.986981092298012	Chd8
chr14:clu_8060	Success	0.174401753544657	1	0.554791218338844	0.994119562149575	Chd8
chr14:clu_8061	Success	0.0541685087084716	2	0.947272469391667	0.999999945074068	Mettl3
chr14:clu_8062	Success	0.217098342842746	2	0.804850814095846	0.999999945074068	Mettl3
chr14:clu_8063	Not enough valid samples	NA	NA	NA	NA	Sall2
chr14:clu_8064	Success	0.343330336778706	1	0.407302537179068	0.981005707155496	NA
chr14:clu_8065	Success	0.404562073381896	1	0.368379323711991	0.981005707155496	Oxa1l
chr14:clu_8066	Success	0.079147514700594	1	0.690731117050747	0.999999945074068	Oxa1l
chr14:clu_8067	Success	0.334383407188028	1	0.413481882279635	0.981005707155496	Slc7a7
chr14:clu_8068	Success	0.229310364374669	2	0.7950817301636	0.999999945074068	Slc7a7
chr14:clu_8069	Success	2.04127728384833	5	0.537592441965044	0.989434506159012	Slc7a7
chr14:clu_8070	<=1 sample with coverage>min_coverage	NA	NA	NA	NA	Slc7a7
chr14:clu_8071	Not enough valid samples	NA	NA	NA	NA	Slc7a7
chr14:clu_8072	Success	5.1890442467211	2	0.00557733482442913	0.275565869590672	Prmt5
chr14:clu_8073	Success	0.61293747158993	2	0.541757133256068	0.990429738625462	Haus4
chr14:clu_8074	Success	0.642837648447312	2	0.525798274452921	0.986981092298012	Ajuba
chr14:clu_8075	Success	10.2186490124453	1	6.16171436641232e-06	0.00213107292586917	Acin1
chr14:clu_8076	Success	0.199178414831977	1	0.527939080762464	0.986981092298012	Acin1
chr14:clu_8077	Success	1.04000499383824	1	0.149239199808705	0.877711998255123	Acin1
chr14:clu_8078	Success	2.72471625357093	5	0.363522656510728	0.979993337584981	Acin1
chr14:clu_8079	Success	1.22974933481873	2	0.292365854436408	0.972070018254002	Acin1
chr14:clu_8080	Success	2.8853735039701	1	0.0162951064480426	0.466193659103237	Gm20521,Pabpn1
chr14:clu_8081	Success	1.07440473446584	1	0.142680489397574	0.865935351560161	Ngdn
chr14:clu_8082	Success	0.733930736516299	2	0.480018450865283	0.986981092298012	Rnf31
chr14:clu_8083	<=1 sample with coverage>min_coverage	NA	NA	NA	NA	Irf9
chr14:clu_8084	Success	0.00118963398779215	1	0.961096421502283	0.999999945074068	Nedd8
chr14:clu_8085	Not enough valid samples	NA	NA	NA	NA	Gmpr2
chr14:clu_8086	<=1 sample with coverage>min_coverage	NA	NA	NA	NA	Rabggta
chr14:clu_8087	Success	0.0580776367070825	2	0.943576688406073	0.999999945074068	Sdr39u1
chr14:clu_8088	<=1 sample with coverage>min_coverage	NA	NA	NA	NA	Cenpj
chr14:clu_8089	Success	0.177127062919681	1	0.551714795299448	0.994008730127453	Mphosph8
chr14:clu_8090	Success	0.133131264267604	2	0.875350182366579	0.999999945074068	Mphosph8
chr14:clu_8091	Success	0.124177362341413	1	0.618235956255575	0.997655901635416	Pspc1
chr14:clu_8092	Success	0.561873255743365	1	0.28911316101925	0.972070018254002	Pspc1
chr14:clu_8093	Success	0.335831529338066	2	0.714743508985644	0.999999945074068	Pspc1
chr14:clu_8094	<=1 sample with coverage>min_coverage	NA	NA	NA	NA	Zmym5
chr14:clu_8095	Success	0.050483174740009	2	0.950769925488939	0.999999945074068	Zmym2
chr14:clu_8096	Success	0.23869888798049	2	0.787652018158537	0.999999945074068	Zmym2
chr14:clu_8097	Success	0.0838906900881966	1	0.682091139380747	0.999319453116345	Zmym2
chr14:clu_8098	Success	3.50527139346468	2	0.0300386199526914	0.624473393274096	Xpo4
chr14:clu_8099	Success	2.91761770373523	5	0.322582844403653	0.977438130539729	Xpo4,Gm49361
chr14:clu_8100	Success	0.340418128492132	1	0.40929891072771	0.981005707155496	Ska3
chr14:clu_8101	Not enough valid samples	NA	NA	NA	NA	Rcbtb1
chr14:clu_8102	Success	0.966762571636991	2	0.380312281002168	0.981005707155496	Phf11d
chr14:clu_8103	Not enough valid samples	NA	NA	NA	NA	Cdadc1
chr14:clu_8104	Success	0.967666137863262	3	0.585936613549744	0.996792903348042	Nupl1,Gm49336
chr14:clu_8105	Success	2.41965315735979	1	0.0278180829147094	0.60341967896941	Nupl1,Gm49336
chr14:clu_8106	Not enough valid samples	NA	NA	NA	NA	Spata13
chr14:clu_8107	Not enough valid samples	NA	NA	NA	NA	Spata13
chr14:clu_8108	Not enough valid samples	NA	NA	NA	NA	Spata13
chr14:clu_8109	Success	0.251259419568896	2	0.777820563508346	0.999999945074068	Spryd7
[truncated: 6,707 more rows]
