# Supplementary material for: Acute depletion of METTL3 implicates N6-methyladenosine in alternative intron/exon inclusion in the nascent transcriptome
Source: Genome Res. 2021 Aug;31(8):1395–408. doi: 10.1101/gr.271635.120 (PMC8327914; doi:10.1101/gr.271635.120)
Supplement: Supplemental Material [file supp_gr.271635.120_Supplemental_Data_S3.zip › leafcutter_ds_effect_sizes.txt]

intron	logef	Ctrl	dTAG	deltapsi
chr10:4148126:4155542:clu_6517	-0.0358339667059504	0.759571726224757	0.746241266845752	-0.0133304593790055
chr10:4148126:4155650:clu_6517	0.0358339667059504	0.240428273775243	0.253758733154248	0.0133304593790054
chr10:4313857:4353142:clu_6518	0.00815912927774453	0.961352529413903	0.961954271887194	0.000601742473291478
chr10:4334709:4353142:clu_6518	-0.00815912927774453	0.0386474705860973	0.0380457281128058	-0.000601742473291457
chr10:5799822:5800256:clu_6520	0.221575630742368	0.586110074501919	0.579083141234608	-0.00702693326731019
chr10:5799822:5801152:clu_6520	-0.480870478245572	0.00695159435490248	0.0034023398199654	-0.00354925453493707
chr10:5800435:5801152:clu_6520	0.259294847503204	0.406938331143179	0.417514518945426	0.0105761878022472
chr10:5802532:5803075:clu_6521	-0.123431084386336	0.0373441321014064	0.040814937037239	0.00347080493583257
chr10:5802532:5804538:clu_6521	0.158457581764567	0.0254062579900947	0.0368095201754976	0.0114032621854029
chr10:5802532:5805259:clu_6521	-0.238697645389957	0.919644203414108	0.895688434871557	-0.0239557685425507
chr10:5803209:5805259:clu_6521	0.203671148011726	0.017605406494391	0.0266871079157061	0.00908170142131509
chr10:5814177:5815552:clu_6522	0.0879240698834913	0.513365599139833	0.524347272240548	0.0109816731007153
chr10:5814177:5817449:clu_6522	-0.261770245421739	0.167884733027114	0.120874069238269	-0.0470106637888455
chr10:5815669:5817449:clu_6522	0.173846175538248	0.318749667833053	0.354778658521183	0.0360289906881304
chr10:5817612:5818801:clu_6523	-0.166206373071278	0.197505735720551	0.15002948384439	-0.0474762518761618
chr10:5817612:5818928:clu_6523	0.166206373071278	0.802494264279449	0.84997051615561	0.0474762518761617
chr10:7447484:7456340:clu_6524	0.066205057706224	0.395274048370935	0.405866519841302	0.0105924714703668
chr10:7447484:7473254:clu_6524	-0.111572856119154	0.095802843978329	0.0823484369878059	-0.0134544069905231
chr10:7457208:7473254:clu_6524	0.0453677984129305	0.508923107650736	0.511785043170892	0.00286193552015623
chr10:7638225:7640045:clu_6526	0.0508789471612051	0.931028827173388	0.937283398638915	0.00625457146552744
chr10:7638995:7640045:clu_6526	-0.0508789471612051	0.0689711728266122	0.0627166013610847	-0.00625457146552746
chr10:7647621:7648467:clu_6527	0.0408202424713379	0.0747946722335225	0.0806440348742257	0.00584936264070317
chr10:7647621:7649051:clu_6527	-0.0408202424713379	0.925205327766477	0.919355965125774	-0.00584936264070324
chr10:7743736:7744027:clu_6528	-0.166973724030646	0.049798405715005	0.040644558858926	-0.00915384685607896
chr10:7743736:7748776:clu_6528	0.0419497619774644	0.908636677272766	0.913927100188127	0.00529042291536086
chr10:7744166:7748776:clu_6528	0.125023962053181	0.0415649170122294	0.0454283409529474	0.00386342394071806
chr10:7801969:7802061:clu_6529	-0.289200263428803	0.0261637157201319	0.0186492628643689	-0.00751445285576306
chr10:7801969:7804956:clu_6529	0.0491452558742637	0.937079666239887	0.936872205881742	-0.00020746035814434
chr10:7802206:7804956:clu_6529	0.24005500755454	0.0367566180399812	0.0444785312538888	0.00772191321390755
chr10:7807382:7810362:clu_6530	0.198649831156428	0.568713153837033	0.586709088183418	0.0179959343463847
chr10:7807382:7820952:clu_6530	-0.335181426732687	0.0132902980815553	0.00803941215963556	-0.00525088592191975
chr10:7814811:7820952:clu_6530	0.136531595576259	0.417996548081412	0.405251499656947	-0.012745048424465
chr10:8814457:8819679:clu_6532	-0.0924883066420025	0.089106691225552	0.0751901465779733	-0.0139165446475787
chr10:8814457:8850363:clu_6532	0.0924883066420025	0.910893308774448	0.924809853422027	0.0139165446475789
chr10:11160617:11162119:clu_6533	-0.0377327385761632	0.405472188154549	0.410832414804609	0.00536022665005981
chr10:11160617:11162809:clu_6533	0.105418076696883	0.0245150956575726	0.0286620225156232	0.00414692685805065
chr10:11162227:11162809:clu_6533	-0.0676853381207198	0.570012716187878	0.560505562679767	-0.00950715350811049
chr10:11171994:11178734:clu_6534	-0.227376122697226	0.928330594268919	0.891540275242227	-0.0367903190266916
chr10:11172001:11178734:clu_6534	0.227376122697226	0.0716694057310809	0.108459724757773	0.0367903190266916
chr10:11188025:11189631:clu_6535	-0.296613164682374	0.0609314814785494	0.0346108256217574	-0.0263206558567919
chr10:11188165:11189631:clu_6535	0.296613164682374	0.939068518521451	0.965389174378243	0.0263206558567919
chr10:12538213:12547947:clu_6536	0.13106741030288	0.405361353897437	0.457063900385915	0.0517025464884778
chr10:12538213:12614491:clu_6536	-0.0984140902758818	0.431510525101791	0.386779478375464	-0.0447310467263273
chr10:12538213:12621191:clu_6536	-0.0326533200269983	0.163128121000772	0.156156621238621	-0.00697149976215061
chr10:13179323:13179655:clu_6537	-0.102398151589607	0.303046492304859	0.294083462406815	-0.00896302989804459
chr10:13179323:13179995:clu_6537	0.167863493411234	0.015608373804272	0.0198468752511757	0.00423850144690371
chr10:13179707:13179995:clu_6537	-0.0654653418216271	0.681345133890869	0.68606966234201	0.00472452845114091
chr10:13546481:13552826:clu_6538	-0.00341578707276617	0.931381291617293	0.930943395693442	-0.000437895923851683
chr10:13546481:13552949:clu_6538	0.00341578707276617	0.0686187083827067	0.0690566043065585	0.000437895923851794
chr10:14405438:14407866:clu_6539	0.123909649928225	0.0767996274098235	0.10042296050117	0.0236233330913463
chr10:14405438:14409673:clu_6539	-0.194946798147025	0.847298364694978	0.805439046212105	-0.0418593184828725
chr10:14407911:14409673:clu_6539	0.0710371482188005	0.0759020078951985	0.0941379932867249	0.0182359853915264
chr10:14450664:14456138:clu_6540	0.0557661439306781	0.379564990467175	0.349077137188749	-0.0304878532784266
chr10:14450664:14458080:clu_6540	-0.266356724232524	0.0373839462044588	0.0249128960842007	-0.0124710501202581
chr10:14456221:14458080:clu_6540	0.210590580301846	0.583051063328366	0.626009966727051	0.0429589033986848
chr10:14668108:14675934:clu_6541	-0.136158003858767	0.557721277818581	0.517520563319111	-0.0402007144994706
chr10:14668108:14684064:clu_6541	0.114637996789633	0.0187560699318573	0.022365136835102	0.00360906690324474
chr10:14676042:14684064:clu_6541	0.0215200070691343	0.423522652249561	0.460114299845787	0.036591647596226
chr10:18104275:18107668:clu_6542	-0.0618966020828134	0.386726166418264	0.351840120904346	-0.0348860455139174
chr10:18104275:18107671:clu_6542	0.0116620486720103	0.0523562553220704	0.0512691947447853	-0.00108706057728506
chr10:18104275:18114399:clu_6542	-0.0933364644863047	0.126570861544925	0.111588998732417	-0.0149818628125075
chr10:18107748:18114399:clu_6542	0.143571017897108	0.434346716714741	0.485301685618451	0.05095496890371
chr10:18115817:18117662:clu_6543	-0.100722325445423	0.158890795256303	0.133779217635298	-0.0251115776210049
chr10:18115817:18117665:clu_6543	0.100722325445423	0.841109204743697	0.866220782364702	0.0251115776210049
chr10:20322116:20322963:clu_6545	0.124218111527445	0.769896257544139	0.810944920382768	0.0410486628386287
chr10:20322116:20322969:clu_6545	-0.124218111527445	0.230103742455861	0.189055079617232	-0.0410486628386287
chr10:20326099:20327164:clu_6546	0.260823811692857	0.0423667997588521	0.0666486490062158	0.0242818492473637
chr10:20326099:20328102:clu_6546	-0.232372348424661	0.896043084868201	0.860799908385533	-0.0352431764826686
chr10:20327391:20328102:clu_6546	-0.0284514632681964	0.0615901153729465	0.0725514426082514	0.0109613272353049
chr10:20328207:20329310:clu_6547	-0.280716947306708	0.991666004710384	0.98548010984617	-0.00618589486421395
chr10:20328207:20329313:clu_6547	0.280716947306708	0.00833399528961607	0.01451989015383	0.00618589486421392
chr10:20332261:20332396:clu_6548	-0.0487488478339023	0.159316809082693	0.171433910966206	0.0121171018835123
chr10:20332261:20333392:clu_6548	-0.210615528062173	0.732991051798958	0.670866337197995	-0.0621247146009629
chr10:20332557:20333392:clu_6548	0.259364375896076	0.107692139118348	0.157699751835799	0.0500076127174507
chr10:20333572:20334499:clu_6549	-0.0454468987343624	0.20705432340171	0.194297555989675	-0.0127567674120346
chr10:20333572:20339709:clu_6549	0.0888788266731296	0.45190279362003	0.485025957820378	0.0331231642003479
chr10:20334645:20339709:clu_6549	-0.0434319279387671	0.34104288297826	0.320676486189947	-0.0203663967883133
chr10:21143092:21144969:clu_6550	-0.367239932169373	0.170720801244567	0.14994218074423	-0.0207786205003367
chr10:21143092:21146186:clu_6550	-0.36726167169079	0.760306414421849	0.667754149811579	-0.0925522646102707
chr10:21145325:21146186:clu_6550	0.734501603860163	0.0689727843335838	0.182303669444191	0.113330885110607
chr10:21307779:21309094:clu_6551	-0.44354348994512	0.0610469539891553	0.05705867931712	-0.00398827467203532
chr10:21307779:21336967:clu_6551	-0.444618160287087	0.913525571653714	0.85292668357613	-0.0605988880775838
chr10:21309314:21336967:clu_6551	0.888161650232207	0.0254274743571308	0.0900146371067498	0.0645871627496191
chr10:21978982:21994966:clu_6552	0.143812286732057	0.0181276779372339	0.0221963444621775	0.00406866652494359
chr10:21992407:21994966:clu_6552	-0.291363807526598	0.0417037949601641	0.0330461050792095	-0.0086576898809546
chr10:21994181:21994966:clu_6552	0.204492314426302	0.00987875566475955	0.0128527045501669	0.00297394888540736
chr10:21994825:21994966:clu_6552	-0.0569407936317613	0.930289771437842	0.931904845908446	0.00161507447060361
chr10:22711986:22731116:clu_6553	-0.182899720223623	0.149346638336005	0.108560096537269	-0.0407865417987355
chr10:22712091:22731116:clu_6553	0.182899720223623	0.850653361663995	0.891439903462731	0.0407865417987355
chr10:23786004:23786625:clu_6554	-1.12181188027282	0.386404648773505	0.0626158755230396	-0.323788773250466
chr10:23786004:23786764:clu_6554	1.12181188027282	0.613595351226494	0.93738412447696	0.323788773250466
chr10:23786875:23786994:clu_6555	0.0252061645715521	0.00205357428989333	0.00215952434412991	0.000105950054236581
chr10:23786880:23786994:clu_6555	-0.0252061645715521	0.997946425710107	0.99784047565587	-0.000105950054236525
chr10:24817964:24820572:clu_6556	-0.187088388602836	0.584846113686286	0.494526470121286	-0.0903196435649999
chr10:24817964:24824803:clu_6556	-0.0292993135105591	0.0726798237566549	0.0719595973277675	-0.000720226428887347
chr10:24820632:24824803:clu_6556	0.216387702113395	0.34247406255706	0.433513932550947	0.0910398699938873
chr10:24891262:24892514:clu_6557	0.133458288803305	0.859300834418546	0.888589284504899	0.0292884500863528
chr10:24891262:24892594:clu_6557	-0.133458288803305	0.140699165581454	0.111410715495101	-0.0292884500863529
chr10:25359981:25441573:clu_6558	0.216143995657028	0.353299695079038	0.423486573855321	0.0701868787762828
chr10:25383901:25384003:clu_6558	-0.0654443103352744	0.0854667122800396	0.0773038517972353	-0.00816286048280424
chr10:25383901:25441573:clu_6558	0.175829663324206	0.238041504150074	0.274056922945933	0.0360154187958593
chr10:25384410:25441573:clu_6558	-0.32652934864596	0.323192088490848	0.22515265140151	-0.0980394370893378
chr10:25489093:25493567:clu_6559	-0.066803125398448	0.0441306379104752	0.0257612253008619	-0.0183694126096133
chr10:25489093:25501824:clu_6559	0.570885261735533	0.823354824398887	0.909406162627863	0.0860513382289765
chr10:25495591:25501824:clu_6559	-0.39567770992069	0.0670194205421202	0.0281577897552374	-0.0388616307868828
chr10:25501631:25501824:clu_6559	-0.108404426416396	0.0654951171485179	0.0366748223160375	-0.0288202948324804
chr10:25504259:25506175:clu_6560	0.077283657251226	0.400012618645227	0.365179233154364	-0.034833385490863
chr10:25504259:25507777:clu_6560	-0.327732252811232	0.0345680628481173	0.0210480200482322	-0.0135200427998851
chr10:25506273:25507777:clu_6560	0.250448595560006	0.565419318506656	0.613772746797404	0.048353428290748
chr10:28496945:28551618:clu_6561	0.0160843228003322	0.826212733708172	0.830783319751124	0.0045705860429518
chr10:28496945:28551621:clu_6561	-0.0160843228003322	0.173787266291828	0.169216680248876	-0.00457058604295174
chr10:28560165:28562107:clu_6562	0.0287954177217796	0.065916215671963	0.0695520445750696	0.00363582890310662
chr10:28560165:28566495:clu_6562	-0.0287954177217796	0.934083784328037	0.93044795542493	-0.00363582890310654
chr10:29354447:29361285:clu_6564	-0.0666921734458389	0.25645303061825	0.240632328017206	-0.0158207026010434
chr10:29354447:29361964:clu_6564	-0.0106775996207136	0.407117473829991	0.404010544731439	-0.00310692909855209
chr10:29354447:29361984:clu_6564	0.0909257026108137	0.224389473781537	0.246491070494945	0.0221015967134076
chr10:29361345:29361964:clu_6564	-0.106961857541552	0.0725940608636424	0.0654271987760673	-0.00716686208757508
chr10:29361345:29361984:clu_6564	0.0934059279972908	0.0394459609065792	0.0434388579803423	0.00399289707376307
chr10:30566506:30567761:clu_6565	0.209772285607597	0.0414255835686601	0.0459227738779818	0.00449719030932177
chr10:30566506:30587439:clu_6565	0.139905418074958	0.411844616785103	0.425745509971152	0.0139008931860492
chr10:30566506:30590025:clu_6565	-0.501018870640416	0.0865215120605792	0.047118439794922	-0.0394030722656572
chr10:30587595:30590025:clu_6565	0.151341166957862	0.460208287585658	0.481213276355944	0.0210049887702863
chr10:30590935:30591021:clu_6566	0.0584690736095055	0.343727597306962	0.364370837379387	0.0206432400724254
chr10:30590935:30594115:clu_6566	-0.0260170455125002	0.0648586321284269	0.0631837122000709	-0.00167491992835607
chr10:30591102:30594115:clu_6566	-0.0324520280970051	0.591413770564611	0.572445450420542	-0.0189683201440692
chr10:31332969:31338185:clu_6567	-0.0829887258362553	0.145254997234926	0.125835856447196	-0.0194191407877299
chr10:31332969:31346611:clu_6567	0.0829887258362553	0.854745002765074	0.874164143552804	0.0194191407877298
chr10:33930344:33935089:clu_6568	-0.146435866616168	0.301382118986387	0.258145216030363	-0.0432369029560244
chr10:33930344:33940158:clu_6568	0.0798986296582319	0.100501270253359	0.107947843997613	0.00744657374425406
chr10:33935257:33940158:clu_6568	0.0665372369579363	0.598116610760253	0.633906939972024	0.0357903292117703
chr10:34162989:34183692:clu_6569	0.0822826486735529	0.720821064812282	0.752707210894527	0.0318861460822446
chr10:34162989:34183696:clu_6569	-0.0822826486735529	0.279178935187718	0.247292789105473	-0.0318861460822447
chr10:34231074:34231319:clu_6570	-0.0426669352957958	0.354241189921722	0.33715921015031	-0.0170819797714129
chr10:34231074:34233407:clu_6570	-0.0681602867749303	0.295530222240316	0.274199240962551	-0.0213309812777656
chr10:34231403:34233407:clu_6570	0.110827222070726	0.350228587837961	0.38864154888714	0.0384129610491784
chr10:34398195:34399738:clu_6571	-0.0129445842401895	0.210103277805091	0.205838956934445	-0.00426432087064574
chr10:34398198:34399738:clu_6571	0.0129445842401895	0.789896722194909	0.794161043065555	0.00426432087064577
chr10:36985239:36986307:clu_6572	0.00355660340236227	0.391862659171084	0.387131284258288	-0.00473137491279663
chr10:36985239:36988080:clu_6572	-0.0288078181392009	0.0207487765480083	0.0198454609608266	-0.00090331558718167
chr10:36986424:36988080:clu_6572	0.0252512147368387	0.587388564280907	0.593023254780886	0.00563469049997822
chr10:37000404:37001529:clu_6573	-0.229654726762716	0.0506825876412329	0.0326261708547845	-0.0180564167864484
chr10:37000426:37001529:clu_6573	0.229654726762716	0.949317412358767	0.967373829145216	0.0180564167864485
chr10:39732613:39742691:clu_6574	-0.168924585144042	0.394488499027293	0.362585364886393	-0.0319031341408999
chr10:39732613:39783143:clu_6574	-0.270896798394281	0.448636170231588	0.372378192396651	-0.0762579778349377
chr10:39742818:39783143:clu_6574	0.439821383538323	0.156875330741118	0.265036442716956	0.108161111975838
chr10:40257293:40257576:clu_6576	-0.0239343738741299	0.319264983652123	0.308952623432036	-0.0103123602200871
chr10:40257293:40257579:clu_6576	0.0239343738741299	0.680735016347877	0.691047376567964	0.0103123602200871
chr10:41522007:41523173:clu_6580	-0.103776791214452	0.356105345216077	0.354390743101698	-0.00171460211437829
chr10:41522007:41524107:clu_6580	0.203920963777151	0.00699533788474349	0.00946986984865439	0.00247453196391089
chr10:41523244:41524107:clu_6580	-0.1001441725627	0.63689931689918	0.636139387049647	-0.000759929849532548
chr10:41524145:41526827:clu_6581	-0.184915853100981	0.531914331795073	0.517316840642033	-0.0145974911530398
chr10:41524145:41528672:clu_6581	-0.0854773099551799	0.0125875511142363	0.0135220264852673	0.000934475371031029
chr10:41526883:41528672:clu_6581	-0.132573698112043	0.45224946143229	0.463473483388216	0.0112240219559255
chr10:41526883:41528675:clu_6581	0.402966861168203	0.00324865565840047	0.00568764948448357	0.0024389938260831
chr10:41723938:41728628:clu_6582	-0.00143701809685812	0.571821514373453	0.575946473218926	0.00412495884547381
chr10:41723938:41729331:clu_6582	0.0298180210237108	0.0723562328411648	0.0751919712534907	0.00283573841232589
chr10:41728714:41729331:clu_6582	-0.0283810029268526	0.355822252785383	0.348861555527583	-0.00696069725779974
chr10:42426587:42438354:clu_6585	0.0756602985671011	0.354455051587578	0.378599571493982	0.0241445199064043
chr10:42426587:42454307:clu_6585	-0.0661522261573648	0.218877076792102	0.202876073483404	-0.0160010033086988
chr10:42438405:42454307:clu_6585	-0.00950807240973622	0.426667871620319	0.418524355022614	-0.00814351659770557
chr10:42533273:42534653:clu_6587	0.149644988685795	0.967381880200584	0.975612989607337	0.00823110940675298
chr10:42533273:42534708:clu_6587	-0.149644988685795	0.0326181197994161	0.0243870103926629	-0.00823110940675314
chr10:42812495:42812665:clu_6588	0.119613095848651	0.929512332349596	0.943664642768212	0.0141523104186154
chr10:42812495:42812668:clu_6588	-0.119613095848651	0.0704876676504037	0.0563353572317883	-0.0141523104186155
chr10:43910917:43921387:clu_6589	0.378628724894095	0.820508620236711	0.90695880543158	0.0864501851948694
chr10:43921188:43921387:clu_6589	-0.378628724894095	0.179491379763289	0.0930411945684196	-0.0864501851948694
chr10:44268584:44274641:clu_6590	-0.163895056281563	0.0591590287602719	0.04334153567114	-0.0158174930891319
chr10:44268584:44286032:clu_6590	0.163895056281563	0.940840971239728	0.95665846432886	0.0158174930891319
chr10:44440242:44440659:clu_6591	0.0619072198991154	0.498572945665134	0.502934009008765	0.00436106334363029
chr10:44440242:44441059:clu_6591	-0.15540581527892	0.108896062226919	0.0883927446549357	-0.020503317571983
chr10:44440787:44441059:clu_6591	0.0934985953798044	0.392530992107947	0.4086732463363	0.0161422542283527
chr10:44456870:44458467:clu_6592	0.0813917660567694	0.798431793688099	0.82336370793267	0.0249319142445706
chr10:44456870:44528366:clu_6592	-0.0813917660567694	0.201568206311901	0.17663629206733	-0.0249319142445707
chr10:45618629:45638321:clu_6594	0.0435909800641127	0.392258094567158	0.411648095102313	0.0193900005351544
chr10:45618629:45648591:clu_6594	0.0112028532863915	0.159177099379453	0.161721885991745	0.00254478661229163
chr10:45638403:45648591:clu_6594	-0.0547938333505042	0.448564806053388	0.426630018905942	-0.0219347871474461
chr10:50618271:50635033:clu_6596	-0.0291151875676137	0.23354498378762	0.237481126835274	0.00393614304765422
chr10:50618271:50637908:clu_6596	-0.110125344263286	0.601554210919212	0.564093459795101	-0.0374607511241112
chr10:50635101:50637908:clu_6596	0.1392405318309	0.164900805293168	0.198425413369625	0.033524608076457
chr10:50645788:50649109:clu_6597	-0.158812837777716	0.936921215485073	0.915335093240543	-0.0215861222445296
chr10:50646997:50649109:clu_6597	0.158812837777716	0.063078784514927	0.0846649067594567	0.0215861222445297
chr10:50660726:50690115:clu_6598	-0.235971143874585	0.959168832843623	0.93611651850443	-0.0230523143391931
chr10:50679601:50690115:clu_6598	0.235971143874585	0.0408311671563768	0.0638834814955699	0.0230523143391932
chr10:50748943:50749035:clu_6599	-0.141135414425968	0.443583941182377	0.472775775666697	0.0291918344843206
chr10:50748943:50750453:clu_6599	0.421886802170303	0.0121403659396078	0.0227210616485319	0.010580695708924
chr10:50749155:50750453:clu_6599	-0.280751387744334	0.544275692878016	0.504503162684771	-0.0397725301932447
chr10:52233835:52261727:clu_6600	-0.089214773071783	0.671270882641343	0.681544147248607	0.010273264607264
chr10:52233835:52284103:clu_6600	0.288439578956376	0.0340508969582791	0.0504356869951708	0.0163847900368916
chr10:52261939:52284103:clu_6600	-0.199224805884593	0.294678220400377	0.268020165756222	-0.0266580546441556
chr10:52290923:52304587:clu_6601	-0.0256059025169764	0.536048952026895	0.518704807880345	-0.0173441441465504
chr10:52290923:52311400:clu_6601	-0.0270465752679537	0.0522581441515243	0.0504945060855576	-0.00176363806596668
chr10:52304720:52311400:clu_6601	0.0526524777849301	0.411692903821581	0.430800686034098	0.019107782212517
chr10:56377342:56387534:clu_6602	-0.0970214264871971	0.0156154037446924	0.0128967197696228	-0.00271868397506961
chr10:56377518:56387534:clu_6602	0.0970214264871971	0.984384596255307	0.987103280230377	0.00271868397506969
chr10:57506302:57509061:clu_6603	-0.101573791603204	0.151925493123545	0.118276102525579	-0.0336493905979667
chr10:57506302:57511444:clu_6603	0.245714967776142	0.700025799929641	0.771269200431599	0.0712434005019581
chr10:57509114:57511444:clu_6603	-0.144141176172938	0.148048706946814	0.110454697042822	-0.0375940099039915
chr10:59352259:59354340:clu_6607	-0.0955437969840734	0.533310066385407	0.485591569215939	-0.0477184971694674
chr10:59352259:59355350:clu_6607	0.0955437969840734	0.466689933614593	0.514408430784061	0.0477184971694674
chr10:59896447:59897491:clu_6609	0.0150520282008493	0.362343837199033	0.368582830718218	0.006238993519185
chr10:59896495:59897491:clu_6609	0.0231662425697813	0.269098894298962	0.275962514676671	0.00686362037770855
chr10:59896501:59897491:clu_6609	-0.0382182707706305	0.368557268502005	0.355454654605111	-0.0131026138968935
chr10:59990907:59996448:clu_6610	-0.231680236102981	0.511295968741995	0.459502883474271	-0.0517930852677241
chr10:59990907:60002956:clu_6610	0.0617681655520822	0.0503507323367141	0.0606826706127482	0.0103319382760341
chr10:59996614:60002418:clu_6610	0.0986454950472949	0.0799223279981293	0.0999407583026805	0.0200184303045512
chr10:59996614:60002956:clu_6610	-0.17122710808247	0.281417474749238	0.268671372552546	-0.0127461021966915
chr10:60002467:60002956:clu_6610	0.242493683586074	0.0770134961739235	0.111202315057754	0.0341888188838305
chr10:60299229:60299464:clu_6612	0.181169297083623	0.899863221032805	0.928112084427103	0.0282488633942971
chr10:60299229:60299467:clu_6612	-0.181169297083623	0.100136778967195	0.0718879155728974	-0.0282488633942971
chr10:61343733:61344104:clu_6614	-0.00660819417204821	0.188354363685566	0.186342198972526	-0.00201216471303944
chr10:61343756:61344104:clu_6614	0.00660819417204827	0.811645636314434	0.813657801027474	0.00201216471303944
chr10:61348383:61348534:clu_6615	-0.121623995981145	0.742076169292604	0.699959442297136	-0.0421167269954683
chr10:61348383:61348601:clu_6615	-0.0224047775826571	0.0915688454114056	0.0953811355645479	0.00381229015314227
chr10:61348386:61348534:clu_6615	0.144028773563802	0.16635498529599	0.204659422138316	0.038304436842326
chr10:61680413:61684880:clu_6616	-0.0735131973537018	0.90190536048988	0.892728583275887	-0.0091767772139929
chr10:61682148:61684880:clu_6616	-0.0430598107309504	0.0574841888711828	0.0586587247912868	0.00117453592010405
chr10:61684187:61684880:clu_6616	0.116573008084652	0.0406104506389368	0.0486126919328258	0.00800224129388896
chr10:62429808:62430471:clu_6617	-0.143541291707377	0.0623134701293508	0.0475017973707421	-0.0148116727586087
chr10:62429834:62430471:clu_6617	0.143541291707377	0.937686529870649	0.952498202629258	0.0148116727586086
chr10:62434577:62435459:clu_6618	0.186752721632797	0.152174669685563	0.206830030429051	0.0546553607434881
chr10:62434614:62435459:clu_6618	-0.186752721632797	0.847825330314438	0.793169969570949	-0.0546553607434881
chr10:62435826:62437434:clu_6619	-0.210623582673516	0.438971123973329	0.430412858147179	-0.00855826582614955
chr10:62435826:62438974:clu_6619	0.417935811047983	0.0206782910532682	0.0380140204726383	0.0173357294193701
chr10:62437525:62438974:clu_6619	-0.207312228374467	0.540350584973403	0.531573121380183	-0.00877746359322051
chr10:62441246:62443379:clu_6620	-0.0634181295432154	0.261899304136244	0.238130502601411	-0.0237688015348335
chr10:62441246:62443395:clu_6620	0.0634181295432154	0.738100695863756	0.761869497398589	0.0237688015348334
chr10:62447773:62448416:clu_6621	-0.0460623831727432	0.0982450110297947	0.0903800639917267	-0.00786494703806806
chr10:62447773:62449415:clu_6621	0.0460623831727432	0.901754988970205	0.909619936008273	0.00786494703806806
chr10:62589927:62590621:clu_6622	-0.148149639020764	0.579125755484821	0.591146677727234	0.0120209222424128
chr10:62589927:62591817:clu_6622	0.349083016396668	0.00187508337008892	0.0031469392125977	0.00127185584250878
chr10:62590766:62591817:clu_6622	-0.200933377375905	0.41899916114509	0.405706383060168	-0.0132927780849215
chr10:62626282:62627521:clu_6623	0.0657135291348753	0.589985930312214	0.606145469974247	0.0161595396620334
chr10:62626282:62633977:clu_6623	-0.0853138603610597	0.0860243992588066	0.0759917586710845	-0.0100326405877221
chr10:62627682:62633977:clu_6623	0.0196003312261845	0.32398967042898	0.317862771354669	-0.00612689907431135
chr10:62643372:62646914:clu_6624	0.0430346277546083	0.912667018891827	0.919287998692531	0.00662097980070442
chr10:62643372:62646972:clu_6624	-0.0430346277546083	0.0873329811081729	0.0807120013074687	-0.0066209798007042
chr10:62647201:62647534:clu_6625	-0.0325473780852827	0.401057797925106	0.392758607851441	-0.00829919007366497
chr10:62647201:62651025:clu_6625	-0.0172651084205324	0.429920944697229	0.427508108000213	-0.00241283669701631
chr10:62647643:62651025:clu_6625	0.0498124865058151	0.169021257377665	0.179733284148346	0.0107120267706812
chr10:62756674:62760094:clu_6626	-0.155673525602127	0.517971693719659	0.529240650273367	0.0112689565537083
chr10:62756674:62763440:clu_6626	0.375735670175985	0.011478953308128	0.019954347825197	0.00847539451706898
chr10:62760279:62763440:clu_6626	-0.220062144573858	0.470549352972214	0.450805001901436	-0.0197443510707774
chr10:62763523:62764324:clu_6627	-0.255273216541079	0.393370018216052	0.323379525322541	-0.0699904928935117
chr10:62763523:62765267:clu_6627	0.23123102419045	0.0688695346229171	0.0920925542952104	0.0232230196722932
chr10:62764534:62765267:clu_6627	0.024042192350629	0.53776044716103	0.584527920382249	0.0467674732212185
chr10:62791042:62792130:clu_6628	0.0969979205373586	0.0324811700891209	0.0362155990453249	0.00373442895620399
chr10:62791042:62792205:clu_6628	0.0398081015789302	0.141350953106118	0.148842009930177	0.00749105682405873
chr10:62791042:62792210:clu_6628	-0.123296611928939	0.0948006765397076	0.0848013457680167	-0.00999933077169089
chr10:62791042:62792216:clu_6628	-0.0135094101873499	0.731367200265053	0.730141045256481	-0.00122615500857171
chr10:62813412:62813524:clu_6629	-0.0280886274084103	0.166357381152343	0.158711884330646	-0.0076454968216971
chr10:62813412:62813578:clu_6629	0.0280886274084103	0.833642618847657	0.841288115669354	0.00764549682169713
chr10:62819034:62819473:clu_6630	0.379452451053602	0.970918246869427	0.986170649555417	0.0152524026859908
chr10:62819034:62819535:clu_6630	-0.379452451053602	0.0290817531305735	0.0138293504445827	-0.0152524026859908
chr10:62832987:62833538:clu_6631	0.0592369748341194	0.456680097753764	0.477885305667977	0.0212052079142122
chr10:62832987:62838176:clu_6631	-0.0337854178684569	0.0333848668257247	0.0318318681829001	-0.00155299864282462
chr10:62833628:62838176:clu_6631	-0.0254515569656625	0.509935035420511	0.490282826149123	-0.0196522092713877
chr10:62864861:62878152:clu_6632	-0.00434676593628823	0.612376644717773	0.637247218488571	0.0248705737707979
chr10:62864861:62892695:clu_6632	0.572427414885831	0.0118380560275049	0.021931057054215	0.01009300102671
chr10:62880133:62885539:clu_6632	-0.140038063769417	0.0199344868657609	0.0181119165564517	-0.00182257030930921
chr10:62880133:62887172:clu_6632	-0.144327120139009	0.0345000506143553	0.0312116240001902	-0.00328842661416516
chr10:62880133:62887413:clu_6632	-0.142073687217338	0.0108705997243772	0.00985663767029529	-0.00101396205408187
chr10:62880133:62892695:clu_6632	-0.141641777823779	0.310480162050228	0.281641546230277	-0.0288386158199518
chr10:62994770:62995310:clu_6635	-0.306346693469634	0.917842713016229	0.858233772469615	-0.0596089405466143
chr10:62994770:62995313:clu_6635	0.306346693469634	0.0821572869837711	0.141766227530385	0.0596089405466143
chr10:63002280:63004614:clu_6636	0.0200932503088203	0.156483623600563	0.161861618972209	0.00537799537164615
chr10:63002280:63004657:clu_6636	-0.0200932503088203	0.843516376399437	0.838138381027791	-0.00537799537164607
chr10:63016542:63017222:clu_6637	0.0461729605873341	0.579060502357359	0.589373432986281	0.0103129306289221
chr10:63016542:63017524:clu_6637	-0.0708002662454153	0.0957130416185297	0.0866636354642475	-0.00904940615428217
chr10:63017337:63017524:clu_6637	0.0246273056580813	0.325226456024111	0.323962931549471	-0.00126352447463984
chr10:63017610:63018041:clu_6638	-0.0441083379747223	0.705195828717791	0.686530277037171	-0.0186655516806193
chr10:63017610:63018086:clu_6638	0.0441083379747223	0.294804171282209	0.313469722962829	0.0186655516806193
chr10:63018225:63018760:clu_6639	0.114763189964714	0.395560992423617	0.435179257849902	0.0396182654262854
chr10:63018225:63019393:clu_6639	-0.0786447144959957	0.1783876981519	0.161742311443038	-0.0166453867088621
chr10:63018898:63019393:clu_6639	-0.0361184754687186	0.426051309424483	0.40307843070706	-0.0229728787174233
chr10:63019527:63023638:clu_6640	-0.040932593842667	0.290462440015604	0.273884154067392	-0.016578285948212
chr10:63019527:63023720:clu_6640	0.040932593842667	0.709537559984396	0.726115845932608	0.0165782859482122
chr10:63246125:63249954:clu_6641	0.246003618999924	0.0364608627845084	0.0590032330921694	0.022542370307661
chr10:63246125:63264026:clu_6641	-0.26722448364312	0.939805600782611	0.910321424877645	-0.0294841759049661
chr10:63250086:63264026:clu_6641	0.0212208646431957	0.0237335364328809	0.0306753420301861	0.00694180559730515
chr10:63273672:63274997:clu_6642	0.0222514933862724	0.405841173447224	0.424693668017062	0.0188524945698387
chr10:63273672:63278335:clu_6642	0.041709503756868	0.0458403709678558	0.048912325437345	0.00307195446948916
chr10:63275088:63278335:clu_6642	-0.0639609971431403	0.54831845558492	0.526394006545593	-0.0219244490393278
chr10:63289241:63290504:clu_6643	-0.187909264571938	0.350596094598209	0.333549754641486	-0.0170463399567231
chr10:63289241:63299120:clu_6643	0.203409117556132	0.0114975136570207	0.0161772575457917	0.00467974388877102
chr10:63290676:63291180:clu_6643	0.190098568822865	0.0605663132127618	0.0840913657009812	0.0235250524882194
chr10:63290676:63299120:clu_6643	-0.224659684704364	0.432209344218387	0.396357607962573	-0.0358517362558132
chr10:63291283:63299120:clu_6643	0.0190612628973053	0.145130734313622	0.169824014149168	0.0246932798355459
chr10:63283341:63285652:clu_6644	-0.257149973117495	0.512607771867963	0.512811691637368	0.000203919769405814
chr10:63283341:63287519:clu_6644	0.541736621458228	0.010233344004949	0.0227584324258764	0.0125250884209274
chr10:63286141:63287519:clu_6644	-0.284586648340733	0.477158884127089	0.464429875936755	-0.0127290081903333
chr10:63314569:63315660:clu_6645	-0.0617996643170522	0.318473766130874	0.301217220824904	-0.0172565453059703
chr10:63314569:63316700:clu_6645	0.046063307244121	0.0704436506390934	0.0742151007582655	0.00377145011917211
chr10:63315843:63316700:clu_6645	0.0157363570729313	0.611082583230032	0.62456767841683	0.0134850951867982
chr10:63326186:63326660:clu_6646	0.0742027158687253	0.0804797190669718	0.0856940793598128	0.005214360292841
chr10:63326186:63331745:clu_6646	0.0133938156295551	0.846508068290346	0.848177012006443	0.00166894371609738
chr10:63326784:63331745:clu_6646	-0.0875965314982804	0.0730122126426824	0.066128908633744	-0.00688330400893843
chr10:63331897:63334038:clu_6647	0.331475928551992	0.00814998640491472	0.0156948429565191	0.00754485655160443
chr10:63331897:63335636:clu_6647	-0.331475928551992	0.991850013595085	0.984305157043481	-0.00754485655160442
chr10:63335877:63336980:clu_6648	-0.0449393259062836	0.792756155247129	0.783748641289233	-0.00900751395789601
chr10:63335877:63338565:clu_6648	0.0468094366437182	0.0455464894225915	0.0493557854956592	0.00380929607306766
chr10:63337096:63338565:clu_6648	-0.00187011073743452	0.161697355330279	0.166895573215108	0.00519821788482844
chr10:67158071:67189736:clu_6649	0.162931018623888	0.544589974097447	0.554278527984116	0.00968855388666856
chr10:67158071:67215270:clu_6649	-0.337583926986686	0.0563382754191172	0.0347609056428051	-0.0215773697763121
chr10:67189849:67215270:clu_6649	0.174652908362798	0.399071750483436	0.410960566373079	0.0118888158896435
chr10:67215375:67216983:clu_6650	-0.0362634116186312	0.280499253275866	0.261943060014853	-0.018556193261013
chr10:67215375:67218038:clu_6650	0.205913246960472	0.150977681447746	0.179623818826173	0.0286461373784269
chr10:67215375:67218117:clu_6650	0.0667023299444911	0.139414778012818	0.144311669893647	0.00489689188082831
chr10:67217107:67218038:clu_6650	0.10999388734734	0.303592485631113	0.328159471034283	0.0245669854031698
chr10:67217107:67218117:clu_6650	-0.346346052633672	0.125515801632457	0.0859619802310448	-0.039553821401412
chr10:67218181:67218277:clu_6651	0.138289960953637	0.946367238022429	0.958792346015373	0.0124251079929437
chr10:67218185:67218277:clu_6651	-0.138289960953637	0.0536327619775711	0.0412076539846273	-0.0124251079929438
chr10:67268166:67270026:clu_6652	-0.041259309311983	0.13033088513045	0.113984861360298	-0.0163460237701523
chr10:67268166:67270106:clu_6652	0.157543130187562	0.472931489118133	0.504587937937267	0.0316564488191338
chr10:67268166:67275570:clu_6652	-0.223831466146778	0.0741402343576194	0.0540211350287769	-0.0201190993288425
chr10:67270146:67275570:clu_6652	0.107547645271199	0.322597391393797	0.327406065673658	0.00480867427986104
chr10:68135106:68136486:clu_6654	0.0950788786636531	0.965603902268533	0.971389906067721	0.0057860037991877
chr10:68135106:68186026:clu_6654	-0.0950788786636531	0.0343960977314667	0.028610093932279	-0.00578600379918776
chr10:69346231:69350096:clu_6655	-0.0166883851927507	0.544568874365825	0.535596290480992	-0.00897258388483346
chr10:69346231:69352836:clu_6655	0.381757667017176	0.0037903693482507	0.00555276378116606	0.00176239443291536
chr10:69350158:69350764:clu_6655	-0.207502093145752	0.00991762475889662	0.00805977795815063	-0.00185784680074598
chr10:69350158:69352836:clu_6655	0.0240721519657846	0.432651226660481	0.443225523061234	0.0105742964007531
chr10:69350900:69352836:clu_6655	-0.181639340644458	0.0090719048665464	0.00756564471845758	-0.00150626014808881
chr10:69927818:69932394:clu_6656	-0.04565634589031	0.877823112560413	0.867687206743221	-0.0101359058171921
chr10:69927818:69932409:clu_6656	0.0456563458903101	0.122176887439587	0.132312793256779	0.0101359058171921
chr10:71366105:71372705:clu_6658	-0.0506015131931349	0.373968773322517	0.350593604097445	-0.0233751692250719
chr10:71366105:71372708:clu_6658	0.050601513193135	0.626031226677483	0.649406395902555	0.023375169225072
chr10:72657388:72667899:clu_6659	0.290222160415637	0.0718656684091216	0.100786578384056	0.0289209099749348
chr10:72657388:72668812:clu_6659	-0.367118745502427	0.375091056076355	0.272607884654501	-0.102483171421854
chr10:72657388:72673966:clu_6659	0.0768965850867901	0.553043275514524	0.626605536961443	0.073562261446919
chr10:75700095:75713453:clu_6661	0.0585104057275142	0.870095412094539	0.882759295946527	0.0126638838519881
chr10:75700095:75713540:clu_6661	-0.0585104057275142	0.129904587905461	0.117240704053473	-0.0126638838519881
chr10:75772913:75773206:clu_6663	-0.103919755242334	0.0705773846555057	0.0581021972441262	-0.0124751874113796
chr10:75772913:75773216:clu_6663	0.103919755242334	0.929422615344494	0.941897802755874	0.0124751874113797
chr10:75915193:75916773:clu_6664	0.136019922628031	0.17354287646326	0.21607572578943	0.0425328493261699
chr10:75915193:75916800:clu_6664	-0.136019922628031	0.82645712353674	0.78392427421057	-0.0425328493261699
chr10:76025956:76038234:clu_6665	0.456605260910026	0.0297605073755307	0.0555325337282274	0.0257720263526967
chr10:76032749:76038234:clu_6665	-0.127138294279164	0.220664364914379	0.229679776956017	0.00901541204163805
chr10:76033075:76038234:clu_6665	-0.0800859542845768	0.143384707660561	0.156432850830076	0.0130481431695145
chr10:76033674:76038234:clu_6665	-0.249381012346286	0.606190420049529	0.55835483848568	-0.0478355815638493
chr10:76370079:76374620:clu_6667	0.180490349556254	0.17026652426886	0.227451310885493	0.0571847866166328
chr10:76370079:76374851:clu_6667	-0.180490349556254	0.82973347573114	0.772548689114507	-0.0571847866166327
chr10:76380055:76380163:clu_6668	0.0422297446798605	0.228720374774104	0.243959759652548	0.015239384878444
chr10:76380055:76380217:clu_6668	-0.0422297446798605	0.771279625225896	0.756040240347453	-0.0152393848784439
chr10:76401535:76403624:clu_6669	0.172146838685408	0.0440978212308922	0.0597122995032101	0.0156144782723178
chr10:76401535:76403758:clu_6669	-0.154777332239333	0.908178820795394	0.886822431639219	-0.0213563891561753
chr10:76403644:76403758:clu_6669	-0.017369506446075	0.047723357973714	0.0534652688575713	0.00574191088385732
chr10:76418566:76419978:clu_6670	-0.0409686955389758	0.706219713191045	0.688937530689659	-0.017282182501386
chr10:76418569:76419978:clu_6670	0.0409686955389758	0.293780286808955	0.311062469310341	0.0172821825013861
chr10:76423225:76426741:clu_6671	-0.354925404084778	0.0339032876721011	0.0169631583375042	-0.0169401293345969
chr10:76423225:76426885:clu_6671	0.354925404084778	0.966096712327899	0.983036841662496	0.0169401293345969
chr10:76481140:76482624:clu_6672	0.0859284345988571	0.972203846070621	0.976489679962637	0.00428583389201642
chr10:76481511:76482624:clu_6672	-0.0859284345988571	0.0277961539293794	0.0235103200373629	-0.0042858338920165
chr10:76545501:76546062:clu_6673	0.0515725655199889	0.255002461430106	0.2938906312589	0.0388881698287948
chr10:76545501:76546763:clu_6673	0.107194087155147	0.0364423049452141	0.0444020812356847	0.00795977629047062
chr10:76546211:76546763:clu_6673	-0.158766652675136	0.70855523362468	0.661707287505415	-0.0468479461192653
chr10:76547540:76549220:clu_6674	0.182517229337592	0.882353335022228	0.915284880799688	0.0329315457774593
chr10:76547549:76549220:clu_6674	-0.182517229337592	0.117646664977772	0.0847151192003123	-0.0329315457774593
chr10:77055827:77057369:clu_6676	-0.0891689179223422	0.523726615615175	0.525992600684017	0.00226598506884157
chr10:77055827:77058699:clu_6676	0.210765210429678	0.0285281807150928	0.0386730837360005	0.0101449030209077
chr10:77057401:77058699:clu_6676	-0.121596292507336	0.447745203669732	0.435334315579983	-0.0124108880897494
chr10:77058827:77059105:clu_6677	-0.0209555129080238	0.254358220096135	0.246491510115819	-0.00786670998031627
chr10:77058830:77059105:clu_6677	0.0209555129080238	0.745641779903865	0.753508489884181	0.00786670998031636
chr10:77064041:77064537:clu_6678	-0.0564645800102773	0.476279030377679	0.485441982628791	0.00916295225111191
chr10:77064041:77065235:clu_6678	0.155995937473608	0.0114774094170441	0.014467389577116	0.00298998016007192
chr10:77064579:77065235:clu_6678	-0.0995313574633302	0.512243560205277	0.500090627794093	-0.0121529324111838
chr10:77490063:77497363:clu_6680	-0.00642515352767615	0.0188037996442393	0.0190950484847852	0.000291248840545884
chr10:77490066:77497363:clu_6680	0.0733501072753102	0.329713868267105	0.362625483199665	0.0329116149325594
chr10:77490066:77503846:clu_6680	0.0115661344503996	0.0303889328869042	0.031419850729158	0.00103091784225379
chr10:77497513:77503846:clu_6680	-0.0784910881980337	0.621093399201751	0.586859617586392	-0.0342337816153591
chr10:77606341:77609812:clu_6681	0.0846837666548984	0.963875828183339	0.968051320827123	0.00417549264378325
chr10:77606350:77609812:clu_6681	0.0218179497763671	0.017446746786825	0.0164546812256204	-0.000992065561204677
chr10:77606968:77609812:clu_6681	-0.106501716431265	0.0186774250298357	0.015493997947257	-0.00318342708257861
chr10:77614051:77615927:clu_6682	-0.299150471875979	0.0208876060259035	0.0148520979709595	-0.00603550805494403
chr10:77614051:77616148:clu_6682	0.0557405311303684	0.746660600712544	0.757093604667605	0.0104330039550607
chr10:77614051:77630726:clu_6682	0.471679877724076	0.00429288773069088	0.0065980565899777	0.00230516885928682
chr10:77616034:77616148:clu_6682	-0.299862524667425	0.0425090029151384	0.0302044419144232	-0.0123045610007152
chr10:77622416:77630726:clu_6682	0.0715925876889588	0.185649902615723	0.191251798857034	0.00560189624131169
chr10:77641578:77643469:clu_6683	0.0240716618893639	0.935033441775014	0.937897415437194	0.0028639736621795
chr10:77641578:77643514:clu_6683	-0.0240716618893639	0.0649665582249859	0.0621025845628063	-0.00286397366217957
chr10:77996412:77997524:clu_6684	-0.0185519789308532	0.961969753002692	0.960588831947884	-0.00138092105480847
chr10:77996758:77997524:clu_6684	0.0185519789308532	0.038030246997308	0.0394111680521165	0.00138092105480848
chr10:78059732:78063187:clu_6685	0.170175683703429	0.971267344225146	0.979385261686629	0.00811791746148305
chr10:78059732:78063191:clu_6685	-0.170175683703429	0.0287326557748541	0.0206147383133711	-0.00811791746148301
chr10:79549679:79550316:clu_6686	0.171729229338082	0.820022828221149	0.865292357741079	0.04526952951993
chr10:79549853:79550316:clu_6686	-0.171729229338082	0.179977171778851	0.13470764225892	-0.0452695295199301
chr10:79685102:79685180:clu_6687	0.0387820873543391	0.00991531355763863	0.009351792268378	-0.000563521289260632
chr10:79685102:79685233:clu_6687	0.0751787639984271	0.614598502958365	0.601155427484719	-0.0134430754736455
chr10:79685102:79687849:clu_6687	-0.696345840186695	0.0228419724947888	0.0103290409778645	-0.0125129315169243
chr10:79685367:79687849:clu_6687	0.158903608009889	0.298534431135333	0.317505270872274	0.0189708397369414
chr10:79685367:79687853:clu_6687	0.244719167978984	0.0399626094103223	0.0463105111579279	0.00634790174760558
chr10:79685367:79687856:clu_6687	0.178762212845056	0.0141471704435525	0.0153479572388358	0.00120078679528337
chr10:79760906:79760989:clu_6688	0.117420970993774	0.93780093231954	0.950170754163918	0.0123698218443774
chr10:79760906:79760993:clu_6688	-0.117420970993774	0.0621990676804599	0.0498292458360823	-0.0123698218443776
chr10:79761082:79761430:clu_6689	-0.053736996432859	0.569347155941391	0.570991607695057	0.00164445175366557
chr10:79761082:79761565:clu_6689	0.133239070758142	0.0349475579636522	0.0422544134695348	0.00730685550588264
chr10:79761499:79761565:clu_6689	-0.0795020743252834	0.395705286094957	0.386753978835408	-0.00895130725954812
chr10:79854721:79856504:clu_6690	-0.0637667113462922	0.423102028715148	0.423137674501155	3.56457860066772e-05
chr10:79854721:79858752:clu_6690	0.130323682374968	0.0070196462562004	0.00852401492149866	0.00150436866529826
chr10:79856534:79858752:clu_6690	-0.0665569710286753	0.569878325028651	0.568338310577346	-0.00154001445130503
chr10:79858824:79858952:clu_6691	0.0187521134373195	0.99088093192001	0.991213652345935	0.000332720425924027
chr10:79858824:79859072:clu_6691	-0.0187521134373195	0.00911906807998959	0.00878634765406555	-0.000332720425924036
chr10:79859955:79860117:clu_6692	-0.0532937313439045	0.336266886304899	0.318203002967323	-0.0180638833375762
chr10:79859955:79860824:clu_6692	0.0566945823193481	0.35039249001983	0.370119765562783	0.0197272755429535
chr10:79860194:79860824:clu_6692	-0.00340085097544365	0.313340623675271	0.311677231469894	-0.00166339220537731
chr10:79860969:79862014:clu_6693	-0.146169582468745	0.599005392385296	0.596168683815029	-0.00283670857026752
chr10:79860969:79862449:clu_6693	0.304006438874554	0.0162181269577276	0.025319089557945	0.00910096260021742
chr10:79862047:79862449:clu_6693	-0.157836856405809	0.384776480656976	0.378512226627026	-0.00626425402994973
chr10:79960367:79961002:clu_6694	0.128517166973787	0.0739692338141551	0.0936192134622441	0.019649979648089
chr10:79960372:79961002:clu_6694	-0.128517166973787	0.926030766185845	0.906380786537756	-0.019649979648089
chr10:79965351:79965957:clu_6695	0.0289937483235061	0.0807974564418345	0.085210173142772	0.00441271670093753
chr10:79965351:79965980:clu_6695	-0.0289937483235061	0.919202543558166	0.914789826857228	-0.00441271670093757
chr10:80054608:80054700:clu_6697	-0.0493801523287137	0.291182022050312	0.293420379170602	0.00223835712029019
chr10:80054608:80054968:clu_6697	0.113162343804857	0.013138381775245	0.0155761063216898	0.00243772454644484
chr10:80054844:80054968:clu_6697	-0.0637821914761435	0.695679596174443	0.691003514507708	-0.00467608166673517
chr10:80072518:80075228:clu_6699	-0.251707075192782	0.325825770204531	0.226086937959306	-0.0997388322452255
chr10:80072518:80082615:clu_6699	0.251707075192782	0.674174229795469	0.773913062040694	0.0997388322452256
chr10:80116716:80124802:clu_6700	0.12466461290175	0.0827153921947206	0.10370838424413	0.0209929920494097
chr10:80116907:80124802:clu_6700	-0.12466461290175	0.917284607805279	0.89629161575587	-0.0209929920494096
chr10:80125568:80126033:clu_6701	-0.168538580676837	0.466680398788096	0.437456125464351	-0.0292242733237459
chr10:80125568:80126233:clu_6701	0.259329204812363	0.0522717124356343	0.0751626853733766	0.0228909729377423
chr10:80126165:80126233:clu_6701	-0.0907906241355256	0.481047888776269	0.487381189162273	0.0063333003860036
chr10:80128100:80128391:clu_6702	0.401900028112603	0.0766798782535399	0.122168154983597	0.0454882767300569
chr10:80128100:80129905:clu_6702	-0.0755539890617279	0.764802002944575	0.755909793488475	-0.00889220945609992
chr10:80129700:80129905:clu_6702	-0.326346039050875	0.158518118801885	0.121922051527928	-0.0365960672739569
chr10:80143985:80145219:clu_6703	-0.457802438172657	0.534917608714113	0.498490724141131	-0.0364268845729819
chr10:80143985:80145423:clu_6703	0.802887221163037	0.007300132249186	0.0240000130166523	0.0166998807674663
chr10:80145307:80145423:clu_6703	-0.34508478299038	0.457782259036701	0.477509262842216	0.0197270038055157
chr10:80151723:80153591:clu_6704	-0.0965186497029076	0.349888438979424	0.325880453836074	-0.0240079851433497
chr10:80151723:80153816:clu_6704	-0.0278303004535482	0.494214051597929	0.493031627736014	-0.00118242386191486
chr10:80153719:80153816:clu_6704	0.124348950156456	0.155897509422647	0.181087918427912	0.0251904090052646
chr10:80154133:80154331:clu_6705	0.0441817461095433	0.641776011054585	0.66182650554904	0.0200504944944547
chr10:80154133:80154334:clu_6705	-0.0441817461095433	0.358223988945415	0.33817349445096	-0.0200504944944547
chr10:80170506:80170694:clu_6706	0.032688544230623	0.460714650032972	0.463441259021984	0.00272660898901134
chr10:80170506:80170982:clu_6706	0.179362545158214	0.0348298687925912	0.0405708606420038	0.00574099184941265
chr10:80170764:80170982:clu_6706	0.0268692140915242	0.468002993448211	0.468041110282807	3.81168345958693e-05
chr10:80170764:80172414:clu_6706	-0.238920303480361	0.0364524877262255	0.0279467700532056	-0.00850571767301995
chr10:80274869:80277572:clu_6707	-0.210705893942949	0.144036039884581	0.153048489756432	0.00901244987185118
chr10:80274869:80277575:clu_6707	-0.298992819916753	0.844168304984522	0.821191401705055	-0.0229769032794668
chr10:80274879:80277575:clu_6707	0.509698713859702	0.0117956551308971	0.0257601085385127	0.0139644534076156
chr10:80285426:80287536:clu_6708	0.066210375041422	0.0674967528493582	0.0763241079538629	0.00882735510450466
chr10:80285426:80287539:clu_6708	-0.066210375041422	0.932503247150642	0.923675892046137	-0.00882735510450461
chr10:80292483:80292775:clu_6709	0.151344546123024	0.98153920413291	0.986294553092075	0.0047553489591653
chr10:80292617:80292775:clu_6709	-0.151344546123024	0.0184607958670901	0.0137054469079248	-0.00475534895916529
chr10:80293864:80293967:clu_6710	0.690845421205041	0.000632368091591079	0.00166831322092739	0.00103594512933631
chr10:80293876:80293967:clu_6710	-0.279486182743677	0.992881029504852	0.992647824837222	-0.00023320466763066
chr10:80293876:80293971:clu_6710	-0.411359238461364	0.00648660240355647	0.00568386194185082	-0.000802740461705653
chr10:80393276:80393893:clu_6711	-0.307470959675791	0.0566743429271173	0.0314612494288214	-0.0252130934982959
chr10:80393280:80393893:clu_6711	0.307470959675791	0.943325657072883	0.968538750571179	0.0252130934982959
chr10:80394656:80395064:clu_6712	0.422698922926388	0.963006400515807	0.983772909573006	0.0207665090571986
chr10:80394656:80395068:clu_6712	-0.422698922926388	0.0369935994841929	0.0162270904269943	-0.0207665090571986
chr10:80395201:80395436:clu_6713	0.25848838054374	0.935116621664376	0.96026803925443	0.025151417590054
chr10:80395285:80395436:clu_6713	-0.25848838054374	0.0648833783356235	0.0397319607455694	-0.025151417590054
chr10:80395595:80399122:clu_6714	-0.0382796578606603	0.307117588825158	0.291070842531087	-0.0160467462940705
chr10:80395595:80399218:clu_6714	0.0382796578606604	0.692882411174842	0.708929157468913	0.0160467462940704
chr10:80410274:80410398:clu_6715	0.220739166149208	0.617670117734795	0.71527617573021	0.0976060579954154
chr10:80410274:80412827:clu_6715	-0.220739166149208	0.382329882265206	0.28472382426979	-0.0976060579954154
chr10:80410624:80413205:clu_6716	-0.191956765622047	0.438240457814447	0.347007402948611	-0.0912330548658358
chr10:80413062:80413205:clu_6716	0.191956765622047	0.561759542185553	0.652992597051389	0.0912330548658357
chr10:80415520:80415853:clu_6717	-0.430994807030868	0.545190472365544	0.336097701783228	-0.209092770582316
chr10:80415523:80415853:clu_6717	0.430994807030868	0.454809527634456	0.663902298216772	0.209092770582316
chr10:80418815:80419467:clu_6718	0.0806348056366091	0.686031130919834	0.719684825482951	0.0336536945631167
chr10:80418818:80419467:clu_6718	-0.0806348056366091	0.313968869080166	0.280315174517049	-0.0336536945631168
chr10:80544420:80544760:clu_6719	0.128238436497937	0.827340517864965	0.860970235464711	0.0336297175997464
chr10:80544444:80544760:clu_6719	-0.128238436497937	0.172659482135035	0.139029764535289	-0.0336297175997466
chr10:80602949:80606314:clu_6720	0.0604216774126462	0.515399431037308	0.60501110233734	0.0896116713000326
chr10:80602949:80608803:clu_6720	-0.483183878068323	0.420232963605394	0.286434042589257	-0.133798921016137
chr10:80606869:80608803:clu_6720	0.422762200655677	0.0643676053572981	0.108554855073402	0.0441872497161041
chr10:80612459:80614604:clu_6721	-0.21061326605218	0.902723829388799	0.858954823022019	-0.04376900636678
chr10:80614068:80614604:clu_6721	0.21061326605218	0.0972761706112009	0.141045176977981	0.0437690063667801
chr10:80644795:80645340:clu_6722	0.118305109689119	0.763643161213825	0.803666263776611	0.0400231025627861
chr10:80644813:80645340:clu_6722	-0.118305109689119	0.236356838786175	0.196333736223389	-0.0400231025627862
chr10:80672015:80675824:clu_6723	-0.0603369735355591	0.905795117377762	0.894981561876704	-0.0108135555010586
chr10:80672074:80675824:clu_6723	0.0603369735355592	0.0942048826222379	0.105018438123296	0.0108135555010586
chr10:80709488:80709767:clu_6724	-0.172664616162835	0.975020616872902	0.965077550077889	-0.00994306679501333
chr10:80709491:80709767:clu_6724	0.172664616162835	0.024979383127098	0.0349224499221114	0.00994306679501336
chr10:80773740:80777556:clu_6725	0.155410460077161	0.0920264570039471	0.121498232042264	0.0294717750383166
chr10:80773768:80777556:clu_6725	-0.155410460077161	0.907973542996053	0.878501767957736	-0.0294717750383168
chr10:80796822:80797523:clu_6726	0.186954170614287	0.0473386058735408	0.0591646776801689	0.0118260718066281
chr10:80796822:80797773:clu_6726	-0.0718234079207762	0.665210077367426	0.641830253854492	-0.0233798235129338
chr10:80796822:80798081:clu_6726	-0.0128614672726589	0.0438012649335087	0.0448285676710551	0.00102730273754641
chr10:80797839:80797910:clu_6726	-0.342697764872045	0.104701429937356	0.0770503718895146	-0.0276510580478411
chr10:80797839:80798081:clu_6726	-0.163028017489396	0.0573802730545282	0.0505375654340751	-0.00684270762045309
chr10:80797977:80798081:clu_6726	0.40345648694059	0.0815683488336411	0.126588563470695	0.0450202146370535
chr10:80798751:80801196:clu_6727	-0.149720312211783	0.179966607982237	0.13991280537803	-0.040053802604207
chr10:80798805:80801196:clu_6727	0.149720312211783	0.820033392017763	0.86008719462197	0.0400538026042069
chr10:80826905:80828237:clu_6728	-0.102860421065003	0.906850324048227	0.888064755382018	-0.0187855686662091
chr10:80826905:80828461:clu_6728	0.171884198742224	0.0636938201370288	0.0820968306536537	0.0184030105166249
chr10:80828382:80828461:clu_6728	-0.0690237776772206	0.0294558558147439	0.0298384139643281	0.00038255814958418
chr10:80900550:80900624:clu_6731	0.245705935030582	0.95515512000738	0.972079494516567	0.0169243745091865
chr10:80900550:80900669:clu_6731	-0.245705935030582	0.0448448799926196	0.027920505483433	-0.0169243745091867
chr10:80902900:80903212:clu_6732	-0.136839444917426	0.307661663456674	0.269063732646568	-0.0385979308101059
chr10:80902900:80903450:clu_6732	0.0884280541565061	0.0518513992687637	0.0568034470967225	0.0049520478279588
chr10:80903322:80903450:clu_6732	0.0484113907609197	0.640486937274563	0.67413282025671	0.0336458829821471
chr10:81051083:81051223:clu_6733	-0.071888265528208	0.692929644543787	0.661519963447384	-0.0314096810964035
chr10:81051086:81051223:clu_6733	0.071888265528208	0.307070355456213	0.338480036552616	0.0314096810964036
chr10:81052251:81059918:clu_6734	-0.195747837859393	0.0672738738040446	0.0464934285370552	-0.0207804452669894
chr10:81052251:81060128:clu_6734	0.195747837859393	0.932726126195955	0.953506571462945	0.0207804452669894
chr10:81073365:81075511:clu_6735	0.102487441453942	0.637355686452012	0.610949411799171	-0.026406274652841
chr10:81073365:81076943:clu_6735	0.328563133145772	0.0176391661970246	0.0211975107259287	0.00355834452890413
chr10:81075659:81076943:clu_6735	0.271676740742466	0.311300001380357	0.353411345760215	0.0421113443798579
chr10:81076740:81076943:clu_6735	-0.70272731534218	0.0337051459706067	0.0144417317146857	-0.019263414255921
chr10:81119703:81121043:clu_6736	-0.114430470331105	0.404795239998658	0.351059555990391	-0.0537356840082671
chr10:81119703:81121046:clu_6736	0.114430470331105	0.595204760001342	0.648940444009609	0.0537356840082671
chr10:81179451:81179544:clu_6737	0.0590103898912198	0.988855848082504	0.990084140422251	0.00122829233974719
chr10:81179455:81179544:clu_6737	-0.0590103898912198	0.0111441519174961	0.00991585957774897	-0.00122829233974712
chr10:81180672:81180804:clu_6738	0.160569923093075	0.988060598478292	0.991311598118238	0.00325099963994568
chr10:81180718:81180804:clu_6738	-0.160569923093075	0.0119394015217081	0.0086884018817624	-0.00325099963994575
chr10:81315118:81317326:clu_6739	-0.162764361414015	0.162123412679138	0.127579027846211	-0.0345443848329272
chr10:81315118:81317766:clu_6739	0.272944341792293	0.458332647918819	0.55762242528597	0.0992897773671505
chr10:81317403:81317766:clu_6739	-0.110179980378279	0.379543939402043	0.314798546867819	-0.0647453925342233
chr10:81384578:81385719:clu_6740	-0.0452429037063103	0.858321313235423	0.846956998732796	-0.0113643145026276
chr10:81384626:81385719:clu_6740	0.0452429037063103	0.141678686764576	0.153043001267204	0.0113643145026278
chr10:81488355:81488428:clu_6741	0.0674723048156137	0.28371957889255	0.311923774728459	0.0282041958359092
chr10:81488358:81488428:clu_6741	-0.0674723048156137	0.71628042110745	0.688076225271541	-0.0282041958359093
chr10:81565366:81565472:clu_6742	-0.0445290880472963	0.927812260827853	0.921615435887878	-0.00619682493997564
chr10:81565366:81565475:clu_6742	0.0445290880472963	0.0721877391721468	0.0783845641121225	0.00619682493997567
chr10:82058496:82058683:clu_6745	-0.0738466166562979	0.692736174637341	0.666709081313913	-0.0260270933234278
chr10:82058496:82059517:clu_6745	0.0223379406427133	0.0612869305793715	0.0649394786039298	0.00365254802455827
chr10:82058743:82059517:clu_6745	0.0515086760135846	0.245976894783288	0.268351440082157	0.0223745452988694
chr10:82752604:82754965:clu_6747	0.0249394418940324	0.645901847290526	0.625658365292225	-0.0202434819983009
chr10:82752604:82756702:clu_6747	-0.227944773982627	0.0197047933116383	0.0148223271070261	-0.00488246620461226
chr10:82752619:82754965:clu_6747	0.0723082269531264	0.00862947576718116	0.0087644999820404	0.000135024214859232
chr10:82755095:82756702:clu_6747	0.130697105135468	0.325763883630654	0.350754807618708	0.0249909239880539
chr10:82761913:82763459:clu_6748	0.184702051464286	0.0156628136295988	0.0225045734474516	0.00684175981785281
chr10:82761913:82764004:clu_6748	-0.184702051464286	0.984337186370401	0.977495426552548	-0.00684175981785284
chr10:82859300:82860524:clu_6749	0.188493795788498	0.223067284313692	0.273008884033865	0.0499415997201723
chr10:82859300:82874613:clu_6749	-0.0925621508097361	0.313103211102708	0.289312617547983	-0.023790593554725
chr10:82860630:82874613:clu_6749	-0.0893288322486021	0.367464986316727	0.34064343951957	-0.0268215467971574
chr10:82873012:82874613:clu_6749	-0.00660281273016	0.096364518266872	0.0970350588985821	0.000670540631710112
chr10:83550309:83550881:clu_6750	-0.0131151013375365	0.960971883138971	0.959976138567298	-0.000995744571673285
chr10:83550309:83550887:clu_6750	0.0131151013375364	0.0390281168610287	0.0400238614327021	0.000995744571673403
chr10:83555615:83556001:clu_6751	0.0401421377437774	0.16266626604455	0.17389965847549	0.0112333924309405
chr10:83555615:83556013:clu_6751	-0.0401421377437774	0.83733373395545	0.82610034152451	-0.0112333924309407
chr10:83588203:83590291:clu_6752	-0.00582054654900326	0.0894865595026784	0.0885425799673001	-0.000943979535378253
chr10:83588304:83590291:clu_6752	0.00582054654900326	0.910513440497322	0.9114574200327	0.00094397953537817
chr10:84992264:85001782:clu_6755	0.00841460076649187	0.208721349116435	0.183938765614547	-0.0247825835018879
chr10:84992264:85015076:clu_6755	0.25027178444581	0.536945235079385	0.602661748739036	0.0657165136596509
chr10:85001901:85008657:clu_6755	-0.226659017742359	0.0571587338065868	0.0398196848661497	-0.0173390489404371
chr10:85001901:85015076:clu_6755	0.102338554688996	0.112413117027903	0.108821332523136	-0.00359178450476694
chr10:85009627:85015076:clu_6755	-0.134365922158938	0.0847615649696897	0.0647584682571308	-0.020003096712559
chr10:85901156:85901704:clu_6756	-0.0999514172754698	0.411188594921098	0.42392312119134	0.0127345262702414
chr10:85901156:85902927:clu_6756	0.26641303434243	0.0154851929038029	0.0230288750527983	0.00754368214899535
chr10:85901831:85902927:clu_6756	-0.16646161706696	0.573326212175099	0.553048003755862	-0.0202782084192369
chr10:85903012:85904012:clu_6757	0.276797097264422	0.0417938807295914	0.0705206653781038	0.0287267846485124
chr10:85903012:85904131:clu_6757	-0.276797097264422	0.958206119270409	0.929479334621896	-0.0287267846485124
chr10:85904249:85905349:clu_6758	0.0427750734886341	0.796323131110001	0.809847631745768	0.013524500635767
chr10:85904270:85905349:clu_6758	-0.0427750734886341	0.203676868889999	0.190152368254232	-0.0135245006357669
chr10:85908070:85908307:clu_6759	-0.0171901332187142	0.0850113801731218	0.0856189699290457	0.000607589755923857
chr10:85908070:85910223:clu_6759	-0.0316029218810355	0.842319549737929	0.836200489521296	-0.00611906021663233
chr10:85908359:85910223:clu_6759	0.0487930550997498	0.0726690700889496	0.0781805405496581	0.00551147046070846
chr10:85939119:85941899:clu_6760	-0.463434946087028	0.608799576562874	0.57813417509685	-0.030665401466024
chr10:85939119:85942488:clu_6760	0.823577488248974	0.0041674309650532	0.0143339245281691	0.0101664935631159
chr10:85942018:85942488:clu_6760	-0.360142542161946	0.387032992472072	0.407531900374981	0.0204989079029083
chr10:86031069:86033234:clu_6762	-0.183894177616612	0.757570500573838	0.683870645138624	-0.0736998554352138
chr10:86033150:86033234:clu_6762	0.183894177616612	0.242429499426162	0.316129354861375	0.0736998554352137
chr10:86704396:86705307:clu_6763	-0.472669811824439	0.994193447910673	0.985191070062465	-0.00900237784820768
chr10:86704396:86705534:clu_6763	0.472669811824439	0.00580655208932726	0.0148089299375349	0.00900237784820767
chr10:86820770:86820887:clu_6764	-0.24411813863158	0.134471629366903	0.0870480338970122	-0.0474235954698909
chr10:86820770:86820910:clu_6764	0.24411813863158	0.865528370633097	0.912951966102988	0.0474235954698911
chr10:88093727:88110299:clu_6765	0.191807535015594	0.814972264897928	0.866025331537938	0.0510530666400102
chr10:88093730:88110299:clu_6765	-0.191807535015594	0.185027735102072	0.133974668462062	-0.0510530666400102
chr10:88144095:88146496:clu_6766	-0.0444656560342791	0.300389238923315	0.276586780573652	-0.0238024583496623
chr10:88144095:88146852:clu_6766	0.106386519948355	0.544964950714984	0.583485258055043	0.0385203073400588
chr10:88146648:88146852:clu_6766	-0.0619208639140757	0.154645810361701	0.139927961371305	-0.0147178489903965
chr10:88147072:88148162:clu_6767	0.306436065324232	0.8461538271422	0.910325850751314	0.0641720236091142
chr10:88147169:88148162:clu_6767	-0.306436065324232	0.1538461728578	0.089674149248686	-0.0641720236091141
chr10:88216074:88219250:clu_6768	0.114508605864066	0.759264486979773	0.798616293570729	0.0393518065909558
chr10:88216074:88219253:clu_6768	-0.114508605864066	0.240735513020227	0.201383706429271	-0.0393518065909559
chr10:88432644:88433049:clu_6769	0.0276367554019665	0.748180516135409	0.758450899236515	0.0102703831011062
chr10:88432644:88433137:clu_6769	-0.0276367554019665	0.251819483864591	0.241549100763485	-0.0102703831011062
chr10:88436388:88437435:clu_6770	0.106381929853499	0.0334554117519497	0.0410617358157934	0.00760632406384363
chr10:88436571:88437435:clu_6770	-0.106381929853499	0.96654458824805	0.958938264184207	-0.00760632406384354
chr10:88825498:88825830:clu_6771	-0.271270816852119	0.0379267322499146	0.0224013924648509	-0.0155253397850638
chr10:88825498:88826606:clu_6771	0.271270816852119	0.962073267750085	0.977598607535149	0.0155253397850637
chr10:89433812:89434290:clu_6772	-0.00516317535970558	0.523731001283551	0.521154620535669	-0.00257638074788225
chr10:89433812:89434293:clu_6772	0.00516317535970558	0.476268998716449	0.478845379464331	0.00257638074788219
chr10:89645554:89645677:clu_6773	0.0354925529983837	0.501310052890511	0.519047110826787	0.0177370579362761
chr10:89645557:89645677:clu_6773	-0.0354925529983837	0.498689947109489	0.480952889173213	-0.0177370579362761
chr10:89725903:89726637:clu_6774	0.138080519279639	0.865189777345114	0.894281611987529	0.0290918346424155
chr10:89725953:89726637:clu_6774	-0.138080519279639	0.134810222654886	0.105718388012471	-0.0290918346424155
chr10:89726760:89728141:clu_6775	-0.205370315315166	0.15513777821632	0.108553665043873	-0.0465841131724469
chr10:89726760:89728154:clu_6775	0.205370315315166	0.84486222178368	0.891446334956127	0.0465841131724468
chr10:89728222:89728900:clu_6776	-0.204978053889208	0.319118532962502	0.303216333324347	-0.0159021996381554
chr10:89728222:89732174:clu_6776	0.372306686124613	0.0354342825151942	0.0599702397992589	0.0245359572840647
chr10:89729017:89732174:clu_6776	-0.167328632235405	0.645447184522304	0.636813426876395	-0.00863375764590912
chr10:91118216:91118695:clu_6779	0.152284781488236	0.0179945564085673	0.0242460201523619	0.0062514637437946
chr10:91118216:91118699:clu_6779	-0.152284781488236	0.982005443591433	0.975753979847638	-0.00625146374379471
chr10:91119706:91120625:clu_6780	0.459790677144127	0.00604017453054001	0.0150134351091586	0.00897326057861858
chr10:91119706:91121922:clu_6780	-0.459790677144127	0.99395982546946	0.984986564890841	-0.00897326057861858
chr10:91151797:91152628:clu_6781	-0.125983059176836	0.419206224189421	0.394159891489607	-0.0250463326998135
chr10:91151797:91158748:clu_6781	-0.0666548506943024	0.0244679404100906	0.024412262723825	-5.56776862655796e-05
chr10:91153180:91153278:clu_6781	-0.024367005960321	0.190940291340382	0.198734643247611	0.00779435190722921
chr10:91153180:91158748:clu_6781	0.243843352506488	0.0103207954040522	0.014046607465127	0.00372581206107476
chr10:91153397:91158748:clu_6781	-0.0268384366750285	0.355064748656055	0.36864659507383	0.013581846417775
chr10:91158845:91159338:clu_6782	-0.250569942566767	0.0102200968490924	0.00711458851687076	-0.00310550833222161
chr10:91158845:91164043:clu_6782	0.0881454150521718	0.643408043251659	0.628468438155465	-0.0149396050961941
chr10:91163361:91164043:clu_6782	0.162424527514596	0.346371859899249	0.364416973327665	0.0180451134284156
chr10:91166069:91171038:clu_6783	-0.28707276231057	0.925552659885472	0.875026611157713	-0.0505260487277588
chr10:91166069:91180867:clu_6783	0.28707276231057	0.0744473401145281	0.124973388842287	0.0505260487277587
chr10:93480786:93482250:clu_6784	0.169828017258213	0.326925145718484	0.396125210866798	0.0692000651483141
chr10:93480786:93482962:clu_6784	-0.00353466524486708	0.138135421540087	0.14073391147528	0.00259848993519243
chr10:93482332:93482962:clu_6784	-0.166293352013346	0.534939432741429	0.463140877657922	-0.0717985550835066
chr10:93879573:93880073:clu_6789	0.824129524739579	0.00680997606578117	0.0344139122218814	0.0276039361561003
chr10:93879642:93880073:clu_6789	-0.824129524739579	0.993190023934219	0.965586087778118	-0.0276039361561004
chr10:93887098:93889538:clu_6790	0.0500020005814413	0.0830190932877087	0.0909564627191652	0.00793736943145651
chr10:93887101:93889538:clu_6790	-0.0500020005814413	0.916980906712291	0.909043537280835	-0.00793736943145662
chr10:94200032:94203288:clu_6791	-0.420839608160195	0.754910655187146	0.514372808772059	-0.240537846415086
chr10:94200032:94220681:clu_6791	-0.417994271798037	0.0599021450345328	0.0409317709685785	-0.0189703740659544
chr10:94203375:94220681:clu_6791	0.838833879958232	0.185187199778321	0.444695420259362	0.259508220481041
chr10:95390645:95414831:clu_6792	-0.263970862975381	0.161536114402365	0.10203781293957	-0.0594983014627945
chr10:95413110:95414831:clu_6792	0.263970862975381	0.838463885597635	0.89796218706043	0.0594983014627944
chr10:95415191:95415314:clu_6793	0.13209437845944	0.187716424360238	0.234465738133074	0.0467493137728361
chr10:95415191:95415622:clu_6793	-0.112573006325081	0.0383233416335907	0.0374785510018038	-0.000844790631786829
chr10:95415191:95416000:clu_6793	-0.0181875437912055	0.0411361759516433	0.0442114158874896	0.00307523993584628
chr10:95415191:95416618:clu_6793	-0.173536903426433	0.707668087633704	0.651137561101757	-0.0565305265319468
chr10:95415191:95417142:clu_6793	0.172203075083279	0.0251559704208239	0.0327067338758752	0.00755076345505133
chr10:95490412:95490787:clu_6794	0.239165724498884	0.00886837476694623	0.0128278986140112	0.00395952384706492
chr10:95490412:95493631:clu_6794	-0.134392470910792	0.977135981883838	0.972819403355277	-0.00431657852856138
chr10:95490866:95493631:clu_6794	-0.104773253588092	0.0139956433492153	0.0143526980307118	0.000357054681496424
chr10:95549860:95551449:clu_6795	0.0311626028009827	0.654897173300439	0.668843941287331	0.0139467679868922
chr10:95549863:95551449:clu_6795	-0.0311626028009827	0.345102826699561	0.331156058712669	-0.0139467679868923
chr10:95893433:95893554:clu_6796	-0.0651609711826096	0.327341199759844	0.302239501256776	-0.0251016985030675
chr10:95893433:95894201:clu_6796	0.374505509322036	0.140959423766196	0.202017687834528	0.0610582640683323
chr10:95893660:95894201:clu_6796	0.196513775283122	0.210391645981925	0.252361409175716	0.0419697631937911
chr10:95893665:95894201:clu_6796	-0.712409641453907	0.200359015683453	0.0968418143862039	-0.103517201297249
chr10:95893692:95894201:clu_6796	0.20655132803136	0.120948714808582	0.146539587346775	0.025590872538193
chr10:98914793:98968694:clu_6797	-0.0445916670072245	0.830303847579697	0.817365411432188	-0.012938436147509
chr10:98915371:98968694:clu_6797	0.0445916670072246	0.169696152420303	0.182634588567812	0.0129384361475089
chr10:100451485:100456545:clu_6798	0.0565841674073567	0.038813633175281	0.039501132739199	0.000687499563917969
chr10:100451485:100457048:clu_6798	0.059885064298399	0.834300790916035	0.851885976799574	0.0175851858835385
chr10:100456625:100457048:clu_6798	-0.116469231705756	0.126885575908684	0.108612890461227	-0.0182726854474567
chr10:100478022:100485051:clu_6799	0.306812590372563	0.0743949103672806	0.129824393052203	0.0554294826849223
chr10:100478022:100487162:clu_6799	-0.365875844002159	0.828353946824487	0.737707411657566	-0.0906465351669208
chr10:100485125:100487162:clu_6799	0.0590632536295962	0.0972511428082326	0.132468195290231	0.0352170524819984
chr10:105797319:105823160:clu_6800	-0.172463691551055	0.908167188087177	0.875067938346445	-0.033099249740732
chr10:105821204:105823160:clu_6800	0.172463691551055	0.0918328119128228	0.124932061653555	0.0330992497407321
chr10:108251944:108252757:clu_6801	0.0568247092757623	0.488481117362749	0.509554162963595	0.021073045600846
chr10:108251944:108253325:clu_6801	-0.0586864091384018	0.251753814071797	0.233966022077454	-0.0177877919943425
chr10:108252924:108253325:clu_6801	0.00186169986263954	0.259765068565455	0.256479814958951	-0.0032852536065035
chr10:110935316:110937737:clu_6802	0.173094961409604	0.399388382459689	0.41213967481206	0.0127512923523709
chr10:110935316:110938637:clu_6802	-0.305577287876684	0.0206565037449715	0.0132075144907733	-0.00744898925419821
chr10:110937866:110938637:clu_6802	0.13248232646708	0.57995511379534	0.574652810697167	-0.0053023030981727
chr10:110961137:110962297:clu_6803	-0.295830247721433	0.251303410290191	0.18079983279493	-0.0705035774952601
chr10:110961137:110967684:clu_6803	0.104243983133712	0.589751715608921	0.633022120026216	0.0432704044172955
chr10:110962404:110967684:clu_6803	0.191586264587721	0.158944874100889	0.186178047178853	0.0272331730779646
chr10:111481316:111485499:clu_6805	-0.456986211700334	0.860827550495881	0.753185991973093	-0.107641558522789
chr10:111481316:111490028:clu_6805	0.162306065262954	0.0495668988200531	0.0805625200374911	0.030995621217438
chr10:111486746:111490028:clu_6805	0.29468014643738	0.0896055506840655	0.166251487989416	0.0766459373053508
chr10:111490457:111491009:clu_6806	1.02897002439281	0.308744325836596	0.777636160423786	0.46889183458719
chr10:111490457:111491012:clu_6806	-1.02897002439281	0.691255674163404	0.222363839576214	-0.46889183458719
chr10:111494824:111495051:clu_6807	0.209740355553212	0.00771542917914692	0.0116894862443024	0.00397405706515546
chr10:111494824:111495325:clu_6807	-0.209740355553212	0.992284570820853	0.988310513755698	-0.00397405706515552
chr10:111495375:111496040:clu_6808	0.0260880349746053	0.978039095140095	0.979132251590707	0.00109315645061192
chr10:111495375:111496043:clu_6808	-0.0260880349746053	0.0219609048599047	0.0208677484092927	-0.00109315645061199
chr10:115212807:115217562:clu_6809	0.399312373573135	0.953286010742012	0.978426839561281	0.0251408288192687
chr10:115216298:115217562:clu_6809	-0.399312373573135	0.0467139892579878	0.0215731604387191	-0.0251408288192686
chr10:115403320:115404197:clu_6811	-0.0518221180706379	0.0845135782291078	0.0768321741283102	-0.0076814041007976
chr10:115403320:115404200:clu_6811	0.0518221180706379	0.915486421770892	0.92316782587169	0.00768140410079754
chr10:115412466:115413962:clu_6812	-0.233883773385087	0.891287147653141	0.83701571771491	-0.0542714299382309
chr10:115412589:115413962:clu_6812	0.233883773385087	0.108712852346859	0.16298428228509	0.0542714299382308
chr10:116498242:116498338:clu_6813	0.363699363715205	0.969297746566855	0.984926585018044	0.0156288384511889
chr10:116498242:116498351:clu_6813	-0.363699363715205	0.0307022534331449	0.0150734149819561	-0.0156288384511889
chr10:116501317:116504035:clu_6814	-0.154176076736054	0.109025956553686	0.10613706589554	-0.00288889065814585
chr10:116501317:116517317:clu_6814	-0.07739876455295	0.0057330469827601	0.00602652046645658	0.000293473483696485
chr10:116507188:116517317:clu_6814	-0.0483826003401054	0.145828809155866	0.157806912990522	0.0119781038346555
chr10:116507188:116527827:clu_6814	0.285488027211743	0.00691323158817618	0.0104462874425712	0.00353305585439499
chr10:116507188:116549033:clu_6814	0.0612798236333469	0.00623761495138875	0.00753229017935615	0.0012946752279674
chr10:116517383:116527827:clu_6814	-0.168710729868566	0.293291281087595	0.281399942786668	-0.011891338300927
chr10:116517383:116549033:clu_6814	-0.212087909793454	0.0502139199505193	0.0461328736831876	-0.00408104626733177
chr10:116517383:116581453:clu_6814	0.167405662784424	0.00322101996755733	0.00432505628826733	0.00110403632071
chr10:116527949:116537221:clu_6814	-0.0635496534075474	0.0196160051069506	0.0209077016130916	0.00129169650614097
chr10:116527949:116549033:clu_6814	-0.185783554547392	0.23363309368592	0.220365994882312	-0.013267098803608
chr10:116527949:116581453:clu_6814	0.695565388700128	0.00384702319822777	0.00875991730905625	0.00491289411082847
chr10:116537278:116549033:clu_6814	-0.176108652712731	0.0183573203223274	0.0174832135089926	-0.000874106813334805
chr10:116549105:116581453:clu_6814	-0.138072382025927	0.0445629501409759	0.0440864218317368	-0.000476528309239034
chr10:116549175:116581453:clu_6814	0.0145314216550866	0.0595187273080497	0.0685898011222422	0.00907107381419252
chr10:116919651:116928189:clu_6815	-0.0952755923662423	0.48814399905929	0.430006980600445	-0.058137018458845
chr10:116919651:116937397:clu_6815	-0.0509189759580896	0.0201860515285353	0.0185884322286451	-0.00159761929989027
chr10:116928284:116937397:clu_6815	0.146194568324332	0.491669949412174	0.55140458717091	0.0597346377587353
chr10:117055235:117056040:clu_6816	-0.199215626201028	0.993909324743496	0.990954988944755	-0.00295433579874049
chr10:117055381:117056040:clu_6816	0.199215626201028	0.00609067525650451	0.00904501105524492	0.00295433579874041
chr10:117063050:117063160:clu_6817	0.134746112873498	0.00859447565275742	0.00778181265562879	-0.000812662997128628
chr10:117063050:117063706:clu_6817	0.23818855892008	0.984278109697786	0.988333908070353	0.00405579837256753
chr10:117063139:117063706:clu_6817	-0.372934671793579	0.00712741464945695	0.00388427927401814	-0.0032431353754388
chr10:117217299:117217429:clu_6818	-0.037495828069056	0.644845181465936	0.644845377089294	1.95623357401864e-07
chr10:117217299:117220333:clu_6818	0.0888285798425329	0.0328866079208806	0.0373148075117699	0.00442819959088932
chr10:117217521:117220333:clu_6818	-0.0513327517734769	0.322268210613183	0.317839815398936	-0.00442839521424682
chr10:117349467:117355935:clu_6819	-0.300684868784621	0.9789599168296	0.966705904657603	-0.0122540121719968
chr10:117349501:117355935:clu_6819	-0.00670286140662279	0.00996133556749539	0.0131984154655088	0.00323707989801337
chr10:117355852:117355935:clu_6819	0.307387730191244	0.0110787476029046	0.0200956798768878	0.00901693227398321
chr10:117356124:117358993:clu_6820	-0.0176639577291548	0.706547524176089	0.699169632223428	-0.00737789195266092
chr10:117356127:117358993:clu_6820	0.0176639577291549	0.293452475823911	0.300830367776572	0.00737789195266081
chr10:117361360:117361774:clu_6821	0.263886786415563	0.0914907821532625	0.118207951822208	0.026717169668946
chr10:117361360:117362014:clu_6821	0.0277405059116762	0.746725133938407	0.761856355664393	0.0151312217259865
chr10:117361884:117362014:clu_6821	-0.291627292327239	0.161784083908331	0.119935692513398	-0.0418483913949323
chr10:117367988:117376839:clu_6822	0.141538602581315	0.925879584739986	0.943113597001461	0.0172340122614748
chr10:117367988:117377578:clu_6822	-0.141538602581315	0.0741204152600139	0.0568864029985391	-0.0172340122614748
chr10:117690785:117691145:clu_6823	-0.111758595609463	0.379655762223228	0.366593216504364	-0.0130625457188642
chr10:117690785:117692582:clu_6823	0.170967892286163	0.00792516319323893	0.0101528786672297	0.00222771547399078
chr10:117691222:117692582:clu_6823	-0.0592092966766997	0.612419074583533	0.623253904828407	0.0108348302448735
chr10:117695068:117695953:clu_6824	0.0211812692630088	0.571335369418031	0.587127122662613	0.0157917532445822
chr10:117695068:117696381:clu_6824	0.0237711353382266	0.00804094729913761	0.00828462801341176	0.00024368071427415
chr10:117696049:117696381:clu_6824	-0.0449524046012355	0.420623683282832	0.404588249323975	-0.0160354339588561
chr10:117705229:117709654:clu_6825	-0.269495625801669	0.0169939944884033	0.0120042769732919	-0.00498971751511144
chr10:117705229:117709700:clu_6825	0.0873987849260094	0.542693194454421	0.547762356039919	0.00506916158549786
chr10:117705229:117709946:clu_6825	0.137241339562455	0.152937640617628	0.16225516853995	0.00931752792232168
chr10:117709784:117709946:clu_6825	0.0448555013132043	0.287375170439547	0.277978198446839	-0.00939697199270811
chr10:117766403:117768254:clu_6826	0.0518188853375072	0.021465055664472	0.0237533329271151	0.00228827726264305
chr10:117766403:117770188:clu_6826	-0.0518188853375072	0.978534944335528	0.976246667072885	-0.00228827726264302
chr10:117782060:117784995:clu_6827	-0.151520924923128	0.974258931130302	0.96546203196112	-0.0087968991691828
chr10:117784436:117784995:clu_6827	0.151520924923128	0.0257410688696976	0.0345379680388805	0.0087968991691829
chr10:117790055:117792604:clu_6828	0.0390353152284503	0.0234795197834286	0.0253377270841552	0.00185820730072656
chr10:117790558:117792604:clu_6828	-0.0390353152284503	0.976520480216571	0.974662272915845	-0.00185820730072661
chr10:120146629:120165041:clu_6830	0.0118661892276244	0.0968801113196872	0.0989765183919882	0.00209640707230099
chr10:120146629:120165093:clu_6830	-0.0118661892276244	0.903119888680313	0.901023481608012	-0.00209640707230074
chr10:120170382:120170930:clu_6831	-0.088150992989003	0.116737830248858	0.0997510820656208	-0.0169867481832367
chr10:120170382:120176231:clu_6831	0.088150992989003	0.883262169751142	0.900248917934379	0.0169867481832369
chr10:120227123:120227974:clu_6832	0.0012480084159014	0.928236193816289	0.928402285269383	0.000166091453093431
chr10:120227549:120227974:clu_6832	-0.0012480084159014	0.0717638061837105	0.0715977147306172	-0.000166091453093362
chr10:121572024:121576274:clu_6833	0.0284202527791061	0.94681719419763	0.94960773982051	0.0027905456228805
chr10:121572024:121576278:clu_6833	-0.0284202527791061	0.0531828058023702	0.0503922601794897	-0.00279054562288049
chr10:121609735:121611476:clu_6834	0.226982282320853	0.974939131390746	0.983936820047626	0.00899768865687933
chr10:121609889:121611476:clu_6834	-0.226982282320853	0.0250608686092536	0.0160631799523744	-0.0089976886568792
chr10:121611712:121613223:clu_6835	-0.0815289410975649	0.692203611519299	0.717707951022852	0.0255043395035534
chr10:121611712:121613487:clu_6835	0.318150896954637	0.0136746928852388	0.0211451235142073	0.00747043062896845
chr10:121613391:121613487:clu_6835	-0.236621955857072	0.294121695595462	0.26114692546294	-0.0329747701325217
chr10:121615147:121616615:clu_6836	0.0267121375437076	0.0714102859804725	0.0703039875324013	-0.00110629844807117
chr10:121615217:121616615:clu_6836	-0.0781665815758762	0.0603938658733548	0.0535382001614215	-0.00685566571193334
chr10:121615223:121616615:clu_6836	0.0514544440321686	0.868195848146173	0.876157812306177	0.0079619641600045
chr10:121622991:121626105:clu_6837	0.197223408513361	0.451986832861228	0.50157335415426	0.0495865212930315
chr10:121622991:121626130:clu_6837	-0.110122122076383	0.140032403255298	0.114276978172247	-0.0257554250830508
chr10:121622991:121628632:clu_6837	0.0464790133016416	0.37468219854989	0.357605569754663	-0.0170766287952278
chr10:121626868:121628632:clu_6837	-0.133580299738619	0.0332985653335832	0.0265440979188303	-0.00675446741475292
chr10:122089049:122090460:clu_6838	-0.2060730073634	0.576359990682999	0.596042872323196	0.0196828816401968
chr10:122089049:122094590:clu_6838	0.54216087910027	0.015080034627431	0.0329564071885015	0.0178763725610705
chr10:122090774:122094590:clu_6838	-0.336087871736869	0.40855997468957	0.371000720488302	-0.0375592542012673
chr10:123002838:123006012:clu_6839	0.388190685369077	0.121680868624739	0.231434864369955	0.109753995745216
chr10:123002903:123006012:clu_6839	-0.388190685369077	0.878319131375261	0.768565135630045	-0.109753995745217
chr10:123146938:123150962:clu_6840	0.143175477023747	0.038811778732844	0.0462872251714828	0.00747544643863875
chr10:123146938:123153041:clu_6840	-0.0170185962539234	0.432095304452105	0.439041672897107	0.00694636844500213
chr10:123146938:123163593:clu_6840	-0.000795514616808865	0.266832427888516	0.275556335283004	0.00872390739448797
chr10:123153127:123163593:clu_6840	-0.125361366153015	0.262260488926536	0.239114766648407	-0.0231457222781288
chr10:127063759:127064220:clu_6843	-0.0645432877551414	0.49206651012292	0.494588755502393	0.00252224537947249
chr10:127063759:127064585:clu_6843	0.151281302796097	0.0230166444083444	0.0287074004364073	0.00569075602806296
chr10:127064453:127064585:clu_6843	-0.0867380150409552	0.484916845468736	0.4767038440612	-0.0082130014075355
chr10:127459575:127462188:clu_6845	0.0231938323668931	0.643391401452131	0.683488848680814	0.0400974472286839
chr10:127459575:127464982:clu_6845	0.267889162569505	0.0685764298955125	0.0930466805750791	0.0244702506795667
chr10:127462283:127464982:clu_6845	-0.291082994936398	0.288032168652357	0.223464470744106	-0.0645676979082505
chr10:127521106:127522288:clu_6846	-0.174710136394786	0.12655663589426	0.0926942004822193	-0.0338624354120406
chr10:127521115:127522288:clu_6846	0.174710136394786	0.87344336410574	0.907305799517781	0.0338624354120407
chr10:127689298:127690861:clu_6848	-0.238298174161735	0.277339320652954	0.19243044927662	-0.0849088713763333
chr10:127689444:127690861:clu_6848	0.238298174161735	0.722660679347046	0.80756955072338	0.0849088713763332
chr10:128023919:128026518:clu_6849	0.0720479236303232	0.397591954504711	0.372157990807241	-0.0254339636974705
chr10:128023919:128027053:clu_6849	-0.264280202849685	0.0207795270328771	0.0138950453839468	-0.00688448164893032
chr10:128026587:128027053:clu_6849	0.192232279219362	0.581628518462411	0.613946963808812	0.0323184453464009
chr10:128035683:128036420:clu_6850	-0.144963598707495	0.00897705401811306	0.00691003896930109	-0.00206701504881197
chr10:128035683:128036489:clu_6850	0.119236886971616	0.986356646765945	0.988829573533119	0.00247292676717348
chr10:128036260:128036489:clu_6850	0.0257267117358792	0.00466629921594162	0.00426038749758007	-0.000405911718361555
chr10:128036560:128046168:clu_6851	-0.0270939273467386	0.418261267960166	0.405979101006931	-0.0122821669532349
chr10:128036560:128046729:clu_6851	0.00340617229959428	0.00243425094776416	0.00243594456387616	1.69361611200266e-06
chr10:128046253:128046729:clu_6851	0.0236877550471443	0.57930448109207	0.591584954429192	0.0122804733371228
chr10:128069285:128072068:clu_6852	0.163986850766977	0.0845348653465658	0.0926136361521463	0.00807877080558042
chr10:128070232:128072068:clu_6852	-0.425102168496824	0.538829816437482	0.327531127021186	-0.211298689416296
chr10:128070232:128074222:clu_6852	-0.423905642074951	0.0929674851879496	0.0565785337046502	-0.0363889514832994
chr10:128072157:128074222:clu_6852	0.685020959804798	0.283667833028002	0.523276703122017	0.239608870094015
chr10:128074284:128075338:clu_6853	-0.0243674830097128	0.971977279322676	0.970618886605338	-0.00135839271733795
chr10:128074288:128075338:clu_6853	0.0243674830097129	0.0280227206773241	0.0293811133946622	0.00135839271733805
chr10:128096523:128108894:clu_6854	-0.0821165916401061	0.287843037518815	0.255380986703416	-0.0324620508153989
chr10:128097060:128108894:clu_6854	0.0821165916401061	0.712156962481185	0.744619013296584	0.032462050815399
chr10:128112767:128113460:clu_6855	0.190832125533514	0.224829591785015	0.298159856107421	0.0733302643224054
chr10:128112767:128113463:clu_6855	-0.190832125533514	0.775170408214985	0.701840143892579	-0.0733302643224053
chr10:128123988:128124107:clu_6856	0.136676890059456	0.910356445659666	0.930302717153378	0.0199462714937119
chr10:128124024:128124107:clu_6856	-0.136676890059456	0.0896435543403336	0.0696972828466217	-0.0199462714937118
chr10:128125645:128126018:clu_6857	0.0915693521710435	0.849506742586592	0.871454004091396	0.0219472615048036
chr10:128125645:128126021:clu_6857	-0.0915693521710435	0.150493257413408	0.128545995908604	-0.0219472615048037
chr10:128232175:128239834:clu_6858	-0.145089954095315	0.933458340575628	0.913004801936647	-0.0204535386389806
chr10:128232175:128239842:clu_6858	0.145089954095315	0.0665416594243724	0.0869951980633529	0.0204535386389805
chr10:128250110:128250285:clu_6859	0.0624144168012109	0.774426903548519	0.795484541512282	0.021057637963763
chr10:128250110:128250288:clu_6859	-0.0624144168012109	0.225573096451481	0.204515458487718	-0.0210576379637631
chr10:128252088:128252192:clu_6860	-0.0525208205318447	0.697472597766048	0.674860070893783	-0.022612526872265
chr10:128252088:128252195:clu_6860	0.0525208205318447	0.302527402233952	0.325139929106217	0.0226125268722651
chr10:128315236:128315487:clu_6862	-0.134572194450085	0.421078806058938	0.357210800562021	-0.0638680054969163
chr10:128315236:128315514:clu_6862	0.134572194450085	0.578921193941062	0.642789199437979	0.0638680054969165
chr10:128492402:128492602:clu_6863	-0.0387652665041706	0.297639026742213	0.288437778061425	-0.00920124868078787
chr10:128492402:128493539:clu_6863	0.0336391965658764	0.0127787089282285	0.0133135570109542	0.000534848082725775
chr10:128492745:128493539:clu_6863	0.00512606993829429	0.689582264329559	0.698248664927621	0.00866640059806212
chr10:128546891:128547171:clu_6864	0.0658904188123994	0.332120428541469	0.361968746190913	0.0298483176494435
chr10:128546891:128547694:clu_6864	-0.0658904188123994	0.667879571458531	0.638031253809087	-0.0298483176494436
chr10:128548429:128548658:clu_6865	-0.126532248696851	0.676676514183823	0.6726233821143	-0.00405313206952351
chr10:128548429:128548949:clu_6865	0.238221757464417	0.00280113037833015	0.00400991191464404	0.0012087815363139
chr10:128548680:128548949:clu_6865	-0.111689508767566	0.320522355437847	0.323366705971056	0.00284435053320958
chr10:128548971:128549088:clu_6866	-0.282637716664951	0.0771220840346937	0.0453306036462004	-0.0317914803884934
chr10:128548973:128549088:clu_6866	0.282637716664951	0.922877915965306	0.9546693963538	0.0317914803884933
chr10:128560737:128560919:clu_6867	-0.126455360204212	0.591969199546987	0.595842832205111	0.00387363265812424
chr10:128560737:128562827:clu_6867	0.271674216310315	0.00213465612278004	0.00319938135900844	0.0010647252362284
chr10:128560982:128562827:clu_6867	-0.145218856106103	0.405896144330233	0.40095778643588	-0.00493835789435276
chr10:128563135:128563224:clu_6868	-0.0650972119903871	0.491913494178772	0.491582315015264	-0.000331179163507833
chr10:128563135:128563577:clu_6868	0.132294167388571	0.00789508879285234	0.00961148560241917	0.00171639680956683
chr10:128563329:128563577:clu_6868	-0.0671969553981835	0.500191417028376	0.498806199382317	-0.00138521764605898
chr10:128563705:128565740:clu_6869	-0.431415107913402	0.996476377403222	0.99168962635705	-0.00478675104617221
chr10:128563705:128565769:clu_6869	0.431415107913402	0.00352362259677765	0.00831037364294983	0.00478675104617218
chr10:128624636:128625207:clu_6870	0.026065002413221	0.5621378597807	0.574434272551694	0.0122964127709939
chr10:128624636:128626063:clu_6870	-0.00181385873855796	0.00372233086059479	0.00369917472356155	-2.31561370332362e-05
chr10:128625337:128626063:clu_6870	-0.024251143674663	0.434139809358705	0.421866552724744	-0.0122732566339607
chr10:128699675:128699976:clu_6871	-0.125334445943732	0.324876096472318	0.276195803377493	-0.0486802930948254
chr10:128699675:128701343:clu_6871	0.150025476808969	0.496248714909097	0.555630410469065	0.0593816955599683
chr10:128700119:128701343:clu_6871	-0.0246910308652362	0.178875188618585	0.168173786153442	-0.0107014024651429
chr10:128747998:128765147:clu_6872	0.272303933916794	0.758206391500985	0.815850570402336	0.0576441789013509
chr10:128748566:128765147:clu_6872	0.0652947402412843	0.147423940083367	0.128969864618166	-0.018454075465201
chr10:128750337:128765147:clu_6872	-0.337598674158079	0.0943696684156477	0.0551795649794979	-0.0391901034361498
chr10:128765240:128765610:clu_6873	-0.0144695785488867	0.885415368634607	0.882446439598533	-0.00296892903607437
chr10:128765391:128765610:clu_6873	0.0144695785488867	0.114584631365393	0.117553560401467	0.0029689290360744
chr10:128820105:128820261:clu_6874	0.279840215865311	0.516970761556075	0.583904453456424	0.0669336919003488
chr10:128820105:128821542:clu_6874	-0.204298111841355	0.0891667260406617	0.062061179170213	-0.0271055468704487
chr10:128820435:128821542:clu_6874	-0.296917890730904	0.152150733416309	0.0965310418262959	-0.0556196915900129
chr10:128820514:128821542:clu_6874	0.221375786706948	0.241711778986954	0.257503325547067	0.0157915465601129
chr10:128821971:128824779:clu_6875	-0.233307302628775	0.129958617772904	0.0759370849329682	-0.0540215328399361
chr10:128821971:128833312:clu_6875	0.468544047141643	0.699497066243216	0.824602986853744	0.125105920610528
chr10:128824831:128833312:clu_6875	-0.235236744512868	0.17054431598388	0.0994599282132876	-0.0710843877705922
chr10:128833411:128838444:clu_6876	-0.686501147474567	0.551195086153709	0.237306843725233	-0.313888242428475
chr10:128833411:128838447:clu_6876	0.686501147474567	0.448804913846292	0.762693156274767	0.313888242428475
chr11:3124124:3125788:clu_5820	-0.248138721434897	0.21221695914917	0.229273069252887	0.0170561101037175
chr11:3124124:3127479:clu_5820	-0.122407059921952	0.0252287060764154	0.0309081137229506	0.00567940764653521
chr11:3126058:3127479:clu_5820	-0.234541968669268	0.324944931329812	0.355867001733054	0.0309220704032421
chr11:3126058:3128929:clu_5820	-0.203270853883961	0.0319034113688061	0.0360492263424969	0.00414581497369085
chr11:3127644:3128929:clu_5820	-0.582054725889679	0.398600276499944	0.308384594894398	-0.0902156816055469
chr11:3127644:3159498:clu_5820	1.39041332979976	0.00710571557585271	0.0395179940542138	0.0324122784783611
chr11:3129336:3129765:clu_5821	0.220690980413622	0.0127695153434051	0.0192363388447458	0.00646682350134068
chr11:3129520:3129765:clu_5821	-0.211099460261123	0.75868792114947	0.742141928297875	-0.0165459928515955
chr11:3129520:3130153:clu_5821	0.148878790714698	0.00803956603698043	0.011271792188603	0.00323222615162255
chr11:3129911:3130153:clu_5821	-0.158470310867198	0.220502997470144	0.227349940668776	0.00684694319863241
chr11:3153498:3155399:clu_5823	-0.305340686672592	0.612193804895884	0.473710971917234	-0.13848283297865
chr11:3153498:3164557:clu_5823	-0.0391556867970112	0.102572730224994	0.103575992959448	0.00100326273445445
chr11:3160146:3164557:clu_5823	0.344496373469603	0.285233464879122	0.422713035123317	0.137479570244196
chr11:3164713:3165576:clu_5824	0.0985031860123154	0.287720007696173	0.31805454318394	0.030334535487767
chr11:3164713:3170587:clu_5824	-0.0549095660349264	0.104972795767073	0.0995364145291526	-0.00543638123792034
chr11:3165678:3170587:clu_5824	-0.0435936199773889	0.607307196536754	0.582409042286907	-0.0248981542498466
chr11:3170704:3177427:clu_5825	-0.0336227086713105	0.158344294806149	0.135215368898495	-0.0231289259076547
chr11:3170704:3179397:clu_5825	-0.064849148020972	0.0486234258636679	0.0402446098525233	-0.00837881601114464
chr11:3170704:3186065:clu_5825	-0.470035708312273	0.040026280293489	0.0220921056694836	-0.0179341746240054
chr11:3177521:3179397:clu_5825	0.179405123499788	0.264514729101063	0.279505468475054	0.0149907393739908
chr11:3179507:3186065:clu_5825	0.190917342846751	0.387111558943145	0.413786465984822	0.0266749070416779
chr11:3185974:3186065:clu_5825	0.198185098658017	0.101379710992486	0.109155981119622	0.00777627012713594
chr11:3187410:3188941:clu_5826	-0.0411393646747363	0.435764824728536	0.453126293708058	0.017361468979522
chr11:3187410:3193360:clu_5826	0.219358327317469	0.0797867241764833	0.107654066101169	0.0278673419246855
chr11:3189056:3193360:clu_5826	-0.178218962642733	0.484448451094981	0.439219640190773	-0.0452288109042076
chr11:3230101:3233988:clu_5827	-0.0975250010896144	0.403311384586711	0.369259556564251	-0.0340518280224602
chr11:3230101:3234462:clu_5827	0.144199649027891	0.276077936557435	0.321886412413947	0.0458084758565118
chr11:3234059:3234462:clu_5827	-0.0466746479382765	0.320610678855854	0.308854031021802	-0.0117566478340516
chr11:3293343:3294456:clu_5828	0.0469593141103645	0.389171018084757	0.411715157681146	0.0225441395963885
chr11:3293343:3299034:clu_5828	-0.0469593141103645	0.610828981915243	0.588284842318854	-0.0225441395963887
chr11:3299205:3306288:clu_5829	-0.123047388282551	0.179050030014837	0.163779241582737	-0.0152707884321004
chr11:3299205:3307648:clu_5829	-0.0425695271439688	0.723514942546603	0.717270638678486	-0.00624430386811703
chr11:3306360:3307648:clu_5829	0.16561691542652	0.0974350274385597	0.118950119738777	0.0215150923002174
chr11:3360586:3370969:clu_5830	-0.0132304625247958	0.853871345753687	0.850538670028833	-0.00333267572485385
chr11:3360586:3392917:clu_5830	0.0132304625247957	0.146128654246313	0.149461329971167	0.00333267572485388
chr11:3426678:3428884:clu_5831	0.0538336662100117	0.535776543481111	0.549027942449272	0.0132513989681607
chr11:3426678:3432400:clu_5831	-0.122053509974007	0.175578625092501	0.150902198085927	-0.0246764270065742
chr11:3428902:3432400:clu_5831	0.0682198437639956	0.288644831426387	0.300069859464801	0.0114250280384136
chr11:3537436:3537636:clu_5832	-0.189345012987458	0.260095639416985	0.197392834899885	-0.0627028045171006
chr11:3537436:3539112:clu_5832	0.198781094245134	0.620025421535386	0.693695434221459	0.0736700126860732
chr11:3537743:3539112:clu_5832	-0.00943608125767534	0.119878939047629	0.108911730878657	-0.0109672081689725
chr11:3684745:3684838:clu_5834	0.023406831625609	0.654450225318481	0.664959005585787	0.0105087802673054
chr11:3684748:3684838:clu_5834	-0.023406831625609	0.345549774681519	0.335040994414213	-0.0105087802673056
chr11:3976897:3977016:clu_5836	0.0653143282213097	0.960538172713785	0.965202372196405	0.00466419948262087
chr11:3976897:3977081:clu_5836	-0.0653143282213097	0.0394618272862154	0.0347976278035946	-0.00466419948262085
chr11:4171136:4171268:clu_5837	-0.105326984304507	0.0150624653325282	0.00920445345763883	-0.00585801187488932
chr11:4171136:4173080:clu_5837	0.407733352947734	0.956836686588121	0.976695164375568	0.0198584777874468
chr11:4171355:4173080:clu_5837	-0.302406368643227	0.0281008480793506	0.0141003821667932	-0.0140004659125574
chr11:4485451:4485879:clu_5839	-0.0236522509975925	0.245488274798871	0.241020519939855	-0.00446775485901602
chr11:4485451:4487234:clu_5839	-0.0218801857169495	0.50832681338092	0.499960716672146	-0.00836609670877336
chr11:4485989:4487234:clu_5839	0.045532436714542	0.246184911820209	0.259018763387999	0.0128338515677893
chr11:4702220:4703904:clu_5841	-0.0597901720571009	0.122951795504568	0.111730798115208	-0.0112209973893606
chr11:4702220:4704157:clu_5841	0.0540088079832041	0.776987151659446	0.791177871889007	0.0141907202295612
chr11:4703989:4704157:clu_5841	0.00578136407389682	0.100061052835986	0.0970913299957854	-0.00296972284020075
chr11:4768273:4780578:clu_5842	0.00413079709439001	0.336864414318655	0.343515124889203	0.00665071057054739
chr11:4768273:4782187:clu_5842	0.0525985907174184	0.182088277046809	0.194904564554703	0.0128162875078932
chr11:4780622:4782187:clu_5842	-0.0567293878118084	0.481047308634535	0.461580310556095	-0.0194669980784406
chr11:4794917:4799861:clu_5843	-0.0198429124539595	0.546151110568843	0.541758548420873	-0.00439256214797012
chr11:4794917:4803678:clu_5843	0.0302238091180071	0.0906734992327469	0.0945620826799069	0.00388858344716006
chr11:4799995:4803678:clu_5843	-0.0103808966640476	0.36317539019841	0.36367936889922	0.000503978700810148
chr11:4803753:4803953:clu_5844	-0.0183464404018958	0.0340307919788727	0.0320605017131226	-0.00197029026575016
chr11:4803753:4806254:clu_5844	0.0826674240271044	0.36862063881437	0.384191426770216	0.015570787955846
chr11:4803753:4808257:clu_5844	-0.085607365298065	0.0177863031482297	0.0156665330642148	-0.00211977008401485
chr11:4806336:4808257:clu_5844	0.0212863816728565	0.579562266058527	0.568081538452446	-0.011480727606081
chr11:4816165:4818505:clu_5845	-0.156718224581172	0.429875579883404	0.405031353267081	-0.0248442266163226
chr11:4816165:4820368:clu_5845	0.232121984914288	0.0333950655903413	0.0464193790334252	0.0130243134430839
chr11:4818627:4820368:clu_5845	-0.0754037603331159	0.536729354526255	0.548549267699493	0.0118199131732386
chr11:5062326:5062415:clu_5846	-0.0933174036277565	0.442515703365318	0.435056040510943	-0.00745966285437527
chr11:5062326:5062594:clu_5846	0.236379302276968	0.100665898868469	0.13762088676777	0.0369549878993003
chr11:5062511:5062594:clu_5846	-0.143061898649212	0.456818397766212	0.427323072721287	-0.0294953250449251
chr11:5070103:5070228:clu_5847	0.00417559231041581	0.985786244775884	0.98590278580158	0.000116541025695693
chr11:5070121:5070228:clu_5847	-0.00417559231041581	0.0142137552241158	0.0140972141984201	-0.000116541025695679
chr11:5091982:5093681:clu_5848	-0.120450668526361	0.984362636709547	0.980187481818134	-0.00417515489141274
chr11:5091985:5093681:clu_5848	0.120450668526361	0.0156373632904534	0.0198125181818661	0.00417515489141266
chr11:5079519:5082253:clu_5849	0.0886451162755779	0.601272797867265	0.64292023833977	0.0416474404725048
chr11:5079522:5082253:clu_5849	-0.0886451162755779	0.398727202132735	0.35707976166023	-0.0416474404725047
chr11:5797175:5797284:clu_5852	-0.0097716217835844	0.430734741725625	0.425949323161892	-0.00478541856373355
chr11:5797175:5797287:clu_5852	0.0097716217835844	0.569265258274375	0.574050676838108	0.00478541856373349
chr11:5876989:5878188:clu_5853	-0.0165886200144545	0.531831125563845	0.523562457584936	-0.00826866797890857
chr11:5876989:5878192:clu_5853	0.0165886200144545	0.468168874436155	0.476437542415064	0.00826866797890857
chr11:6113431:6125418:clu_5855	0.0040262266524004	0.610863377725911	0.604030197612293	-0.00683318011361767
chr11:6113431:6150495:clu_5855	0.124952313442024	0.014191966213063	0.0158370636661585	0.0016450974530955
chr11:6119522:6125418:clu_5855	-0.16351532570606	0.0114861503014396	0.00960564838184273	-0.00188050191959687
chr11:6125561:6150495:clu_5855	0.0345367856116354	0.363458505759587	0.370527090339706	0.007068584580119
chr11:6313979:6316765:clu_5856	0.0094169217227684	0.152920786771154	0.155376427419695	0.00245564064854062
chr11:6313979:6316978:clu_5856	-0.0094169217227684	0.847079213228846	0.844623572580305	-0.00245564064854076
chr11:6316855:6334533:clu_5857	-0.0236822040776438	0.113875432467619	0.109182694078129	-0.00469273838948971
chr11:6317080:6334533:clu_5857	0.0236822040776438	0.886124567532381	0.890817305921871	0.00469273838948969
chr11:6397686:6398262:clu_5859	-0.189072793395778	0.35249539195132	0.347522344451525	-0.00497304749979466
chr11:6397686:6398556:clu_5859	0.40092073511832	0.0349552920185372	0.0621688963753498	0.0272136043568126
chr11:6398339:6398556:clu_5859	-0.211847941722541	0.612549316030143	0.590308759173125	-0.022240556857018
chr11:6429225:6433724:clu_5860	-0.0915081964805497	0.459363110557836	0.442790472846226	-0.0165726377116107
chr11:6429225:6439376:clu_5860	0.151430581649133	0.0826622652509628	0.101591278337298	0.0189290130863349
chr11:6433837:6439376:clu_5860	-0.0599223851685837	0.457974624191201	0.455618248816477	-0.00235637537472427
chr11:6526437:6527997:clu_5861	0.108167867124852	0.0242487149885115	0.0299299578724244	0.00568124288391289
chr11:6526437:6528306:clu_5861	-0.108167867124852	0.975751285011489	0.970070042127576	-0.00568124288391303
chr11:6528374:6528548:clu_5862	0.0288710381669732	0.96842886572852	0.970147336209793	0.0017184704812736
chr11:6528374:6528630:clu_5862	-0.0288710381669732	0.0315711342714801	0.0298526637902066	-0.00171847048127354
chr11:6619643:6619972:clu_5863	0.231998814298148	0.0198505365114342	0.0312049480828395	0.0113544115714053
chr11:6619713:6619972:clu_5863	-0.231998814298148	0.980149463488566	0.968795051917161	-0.0113544115714053
chr11:6620143:6620742:clu_5864	-0.0211728619906059	0.718571842929922	0.709929725269782	-0.00864211766014
chr11:6620221:6620742:clu_5864	0.021172861990606	0.281428157070078	0.290070274730218	0.00864211766014017
chr11:6621065:6623816:clu_5865	-0.107716115177406	0.831244659014431	0.798837090240403	-0.0324075687740283
chr11:6623461:6623816:clu_5865	0.107716115177406	0.168755340985569	0.201162909759597	0.0324075687740283
chr11:6624283:6625149:clu_5866	0.2040902718687	0.960592190125083	0.973448701799775	0.0128565116746922
chr11:6624544:6625149:clu_5866	-0.2040902718687	0.0394078098749173	0.026551298200225	-0.0128565116746923
chr11:6625213:6625384:clu_5867	-0.0945801472426012	0.0510111075026319	0.0500061532136608	-0.00100495428897113
chr11:6625213:6625965:clu_5867	-0.0847511895450369	0.913856803644484	0.904701907853716	-0.00915489579076822
chr11:6625213:6626023:clu_5867	0.179331336787638	0.0351320888528839	0.0452919389326233	0.0101598500797394
chr11:8435914:8437104:clu_5868	0.00356454717982549	0.969873748450834	0.97008135472528	0.000207606274445271
chr11:8435948:8437104:clu_5868	-0.00356454717982549	0.0301262515491656	0.0299186452747203	-0.000207606274445268
chr11:8453250:8468427:clu_5869	0.176973144956419	0.00991248487082625	0.0140629062076734	0.00415042133684713
chr11:8453250:8478225:clu_5869	-0.176973144956419	0.990087515129174	0.985937093792327	-0.00415042133684707
chr11:8479665:8492093:clu_5870	-7.80169135191031	0.999999987801205	0.932045667112104	-0.0679543206891003
chr11:8479665:8492882:clu_5870	7.80169135191031	1.21987954442276e-08	0.0679543328878957	0.0679543206891003
chr11:8549721:8569507:clu_5871	-0.259657460932653	0.0244544804754434	0.0160266648542404	-0.00842781562120305
chr11:8549721:8575475:clu_5871	0.0567440813118751	0.221820045317866	0.199478892261132	-0.0223411530567338
chr11:8549721:8579083:clu_5871	0.202913379620778	0.753725474206691	0.784494442884627	0.0307689686779368
chr11:8600592:8605106:clu_5872	0.00632711842767116	0.300309320783992	0.302974975360394	0.00266565457640155
chr11:8600592:8615740:clu_5872	-0.00632711842767116	0.699690679216008	0.697025024639606	-0.00266565457640155
chr11:9007601:9010241:clu_5874	-0.124563251040653	0.161100378659711	0.137680646208895	-0.0234197324508158
chr11:9007601:9011059:clu_5874	0.0142325056183352	0.0705012575248139	0.0692231613597955	-0.00127809616501844
chr11:9007604:9010241:clu_5874	0.0198988012060968	0.292521469668057	0.288850519750618	-0.00367094991743888
chr11:9010624:9011059:clu_5874	0.0904319442162209	0.475876894147418	0.504245672680692	0.0283687785332732
chr11:9118162:9119374:clu_5875	-0.228905838919813	0.0429641737809555	0.0422888063304883	-0.000675367450467153
chr11:9118660:9119374:clu_5875	-0.228999820238072	0.921872470611547	0.907295992493345	-0.014576478118202
chr11:9118867:9119374:clu_5875	0.01042294224684	0.0257588764663103	0.0322095789347764	0.00645070246846609
chr11:9118969:9119374:clu_5875	0.447482716911046	0.00940447914118747	0.0182056222413905	0.00880114310020301
chr11:11803063:11805959:clu_5876	0.14396869862612	0.0485291423420087	0.0508202913348786	0.00229114899286991
chr11:11803063:11806096:clu_5876	0.172415286153887	0.479906382649606	0.51706513668689	0.0371587540372835
chr11:11803063:11808895:clu_5876	-0.319424222616108	0.110786425645475	0.0729914676912366	-0.0377949579542382
chr11:11806215:11808885:clu_5876	-0.109615005537166	0.034807217703448	0.0282861500242329	-0.00652106767921508
chr11:11806215:11808895:clu_5876	0.112655243373267	0.325970831659462	0.330836954262762	0.00486612260329999
chr11:11822293:11822533:clu_5877	-0.220511389190112	0.198454971038916	0.165239545907938	-0.0332154251309773
chr11:11822293:11822779:clu_5877	0.41501022514637	0.118724526376458	0.18663624446931	0.067911718092852
chr11:11822293:11822792:clu_5877	-0.109354023734824	0.123919407051651	0.115309839609383	-0.00860956744226822
chr11:11822293:11824849:clu_5877	-0.0851448122214345	0.558901095532975	0.532814370013368	-0.0260867255196064
chr11:11865028:11873134:clu_5878	0.0913192405881684	0.782856970149668	0.812301135102331	0.029444164952663
chr11:11872524:11873134:clu_5878	-0.0913192405881684	0.217143029850332	0.187698864897669	-0.0294441649526629
chr11:11880650:11881004:clu_5879	-0.260079206633442	0.105188391021285	0.080573305090542	-0.0246150859307431
chr11:11880650:11881368:clu_5879	-0.00051465509503226	0.671944762660411	0.667243562118197	-0.00470120054221479
chr11:11880650:11881378:clu_5879	0.147789701081005	0.10912420877368	0.125683912084033	0.0165597033103531
chr11:11880650:11882252:clu_5879	0.112804160647469	0.113742637544623	0.126499220707228	0.0127565831626049
chr11:12267144:12306958:clu_5881	0.161047186998383	0.363130895505765	0.413941261152268	0.0508103656465035
chr11:12267144:12309614:clu_5881	-0.00191328996940466	0.418609771538749	0.405426417402361	-0.0131833541363874
chr11:12307128:12309614:clu_5881	-0.159133897028978	0.218259332955487	0.180632321445371	-0.037627011510116
chr11:12343917:12365105:clu_5882	0.278557945549007	0.380003459896333	0.454320016466857	0.0743165565705245
chr11:12343917:12369594:clu_5882	-0.372179345845845	0.190294836262916	0.118683326236625	-0.0716115100262906
chr11:12365179:12369594:clu_5882	0.0936214002968386	0.429701703840751	0.426996657296517	-0.00270504654423387
chr11:16506472:16508079:clu_5883	0.127322328118199	0.157959344448926	0.194340501776145	0.0363811573272183
chr11:16506472:16508100:clu_5883	0.0133731213478317	0.0844954569984926	0.0927606630958199	0.00826520609732734
chr11:16506472:16508104:clu_5883	-0.140695449466031	0.757545198552581	0.712898835128035	-0.0446463634245455
chr11:17952328:17952578:clu_5884	0.092792962032581	0.942974279505605	0.952171457139118	0.00919717763351224
chr11:17952328:17952583:clu_5884	-0.092792962032581	0.0570257204943946	0.0478285428608824	-0.00919717763351226
chr11:19924956:19998120:clu_5885	0.00160180770425207	0.945181389662655	0.945347143748111	0.000165754085456049
chr11:19983244:19998120:clu_5885	-0.00160180770425207	0.054818610337345	0.0546528562518889	-0.000165754085456091
chr11:20215702:20218813:clu_5887	0.186400789112946	0.455373923049892	0.467060830120274	0.0116869070703824
chr11:20215702:20223084:clu_5887	-0.331135602245784	0.00769848207028616	0.00470594875233676	-0.0029925333179494
chr11:20218908:20223084:clu_5887	0.144734813132838	0.536927594879822	0.528233221127389	-0.00869437375243309
chr11:21263354:21264630:clu_5889	-0.0459318904020639	0.431543229782956	0.409164258814545	-0.0223789709684111
chr11:21263354:21264666:clu_5889	0.0459318904020639	0.568456770217044	0.590835741185455	0.0223789709684111
chr11:22053555:22056521:clu_5891	0.182092172799485	0.416720976727888	0.506983433834569	0.0902624571066805
chr11:22053555:22056530:clu_5891	-0.182092172799485	0.583279023272112	0.493016566165431	-0.0902624571066806
chr11:22837195:22859494:clu_5894	-0.174266775114569	0.540143318749114	0.453233617208911	-0.0869097015402033
chr11:22837195:22860218:clu_5894	0.174266775114569	0.459856681250886	0.546766382791089	0.0869097015402034
chr11:22996038:22996315:clu_5895	-0.0827549269553406	0.427495071718936	0.430652008565343	0.003156936846407
chr11:22996038:22996350:clu_5895	-0.22673210827742	0.00403664329662775	0.003521172029819	-0.000515471266808755
chr11:22996038:22997033:clu_5895	0.407218019584333	0.00256617774188707	0.00421963266267843	0.00165345492079137
chr11:22996457:22997033:clu_5895	-0.0977309843515727	0.565902107242549	0.561607186742159	-0.0042949205003896
chr11:22997154:22997603:clu_5896	-0.0989011687802195	0.438315449930096	0.422268469349535	-0.0160469805805606
chr11:22997154:22999033:clu_5896	0.13577944078932	0.0102808652762777	0.0125242588989469	0.00224339362266915
chr11:22997735:22999033:clu_5896	-0.0368782720091009	0.551403684793626	0.565207271751518	0.0138035869578915
chr11:23000954:23001362:clu_5897	0.00740131798729075	0.363027187226234	0.36592955133142	0.0029023641051858
chr11:23000954:23001560:clu_5897	-0.00226250663524709	0.00223704287557727	0.00223324152578591	-3.8013497913594e-06
chr11:23001472:23001560:clu_5897	-0.00513881135204366	0.634735769898188	0.631837207142794	-0.00289856275539457
chr11:23001690:23002167:clu_5898	-0.0789226818224111	0.969131109219197	0.96404277528839	-0.00508833393080688
chr11:23001690:23002181:clu_5898	0.078922681822411	0.0308688907808029	0.0359572247116097	0.00508833393080681
chr11:23267763:23268623:clu_5899	-0.772283637297171	0.0131271929284056	0.00507311444481001	-0.00805407848359561
chr11:23267763:23268849:clu_5899	0.174828587184085	0.0140724570604866	0.0140216246344355	-5.08324260510475e-05
chr11:23267763:23271133:clu_5899	0.182785964583874	0.924062825179295	0.928080715553395	0.00401789037410005
chr11:23268690:23271133:clu_5899	0.52405932100467	0.0245517322385205	0.0346880210553131	0.0101362888167926
chr11:23268912:23271133:clu_5899	-0.109390235475459	0.0241857925932927	0.0181365243120466	-0.00604926828124611
chr11:23277080:23278143:clu_5900	-0.375230874602589	0.734513699270476	0.767616630472861	0.0331029312023854
chr11:23277080:23278676:clu_5900	0.951126323441287	0.00174446139877281	0.00686808167388061	0.0051236202751078
chr11:23278324:23278676:clu_5900	-0.575895448838698	0.263741839330751	0.225515287853258	-0.0382265514774932
chr11:23285219:23285801:clu_5901	-0.00686527141171044	0.422856068974981	0.427358021451241	0.00450195247626006
chr11:23285219:23286745:clu_5901	-0.130666968958197	0.00574489299441179	0.00512997019227978	-0.000614922802132007
chr11:23285935:23286745:clu_5901	0.0292292240947783	0.153513916219819	0.160850599188125	0.00733668296830622
chr11:23285935:23287345:clu_5901	0.15525274027869	0.00423509739865305	0.00503349512667384	0.000798397728020789
chr11:23286928:23287345:clu_5901	-0.0469497240035609	0.413650024412135	0.40162791404168	-0.012022110370455
chr11:23381379:23382554:clu_5902	0.195324156122665	0.375007224361609	0.37967495120976	0.00466772684815098
chr11:23381379:23384401:clu_5902	-0.398323536818042	0.0375704470305394	0.0210087763015285	-0.0165616707290108
chr11:23382667:23384401:clu_5902	0.202999380695377	0.587422328607852	0.599316272488712	0.0118939438808596
chr11:23419131:23420040:clu_5903	0.0496514271546748	0.403946039591515	0.401346463240252	-0.00259957635126384
chr11:23419131:23421098:clu_5903	-0.117004514259578	0.0243215501512521	0.0204554755996283	-0.0038660745516238
chr11:23420144:23421098:clu_5903	0.0673530871049035	0.571732410257232	0.57819806116012	0.00646565090288775
chr11:23426245:23426632:clu_5904	-0.0410780004678915	0.0972456805029507	0.0902680941518024	-0.0069775863511483
chr11:23426245:23426635:clu_5904	0.0410780004678916	0.902754319497049	0.909731905848198	0.00697758635114831
chr11:23487222:23488209:clu_5905	-0.224850079168779	0.523646750133599	0.494582857922385	-0.0290638922112143
chr11:23487222:23488584:clu_5905	0.354326421922578	0.0162101584554482	0.0273225397102642	0.0111123812548159
chr11:23488368:23488584:clu_5905	-0.129476342753799	0.460143091410953	0.478094602367351	0.0179515109563984
chr11:23666453:23667278:clu_5906	0.0941133696584071	0.70174659086803	0.739593262303173	0.0378466714351426
chr11:23666453:23667288:clu_5906	-0.0941133696584071	0.29825340913197	0.260406737696827	-0.0378466714351427
chr11:23868480:23870193:clu_5907	0.1837986725477	0.554482404708882	0.581871538400343	0.0273891336914618
chr11:23868480:23870743:clu_5907	-0.283055503252664	0.0375188710971732	0.0246852150725402	-0.012833656024633
chr11:23870302:23870743:clu_5907	0.0992568307049639	0.407998724193945	0.393443246527116	-0.0145554776668289
chr11:23891904:23894747:clu_5908	0.131712847687739	0.116762122110685	0.146786564326932	0.0300244422162474
chr11:23891904:23895022:clu_5908	-0.131712847687739	0.883237877889315	0.853213435673068	-0.0300244422162474
chr11:29138604:29139224:clu_5909	-0.0729316144942117	0.971337077898296	0.966984520153527	-0.0043525577447695
chr11:29138660:29139224:clu_5909	0.0729316144942117	0.028662922101704	0.0330154798464735	0.0043525577447695
chr11:29188286:29194573:clu_5910	0.729303405734792	0.0829458688510026	0.280018170893762	0.197072302042759
chr11:29188574:29194573:clu_5910	-0.729303405734792	0.917054131148997	0.719981829106238	-0.197072302042759
chr11:29202908:29205546:clu_5911	-0.122372321205435	0.550732196928487	0.488244359094914	-0.0624878378335726
chr11:29202908:29209317:clu_5911	-0.0117690024921083	0.0193116522438513	0.0191227615936431	-0.000188890650208169
chr11:29205704:29209317:clu_5911	0.134141323697543	0.429956150827662	0.492632879311442	0.0626767284837807
chr11:29209486:29210902:clu_5912	-1.09014188027689	0.0733636123621496	0.0181943820384188	-0.0551692303237308
chr11:29209486:29211116:clu_5912	0.335442663067899	0.878743950167704	0.906655814063457	0.0279118638957526
chr11:29211004:29211116:clu_5912	0.754699217208995	0.0478924374701461	0.0751498038981242	0.0272573664279781
chr11:29211255:29211607:clu_5913	0.0665880225579593	0.863053673737462	0.878046942211345	0.0149932684738828
chr11:29211255:29211628:clu_5913	-0.0665880225579593	0.136946326262538	0.121953057788655	-0.0149932684738828
chr11:29211791:29213594:clu_5914	0.196765228583422	0.931377474824981	0.952645196299761	0.02126772147478
chr11:29211791:29213676:clu_5914	-0.196765228583422	0.0686225251750188	0.0473548037002388	-0.0212677214747799
chr11:29513676:29514432:clu_5916	-0.21116098221024	0.10676503612522	0.084203988389757	-0.0225610477354629
chr11:29513676:29514917:clu_5916	0.0434491792244452	0.840902428660174	0.855509834421491	0.0146074057613177
chr11:29514522:29514917:clu_5916	0.167711802985795	0.0523325352146064	0.0602861771887517	0.00795364197414528
chr11:29540272:29540595:clu_5918	0.123349623543778	0.0540431406822204	0.0681338466449555	0.0140907059627351
chr11:29540272:29540609:clu_5918	-0.123349623543778	0.94595685931778	0.931866153355045	-0.0140907059627351
chr11:29546788:29547206:clu_5919	-0.31975935692891	0.0211309816428171	0.0155224435175255	-0.00560853812529161
chr11:29546788:29547681:clu_5919	0.335589651635451	0.0239208370772717	0.0338400695350223	0.00991923245775057
chr11:29547260:29547681:clu_5919	-0.0158302947065412	0.954948181279911	0.950637486947452	-0.00431069433245901
chr11:29693693:29705535:clu_5920	-0.356364429103351	0.104963198119396	0.0894272172646608	-0.015535980854735
chr11:29693693:29733633:clu_5920	0.0283436303232514	0.219901616106141	0.275256555304943	0.0553549391988021
chr11:29705591:29706410:clu_5920	-0.635351539502395	0.183690816284806	0.118401592493025	-0.065289223791781
chr11:29705591:29733633:clu_5920	1.33989668658604	0.0102179345650638	0.0474758360845247	0.0372579015194609
chr11:29708770:29733633:clu_5920	-0.229774837660697	0.432119873697832	0.417843897371257	-0.0142759763265756
chr11:29718882:29733633:clu_5920	-0.146749510642846	0.0491065612267612	0.0515949014815898	0.00248834025482862
chr11:29741050:29741500:clu_5921	0.160511028961994	0.381695670413021	0.398035155822118	0.0163394854090971
chr11:29741050:29741695:clu_5921	-0.255709892145417	0.0070626750991503	0.00485747950820212	-0.00220519559094818
chr11:29741546:29741695:clu_5921	0.0951988631834233	0.611241654487829	0.59710736466968	-0.0141342898181489
chr11:30159445:30197724:clu_5922	-0.108688710912848	0.775787797438761	0.735733260982913	-0.0400545364558474
chr11:30159445:30219579:clu_5922	0.108688710912848	0.224212202561239	0.264266739017087	0.0400545364558475
chr11:30823154:30827009:clu_5923	-0.25705558395452	0.029127104533133	0.028700536466823	-0.000426568066309939
chr11:30823154:30830350:clu_5923	-0.257261738260094	0.957920502865556	0.943697136526691	-0.0142233663388645
chr11:30827069:30830350:clu_5923	0.514317322214614	0.0129523926013113	0.0276023270064857	0.0146499344051743
chr11:30835467:30837282:clu_5924	0.191325273445909	0.262739953721643	0.232233635330039	-0.0305063183916043
chr11:30835467:30838885:clu_5924	-0.569450087281664	0.0271814818369346	0.0112272033709174	-0.0159542784660172
chr11:30837491:30838885:clu_5924	0.378124813835755	0.710078564441422	0.756539161299044	0.0464605968576214
chr11:30856115:30856889:clu_5925	0.116131282716514	0.0638912496459466	0.0792714896628521	0.0153802400169055
chr11:30856115:30861348:clu_5925	-0.116131282716514	0.936108750354053	0.920728510337148	-0.0153802400169054
chr11:32614713:32615781:clu_5927	-0.134448689091654	0.65543899354419	0.605614294706227	-0.049824698837963
chr11:32614810:32615781:clu_5927	-0.0684188565102471	0.168087762529934	0.165911439225491	-0.00217632330444359
chr11:32614884:32615781:clu_5927	0.202867545601902	0.176473243925876	0.228474266068282	0.0520010221424066
chr11:32642935:32652748:clu_5928	0.313983625286766	0.0592887904802429	0.0835481107176922	0.0242593202374493
chr11:32642935:32708188:clu_5928	0.1822093504101	0.123903127395091	0.15304440980934	0.0291412824142498
chr11:32642935:32711772:clu_5928	-0.0662965124103278	0.334166547118407	0.321938894791514	-0.0122276523268929
chr11:32652904:32708188:clu_5928	-0.36712920305997	0.0549616155413943	0.0391940362497405	-0.0157675792916538
chr11:32652904:32711772:clu_5928	0.0701877104273659	0.082822890203772	0.0914608438664887	0.00863795366271669
chr11:32708250:32711772:clu_5928	-0.132954970653935	0.344857029261094	0.310813704565225	-0.0340433246958691
chr11:33154060:33156003:clu_5929	-0.094979860161756	0.558971126684593	0.512927277671835	-0.0460438490127578
chr11:33155220:33156003:clu_5929	0.0930841599834486	0.426894010480466	0.472782777892296	0.0458887674118292
chr11:33155431:33156003:clu_5929	0.00189570017830745	0.0141348628349408	0.0142899444358694	0.000155081600928577
chr11:33156747:33156991:clu_5930	0.00553902642961542	0.994036795972139	0.994102104628257	6.53086561179794e-05
chr11:33156816:33156991:clu_5930	-0.00553902642961542	0.00596320402786137	0.00589789537174332	-6.53086561180488e-05
chr11:33452549:33474887:clu_5932	-0.331993219515722	0.565722135600277	0.522646124054516	-0.0430760115457617
chr11:33452549:33478164:clu_5932	0.545725280333775	0.0217996753775857	0.0484443228213844	0.0266446474437987
chr11:33475080:33478164:clu_5932	-0.213732060818052	0.412478189022137	0.4289095531241	0.0164313641019629
chr11:33493417:33500680:clu_5933	-0.262400169682828	0.319069054517752	0.319357854075487	0.000288799557735198
chr11:33493417:33504682:clu_5933	0.581594579818916	0.0265712651775413	0.0618510977555025	0.0352798325779612
chr11:33500770:33504682:clu_5933	-0.319194410136088	0.654359680304707	0.618791048169011	-0.0355686321356963
chr11:34819887:34820890:clu_5934	-0.0106786495301823	0.333349340175214	0.328986054971826	-0.00436328520338775
chr11:34819887:34822181:clu_5934	0.00144789775681267	0.0180557193758717	0.0180367870779531	-1.89322979186231e-05
chr11:34821030:34822181:clu_5934	0.00923075177336968	0.648594940448915	0.652977157950221	0.0043822175013063
chr11:34830896:34833488:clu_5935	-0.125706236098322	0.0342963795294474	0.0268772597785395	-0.00741911975090785
chr11:34830899:34833488:clu_5935	0.125706236098322	0.965703620470553	0.97312274022146	0.00741911975090781
chr11:35821225:35824396:clu_5936	0.130436416598135	0.484523815915047	0.49754121572882	0.0130173998137725
chr11:35821225:35825987:clu_5936	-0.215721290171171	0.0137110602734624	0.00995979941824996	-0.00375126085521248
chr11:35824516:35825987:clu_5936	0.085284873573036	0.50176512381149	0.49249898485293	-0.00926613895856027
chr11:40680194:40680656:clu_5937	-0.123523177129775	0.527766055708259	0.502411051882326	-0.0253550038259323
chr11:40680194:40682464:clu_5937	0.14939911200052	0.00960037823314649	0.012007005726645	0.0024066274934985
chr11:40680769:40682464:clu_5937	-0.025875934870745	0.462633566058595	0.485581942391029	0.0229483763324337
chr11:40685313:40687601:clu_5938	0.131115623767831	0.0434571816928479	0.0557602855334355	0.0123031038405876
chr11:40685341:40687601:clu_5938	-0.131115623767831	0.956542818307152	0.944239714466565	-0.0123031038405875
chr11:40687795:40692478:clu_5939	0.0905770837317701	0.15537400301818	0.180656699844355	0.0252826968261749
chr11:40687795:40694803:clu_5939	-0.0905770837317701	0.84462599698182	0.819343300155645	-0.025282696826175
chr11:40714859:40715241:clu_5940	0.180124355368986	0.359223094030828	0.409727068286811	0.0505039742559824
chr11:40714859:40715869:clu_5940	-0.149275681493314	0.0153038293343027	0.0125566532822356	-0.00274717605206711
chr11:40715416:40715869:clu_5940	-0.0308486738756719	0.625473076634869	0.577716278430954	-0.0477567982039152
chr11:40721739:40721830:clu_5941	0.0141958599411914	0.837991996948205	0.841809605989543	0.00381760904133843
chr11:40721756:40721830:clu_5941	-0.0141958599411914	0.162008003051795	0.158190394010457	-0.00381760904133835
chr11:40724917:40728427:clu_5942	0.0173022435579022	0.0336543750503895	0.0347981169867813	0.00114374193639186
chr11:40724920:40728427:clu_5942	-0.0173022435579022	0.966345624949611	0.965201883013219	-0.00114374193639177
chr11:40734154:40736018:clu_5943	-0.155843348905367	0.905075632086619	0.874708905592254	-0.0303667264943657
chr11:40734255:40736018:clu_5943	0.155843348905367	0.0949243679133805	0.125291094407746	0.0303667264943657
chr11:40736066:40736493:clu_5944	0.282146078839377	0.819400891534339	0.888606537466891	0.0692056459325513
chr11:40736066:40736568:clu_5944	-0.282146078839377	0.180599108465661	0.111393462533109	-0.0692056459325513
chr11:40751359:40751440:clu_5945	0.0737077639947815	0.380260473700618	0.380227952637745	-3.25210628730477e-05
chr11:40751359:40752104:clu_5945	-0.150414214089986	0.00871339052565202	0.00696329985031133	-0.00175009067534069
chr11:40751518:40752104:clu_5945	0.0767064500952048	0.61102613577373	0.612808747511944	0.00178261173821359
chr11:43420408:43421028:clu_5946	0.172624310044944	0.0505754457884371	0.0699705865671769	0.0193951407787398
chr11:43420408:43421107:clu_5946	-0.172624310044944	0.949424554211563	0.930029413432823	-0.0193951407787397
chr11:43433819:43436354:clu_5947	0.153673966322401	0.147147281697239	0.179541140773151	0.0323938590759116
chr11:43433819:43437345:clu_5947	-0.0884198545484268	0.692369316849172	0.663146588090127	-0.0292227287590441
chr11:43436432:43437345:clu_5947	-0.0652541117739741	0.160483401453589	0.157312271136722	-0.00317113031686764
chr11:43705477:43717030:clu_5949	-0.0279514296072814	0.105104588610322	0.0955645916573163	-0.00953999695300588
chr11:43705477:43720221:clu_5949	0.116061610911636	0.713021503870993	0.748724472291823	0.0357029684208308
chr11:43717149:43720221:clu_5949	-0.0881101813043543	0.181873907518685	0.15571093605086	-0.0261629714678247
chr11:44460819:44461319:clu_5950	-0.204991740945342	0.539617052917704	0.549551260726851	0.00993420780914667
chr11:44460819:44463658:clu_5950	0.496602671002567	0.0182944180351875	0.0375785244419852	0.0192841064067977
chr11:44461356:44463658:clu_5950	-0.291610930057225	0.442088529047108	0.412870214831164	-0.0292183142159445
chr11:45890793:45893871:clu_5952	0.0591758594140479	0.0514642458584101	0.0575580428533803	0.00609379699497021
chr11:45890799:45893871:clu_5952	-0.0591758594140479	0.94853575414159	0.94244195714662	-0.00609379699497026
chr11:45906467:45907840:clu_5953	-0.112482740329654	0.0944452115802862	0.0768814268206372	-0.017563784759649
chr11:45906467:45907894:clu_5953	0.112482740329653	0.905554788419714	0.923118573179363	0.017563784759649
chr11:46437009:46439806:clu_5954	0.174205558880636	0.208363253596785	0.210569975415475	0.00220672181868997
chr11:46437009:46440563:clu_5954	0.0142638681606695	0.0668688875949711	0.0575887458755688	-0.00928014171940235
chr11:46437191:46439806:clu_5954	0.135950493324144	0.09274035821009	0.0902048983076052	-0.00253545990248477
chr11:46437191:46440563:clu_5954	-0.524108249982424	0.0254133654467972	0.0127750810449561	-0.012638284401841
chr11:46439975:46440563:clu_5954	0.199688329616974	0.606614135151357	0.628861299356395	0.0222471642050381
chr11:48801776:48802273:clu_5955	-0.0492185557794416	0.00351365665545872	0.0036230016625218	0.000109345007063078
chr11:48801834:48802273:clu_5955	-0.086081474802387	0.971850475842958	0.965826909628656	-0.00602356621430156
chr11:48801838:48802273:clu_5955	0.135300030581829	0.0246358675015833	0.0305500887088217	0.00591422120723835
chr11:48802420:48803404:clu_5956	-0.308667770239626	0.996911588766456	0.994289204329181	-0.00262238443727447
chr11:48802420:48803454:clu_5956	0.308667770239626	0.00308841123354411	0.00571079567081864	0.00262238443727453
chr11:48803963:48804156:clu_5957	-0.147270414258203	0.00166316634317553	0.00123937447966461	-0.000423791863510917
chr11:48803968:48804156:clu_5957	0.147270414258203	0.998336833656824	0.998760625520335	0.000423791863510936
chr11:48867003:48868562:clu_5958	0.129176174396701	0.41623383437805	0.465952358601078	0.0497185242230284
chr11:48867003:48871094:clu_5958	-0.0972383577999135	0.368641935717991	0.329062422481465	-0.0395795132365263
chr11:48868780:48871094:clu_5958	-0.0319378165967876	0.215124229903959	0.204985218917457	-0.0101390109865021
chr11:49213642:49214223:clu_5959	0.315465368468853	0.0690019954632039	0.0891489771467139	0.0201469816835101
chr11:49213642:49215064:clu_5959	0.0873523418237583	0.710014944129016	0.730220423196506	0.0202054790674893
chr11:49214318:49215064:clu_5959	-0.631674147028045	0.118747993646863	0.0595036394900586	-0.0592443541568043
chr11:49214654:49215064:clu_5959	0.228856436735434	0.102235066760917	0.121126960166722	0.018891893405805
chr11:49245617:49251550:clu_5960	0.192880138787636	0.156549044266201	0.179547213204274	0.0229981689380728
chr11:49245617:49260571:clu_5960	-0.303750848012276	0.146630703788179	0.102345574952225	-0.0442851288359541
chr11:49250655:49251550:clu_5960	0.193271960771248	0.402386711169357	0.46168104462594	0.0592943334565829
chr11:49251674:49260571:clu_5960	-0.0824012515466077	0.294433540776262	0.256426167217561	-0.0380073735587016
chr11:49683226:49685087:clu_5961	0.178778877929582	0.0160069243631608	0.0227308358876197	0.00672391152445889
chr11:49683282:49685087:clu_5961	-0.178778877929582	0.983993075636839	0.97726916411238	-0.00672391152445884
chr11:49685155:49685248:clu_5962	0.299309193173377	0.173719354255864	0.276703038747404	0.102983684491539
chr11:49685155:49685263:clu_5962	-0.299309193173377	0.826280645744136	0.723296961252596	-0.102983684491539
chr11:49794243:49804952:clu_5963	0.26914912592906	0.964706406359387	0.979090502502066	0.0143840961426791
chr11:49804841:49804952:clu_5963	-0.26914912592906	0.0352935936406135	0.0209094974979345	-0.014384096142679
chr11:49867041:49869172:clu_5964	0.410388889130068	0.86670436834985	0.936606758551272	0.069902390201422
chr11:49867041:49869212:clu_5964	-0.410388889130068	0.13329563165015	0.0633932414487276	-0.0699023902014221
chr11:49873907:49878231:clu_5965	-0.131243259009418	0.24009366736754	0.195501261031205	-0.0445924063363355
chr11:49874335:49878231:clu_5965	0.131243259009418	0.75990633263246	0.804498738968795	0.0445924063363357
chr11:49882199:49883142:clu_5966	0.0172069748016804	0.248131430428603	0.254607265475403	0.00647583504679947
chr11:49882199:49883147:clu_5966	-0.0172069748016804	0.751868569571396	0.745392734524597	-0.00647583504679949
chr11:50200947:50202399:clu_5968	0.0310712241190044	0.647641629793076	0.661689252967267	0.0140476231741915
chr11:50200947:50202513:clu_5968	-0.0310712241190044	0.352358370206924	0.338310747032733	-0.0140476231741916
chr11:50203034:50206023:clu_5969	-0.046561715151811	0.573955130820912	0.565325955895444	-0.00862917492546744
chr11:50203034:50207160:clu_5969	0.059262719658913	0.0076550911957614	0.00838166540978918	0.000726574214027781
chr11:50206103:50207160:clu_5969	-0.012701004507102	0.418389777983327	0.426292378694767	0.00790260071143961
chr11:50297134:50297274:clu_5970	0.0476602449981978	0.0208818487357842	0.022922398800964	0.00204055006517977
chr11:50297137:50297274:clu_5970	-0.0476602449981978	0.979118151264216	0.977077601199036	-0.00204055006517978
chr11:50307616:50308310:clu_5971	-0.154509189926535	0.0119542602793418	0.0112566379257874	-0.00069762235355445
chr11:50307662:50308310:clu_5971	-0.097197738846453	0.979691270346393	0.97693411307802	-0.00275715726837311
chr11:50307696:50308310:clu_5971	0.251706928772988	0.00835446937426462	0.0118092489961924	0.00345477962192774
chr11:50308929:50310372:clu_5972	-0.0888200112732842	0.592294353882414	0.589234253774441	-0.00306010010797331
chr11:50308929:50310794:clu_5972	0.169473183312281	0.00645701184345283	0.00831681967118031	0.00185980782772747
chr11:50310430:50310794:clu_5972	-0.0806531720389966	0.401248634274133	0.402448926554379	0.00120029228024571
chr11:50310867:50311604:clu_5973	-0.00986121272228498	0.99374487215767	0.993621076042288	-0.000123796115381936
chr11:50310867:50311655:clu_5973	0.00986121272228503	0.00625512784232995	0.00637892395771178	0.000123796115381826
chr11:50311780:50325493:clu_5974	0.101242449808931	0.0228428941185103	0.0247008818598866	0.00185798774137627
chr11:50311784:50325493:clu_5974	0.0228909828527457	0.964656764771626	0.964509559147203	-0.000147205624422164
chr11:50311784:50325529:clu_5974	-0.124133432661676	0.0125003411098642	0.0107895589929101	-0.00171078211695408
chr11:50379964:50381459:clu_5975	-0.0710829994481783	0.398450690578623	0.402846354529649	0.00439566395102592
chr11:50379964:50382537:clu_5975	0.17845319564497	0.0329890948665001	0.0428062759135542	0.00981718104705408
chr11:50381597:50382537:clu_5975	-0.107370196196792	0.568560214554877	0.554347369556797	-0.0142128449980801
chr11:50382871:50382928:clu_5976	-0.0148581445000913	0.910830198276492	0.908387037249295	-0.0024431610271971
chr11:50382871:50382949:clu_5976	0.0148581445000913	0.0891698017235079	0.0916129627507049	0.00244316102719698
chr11:50383730:50383831:clu_5977	0.065275076797566	0.00653481153548166	0.00743934467233072	0.00090453313684906
chr11:50383739:50383831:clu_5977	-0.065275076797566	0.993465188464518	0.992560655327669	-0.000904533136849017
chr11:50383769:50384644:clu_5978	0.101160522530024	0.066940425224276	0.0764064018768714	0.00946597665259537
chr11:50383890:50384644:clu_5978	-0.0636543200114737	0.136887822229297	0.132503673664068	-0.00438414856522992
chr11:50383920:50384644:clu_5978	-0.0375062025185504	0.796171752546426	0.791089924459061	-0.00508182808736535
chr11:50384736:50385141:clu_5979	-0.0709750635798811	0.367228785615271	0.365160220646608	-0.00206856496866342
chr11:50384736:50385777:clu_5979	0.154879617049919	0.0518087888207019	0.0645710168104522	0.0127622279897503
chr11:50385190:50385777:clu_5979	-0.0839045534700375	0.580962425564027	0.57026876254294	-0.0106936630210869
chr11:51263269:51267171:clu_5984	-0.0338814008278782	0.371619045459861	0.364246425843714	-0.00737261961614682
chr11:51263269:51271800:clu_5984	0.0171945919047024	0.020588242305158	0.021237267050206	0.000649024745047955
chr11:51267331:51268165:clu_5984	0.0781541536353535	0.0358688360249264	0.0393252092552576	0.00345637323033119
chr11:51267331:51270537:clu_5984	-0.0735427533030361	0.0994287997012371	0.0936666150027563	-0.00576218469848072
chr11:51267331:51271800:clu_5984	2.93693256245233e-05	0.272148357478451	0.275949945975216	0.00380158849676498
chr11:51268231:51270537:clu_5984	-0.000774779044045531	0.0134117564745739	0.0135881714421279	0.000176414967554019
chr11:51270595:51271800:clu_5984	0.0128208183092795	0.186934962555792	0.191986365430722	0.00505140287492939
chr11:51272022:51273078:clu_5985	-0.105454409237473	0.478912609336965	0.439657770908375	-0.0392548384285896
chr11:51272022:51273560:clu_5985	0.0528704729962021	0.205693065577348	0.221226809168157	0.0155337435908096
chr11:51273168:51273560:clu_5985	0.0525839362412709	0.315394325085687	0.339115419923467	0.0237210948377801
chr11:51601473:51602593:clu_5986	0.142751799223444	0.00379961713544151	0.00459270753139381	0.000793090395952294
chr11:51601478:51601750:clu_5986	-0.0931439750712259	0.263096956364755	0.25118664384788	-0.0119103125168753
chr11:51601478:51602593:clu_5986	-0.0499025317676225	0.472477519845468	0.471022213923456	-0.00145530592201154
chr11:51601890:51602593:clu_5986	0.000294707615403913	0.260625906654335	0.27319843469727	0.0125725280429345
chr11:51686092:51688548:clu_5988	-0.24355096026072	0.955676247179797	0.929811445813733	-0.0258648013660646
chr11:51686092:51688982:clu_5988	0.24355096026072	0.0443237528202026	0.0701885541862674	0.0258648013660648
chr11:51729575:51731803:clu_5989	0.256115882869264	0.151192800928376	0.229162813359528	0.077970012431152
chr11:51729578:51731803:clu_5989	-0.256115882869264	0.848807199071624	0.770837186640472	-0.077970012431152
chr11:52232118:52236837:clu_5991	-0.0544458215592156	0.456668241027261	0.446592250952804	-0.0100759900744565
chr11:52232118:52242587:clu_5991	-0.0629709519563112	0.00953104075730484	0.00924162374540677	-0.000289417011898071
chr11:52236933:52237384:clu_5991	0.213563923703525	0.00598010271117311	0.0076456457230343	0.00166554301186119
chr11:52236933:52242587:clu_5991	-0.0149624419184752	0.521036410463214	0.530061011033117	0.00902460056990295
chr11:52237472:52242587:clu_5991	-0.081184708269523	0.00678420504104736	0.00645946854563772	-0.000324736495409634
chr11:52242660:52243615:clu_5992	-0.0128021130656103	0.58029146995578	0.574993984429558	-0.00529748552622222
chr11:52242660:52244981:clu_5992	0.00376769090603368	0.00980907325402915	0.00988191847687041	7.2845222841263e-05
chr11:52243758:52244981:clu_5992	0.00903442215957672	0.409899456790191	0.415124097093572	0.00522464030338105
chr11:52253962:52255099:clu_5993	0.0418969403323729	0.28597419747062	0.289463942020433	0.00348974454981282
chr11:52253962:52256258:clu_5993	0.112634830435685	0.232853614514455	0.252971549763237	0.0201179352487822
chr11:52253985:52255099:clu_5993	-0.568400269189298	0.10846107465205	0.0596338453955857	-0.0488272292564645
chr11:52253985:52256258:clu_5993	0.50343563428931	0.0934703442431708	0.150101548434428	0.0566312041912571
chr11:52255171:52256258:clu_5993	-0.0895671358680705	0.279240769119704	0.247829114386317	-0.0314116547333876
chr11:52257803:52260531:clu_5994	0.261513701861676	0.847308436493341	0.90349469189831	0.0561862554049691
chr11:52258945:52260531:clu_5994	-0.261513701861676	0.152691563506659	0.0965053081016898	-0.056186255404969
chr11:52385733:52387416:clu_5995	0.125425471161966	0.981057879179433	0.985198204358651	0.00414032517921781
chr11:52386471:52387416:clu_5995	-0.125425471161966	0.0189421208205672	0.0148017956413494	-0.00414032517921775
chr11:53267118:53267591:clu_5996	-0.00619692636850081	0.00457701453563143	0.0041239605261818	-0.000453054009449634
chr11:53267118:53268490:clu_5996	0.0990299045083594	0.99235136533219	0.993338141528303	0.000986776196112205
chr11:53267869:53268490:clu_5996	-0.0928329781398586	0.00307162013217831	0.0025378979455156	-0.000533722186662714
chr11:53268582:53269688:clu_5997	0.0201096052643851	0.00504939673647442	0.00625081710199043	0.00120142036551601
chr11:53268585:53269688:clu_5997	-0.220457009622945	0.569154401820276	0.553924586689783	-0.0152298151304928
chr11:53268585:53270946:clu_5997	-0.109792741707882	0.00380930812633905	0.00414121260634304	0.000331904480003992
chr11:53269864:53270946:clu_5997	0.479285750337435	0.00359932562580407	0.00705238643042817	0.0034530608046241
chr11:53269869:53270946:clu_5997	-0.169145604270993	0.418387567691106	0.428630997171455	0.0102434294803488
chr11:53272878:53273080:clu_5998	-0.00927563932704539	0.00680975844038019	0.00668543007324222	-0.000124328367137976
chr11:53272878:53275143:clu_5998	0.00927563932704534	0.99319024155962	0.993314569926758	0.000124328367137938
chr11:53280712:53283529:clu_5999	-0.0873706569815318	0.517608617411617	0.509648137808151	-0.0079604796034658
chr11:53280712:53284100:clu_5999	0.144426915587021	0.00335634922165519	0.0041668176232563	0.000810468401601108
chr11:53283662:53284100:clu_5999	-0.0570562586054889	0.479035033366728	0.486185044568593	0.00715001120186465
chr11:53327427:53330687:clu_6000	-0.0267631478686267	0.713425810943934	0.693888440547649	-0.0195373703962849
chr11:53327427:53332302:clu_6000	0.343303272048148	0.0132296546167068	0.0186297550852969	0.00540010046859013
chr11:53330731:53331648:clu_6000	-0.412660286494103	0.0299587532803062	0.0198094114988103	-0.0101493417814959
chr11:53330731:53332302:clu_6000	0.0961201623145818	0.243385781159053	0.267672392868244	0.0242866117091908
chr11:53351129:53368075:clu_6001	-0.0378616792569511	0.0913933010562939	0.0840797128336994	-0.00731358822259455
chr11:53351129:53368660:clu_6001	0.0990455561796323	0.635724096656528	0.670661824343145	0.0349377276866168
chr11:53368166:53368660:clu_6001	-0.0611838769226811	0.272882602287178	0.245258462823156	-0.0276241394640221
chr11:53375633:53380586:clu_6002	-0.00282766199932615	0.380687293180681	0.366908175588064	-0.0137791175926166
chr11:53375633:53389755:clu_6002	-0.0670369771095417	0.0664378674647646	0.0600508198146884	-0.00638704765007617
chr11:53380672:53389755:clu_6002	0.0698646391088678	0.552874839354555	0.573041004597248	0.0201661652426929
chr11:53396593:53397832:clu_6003	0.0503637285757037	0.968922644230867	0.971816568236342	0.00289392400547506
chr11:53396632:53397832:clu_6003	-0.0503637285757037	0.0310773557691332	0.0281834317636583	-0.00289392400547487
chr11:53397869:53398237:clu_6004	0.106611120302679	0.92390758537526	0.937607462901858	0.013699877526599
chr11:53397869:53398264:clu_6004	-0.106611120302679	0.0760924146247405	0.0623925370981416	-0.0136998775265989
chr11:53404602:53406581:clu_6005	-0.15915925728443	0.985331152253727	0.979943334803822	-0.00538781744990535
chr11:53404602:53406584:clu_6005	0.15915925728443	0.0146688477462728	0.0200566651961782	0.00538781744990536
chr11:53771375:53772839:clu_6009	0.124672619949788	0.376956440994573	0.408191249308022	0.0312348083134494
chr11:53771375:53773656:clu_6009	-0.12937886356769	0.0546739346068799	0.0459218835921644	-0.00875205101471545
chr11:53772938:53773656:clu_6009	0.00470624361790261	0.568369624398547	0.545886867099813	-0.0224827572987339
chr11:54723675:54740238:clu_6010	0.13656176851552	0.422750032555408	0.444412844923418	0.0216628123680105
chr11:54723675:54756406:clu_6010	-0.248924087370285	0.0229786583436529	0.0164290798744053	-0.00654957846924761
chr11:54740550:54756406:clu_6010	0.069274541412733	0.3291948440605	0.323544116159264	-0.00565072790123561
chr11:54740550:54787560:clu_6010	-0.00293081649201284	0.0112018228995908	0.0102426137439155	-0.000959209155675298
chr11:54756559:54787560:clu_6010	0.0460185939340445	0.213874642140849	0.205371345298997	-0.00850329684185189
chr11:54911497:54915497:clu_6011	0.375561392487916	0.672730169192673	0.813312921655424	0.140582752462751
chr11:54911571:54915497:clu_6011	-0.375561392487916	0.327269830807327	0.186687078344576	-0.140582752462751
chr11:54938060:54939598:clu_6012	0.286091264130562	0.0470440197426618	0.0804460139103206	0.0334019941676587
chr11:54938065:54939598:clu_6012	-0.286091264130562	0.952955980257338	0.919553986089679	-0.0334019941676588
chr11:54939735:54940711:clu_6013	-0.293048956801578	0.429591699549794	0.345939805295763	-0.0836518942540311
chr11:54939735:54956021:clu_6013	0.0245962812734013	0.186049402675127	0.205837505122118	0.0197881024469905
chr11:54939735:54962833:clu_6013	0.264979896097905	0.0984419667800006	0.138507658874257	0.0400656920942568
chr11:54940882:54956021:clu_6013	0.00347277943027199	0.285916930995078	0.309715030707862	0.0237980997127838
chr11:54986215:54987051:clu_6014	-0.0839792909120254	0.391180512675772	0.368223537513311	-0.0229569751624614
chr11:54986215:54991391:clu_6014	0.217420354098224	0.229310224652768	0.291778949859472	0.0624687252067041
chr11:54987068:54991391:clu_6014	-0.133441063186198	0.37950926267146	0.339997512627218	-0.0395117500442427
chr11:54996394:54998535:clu_6015	0.181130716512953	0.516722920582442	0.554074238484586	0.0373513179021445
chr11:54996394:54999795:clu_6015	-0.260204973801124	0.0789982342946089	0.0544826171594832	-0.0245156171351257
chr11:54998613:54999795:clu_6015	0.0790742572881713	0.404278845122949	0.391443144355931	-0.0128357007670188
chr11:55407276:55409928:clu_6016	0.0186242046399556	0.159071534950085	0.164117669691798	0.00504613474171262
chr11:55407279:55409928:clu_6016	-0.0186242046399556	0.840928465049915	0.835882330308202	-0.00504613474171256
chr11:55485738:55487118:clu_6017	-1.75433290803548	0.0103347021424631	0.000981684308609955	-0.00935301783385312
chr11:55485738:55487479:clu_6017	0.642577223426096	0.354221221323885	0.369754360882081	0.0155331395581964
chr11:55485738:55489019:clu_6017	0.517537409046693	0.0372084718190811	0.0342749208696101	-0.00293355094947099
chr11:55487560:55489019:clu_6017	0.594218275562695	0.598235604714571	0.594989033939699	-0.00324657077487223
chr11:55498041:55498558:clu_6018	0.0360740054962719	0.537516147793764	0.531909099678026	-0.00560704811573809
chr11:55498041:55499459:clu_6018	-0.0978552589366301	0.00992121547527688	0.00858709061853436	-0.00133412485674253
chr11:55498667:55499459:clu_6018	0.0617812534403583	0.452562636730959	0.459503809703439	0.0069411729724807
chr11:57514288:57518573:clu_6019	0.0501324756439041	0.166689175886354	0.160961823416945	-0.00572735246940861
chr11:57514291:57518105:clu_6019	-0.218751361692965	0.191507667370179	0.141327567289073	-0.0501801000811061
chr11:57514291:57518573:clu_6019	0.168618886049061	0.641803156743467	0.697710609293982	0.0559074525505145
chr11:57518712:57527859:clu_6020	0.0522943091612205	0.332113322714837	0.355705299817244	0.0235919771024072
chr11:57518748:57527859:clu_6020	-0.0522943091612205	0.667886677285163	0.644294700182756	-0.0235919771024071
chr11:58040452:58040690:clu_6022	0.0428744047698474	0.326684639144894	0.317115079564785	-0.00956955958010919
chr11:58040452:58041478:clu_6022	-0.131423465712181	0.00623967204789022	0.00508807308351937	-0.00115159896437085
chr11:58040755:58041478:clu_6022	0.088549060942334	0.667075688807215	0.677796847351696	0.0107211585444801
chr11:58041652:58042230:clu_6023	0.0446750341375389	0.96285265291546	0.965919598035322	0.00306694511986227
chr11:58041652:58042263:clu_6023	-0.0446750341375389	0.0371473470845402	0.034080401964678	-0.00306694511986224
chr11:58042564:58042744:clu_6024	0.129771712075073	0.0219470688410613	0.0282669795420443	0.00631991070098306
chr11:58042642:58042744:clu_6024	-0.129771712075073	0.978052931158939	0.971733020457956	-0.00631991070098314
chr11:58103212:58109556:clu_6025	0.187874348248827	0.116050489274386	0.160484725516935	0.0444342362425484
chr11:58104208:58109556:clu_6025	-0.187874348248827	0.883949510725614	0.839515274483065	-0.0444342362425484
chr11:58122375:58124932:clu_6026	-0.0596692106601459	0.375237571463228	0.34770317631948	-0.0275343951437472
chr11:58122378:58124932:clu_6026	0.0596692106601459	0.624762428536772	0.65229682368052	0.0275343951437473
chr11:58137763:58139019:clu_6027	0.0164515338907561	0.422932447372349	0.430982476275511	0.00805002890316231
chr11:58137766:58139019:clu_6027	-0.0164515338907561	0.577067552627651	0.569017523724489	-0.0080500289031622
chr11:58139141:58139495:clu_6028	-0.104387499707029	0.49475210349673	0.49818649814743	0.00343439465070039
chr11:58139141:58141588:clu_6028	0.242135105765168	0.0216651959458847	0.0308503276196562	0.00918513167377152
chr11:58139608:58141588:clu_6028	-0.137747606058139	0.483582700557386	0.470963174232914	-0.0126195263244719
chr11:58163910:58164257:clu_6029	0.0181155966376891	0.0761651806153471	0.0787540251733149	0.00258884455796773
chr11:58163913:58164257:clu_6029	-0.0181155966376891	0.923834819384653	0.921245974826685	-0.00258884455796782
chr11:58165953:58167709:clu_6030	-0.170650872868837	0.0286102635552957	0.0205070965908543	-0.00810316696444144
chr11:58166074:58167709:clu_6030	0.170650872868837	0.971389736444704	0.979492903409146	0.00810316696444136
chr11:58330792:58331254:clu_6031	0.169387414559819	0.649984282025825	0.722670079098723	0.0726857970728978
chr11:58330802:58331254:clu_6031	-0.169387414559819	0.350015717974175	0.277329920901277	-0.0726857970728978
chr11:58981336:58981971:clu_6032	-0.754319346229501	0.109996788158099	0.0949540916173883	-0.0150426965407105
chr11:58981336:58981993:clu_6032	-0.755039494595593	0.871548730353408	0.751817788744582	-0.119730941608825
chr11:58981340:58981993:clu_6032	1.50935884082509	0.0184544814884938	0.15322811963803	0.134773638149536
chr11:59202659:59204172:clu_6033	-0.0374971903473008	0.44952673468404	0.407051508101074	-0.0424752265829664
chr11:59202659:59205649:clu_6033	-0.140464193108454	0.0827793354245893	0.0676235205487126	-0.0151558148758767
chr11:59204757:59205649:clu_6033	0.177961383455755	0.467693929891371	0.525324971350214	0.0576310414588431
chr11:59204255:59204535:clu_6034	0.144861408676107	0.135820451492038	0.173542791348734	0.0377223398566961
chr11:59204255:59204556:clu_6034	-0.144861408676107	0.864179548507962	0.826457208651266	-0.0377223398566963
chr11:59213523:59223779:clu_6035	-0.0354224463659575	0.0114996640860349	0.0107215930007017	-0.000778071085333188
chr11:59213523:59228173:clu_6035	0.0354224463659575	0.988500335913965	0.989278406999298	0.000778071085333121
chr11:59453645:59453792:clu_6036	0.196944092584799	0.259240793801316	0.277245430721869	0.0180046369205528
chr11:59453645:59453809:clu_6036	-0.369841335215101	0.115777502621753	0.0702479165680312	-0.0455295860537218
chr11:59453645:59453878:clu_6036	0.172897242630302	0.624981703576931	0.6525066527101	0.0275249491331689
chr11:59487814:59492115:clu_6037	0.121004322626616	0.328311031679567	0.383711242933101	0.055400211253534
chr11:59487817:59492115:clu_6037	-0.121004322626616	0.671688968320433	0.616288757066899	-0.055400211253534
chr11:59503100:59503384:clu_6038	0.213774909873039	0.828028979786789	0.880720621222148	0.0526916414353584
chr11:59503100:59503677:clu_6038	-0.213774909873039	0.171971020213211	0.119279378777852	-0.0526916414353583
chr11:59504254:59505170:clu_6039	0.184849117397118	0.0536932875167526	0.075887593196785	0.0221943056800324
chr11:59504254:59505828:clu_6039	-0.184849117397118	0.946306712483247	0.924112406803215	-0.0221943056800324
chr11:59755109:59764380:clu_6040	0.0722421986165709	0.977096345094525	0.98011634325327	0.00301999815874476
chr11:59761327:59764380:clu_6040	-0.0722421986165709	0.0229036549054747	0.0198836567467298	-0.0030199981587449
chr11:59821386:59824275:clu_6042	0.198806193477154	0.9788269225041	0.985673818909017	0.00684689640491742
chr11:59824094:59824275:clu_6042	-0.198806193477154	0.0211730774959002	0.0143261810909829	-0.00684689640491735
chr11:59830239:59832884:clu_6043	-0.109797384649483	0.938308255042453	0.924305254072213	-0.0140030009702399
chr11:59830307:59832884:clu_6043	0.109797384649483	0.0616917449575474	0.0756947459277872	0.0140030009702398
chr11:60206077:60206173:clu_6045	0.107794510345559	0.888374603873403	0.908031583135041	0.0196569792616371
chr11:60206077:60206188:clu_6045	-0.107794510345559	0.111625396126597	0.0919684168649594	-0.0196569792616371
chr11:60206310:60206395:clu_6046	0.0366847142207479	0.500174722035269	0.526390912001156	0.0262161899658868
chr11:60206310:60206838:clu_6046	0.0372452005477281	0.0240907638745004	0.0253676729676162	0.00127690909311578
chr11:60206573:60206838:clu_6046	-0.073929914768476	0.47573451409023	0.448241415031228	-0.0274930990590025
chr11:60207257:60210336:clu_6047	0.0361737054963091	0.384835327493935	0.395546263394983	0.0107109359010478
chr11:60207257:60220453:clu_6047	-0.00562781320439465	0.534916251637961	0.527295393123137	-0.00762085851482375
chr11:60207257:60222523:clu_6047	-0.0305458922919143	0.0802484208681041	0.0771583434818802	-0.00309007738622395
chr11:60405856:60407294:clu_6048	0.00882076265103445	0.750505313839526	0.75379401902143	0.00328870518190483
chr11:60405877:60407294:clu_6048	-0.00882076265103445	0.249494686160474	0.24620598097857	-0.00328870518190469
chr11:60409630:60411667:clu_6049	0.138996728786046	0.144309035558052	0.182133564864064	0.0378245293060114
chr11:60409630:60416751:clu_6049	-0.138996728786046	0.855690964441948	0.817866435135936	-0.0378245293060114
chr11:60456706:60459442:clu_6050	-0.07061990784402	0.0800956555257986	0.0702870773681142	-0.00980857815768439
chr11:60456711:60459442:clu_6050	0.07061990784402	0.919904344474201	0.929712922631886	0.00980857815768432
chr11:60710128:60710287:clu_6051	0.211656354152641	0.930623844098096	0.953452869484528	0.0228290253864324
chr11:60710128:60710293:clu_6051	-0.211656354152641	0.0693761559019045	0.046547130515472	-0.0228290253864324
chr11:60865348:60875760:clu_6054	0.165127184191377	0.0841064716736856	0.0962758068175171	0.0121693351438315
chr11:60865348:60878713:clu_6054	0.0259419165269165	0.872320049237553	0.868792799879578	-0.00352724935797544
chr11:60876047:60878713:clu_6054	-0.191069100718293	0.043573479088761	0.0349313933029049	-0.00864208578585613
chr11:61160677:61161314:clu_6055	-0.0585901063460187	0.585749388505809	0.599978909209766	0.0142295207039571
chr11:61160677:61162827:clu_6055	0.187619740945437	0.0128431311586655	0.0168276176662924	0.00398448650762687
chr11:61161461:61162827:clu_6055	-0.129029634599418	0.401407480335526	0.383193473123942	-0.0182140072115841
chr11:61493069:61493506:clu_6057	-0.0601959535634396	0.103104990548379	0.094428143970122	-0.00867684657825706
chr11:61493069:61493524:clu_6057	0.0169338716345146	0.203787490708813	0.20160270083037	-0.00218478987844328
chr11:61493069:61493647:clu_6057	0.043262081928925	0.693107518742808	0.703969155199508	0.0108616364567004
chr11:61546911:61548008:clu_6058	0.310760500391567	0.279165646844572	0.368967208363183	0.0898015615186115
chr11:61546911:61553510:clu_6058	-0.464570663991165	0.0792472076609788	0.0482378250381663	-0.0310093826228125
chr11:61546911:61579567:clu_6058	-0.318522261390843	0.386239162314664	0.272074645121488	-0.114164517193176
chr11:61548042:61553510:clu_6058	0.640944014436004	0.0891042619719415	0.163840457285049	0.0747361953131074
chr11:61548042:61579567:clu_6058	0.0582609430941403	0.0727634297749486	0.0747101817983442	0.00194675202339559
chr11:61553579:61579567:clu_6058	-0.226872532539703	0.0934802914328954	0.0721696823937692	-0.0213106090391262
chr11:61533681:61534578:clu_6059	0.146659043897429	0.124285373288752	0.159834896527882	0.0355495232391292
chr11:61533681:61535271:clu_6059	-0.23584728388894	0.662232704553811	0.580954099216356	-0.0812786053374552
chr11:61534613:61535271:clu_6059	0.0891882399915115	0.213481922157436	0.259211004255762	0.045729082098326
chr11:61752933:61755410:clu_6060	0.108817147407582	0.256425281032985	0.290556878771568	0.0341315977385832
chr11:61752933:61756195:clu_6060	-0.0178973956741482	0.276559326690798	0.276075078154798	-0.000484248535999932
chr11:61755462:61756195:clu_6060	-0.090919751733434	0.467015392276217	0.433368043073634	-0.0336473492025834
chr11:61756345:61756582:clu_6061	0.189851914595369	0.68165894957593	0.739642233238906	0.0579832836629762
chr11:61756345:61761954:clu_6061	-0.123677902867348	0.149965802989662	0.11892756525409	-0.031038237735572
chr11:61756677:61761954:clu_6061	-0.0661740117280209	0.168375247434408	0.141430201507004	-0.0269450459274043
chr11:61900446:61903907:clu_6062	-0.0942239359236297	0.560150768935226	0.542023205949303	-0.0181275629859227
chr11:61900446:61909848:clu_6062	0.134667971463044	0.0452656330041725	0.0550665710928942	0.00980093808872169
chr11:61904859:61909848:clu_6062	-0.0404440355394137	0.394583598060602	0.402910222957803	0.00832662489720093
chr11:62283707:62284131:clu_6064	-0.238266012743374	0.352396734306559	0.30371082722937	-0.0486859070771888
chr11:62283707:62285003:clu_6064	0.30126713930679	0.0692215257649386	0.102325962408432	0.0331044366434938
chr11:62284169:62285003:clu_6064	-0.0630011265634155	0.578381739928502	0.593963210362197	0.0155814704336951
chr11:62292218:62294202:clu_6065	0.546191620856733	0.0934846241006928	0.235155099319344	0.141670475218651
chr11:62292218:62309042:clu_6065	-0.546191620856733	0.906515375899307	0.764844900680656	-0.141670475218652
chr11:62319425:62320996:clu_6066	0.0174358911642744	0.115417110836801	0.119025405900119	0.0036082950633175
chr11:62319542:62320996:clu_6066	-0.0174358911642744	0.884582889163198	0.880974594099881	-0.0036082950633175
chr11:62321442:62325487:clu_6067	-0.0804075380393116	0.140983537773737	0.122608168302862	-0.0183753694708755
chr11:62321445:62325487:clu_6067	0.0804075380393115	0.859016462226263	0.877391831697138	0.0183753694708755
chr11:62327246:62329441:clu_6068	0.0725274993935248	0.24350583587375	0.271208672724505	0.0277028368507555
chr11:62327249:62329441:clu_6068	-0.0725274993935248	0.75649416412625	0.728791327275495	-0.0277028368507557
chr11:62330924:62333663:clu_6069	0.0993559427719263	0.909964896586486	0.924973123373671	0.0150082267871849
chr11:62330924:62334020:clu_6069	-0.0993559427719263	0.090035103413514	0.0750268766263291	-0.015008226787185
chr11:62339045:62340408:clu_6070	-0.174901442793941	0.026296240217989	0.0204174607186204	-0.00587877949936863
chr11:62339065:62340408:clu_6070	0.105166358658461	0.392080097958357	0.402823472613127	0.0107433746547698
chr11:62339068:62340408:clu_6070	0.0697350841354801	0.581623661823654	0.576759066668253	-0.00486459515540116
chr11:62344888:62345235:clu_6071	0.0897830011620773	0.374328139757079	0.381962031752426	0.00763389199534725
chr11:62344888:62351378:clu_6071	-0.0219932926804608	0.0132020030755407	0.0120465786596379	-0.00115542441590273
chr11:62345318:62349353:clu_6071	0.106995928731056	0.271243147390915	0.281580109413983	0.0103369620230687
chr11:62345318:62349395:clu_6071	-0.212848493232728	0.0231409080400642	0.0174468459824548	-0.00569406205760936
chr11:62345318:62351378:clu_6071	-0.00913502747978919	0.0761070905212826	0.0703450081859184	-0.0057620823353642
chr11:62349493:62351378:clu_6071	0.0471978834998452	0.241978711215119	0.236619426005579	-0.00535928520953968
chr11:62353334:62354371:clu_6072	-0.094711107174897	0.864241235537323	0.840445989660861	-0.0237952458764626
chr11:62353334:62354383:clu_6072	0.0947111071748969	0.135758764462677	0.159554010339139	0.0237952458764627
chr11:62359015:62359761:clu_6073	0.0237415820140391	0.580233308943632	0.586665413366275	0.0064321044226433
chr11:62359015:62366964:clu_6073	-0.220325586715839	0.222495475420433	0.176243045204052	-0.0462524302163803
chr11:62359934:62366964:clu_6073	0.1965840047018	0.197271215635936	0.237091541429673	0.0398203257937371
chr11:62373451:62376635:clu_6074	0.159466215415057	0.0243042360271912	0.0305696810671731	0.0062654450399819
chr11:62373454:62376635:clu_6074	-0.0689156662675706	0.670354133905584	0.671008828994851	0.000654695089267077
chr11:62373574:62376635:clu_6074	0.0185079970442662	0.0367480847381758	0.0401445197098245	0.0033964349716487
chr11:62373622:62376635:clu_6074	-0.109058546191753	0.268593545329049	0.258276970228151	-0.0103165751008977
chr11:62376761:62378497:clu_6075	-0.108611418252754	0.498539151227605	0.444463531709621	-0.0540756195179845
chr11:62376761:62378515:clu_6075	0.108611418252754	0.501460848772395	0.555536468290379	0.0540756195179845
chr11:62384842:62389691:clu_6076	-0.0311900927665487	0.666266408240116	0.652255053291384	-0.0140113549487318
chr11:62384845:62389691:clu_6076	0.0311900927665487	0.333733591759884	0.347744946708616	0.0140113549487319
chr11:62401267:62403281:clu_6077	0.292417878921861	0.0108705279205926	0.0160099509905503	0.00513942306995776
chr11:62401267:62403436:clu_6077	-0.0876996072346659	0.290071834831517	0.292120477568229	0.0020486427367119
chr11:62401267:62403799:clu_6077	-0.0792383066369697	0.304519885190143	0.309276408513323	0.00475652332317961
chr11:62403462:62403799:clu_6077	-0.125479965050225	0.394537752057747	0.382593162927898	-0.0119445891298492
chr11:62423067:62430026:clu_6078	0.0450623692369163	0.082217031928725	0.0892787212224696	0.00706168929374464
chr11:62423067:62433563:clu_6078	-0.0450623692369163	0.917782968071275	0.91072127877753	-0.00706168929374462
chr11:62438515:62457148:clu_6079	-0.0173475234233815	0.422699878168941	0.430722885525486	0.00802300735654493
chr11:62438515:62457436:clu_6079	0.10793693464927	0.108500553096042	0.125316462211792	0.0168159091157508
chr11:62438515:62458455:clu_6079	-0.0905894112258885	0.468799568735018	0.443960652262722	-0.0248389164722957
chr11:62509851:62512138:clu_6081	-0.207787702843135	0.460309057249439	0.38111490741085	-0.079194149838589
chr11:62511809:62512138:clu_6081	0.127308878817882	0.42959998692868	0.497280319816105	0.067680332887425
chr11:62512000:62512138:clu_6081	0.0804788240252528	0.110090955821881	0.121604772773045	0.0115138169511639
chr11:62512271:62512904:clu_6082	-0.0500530370859564	0.927623492135968	0.920608100355727	-0.00701539178024124
chr11:62512271:62512969:clu_6082	0.0500530370859564	0.0723765078640322	0.0793918996442734	0.0070153917802412
chr11:62552421:62552878:clu_6083	0.0328725176702334	0.629008210376274	0.644215803938718	0.0152075935624444
chr11:62552649:62552878:clu_6083	-0.0328725176702334	0.370991789623726	0.355784196061282	-0.0152075935624443
chr11:62603023:62603235:clu_6084	0.0832368748040971	0.995050295154475	0.995806173562737	0.000755878408261745
chr11:62603033:62603235:clu_6084	-0.0832368748040971	0.0049497048455245	0.00419382643726276	-0.000755878408261733
chr11:62603282:62603597:clu_6085	0.0117040194143762	0.390770112716765	0.395861084514838	0.00509097179807289
chr11:62603282:62604403:clu_6085	-0.00200791128268644	0.00510736648080891	0.00510344543872291	-3.92104208599663e-06
chr11:62603646:62604403:clu_6085	-0.00969610813168972	0.604122520802426	0.599035470046439	-0.00508705075598692
chr11:64979768:64979907:clu_6086	-0.0685518994253754	0.951474384027175	0.944737739687476	-0.00673664433969901
chr11:64979822:64979907:clu_6086	0.0685518994253754	0.0485256159728254	0.0552622603125245	0.00673664433969907
chr11:64992354:64992439:clu_6087	-0.300398267016405	0.127821204913122	0.0743881360225618	-0.0534330688905603
chr11:64992359:64992439:clu_6087	0.300398267016405	0.872178795086878	0.925611863977438	0.0534330688905603
chr11:65719603:65735192:clu_6088	-0.151717210997454	0.425824255167297	0.411167848019974	-0.0146564071473232
chr11:65719603:65756269:clu_6088	0.486421534051301	0.0126489417391237	0.0231197471104399	0.0104708053713162
chr11:65735366:65743323:clu_6088	-0.333475300855547	0.076458140454726	0.061556787545908	-0.014901352908818
chr11:65735366:65756269:clu_6088	-0.0920071160499975	0.451191581124165	0.462467804195539	0.0112762230713741
chr11:65743465:65756269:clu_6088	0.0907780938516968	0.0338770815146882	0.0416878131281392	0.007810731613451
chr11:65756371:65775733:clu_6089	0.00544200778632499	0.297354827736787	0.298858595803434	0.00150376806664715
chr11:65756371:65788136:clu_6089	-0.000814144175672551	0.530924365950095	0.530281410068216	-0.000642955881878349
chr11:65775765:65788136:clu_6089	-0.00462786361065238	0.171720806313119	0.17085999412835	-0.000860812184769022
chr11:65822014:65822825:clu_6090	0.00706487126032803	0.677667474384008	0.680746114530757	0.00307864014674897
chr11:65822014:65822828:clu_6090	-0.00706487126032803	0.322332525615992	0.319253885469243	-0.0030786401467488
chr11:67040335:67041393:clu_6091	-0.0989498513584064	0.18446919840241	0.156532674822181	-0.0279365235802284
chr11:67040335:67041481:clu_6091	0.0989498513584064	0.81553080159759	0.843467325177819	0.0279365235802285
chr11:67042107:67051681:clu_6092	0.108096430009369	0.428060151456646	0.432189732856802	0.00412958140015601
chr11:67042107:67052535:clu_6092	-0.327352177559549	0.163195712480564	0.106602026813491	-0.0565936856670726
chr11:67051778:67052535:clu_6092	0.219255747550179	0.408744136062791	0.461208240329707	0.0524641042669165
chr11:67052916:67053772:clu_6093	0.0813664659860856	0.097765651035947	0.113089145830969	0.0153234947950217
chr11:67052916:67053775:clu_6093	-0.0813664659860856	0.902234348964053	0.886910854169031	-0.0153234947950217
chr11:67055928:67056515:clu_6094	-0.0185430943692241	0.975354795119601	0.974447432039425	-0.000907363080175805
chr11:67055928:67056519:clu_6094	0.0185430943692241	0.0246452048803991	0.025552567960575	0.000907363080175867
chr11:68901624:68902270:clu_6096	-0.252567451130818	0.982858202405033	0.97519513895804	-0.00766306344699252
chr11:68901812:68902270:clu_6096	0.152540121603782	0.00796784135654409	0.0118543384717855	0.00388649711524145
chr11:68901985:68902270:clu_6096	0.100027329527036	0.0091739562384233	0.0129505225701744	0.00377656633175112
chr11:68903319:68903972:clu_6097	-0.00116665389589978	0.00440698588197666	0.00382368040707442	-0.000583305474902247
chr11:68903319:68904365:clu_6097	0.143021771452668	0.989071384869336	0.991260501442445	0.00218911657310961
chr11:68904074:68904365:clu_6097	-0.141855117556769	0.00652162924868747	0.00491581815048009	-0.00160581109820738
chr11:68972741:68972943:clu_6098	-0.0560726730937291	0.937812994291167	0.928423378413479	-0.00938961587768772
chr11:68972741:68973441:clu_6098	0.738316169186952	0.023267352553598	0.0509771419456431	0.0277097893920451
chr11:68973273:68973441:clu_6098	-0.682243496093222	0.0389196531552352	0.0205994796408778	-0.0183201735143574
chr11:68990575:68990673:clu_6099	-0.114074304770645	0.984492078153215	0.980594952356873	-0.00389712579634249
chr11:68990575:68990740:clu_6099	0.114074304770645	0.0155079218467848	0.0194050476431271	0.00389712579634235
chr11:69001296:69001733:clu_6100	0.104262245856996	0.977858708822622	0.981950899156363	0.00409219033374064
chr11:69001339:69001733:clu_6100	-0.104262245856996	0.0221412911773779	0.0180491008436373	-0.00409219033374061
chr11:69003872:69007458:clu_6101	-0.0955218630686803	0.0551246157505766	0.045546014619392	-0.00957860113118458
chr11:69003872:69008403:clu_6101	0.108778190491075	0.917447057580271	0.929848519781882	0.012401462201611
chr11:69007552:69008403:clu_6101	-0.013256327422395	0.0274283266691525	0.0246054655987262	-0.00282286107042628
chr11:69021193:69022377:clu_6102	0.192529877670632	0.877271442488886	0.91308522211523	0.0358137796263439
chr11:69021193:69022393:clu_6102	-0.192529877670632	0.122728557511114	0.0869147778847698	-0.0358137796263441
chr11:69022614:69022709:clu_6103	0.0355943746318867	0.495721165686001	0.523823085566766	0.0281019198807653
chr11:69022614:69024162:clu_6103	0.0714410699670755	0.0789953208007025	0.0865200100576862	0.00752468925698364
chr11:69022920:69024162:clu_6103	-0.107035444598962	0.425283513513297	0.389656904375548	-0.0356266091377489
chr11:69029812:69030484:clu_6104	-0.0177491189272086	0.361003035158327	0.356609170333492	-0.00439386482483572
chr11:69029812:69030691:clu_6104	0.0180452709909767	0.0568548945144173	0.0582096271980254	0.0013547326836081
chr11:69030598:69030691:clu_6104	-0.000296152063768025	0.582142070327255	0.585181202468483	0.00303913214122753
chr11:69031189:69031411:clu_6105	0.106987294148908	0.455000748780454	0.508371525647171	0.0533707768667169
chr11:69031189:69031414:clu_6105	-0.106987294148908	0.544999251219546	0.491628474352829	-0.0533707768667169
chr11:69033271:69033367:clu_6106	0.122578942227748	0.895884834165724	0.916634335695586	0.0207495015298617
chr11:69033271:69033391:clu_6106	-0.122578942227748	0.104115165834276	0.0833656643044138	-0.0207495015298618
chr11:69361224:69361385:clu_6110	-0.308139529870225	0.789901439307269	0.669970659898111	-0.119930779409158
chr11:69361242:69361385:clu_6110	0.308139529870225	0.210098560692731	0.330029340101889	0.119930779409158
chr11:69395681:69396177:clu_6112	-0.0209178974285677	0.0502353090299563	0.0482763963066943	-0.00195891272326193
chr11:69395972:69396177:clu_6112	0.0209178974285677	0.949764690970044	0.951723603693306	0.00195891272326199
chr11:69562857:69563304:clu_6113	0.13796361761838	0.880451508861881	0.906585605997218	0.0261340971353372
chr11:69562857:69563320:clu_6113	-0.13796361761838	0.119548491138119	0.0934143940027821	-0.0261340971353373
chr11:69580515:69581054:clu_6114	0.0984960517522006	0.0601041003364292	0.0722453761972331	0.0121412758608039
chr11:69580515:69586891:clu_6114	-0.0984960517522006	0.939895899663571	0.927754623802767	-0.0121412758608039
chr11:69590762:69591254:clu_6115	0.0237137807517098	0.144372813536068	0.150330882374065	0.00595806883799785
chr11:69590762:69591350:clu_6115	-0.0237137807517098	0.855627186463933	0.849669117625935	-0.00595806883799799
chr11:69642140:69643370:clu_6116	0.154164879448762	0.0373047676666505	0.0501023662407874	0.0127975985741369
chr11:69642140:69643838:clu_6116	-0.154164879448762	0.96269523233335	0.949897633759213	-0.0127975985741369
chr11:69657843:69657936:clu_6117	0.0612612067487708	0.405542106997219	0.421808443073183	0.0162663360759649
chr11:69657843:69658566:clu_6117	-0.143730371352629	0.0383972399933062	0.0325351349404791	-0.00586210505282712
chr11:69658021:69658566:clu_6117	-0.00301375625946769	0.519529487462952	0.506728412188931	-0.0128010752740204
chr11:69658056:69658566:clu_6117	0.0854829208633261	0.0365311655465233	0.038928009797406	0.00239684425088269
chr11:69667606:69667695:clu_6118	-1.28545460060998	0.111567221779796	0.00951108331448802	-0.102056138465308
chr11:69667617:69667695:clu_6118	1.28545460060998	0.888432778220204	0.990488916685512	0.102056138465308
chr11:69668548:69668628:clu_6119	0.190044414753626	0.00153179570441005	0.00223853462367775	0.0007067389192677
chr11:69668548:69668644:clu_6119	-0.190044414753626	0.99846820429559	0.997761465376322	-0.000706738919267758
chr11:69670976:69672279:clu_6120	0.0205131885854442	0.995287575710257	0.995476140283377	0.000188564573120109
chr11:69670992:69672279:clu_6120	-0.0205131885854442	0.00471242428974259	0.00452385971662244	-0.000188564573120144
chr11:69673636:69674047:clu_6121	0.011646119350203	0.63634943831751	0.635159471105209	-0.00118996721230014
chr11:69673636:69674202:clu_6121	-0.030110066133395	0.0128679509302863	0.0123186191489762	-0.000549331781310012
chr11:69674097:69674202:clu_6121	0.018463946783192	0.350782610752204	0.352521909745814	0.00173929899361019
chr11:69838573:69838920:clu_6123	-0.346812716866956	0.136870372149624	0.073430067640974	-0.0634403045086502
chr11:69838649:69838920:clu_6123	0.346812716866956	0.863129627850376	0.926569932359026	0.0634403045086501
chr11:69903452:69903654:clu_6124	-0.11480857371752	0.427434846712351	0.392845066445979	-0.0345897802663721
chr11:69903452:69903865:clu_6124	0.112795675635128	0.129854273316645	0.1498493605259	0.0199950872092552
chr11:69903719:69903865:clu_6124	0.0020128980823929	0.442710879971005	0.457305573028121	0.0145946930571169
chr11:69906884:69906984:clu_6125	-0.00943760719033999	0.100637643962676	0.0989420853553438	-0.00169555860733243
chr11:69906888:69906984:clu_6125	0.00943760719033999	0.899362356037324	0.901057914644656	0.0016955586073325
chr11:69908006:69908096:clu_6126	-0.0469087286826985	0.308601123754496	0.28895088550739	-0.0196502382471061
chr11:69908012:69908096:clu_6126	0.0469087286826986	0.691398876245504	0.71104911449261	0.019650238247106
chr11:69916293:69916420:clu_6127	0.253723634589463	0.84982000149383	0.903839859702365	0.0540198582085349
chr11:69916293:69916424:clu_6127	-0.253723634589463	0.15017999850617	0.0961601402976352	-0.054019858208535
chr11:69919336:69919449:clu_6128	0.15330923668502	0.00260188558954369	0.00303665636751779	0.000434770777974103
chr11:69919336:69920341:clu_6128	0.0828431520339843	0.02543574758817	0.0276661628126587	0.00223041522448863
chr11:69919336:69921163:clu_6128	-0.00256639735733861	0.964451686239534	0.963145727658336	-0.00130595858119831
chr11:69919336:69921187:clu_6128	0.0985162583717587	0.00195727217472906	0.00216253122718806	0.000205259052458997
chr11:69920434:69921163:clu_6128	-0.332102249733425	0.00555340840802269	0.0039889219342994	-0.00156448647372329
chr11:69997838:69998301:clu_6129	-0.133185352136514	0.674427708150952	0.613467006753239	-0.0609607013977133
chr11:69997838:69998502:clu_6129	0.133185352136514	0.325572291849048	0.386532993246761	0.060960701397713
chr11:70235464:70235696:clu_6130	-0.101700279776319	0.146789962219532	0.122397053386604	-0.0243929088329272
chr11:70235464:70236024:clu_6130	0.149457232715959	0.0711091067871297	0.076221264456005	0.00511215766887531
chr11:70235468:70235696:clu_6130	-0.0743844358536023	0.141896607022751	0.121593325168161	-0.02030328185459
chr11:70235468:70235997:clu_6130	0.140978857627743	0.0678514751763671	0.0721154152178089	0.0042639400414418
chr11:70235468:70236024:clu_6130	0.27095171082224	0.426274964552443	0.515947050499076	0.0896720859466338
chr11:70235800:70236024:clu_6130	-0.38530308553602	0.146077884241778	0.0917258912723445	-0.0543519929694339
chr11:70236211:70236877:clu_6131	0.0124505597178504	0.27002999927621	0.28034399680031	0.0103139975240995
chr11:70236211:70237531:clu_6131	0.0472082104369285	0.133354009835031	0.143344284236401	0.0099902744013704
chr11:70236978:70237531:clu_6131	-0.0596587701547789	0.596615990888759	0.576311718963289	-0.0203042719254699
chr11:70239014:70239426:clu_6132	-0.14280158303103	0.0816855069218876	0.0606972354561855	-0.020988271465702
chr11:70239014:70239656:clu_6132	0.214386902120729	0.782021772926725	0.830553734465132	0.0485319615384069
chr11:70239014:70239660:clu_6132	-0.071585319089699	0.136292720151387	0.108749030078682	-0.0275436900727048
chr11:70395715:70396286:clu_6133	0.0565818875618934	0.38179652723684	0.404233489480621	0.0224369622437811
chr11:70395715:70396556:clu_6133	-0.0180463279140747	0.0311880802794065	0.0306463204255126	-0.000541759853893906
chr11:70396445:70396556:clu_6133	-0.0385355596478186	0.587015392483753	0.565120190093866	-0.0218952023898874
chr11:70456062:70458076:clu_6134	-0.0214991089090711	0.156663937123847	0.151066494148438	-0.00559744297540918
chr11:70456062:70458745:clu_6134	0.0214991089090711	0.843336062876153	0.848933505851562	0.00559744297540921
chr11:70646228:70646768:clu_6135	-0.141791176653288	0.950208207633562	0.934944633638846	-0.0152635739947152
chr11:70646228:70647291:clu_6135	0.141791176653288	0.0497917923664383	0.0650553663611536	0.0152635739947153
chr11:70650017:70650126:clu_6136	-0.0977252436388368	0.939809346138215	0.92775532752004	-0.0120540186181756
chr11:70650017:70650130:clu_6136	0.0977252436388368	0.0601906538617848	0.0722446724799604	0.0120540186181756
chr11:70665076:70665250:clu_6137	0.107044337868132	0.0206909164019971	0.0255045284889831	0.00481361208698603
chr11:70665076:70665297:clu_6137	-0.107044337868132	0.979309083598003	0.974495471511017	-0.00481361208698594
chr11:70700709:70702372:clu_6138	-0.406966409864585	0.3939000813973	0.266159343195722	-0.127740738201579
chr11:70700709:70702772:clu_6138	0.274441661914463	0.177796421677157	0.237470915871407	0.0596744941942496
chr11:70702551:70702772:clu_6138	0.132524747950122	0.428303496925543	0.496369740932872	0.0680662440073291
chr11:70884968:70887011:clu_6139	0.105055623084897	0.652141255829178	0.679567389415099	0.0274261335859212
chr11:70884968:70893569:clu_6139	-0.0937951084284706	0.0306454325852525	0.0261756114486907	-0.00446982113656183
chr11:70887171:70893569:clu_6139	-0.0112605146564265	0.317213311585569	0.29425699913621	-0.0229563124493594
chr11:70917782:70919177:clu_6140	-0.0119940767222113	0.423426326905659	0.372741818247277	-0.0506845086583816
chr11:70917782:70920852:clu_6140	-0.227672269422975	0.0604258376193414	0.0428731202991967	-0.0175527173201446
chr11:70919281:70920852:clu_6140	0.239666346145186	0.516147835475	0.584385061453526	0.0682372259785262
chr11:70944970:70945203:clu_6141	-0.102086256272512	0.579495900065102	0.529100038142586	-0.0503958619225159
chr11:70944985:70945203:clu_6141	0.102086256272512	0.420504099934898	0.470899961857414	0.0503958619225159
chr11:70947803:70950146:clu_6142	-0.32615484679669	0.977733918012648	0.958107908082255	-0.0196260099303935
chr11:70949542:70950146:clu_6142	0.32615484679669	0.0222660819873515	0.0418920919177452	0.0196260099303937
chr11:70973075:70973802:clu_6143	0.0296460540385811	0.423183770513748	0.429683636474909	0.00649986596116009
chr11:70973075:70974069:clu_6143	-0.0449492118503305	0.119931978368354	0.11302083109105	-0.00691114727730342
chr11:70973913:70974069:clu_6143	0.0153031578117494	0.456884251117898	0.457295532434041	0.000411281316143375
chr11:70978244:70978428:clu_6144	0.0758745130534136	0.484754850753523	0.460833067927434	-0.0239217828260894
chr11:70978244:70978689:clu_6144	-0.255565028425714	0.0113818009254779	0.00776765794585695	-0.00361414297962094
chr11:70978550:70978689:clu_6144	0.1796905153723	0.503863348320999	0.531399274126709	0.0275359258057102
chr11:70978780:70980010:clu_6145	0.119189329180617	0.00780024339448256	0.00987924460906416	0.0020790012145816
chr11:70978784:70980010:clu_6145	-0.119189329180617	0.992199756605517	0.990120755390936	-0.0020790012145816
chr11:71019723:71020006:clu_6146	1.18177268817476	0.0357394430080658	0.0499983479737015	0.0142589049656357
chr11:71019723:71024550:clu_6146	0.91768296743041	0.341835123689562	0.36722467158373	0.0253895478941681
chr11:71020189:71024550:clu_6146	0.92786532832526	0.535320105240554	0.580966197311215	0.0456460920706608
chr11:71020545:71024550:clu_6146	-3.02732098393043	0.0871053280618184	0.00181078313135373	-0.0852945449304647
chr11:72207768:72208253:clu_6148	-0.336408161432846	0.395114797884907	0.39298916703708	-0.00212563084782669
chr11:72207768:72208730:clu_6148	0.6725596697921	0.00301496564553397	0.00822486565917827	0.0052099000136443
chr11:72208334:72208730:clu_6148	-0.336151508359254	0.601870236469559	0.598785967303741	-0.00308426916581772
chr11:72450094:72450626:clu_6151	-0.0310645905831501	0.335453611682094	0.314896857626853	-0.0205567540552407
chr11:72450094:72450877:clu_6151	-0.0346795577014559	0.0215660022513488	0.0201713767350359	-0.00139462551631292
chr11:72450774:72450877:clu_6151	0.065744148284606	0.642980386066558	0.664931765638111	0.0219513795715536
chr11:72607635:72645537:clu_6152	-0.214248941234234	0.0934082441376116	0.0831140316695322	-0.0102942124680794
chr11:72607635:72663071:clu_6152	-0.120867174832064	0.851223439403015	0.831549105651067	-0.0196743337519486
chr11:72645652:72663071:clu_6152	0.335116116066298	0.0553683164593731	0.0853368626794011	0.029968546220028
chr11:72663173:72670034:clu_6153	0.243213008694283	0.0268788718120755	0.0308344255477133	0.0039555537356378
chr11:72663173:72672960:clu_6153	0.117374645015884	0.933663863670483	0.944418463629733	0.0107545999592498
chr11:72670139:72672960:clu_6153	-0.360587653710167	0.0394572645174411	0.0247471108225535	-0.0147101536948876
chr11:72677883:72679369:clu_6154	-0.170708454402444	0.981890201732499	0.974707005287728	-0.0071831964447705
chr11:72677888:72679369:clu_6154	0.170708454402444	0.0181097982675011	0.0252929947122716	0.00718319644477053
chr11:72714483:72722628:clu_6155	0.0203163134469143	0.477845248530151	0.485823849609091	0.00797860107894022
chr11:72714483:72728761:clu_6155	-0.0084117232179972	0.0393478232065414	0.0388719066064488	-0.000475916600092677
chr11:72722763:72728761:clu_6155	-0.0119045902289171	0.482806928263308	0.47530424378446	-0.00750268447884744
chr11:73053528:73064988:clu_6156	0.263850966742594	0.958324747241349	0.974985846382549	0.0166610991412002
chr11:73063860:73064988:clu_6156	-0.263850966742594	0.0416752527586515	0.0250141536174513	-0.0166610991412002
chr11:73069813:73070798:clu_6157	-0.0329665357720499	0.62919395880355	0.588633277255296	-0.0405606815482544
chr11:73069813:73073226:clu_6157	-0.114502018024648	0.0159979388518302	0.0137947517335746	-0.00220318711825557
chr11:73070901:73073226:clu_6157	0.147468553796697	0.35480810234462	0.397571971011129	0.0427638686665099
chr11:74649694:74656423:clu_6159	0.333141812290585	0.851497786245709	0.917789170192966	0.066291383947257
chr11:74650118:74656423:clu_6159	-0.333141812290585	0.148502213754291	0.0822108298070344	-0.0662913839472571
chr11:74659329:74659483:clu_6160	-0.0287313650103374	0.954092232323213	0.951508647096711	-0.00258358522650215
chr11:74659329:74659487:clu_6160	0.0287313650103373	0.0459077676767865	0.0484913529032886	0.00258358522650208
chr11:74663606:74663784:clu_6161	-0.289935222376421	0.896203142878324	0.828617531759823	-0.0675856111185003
chr11:74663606:74663787:clu_6161	0.289935222376421	0.103796857121676	0.171382468240177	0.0675856111185002
chr11:74665426:74665693:clu_6162	-0.104220703730641	0.434290119800073	0.416579881007471	-0.0177102387926026
chr11:74665426:74665923:clu_6162	0.154081624465995	0.0456757604763366	0.0567261625434873	0.0110504020671506
chr11:74665777:74665923:clu_6162	-0.0498609207353543	0.52003411972359	0.526693956449042	0.00665983672545212
chr11:74770984:74773522:clu_6163	-0.136518814926652	0.972675406516491	0.964402236039951	-0.0082731704765393
chr11:74771134:74773522:clu_6163	0.136518814926652	0.0273245934835095	0.0355977639600487	0.00827317047653918
chr11:74784257:74787555:clu_6164	-0.0281253800443976	0.717284087931163	0.711620633847772	-0.00566345408339064
chr11:74784257:74792203:clu_6164	0.0308461063712685	0.019540845812415	0.0205641936373948	0.00102334782497982
chr11:74787695:74792203:clu_6164	-0.00272072632687083	0.263175066256422	0.267815172514833	0.00464010625841077
chr11:74792318:74795752:clu_6165	-0.180284443002746	0.18084738754109	0.146032275102156	-0.0348151124389342
chr11:74792318:74795982:clu_6165	0.0478813501225586	0.562264304872608	0.570385228831483	0.00812092395887432
chr11:74795817:74795982:clu_6165	0.132403092880188	0.256888307586301	0.283582496066361	0.02669418848006
chr11:74836948:74837431:clu_6166	-0.127997693007645	0.481231574508236	0.440419131313025	-0.040812443195211
chr11:74836948:74837612:clu_6166	0.0986871971504268	0.0510457378195424	0.0586029588429046	0.00755722102336218
chr11:74837472:74837612:clu_6166	0.0293104958572186	0.467722687672222	0.500977909844071	0.033255222171849
chr11:74898215:74898296:clu_6168	0.305605702261951	0.010952934440717	0.0199979850022697	0.00904505056155275
chr11:74898215:74898377:clu_6168	-0.305605702261951	0.989047065559283	0.98000201499773	-0.0090450505615528
chr11:74907964:74908046:clu_6169	-0.114784332033434	0.978802769982093	0.973477750473486	-0.00532501950860687
chr11:74907964:74908048:clu_6169	0.114784332033434	0.0211972300179074	0.0265222495265144	0.00532501950860698
chr11:75493854:75494138:clu_6171	0.542550207042683	0.00358502438006753	0.0105367015585758	0.00695167717850831
chr11:75494020:75494138:clu_6171	-0.542550207042683	0.996414975619932	0.989463298441424	-0.0069516771785082
chr11:75496176:75496312:clu_6172	-0.269734538912324	0.0197590630088604	0.011616374603311	-0.00814268840554946
chr11:75496176:75496341:clu_6172	0.269734538912324	0.98024093699114	0.988383625396689	0.00814268840554944
chr11:75505288:75506319:clu_6173	-1.06209457164879	0.0986756190865166	0.012916915748038	-0.0857587033384786
chr11:75505288:75506330:clu_6173	1.06209457164879	0.901324380913483	0.987083084251962	0.0857587033384786
chr11:75692562:75700545:clu_6175	0.316310214302323	0.028895743240007	0.0456020904323864	0.0167063471923794
chr11:75692562:75703366:clu_6175	-0.0823695654661886	0.472623593677962	0.500635741429332	0.0280121477513696
chr11:75692732:75703366:clu_6175	-0.233940648836134	0.498480663082031	0.453762168138282	-0.044718494943749
chr11:75755652:75756817:clu_6176	0.131103767375702	0.00897056183226949	0.0116286294361093	0.00265806760383982
chr11:75755680:75756817:clu_6176	-0.131103767375702	0.99102943816773	0.988371370563891	-0.0026580676038398
chr11:76407442:76409642:clu_6178	-0.0134537106488484	0.234207370049017	0.2026536638814	-0.0315537061676175
chr11:76407442:76411127:clu_6178	-0.190952575343005	0.0756093213952659	0.054782577951962	-0.0208267434433039
chr11:76409838:76411127:clu_6178	0.204406285991853	0.690183308555717	0.742563758166638	0.0523804496109214
chr11:76754800:76761235:clu_6180	-0.187236086167076	0.94345860779756	0.919835003674455	-0.0236236041231046
chr11:76754800:76761241:clu_6180	0.187236086167076	0.0565413922024404	0.080164996325545	0.0236236041231047
chr11:76946439:76949960:clu_6181	-0.145572256306865	0.307609591383589	0.287219813804794	-0.0203897775787952
chr11:76946439:76951044:clu_6181	0.198932263029815	0.0130506038375949	0.0171973504609226	0.00414674662332772
chr11:76950069:76951044:clu_6181	-0.0533600067229496	0.679339804778816	0.695582835734283	0.0162430309554674
chr11:77555698:77559742:clu_6183	0.255839095760015	0.605318163450415	0.614600805137788	0.00928264168737314
chr11:77555698:77560254:clu_6183	-0.491005566247606	0.0138984622103146	0.00668691271181771	-0.00721154949849694
chr11:77559945:77560254:clu_6183	0.235166470487591	0.38078337433927	0.378712282150394	-0.00207109218887624
chr11:77563719:77565746:clu_6184	0.065450582229481	0.059546349271686	0.0673136323295763	0.00776728305789029
chr11:77563745:77565746:clu_6184	-0.065450582229481	0.940453650728314	0.932686367670424	-0.00776728305789043
chr11:77577368:77578009:clu_6185	0.389253238049629	0.0202859221284295	0.0423179593054365	0.022032037177007
chr11:77577368:77578726:clu_6185	-0.39052218208268	0.934807960912106	0.894129044842019	-0.0406789160700878
chr11:77578142:77578726:clu_6185	0.00126894403305117	0.0449061169594641	0.0635529958525449	0.0186468788930808
chr11:77585494:77601699:clu_6186	0.00427226262262981	0.572570125997291	0.570894226563727	-0.00167589943356339
chr11:77585494:77607208:clu_6186	-0.0876095065413654	0.18309183006813	0.166529886659073	-0.0165619434090571
chr11:77601761:77605552:clu_6186	-0.0157484346843931	0.0443651661840932	0.0433584951296794	-0.00100667105441388
chr11:77601761:77607208:clu_6186	0.0990856786031287	0.199972877750486	0.219217391647521	0.0192445138970342
chr11:77686507:77688287:clu_6187	0.0367387365898184	0.0347219804711979	0.0323278441791472	-0.00239413629205062
chr11:77686507:77691542:clu_6187	0.128808893426518	0.897193690915021	0.915891498159971	0.0186978072449498
chr11:77688331:77691542:clu_6187	-0.165547630016336	0.0680843286137815	0.0517806576608823	-0.0163036709528991
chr11:77763379:77777235:clu_6188	0.0391250986043797	0.42316307173035	0.442369317139613	0.0192062454092634
chr11:77765716:77777235:clu_6188	-0.0391250986043797	0.57683692826965	0.557630682860387	-0.0192062454092634
chr11:78022516:78023027:clu_6190	-0.378209590044362	0.960308217161819	0.919063545175723	-0.041244671986096
chr11:78022516:78023620:clu_6190	0.378209590044362	0.039691782838181	0.080936454824277	0.041244671986096
chr11:78023819:78024813:clu_6191	-0.0904166452485603	0.0341881998071629	0.028694885846934	-0.00549331396022897
chr11:78023819:78024961:clu_6191	0.0904166452485604	0.965811800192837	0.971305114153066	0.0054933139602289
chr11:78143214:78153697:clu_6192	-0.0834901665437394	0.491797370444022	0.450217042305809	-0.0415803281382134
chr11:78143214:78153809:clu_6192	0.0834901665437394	0.508202629555978	0.549782957694191	0.0415803281382134
chr11:78232833:78233437:clu_6193	0.078014331246214	0.0363731526529677	0.0422555804040336	0.00588242775106583
chr11:78232833:78233545:clu_6193	-0.078014331246214	0.963626847347032	0.957744419595966	-0.00588242775106573
chr11:78246170:78251016:clu_6194	-0.043208606681415	0.877030292350435	0.867402659161388	-0.00962763318904714
chr11:78250545:78251016:clu_6194	0.043208606681415	0.122969707649565	0.132597340838612	0.00962763318904701
chr11:78268897:78269488:clu_6195	0.0345286521266708	0.410624383405711	0.397986550264559	-0.0126378331411521
chr11:78268897:78271291:clu_6195	-0.130482080837387	0.0259104574558895	0.0212929331527035	-0.004617524303186
chr11:78269693:78271291:clu_6195	0.0959534287107159	0.563465159138399	0.580720516582737	0.0172553574443381
chr11:78273902:78274465:clu_6196	-0.155520181791721	0.338232206260232	0.308089562782144	-0.0301426434780886
chr11:78273902:78274788:clu_6196	0.178591938150008	0.0161425325532641	0.0205369879509326	0.00439445539766851
chr11:78274655:78274788:clu_6196	-0.0230717563582871	0.645625261186504	0.671373449266924	0.0257481880804201
chr11:78279915:78283059:clu_6197	0.281893380940109	0.311369533571959	0.319989656983151	0.00862012341119284
chr11:78279915:78284100:clu_6197	-0.875894427841244	0.0119338836395708	0.00385319304007304	-0.00808069059949778
chr11:78279915:78284739:clu_6197	0.0631505911276228	0.0103099676202287	0.00851369993679508	-0.00179626768343363
chr11:78283158:78284100:clu_6197	0.336077878232106	0.279416096423882	0.303140019345651	0.023723922921769
chr11:78284282:78284739:clu_6197	0.194772577541406	0.38697051874436	0.364503430694329	-0.0224670880500303
chr11:78328508:78328732:clu_6198	-0.0800837803222221	0.350336718485843	0.318056776018181	-0.0322799424676621
chr11:78328508:78328975:clu_6198	-0.0410702942154909	0.236600744401598	0.223346135866345	-0.013254608535253
chr11:78328871:78328975:clu_6198	0.121154074537713	0.413062537112559	0.458597088115474	0.0455345510029152
chr11:78512472:78513920:clu_6199	-0.172314814810948	0.95324722237128	0.935255499253258	-0.0179917231180221
chr11:78512805:78513920:clu_6199	0.172314814810948	0.0467527776287202	0.0647445007467424	0.0179917231180223
chr11:78530347:78536073:clu_6200	0.158910468707402	0.184037188418488	0.23660021574318	0.0525630273246923
chr11:78530347:78536086:clu_6200	-0.158910468707402	0.815962811581512	0.76339978425682	-0.0525630273246924
chr11:78536576:78538510:clu_6201	0.232068211014454	0.348094827687416	0.422391589297447	0.0742967616100317
chr11:78536576:78538834:clu_6201	-0.219360871969141	0.235039239418064	0.181595425877694	-0.0534438135403704
chr11:78538738:78538834:clu_6201	-0.0127073390453133	0.41686593289452	0.396012984824859	-0.0208529480696614
chr11:79242156:79244463:clu_6204	-0.187779599152803	0.50260576687836	0.409716847398477	-0.0928889194798833
chr11:79243575:79244463:clu_6204	0.187779599152803	0.49739423312164	0.590283152601523	0.0928889194798834
chr11:79411669:79412055:clu_6205	0.155183867484781	0.88905683239985	0.916177667030431	0.027120834630581
chr11:79411669:79412090:clu_6205	-0.155183867484781	0.11094316760015	0.0838223329695689	-0.027120834630581
chr11:79681011:79683341:clu_6209	0.0946196427069129	0.698821759046461	0.737096688677418	0.0382749296309574
chr11:79681011:79683410:clu_6209	-0.0946196427069129	0.301178240953539	0.262903311322582	-0.0382749296309574
chr11:79995809:79999057:clu_6211	-0.0363048155629003	0.409615998068781	0.403089486114216	-0.00652651195456455
chr11:79995809:80007513:clu_6211	0.050375034545645	0.0428604784629634	0.0459966450412784	0.00313616657831498
chr11:79999125:80007513:clu_6211	-0.0140702189827446	0.547523523468256	0.550913868844506	0.00339034537624949
chr11:80010643:80013364:clu_6212	-0.0527227992638296	0.313137617025109	0.30017675824178	-0.0129608587833291
chr11:80010643:80015143:clu_6212	0.0451423960399817	0.0118816485856981	0.0125609023274794	0.000679253741781268
chr11:80013595:80015143:clu_6212	0.007580403223848	0.674980734389193	0.68726233943074	0.0122816050415478
chr11:80025311:80025797:clu_6213	0.00815232528894275	0.988092727982822	0.988283041403253	0.000190313420431742
chr11:80025311:80025861:clu_6213	-0.00815232528894275	0.0119072720171783	0.0117169585967467	-0.000190313420431586
chr11:80025954:80029148:clu_6214	0.245836502294362	0.967820039483119	0.980069558297747	0.0122495188146281
chr11:80025954:80029256:clu_6214	-0.245836502294362	0.0321799605168812	0.0199304417022531	-0.0122495188146281
chr11:80112828:80113075:clu_6215	0.082444970841445	0.464246062002264	0.505407207846412	0.0411611458441477
chr11:80112837:80113075:clu_6215	-0.082444970841445	0.535753937997736	0.494592792153588	-0.0411611458441477
chr11:80133306:80134029:clu_6216	-0.106541777960832	0.881466328793076	0.857332145960426	-0.0241341828326501
chr11:80133478:80134029:clu_6216	0.106541777960832	0.118533671206924	0.142667854039574	0.0241341828326501
chr11:80138063:80139866:clu_6217	0.0111837643695757	0.0314291559870362	0.0298302938227807	-0.00159886216425545
chr11:80138067:80139800:clu_6217	-0.0798016582488823	0.0250467911401603	0.0217051324320243	-0.00334165870813595
chr11:80138067:80139866:clu_6217	0.0686178938793067	0.943524052872804	0.948464573745195	0.00494052087239127
chr11:80140323:80142077:clu_6218	0.258473982460545	0.848956789502512	0.904078868717042	0.0551220792145302
chr11:80140570:80142077:clu_6218	-0.258473982460545	0.151043210497488	0.0959211312829579	-0.0551220792145302
chr11:80242681:80243370:clu_6219	-0.30470870127733	0.934129604043058	0.885188470627984	-0.048941133415074
chr11:80242681:80243402:clu_6219	0.30470870127733	0.065870395956942	0.114811529372016	0.0489411334150741
chr11:80254862:80255862:clu_6220	0.161214260833229	0.233235167607695	0.243105459629282	0.00987029202158629
chr11:80254862:80257514:clu_6220	-0.319713649770793	0.0814799488838466	0.0525033588290444	-0.0289765900548023
chr11:80254862:80265742:clu_6220	0.193473025662909	0.435696173870497	0.469023094005828	0.0333269201353312
chr11:80255957:80265742:clu_6220	0.271115281726893	0.141778063209823	0.164944988047268	0.0231669248374454
chr11:80257636:80265742:clu_6220	-0.306088918452238	0.107810646428139	0.0704230994885778	-0.0373875469395608
chr11:80386029:80386180:clu_6221	0.113283254554602	0.0137528128662413	0.0171898455938203	0.00343703272757908
chr11:80386029:80387802:clu_6221	-0.113283254554602	0.986247187133759	0.98281015440618	-0.003437032727579
chr11:80389330:80389774:clu_6222	-0.313773604074635	0.540976422109864	0.533600475220424	-0.00737594688944021
chr11:80389330:80391331:clu_6222	0.62725585547674	0.00876207178876981	0.0221476972941129	0.0133856255053431
chr11:80389821:80391331:clu_6222	-0.313482251402106	0.450261506101366	0.444251827485463	-0.00600967861590296
chr11:80391389:80391835:clu_6223	-0.0237599992304422	0.080808533375303	0.0773483954616918	-0.00346013791361122
chr11:80391401:80391835:clu_6223	0.0237599992304422	0.919191466624697	0.922651604538308	0.00346013791361111
chr11:80391992:80393084:clu_6224	-0.0709937548148832	0.1118354073618	0.100727599507398	-0.0111078078544025
chr11:80391992:80394286:clu_6224	0.0545116047307351	0.687462399344236	0.701979443727507	0.0145170443832711
chr11:80393176:80394286:clu_6224	0.0164821500841481	0.200702193293964	0.197292956765096	-0.00340923652886849
chr11:80394531:80395102:clu_6225	0.0489823619136433	0.995047821506696	0.995507878451853	0.000460056945157494
chr11:80394531:80395106:clu_6225	-0.0489823619136433	0.00495217849330411	0.00449212154814663	-0.000460056945157482
chr11:80431806:80438251:clu_6227	-0.0507558030757576	0.990649166757395	0.989660427828083	-0.000988738929311395
chr11:80434580:80438251:clu_6227	0.0507558030757575	0.00935083324260524	0.0103395721719166	0.000988738929311327
chr11:80438375:80438521:clu_6228	0.513423117333142	0.0121509779177414	0.0258819810746341	0.0137310031568927
chr11:80438375:80445242:clu_6228	-0.256711657327393	0.966322768891678	0.952890974415882	-0.013431794475796
chr11:80438630:80445242:clu_6228	-0.256711460005749	0.0215262531905808	0.0212270445094841	-0.000299208681096758
chr11:82781272:82783346:clu_6229	-0.0976387840500198	0.411562910102296	0.365218346746344	-0.0463445633559526
chr11:82781276:82783346:clu_6229	0.0976387840500198	0.588437089897704	0.634781653253656	0.0463445633559526
chr11:82785458:82787628:clu_6230	-0.0535161217071734	0.690251624030333	0.666914732077337	-0.0233368919529964
chr11:82785458:82787631:clu_6230	0.0535161217071734	0.309748375969667	0.333085267922663	0.0233368919529964
chr11:82903133:82904090:clu_6232	-0.163927401272066	0.322471802570317	0.255347885674377	-0.0671239168959402
chr11:82903197:82904090:clu_6232	0.163927401272066	0.677528197429683	0.744652114325624	0.0671239168959402
chr11:83351171:83364795:clu_6235	0.188976157520857	0.148363741599049	0.186153225888243	0.0377894842891945
chr11:83351171:83365647:clu_6235	-0.0721617174984791	0.635351403228403	0.613968435819441	-0.0213829674089627
chr11:83364836:83365647:clu_6235	-0.116814440022378	0.216284855172548	0.199878338292316	-0.0164065168802318
chr11:83481973:83484651:clu_6236	-0.004330977549092	0.966841827076607	0.966563010257312	-0.000278816819295979
chr11:83484456:83484651:clu_6236	0.004330977549092	0.0331581729233925	0.0334369897426885	0.000278816819296
chr11:83487413:83488925:clu_6237	-0.0761821979227234	0.541005686132839	0.546627337406249	0.00562165127341052
chr11:83487413:83497894:clu_6237	0.193576223509035	0.0235621191846017	0.0311787327939385	0.00761661360933684
chr11:83497296:83497894:clu_6237	-0.117394025586312	0.43543219468256	0.422193929799812	-0.0132382648827474
chr11:83488946:83497262:clu_6238	-0.0500108707358464	0.158853385083702	0.145939977657315	-0.0129134074263862
chr11:83489045:83497262:clu_6238	0.0500108707358464	0.841146614916298	0.854060022342685	0.0129134074263861
chr11:83497926:83498447:clu_6239	-0.045960147935995	0.0308368825463336	0.0205689361978194	-0.0102679463485141
chr11:83497926:83499073:clu_6239	0.38825868204441	0.934432544346966	0.962206224121091	0.0277736797741248
chr11:83498555:83499073:clu_6239	-0.342298534108414	0.0347305731067002	0.0172248396810895	-0.0175057334256107
chr11:83951362:83952112:clu_6240	-0.180038704504889	0.968239413198694	0.955091319942326	-0.0131480932563675
chr11:83951500:83952112:clu_6240	0.180038704504889	0.0317605868013063	0.0449086800576737	0.0131480932563674
chr11:84104280:84106189:clu_6241	-0.191569301551775	0.564264838535354	0.555829162578552	-0.00843567595680261
chr11:84104280:84109954:clu_6241	0.387586294335986	0.0216871129696601	0.0381227447846355	0.0164356318149754
chr11:84106346:84109954:clu_6241	-0.196016992784211	0.414048048494985	0.406048092636813	-0.0079999558581727
chr11:84179926:84193079:clu_6242	-0.0404901569887775	0.314577496382367	0.304209427385859	-0.0103680689965081
chr11:84179926:84195438:clu_6242	0.0481604523749952	0.188984992782405	0.199697581747194	0.0107125889647882
chr11:84193125:84195438:clu_6242	-0.00767029538621768	0.496437510835228	0.496092990866948	-0.00034451996828011
chr11:84280510:84290288:clu_6243	0.469395095161632	0.415505868061988	0.462003219693354	0.0464973516313665
chr11:84280510:84292891:clu_6243	-0.912536419791535	0.118254555570273	0.0330156984707306	-0.0852388570995423
chr11:84290311:84292891:clu_6243	0.443141324629903	0.46623957636774	0.504981081835915	0.0387415054681758
chr11:84423019:84442566:clu_6244	0.0105257283815799	0.935045584330499	0.936312502050375	0.00126691771987542
chr11:84435899:84442566:clu_6244	-0.0105257283815799	0.0649544156695005	0.0636874979496251	-0.00126691771987543
chr11:84509796:84510199:clu_6245	0.13870445615296	0.943239539343005	0.956390413540543	0.0131508741975382
chr11:84509856:84510199:clu_6245	-0.13870445615296	0.0567604606569948	0.0436095864594566	-0.0131508741975381
chr11:84840435:84841415:clu_6246	0.0411185268043467	0.700958300432359	0.71790683708494	0.0169485366525809
chr11:84840435:84841421:clu_6246	-0.0411185268043467	0.299041699567641	0.28209316291506	-0.0169485366525809
chr11:84841624:84844891:clu_6247	-0.0337748775405203	0.0464329011170839	0.0450687587625146	-0.00136414235456934
chr11:84841624:84854054:clu_6247	-0.0194769955406039	0.737480311459502	0.726122175067883	-0.0113581363916186
chr11:84852536:84854054:clu_6247	0.0532518730811242	0.216086787423414	0.228809066169602	0.012722278746188
chr11:84854167:84854255:clu_6248	-0.161630477065073	0.030765785577113	0.0224586658636355	-0.00830711971347749
chr11:84854167:84858440:clu_6248	0.161630477065073	0.969234214422887	0.977541334136365	0.00830711971347753
chr11:84895364:84895478:clu_6250	0.305668771513925	0.673796100618776	0.773837250619347	0.100041150000571
chr11:84895364:84897121:clu_6250	0.0318329808905531	0.108435140441711	0.0947034525057425	-0.0137316879359682
chr11:84895554:84897121:clu_6250	-0.337501752404478	0.217768758939513	0.13145929687491	-0.0863094620646028
chr11:84986583:84987269:clu_6251	0.0936991876422327	0.643129265540835	0.635561883222702	-0.00756738231813259
chr11:84986583:84988334:clu_6251	-0.261259597508969	0.0411505287255784	0.02851532649971	-0.0126352022258684
chr11:84987361:84988334:clu_6251	0.167560409866736	0.315720205733587	0.335922790277588	0.0202025845440009
chr11:85311923:85326864:clu_6252	-0.256005067901068	0.979558365146108	0.966350159659325	-0.0132082054867828
chr11:85311923:85326867:clu_6252	0.256005067901068	0.0204416348538925	0.0336498403406753	0.0132082054867828
chr11:85801952:85814000:clu_6254	0.104168943624425	0.273939080391678	0.307055811911435	0.0331167315197565
chr11:85801952:85825202:clu_6254	0.0230495791439279	0.327461699563379	0.338449711096866	0.0109880115334864
chr11:85822112:85825202:clu_6254	-0.127218522768353	0.398599220044942	0.354494476991699	-0.0441047430532429
chr11:86198994:86201074:clu_6255	-0.382090721820702	0.263215381525389	0.142643609270823	-0.120571772254566
chr11:86198994:86201109:clu_6255	0.382090721820702	0.736784618474611	0.857356390729177	0.120571772254566
chr11:86256329:86256422:clu_6256	-0.155756007636097	0.176223887289114	0.141091819251891	-0.0351320680372224
chr11:86256329:86257204:clu_6256	0.180386678193844	0.514908229079465	0.576968100548636	0.0620598714691715
chr11:86256497:86257204:clu_6256	-0.0246306705577462	0.308867883631421	0.281940080199472	-0.0269278034319491
chr11:86501897:86504266:clu_6257	0.913530103716009	0.032524464138576	0.17283920700912	0.140314742870544
chr11:86502962:86504266:clu_6257	-0.913530103716009	0.967475535861424	0.82716079299088	-0.140314742870544
chr11:86512913:86513296:clu_6258	-0.095435312345714	0.089975363080595	0.0755219191009281	-0.0144534439796669
chr11:86512913:86513300:clu_6258	0.095435312345714	0.910024636919405	0.924478080899072	0.014453443979667
chr11:86513637:86516091:clu_6259	-0.341651340812381	0.544990923839806	0.511747677347407	-0.0332432464923994
chr11:86513637:86517583:clu_6259	0.122757460811221	0.0187809132840507	0.0280590845598207	0.00927817127576995
chr11:86516191:86517350:clu_6259	0.245385961503735	0.0194817355604312	0.032903440800488	0.0134217052400568
chr11:86516191:86517583:clu_6259	-0.292244093759719	0.39484508607089	0.389538728905285	-0.00530635716560485
chr11:86517392:86517583:clu_6259	0.265752012257144	0.021901341244822	0.0377510683869996	0.0158497271421776
chr11:86535460:86543931:clu_6260	-0.0786735394254917	0.0691774877050624	0.0767182999788955	0.0075408122738331
chr11:86535460:86544566:clu_6260	-0.248666433090136	0.858963181685054	0.803677403802964	-0.0552857778820893
chr11:86544045:86544566:clu_6260	0.327339972515628	0.0718593306098839	0.11960429621814	0.0477449656082563
chr11:86684123:86688036:clu_6261	0.0839207045148961	0.0490596717993903	0.0717127374516462	0.0226530656522559
chr11:86684123:86689559:clu_6261	-0.364233081167875	0.903227694096249	0.843408922901102	-0.0598187711951473
chr11:86688128:86689559:clu_6261	0.280312376652979	0.0477126341043604	0.0848783396472517	0.0371657055428913
chr11:86697340:86701061:clu_6262	0.206362723376875	0.0077937445990524	0.0144354824889648	0.00664173788991245
chr11:86697340:86702209:clu_6262	-0.422333601393032	0.985955022730598	0.973874273763289	-0.0120807489673084
chr11:86701081:86702209:clu_6262	0.215970878016157	0.00625123267035016	0.0116902437477459	0.00543901107739575
chr11:86717990:86719186:clu_6263	-0.537353917590683	0.0102653381708695	0.0035284154669114	-0.00673692270395813
chr11:86718061:86719186:clu_6263	0.537353917590683	0.98973466182913	0.996471584533089	0.0067369227039582
chr11:87116190:87117668:clu_6264	0.192840210561701	0.328698786780626	0.315577426062459	-0.0131213607181664
chr11:87116190:87121934:clu_6264	-0.459874654583061	0.0181924636144402	0.00909345410647197	-0.00909900950796818
chr11:87117844:87121934:clu_6264	0.26703444402136	0.653108749604934	0.675329119831069	0.0222203702261345
chr11:87129817:87137590:clu_6265	-0.0118077935206478	0.395889814301875	0.39427827159701	-0.00161154270486569
chr11:87129817:87140485:clu_6265	0.0187340691767554	0.0433061415242822	0.0444674442483767	0.00116130272409445
chr11:87137630:87140485:clu_6265	-0.00692627565610747	0.560804044173843	0.561254284154614	0.000450239980771094
chr11:87140601:87143127:clu_6266	-0.102440308229772	0.42693082936031	0.405255832353234	-0.0216749970070759
chr11:87140601:87145464:clu_6266	0.119229938101272	0.014096617745521	0.016701552568256	0.00260493482273507
chr11:87143214:87145464:clu_6266	-0.0167896298714998	0.55897255289417	0.57804261507851	0.0190700621843407
chr11:87185102:87186379:clu_6267	0.0310374085060281	0.973500890706679	0.975056020503068	0.00155512979638894
chr11:87185122:87186379:clu_6267	-0.0310374085060281	0.0264991092933209	0.0249439794969319	-0.001555129796389
chr11:87201626:87205933:clu_6268	-0.18617359377572	0.379210578087708	0.368808970506573	-0.0104016075811355
chr11:87201626:87206764:clu_6268	0.365905532620794	0.033120875605772	0.0559484114494105	0.0228275358436385
chr11:87206055:87206764:clu_6268	-0.179731938845074	0.58766854630652	0.575242618044017	-0.0124259282625029
chr11:87737593:87738167:clu_6270	-0.0433529977513336	0.0272011375071539	0.0249984668893023	-0.0022026706178516
chr11:87737668:87738167:clu_6270	0.0433529977513336	0.972798862492846	0.975001533110698	0.00220267061785151
chr11:87738273:87740505:clu_6271	-0.179437973565131	0.0352590862225352	0.0231830516819527	-0.0120760345405825
chr11:87738273:87742796:clu_6271	0.263193875105861	0.929096830552826	0.951027550860905	0.0219307203080781
chr11:87740646:87742796:clu_6271	-0.0837559015407305	0.0356440832246385	0.0257893974571428	-0.00985468576749569
chr11:87984010:87987243:clu_6272	0.511872139186277	0.864217044902493	0.946571921516714	0.0823548766142214
chr11:87984010:88031575:clu_6272	-0.511872139186277	0.135782955097507	0.0534280784832858	-0.0823548766142214
chr11:88049215:88049412:clu_6273	-0.174370890654937	0.98986480476453	0.985696053242591	-0.00416875152193896
chr11:88049215:88049977:clu_6273	0.174370890654937	0.0101351952354703	0.0143039467574094	0.00416875152193909
chr11:88074725:88076173:clu_6274	0.181773096306854	0.0601050049418272	0.0842365748659452	0.024131569924118
chr11:88074725:88076191:clu_6274	-0.181773096306854	0.939894995058173	0.915763425134055	-0.0241315699241178
chr11:88078555:88079334:clu_6275	0.271241693814906	0.0772964072304959	0.12595830021394	0.0486618929834441
chr11:88078555:88081398:clu_6275	-0.271241693814906	0.922703592769504	0.87404169978606	-0.0486618929834443
chr11:88204485:88205189:clu_6276	-0.137412634124409	0.780176151688786	0.729456714650551	-0.0507194370382346
chr11:88204580:88205189:clu_6276	0.137412634124409	0.219823848311214	0.270543285349449	0.0507194370382344
chr11:88839057:88839625:clu_6278	-0.167668442888176	0.972919902909342	0.962535092843949	-0.0103848100653933
chr11:88839082:88839625:clu_6278	0.167668442888176	0.0270800970906577	0.037464907156051	0.0103848100653933
chr11:88933561:88934578:clu_6279	-0.250877290706284	0.983142853285291	0.972460956017558	-0.0106818972677324
chr11:88933572:88934578:clu_6279	0.250877290706284	0.0168571467147093	0.0275390439824418	0.0106818972677324
chr11:88952554:88955266:clu_6280	0.3319878177821	0.0405570693320103	0.0758815209581374	0.0353244516261271
chr11:88952554:88955294:clu_6280	-0.3319878177821	0.95944293066799	0.924118479041863	-0.0353244516261272
chr11:88967649:88970418:clu_6281	-0.0371868482975981	0.87313059219013	0.869910167998598	-0.00322042419153246
chr11:88970272:88970418:clu_6281	-0.0423590232674514	0.0930921630161819	0.092270330549022	-0.000821832467159833
chr11:88970289:88970418:clu_6281	0.0795458715650496	0.0337772447936882	0.0378195014523805	0.00404225665869234
chr11:88970479:88970898:clu_6282	0.0767969787659152	0.369478116112177	0.400397936077712	0.0309198199655353
chr11:88970479:88972621:clu_6282	-0.0596740207953678	0.545828100039741	0.51604835448869	-0.0297797455510513
chr11:88970993:88972621:clu_6282	-0.0171229579705473	0.0846937838480816	0.0835537094335977	-0.00114007441448391
chr11:88982650:88985017:clu_6283	0.14505294153996	0.930457056024001	0.947041651416807	0.0165845953928059
chr11:88982650:88985021:clu_6283	-0.14505294153996	0.0695429439759989	0.052958348583193	-0.0165845953928059
chr11:89015190:89015533:clu_6284	0.0458863788125608	0.429355657795355	0.469373660587472	0.0400180027921174
chr11:89015190:89015719:clu_6284	0.0827085560292117	0.0308988505650159	0.035045762805617	0.00414691224060105
chr11:89015631:89015719:clu_6284	-0.128594934841772	0.53974549163963	0.495580576606911	-0.0441649150327184
chr11:89042285:89044240:clu_6285	-0.221283637881065	0.310870480312741	0.224676260298024	-0.086194220014717
chr11:89042289:89044240:clu_6285	0.221283637881065	0.689129519687259	0.775323739701976	0.0861942200147173
chr11:89044311:89048849:clu_6286	0.0535923916038655	0.215238596311862	0.233894849200582	0.0186562528887199
chr11:89044311:89048889:clu_6286	-0.0535923916038655	0.784761403688138	0.766105150799418	-0.01865625288872
chr11:90638552:90640365:clu_6287	0.0636325424808442	0.146398592343914	0.163028323954686	0.0166297316107724
chr11:90638552:90640377:clu_6287	-0.0636325424808442	0.853601407656086	0.836971676045314	-0.0166297316107724
chr11:93886062:93887022:clu_6288	-0.278755260883881	0.0724219324788013	0.0557815568427678	-0.0166403756360335
chr11:93886062:93905159:clu_6288	0.200625104136589	0.056458558477185	0.0702332158709534	0.0137746573937684
chr11:93886416:93887022:clu_6288	-0.157863463819406	0.282441179958243	0.245499820813374	-0.0369413591448692
chr11:93886416:93905159:clu_6288	0.154339293319759	0.0885784132554749	0.105205632877132	0.0166272196216568
chr11:93887073:93891339:clu_6288	-0.0173026604141402	0.104931343865482	0.10497192912303	4.05852575486032e-05
chr11:93887073:93905159:clu_6288	-0.00897672323939733	0.237849321000567	0.239930670740541	0.00208134973997312
chr11:93891388:93905159:clu_6288	0.107933710900476	0.157319250964246	0.178377173732202	0.0210579227679558
chr11:93908937:93910283:clu_6289	-0.051042280291118	0.747089580821959	0.727319521489569	-0.0197700593323898
chr11:93908943:93910283:clu_6289	0.0510422802911179	0.252910419178041	0.272680478510431	0.0197700593323899
chr11:93912458:93918831:clu_6290	0.270720686774529	0.0396658868324776	0.0546500949191869	0.0149842080867093
chr11:93912458:93921367:clu_6290	-0.0502352472070136	0.867615820254149	0.867185132446729	-0.000430687807420393
chr11:93918947:93921367:clu_6290	-0.220485439567516	0.092718292913373	0.0781647726340841	-0.0145535202792889
chr11:93933958:93943662:clu_6291	-0.149601654122591	0.199151907385294	0.15566978029656	-0.0434821270887336
chr11:93933958:93943775:clu_6291	0.149601654122591	0.800848092614706	0.84433021970344	0.0434821270887336
chr11:93950046:93951900:clu_6292	0.0216694831186466	0.47959964954703	0.489665997400043	0.0100663478530127
chr11:93950046:93960668:clu_6292	-0.00234092630390987	0.0210632841797222	0.0209951793660172	-6.81048137049813e-05
chr11:93959513:93960668:clu_6292	-0.0193285568147367	0.499337066273248	0.48933882323394	-0.00999824303930769
chr11:93952901:93955036:clu_6293	-0.225264551511356	0.0119464884567027	0.00987548415677238	-0.00207100429993028
chr11:93952901:93955269:clu_6293	0.259414957124183	0.00394605597014562	0.00529632961974959	0.00135027364960397
chr11:93952901:93955495:clu_6293	-0.0341504056128268	0.984107455573152	0.984828186223478	0.000720730650326296
chr11:94013743:94024917:clu_6294	-0.123974174900609	0.15443482144417	0.135178387280114	-0.0192564341640561
chr11:94013743:94036600:clu_6294	0.00613771308867127	0.660154009777867	0.658133762881969	-0.00202024689589764
chr11:94024997:94036600:clu_6294	0.117836461811937	0.185411168777963	0.206687849837917	0.0212766810599538
chr11:94291578:94292927:clu_6296	-0.0605334632697654	0.0369151391954207	0.0328441274975967	-0.00407101169782401
chr11:94291578:94293085:clu_6296	0.0605334632697654	0.963084860804579	0.967155872502403	0.00407101169782398
chr11:94296077:94296884:clu_6297	-0.0981423620973921	0.0268630900142216	0.0221816991581743	-0.00468139085604732
chr11:94296080:94296884:clu_6297	0.0981423620973921	0.973136909985778	0.977818300841826	0.00468139085604735
chr11:94297920:94298950:clu_6298	0.120791441234737	0.0202082553162343	0.0253615516315917	0.00515329631535747
chr11:94297920:94299956:clu_6298	-0.116406525494842	0.940175556978345	0.930769595335184	-0.00940596164316121
chr11:94299095:94299956:clu_6298	-0.00438491573989414	0.039616187705421	0.0438688530332248	0.00425266532780381
chr11:94648229:94649463:clu_6299	-0.0947603653023308	0.155522215859806	0.129608206098857	-0.0259140097609487
chr11:94648229:94650008:clu_6299	0.153457670843765	0.689462664084982	0.736462335357055	0.0469996712720735
chr11:94649519:94650008:clu_6299	-0.0586973055414343	0.155015120055212	0.133929458544087	-0.0210856615111249
chr11:95275887:95276443:clu_6301	-0.0178411636448206	0.43569867610386	0.438684004566187	0.00298532846232696
chr11:95275887:95277469:clu_6301	0.118067847196663	0.168349490493002	0.194178838415131	0.0258293479221288
chr11:95276549:95277469:clu_6301	-0.100226683551842	0.395951833403138	0.367137157018682	-0.0288146763844558
chr11:95289870:95291520:clu_6302	0.0273856898660793	0.321444536414346	0.33045875627211	0.00901421985776379
chr11:95289870:95294563:clu_6302	-0.00822605105135189	0.34134398854728	0.338639404534741	-0.00270458401253926
chr11:95291609:95294563:clu_6302	-0.0191596388147273	0.337211475038374	0.330901839193149	-0.00630963584522448
chr11:95306144:95310035:clu_6303	-0.365641200953211	0.103351558417555	0.0525599173873022	-0.0507916410302529
chr11:95306196:95310035:clu_6303	0.365641200953211	0.896648441582445	0.947440082612698	0.0507916410302529
chr11:95385904:95386486:clu_6304	-0.199732134873834	0.81555012926224	0.747820322236587	-0.0677298070256522
chr11:95385904:95386511:clu_6304	0.199732134873834	0.18444987073776	0.252179677763412	0.0677298070256522
chr11:95471344:95474231:clu_6305	0.159619481897658	0.864428147936114	0.897688897966576	0.0332607500304614
chr11:95471344:95474306:clu_6305	-0.159619481897658	0.135571852063886	0.102311102033424	-0.0332607500304614
chr11:95749607:95752875:clu_6307	-0.0753185185402252	0.32125803806089	0.289331413243506	-0.0319266248173837
chr11:95750147:95752875:clu_6307	0.0753185185402252	0.67874196193911	0.710668586756494	0.0319266248173837
chr11:95968479:95968799:clu_6308	-0.132804442412632	0.318091381734945	0.263439849324475	-0.0546515324104702
chr11:95968482:95968799:clu_6308	0.132804442412632	0.681908618265055	0.736560150675525	0.0546515324104702
chr11:95979669:95981049:clu_6309	0.0804077051970862	0.106845908810719	0.10317353878319	-0.00367237002752974
chr11:95979669:95982502:clu_6309	0.0137271371452285	0.249020783856978	0.224950530890578	-0.0240702529663995
chr11:95979669:96004223:clu_6309	0.183380758610269	0.599655679445421	0.641849207874352	0.0421935284289309
chr11:95981130:95982502:clu_6309	-0.277515600952584	0.0444776278868816	0.03002672245188	-0.0144509054350017
chr11:96045302:96046280:clu_6310	-0.0952513110298901	0.514270298288144	0.530237676602754	0.0159673783146105
chr11:96045302:96047195:clu_6310	0.305808299407707	0.03782984738392	0.0582494335461779	0.0204195861622578
chr11:96046354:96047195:clu_6310	-0.210556988377817	0.447899854327936	0.411512889851068	-0.0363869644768683
chr11:96058427:96060937:clu_6311	0.0223915318874743	0.510412067867517	0.509721626551032	-0.000690441316484769
chr11:96058427:96062995:clu_6311	-0.0489290475835622	0.00930921638426289	0.00865667508728245	-0.000652541296980436
chr11:96061124:96062995:clu_6311	0.026537515696088	0.480278715748221	0.481621698361686	0.00134298261346522
chr11:96075033:96075427:clu_6312	-0.331118307807552	0.0273840485402385	0.0168428362100873	-0.0105412123301512
chr11:96075033:96075557:clu_6312	0.224975682455476	0.472989566718691	0.507314974762488	0.034325408043797
chr11:96075033:96075627:clu_6312	0.106142625352076	0.49962638474107	0.475842189027425	-0.0237841957136459
chr11:96789353:96798192:clu_6314	-0.123217978611012	0.0110029499999773	0.0087497584447136	-0.00225319155526372
chr11:96789353:96800771:clu_6314	0.124928647447027	0.884668225593034	0.901646006871059	0.0169777812780244
chr11:96789353:96800774:clu_6314	0.344231763941976	0.0366782271180114	0.0465485442324407	0.00987031711442933
chr11:96798316:96800771:clu_6314	-0.345942432777991	0.0676505972889768	0.0430556904517868	-0.0245949068371901
chr11:96800947:96801429:clu_6315	0.0546309998383718	0.661136078529487	0.671484441152126	0.0103483626226388
chr11:96800947:96802728:clu_6315	0.534683368060563	0.00708216279076837	0.0116250571463348	0.0045428943555664
chr11:96801606:96802704:clu_6315	-0.591601119654524	0.00671727276308838	0.00357505754641431	-0.00314221521667406
chr11:96801606:96802728:clu_6315	0.00228675175558944	0.325064485916656	0.313315444155125	-0.0117490417615311
chr11:96802822:96806616:clu_6316	0.0345699524532472	0.734469342132281	0.762018019097028	0.0275486769647473
chr11:96802822:96807803:clu_6316	0.112454420040335	0.0163527658653237	0.0183403484160323	0.00198758255070863
chr11:96802998:96806616:clu_6316	-0.133710113301296	0.0863813968603924	0.0757405906103144	-0.010640806250078
chr11:96806764:96807803:clu_6316	-0.153997864195883	0.142985211169979	0.122853837704269	-0.0201313734657106
chr11:96806764:96808184:clu_6316	0.222117182283595	0.00837485126842771	0.0104814024965152	0.00210655122808749
chr11:96806794:96807803:clu_6316	-0.0814335772799987	0.0114364327035959	0.0105658016758412	-0.000870631027754651
chr11:96820516:96821251:clu_6317	0.267905353136489	0.574788204402291	0.587764175835883	0.0129759714335914
chr11:96820516:96822104:clu_6317	-0.588487633776011	0.0716178671738924	0.0311021133618426	-0.0405157538120499
chr11:96821409:96822104:clu_6317	0.320582280639522	0.353593928423816	0.381133710802275	0.0275397823784584
chr11:96822286:96827198:clu_6318	-0.542102106164172	0.023114482329344	0.0152200788176681	-0.00789440351167585
chr11:96822319:96823558:clu_6318	0.327860263274891	0.0387995051403661	0.0609787858725362	0.02217928073217
chr11:96822319:96823945:clu_6318	0.291101481864078	0.0574552415831298	0.0870398443369434	0.0295846027538136
chr11:96822319:96827198:clu_6318	-0.221021514977502	0.524111272037348	0.475772963692093	-0.0483383083452547
chr11:96822319:96829819:clu_6318	0.66767531853132	0.0427996296231548	0.0944870740697582	0.0516874444466034
chr11:96828223:96829411:clu_6318	-0.213720703091686	0.070516611114656	0.064481984390836	-0.00603462672381999
chr11:96828223:96829819:clu_6318	-0.309792739436928	0.243203258172001	0.202019268820165	-0.0411839893518366
chr11:96912395:96913006:clu_6319	0.0968040286757006	0.404066699855026	0.444408070228778	0.0403413703737526
chr11:96912395:96913382:clu_6319	-0.0228317284589127	0.0628481748829962	0.0613287901572468	-0.00151938472574935
chr11:96913054:96913382:clu_6319	-0.0739723002167878	0.533085125261978	0.494263139613975	-0.0388219856480033
chr11:97041652:97044528:clu_6321	0.406953027797325	0.293887148373681	0.346069301383423	0.0521821530097423
chr11:97041652:97047030:clu_6321	-0.627905012061164	0.0651345858159381	0.0272496545469284	-0.0378849312690097
chr11:97044697:97047030:clu_6321	0.220951984263839	0.640978265810381	0.626681044069649	-0.0142972217407327
chr11:97164830:97164953:clu_6322	-0.0939249161622076	0.72420668870327	0.714232832319513	-0.00997385638375725
chr11:97164830:97165376:clu_6322	0.143224809754027	0.0062092013058339	0.00776257548076417	0.00155337417493026
chr11:97165096:97165376:clu_6322	-0.0492998935918194	0.269584109990896	0.278004592199723	0.00842048220882685
chr11:97173159:97175749:clu_6323	-0.295690113565936	0.00935331940710147	0.00519935969769831	-0.00415395970940316
chr11:97173277:97175749:clu_6323	0.295690113565936	0.990646680592898	0.994800640302302	0.00415395970940335
chr11:97181825:97184927:clu_6324	-0.0603474322382531	0.996348976338358	0.995882549330929	-0.000466427007428494
chr11:97184457:97184927:clu_6324	0.0603474322382532	0.00365102366164205	0.00411745066907053	0.000466427007428486
chr11:97223037:97224659:clu_6325	-0.216075903535072	0.119099972433453	0.0806808045822533	-0.0384191678511996
chr11:97223170:97224659:clu_6325	0.216075903535072	0.880900027566547	0.919319195417747	0.0384191678511996
chr11:97241837:97241946:clu_6326	0.0869317954586871	0.048072231009682	0.0566833833607784	0.00861115235109638
chr11:97241837:97241951:clu_6326	-0.0869317954586871	0.951927768990318	0.943316616639222	-0.00861115235109633
chr11:97248323:97250628:clu_6327	0.325882965317847	0.0701827903456824	0.126516228940934	0.056333438595252
chr11:97248323:97258274:clu_6327	-0.325882965317847	0.929817209654318	0.873483771059066	-0.056333438595252
chr11:97325757:97326608:clu_6328	0.032029171788893	0.0697222856299866	0.0739934445042228	0.00427115887423629
chr11:97325757:97326782:clu_6328	-0.032029171788893	0.930277714370013	0.926006555495777	-0.00427115887423624
chr11:97376541:97376997:clu_6329	0.412043815386081	0.234897114242935	0.339773225864617	0.104876111621682
chr11:97376541:97377936:clu_6329	0.0270006975846615	0.359920375424804	0.354238535600321	-0.005681839824483
chr11:97377098:97377936:clu_6329	0.0763416132148314	0.160563817911183	0.16602196295062	0.00545814503943737
chr11:97377686:97377936:clu_6329	-0.515386126185574	0.244618692421079	0.139966275584443	-0.104652416836636
chr11:97491230:97493048:clu_6330	0.242116462041813	0.150226672115923	0.22294406672109	0.0727173946051673
chr11:97491230:97493051:clu_6330	-0.242116462041813	0.849773327884077	0.77705593327891	-0.0727173946051674
chr11:97663680:97664955:clu_6331	-0.188476403358316	0.684425999727017	0.621817718580644	-0.0626082811463736
chr11:97664016:97664955:clu_6331	0.174628028134264	0.140113226264596	0.183024815730614	0.0429115894660185
chr11:97664228:97664955:clu_6331	0.013848375224052	0.175460774008387	0.195157465688742	0.0196966916803551
chr11:97799862:97806825:clu_6333	0.0275601358680415	0.973110237266423	0.974515549593627	0.00140531232720376
chr11:97802134:97806825:clu_6333	-0.0275601358680415	0.026889762733577	0.0254844504063733	-0.00140531232720366
chr11:98026762:98027823:clu_6334	0.0105993658290379	0.0188396108585019	0.0192354857226338	0.000395874864131895
chr11:98026990:98027823:clu_6334	-0.0105993658290379	0.981160389141498	0.980764514277366	-0.000395874864131951
[truncated: 18,438 more rows]
