# Supplementary material for: Acute depletion of METTL3 implicates N6-methyladenosine in alternative intron/exon inclusion in the nascent transcriptome
Source: Genome Res. 2021 Aug;31(8):1395–408. doi: 10.1101/gr.271635.120 (PMC8327914; doi:10.1101/gr.271635.120)
Supplement: Supplemental Material [file supp_gr.271635.120_Supplemental_Code.tar.gz.zip]

Archive with 104 entries (96 files):
- RNAmpp/
- RNAmpp/plot_PieDonut.R
- RNAmpp/README.md
- RNAmpp/RNAmpp.jpg
- RNAmpp/RNAmpp_prep.sh
- RNAmpp/RNAmpp_stat.sh
- RNAmpp/Scripts/
- RNAmpp/Scripts/combine_anno.py
- RNAmpp/Scripts/GenePred2GeneBed.py
- RNAmpp/Scripts/plot_script.R
- RNAmpp/Scripts/prep_annotationGTF.py
- RNAmpp/Scripts/Select_RepresentativeTranscript_For_Gene.py
- RNAmpp/Scripts/stat_bed_in_genebed.py
- RNAmpp/Scripts/UCSC_Class.py
- RNAmpp/Scripts/xGTF_Subset_From_GeneList.py
- RNAmpp/Scripts/__pycache__/
- RNAmpp/Scripts/__pycache__/Select_RepresentativeTranscript_For_Gene.cpython-36.pyc
- RNAmpp/Scripts/__pycache__/UCSC_Class.cpython-36.pyc
- RNAmpp/Utlities/
- RNAmpp/Utlities/gtfToGenePred
- Nascent_m6A_Scripts/
- Nascent_m6A_Scripts/.DS_Store
- Nascent_m6A_Scripts/.Rhistory
- Nascent_m6A_Scripts/._.DS_Store
- Nascent_m6A_Scripts/._intron_methylation
- Nascent_m6A_Scripts/._Parse_Leafcutter
- Nascent_m6A_Scripts/._README.md
- Nascent_m6A_Scripts/._refined_peakcalling
- Nascent_m6A_Scripts/intron_methylation/
- Nascent_m6A_Scripts/intron_methylation/._Aggregate.ExonIntron_anno.Phastcon.GC.m6A_intensity.py
- Nascent_m6A_Scripts/intron_methylation/._Analysis.R
- Nascent_m6A_Scripts/intron_methylation/._FindingMatchControl.py
- Nascent_m6A_Scripts/intron_methylation/._ggplot2_analysis.R
- Nascent_m6A_Scripts/intron_methylation/._intersect.sh
- Nascent_m6A_Scripts/intron_methylation/._Intron2trancriptPos.py
- Nascent_m6A_Scripts/intron_methylation/._Intron2TSS.pdf
- Nascent_m6A_Scripts/intron_methylation/._m6AIP_Cfg1_Cfg2.summits.Intersects_with_GENCODE_vM24_AllTranscripts
- Nascent_m6A_Scripts/intron_methylation/._m6AIP_Cfg1_Cfg2.summits.Intersects_with_GENCODE_vM24_AllTranscripts.ExonIntron_anno
- Nascent_m6A_Scripts/intron_methylation/._m6AIP_Cfg1_Cfg2.summits.Intersects_with_GENCODE_vM24_MaxORF_LongestNcRNA
- Nascent_m6A_Scripts/intron_methylation/._m6AIP_Cfg1_Cfg2.summits.Intersects_with_GENCODE_vM24_MaxORF_LongestNcRNA.intron
- Nascent_m6A_Scripts/intron_methylation/._m6AIP_Cfg1_Cfg2.summits.Intersects_with_GENCODE_vM24_MaxORF_LongestNcRNA.intron.matchControl.bed
- Nascent_m6A_Scripts/intron_methylation/._m6AIP_Cfg1_Cfg2.summits.Intersects_with_GENCODE_vM24_MaxORF_LongestNcRNA.intron.matchControl.bed.fa
- Nascent_m6A_Scripts/intron_methylation/._m6AIP_Cfg1_Cfg2.summits.Intersects_with_GENCODE_vM24_MaxORF_LongestNcRNA.intron.matchControl.bed.GC
- Nascent_m6A_Scripts/intron_methylation/._m6AIP_Cfg1_Cfg2.summits.Intersects_with_GENCODE_vM24_MaxORF_LongestNcRNA.intron.matchControl.bed.Phastcon.bed
- Nascent_m6A_Scripts/intron_methylation/._m6AIP_Cfg1_Cfg2.summits.Intersects_with_GENCODE_vM24_MaxORF_LongestNcRNA.intron.matchControl.bed.Phastcon.tab
- Nascent_m6A_Scripts/intron_methylation/._m6AIP_Cfg1_Cfg2.summits.Intersects_with_GENCODE_vM24_MaxORF_LongestNcRNA.intron.Overlap.bed
- Nascent_m6A_Scripts/intron_methylation/._m6AIP_Cfg1_Cfg2.summits.Intersects_with_GENCODE_vM24_MaxORF_LongestNcRNA.intron.Overlap.bed.fa
- Nascent_m6A_Scripts/intron_methylation/._m6AIP_Cfg1_Cfg2.summits.Intersects_with_GENCODE_vM24_MaxORF_LongestNcRNA.intron.Overlap.bed.GC
- Nascent_m6A_Scripts/intron_methylation/._m6AIP_Cfg1_Cfg2.summits.Intersects_with_GENCODE_vM24_MaxORF_LongestNcRNA.intron.Overlap.bed.Phastcon.bed
- Nascent_m6A_Scripts/intron_methylation/._m6AIP_Cfg1_Cfg2.summits.Intersects_with_GENCODE_vM24_MaxORF_LongestNcRNA.intron.Overlap.bed.Phastcon.tab
- Nascent_m6A_Scripts/intron_methylation/._m6AIP_Cfg1_Cfg2.summits.Intersects_with_GENCODE_vM24_MaxORF_LongestNcRNA.intron.Overlap_and_matchControl2
- Nascent_m6A_Scripts/intron_methylation/._m6AIP_Cfg1_Cfg2.summits.Intersects_with_GENCODE_vM24_MaxORF_LongestNcRNA.intron.Table
- Nascent_m6A_Scripts/intron_methylation/._Parse_Intersect.py
- Nascent_m6A_Scripts/intron_methylation/._ReadMe.sh
- Nascent_m6A_Scripts/intron_methylation/._UCSC_Class.py
- Nascent_m6A_Scripts/intron_methylation/Aggregate.ExonIntron_anno.Phastcon.GC.m6A_intensity.py
- Nascent_m6A_Scripts/intron_methylation/Analysis.R
- Nascent_m6A_Scripts/intron_methylation/FindingMatchControl.py
- Nascent_m6A_Scripts/intron_methylation/ggplot2_analysis.R
- Nascent_m6A_Scripts/intron_methylation/intersect.sh
- Nascent_m6A_Scripts/intron_methylation/Intron2trancriptPos.py
- Nascent_m6A_Scripts/intron_methylation/Intron2TSS.pdf
- Nascent_m6A_Scripts/intron_methylation/m6AIP_Cfg1_Cfg2.summits.Intersects_with_GENCODE_vM24_AllTranscripts
- Nascent_m6A_Scripts/intron_methylation/m6AIP_Cfg1_Cfg2.summits.Intersects_with_GENCODE_vM24_AllTranscripts.ExonIntron_anno
- Nascent_m6A_Scripts/intron_methylation/m6AIP_Cfg1_Cfg2.summits.Intersects_with_GENCODE_vM24_MaxORF_LongestNcRNA
- Nascent_m6A_Scripts/intron_methylation/m6AIP_Cfg1_Cfg2.summits.Intersects_with_GENCODE_vM24_MaxORF_LongestNcRNA.intron
- Nascent_m6A_Scripts/intron_methylation/m6AIP_Cfg1_Cfg2.summits.Intersects_with_GENCODE_vM24_MaxORF_LongestNcRNA.intron.matchControl.bed
- Nascent_m6A_Scripts/intron_methylation/m6AIP_Cfg1_Cfg2.summits.Intersects_with_GENCODE_vM24_MaxORF_LongestNcRNA.intron.matchControl.bed.fa
- Nascent_m6A_Scripts/intron_methylation/m6AIP_Cfg1_Cfg2.summits.Intersects_with_GENCODE_vM24_MaxORF_LongestNcRNA.intron.matchControl.bed.GC
- Nascent_m6A_Scripts/intron_methylation/m6AIP_Cfg1_Cfg2.summits.Intersects_with_GENCODE_vM24_MaxORF_LongestNcRNA.intron.matchControl.bed.Phastcon.bed
- Nascent_m6A_Scripts/intron_methylation/m6AIP_Cfg1_Cfg2.summits.Intersects_with_GENCODE_vM24_MaxORF_LongestNcRNA.intron.matchControl.bed.Phastcon.tab
- Nascent_m6A_Scripts/intron_methylation/m6AIP_Cfg1_Cfg2.summits.Intersects_with_GENCODE_vM24_MaxORF_LongestNcRNA.intron.Overlap.bed
- Nascent_m6A_Scripts/intron_methylation/m6AIP_Cfg1_Cfg2.summits.Intersects_with_GENCODE_vM24_MaxORF_LongestNcRNA.intron.Overlap.bed.fa
- Nascent_m6A_Scripts/intron_methylation/m6AIP_Cfg1_Cfg2.summits.Intersects_with_GENCODE_vM24_MaxORF_LongestNcRNA.intron.Overlap.bed.GC
- Nascent_m6A_Scripts/intron_methylation/m6AIP_Cfg1_Cfg2.summits.Intersects_with_GENCODE_vM24_MaxORF_LongestNcRNA.intron.Overlap.bed.Phastcon.bed
- Nascent_m6A_Scripts/intron_methylation/m6AIP_Cfg1_Cfg2.summits.Intersects_with_GENCODE_vM24_MaxORF_LongestNcRNA.intron.Overlap.bed.Phastcon.tab
- Nascent_m6A_Scripts/intron_methylation/m6AIP_Cfg1_Cfg2.summits.Intersects_with_GENCODE_vM24_MaxORF_LongestNcRNA.intron.Overlap_and_matchControl2
- Nascent_m6A_Scripts/intron_methylation/m6AIP_Cfg1_Cfg2.summits.Intersects_with_GENCODE_vM24_MaxORF_LongestNcRNA.intron.Table
- Nascent_m6A_Scripts/intron_methylation/Parse_Intersect.py
- Nascent_m6A_Scripts/intron_methylation/ReadMe.sh
- Nascent_m6A_Scripts/intron_methylation/UCSC_Class.py
- Nascent_m6A_Scripts/Parse_Leafcutter/
- Nascent_m6A_Scripts/Parse_Leafcutter/._Cluster2JuncReadsCount.py
- Nascent_m6A_Scripts/Parse_Leafcutter/._DifSplicing.py
- Nascent_m6A_Scripts/Parse_Leafcutter/._shSort_and_Overlap.sh
- Nascent_m6A_Scripts/Parse_Leafcutter/._SigSplicing.R
- Nascent_m6A_Scripts/Parse_Leafcutter/._Splicing_plot.R
- Nascent_m6A_Scripts/Parse_Leafcutter/._UCSC_Class.py
- Nascent_m6A_Scripts/Parse_Leafcutter/Cluster2JuncReadsCount.py
- Nascent_m6A_Scripts/Parse_Leafcutter/DifSplicing.py
- Nascent_m6A_Scripts/Parse_Leafcutter/shSort_and_Overlap.sh
- Nascent_m6A_Scripts/Parse_Leafcutter/SigSplicing.R
- Nascent_m6A_Scripts/Parse_Leafcutter/Splicing_plot.R
- Nascent_m6A_Scripts/Parse_Leafcutter/UCSC_Class.py
- Nascent_m6A_Scripts/README.md
- Nascent_m6A_Scripts/refined_peakcalling/
- Nascent_m6A_Scripts/refined_peakcalling/._Calculate_FoldChange.sh
- Nascent_m6A_Scripts/refined_peakcalling/._refinePeak_fragLength.py
- Nascent_m6A_Scripts/refined_peakcalling/._refinePeak_neighbour.py
- Nascent_m6A_Scripts/refined_peakcalling/._zbed.py
- Nascent_m6A_Scripts/refined_peakcalling/Calculate_FoldChange.sh
- Nascent_m6A_Scripts/refined_peakcalling/refinePeak_fragLength.py
- Nascent_m6A_Scripts/refined_peakcalling/refinePeak_neighbour.py
- Nascent_m6A_Scripts/refined_peakcalling/zbed.py
