# Supplementary material for: Acute depletion of METTL3 implicates N6-methyladenosine in alternative intron/exon inclusion in the nascent transcriptome
Source: Genome Res. 2021 Aug;31(8):1395–408. doi: 10.1101/gr.271635.120 (PMC8327914; doi:10.1101/gr.271635.120)
Supplement: Supplemental Material [file supp_gr.271635.120_Supplemental_Code.tar.gz.zip › RNAmpp/plot_PieDonut.R]

data <-read.table("output_forpie.txt", header=F)
colnames(data)<- c("peak_name", "gene_annotation", "Location")


require(ggplot2)
require(moonBook)
require(webr)

pdf("plot_PieDonut.pdf")
PieDonut(data,aes(pies=Location, donuts=gene_annotation), ratioByGroup=FALSE, explode=3, showRatioThreshold=0)
dev.off()
