# Supplementary material for: Acute depletion of METTL3 implicates N6-methyladenosine in alternative intron/exon inclusion in the nascent transcriptome
Source: Genome Res. 2021 Aug;31(8):1395–408. doi: 10.1101/gr.271635.120 (PMC8327914; doi:10.1101/gr.271635.120)
Supplement: Supplemental Material [file supp_gr.271635.120_Supplemental_Code.tar.gz.zip › RNAmpp/README.md]

# RNAmpp
RNA metaProfile plot (RNAmpp), the pipeline to generate the distribution on transcriptome (RNA). Written in Shell, Python3, and R language. Working with human, mouse, and drosophila genome annotations.

### Dependency:
* running in Linux with Python3 and R.
* Bedtools >=v2.25.0
* R package: ggplot2, moonBook, webr
* Python package: numpy

### How to run:

1. Isoform selection. 
   mRNA or lncRNAs have multiple isoforms, the prep step aims to select the representative isoform. This can be the MaxORF_LongestNcRNA, or randomTranscript by setting the mode m or r in the shell script. In addition, the user can also skip this step, with their own representativeTranscript for the next step.
   ```
   $ sh RNAmpp_prep.sh GENCODE_vM22.annotation.gtf
   ```
  This step usually takes less than 100 seconds, tested with GENCODE and UCSC annoated gtf files.
  
 2. Calculate the relative distribution and generate plots.
    This step requires two files as input, (1) query_bed must be a standard 6-column bed-format file (2) genebed file which is the output from Step1, either the randomTranscript or MaxORF_LongestNcRNA, also can be user-defined Transcript.
    ```
    $ sh RNAmpp_stat.sh query.bed MaxORF_LongestNcRNA.genebed
    ```
 
 ### Result
 You can modify the result by Adoble Illustrator a bit, to arrange them into a row, and also adjust the color you like. Basically, the output is two PDFs.
 
 ![image](https://github.com/guifengwei/RNAmpp/blob/master/RNAmpp.jpg)
 
 ### Contact
 Guifeng Wei, guifengwei@gmail.com
 
 
 ### Citation
 
 Please contact me at this momment.
  
