# Supplementary material for: Acute depletion of METTL3 implicates N6-methyladenosine in alternative intron/exon inclusion in the nascent transcriptome
Source: Genome Res. 2021 Aug;31(8):1395–408. doi: 10.1101/gr.271635.120 (PMC8327914; doi:10.1101/gr.271635.120)
Supplement: Supplemental Material [file supp_gr.271635.120_Supplemental_Code.tar.gz.zip › Nascent_m6A_Scripts/intron_methylation/intersect.sh]

intersectBed -a ../m6AIP_Cfg1_Cfg2.summits.refined.bed -b ~/Scripts/RNAmpp/gencode.vM24.annotation.gtf.GeneBed -s -wo
