# Supplementary material for: Acute depletion of METTL3 implicates N6-methyladenosine in alternative intron/exon inclusion in the nascent transcriptome
Source: Genome Res. 2021 Aug;31(8):1395–408. doi: 10.1101/gr.271635.120 (PMC8327914; doi:10.1101/gr.271635.120)
Supplement: Supplemental Material [file supp_gr.271635.120_Supplemental_Code.tar.gz.zip › Nascent_m6A_Scripts/intron_methylation/m6AIP_Cfg1_Cfg2.summits.Intersects_with_GENCODE_vM24_AllTranscripts]

chr1	6240063	6240064	m6AIP_SySy_peak_2a	0	+	chr1	6214644	6276648	ENSMUST00000027040.12	0	+	6230002	6274275	0	24	313,110,115,127,171,203,427,171,185,187,82,62,104,127,1892,166,109,241,49,48,59,137,71,2451,	0,13295,15314,19316,19584,23617,25307,29460,30150,30513,30780,30953,33061,33421,33631,46285,48189,48379,49897,50929,54053,56046,58056,59553,	1
chr1	6240063	6240064	m6AIP_SySy_peak_2a	0	+	chr1	6228001	6249029	ENSMUST00000162795.7	0	+	6230002	6249029	0	14	48,115,127,171,203,427,171,134,187,82,62,104,127,754,	0,1957,5959,6227,10260,11950,16103,16793,17156,17423,17596,19704,20064,20274,	1
chr1	6240063	6240064	m6AIP_SySy_peak_2a	0	+	chr1	6234278	6275577	ENSMUST00000161327.7	0	+	6234278	6274275	0	21	121,203,239,74,171,185,187,82,62,104,127,1892,166,109,241,49,48,59,137,71,1380,	0,3983,5673,6026,9826,10516,10879,11146,11319,13427,13787,13997,26651,28555,28745,30263,31295,34419,36412,38422,39919,	1
chr1	6240287	6240288	m6AIP_SySy_peak_2b	0	+	chr1	6214644	6276648	ENSMUST00000027040.12	0	+	6230002	6274275	0	24	313,110,115,127,171,203,427,171,185,187,82,62,104,127,1892,166,109,241,49,48,59,137,71,2451,	0,13295,15314,19316,19584,23617,25307,29460,30150,30513,30780,30953,33061,33421,33631,46285,48189,48379,49897,50929,54053,56046,58056,59553,	1
chr1	6240287	6240288	m6AIP_SySy_peak_2b	0	+	chr1	6228001	6249029	ENSMUST00000162795.7	0	+	6230002	6249029	0	14	48,115,127,171,203,427,171,134,187,82,62,104,127,754,	0,1957,5959,6227,10260,11950,16103,16793,17156,17423,17596,19704,20064,20274,	1
chr1	6240287	6240288	m6AIP_SySy_peak_2b	0	+	chr1	6234278	6275577	ENSMUST00000161327.7	0	+	6234278	6274275	0	21	121,203,239,74,171,185,187,82,62,104,127,1892,166,109,241,49,48,59,137,71,1380,	0,3983,5673,6026,9826,10516,10879,11146,11319,13427,13787,13997,26651,28555,28745,30263,31295,34419,36412,38422,39919,	1
chr1	6248572	6248573	m6AIP_SySy_peak_3a	0	+	chr1	6214644	6276648	ENSMUST00000027040.12	0	+	6230002	6274275	0	24	313,110,115,127,171,203,427,171,185,187,82,62,104,127,1892,166,109,241,49,48,59,137,71,2451,	0,13295,15314,19316,19584,23617,25307,29460,30150,30513,30780,30953,33061,33421,33631,46285,48189,48379,49897,50929,54053,56046,58056,59553,	1
chr1	6248572	6248573	m6AIP_SySy_peak_3a	0	+	chr1	6228001	6249029	ENSMUST00000162795.7	0	+	6230002	6249029	0	14	48,115,127,171,203,427,171,134,187,82,62,104,127,754,	0,1957,5959,6227,10260,11950,16103,16793,17156,17423,17596,19704,20064,20274,	1
chr1	6248572	6248573	m6AIP_SySy_peak_3a	0	+	chr1	6234278	6275577	ENSMUST00000161327.7	0	+	6234278	6274275	0	21	121,203,239,74,171,185,187,82,62,104,127,1892,166,109,241,49,48,59,137,71,1380,	0,3983,5673,6026,9826,10516,10879,11146,11319,13427,13787,13997,26651,28555,28745,30263,31295,34419,36412,38422,39919,	1
chr1	6249737	6249738	m6AIP_SySy_peak_4a	0	+	chr1	6214644	6276648	ENSMUST00000027040.12	0	+	6230002	6274275	0	24	313,110,115,127,171,203,427,171,185,187,82,62,104,127,1892,166,109,241,49,48,59,137,71,2451,	0,13295,15314,19316,19584,23617,25307,29460,30150,30513,30780,30953,33061,33421,33631,46285,48189,48379,49897,50929,54053,56046,58056,59553,	1
chr1	6249737	6249738	m6AIP_SySy_peak_4a	0	+	chr1	6234278	6275577	ENSMUST00000161327.7	0	+	6234278	6274275	0	21	121,203,239,74,171,185,187,82,62,104,127,1892,166,109,241,49,48,59,137,71,1380,	0,3983,5673,6026,9826,10516,10879,11146,11319,13427,13787,13997,26651,28555,28745,30263,31295,34419,36412,38422,39919,	1
chr1	6249737	6249738	m6AIP_SySy_peak_4a	0	+	chr1	6249087	6274490	ENSMUST00000162257.7	0	+	6249087	6265586	0	9	1080,166,109,241,48,59,137,71,293,	0,11842,13746,13936,16486,19610,21603,23613,25110,	1
chr1	6249919	6249920	m6AIP_SySy_peak_4b	0	+	chr1	6214644	6276648	ENSMUST00000027040.12	0	+	6230002	6274275	0	24	313,110,115,127,171,203,427,171,185,187,82,62,104,127,1892,166,109,241,49,48,59,137,71,2451,	0,13295,15314,19316,19584,23617,25307,29460,30150,30513,30780,30953,33061,33421,33631,46285,48189,48379,49897,50929,54053,56046,58056,59553,	1
chr1	6249919	6249920	m6AIP_SySy_peak_4b	0	+	chr1	6234278	6275577	ENSMUST00000161327.7	0	+	6234278	6274275	0	21	121,203,239,74,171,185,187,82,62,104,127,1892,166,109,241,49,48,59,137,71,1380,	0,3983,5673,6026,9826,10516,10879,11146,11319,13427,13787,13997,26651,28555,28745,30263,31295,34419,36412,38422,39919,	1
chr1	6249919	6249920	m6AIP_SySy_peak_4b	0	+	chr1	6249087	6274490	ENSMUST00000162257.7	0	+	6249087	6265586	0	9	1080,166,109,241,48,59,137,71,293,	0,11842,13746,13936,16486,19610,21603,23613,25110,	1
chr1	6250028	6250029	m6AIP_SySy_peak_4c	0	+	chr1	6249976	6251258	ENSMUST00000159206.1	0	+	6251258	6251258	0	2	191,328,	0,954,	1
chr1	6250028	6250029	m6AIP_SySy_peak_4c	0	+	chr1	6214644	6276648	ENSMUST00000027040.12	0	+	6230002	6274275	0	24	313,110,115,127,171,203,427,171,185,187,82,62,104,127,1892,166,109,241,49,48,59,137,71,2451,	0,13295,15314,19316,19584,23617,25307,29460,30150,30513,30780,30953,33061,33421,33631,46285,48189,48379,49897,50929,54053,56046,58056,59553,	1
chr1	6250028	6250029	m6AIP_SySy_peak_4c	0	+	chr1	6234278	6275577	ENSMUST00000161327.7	0	+	6234278	6274275	0	21	121,203,239,74,171,185,187,82,62,104,127,1892,166,109,241,49,48,59,137,71,1380,	0,3983,5673,6026,9826,10516,10879,11146,11319,13427,13787,13997,26651,28555,28745,30263,31295,34419,36412,38422,39919,	1
chr1	6250028	6250029	m6AIP_SySy_peak_4c	0	+	chr1	6249087	6274490	ENSMUST00000162257.7	0	+	6249087	6265586	0	9	1080,166,109,241,48,59,137,71,293,	0,11842,13746,13936,16486,19610,21603,23613,25110,	1
chr1	7169672	7169673	m6AIP_SySy_peak_6b	0	+	chr1	7160084	7172618	ENSMUST00000182892.7	0	+	7172618	7172618	0	3	979,124,3104,	0,3163,9430,	1
chr1	7169672	7169673	m6AIP_SySy_peak_6b	0	+	chr1	7160556	7172659	ENSMUST00000183204.1	0	+	7172659	7172659	0	4	507,124,210,3145,	0,2691,5752,8958,	1
chr1	7169672	7169673	m6AIP_SySy_peak_6b	0	+	chr1	7088919	7173628	ENSMUST00000061280.16	0	+	7120308	7169882	0	6	297,422,103,172,124,4114,	0,31274,58717,71972,74328,80595,	1
chr1	7169672	7169673	m6AIP_SySy_peak_6b	0	+	chr1	7089165	7172122	ENSMUST00000182823.1	0	+	7172122	7172122	0	2	51,2608,	0,80349,	1
chr1	7169672	7169673	m6AIP_SySy_peak_6b	0	+	chr1	7147636	7170076	ENSMUST00000182675.7	0	+	7147636	7155134	0	5	103,192,172,124,562,	0,7443,13255,15611,21878,	1
chr1	7169853	7169854	m6AIP_SySy_peak_6c	0	+	chr1	7160084	7172618	ENSMUST00000182892.7	0	+	7172618	7172618	0	3	979,124,3104,	0,3163,9430,	1
chr1	7169853	7169854	m6AIP_SySy_peak_6c	0	+	chr1	7160556	7172659	ENSMUST00000183204.1	0	+	7172659	7172659	0	4	507,124,210,3145,	0,2691,5752,8958,	1
chr1	7169853	7169854	m6AIP_SySy_peak_6c	0	+	chr1	7088919	7173628	ENSMUST00000061280.16	0	+	7120308	7169882	0	6	297,422,103,172,124,4114,	0,31274,58717,71972,74328,80595,	1
chr1	7169853	7169854	m6AIP_SySy_peak_6c	0	+	chr1	7089165	7172122	ENSMUST00000182823.1	0	+	7172122	7172122	0	2	51,2608,	0,80349,	1
chr1	7169853	7169854	m6AIP_SySy_peak_6c	0	+	chr1	7147636	7170076	ENSMUST00000182675.7	0	+	7147636	7155134	0	5	103,192,172,124,562,	0,7443,13255,15611,21878,	1
chr1	7169929	7169930	m6AIP_SySy_peak_6d	0	+	chr1	7160084	7172618	ENSMUST00000182892.7	0	+	7172618	7172618	0	3	979,124,3104,	0,3163,9430,	1
chr1	7169929	7169930	m6AIP_SySy_peak_6d	0	+	chr1	7160556	7172659	ENSMUST00000183204.1	0	+	7172659	7172659	0	4	507,124,210,3145,	0,2691,5752,8958,	1
chr1	7169929	7169930	m6AIP_SySy_peak_6d	0	+	chr1	7088919	7173628	ENSMUST00000061280.16	0	+	7120308	7169882	0	6	297,422,103,172,124,4114,	0,31274,58717,71972,74328,80595,	1
chr1	7169929	7169930	m6AIP_SySy_peak_6d	0	+	chr1	7089165	7172122	ENSMUST00000182823.1	0	+	7172122	7172122	0	2	51,2608,	0,80349,	1
chr1	7169929	7169930	m6AIP_SySy_peak_6d	0	+	chr1	7147636	7170076	ENSMUST00000182675.7	0	+	7147636	7155134	0	5	103,192,172,124,562,	0,7443,13255,15611,21878,	1
chr1	9546566	9546567	m6AIP_SySy_peak_7	0	+	chr1	9545407	9547455	ENSMUST00000072079.8	0	+	9545523	9546621	0	1	2048,	0,	1
chr1	9724607	9724608	m6AIP_SySy_peak_9	0	-	chr1	9718621	9748382	ENSMUST00000057438.6	0	-	9724481	9748156	0	3	6729,87,2933,	0,18344,26828,	1
chr1	9745798	9745799	m6AIP_SySy_peak_11a	0	-	chr1	9718621	9748382	ENSMUST00000057438.6	0	-	9724481	9748156	0	3	6729,87,2933,	0,18344,26828,	1
chr1	9746075	9746076	m6AIP_SySy_peak_11b	0	-	chr1	9718621	9748382	ENSMUST00000057438.6	0	-	9724481	9748156	0	3	6729,87,2933,	0,18344,26828,	1
chr1	9746593	9746594	m6AIP_SySy_peak_11c	0	-	chr1	9718621	9748382	ENSMUST00000057438.6	0	-	9724481	9748156	0	3	6729,87,2933,	0,18344,26828,	1
chr1	9746758	9746759	m6AIP_SySy_peak_11d	0	-	chr1	9718621	9748382	ENSMUST00000057438.6	0	-	9724481	9748156	0	3	6729,87,2933,	0,18344,26828,	1
chr1	12858990	12858991	m6AIP_SySy_peak_14	0	+	chr1	12692276	12861192	ENSMUST00000177608.7	0	+	12786526	12858842	0	22	408,95,73,231,240,152,170,151,176,129,57,130,217,253,97,95,66,176,143,124,34,2381,	0,36317,93802,94191,104489,112903,115577,125061,126101,128124,128518,129693,143836,146082,147552,148126,149166,150372,155818,156054,158483,166535,	1
chr1	12858990	12858991	m6AIP_SySy_peak_14	0	+	chr1	12692322	12860371	ENSMUST00000180062.7	0	+	12786526	12858842	0	21	362,73,231,240,152,170,151,176,129,57,130,217,253,97,95,66,176,143,124,34,1560,	0,93756,94145,104443,112857,115531,125015,126055,128078,128472,129647,143790,146036,147506,148080,149120,150326,155772,156008,158437,166489,	1
chr1	12858990	12858991	m6AIP_SySy_peak_14	0	+	chr1	12718528	12860377	ENSMUST00000088585.9	0	+	12786526	12858842	0	22	255,95,73,231,240,152,170,151,176,129,57,130,217,253,97,95,66,176,143,124,34,1566,	0,10065,67550,67939,78237,86651,89325,98809,99849,101872,102266,103441,117584,119830,121300,121874,122914,124120,129566,129802,132231,140283,	1
chr1	12858990	12858991	m6AIP_SySy_peak_14	0	+	chr1	12842790	12861192	ENSMUST00000185780.1	0	+	12842790	12859629	0	4	34,143,124,2381,	0,5304,5540,16021,	1
chr1	12990214	12990215	m6AIP_SySy_peak_15b	0	-	chr1	12866548	12992650	ENSMUST00000188454.6	0	-	12871867	12990495	0	10	5780,65,242,160,199,165,212,133,1384,123,	0,9761,12589,14744,27878,54489,72440,77431,123031,125979,	1
chr1	12990214	12990215	m6AIP_SySy_peak_15b	0	-	chr1	12866551	12991135	ENSMUST00000115403.8	0	-	12871867	12990495	0	9	5777,65,242,160,199,165,212,133,1556,	0,9758,12586,14741,27875,54486,72437,77428,123028,	1
chr1	12990214	12990215	m6AIP_SySy_peak_15b	0	-	chr1	12871347	12991177	ENSMUST00000115402.7	0	-	12872288	12990495	0	8	981,242,160,199,165,212,133,1598,	0,7790,9945,23079,49690,67641,72632,118232,	1
chr1	12990214	12990215	m6AIP_SySy_peak_15b	0	-	chr1	12878594	12991135	ENSMUST00000136197.7	0	-	12881100	12990495	0	6	2858,199,165,212,133,1556,	0,15832,42443,60394,65385,110985,	1
chr1	12990214	12990215	m6AIP_SySy_peak_15b	0	-	chr1	12879682	12990914	ENSMUST00000146763.7	0	-	12894468	12990495	0	4	1770,199,133,1335,	0,14744,64297,109897,	1
chr1	12990214	12990215	m6AIP_SySy_peak_15b	0	-	chr1	12879682	12990914	ENSMUST00000147606.2	0	-	12881441	12990495	0	5	1770,165,212,133,1335,	0,41355,59306,64297,109897,	1
chr1	12990214	12990215	m6AIP_SySy_peak_15b	0	-	chr1	12975818	12991177	ENSMUST00000191566.1	0	-	12991177	12991177	0	3	1831,1384,73,	0,13761,15286,	1
chr1	13174170	13174171	m6AIP_SySy_peak_16a	0	-	chr1	13139104	13372439	ENSMUST00000081713.10	0	-	13142760	13224694	0	22	3668,90,199,178,229,78,279,166,130,216,211,1270,148,144,102,189,178,104,173,105,57,257,	0,7770,9212,9826,11585,13274,13692,17265,21056,22968,27791,34974,37969,41376,42111,45070,47628,50982,82202,85504,146864,233078,	1
chr1	13174170	13174171	m6AIP_SySy_peak_16a	0	-	chr1	13139158	13374083	ENSMUST00000068304.12	0	-	13142760	13224694	0	22	3614,90,199,178,229,78,279,166,130,216,211,1270,148,144,102,189,178,104,173,105,57,146,	0,7716,9158,9772,11531,13220,13638,17211,21002,22914,27737,34920,37915,41322,42057,45016,47574,50928,82148,85450,146810,234779,	1
chr1	13174170	13174171	m6AIP_SySy_peak_16a	0	-	chr1	13142474	13374083	ENSMUST00000006037.12	0	-	13142760	13224694	0	23	298,90,199,178,229,78,279,166,130,216,207,211,1270,148,144,102,189,178,104,173,105,57,146,	0,4400,5842,6456,8215,9904,10322,13895,17686,19598,22421,24421,31604,34599,38006,38741,41700,44258,47612,78832,82134,143494,231463,	1
chr1	13174170	13174171	m6AIP_SySy_peak_16a	0	-	chr1	13164500	13374083	ENSMUST00000147927.7	0	-	13374083	13374083	0	13	602,211,1270,148,144,102,189,178,104,173,105,57,146,	0,2395,9578,12573,15980,16715,19674,22232,25586,56806,60108,121468,209437,	1
chr1	13174170	13174171	m6AIP_SySy_peak_16a	0	-	chr1	13165924	13374029	ENSMUST00000143603.7	0	-	13374029	13374029	0	13	1182,1270,148,144,102,189,178,104,173,105,57,60,92,	0,8154,11149,14556,15291,18250,20808,24162,55382,58684,120044,133738,208013,	1
chr1	13174346	13174347	m6AIP_SySy_peak_16b	0	-	chr1	13139104	13372439	ENSMUST00000081713.10	0	-	13142760	13224694	0	22	3668,90,199,178,229,78,279,166,130,216,211,1270,148,144,102,189,178,104,173,105,57,257,	0,7770,9212,9826,11585,13274,13692,17265,21056,22968,27791,34974,37969,41376,42111,45070,47628,50982,82202,85504,146864,233078,	1
chr1	13174346	13174347	m6AIP_SySy_peak_16b	0	-	chr1	13139158	13374083	ENSMUST00000068304.12	0	-	13142760	13224694	0	22	3614,90,199,178,229,78,279,166,130,216,211,1270,148,144,102,189,178,104,173,105,57,146,	0,7716,9158,9772,11531,13220,13638,17211,21002,22914,27737,34920,37915,41322,42057,45016,47574,50928,82148,85450,146810,234779,	1
chr1	13174346	13174347	m6AIP_SySy_peak_16b	0	-	chr1	13142474	13374083	ENSMUST00000006037.12	0	-	13142760	13224694	0	23	298,90,199,178,229,78,279,166,130,216,207,211,1270,148,144,102,189,178,104,173,105,57,146,	0,4400,5842,6456,8215,9904,10322,13895,17686,19598,22421,24421,31604,34599,38006,38741,41700,44258,47612,78832,82134,143494,231463,	1
chr1	13174346	13174347	m6AIP_SySy_peak_16b	0	-	chr1	13164500	13374083	ENSMUST00000147927.7	0	-	13374083	13374083	0	13	602,211,1270,148,144,102,189,178,104,173,105,57,146,	0,2395,9578,12573,15980,16715,19674,22232,25586,56806,60108,121468,209437,	1
chr1	13174346	13174347	m6AIP_SySy_peak_16b	0	-	chr1	13165924	13374029	ENSMUST00000143603.7	0	-	13374029	13374029	0	13	1182,1270,148,144,102,189,178,104,173,105,57,60,92,	0,8154,11149,14556,15291,18250,20808,24162,55382,58684,120044,133738,208013,	1
chr1	13174694	13174695	m6AIP_SySy_peak_16c	0	-	chr1	13139104	13372439	ENSMUST00000081713.10	0	-	13142760	13224694	0	22	3668,90,199,178,229,78,279,166,130,216,211,1270,148,144,102,189,178,104,173,105,57,257,	0,7770,9212,9826,11585,13274,13692,17265,21056,22968,27791,34974,37969,41376,42111,45070,47628,50982,82202,85504,146864,233078,	1
chr1	13174694	13174695	m6AIP_SySy_peak_16c	0	-	chr1	13139158	13374083	ENSMUST00000068304.12	0	-	13142760	13224694	0	22	3614,90,199,178,229,78,279,166,130,216,211,1270,148,144,102,189,178,104,173,105,57,146,	0,7716,9158,9772,11531,13220,13638,17211,21002,22914,27737,34920,37915,41322,42057,45016,47574,50928,82148,85450,146810,234779,	1
chr1	13174694	13174695	m6AIP_SySy_peak_16c	0	-	chr1	13142474	13374083	ENSMUST00000006037.12	0	-	13142760	13224694	0	23	298,90,199,178,229,78,279,166,130,216,207,211,1270,148,144,102,189,178,104,173,105,57,146,	0,4400,5842,6456,8215,9904,10322,13895,17686,19598,22421,24421,31604,34599,38006,38741,41700,44258,47612,78832,82134,143494,231463,	1
chr1	13174694	13174695	m6AIP_SySy_peak_16c	0	-	chr1	13164500	13374083	ENSMUST00000147927.7	0	-	13374083	13374083	0	13	602,211,1270,148,144,102,189,178,104,173,105,57,146,	0,2395,9578,12573,15980,16715,19674,22232,25586,56806,60108,121468,209437,	1
chr1	13174694	13174695	m6AIP_SySy_peak_16c	0	-	chr1	13165924	13374029	ENSMUST00000143603.7	0	-	13374029	13374029	0	13	1182,1270,148,144,102,189,178,104,173,105,57,60,92,	0,8154,11149,14556,15291,18250,20808,24162,55382,58684,120044,133738,208013,	1
chr1	14754188	14754189	m6AIP_SySy_peak_17	0	-	chr1	14753345	14755990	ENSMUST00000027062.6	0	-	14754238	14755748	0	2	980,761,	0,1884,	1
chr1	14754188	14754189	m6AIP_SySy_peak_17	0	-	chr1	14753745	14755353	ENSMUST00000190719.1	0	-	14754507	14755353	0	3	580,37,124,	0,760,1484,	1
chr1	14754188	14754189	m6AIP_SySy_peak_17	0	-	chr1	14753934	14754665	ENSMUST00000188982.1	0	-	14754665	14754665	0	1	731,	0,	1
chr1	20803255	20803256	m6AIP_SySy_peak_20a	0	-	chr1	20803005	20803721	ENSMUST00000188112.1	0	-	20803721	20803721	0	1	716,	0,	1
chr1	20803255	20803256	m6AIP_SySy_peak_20a	0	-	chr1	20803164	20804933	ENSMUST00000191061.1	0	-	20804933	20804933	0	2	490,117,	0,1652,	1
chr1	20803255	20803256	m6AIP_SySy_peak_20a	0	-	chr1	20802967	20820312	ENSMUST00000053266.10	0	-	20803455	20820208	0	17	687,91,77,104,141,151,127,175,209,132,154,109,239,131,209,113,182,	0,1849,2295,2829,3774,5753,6628,7090,8997,9596,9993,11431,11721,13681,14275,14825,17163,	1
chr1	20803255	20803256	m6AIP_SySy_peak_20a	0	-	chr1	20802972	20820260	ENSMUST00000185296.1	0	-	20820260	20820260	0	16	682,91,638,141,151,127,175,209,132,154,109,239,131,209,113,130,	0,1844,2290,3769,5748,6623,7085,8992,9591,9988,11426,11716,13676,14270,14820,17158,	1
chr1	20803339	20803340	m6AIP_SySy_peak_20b	0	-	chr1	20803005	20803721	ENSMUST00000188112.1	0	-	20803721	20803721	0	1	716,	0,	1
chr1	20803339	20803340	m6AIP_SySy_peak_20b	0	-	chr1	20803164	20804933	ENSMUST00000191061.1	0	-	20804933	20804933	0	2	490,117,	0,1652,	1
chr1	20803339	20803340	m6AIP_SySy_peak_20b	0	-	chr1	20802967	20820312	ENSMUST00000053266.10	0	-	20803455	20820208	0	17	687,91,77,104,141,151,127,175,209,132,154,109,239,131,209,113,182,	0,1849,2295,2829,3774,5753,6628,7090,8997,9596,9993,11431,11721,13681,14275,14825,17163,	1
chr1	20803339	20803340	m6AIP_SySy_peak_20b	0	-	chr1	20802972	20820260	ENSMUST00000185296.1	0	-	20820260	20820260	0	16	682,91,638,141,151,127,175,209,132,154,109,239,131,209,113,130,	0,1844,2290,3769,5748,6623,7085,8992,9591,9988,11426,11716,13676,14270,14820,17158,	1
chr1	23369845	23369846	m6AIP_SySy_peak_24a	0	-	chr1	23366423	23383175	ENSMUST00000027343.5	0	-	23369748	23383051	0	7	4025,146,67,79,79,87,361,	0,9306,9564,9747,12302,12548,16391,	1
chr1	23369845	23369846	m6AIP_SySy_peak_24a	0	-	chr1	23369723	23380801	ENSMUST00000186064.6	0	-	23380801	23380801	0	6	725,146,67,79,79,1830,	0,6006,6264,6447,9002,9248,	1
chr1	23370074	23370075	m6AIP_SySy_peak_24b	0	-	chr1	23366423	23383175	ENSMUST00000027343.5	0	-	23369748	23383051	0	7	4025,146,67,79,79,87,361,	0,9306,9564,9747,12302,12548,16391,	1
chr1	23370074	23370075	m6AIP_SySy_peak_24b	0	-	chr1	23369723	23380801	ENSMUST00000186064.6	0	-	23380801	23380801	0	6	725,146,67,79,79,1830,	0,6006,6264,6447,9002,9248,	1
chr1	24028933	24028934	m6AIP_SySy_peak_25a	0	-	chr1	24011092	24086526	ENSMUST00000188712.6	0	-	24054094	24085487	0	21	1405,114,111,152,98,92,161,1741,155,74,156,50,78,154,127,40,71,140,80,116,7,	0,3686,9582,10761,13120,13689,15515,17107,19649,21570,33021,35265,38037,42090,42911,44651,46111,46273,56806,74318,75427,	1
chr1	24028933	24028934	m6AIP_SySy_peak_25a	0	-	chr1	24011244	24100194	ENSMUST00000187752.6	0	-	24012291	24085487	0	21	1253,114,111,152,98,92,161,1741,155,74,156,50,78,154,127,174,71,91,116,92,134,	0,3534,9430,10609,12968,13537,15363,16955,19497,21418,32869,35113,37885,41938,42759,44499,45959,46121,74166,75275,88816,	1
chr1	24028933	24028934	m6AIP_SySy_peak_25a	0	-	chr1	24011590	24100182	ENSMUST00000187369.6	0	-	24012291	24085487	0	22	907,114,111,152,98,92,161,1741,155,74,156,50,154,127,174,71,140,80,116,92,89,122,	0,3188,9084,10263,12622,13191,15017,16609,19151,21072,32523,34767,41592,42413,44153,45613,45775,56308,73820,74929,87040,88470,	1
chr1	24028933	24028934	m6AIP_SySy_peak_25a	0	-	chr1	24011603	24029086	ENSMUST00000186331.1	0	-	24026807	24029086	0	8	894,114,111,152,98,92,216,887,	0,3175,9071,10250,12609,13178,15004,16596,	1
chr1	24028933	24028934	m6AIP_SySy_peak_25a	0	-	chr1	24011680	24100333	ENSMUST00000027337.14	0	-	24012291	24085487	0	21	817,114,111,152,98,92,161,2329,155,74,156,50,154,127,174,71,140,80,116,92,273,	0,3098,8994,10173,12532,13101,14927,16519,19061,20982,32433,34677,41502,42323,44063,45523,45685,56218,73730,74839,88380,	1
chr1	24028933	24028934	m6AIP_SySy_peak_25a	0	-	chr1	24028721	24100216	ENSMUST00000186999.6	0	-	24028721	24085487	0	16	1219,155,74,156,50,78,154,127,174,71,140,80,116,92,89,156,	0,2020,3941,15392,17636,20408,24461,25282,27022,28482,28644,39177,56689,57798,69909,71339,	1
chr1	24029071	24029072	m6AIP_SySy_peak_25b	0	-	chr1	24011092	24086526	ENSMUST00000188712.6	0	-	24054094	24085487	0	21	1405,114,111,152,98,92,161,1741,155,74,156,50,78,154,127,40,71,140,80,116,7,	0,3686,9582,10761,13120,13689,15515,17107,19649,21570,33021,35265,38037,42090,42911,44651,46111,46273,56806,74318,75427,	1
chr1	24029071	24029072	m6AIP_SySy_peak_25b	0	-	chr1	24011244	24100194	ENSMUST00000187752.6	0	-	24012291	24085487	0	21	1253,114,111,152,98,92,161,1741,155,74,156,50,78,154,127,174,71,91,116,92,134,	0,3534,9430,10609,12968,13537,15363,16955,19497,21418,32869,35113,37885,41938,42759,44499,45959,46121,74166,75275,88816,	1
chr1	24029071	24029072	m6AIP_SySy_peak_25b	0	-	chr1	24011590	24100182	ENSMUST00000187369.6	0	-	24012291	24085487	0	22	907,114,111,152,98,92,161,1741,155,74,156,50,154,127,174,71,140,80,116,92,89,122,	0,3188,9084,10263,12622,13191,15017,16609,19151,21072,32523,34767,41592,42413,44153,45613,45775,56308,73820,74929,87040,88470,	1
chr1	24029071	24029072	m6AIP_SySy_peak_25b	0	-	chr1	24011603	24029086	ENSMUST00000186331.1	0	-	24026807	24029086	0	8	894,114,111,152,98,92,216,887,	0,3175,9071,10250,12609,13178,15004,16596,	1
chr1	24029071	24029072	m6AIP_SySy_peak_25b	0	-	chr1	24011680	24100333	ENSMUST00000027337.14	0	-	24012291	24085487	0	21	817,114,111,152,98,92,161,2329,155,74,156,50,154,127,174,71,140,80,116,92,273,	0,3098,8994,10173,12532,13101,14927,16519,19061,20982,32433,34677,41502,42323,44063,45523,45685,56218,73730,74839,88380,	1
chr1	24029071	24029072	m6AIP_SySy_peak_25b	0	-	chr1	24028721	24100216	ENSMUST00000186999.6	0	-	24028721	24085487	0	16	1219,155,74,156,50,78,154,127,174,71,140,80,116,92,89,156,	0,2020,3941,15392,17636,20408,24461,25282,27022,28482,28644,39177,56689,57798,69909,71339,	1
chr1	24029275	24029276	m6AIP_SySy_peak_25c	0	-	chr1	24011092	24086526	ENSMUST00000188712.6	0	-	24054094	24085487	0	21	1405,114,111,152,98,92,161,1741,155,74,156,50,78,154,127,40,71,140,80,116,7,	0,3686,9582,10761,13120,13689,15515,17107,19649,21570,33021,35265,38037,42090,42911,44651,46111,46273,56806,74318,75427,	1
chr1	24029275	24029276	m6AIP_SySy_peak_25c	0	-	chr1	24011244	24100194	ENSMUST00000187752.6	0	-	24012291	24085487	0	21	1253,114,111,152,98,92,161,1741,155,74,156,50,78,154,127,174,71,91,116,92,134,	0,3534,9430,10609,12968,13537,15363,16955,19497,21418,32869,35113,37885,41938,42759,44499,45959,46121,74166,75275,88816,	1
chr1	24029275	24029276	m6AIP_SySy_peak_25c	0	-	chr1	24011590	24100182	ENSMUST00000187369.6	0	-	24012291	24085487	0	22	907,114,111,152,98,92,161,1741,155,74,156,50,154,127,174,71,140,80,116,92,89,122,	0,3188,9084,10263,12622,13191,15017,16609,19151,21072,32523,34767,41592,42413,44153,45613,45775,56308,73820,74929,87040,88470,	1
chr1	24029275	24029276	m6AIP_SySy_peak_25c	0	-	chr1	24011680	24100333	ENSMUST00000027337.14	0	-	24012291	24085487	0	21	817,114,111,152,98,92,161,2329,155,74,156,50,154,127,174,71,140,80,116,92,273,	0,3098,8994,10173,12532,13101,14927,16519,19061,20982,32433,34677,41502,42323,44063,45523,45685,56218,73730,74839,88380,	1
chr1	24029275	24029276	m6AIP_SySy_peak_25c	0	-	chr1	24028721	24100216	ENSMUST00000186999.6	0	-	24028721	24085487	0	16	1219,155,74,156,50,78,154,127,174,71,140,80,116,92,89,156,	0,2020,3941,15392,17636,20408,24461,25282,27022,28482,28644,39177,56689,57798,69909,71339,	1
chr1	30803754	30803755	m6AIP_SySy_peak_27a	0	-	chr1	30803545	30810712	ENSMUST00000191329.1	0	-	30806148	30810712	0	3	2819,90,30,	0,5177,7137,	1
chr1	30803754	30803755	m6AIP_SySy_peak_27a	0	-	chr1	30802338	30873581	ENSMUST00000186733.6	0	-	30803798	30863230	0	16	3604,196,90,148,196,136,132,117,157,145,184,310,1717,162,269,4,	0,3830,6384,8344,9433,10678,11621,14129,17742,18344,18792,21871,27504,34766,60648,71239,	1
chr1	30803754	30803755	m6AIP_SySy_peak_27a	0	-	chr1	30802341	30863256	ENSMUST00000088310.9	0	-	30803798	30863230	0	15	3601,196,90,148,196,136,132,117,157,145,184,310,1717,162,270,	0,3827,6381,8341,9430,10675,11618,14126,17739,18341,18789,21868,27501,34763,60645,	1
chr1	30803886	30803887	m6AIP_SySy_peak_27b	0	-	chr1	30803545	30810712	ENSMUST00000191329.1	0	-	30806148	30810712	0	3	2819,90,30,	0,5177,7137,	1
chr1	30803886	30803887	m6AIP_SySy_peak_27b	0	-	chr1	30802338	30873581	ENSMUST00000186733.6	0	-	30803798	30863230	0	16	3604,196,90,148,196,136,132,117,157,145,184,310,1717,162,269,4,	0,3830,6384,8344,9433,10678,11621,14129,17742,18344,18792,21871,27504,34766,60648,71239,	1
chr1	30803886	30803887	m6AIP_SySy_peak_27b	0	-	chr1	30802341	30863256	ENSMUST00000088310.9	0	-	30803798	30863230	0	15	3601,196,90,148,196,136,132,117,157,145,184,310,1717,162,270,	0,3827,6381,8341,9430,10675,11618,14126,17739,18341,18789,21868,27501,34763,60645,	1
chr1	30805163	30805164	m6AIP_SySy_peak_29a	0	-	chr1	30803545	30810712	ENSMUST00000191329.1	0	-	30806148	30810712	0	3	2819,90,30,	0,5177,7137,	1
chr1	30805163	30805164	m6AIP_SySy_peak_29a	0	-	chr1	30802338	30873581	ENSMUST00000186733.6	0	-	30803798	30863230	0	16	3604,196,90,148,196,136,132,117,157,145,184,310,1717,162,269,4,	0,3830,6384,8344,9433,10678,11621,14129,17742,18344,18792,21871,27504,34766,60648,71239,	1
chr1	30805163	30805164	m6AIP_SySy_peak_29a	0	-	chr1	30802341	30863256	ENSMUST00000088310.9	0	-	30803798	30863230	0	15	3601,196,90,148,196,136,132,117,157,145,184,310,1717,162,270,	0,3827,6381,8341,9430,10675,11618,14126,17739,18341,18789,21868,27501,34763,60645,	1
chr1	30805315	30805316	m6AIP_SySy_peak_29b	0	-	chr1	30803545	30810712	ENSMUST00000191329.1	0	-	30806148	30810712	0	3	2819,90,30,	0,5177,7137,	1
chr1	30805315	30805316	m6AIP_SySy_peak_29b	0	-	chr1	30802338	30873581	ENSMUST00000186733.6	0	-	30803798	30863230	0	16	3604,196,90,148,196,136,132,117,157,145,184,310,1717,162,269,4,	0,3830,6384,8344,9433,10678,11621,14129,17742,18344,18792,21871,27504,34766,60648,71239,	1
chr1	30805315	30805316	m6AIP_SySy_peak_29b	0	-	chr1	30802341	30863256	ENSMUST00000088310.9	0	-	30803798	30863230	0	15	3601,196,90,148,196,136,132,117,157,145,184,310,1717,162,270,	0,3827,6381,8341,9430,10675,11618,14126,17739,18341,18789,21868,27501,34763,60645,	1
chr1	30831167	30831168	m6AIP_SySy_peak_33	0	-	chr1	30802338	30873581	ENSMUST00000186733.6	0	-	30803798	30863230	0	16	3604,196,90,148,196,136,132,117,157,145,184,310,1717,162,269,4,	0,3830,6384,8344,9433,10678,11621,14129,17742,18344,18792,21871,27504,34766,60648,71239,	1
chr1	30831167	30831168	m6AIP_SySy_peak_33	0	-	chr1	30802341	30863256	ENSMUST00000088310.9	0	-	30803798	30863230	0	15	3601,196,90,148,196,136,132,117,157,145,184,310,1717,162,270,	0,3827,6381,8341,9430,10675,11618,14126,17739,18341,18789,21868,27501,34763,60645,	1
chr1	30831167	30831168	m6AIP_SySy_peak_33	0	-	chr1	30813570	30873695	ENSMUST00000186105.6	0	-	30873695	30873695	0	7	521,117,157,145,184,310,118,	0,2897,6510,7112,7560,10639,60007,	1
chr1	30831167	30831168	m6AIP_SySy_peak_33	0	-	chr1	30815314	30873921	ENSMUST00000191245.6	0	-	30873921	30873921	0	6	1270,157,145,184,310,344,	0,4766,5368,5816,8895,58263,	1
chr1	30831167	30831168	m6AIP_SySy_peak_33	0	-	chr1	30820225	30873804	ENSMUST00000191064.6	0	-	30824460	30863230	0	7	12,145,184,310,162,269,227,	0,457,905,3984,16879,42761,53352,	1
chr1	30831167	30831168	m6AIP_SySy_peak_33	0	-	chr1	30824415	30863070	ENSMUST00000187600.1	0	-	30863070	30863070	0	2	104,84,	0,38571,	1
chr1	33739775	33739776	m6AIP_SySy_peak_34a	0	+	chr1	33738136	33740772	ENSMUST00000132066.3	0	+	33740772	33740772	0	2	244,1520,	0,1116,	1
chr1	33739775	33739776	m6AIP_SySy_peak_34a	0	+	chr1	33719894	33742564	ENSMUST00000088287.9	0	+	33723850	33739392	0	8	279,92,220,86,157,83,93,3312,	0,1713,3891,5039,14807,16905,18393,19358,	1
chr1	33739775	33739776	m6AIP_SySy_peak_34a	0	+	chr1	33719908	33742557	ENSMUST00000138024.7	0	+	33723850	33724045	0	8	265,92,317,86,157,83,93,3305,	0,1699,3877,5025,14793,16891,18379,19344,	1
chr1	33739775	33739776	m6AIP_SySy_peak_34a	0	+	chr1	33720406	33742561	ENSMUST00000115174.3	0	+	33723850	33739392	0	8	178,92,220,86,157,83,93,3309,	0,1201,3379,4527,14295,16393,17881,18846,	1
chr1	33739775	33739776	m6AIP_SySy_peak_34a	0	+	chr1	33734527	33740711	ENSMUST00000150593.7	0	+	33740711	33740711	0	4	331,83,93,1459,	0,2272,3760,4725,	1
chr1	33776833	33776834	m6AIP_SySy_peak_35	0	-	chr1	33761544	33814385	ENSMUST00000139143.7	0	-	33783095	33814358	0	13	665,66,187,131,141,1595,148,154,127,151,81,84,48,	0,4299,8176,9224,11348,14724,17499,18351,20523,21496,43794,52182,52793,	1
chr1	33776833	33776834	m6AIP_SySy_peak_35	0	-	chr1	33761544	33814527	ENSMUST00000019861.12	0	-	33762162	33814358	0	15	665,66,187,131,141,1595,148,154,127,151,112,126,81,84,190,	0,4299,8176,9224,11348,14724,17499,18351,20523,21496,22308,24862,43794,52182,52793,	1
chr1	34188708	34188709	m6AIP_SySy_peak_42a	0	+	chr1	34160329	34193263	ENSMUST00000185897.6	0	+	34160329	34193263	0	26	167,94,155,463,129,78,162,105,96,126,153,155,127,184,158,179,139,194,163,84,108,99,129,89,133,5292,	0,290,674,2679,3296,3567,3746,3997,4728,5850,6609,6946,7281,7493,8834,9420,10030,10786,11853,12672,13785,14367,23686,25632,26489,27642,	1
chr1	34188708	34188709	m6AIP_SySy_peak_42a	0	+	chr1	33908224	34307592	ENSMUST00000183034.4	0	+	33908271	34307592	0	103	228,35,201,208,62,90,78,93,167,113,107,120,96,128,94,155,463,129,78,162,105,96,126,150,155,127,184,158,179,139,194,163,84,108,99,129,89,133,5292,150,216,150,234,153,234,267,546,177,124,209,318,167,157,127,63,242,130,200,496,1472,162,171,167,160,327,85,242,207,120,108,219,204,232,227,123,102,102,174,156,198,129,171,156,207,120,170,160,195,129,144,189,130,164,163,155,75,18,118,72,203,111,124,263,	0,774,60478,97966,178017,205708,207893,209207,226865,243977,244188,246288,248374,248556,252395,252779,254784,255401,255672,255851,256102,256833,257955,258717,259051,259386,259598,260939,261525,262135,262891,263958,264777,265890,266472,275791,277737,278594,279747,285167,285780,286290,287603,288976,290293,291067,292645,294220,300329,302929,303997,304677,306309,307261,309585,310110,311171,315579,317…	1
chr1	34188708	34188709	m6AIP_SySy_peak_42a	0	+	chr1	34011812	34308652	ENSMUST00000097786.9	0	+	34011824	34307592	0	93	103,62,90,78,93,167,113,107,120,96,128,94,155,463,129,78,162,105,96,126,150,155,127,184,158,179,139,194,163,84,108,99,129,89,133,153,234,267,546,177,124,209,318,167,157,127,63,242,130,200,496,1472,162,171,167,160,85,242,207,120,108,219,204,232,227,123,102,102,174,156,198,129,171,156,207,120,170,160,195,129,144,189,130,164,163,155,75,18,118,72,203,124,1323,	0,74429,102120,104305,105619,123277,140389,140600,142700,144786,144968,148807,149191,151196,151813,152084,152263,152514,153245,154367,155129,155463,155798,156010,157351,157937,158547,159303,160370,161189,162302,162884,172203,174149,175006,185388,186705,187479,189057,190632,196741,199341,200409,201089,202721,203673,205997,206522,207583,211991,213696,215962,230806,232531,235836,237666,238797,239883…	1
chr1	34188708	34188709	m6AIP_SySy_peak_42a	0	+	chr1	34011824	34308650	ENSMUST00000115104.9	0	+	34011824	34307592	0	98	91,62,90,78,93,167,113,107,120,96,128,94,155,463,129,78,162,105,96,126,150,155,127,184,158,179,139,194,163,84,108,99,129,89,133,5292,150,216,150,234,153,234,267,546,177,124,209,318,167,157,127,63,242,130,200,496,1472,162,171,167,160,85,242,207,120,108,219,204,232,227,123,102,102,174,156,198,129,171,156,207,120,170,160,195,129,144,189,130,164,163,155,75,18,118,203,111,124,1321,	0,74417,102108,104293,105607,123265,140377,140588,142688,144774,144956,148795,149179,151184,151801,152072,152251,152502,153233,154355,155117,155451,155786,155998,157339,157925,158535,159291,160358,161177,162290,162872,172191,174137,174994,176147,181567,182180,182690,184003,185376,186693,187467,189045,190620,196729,199329,200397,201077,202709,203661,205985,206510,207571,211979,213684,215950,230794…	1
chr1	34188708	34188709	m6AIP_SySy_peak_42a	0	+	chr1	34011824	34308661	ENSMUST00000097785.9	0	+	34011824	34307592	0	98	91,62,90,78,93,167,113,107,120,96,128,94,155,463,129,78,162,105,96,126,150,155,127,184,158,179,139,194,163,84,108,99,129,89,133,5292,150,216,150,234,153,234,267,546,177,124,209,318,167,157,127,63,242,130,200,496,1472,162,171,167,160,85,242,207,120,108,219,204,232,227,123,102,102,174,156,198,129,171,156,207,120,170,160,195,129,144,189,130,164,163,155,75,18,118,72,203,124,1332,	0,74417,102108,104293,105607,123265,140377,140588,142688,144774,144956,148795,149179,151184,151801,152072,152251,152502,153233,154355,155117,155451,155786,155998,157339,157925,158535,159291,160358,161177,162290,162872,172191,174137,174994,176147,181567,182180,182690,184003,185376,186693,187467,189045,190620,196729,199329,200397,201077,202709,203661,205985,206510,207571,211979,213684,215950,230794…	1
chr1	34188708	34188709	m6AIP_SySy_peak_42a	0	+	chr1	34160329	34308404	ENSMUST00000185269.6	0	+	34160329	34307592	0	84	167,94,155,463,129,78,162,105,96,126,150,155,127,184,158,179,139,194,163,84,108,99,129,89,133,153,234,267,546,177,124,209,318,167,157,127,63,242,130,200,496,1472,162,171,167,160,327,85,242,207,120,108,219,204,232,227,123,102,102,174,156,198,129,171,156,207,120,170,160,195,129,144,189,130,164,163,155,75,18,118,203,111,124,1075,	0,290,674,2679,3296,3567,3746,3997,4728,5850,6612,6946,7281,7493,8834,9420,10030,10786,11853,12672,13785,14367,23686,25632,26489,36871,38188,38962,40540,42115,48224,50824,51892,52572,54204,55156,57480,58005,59066,63474,65179,67445,82289,84014,87319,89149,89474,90280,91366,92481,95902,96212,97392,99834,101690,102934,104195,104420,106527,107899,108405,110498,111025,113838,114875,115343,117690,12209…	1
chr1	34188838	34188839	m6AIP_SySy_peak_42b	0	+	chr1	34160329	34193263	ENSMUST00000185897.6	0	+	34160329	34193263	0	26	167,94,155,463,129,78,162,105,96,126,153,155,127,184,158,179,139,194,163,84,108,99,129,89,133,5292,	0,290,674,2679,3296,3567,3746,3997,4728,5850,6609,6946,7281,7493,8834,9420,10030,10786,11853,12672,13785,14367,23686,25632,26489,27642,	1
chr1	34188838	34188839	m6AIP_SySy_peak_42b	0	+	chr1	33908224	34307592	ENSMUST00000183034.4	0	+	33908271	34307592	0	103	228,35,201,208,62,90,78,93,167,113,107,120,96,128,94,155,463,129,78,162,105,96,126,150,155,127,184,158,179,139,194,163,84,108,99,129,89,133,5292,150,216,150,234,153,234,267,546,177,124,209,318,167,157,127,63,242,130,200,496,1472,162,171,167,160,327,85,242,207,120,108,219,204,232,227,123,102,102,174,156,198,129,171,156,207,120,170,160,195,129,144,189,130,164,163,155,75,18,118,72,203,111,124,263,	0,774,60478,97966,178017,205708,207893,209207,226865,243977,244188,246288,248374,248556,252395,252779,254784,255401,255672,255851,256102,256833,257955,258717,259051,259386,259598,260939,261525,262135,262891,263958,264777,265890,266472,275791,277737,278594,279747,285167,285780,286290,287603,288976,290293,291067,292645,294220,300329,302929,303997,304677,306309,307261,309585,310110,311171,315579,317…	1
chr1	34188838	34188839	m6AIP_SySy_peak_42b	0	+	chr1	34011812	34308652	ENSMUST00000097786.9	0	+	34011824	34307592	0	93	103,62,90,78,93,167,113,107,120,96,128,94,155,463,129,78,162,105,96,126,150,155,127,184,158,179,139,194,163,84,108,99,129,89,133,153,234,267,546,177,124,209,318,167,157,127,63,242,130,200,496,1472,162,171,167,160,85,242,207,120,108,219,204,232,227,123,102,102,174,156,198,129,171,156,207,120,170,160,195,129,144,189,130,164,163,155,75,18,118,72,203,124,1323,	0,74429,102120,104305,105619,123277,140389,140600,142700,144786,144968,148807,149191,151196,151813,152084,152263,152514,153245,154367,155129,155463,155798,156010,157351,157937,158547,159303,160370,161189,162302,162884,172203,174149,175006,185388,186705,187479,189057,190632,196741,199341,200409,201089,202721,203673,205997,206522,207583,211991,213696,215962,230806,232531,235836,237666,238797,239883…	1
chr1	34188838	34188839	m6AIP_SySy_peak_42b	0	+	chr1	34011824	34308650	ENSMUST00000115104.9	0	+	34011824	34307592	0	98	91,62,90,78,93,167,113,107,120,96,128,94,155,463,129,78,162,105,96,126,150,155,127,184,158,179,139,194,163,84,108,99,129,89,133,5292,150,216,150,234,153,234,267,546,177,124,209,318,167,157,127,63,242,130,200,496,1472,162,171,167,160,85,242,207,120,108,219,204,232,227,123,102,102,174,156,198,129,171,156,207,120,170,160,195,129,144,189,130,164,163,155,75,18,118,203,111,124,1321,	0,74417,102108,104293,105607,123265,140377,140588,142688,144774,144956,148795,149179,151184,151801,152072,152251,152502,153233,154355,155117,155451,155786,155998,157339,157925,158535,159291,160358,161177,162290,162872,172191,174137,174994,176147,181567,182180,182690,184003,185376,186693,187467,189045,190620,196729,199329,200397,201077,202709,203661,205985,206510,207571,211979,213684,215950,230794…	1
chr1	34188838	34188839	m6AIP_SySy_peak_42b	0	+	chr1	34011824	34308661	ENSMUST00000097785.9	0	+	34011824	34307592	0	98	91,62,90,78,93,167,113,107,120,96,128,94,155,463,129,78,162,105,96,126,150,155,127,184,158,179,139,194,163,84,108,99,129,89,133,5292,150,216,150,234,153,234,267,546,177,124,209,318,167,157,127,63,242,130,200,496,1472,162,171,167,160,85,242,207,120,108,219,204,232,227,123,102,102,174,156,198,129,171,156,207,120,170,160,195,129,144,189,130,164,163,155,75,18,118,72,203,124,1332,	0,74417,102108,104293,105607,123265,140377,140588,142688,144774,144956,148795,149179,151184,151801,152072,152251,152502,153233,154355,155117,155451,155786,155998,157339,157925,158535,159291,160358,161177,162290,162872,172191,174137,174994,176147,181567,182180,182690,184003,185376,186693,187467,189045,190620,196729,199329,200397,201077,202709,203661,205985,206510,207571,211979,213684,215950,230794…	1
chr1	34188838	34188839	m6AIP_SySy_peak_42b	0	+	chr1	34160329	34308404	ENSMUST00000185269.6	0	+	34160329	34307592	0	84	167,94,155,463,129,78,162,105,96,126,150,155,127,184,158,179,139,194,163,84,108,99,129,89,133,153,234,267,546,177,124,209,318,167,157,127,63,242,130,200,496,1472,162,171,167,160,327,85,242,207,120,108,219,204,232,227,123,102,102,174,156,198,129,171,156,207,120,170,160,195,129,144,189,130,164,163,155,75,18,118,203,111,124,1075,	0,290,674,2679,3296,3567,3746,3997,4728,5850,6612,6946,7281,7493,8834,9420,10030,10786,11853,12672,13785,14367,23686,25632,26489,36871,38188,38962,40540,42115,48224,50824,51892,52572,54204,55156,57480,58005,59066,63474,65179,67445,82289,84014,87319,89149,89474,90280,91366,92481,95902,96212,97392,99834,101690,102934,104195,104420,106527,107899,108405,110498,111025,113838,114875,115343,117690,12209…	1
chr1	34191976	34191977	m6AIP_SySy_peak_43	0	+	chr1	34160329	34193263	ENSMUST00000185897.6	0	+	34160329	34193263	0	26	167,94,155,463,129,78,162,105,96,126,153,155,127,184,158,179,139,194,163,84,108,99,129,89,133,5292,	0,290,674,2679,3296,3567,3746,3997,4728,5850,6609,6946,7281,7493,8834,9420,10030,10786,11853,12672,13785,14367,23686,25632,26489,27642,	1
chr1	34191976	34191977	m6AIP_SySy_peak_43	0	+	chr1	33908224	34307592	ENSMUST00000183034.4	0	+	33908271	34307592	0	103	228,35,201,208,62,90,78,93,167,113,107,120,96,128,94,155,463,129,78,162,105,96,126,150,155,127,184,158,179,139,194,163,84,108,99,129,89,133,5292,150,216,150,234,153,234,267,546,177,124,209,318,167,157,127,63,242,130,200,496,1472,162,171,167,160,327,85,242,207,120,108,219,204,232,227,123,102,102,174,156,198,129,171,156,207,120,170,160,195,129,144,189,130,164,163,155,75,18,118,72,203,111,124,263,	0,774,60478,97966,178017,205708,207893,209207,226865,243977,244188,246288,248374,248556,252395,252779,254784,255401,255672,255851,256102,256833,257955,258717,259051,259386,259598,260939,261525,262135,262891,263958,264777,265890,266472,275791,277737,278594,279747,285167,285780,286290,287603,288976,290293,291067,292645,294220,300329,302929,303997,304677,306309,307261,309585,310110,311171,315579,317…	1
chr1	34191976	34191977	m6AIP_SySy_peak_43	0	+	chr1	34011812	34308652	ENSMUST00000097786.9	0	+	34011824	34307592	0	93	103,62,90,78,93,167,113,107,120,96,128,94,155,463,129,78,162,105,96,126,150,155,127,184,158,179,139,194,163,84,108,99,129,89,133,153,234,267,546,177,124,209,318,167,157,127,63,242,130,200,496,1472,162,171,167,160,85,242,207,120,108,219,204,232,227,123,102,102,174,156,198,129,171,156,207,120,170,160,195,129,144,189,130,164,163,155,75,18,118,72,203,124,1323,	0,74429,102120,104305,105619,123277,140389,140600,142700,144786,144968,148807,149191,151196,151813,152084,152263,152514,153245,154367,155129,155463,155798,156010,157351,157937,158547,159303,160370,161189,162302,162884,172203,174149,175006,185388,186705,187479,189057,190632,196741,199341,200409,201089,202721,203673,205997,206522,207583,211991,213696,215962,230806,232531,235836,237666,238797,239883…	1
chr1	34191976	34191977	m6AIP_SySy_peak_43	0	+	chr1	34011824	34308650	ENSMUST00000115104.9	0	+	34011824	34307592	0	98	91,62,90,78,93,167,113,107,120,96,128,94,155,463,129,78,162,105,96,126,150,155,127,184,158,179,139,194,163,84,108,99,129,89,133,5292,150,216,150,234,153,234,267,546,177,124,209,318,167,157,127,63,242,130,200,496,1472,162,171,167,160,85,242,207,120,108,219,204,232,227,123,102,102,174,156,198,129,171,156,207,120,170,160,195,129,144,189,130,164,163,155,75,18,118,203,111,124,1321,	0,74417,102108,104293,105607,123265,140377,140588,142688,144774,144956,148795,149179,151184,151801,152072,152251,152502,153233,154355,155117,155451,155786,155998,157339,157925,158535,159291,160358,161177,162290,162872,172191,174137,174994,176147,181567,182180,182690,184003,185376,186693,187467,189045,190620,196729,199329,200397,201077,202709,203661,205985,206510,207571,211979,213684,215950,230794…	1
chr1	34191976	34191977	m6AIP_SySy_peak_43	0	+	chr1	34011824	34308661	ENSMUST00000097785.9	0	+	34011824	34307592	0	98	91,62,90,78,93,167,113,107,120,96,128,94,155,463,129,78,162,105,96,126,150,155,127,184,158,179,139,194,163,84,108,99,129,89,133,5292,150,216,150,234,153,234,267,546,177,124,209,318,167,157,127,63,242,130,200,496,1472,162,171,167,160,85,242,207,120,108,219,204,232,227,123,102,102,174,156,198,129,171,156,207,120,170,160,195,129,144,189,130,164,163,155,75,18,118,72,203,124,1332,	0,74417,102108,104293,105607,123265,140377,140588,142688,144774,144956,148795,149179,151184,151801,152072,152251,152502,153233,154355,155117,155451,155786,155998,157339,157925,158535,159291,160358,161177,162290,162872,172191,174137,174994,176147,181567,182180,182690,184003,185376,186693,187467,189045,190620,196729,199329,200397,201077,202709,203661,205985,206510,207571,211979,213684,215950,230794…	1
chr1	34191976	34191977	m6AIP_SySy_peak_43	0	+	chr1	34160329	34308404	ENSMUST00000185269.6	0	+	34160329	34307592	0	84	167,94,155,463,129,78,162,105,96,126,150,155,127,184,158,179,139,194,163,84,108,99,129,89,133,153,234,267,546,177,124,209,318,167,157,127,63,242,130,200,496,1472,162,171,167,160,327,85,242,207,120,108,219,204,232,227,123,102,102,174,156,198,129,171,156,207,120,170,160,195,129,144,189,130,164,163,155,75,18,118,203,111,124,1075,	0,290,674,2679,3296,3567,3746,3997,4728,5850,6612,6946,7281,7493,8834,9420,10030,10786,11853,12672,13785,14367,23686,25632,26489,36871,38188,38962,40540,42115,48224,50824,51892,52572,54204,55156,57480,58005,59066,63474,65179,67445,82289,84014,87319,89149,89474,90280,91366,92481,95902,96212,97392,99834,101690,102934,104195,104420,106527,107899,108405,110498,111025,113838,114875,115343,117690,12209…	1
chr1	34228130	34228131	m6AIP_SySy_peak_44	0	+	chr1	33908224	34307592	ENSMUST00000183034.4	0	+	33908271	34307592	0	103	228,35,201,208,62,90,78,93,167,113,107,120,96,128,94,155,463,129,78,162,105,96,126,150,155,127,184,158,179,139,194,163,84,108,99,129,89,133,5292,150,216,150,234,153,234,267,546,177,124,209,318,167,157,127,63,242,130,200,496,1472,162,171,167,160,327,85,242,207,120,108,219,204,232,227,123,102,102,174,156,198,129,171,156,207,120,170,160,195,129,144,189,130,164,163,155,75,18,118,72,203,111,124,263,	0,774,60478,97966,178017,205708,207893,209207,226865,243977,244188,246288,248374,248556,252395,252779,254784,255401,255672,255851,256102,256833,257955,258717,259051,259386,259598,260939,261525,262135,262891,263958,264777,265890,266472,275791,277737,278594,279747,285167,285780,286290,287603,288976,290293,291067,292645,294220,300329,302929,303997,304677,306309,307261,309585,310110,311171,315579,317…	1
chr1	34228130	34228131	m6AIP_SySy_peak_44	0	+	chr1	34011812	34308652	ENSMUST00000097786.9	0	+	34011824	34307592	0	93	103,62,90,78,93,167,113,107,120,96,128,94,155,463,129,78,162,105,96,126,150,155,127,184,158,179,139,194,163,84,108,99,129,89,133,153,234,267,546,177,124,209,318,167,157,127,63,242,130,200,496,1472,162,171,167,160,85,242,207,120,108,219,204,232,227,123,102,102,174,156,198,129,171,156,207,120,170,160,195,129,144,189,130,164,163,155,75,18,118,72,203,124,1323,	0,74429,102120,104305,105619,123277,140389,140600,142700,144786,144968,148807,149191,151196,151813,152084,152263,152514,153245,154367,155129,155463,155798,156010,157351,157937,158547,159303,160370,161189,162302,162884,172203,174149,175006,185388,186705,187479,189057,190632,196741,199341,200409,201089,202721,203673,205997,206522,207583,211991,213696,215962,230806,232531,235836,237666,238797,239883…	1
chr1	34228130	34228131	m6AIP_SySy_peak_44	0	+	chr1	34011824	34308650	ENSMUST00000115104.9	0	+	34011824	34307592	0	98	91,62,90,78,93,167,113,107,120,96,128,94,155,463,129,78,162,105,96,126,150,155,127,184,158,179,139,194,163,84,108,99,129,89,133,5292,150,216,150,234,153,234,267,546,177,124,209,318,167,157,127,63,242,130,200,496,1472,162,171,167,160,85,242,207,120,108,219,204,232,227,123,102,102,174,156,198,129,171,156,207,120,170,160,195,129,144,189,130,164,163,155,75,18,118,203,111,124,1321,	0,74417,102108,104293,105607,123265,140377,140588,142688,144774,144956,148795,149179,151184,151801,152072,152251,152502,153233,154355,155117,155451,155786,155998,157339,157925,158535,159291,160358,161177,162290,162872,172191,174137,174994,176147,181567,182180,182690,184003,185376,186693,187467,189045,190620,196729,199329,200397,201077,202709,203661,205985,206510,207571,211979,213684,215950,230794…	1
chr1	34228130	34228131	m6AIP_SySy_peak_44	0	+	chr1	34011824	34308661	ENSMUST00000097785.9	0	+	34011824	34307592	0	98	91,62,90,78,93,167,113,107,120,96,128,94,155,463,129,78,162,105,96,126,150,155,127,184,158,179,139,194,163,84,108,99,129,89,133,5292,150,216,150,234,153,234,267,546,177,124,209,318,167,157,127,63,242,130,200,496,1472,162,171,167,160,85,242,207,120,108,219,204,232,227,123,102,102,174,156,198,129,171,156,207,120,170,160,195,129,144,189,130,164,163,155,75,18,118,72,203,124,1332,	0,74417,102108,104293,105607,123265,140377,140588,142688,144774,144956,148795,149179,151184,151801,152072,152251,152502,153233,154355,155117,155451,155786,155998,157339,157925,158535,159291,160358,161177,162290,162872,172191,174137,174994,176147,181567,182180,182690,184003,185376,186693,187467,189045,190620,196729,199329,200397,201077,202709,203661,205985,206510,207571,211979,213684,215950,230794…	1
chr1	34228130	34228131	m6AIP_SySy_peak_44	0	+	chr1	34160329	34308404	ENSMUST00000185269.6	0	+	34160329	34307592	0	84	167,94,155,463,129,78,162,105,96,126,150,155,127,184,158,179,139,194,163,84,108,99,129,89,133,153,234,267,546,177,124,209,318,167,157,127,63,242,130,200,496,1472,162,171,167,160,327,85,242,207,120,108,219,204,232,227,123,102,102,174,156,198,129,171,156,207,120,170,160,195,129,144,189,130,164,163,155,75,18,118,203,111,124,1075,	0,290,674,2679,3296,3567,3746,3997,4728,5850,6612,6946,7281,7493,8834,9420,10030,10786,11853,12672,13785,14367,23686,25632,26489,36871,38188,38962,40540,42115,48224,50824,51892,52572,54204,55156,57480,58005,59066,63474,65179,67445,82289,84014,87319,89149,89474,90280,91366,92481,95902,96212,97392,99834,101690,102934,104195,104420,106527,107899,108405,110498,111025,113838,114875,115343,117690,12209…	1
chr1	36103727	36103728	m6AIP_SySy_peak_50a	0	+	chr1	36101689	36104980	ENSMUST00000194670.1	0	+	36104980	36104980	0	1	3291,	0,	1
chr1	36103727	36103728	m6AIP_SySy_peak_50a	0	+	chr1	36068399	36106446	ENSMUST00000088174.3	0	+	36068657	36104221	0	2	785,2934,	0,35113,	1
chr1	36104013	36104014	m6AIP_SySy_peak_50b	0	+	chr1	36101689	36104980	ENSMUST00000194670.1	0	+	36104980	36104980	0	1	3291,	0,	1
chr1	36104013	36104014	m6AIP_SySy_peak_50b	0	+	chr1	36068399	36106446	ENSMUST00000088174.3	0	+	36068657	36104221	0	2	785,2934,	0,35113,	1
chr1	36104388	36104389	m6AIP_SySy_peak_50c	0	+	chr1	36101689	36104980	ENSMUST00000194670.1	0	+	36104980	36104980	0	1	3291,	0,	1
chr1	36104388	36104389	m6AIP_SySy_peak_50c	0	+	chr1	36068399	36106446	ENSMUST00000088174.3	0	+	36068657	36104221	0	2	785,2934,	0,35113,	1
chr1	36104568	36104569	m6AIP_SySy_peak_50d	0	+	chr1	36101689	36104980	ENSMUST00000194670.1	0	+	36104980	36104980	0	1	3291,	0,	1
chr1	36104568	36104569	m6AIP_SySy_peak_50d	0	+	chr1	36068399	36106446	ENSMUST00000088174.3	0	+	36068657	36104221	0	2	785,2934,	0,35113,	1
chr1	36106191	36106192	m6AIP_SySy_peak_51a	0	+	chr1	36068399	36106446	ENSMUST00000088174.3	0	+	36068657	36104221	0	2	785,2934,	0,35113,	1
chr1	36144025	36144026	m6AIP_SySy_peak_52	0	-	chr1	36143481	36165811	ENSMUST00000173999.7	0	-	36165811	36165811	0	14	770,154,117,115,161,183,85,102,89,85,86,1206,80,303,	0,2550,3143,6563,8152,11591,12745,13918,14626,16460,18194,18723,20962,22027,	1
chr1	36144025	36144026	m6AIP_SySy_peak_52	0	-	chr1	36140026	36244305	ENSMUST00000046875.13	0	-	36144225	36244127	0	41	4225,154,117,115,161,183,85,102,89,85,86,159,190,80,103,96,131,132,207,95,24,99,121,165,132,136,86,120,151,92,61,100,101,79,97,175,113,131,83,136,236,	0,6005,6598,10018,11607,15046,16200,17373,18081,19915,21649,22178,23194,24417,25482,30172,33408,34052,34869,36206,36749,37491,39532,42443,44329,45806,51502,52359,55823,57517,61678,62752,67915,69959,71363,76105,81185,87457,90631,94780,104043,	1
chr1	36144025	36144026	m6AIP_SySy_peak_52	0	-	chr1	36143485	36244161	ENSMUST00000174266.7	0	-	36210052	36244127	0	40	766,154,117,115,161,183,85,102,89,85,86,159,190,80,103,96,131,132,207,95,99,121,165,132,136,86,120,151,92,61,100,101,79,90,175,113,131,83,136,92,	0,2546,3139,6559,8148,11587,12741,13914,14622,16456,18190,18719,19735,20958,22023,26713,29949,30593,31410,32747,34032,36073,38984,40870,42347,48043,48900,52364,54058,58219,59293,64456,66500,67911,72646,77726,83998,87172,91321,100584,	1
chr1	36336018	36336019	m6AIP_SySy_peak_53	0	-	chr1	36335729	36369157	ENSMUST00000185912.6	0	-	36337630	36365570	0	21	1922,134,223,110,131,82,192,157,201,64,158,75,72,102,117,132,186,91,163,162,53,	0,7521,7943,8340,9186,9655,10108,12795,13088,13672,15903,16196,17864,18042,18368,18919,22310,22640,29752,32020,33375,	1
chr1	36336018	36336019	m6AIP_SySy_peak_53	0	-	chr1	36335729	36369181	ENSMUST00000010597.9	0	-	36337630	36367983	0	21	1922,134,223,110,131,82,192,157,201,64,158,75,72,102,117,132,186,91,171,266,77,	0,7521,7943,8340,9186,9655,10108,12795,13088,13672,15903,16196,17864,18042,18368,18919,22310,22640,29752,32039,33375,	1
chr1	36512995	36512996	m6AIP_SySy_peak_55	0	+	chr1	36511866	36528237	ENSMUST00000001166.13	0	+	36511910	36525230	0	8	1287,144,150,170,97,134,139,3072,	0,7085,8211,8652,8952,9338,9834,13299,	1
chr1	36512995	36512996	m6AIP_SySy_peak_55	0	+	chr1	36511866	36528237	ENSMUST00000097776.3	0	+	36511910	36524083	0	9	1287,144,150,170,97,134,139,99,3072,	0,7085,8211,8652,8952,9338,9834,12167,13299,	1
chr1	38088076	38088077	m6AIP_SySy_peak_63a	0	-	chr1	38052785	38129662	ENSMUST00000027251.11	0	-	38053086	38108457	0	23	413,103,157,212,121,234,203,166,103,173,221,120,155,129,109,117,108,704,153,169,127,64,201,	0,830,1054,1298,1959,2505,3478,3931,4888,6336,10329,14714,18557,21529,26504,30918,32759,35185,39277,46067,54782,55618,76676,	1
chr1	38088076	38088077	m6AIP_SySy_peak_63a	0	-	chr1	38052795	38088132	ENSMUST00000194650.5	0	-	38088132	38088132	0	18	403,103,157,212,121,234,203,166,103,173,221,120,155,709,109,117,108,162,	0,820,1044,1288,1949,2495,3468,3921,4878,6326,10319,14704,18547,21519,26494,30908,32749,35175,	1
chr1	38088356	38088357	m6AIP_SySy_peak_63b	0	-	chr1	38052785	38129662	ENSMUST00000027251.11	0	-	38053086	38108457	0	23	413,103,157,212,121,234,203,166,103,173,221,120,155,129,109,117,108,704,153,169,127,64,201,	0,830,1054,1298,1959,2505,3478,3931,4888,6336,10329,14714,18557,21529,26504,30918,32759,35185,39277,46067,54782,55618,76676,	1
chr1	38088517	38088518	m6AIP_SySy_peak_63c	0	-	chr1	38052785	38129662	ENSMUST00000027251.11	0	-	38053086	38108457	0	23	413,103,157,212,121,234,203,166,103,173,221,120,155,129,109,117,108,704,153,169,127,64,201,	0,830,1054,1298,1959,2505,3478,3931,4888,6336,10329,14714,18557,21529,26504,30918,32759,35185,39277,46067,54782,55618,76676,	1
chr1	39372468	39372469	m6AIP_SySy_peak_64	0	-	chr1	39371491	39478755	ENSMUST00000054462.10	0	-	39372348	39478566	0	20	1295,98,90,66,241,69,99,130,286,118,215,151,171,198,208,241,229,119,111,316,	0,2235,2590,4932,5386,7963,8503,8736,9785,13629,14506,17816,19625,20565,22573,31191,33799,35260,54576,106948,	1
chr1	39372468	39372469	m6AIP_SySy_peak_64	0	-	chr1	39372295	39478661	ENSMUST00000192531.5	0	-	39402919	39478566	0	19	491,98,90,66,241,69,99,130,286,118,215,151,171,198,208,241,229,111,222,	0,1431,1786,4128,4582,7159,7699,7932,8981,12825,13702,17012,18821,19761,21769,30387,32995,53772,106144,	1
chr1	44167274	44167275	m6AIP_SySy_peak_70	0	+	chr1	44147846	44181260	ENSMUST00000027214.3	0	+	44148062	44181082	0	15	304,176,116,87,61,144,208,1074,242,120,214,145,201,85,730,	0,9090,10297,10958,13130,13963,16030,18962,25491,26065,26315,27992,30327,31300,32684,	1
chr1	44167274	44167275	m6AIP_SySy_peak_70	0	+	chr1	44147846	44181260	ENSMUST00000131177.7	0	+	44181260	44181260	0	14	304,176,116,87,61,144,208,1074,694,214,145,201,85,730,	0,9090,10297,10958,13130,13963,16030,18962,25491,26315,27992,30327,31300,32684,	1
chr1	44167505	44167506	m6AIP_SySy_peak_71a	0	+	chr1	44147846	44181260	ENSMUST00000027214.3	0	+	44148062	44181082	0	15	304,176,116,87,61,144,208,1074,242,120,214,145,201,85,730,	0,9090,10297,10958,13130,13963,16030,18962,25491,26065,26315,27992,30327,31300,32684,	1
chr1	44167505	44167506	m6AIP_SySy_peak_71a	0	+	chr1	44147846	44181260	ENSMUST00000131177.7	0	+	44181260	44181260	0	14	304,176,116,87,61,144,208,1074,694,214,145,201,85,730,	0,9090,10297,10958,13130,13963,16030,18962,25491,26315,27992,30327,31300,32684,	1
chr1	44167607	44167608	m6AIP_SySy_peak_71b	0	+	chr1	44147846	44181260	ENSMUST00000027214.3	0	+	44148062	44181082	0	15	304,176,116,87,61,144,208,1074,242,120,214,145,201,85,730,	0,9090,10297,10958,13130,13963,16030,18962,25491,26065,26315,27992,30327,31300,32684,	1
chr1	44167607	44167608	m6AIP_SySy_peak_71b	0	+	chr1	44147846	44181260	ENSMUST00000131177.7	0	+	44181260	44181260	0	14	304,176,116,87,61,144,208,1074,694,214,145,201,85,730,	0,9090,10297,10958,13130,13963,16030,18962,25491,26315,27992,30327,31300,32684,	1
chr1	46835827	46835828	m6AIP_SySy_peak_75a	0	-	chr1	46807543	46854046	ENSMUST00000027131.5	0	-	46809952	46836140	0	10	2568,191,81,369,121,189,170,208,1025,576,	0,4442,10519,11521,12979,18549,19799,25012,27583,45927,	1
chr1	46835827	46835828	m6AIP_SySy_peak_75a	0	-	chr1	46817601	46835899	ENSMUST00000141226.2	0	-	46835899	46835899	0	7	542,369,121,189,170,208,773,	0,1463,2921,8491,9741,14954,17525,	1
chr1	46835827	46835828	m6AIP_SySy_peak_75a	0	-	chr1	46835639	46892852	ENSMUST00000186852.1	0	-	46835639	46836140	0	2	512,53,	0,57160,	1
chr1	46835827	46835828	m6AIP_SySy_peak_75a	0	-	chr1	46835737	46888070	ENSMUST00000185520.1	0	-	46835737	46888006	0	2	414,83,	0,52250,	1
chr1	52650034	52650035	m6AIP_SySy_peak_78	0	+	chr1	52641983	52650656	ENSMUST00000190452.6	0	+	52650656	52650656	0	5	170,94,226,177,951,	0,335,3277,6766,7722,	1
chr1	52650034	52650035	m6AIP_SySy_peak_78	0	+	chr1	52630702	52651919	ENSMUST00000165859.7	0	+	52630757	52649844	0	9	149,116,232,73,94,115,226,177,2214,	0,6662,10126,10468,11616,12419,14558,18047,19003,	1
chr1	52650034	52650035	m6AIP_SySy_peak_78	0	+	chr1	52630736	52651919	ENSMUST00000188507.6	0	+	52630757	52645359	0	8	115,116,232,73,94,226,177,2214,	0,6628,10092,10434,11582,14524,18013,18969,	1
chr1	52650034	52650035	m6AIP_SySy_peak_78	0	+	chr1	52630746	52650636	ENSMUST00000185483.6	0	+	52630757	52643188	0	9	105,116,232,73,94,69,226,177,931,	0,6618,10082,10424,11572,12421,14514,18003,18959,	1
chr1	52650034	52650035	m6AIP_SySy_peak_78	0	+	chr1	52630751	52650729	ENSMUST00000190108.6	0	+	52650729	52650729	0	4	2190,116,177,1024,	0,6613,17998,18954,	1
chr1	52650034	52650035	m6AIP_SySy_peak_78	0	+	chr1	52630796	52650702	ENSMUST00000185790.6	0	+	52630796	52645359	0	5	55,116,226,177,997,	0,6568,14464,17953,18909,	1
chr1	52650034	52650035	m6AIP_SySy_peak_78	0	+	chr1	52641515	52651919	ENSMUST00000186903.6	0	+	52651919	52651919	0	4	1721,226,177,2214,	0,3745,7234,8190,	1
chr1	52925548	52925549	m6AIP_SySy_peak_80	0	-	chr1	52922323	52952844	ENSMUST00000050567.10	0	-	52925246	52925567	0	2	3411,230,	0,30291,	1
chr1	52925548	52925549	m6AIP_SySy_peak_80	0	-	chr1	52922323	52953350	ENSMUST00000114492.7	0	-	52925246	52925567	0	2	3411,154,	0,30873,	1
chr1	52925548	52925549	m6AIP_SySy_peak_80	0	-	chr1	52922323	52963260	ENSMUST00000114493.1	0	-	52925246	52925567	0	2	3411,208,	0,40729,	1
chr1	52925548	52925549	m6AIP_SySy_peak_80	0	-	chr1	52925182	53020179	ENSMUST00000191441.1	0	-	52925246	52925567	0	2	552,86,	0,94911,	1
chr1	52925548	52925549	m6AIP_SySy_peak_80	0	-	chr1	52925186	52992655	ENSMUST00000190831.6	0	-	52925246	52925567	0	3	548,75,30,	0,66082,67439,	1
chr1	52925548	52925549	m6AIP_SySy_peak_80	0	-	chr1	52925187	52972046	ENSMUST00000186266.1	0	-	52925246	52925567	0	2	547,76,	0,46783,	1
chr1	52925548	52925549	m6AIP_SySy_peak_80	0	-	chr1	52925197	52992656	ENSMUST00000190726.1	0	-	52925246	52925567	0	4	537,59,75,31,	0,64908,66071,67428,	1
chr1	53347119	53347120	m6AIP_SySy_peak_82	0	-	chr1	53325506	53352667	ENSMUST00000144660.2	0	-	53330338	53348466	0	7	951,197,182,1544,76,54,138,	0,4705,21073,21508,24480,25373,27023,	1
chr1	53347119	53347120	m6AIP_SySy_peak_82	0	-	chr1	53344616	53352752	ENSMUST00000027264.9	0	-	53344729	53348466	0	6	363,182,1544,76,54,223,	0,1963,2398,5370,6263,7913,	1
chr1	53347119	53347120	m6AIP_SySy_peak_82	0	-	chr1	53344644	53352752	ENSMUST00000123519.8	0	-	53344729	53348466	0	6	335,182,113,76,54,223,	0,1935,3801,5342,6235,7885,	1
chr1	55238189	55238190	m6AIP_SySy_peak_83b	0	+	chr1	55237176	55248470	ENSMUST00000061334.9	0	+	55237239	55239000	0	1	11294,	0,	1
chr1	55238657	55238658	m6AIP_SySy_peak_83c	0	+	chr1	55237176	55248470	ENSMUST00000061334.9	0	+	55237239	55239000	0	1	11294,	0,	1
chr1	55239029	55239030	m6AIP_SySy_peak_83d	0	+	chr1	55237176	55248470	ENSMUST00000061334.9	0	+	55237239	55239000	0	1	11294,	0,	1
chr1	58016387	58016388	m6AIP_SySy_peak_85	0	+	chr1	57995970	58025899	ENSMUST00000027202.8	0	+	57998097	58024799	0	9	342,126,176,78,86,236,2625,154,1116,	0,2125,3993,5247,6923,17536,19388,23618,28813,	1
chr1	58017280	58017281	m6AIP_SySy_peak_86a	0	+	chr1	57995970	58025899	ENSMUST00000027202.8	0	+	57998097	58024799	0	9	342,126,176,78,86,236,2625,154,1116,	0,2125,3993,5247,6923,17536,19388,23618,28813,	1
chr1	58017423	58017424	m6AIP_SySy_peak_86b	0	+	chr1	57995970	58025899	ENSMUST00000027202.8	0	+	57998097	58024799	0	9	342,126,176,78,86,236,2625,154,1116,	0,2125,3993,5247,6923,17536,19388,23618,28813,	1
chr1	58017788	58017789	m6AIP_SySy_peak_86c	0	+	chr1	57995970	58025899	ENSMUST00000027202.8	0	+	57998097	58024799	0	9	342,126,176,78,86,236,2625,154,1116,	0,2125,3993,5247,6923,17536,19388,23618,28813,	1
chr1	58447799	58447800	m6AIP_SySy_peak_87	0	+	chr1	58445627	58450507	ENSMUST00000129759.1	0	+	58447656	58449278	0	4	7,456,183,121,	0,2006,3616,4759,	1
chr1	58447799	58447800	m6AIP_SySy_peak_87	0	+	chr1	58445728	58448050	ENSMUST00000151272.1	0	+	58447656	58448050	0	3	57,102,417,	0,1716,1905,	1
chr1	58447799	58447800	m6AIP_SySy_peak_87	0	+	chr1	58445150	58463456	ENSMUST00000087521.12	0	+	58447656	58461325	0	7	484,456,163,127,139,84,2316,	0,2483,5236,6938,10446,12629,15990,	1
chr1	58447799	58447800	m6AIP_SySy_peak_87	0	+	chr1	58445266	58481816	ENSMUST00000114337.7	0	+	58447656	58481029	0	7	368,456,163,127,139,84,831,	0,2367,5120,6822,10330,12513,35719,	1
chr1	58447799	58447800	m6AIP_SySy_peak_87	0	+	chr1	58447630	58462266	ENSMUST00000171597.1	0	+	58447656	58461325	0	6	459,163,127,139,84,1126,	0,2756,4458,7966,10149,13510,	1
chr1	58463706	58463707	m6AIP_SySy_peak_89a	0	-	chr1	58462770	58505109	ENSMUST00000027198.11	0	-	58464203	58501416	0	18	1520,119,62,172,147,97,133,110,99,194,61,32,90,90,144,104,49,338,	0,3224,4880,6897,8169,9534,12038,13663,17480,18189,20872,30086,30890,34605,37470,38552,39071,42001,	1
chr1	58752707	58752708	m6AIP_SySy_peak_91	0	+	chr1	58711507	58754341	ENSMUST00000140940.7	0	+	58754341	58754341	0	10	85,89,427,136,74,55,50,82,508,558,	0,2063,14798,19644,20745,24150,28755,29457,40831,42276,	1
chr1	58752707	58752708	m6AIP_SySy_peak_91	0	+	chr1	58711550	58753976	ENSMUST00000097722.8	0	+	58726436	58753922	0	11	42,89,427,106,136,61,77,50,82,508,193,	0,2020,14755,17505,19601,20702,24085,28712,29414,40788,42233,	1
chr1	58752707	58752708	m6AIP_SySy_peak_91	0	+	chr1	58711559	58758884	ENSMUST00000114313.7	0	+	58726436	58753922	0	10	33,427,106,136,74,55,50,82,508,5101,	0,14746,17496,19592,20693,24098,28703,29405,40779,42224,	1
chr1	58752707	58752708	m6AIP_SySy_peak_91	0	+	chr1	58713316	58755165	ENSMUST00000069333.7	0	+	58726436	58753922	0	10	343,427,106,136,74,55,50,82,508,1382,	0,12989,15739,17835,18936,22341,26946,27648,39022,40467,	1
chr1	59482424	59482425	m6AIP_SySy_peak_95a	0	+	chr1	59482423	59486955	ENSMUST00000114246.3	0	+	59482959	59484678	0	1	4532,	0,	1
chr1	59484575	59484576	m6AIP_SySy_peak_97a	0	+	chr1	59482423	59486955	ENSMUST00000114246.3	0	+	59482959	59484678	0	1	4532,	0,	1
chr1	59484921	59484922	m6AIP_SySy_peak_97b	0	+	chr1	59482423	59486955	ENSMUST00000114246.3	0	+	59482959	59484678	0	1	4532,	0,	1
chr1	59867886	59867887	m6AIP_SySy_peak_98a	0	+	chr1	59763399	59879014	ENSMUST00000087435.6	0	+	59764652	59870485	0	13	1329,171,171,111,92,231,115,161,148,137,173,1280,8780,	0,50188,51841,78031,79343,82078,83658,87778,88894,95773,100381,103936,106835,	1
chr1	59868083	59868084	m6AIP_SySy_peak_98b	0	+	chr1	59763399	59879014	ENSMUST00000087435.6	0	+	59764652	59870485	0	13	1329,171,171,111,92,231,115,161,148,137,173,1280,8780,	0,50188,51841,78031,79343,82078,83658,87778,88894,95773,100381,103936,106835,	1
chr1	60235248	60235249	m6AIP_SySy_peak_101a	0	+	chr1	60222201	60235561	ENSMUST00000160980.2	0	+	60222201	60235561	0	6	172,107,87,84,99,581,	0,2423,6420,8400,12595,12779,	1
chr1	60235248	60235249	m6AIP_SySy_peak_101a	0	+	chr1	60180598	60338328	ENSMUST00000160834.7	0	+	60181703	60330992	0	55	87,292,92,162,82,128,83,86,307,107,84,99,581,133,120,304,86,90,169,134,160,103,157,159,160,89,561,176,154,129,306,150,158,125,127,149,134,102,96,125,141,131,110,118,98,117,90,110,173,95,117,162,149,136,7438,	0,864,13905,14416,19506,20265,25735,36597,41468,44026,50003,54198,54382,55772,56498,57973,61940,64195,67017,67764,70436,70705,72753,74295,76831,78051,79634,80811,83680,84283,87160,87784,89673,91534,96526,97314,98068,99100,100648,101226,103384,106712,109316,111235,112268,115280,124676,129605,130328,131552,138718,139072,147461,148728,150292,	1
chr1	60235355	60235356	m6AIP_SySy_peak_101b	0	+	chr1	60222201	60235561	ENSMUST00000160980.2	0	+	60222201	60235561	0	6	172,107,87,84,99,581,	0,2423,6420,8400,12595,12779,	1
chr1	60235355	60235356	m6AIP_SySy_peak_101b	0	+	chr1	60180598	60338328	ENSMUST00000160834.7	0	+	60181703	60330992	0	55	87,292,92,162,82,128,83,86,307,107,84,99,581,133,120,304,86,90,169,134,160,103,157,159,160,89,561,176,154,129,306,150,158,125,127,149,134,102,96,125,141,131,110,118,98,117,90,110,173,95,117,162,149,136,7438,	0,864,13905,14416,19506,20265,25735,36597,41468,44026,50003,54198,54382,55772,56498,57973,61940,64195,67017,67764,70436,70705,72753,74295,76831,78051,79634,80811,83680,84283,87160,87784,89673,91534,96526,97314,98068,99100,100648,101226,103384,106712,109316,111235,112268,115280,124676,129605,130328,131552,138718,139072,147461,148728,150292,	1
chr1	60235359	60235360	m6AIP_SySy_peak_101c	0	+	chr1	60222201	60235561	ENSMUST00000160980.2	0	+	60222201	60235561	0	6	172,107,87,84,99,581,	0,2423,6420,8400,12595,12779,	1
chr1	60235359	60235360	m6AIP_SySy_peak_101c	0	+	chr1	60180598	60338328	ENSMUST00000160834.7	0	+	60181703	60330992	0	55	87,292,92,162,82,128,83,86,307,107,84,99,581,133,120,304,86,90,169,134,160,103,157,159,160,89,561,176,154,129,306,150,158,125,127,149,134,102,96,125,141,131,110,118,98,117,90,110,173,95,117,162,149,136,7438,	0,864,13905,14416,19506,20265,25735,36597,41468,44026,50003,54198,54382,55772,56498,57973,61940,64195,67017,67764,70436,70705,72753,74295,76831,78051,79634,80811,83680,84283,87160,87784,89673,91534,96526,97314,98068,99100,100648,101226,103384,106712,109316,111235,112268,115280,124676,129605,130328,131552,138718,139072,147461,148728,150292,	1
chr1	60488337	60488338	m6AIP_SySy_peak_103	0	-	chr1	60483184	60499550	ENSMUST00000182085.7	0	-	60483235	60499550	0	6	156,143,121,99,111,71,	0,10353,12230,13040,15239,16295,	1
chr1	60488337	60488338	m6AIP_SySy_peak_103	0	-	chr1	60482291	60566779	ENSMUST00000140485.7	0	-	60488299	60533406	0	14	8030,143,121,99,111,144,66,122,160,78,509,106,120,215,	0,11246,13123,13933,16132,17188,18263,19464,20533,21226,43300,45092,50995,84273,	1
chr1	60488337	60488338	m6AIP_SySy_peak_103	0	-	chr1	60483235	60566765	ENSMUST00000027168.11	0	-	60483235	60533406	0	16	105,143,121,99,111,144,66,122,160,78,75,81,509,106,120,201,	0,10302,12179,12989,15188,16244,17319,18520,19589,20282,27181,35744,42356,44148,50051,83329,	1
chr1	60525770	60525771	m6AIP_SySy_peak_104	0	-	chr1	60482291	60566779	ENSMUST00000140485.7	0	-	60488299	60533406	0	14	8030,143,121,99,111,144,66,122,160,78,509,106,120,215,	0,11246,13123,13933,16132,17188,18263,19464,20533,21226,43300,45092,50995,84273,	1
chr1	60525770	60525771	m6AIP_SySy_peak_104	0	-	chr1	60483235	60566765	ENSMUST00000027168.11	0	-	60483235	60533406	0	16	105,143,121,99,111,144,66,122,160,78,75,81,509,106,120,201,	0,10302,12179,12989,15188,16244,17319,18520,19589,20282,27181,35744,42356,44148,50051,83329,	1
chr1	60525770	60525771	m6AIP_SySy_peak_104	0	-	chr1	60490675	60566769	ENSMUST00000090293.10	0	-	60490941	60533406	0	16	269,143,121,99,111,144,66,122,160,78,75,81,509,106,120,205,	0,2862,4739,5549,7748,8804,9879,11080,12149,12842,19741,28304,34916,36708,42611,75889,	1
chr1	60525770	60525771	m6AIP_SySy_peak_104	0	-	chr1	60525687	60567104	ENSMUST00000142258.2	0	-	60525687	60533406	0	4	413,106,120,51,	0,1696,7599,41366,	1
chr1	62815824	62815825	m6AIP_SySy_peak_105	0	+	chr1	62703284	62818695	ENSMUST00000102822.8	0	+	62704204	62815637	0	16	993,178,182,231,156,170,156,145,350,145,117,141,263,97,21,3363,	0,15645,35004,40890,42073,43873,45848,57490,59406,61565,65715,68420,80009,81760,82996,112048,	1
chr1	62815824	62815825	m6AIP_SySy_peak_105	0	+	chr1	62703284	62818695	ENSMUST00000075144.11	0	+	62704204	62815637	0	16	993,178,182,231,156,170,156,145,350,145,117,141,263,97,36,3363,	0,15645,35004,40890,42073,43873,45848,57490,59406,61565,65715,68420,80009,81760,82996,112048,	1
chr1	62815824	62815825	m6AIP_SySy_peak_105	0	+	chr1	62703701	62818695	ENSMUST00000063594.12	0	+	62704204	62815637	0	17	576,178,182,231,156,170,156,145,350,145,117,141,263,97,21,51,3363,	0,15228,34587,40473,41656,43456,45431,57073,58989,61148,65298,68003,79592,81343,82579,108832,111631,	1
chr1	62815824	62815825	m6AIP_SySy_peak_105	0	+	chr1	62703701	62818695	ENSMUST00000114157.2	0	+	62704204	62815637	0	17	576,178,182,231,156,170,156,145,350,145,117,141,263,97,36,51,3363,	0,15228,34587,40473,41656,43456,45431,57073,58989,61148,65298,68003,79592,81343,82579,108832,111631,	1
chr1	63057994	63057995	m6AIP_SySy_peak_107a	0	-	chr1	63047800	63114267	ENSMUST00000165066.7	0	-	63057982	63093502	0	12	11345,158,218,134,110,225,109,731,247,91,104,57,	0,13239,14235,17903,20383,26521,31152,37867,45484,45839,57855,66410,	1
chr1	63057994	63057995	m6AIP_SySy_peak_107a	0	-	chr1	63047800	63114267	ENSMUST00000172416.7	0	-	63057982	63086301	0	12	11345,158,218,134,110,225,109,731,156,91,104,57,	0,13239,14235,17903,20383,26521,31152,37867,45484,45839,57855,66410,	1
chr1	63057994	63057995	m6AIP_SySy_peak_107a	0	-	chr1	63047800	63114667	ENSMUST00000097718.8	0	-	63057982	63086301	0	11	11345,158,218,134,110,225,109,731,247,91,307,	0,13239,14235,17903,20383,26521,31152,37867,45484,45839,66560,	1
chr1	63057994	63057995	m6AIP_SySy_peak_107a	0	-	chr1	62958417	63091929	ENSMUST00000133236.7	0	-	63057982	63086301	0	13	215,145,77,183,1181,158,218,134,110,225,109,731,139,	0,4172,22017,22780,99547,102622,103618,107286,109766,115904,120535,127250,133373,	1
chr1	63058083	63058084	m6AIP_SySy_peak_107b	0	-	chr1	63047800	63114267	ENSMUST00000165066.7	0	-	63057982	63093502	0	12	11345,158,218,134,110,225,109,731,247,91,104,57,	0,13239,14235,17903,20383,26521,31152,37867,45484,45839,57855,66410,	1
chr1	63058083	63058084	m6AIP_SySy_peak_107b	0	-	chr1	63047800	63114267	ENSMUST00000172416.7	0	-	63057982	63086301	0	12	11345,158,218,134,110,225,109,731,156,91,104,57,	0,13239,14235,17903,20383,26521,31152,37867,45484,45839,57855,66410,	1
chr1	63058083	63058084	m6AIP_SySy_peak_107b	0	-	chr1	63047800	63114667	ENSMUST00000097718.8	0	-	63057982	63086301	0	11	11345,158,218,134,110,225,109,731,247,91,307,	0,13239,14235,17903,20383,26521,31152,37867,45484,45839,66560,	1
chr1	63058083	63058084	m6AIP_SySy_peak_107b	0	-	chr1	62958417	63091929	ENSMUST00000133236.7	0	-	63057982	63086301	0	13	215,145,77,183,1181,158,218,134,110,225,109,731,139,	0,4172,22017,22780,99547,102622,103618,107286,109766,115904,120535,127250,133373,	1
chr1	63058928	63058929	m6AIP_SySy_peak_108b	0	-	chr1	63047800	63114267	ENSMUST00000165066.7	0	-	63057982	63093502	0	12	11345,158,218,134,110,225,109,731,247,91,104,57,	0,13239,14235,17903,20383,26521,31152,37867,45484,45839,57855,66410,	1
chr1	63058928	63058929	m6AIP_SySy_peak_108b	0	-	chr1	63047800	63114267	ENSMUST00000172416.7	0	-	63057982	63086301	0	12	11345,158,218,134,110,225,109,731,156,91,104,57,	0,13239,14235,17903,20383,26521,31152,37867,45484,45839,57855,66410,	1
chr1	63058928	63058929	m6AIP_SySy_peak_108b	0	-	chr1	63047800	63114667	ENSMUST00000097718.8	0	-	63057982	63086301	0	11	11345,158,218,134,110,225,109,731,247,91,307,	0,13239,14235,17903,20383,26521,31152,37867,45484,45839,66560,	1
chr1	63058928	63058929	m6AIP_SySy_peak_108b	0	-	chr1	62958417	63091929	ENSMUST00000133236.7	0	-	63057982	63086301	0	13	215,145,77,183,1181,158,218,134,110,225,109,731,139,	0,4172,22017,22780,99547,102622,103618,107286,109766,115904,120535,127250,133373,	1
chr1	63086082	63086083	m6AIP_SySy_peak_109a	0	-	chr1	63047800	63114267	ENSMUST00000165066.7	0	-	63057982	63093502	0	12	11345,158,218,134,110,225,109,731,247,91,104,57,	0,13239,14235,17903,20383,26521,31152,37867,45484,45839,57855,66410,	1
chr1	63086082	63086083	m6AIP_SySy_peak_109a	0	-	chr1	63047800	63114267	ENSMUST00000172416.7	0	-	63057982	63086301	0	12	11345,158,218,134,110,225,109,731,156,91,104,57,	0,13239,14235,17903,20383,26521,31152,37867,45484,45839,57855,66410,	1
chr1	63086082	63086083	m6AIP_SySy_peak_109a	0	-	chr1	63047800	63114667	ENSMUST00000097718.8	0	-	63057982	63086301	0	11	11345,158,218,134,110,225,109,731,247,91,307,	0,13239,14235,17903,20383,26521,31152,37867,45484,45839,66560,	1
chr1	63086082	63086083	m6AIP_SySy_peak_109a	0	-	chr1	63062149	63114334	ENSMUST00000137511.7	0	-	63062149	63086301	0	10	104,134,110,225,109,731,247,91,104,124,	0,3554,6034,12172,16803,23518,31135,31490,43506,52061,	1
chr1	63086082	63086083	m6AIP_SySy_peak_109a	0	-	chr1	63062163	63114255	ENSMUST00000153992.1	0	-	63062163	63086301	0	10	90,134,110,225,109,731,156,91,104,45,	0,3540,6020,12158,16789,23504,31121,31476,43492,52047,	1
chr1	63086082	63086083	m6AIP_SySy_peak_109a	0	-	chr1	62958417	63091929	ENSMUST00000133236.7	0	-	63057982	63086301	0	13	215,145,77,183,1181,158,218,134,110,225,109,731,139,	0,4172,22017,22780,99547,102622,103618,107286,109766,115904,120535,127250,133373,	1
chr1	63086239	63086240	m6AIP_SySy_peak_109b	0	-	chr1	63047800	63114267	ENSMUST00000165066.7	0	-	63057982	63093502	0	12	11345,158,218,134,110,225,109,731,247,91,104,57,	0,13239,14235,17903,20383,26521,31152,37867,45484,45839,57855,66410,	1
chr1	63086239	63086240	m6AIP_SySy_peak_109b	0	-	chr1	63047800	63114267	ENSMUST00000172416.7	0	-	63057982	63086301	0	12	11345,158,218,134,110,225,109,731,156,91,104,57,	0,13239,14235,17903,20383,26521,31152,37867,45484,45839,57855,66410,	1
chr1	63086239	63086240	m6AIP_SySy_peak_109b	0	-	chr1	63047800	63114667	ENSMUST00000097718.8	0	-	63057982	63086301	0	11	11345,158,218,134,110,225,109,731,247,91,307,	0,13239,14235,17903,20383,26521,31152,37867,45484,45839,66560,	1
chr1	63086239	63086240	m6AIP_SySy_peak_109b	0	-	chr1	63062149	63114334	ENSMUST00000137511.7	0	-	63062149	63086301	0	10	104,134,110,225,109,731,247,91,104,124,	0,3554,6034,12172,16803,23518,31135,31490,43506,52061,	1
chr1	63086239	63086240	m6AIP_SySy_peak_109b	0	-	chr1	63062163	63114255	ENSMUST00000153992.1	0	-	63062163	63086301	0	10	90,134,110,225,109,731,156,91,104,45,	0,3540,6020,12158,16789,23504,31121,31476,43492,52047,	1
chr1	63086239	63086240	m6AIP_SySy_peak_109b	0	-	chr1	62958417	63091929	ENSMUST00000133236.7	0	-	63057982	63086301	0	13	215,145,77,183,1181,158,218,134,110,225,109,731,139,	0,4172,22017,22780,99547,102622,103618,107286,109766,115904,120535,127250,133373,	1
chr1	63302895	63302896	m6AIP_SySy_peak_113	0	+	chr1	63273264	63314576	ENSMUST00000114132.7	0	+	63290737	63309945	0	7	208,83,53,111,106,131,11937,	0,1831,4666,7502,17412,21651,29375,	1
chr1	63302895	63302896	m6AIP_SySy_peak_113	0	+	chr1	63290737	63314575	ENSMUST00000029025.8	0	+	63290737	63309945	0	3	45,131,11936,	0,4178,11902,	1
chr1	63307213	63307214	m6AIP_SySy_peak_115	0	+	chr1	63273264	63314576	ENSMUST00000114132.7	0	+	63290737	63309945	0	7	208,83,53,111,106,131,11937,	0,1831,4666,7502,17412,21651,29375,	1
chr1	63307213	63307214	m6AIP_SySy_peak_115	0	+	chr1	63290737	63314575	ENSMUST00000029025.8	0	+	63290737	63309945	0	3	45,131,11936,	0,4178,11902,	1
chr1	63308155	63308156	m6AIP_SySy_peak_116	0	+	chr1	63273264	63314576	ENSMUST00000114132.7	0	+	63290737	63309945	0	7	208,83,53,111,106,131,11937,	0,1831,4666,7502,17412,21651,29375,	1
chr1	63308155	63308156	m6AIP_SySy_peak_116	0	+	chr1	63290737	63314575	ENSMUST00000029025.8	0	+	63290737	63309945	0	3	45,131,11936,	0,4178,11902,	1
chr1	63309861	63309862	m6AIP_SySy_peak_117	0	+	chr1	63273264	63314576	ENSMUST00000114132.7	0	+	63290737	63309945	0	7	208,83,53,111,106,131,11937,	0,1831,4666,7502,17412,21651,29375,	1
chr1	63309861	63309862	m6AIP_SySy_peak_117	0	+	chr1	63290737	63314575	ENSMUST00000029025.8	0	+	63290737	63309945	0	3	45,131,11936,	0,4178,11902,	1
chr1	63731795	63731796	m6AIP_SySy_peak_120a	0	+	chr1	63730613	63754655	ENSMUST00000027103.6	0	+	63731486	63752404	0	12	78,822,104,109,124,140,173,164,213,85,115,2359,	0,786,4118,4849,5231,7165,8568,15228,17344,19072,20650,21683,	1
chr1	63731795	63731796	m6AIP_SySy_peak_120a	0	+	chr1	63730640	63737847	ENSMUST00000148758.7	0	+	63737847	63737847	0	5	51,822,104,605,535,	0,759,4091,4822,6672,	1
chr1	63731795	63731796	m6AIP_SySy_peak_120a	0	+	chr1	63730642	63752538	ENSMUST00000128621.7	0	+	63752538	63752538	0	11	49,822,104,506,140,173,164,213,85,115,242,	0,757,4089,4820,7136,8539,15199,17315,19043,20621,21654,	1
chr1	63732033	63732034	m6AIP_SySy_peak_120b	0	+	chr1	63730613	63754655	ENSMUST00000027103.6	0	+	63731486	63752404	0	12	78,822,104,109,124,140,173,164,213,85,115,2359,	0,786,4118,4849,5231,7165,8568,15228,17344,19072,20650,21683,	1
chr1	63732033	63732034	m6AIP_SySy_peak_120b	0	+	chr1	63730640	63737847	ENSMUST00000148758.7	0	+	63737847	63737847	0	5	51,822,104,605,535,	0,759,4091,4822,6672,	1
chr1	63732033	63732034	m6AIP_SySy_peak_120b	0	+	chr1	63730642	63752538	ENSMUST00000128621.7	0	+	63752538	63752538	0	11	49,822,104,506,140,173,164,213,85,115,242,	0,757,4089,4820,7136,8539,15199,17315,19043,20621,21654,	1
chr1	64078960	64078961	m6AIP_SySy_peak_121	0	-	chr1	64029446	64121491	ENSMUST00000114086.7	0	-	64035712	64121001	0	4	6318,124,628,592,	0,12867,49260,91453,	1
chr1	64078960	64078961	m6AIP_SySy_peak_121	0	-	chr1	64041925	64121482	ENSMUST00000055001.9	0	-	64042309	64121001	0	4	512,628,240,97,	0,36781,78974,79460,	1
chr1	64597405	64597406	m6AIP_SySy_peak_122	0	+	chr1	64532644	64597695	ENSMUST00000185594.6	0	+	64550856	64597378	0	8	260,122,147,101,143,183,151,462,	0,18204,25858,33572,37489,41428,43534,64589,	1
chr1	64597405	64597406	m6AIP_SySy_peak_122	0	+	chr1	64532796	64597571	ENSMUST00000171164.7	0	+	64558508	64597378	0	7	224,147,101,143,183,151,338,	0,25706,33420,37337,41276,43382,64437,	1
chr1	64597405	64597406	m6AIP_SySy_peak_122	0	+	chr1	64532808	64601257	ENSMUST00000049932.11	0	+	64550856	64597378	0	9	96,122,147,42,101,143,183,151,4024,	0,18040,25694,26918,33408,37325,41264,43370,64425,	1
chr1	64597405	64597406	m6AIP_SySy_peak_122	0	+	chr1	64532818	64604548	ENSMUST00000087366.10	0	+	64550856	64597378	0	8	202,122,147,101,143,183,151,7315,	0,18030,25684,33398,37315,41254,43360,64415,	1
chr1	64597405	64597406	m6AIP_SySy_peak_122	0	+	chr1	64532858	64597467	ENSMUST00000190876.6	0	+	64550856	64561764	0	10	162,122,147,113,101,143,183,64,151,234,	0,17990,25644,28894,33358,37275,41214,42337,43320,64375,	1
chr1	64597405	64597406	m6AIP_SySy_peak_122	0	+	chr1	64532893	64597477	ENSMUST00000190348.1	0	+	64550856	64597378	0	9	127,122,147,42,101,143,183,151,244,	0,17955,25609,26833,33323,37240,41179,43285,64340,	1
chr1	64734906	64734907	m6AIP_SySy_peak_124a	0	-	chr1	64734468	64737749	ENSMUST00000116133.3	0	-	64734842	64736600	0	2	2385,510,	0,2771,	1
chr1	64734906	64734907	m6AIP_SySy_peak_124a	0	-	chr1	64730557	64737751	ENSMUST00000063982.6	0	-	64734842	64736600	0	2	6296,619,	0,6575,	1
chr1	64735159	64735160	m6AIP_SySy_peak_124b	0	-	chr1	64734468	64737749	ENSMUST00000116133.3	0	-	64734842	64736600	0	2	2385,510,	0,2771,	1
chr1	64735159	64735160	m6AIP_SySy_peak_124b	0	-	chr1	64730557	64737751	ENSMUST00000063982.6	0	-	64734842	64736600	0	2	6296,619,	0,6575,	1
chr1	64735400	64735401	m6AIP_SySy_peak_124c	0	-	chr1	64734468	64737749	ENSMUST00000116133.3	0	-	64734842	64736600	0	2	2385,510,	0,2771,	1
chr1	64735400	64735401	m6AIP_SySy_peak_124c	0	-	chr1	64730557	64737751	ENSMUST00000063982.6	0	-	64734842	64736600	0	2	6296,619,	0,6575,	1
chr1	64735737	64735738	m6AIP_SySy_peak_124d	0	-	chr1	64734468	64737749	ENSMUST00000116133.3	0	-	64734842	64736600	0	2	2385,510,	0,2771,	1
chr1	64735737	64735738	m6AIP_SySy_peak_124d	0	-	chr1	64730557	64737751	ENSMUST00000063982.6	0	-	64734842	64736600	0	2	6296,619,	0,6575,	1
chr1	64736628	64736629	m6AIP_SySy_peak_125	0	-	chr1	64734468	64737749	ENSMUST00000116133.3	0	-	64734842	64736600	0	2	2385,510,	0,2771,	1
chr1	64736628	64736629	m6AIP_SySy_peak_125	0	-	chr1	64730557	64737751	ENSMUST00000063982.6	0	-	64734842	64736600	0	2	6296,619,	0,6575,	1
chr1	64794623	64794624	m6AIP_SySy_peak_126	0	-	chr1	64793808	64836764	ENSMUST00000187188.1	0	-	64836764	64836764	0	3	1406,158,95,	0,26127,42861,	1
chr1	64794623	64794624	m6AIP_SySy_peak_126	0	-	chr1	64785982	64956824	ENSMUST00000139649.7	0	-	64795036	64938309	0	9	605,1163,158,64,194,146,933,843,130,	0,8069,33953,75204,97146,106769,135567,151714,170712,	1
chr1	64794623	64794624	m6AIP_SySy_peak_126	0	-	chr1	64789120	64956824	ENSMUST00000097713.1	0	-	64795036	64938309	0	8	6094,158,64,194,146,933,843,130,	0,30815,72066,94008,103631,132429,148576,167574,	1
chr1	64922021	64922022	m6AIP_SySy_peak_127b	0	-	chr1	64785982	64956824	ENSMUST00000139649.7	0	-	64795036	64938309	0	9	605,1163,158,64,194,146,933,843,130,	0,8069,33953,75204,97146,106769,135567,151714,170712,	1
chr1	64922021	64922022	m6AIP_SySy_peak_127b	0	-	chr1	64789120	64956824	ENSMUST00000097713.1	0	-	64795036	64938309	0	8	6094,158,64,194,146,933,843,130,	0,30815,72066,94008,103631,132429,148576,167574,	1
chr1	64922021	64922022	m6AIP_SySy_peak_127b	0	-	chr1	64860297	64928097	ENSMUST00000140857.1	0	-	64928097	64928097	0	5	953,194,146,933,65,	0,22831,32454,61252,67735,	1
chr1	64937902	64937903	m6AIP_SySy_peak_128a	0	-	chr1	64785982	64956824	ENSMUST00000139649.7	0	-	64795036	64938309	0	9	605,1163,158,64,194,146,933,843,130,	0,8069,33953,75204,97146,106769,135567,151714,170712,	1
chr1	64937902	64937903	m6AIP_SySy_peak_128a	0	-	chr1	64789120	64956824	ENSMUST00000097713.1	0	-	64795036	64938309	0	8	6094,158,64,194,146,933,843,130,	0,30815,72066,94008,103631,132429,148576,167574,	1
chr1	64938062	64938063	m6AIP_SySy_peak_128b	0	-	chr1	64938020	64956775	ENSMUST00000123225.1	0	-	64938020	64938309	0	2	519,161,	0,18594,	1
chr1	64938062	64938063	m6AIP_SySy_peak_128b	0	-	chr1	64785982	64956824	ENSMUST00000139649.7	0	-	64795036	64938309	0	9	605,1163,158,64,194,146,933,843,130,	0,8069,33953,75204,97146,106769,135567,151714,170712,	1
chr1	64938062	64938063	m6AIP_SySy_peak_128b	0	-	chr1	64789120	64956824	ENSMUST00000097713.1	0	-	64795036	64938309	0	8	6094,158,64,194,146,933,843,130,	0,30815,72066,94008,103631,132429,148576,167574,	1
chr1	65246541	65246542	m6AIP_SySy_peak_129a	0	+	chr1	65186688	65246898	ENSMUST00000190058.6	0	+	65190327	65202751	0	19	145,181,150,119,208,90,139,158,112,148,168,60,130,181,75,108,141,127,837,	0,3630,5456,8967,16027,18900,29245,33065,35581,36816,37473,44105,47041,47565,48321,51746,57707,59021,59373,	1
chr1	65246541	65246542	m6AIP_SySy_peak_129a	0	+	chr1	65186701	65278695	ENSMUST00000081154.13	0	+	65190327	65273758	0	42	132,181,150,33,119,172,208,90,139,158,112,148,60,130,181,75,108,141,127,1157,101,72,172,179,114,109,155,91,61,138,121,96,84,98,165,60,177,104,129,262,75,5053,	0,3617,5443,5832,8954,9910,16014,18887,29232,33052,35568,36803,44092,47028,47552,48308,51733,57694,59008,59360,63484,64903,65710,66650,68340,68820,69237,69846,71207,72081,73297,76178,77645,78547,79060,81124,81996,83171,84566,85745,86331,86941,	1
chr1	65246541	65246542	m6AIP_SySy_peak_129a	0	+	chr1	65186749	65274012	ENSMUST00000097707.4	0	+	65190327	65273758	0	42	84,181,150,119,172,208,90,139,158,112,148,168,60,130,181,75,108,141,127,1157,101,72,172,179,114,109,155,91,61,138,121,96,84,98,165,60,177,104,129,262,75,370,	0,3569,5395,8906,9862,15966,18839,29184,33004,35520,36755,37412,44044,46980,47504,48260,51685,57646,58960,59312,63436,64855,65662,66602,68292,68772,69189,69798,71159,72033,73249,76130,77597,78499,79012,81076,81948,83123,84518,85697,86283,86893,	1
chr1	65246816	65246817	m6AIP_SySy_peak_129b	0	+	chr1	65186688	65246898	ENSMUST00000190058.6	0	+	65190327	65202751	0	19	145,181,150,119,208,90,139,158,112,148,168,60,130,181,75,108,141,127,837,	0,3630,5456,8967,16027,18900,29245,33065,35581,36816,37473,44105,47041,47565,48321,51746,57707,59021,59373,	1
chr1	65246816	65246817	m6AIP_SySy_peak_129b	0	+	chr1	65186701	65278695	ENSMUST00000081154.13	0	+	65190327	65273758	0	42	132,181,150,33,119,172,208,90,139,158,112,148,60,130,181,75,108,141,127,1157,101,72,172,179,114,109,155,91,61,138,121,96,84,98,165,60,177,104,129,262,75,5053,	0,3617,5443,5832,8954,9910,16014,18887,29232,33052,35568,36803,44092,47028,47552,48308,51733,57694,59008,59360,63484,64903,65710,66650,68340,68820,69237,69846,71207,72081,73297,76178,77645,78547,79060,81124,81996,83171,84566,85745,86331,86941,	1
chr1	65246816	65246817	m6AIP_SySy_peak_129b	0	+	chr1	65186749	65274012	ENSMUST00000097707.4	0	+	65190327	65273758	0	42	84,181,150,119,172,208,90,139,158,112,148,168,60,130,181,75,108,141,127,1157,101,72,172,179,114,109,155,91,61,138,121,96,84,98,165,60,177,104,129,262,75,370,	0,3569,5395,8906,9862,15966,18839,29184,33004,35520,36755,37412,44044,46980,47504,48260,51685,57646,58960,59312,63436,64855,65662,66602,68292,68772,69189,69798,71159,72033,73249,76130,77597,78499,79012,81076,81948,83123,84518,85697,86283,86893,	1
chr1	65247089	65247090	m6AIP_SySy_peak_129c	0	+	chr1	65186701	65278695	ENSMUST00000081154.13	0	+	65190327	65273758	0	42	132,181,150,33,119,172,208,90,139,158,112,148,60,130,181,75,108,141,127,1157,101,72,172,179,114,109,155,91,61,138,121,96,84,98,165,60,177,104,129,262,75,5053,	0,3617,5443,5832,8954,9910,16014,18887,29232,33052,35568,36803,44092,47028,47552,48308,51733,57694,59008,59360,63484,64903,65710,66650,68340,68820,69237,69846,71207,72081,73297,76178,77645,78547,79060,81124,81996,83171,84566,85745,86331,86941,	1
chr1	65247089	65247090	m6AIP_SySy_peak_129c	0	+	chr1	65186749	65274012	ENSMUST00000097707.4	0	+	65190327	65273758	0	42	84,181,150,119,172,208,90,139,158,112,148,168,60,130,181,75,108,141,127,1157,101,72,172,179,114,109,155,91,61,138,121,96,84,98,165,60,177,104,129,262,75,370,	0,3569,5395,8906,9862,15966,18839,29184,33004,35520,36755,37412,44044,46980,47504,48260,51685,57646,58960,59312,63436,64855,65662,66602,68292,68772,69189,69798,71159,72033,73249,76130,77597,78499,79012,81076,81948,83123,84518,85697,86283,86893,	1
chr1	66801433	66801434	m6AIP_SySy_peak_131a	0	-	chr1	66719362	66817546	ENSMUST00000068168.9	0	-	66720775	66802139	0	14	1644,169,113,55,125,122,108,163,205,122,198,142,1120,173,	0,2442,3900,5195,6511,7324,16274,18688,42685,53543,54059,58604,81686,98011,	1
chr1	66801433	66801434	m6AIP_SySy_peak_131a	0	-	chr1	66735541	66817562	ENSMUST00000113987.1	0	-	66735562	66802139	0	8	203,163,205,122,198,142,1120,189,	0,2509,26506,37364,37880,42425,65507,81832,	1
chr1	66801433	66801434	m6AIP_SySy_peak_131a	0	-	chr1	66776997	66808794	ENSMUST00000132960.1	0	-	66808794	66808794	0	4	1111,1120,80,491,	0,24051,30527,31306,	1
chr1	66801433	66801434	m6AIP_SySy_peak_131a	0	-	chr1	66800741	66817546	ENSMUST00000189846.1	0	-	66817546	66817546	0	2	1427,173,	0,16632,	1
chr1	66801700	66801701	m6AIP_SySy_peak_131b	0	-	chr1	66719362	66817546	ENSMUST00000068168.9	0	-	66720775	66802139	0	14	1644,169,113,55,125,122,108,163,205,122,198,142,1120,173,	0,2442,3900,5195,6511,7324,16274,18688,42685,53543,54059,58604,81686,98011,	1
chr1	66801700	66801701	m6AIP_SySy_peak_131b	0	-	chr1	66735541	66817562	ENSMUST00000113987.1	0	-	66735562	66802139	0	8	203,163,205,122,198,142,1120,189,	0,2509,26506,37364,37880,42425,65507,81832,	1
chr1	66801700	66801701	m6AIP_SySy_peak_131b	0	-	chr1	66776997	66808794	ENSMUST00000132960.1	0	-	66808794	66808794	0	4	1111,1120,80,491,	0,24051,30527,31306,	1
chr1	66801700	66801701	m6AIP_SySy_peak_131b	0	-	chr1	66800741	66817546	ENSMUST00000189846.1	0	-	66817546	66817546	0	2	1427,173,	0,16632,	1
chr1	71030465	71030466	m6AIP_SySy_peak_132b	0	-	chr1	71027497	71103146	ENSMUST00000027393.7	0	-	71030519	71102807	0	11	3355,98,93,133,109,173,81,938,143,57,479,	0,3861,19180,20142,26115,37981,39610,47045,60611,61973,75170,	1
chr1	71074998	71074999	m6AIP_SySy_peak_133	0	-	chr1	71027497	71103146	ENSMUST00000027393.7	0	-	71030519	71102807	0	11	3355,98,93,133,109,173,81,938,143,57,479,	0,3861,19180,20142,26115,37981,39610,47045,60611,61973,75170,	1
chr1	72586286	72586287	m6AIP_SySy_peak_137	0	+	chr1	72583250	72595831	ENSMUST00000133123.7	0	+	72585695	72595831	0	6	188,281,51,213,51,44,	0,2387,3800,7812,8574,12537,	1
chr1	72586286	72586287	m6AIP_SySy_peak_137	0	+	chr1	72583250	72596271	ENSMUST00000152814.7	0	+	72596271	72596271	0	6	188,767,51,213,51,484,	0,2387,3800,7812,8574,12537,	1
chr1	72586286	72586287	m6AIP_SySy_peak_137	0	+	chr1	72583250	72599399	ENSMUST00000156797.7	0	+	72599399	72599399	0	8	188,767,51,213,51,187,151,629,	0,2387,3800,7812,8574,12537,14128,15520,	1
chr1	72586286	72586287	m6AIP_SySy_peak_137	0	+	chr1	72583250	72626916	ENSMUST00000136498.7	0	+	72626916	72626916	0	14	188,767,51,213,51,187,151,159,66,141,216,71,103,454,	0,2387,3800,7812,8574,12537,14128,15520,18118,28044,29558,33257,36781,43212,	1
chr1	72586286	72586287	m6AIP_SySy_peak_137	0	+	chr1	72583250	72633134	ENSMUST00000047615.14	0	+	72585695	72633054	0	17	188,767,51,213,51,187,151,159,66,141,216,71,103,183,101,97,314,	0,2387,3800,7812,8574,12537,14128,15520,18118,28044,29558,33257,36781,43212,44850,46124,49570,	1
chr1	72586286	72586287	m6AIP_SySy_peak_137	0	+	chr1	72583614	72633134	ENSMUST00000152225.1	0	+	72585695	72633054	0	17	123,767,51,213,51,187,151,159,66,141,216,71,103,183,101,97,314,	0,2023,3436,7448,8210,12173,13764,15156,17754,27680,29194,32893,36417,42848,44486,45760,49206,	1
chr1	72586286	72586287	m6AIP_SySy_peak_137	0	+	chr1	72585637	72626916	ENSMUST00000150725.7	0	+	72626916	72626916	0	12	767,51,213,51,187,151,159,66,1730,71,103,454,	0,1413,5425,6187,10150,11741,13133,15731,25657,30870,34394,40825,	1
chr1	73953387	73953388	m6AIP_SySy_peak_139	0	-	chr1	73953372	73963043	ENSMUST00000191367.1	0	-	73953372	73953636	0	2	578,133,	0,9538,	1
chr1	73953387	73953388	m6AIP_SySy_peak_139	0	-	chr1	73910230	74124447	ENSMUST00000169786.7	0	-	73914529	74124447	0	35	4444,33,69,169,72,78,93,132,87,1064,199,39,24,93,76,197,1530,117,66,130,76,61,113,84,65,123,51,181,56,51,42,42,38,115,156,	0,6208,6635,7402,7767,9423,10276,10727,11536,14475,17681,25667,26101,26994,30747,31679,42190,70683,72002,74788,75472,75644,76032,80080,81444,81869,82932,84970,86818,92056,93286,105914,158378,168968,214061,	1
chr1	73953387	73953388	m6AIP_SySy_peak_139	0	-	chr1	73910231	74091351	ENSMUST00000187584.6	0	-	73914529	74091205	0	33	4443,33,69,169,72,78,93,132,87,1064,199,93,76,197,1530,117,66,130,76,61,113,84,65,123,51,172,56,51,42,42,38,115,179,	0,6207,6634,7401,7766,9422,10275,10726,11535,14474,17680,26993,30746,31678,42189,70682,72001,74787,75471,75643,76031,80079,81443,81868,82931,84969,86817,92055,93285,105913,158377,168967,180941,	1
chr1	73953387	73953388	m6AIP_SySy_peak_139	0	-	chr1	73910231	74124449	ENSMUST00000191104.6	0	-	73914529	74124447	0	33	4443,33,69,169,72,78,93,132,87,1064,199,93,76,197,1530,117,66,130,76,61,113,84,65,123,51,181,56,51,42,42,38,115,158,	0,6207,6634,7401,7766,9422,10275,10726,11535,14474,17680,26993,30746,31678,42189,70682,72001,74787,75471,75643,76031,80079,81443,81868,82931,84969,86817,92055,93285,105913,158377,168967,214060,	1
chr1	73953387	73953388	m6AIP_SySy_peak_139	0	-	chr1	73914092	73995372	ENSMUST00000185702.6	0	-	73914529	73995372	0	28	582,33,69,169,72,78,93,132,87,1064,199,39,24,93,76,197,1530,117,66,130,76,61,113,84,65,123,51,172,	0,2346,2773,3540,3905,5561,6414,6865,7674,10613,13819,21805,22239,23132,26885,27817,38328,66821,68140,70926,71610,71782,72170,76218,77582,78007,79070,81108,	1
chr1	73953387	73953388	m6AIP_SySy_peak_139	0	-	chr1	73914116	73995372	ENSMUST00000185331.6	0	-	73914529	73995372	0	27	558,33,69,169,72,78,90,132,87,1064,199,24,93,76,197,1530,117,66,130,76,61,113,84,65,123,51,172,	0,2322,2749,3516,3881,5537,6390,6841,7650,10589,13795,22215,23108,26861,27793,38304,66797,68116,70902,71586,71758,72146,76194,77558,77983,79046,81084,	1
chr1	73953387	73953388	m6AIP_SySy_peak_139	0	-	chr1	73914529	74124447	ENSMUST00000212888.1	0	-	73914529	74124447	0	34	145,33,69,169,72,78,93,132,87,1064,199,39,93,76,197,1530,117,66,130,76,61,113,84,65,123,51,181,56,51,42,42,38,115,156,	0,1909,2336,3103,3468,5124,5977,6428,7237,10176,13382,21368,22695,26448,27380,37891,66384,67703,70489,71173,71345,71733,75781,77145,77570,78633,80671,82519,87757,88987,101615,154079,164669,209762,	1
chr1	74566752	74566753	m6AIP_SySy_peak_141	0	-	chr1	74565126	74588028	ENSMUST00000113737.7	0	-	74566877	74585663	0	9	2221,106,2905,178,825,165,294,314,465,	0,3424,4552,8412,10653,12996,14198,20257,22437,	1
chr1	74566752	74566753	m6AIP_SySy_peak_141	0	-	chr1	74566425	74588025	ENSMUST00000027315.13	0	-	74566877	74585663	0	9	922,106,2905,178,825,165,603,314,462,	0,2125,3253,7113,9354,11697,12899,18958,21138,	1
chr1	74566752	74566753	m6AIP_SySy_peak_141	0	-	chr1	74566501	74588145	ENSMUST00000066986.12	0	-	74566877	74585663	0	9	846,106,2905,178,825,165,314,252,165,	0,2049,3177,7037,9278,11621,18882,20866,21479,	1
chr1	74566752	74566753	m6AIP_SySy_peak_141	0	-	chr1	74566682	74588246	ENSMUST00000156613.7	0	-	74576514	74585663	0	10	665,106,2905,178,825,165,125,314,353,266,	0,1868,2996,6856,9097,11440,12642,18701,20685,21298,	1
chr1	74569802	74569803	m6AIP_SySy_peak_142	0	-	chr1	74565126	74588028	ENSMUST00000113737.7	0	-	74566877	74585663	0	9	2221,106,2905,178,825,165,294,314,465,	0,3424,4552,8412,10653,12996,14198,20257,22437,	1
chr1	74569802	74569803	m6AIP_SySy_peak_142	0	-	chr1	74566425	74588025	ENSMUST00000027315.13	0	-	74566877	74585663	0	9	922,106,2905,178,825,165,603,314,462,	0,2125,3253,7113,9354,11697,12899,18958,21138,	1
chr1	74569802	74569803	m6AIP_SySy_peak_142	0	-	chr1	74566501	74588145	ENSMUST00000066986.12	0	-	74566877	74585663	0	9	846,106,2905,178,825,165,314,252,165,	0,2049,3177,7037,9278,11621,18882,20866,21479,	1
chr1	74569802	74569803	m6AIP_SySy_peak_142	0	-	chr1	74566682	74588246	ENSMUST00000156613.7	0	-	74576514	74585663	0	10	665,106,2905,178,825,165,125,314,353,266,	0,1868,2996,6856,9097,11440,12642,18701,20685,21298,	1
chr1	74569802	74569803	m6AIP_SySy_peak_142	0	-	chr1	74566868	74585663	ENSMUST00000127921.1	0	-	74578250	74585663	0	8	479,106,2905,178,825,165,82,280,	0,1682,2810,6670,8911,11254,12456,18515,	1
chr1	74572119	74572120	m6AIP_SySy_peak_143	0	-	chr1	74565126	74588028	ENSMUST00000113737.7	0	-	74566877	74585663	0	9	2221,106,2905,178,825,165,294,314,465,	0,3424,4552,8412,10653,12996,14198,20257,22437,	1
chr1	74572119	74572120	m6AIP_SySy_peak_143	0	-	chr1	74566425	74588025	ENSMUST00000027315.13	0	-	74566877	74585663	0	9	922,106,2905,178,825,165,603,314,462,	0,2125,3253,7113,9354,11697,12899,18958,21138,	1
chr1	74572119	74572120	m6AIP_SySy_peak_143	0	-	chr1	74566501	74588145	ENSMUST00000066986.12	0	-	74566877	74585663	0	9	846,106,2905,178,825,165,314,252,165,	0,2049,3177,7037,9278,11621,18882,20866,21479,	1
chr1	74572119	74572120	m6AIP_SySy_peak_143	0	-	chr1	74566682	74588246	ENSMUST00000156613.7	0	-	74576514	74585663	0	10	665,106,2905,178,825,165,125,314,353,266,	0,1868,2996,6856,9097,11440,12642,18701,20685,21298,	1
chr1	74572119	74572120	m6AIP_SySy_peak_143	0	-	chr1	74566868	74585663	ENSMUST00000127921.1	0	-	74578250	74585663	0	8	479,106,2905,178,825,165,82,280,	0,1682,2810,6670,8911,11254,12456,18515,	1
chr1	74593947	74593948	m6AIP_SySy_peak_144	0	-	chr1	74593747	74601372	ENSMUST00000135140.7	0	-	74598826	74601365	0	10	655,135,93,138,72,70,68,153,75,48,	0,812,1461,1883,2118,4614,4782,4945,5318,7577,	1
chr1	74593947	74593948	m6AIP_SySy_peak_144	0	-	chr1	74593747	74601397	ENSMUST00000027357.11	0	-	74593823	74601365	0	10	655,135,93,138,72,70,68,100,75,73,	0,812,1461,1883,2118,4614,4782,4945,5318,7577,	1
chr1	74593947	74593948	m6AIP_SySy_peak_144	0	-	chr1	74593752	74601377	ENSMUST00000113721.7	0	-	74593823	74601365	0	10	650,135,90,138,72,70,68,100,75,53,	0,807,1456,1878,2113,4609,4777,4940,5313,7572,	1
chr1	74679942	74679943	m6AIP_SySy_peak_145	0	+	chr1	74661744	74703730	ENSMUST00000042125.14	0	+	74678991	74697699	0	20	145,167,1566,110,64,125,111,77,192,83,129,123,99,135,147,103,211,71,71,6290,	0,11099,17153,19555,20014,23574,24115,24572,25459,25733,25978,26419,26822,27578,28215,33963,34660,34997,35434,35696,	1
chr1	74679942	74679943	m6AIP_SySy_peak_145	0	+	chr1	74661749	74685357	ENSMUST00000141119.7	0	+	74678913	74685357	0	7	140,167,34,110,110,64,39,	0,11094,17148,18604,19550,20009,23569,	1
chr1	74679942	74679943	m6AIP_SySy_peak_145	0	+	chr1	74661816	74681791	ENSMUST00000129890.7	0	+	74672953	74681791	0	5	73,167,110,110,33,	0,11027,18537,19483,19942,	1
chr1	74679942	74679943	m6AIP_SySy_peak_145	0	+	chr1	74678897	74697977	ENSMUST00000113678.1	0	+	74678991	74697699	0	17	1566,110,64,125,111,77,83,129,123,99,135,147,103,211,71,71,537,	0,2402,2861,6421,6962,7419,8580,8825,9266,9669,10425,11062,16810,17507,17844,18281,18543,	1
chr1	75215672	75215673	m6AIP_SySy_peak_149a	0	-	chr1	75214971	75218624	ENSMUST00000079464.12	0	-	75215621	75218624	0	4	1622,149,223,89,	0,1855,2240,3564,	1
chr1	75215672	75215673	m6AIP_SySy_peak_149a	0	-	chr1	75215611	75217434	ENSMUST00000188593.1	0	-	75216588	75217434	0	2	982,223,	0,1600,	1
chr1	75215672	75215673	m6AIP_SySy_peak_149a	0	-	chr1	75214227	75219294	ENSMUST00000186213.6	0	-	75215621	75219195	0	4	2366,149,223,102,	0,2599,2984,4965,	1
chr1	75215807	75215808	m6AIP_SySy_peak_149b	0	-	chr1	75214971	75218624	ENSMUST00000079464.12	0	-	75215621	75218624	0	4	1622,149,223,89,	0,1855,2240,3564,	1
chr1	75215807	75215808	m6AIP_SySy_peak_149b	0	-	chr1	75215611	75217434	ENSMUST00000188593.1	0	-	75216588	75217434	0	2	982,223,	0,1600,	1
chr1	75215807	75215808	m6AIP_SySy_peak_149b	0	-	chr1	75214227	75219294	ENSMUST00000186213.6	0	-	75215621	75219195	0	4	2366,149,223,102,	0,2599,2984,4965,	1
chr1	75216356	75216357	m6AIP_SySy_peak_150	0	-	chr1	75214971	75218624	ENSMUST00000079464.12	0	-	75215621	75218624	0	4	1622,149,223,89,	0,1855,2240,3564,	1
chr1	75216356	75216357	m6AIP_SySy_peak_150	0	-	chr1	75215611	75217434	ENSMUST00000188593.1	0	-	75216588	75217434	0	2	982,223,	0,1600,	1
chr1	75216356	75216357	m6AIP_SySy_peak_150	0	-	chr1	75215955	75217414	ENSMUST00000186971.1	0	-	75216424	75217414	0	3	493,149,203,	0,871,1256,	1
chr1	75216356	75216357	m6AIP_SySy_peak_150	0	-	chr1	75214227	75219294	ENSMUST00000186213.6	0	-	75215621	75219195	0	4	2366,149,223,102,	0,2599,2984,4965,	1
chr1	75477507	75477508	m6AIP_SySy_peak_153	0	-	chr1	75474568	75479271	ENSMUST00000079205.13	0	-	75474969	75479105	0	4	1658,180,574,480,	0,1991,2676,4223,	1
chr1	75477507	75477508	m6AIP_SySy_peak_153	0	-	chr1	75474574	75479307	ENSMUST00000094818.3	0	-	75474969	75477646	0	5	1652,180,574,143,516,	0,1985,2670,3695,4217,	1
chr1	75477507	75477508	m6AIP_SySy_peak_153	0	-	chr1	75474575	75478746	ENSMUST00000143496.7	0	-	75478746	75478746	0	3	1651,180,1502,	0,1984,2669,	1
chr1	75477507	75477508	m6AIP_SySy_peak_153	0	-	chr1	75474575	75479119	ENSMUST00000138683.1	0	-	75477533	75479105	0	4	1651,180,296,328,	0,1984,2669,4216,	1
chr1	77369303	77369304	m6AIP_SySy_peak_156	0	-	chr1	77367184	77515088	ENSMUST00000027451.12	0	-	77373732	77515031	0	18	2487,938,156,194,150,210,62,186,114,59,112,160,125,339,156,664,68,148,	0,5725,7586,10229,13679,15684,16338,20612,21288,22848,31309,32453,34015,59366,77680,139363,144498,147756,	1
chr1	77369303	77369304	m6AIP_SySy_peak_156	0	-	chr1	77367188	77515079	ENSMUST00000188952.6	0	-	77373732	77515031	0	18	2483,938,156,194,150,210,62,186,114,59,112,160,125,339,156,664,68,139,	0,5721,7582,10225,13675,15680,16334,20608,21284,22844,31305,32449,34011,59362,77676,139359,144494,147752,	1
chr1	77373092	77373093	m6AIP_SySy_peak_157a	0	-	chr1	77367184	77515088	ENSMUST00000027451.12	0	-	77373732	77515031	0	18	2487,938,156,194,150,210,62,186,114,59,112,160,125,339,156,664,68,148,	0,5725,7586,10229,13679,15684,16338,20612,21288,22848,31309,32453,34015,59366,77680,139363,144498,147756,	1
chr1	77373092	77373093	m6AIP_SySy_peak_157a	0	-	chr1	77367188	77515079	ENSMUST00000188952.6	0	-	77373732	77515031	0	18	2483,938,156,194,150,210,62,186,114,59,112,160,125,339,156,664,68,139,	0,5721,7582,10225,13675,15680,16334,20608,21284,22844,31305,32449,34011,59362,77676,139359,144494,147752,	1
chr1	77373300	77373301	m6AIP_SySy_peak_157b	0	-	chr1	77367184	77515088	ENSMUST00000027451.12	0	-	77373732	77515031	0	18	2487,938,156,194,150,210,62,186,114,59,112,160,125,339,156,664,68,148,	0,5725,7586,10229,13679,15684,16338,20612,21288,22848,31309,32453,34015,59366,77680,139363,144498,147756,	1
chr1	77373300	77373301	m6AIP_SySy_peak_157b	0	-	chr1	77367188	77515079	ENSMUST00000188952.6	0	-	77373732	77515031	0	18	2483,938,156,194,150,210,62,186,114,59,112,160,125,339,156,664,68,139,	0,5721,7582,10225,13675,15680,16334,20608,21284,22844,31305,32449,34011,59362,77676,139359,144494,147752,	1
chr1	77373300	77373301	m6AIP_SySy_peak_157b	0	-	chr1	77373138	77515088	ENSMUST00000188797.6	0	-	77373732	77515031	0	17	709,156,194,150,210,62,186,114,59,112,160,125,339,156,664,68,148,	0,1632,4275,7725,9730,10384,14658,15334,16894,25355,26499,28061,53412,71726,133409,138544,141802,	1
chr1	77373634	77373635	m6AIP_SySy_peak_157c	0	-	chr1	77373612	77377607	ENSMUST00000187346.1	0	-	77374766	77377607	0	3	235,185,194,	0,1129,3801,	1
chr1	77373634	77373635	m6AIP_SySy_peak_157c	0	-	chr1	77367184	77515088	ENSMUST00000027451.12	0	-	77373732	77515031	0	18	2487,938,156,194,150,210,62,186,114,59,112,160,125,339,156,664,68,148,	0,5725,7586,10229,13679,15684,16338,20612,21288,22848,31309,32453,34015,59366,77680,139363,144498,147756,	1
chr1	77373634	77373635	m6AIP_SySy_peak_157c	0	-	chr1	77367188	77515079	ENSMUST00000188952.6	0	-	77373732	77515031	0	18	2483,938,156,194,150,210,62,186,114,59,112,160,125,339,156,664,68,139,	0,5721,7582,10225,13675,15680,16334,20608,21284,22844,31305,32449,34011,59362,77676,139359,144494,147752,	1
chr1	77373634	77373635	m6AIP_SySy_peak_157c	0	-	chr1	77373138	77515088	ENSMUST00000188797.6	0	-	77373732	77515031	0	17	709,156,194,150,210,62,186,114,59,112,160,125,339,156,664,68,148,	0,1632,4275,7725,9730,10384,14658,15334,16894,25355,26499,28061,53412,71726,133409,138544,141802,	1
chr1	77373634	77373635	m6AIP_SySy_peak_157c	0	-	chr1	77373630	77515079	ENSMUST00000190149.6	0	-	77507185	77515031	0	16	217,156,194,150,210,62,186,114,59,112,160,125,339,156,664,139,	0,1140,3783,7233,9238,9892,14166,14842,16402,24863,26007,27569,52920,71234,132917,141310,	1
chr1	77373794	77373795	m6AIP_SySy_peak_157d	0	-	chr1	77373612	77377607	ENSMUST00000187346.1	0	-	77374766	77377607	0	3	235,185,194,	0,1129,3801,	1
chr1	77373794	77373795	m6AIP_SySy_peak_157d	0	-	chr1	77367184	77515088	ENSMUST00000027451.12	0	-	77373732	77515031	0	18	2487,938,156,194,150,210,62,186,114,59,112,160,125,339,156,664,68,148,	0,5725,7586,10229,13679,15684,16338,20612,21288,22848,31309,32453,34015,59366,77680,139363,144498,147756,	1
chr1	77373794	77373795	m6AIP_SySy_peak_157d	0	-	chr1	77367188	77515079	ENSMUST00000188952.6	0	-	77373732	77515031	0	18	2483,938,156,194,150,210,62,186,114,59,112,160,125,339,156,664,68,139,	0,5721,7582,10225,13675,15680,16334,20608,21284,22844,31305,32449,34011,59362,77676,139359,144494,147752,	1
chr1	77373794	77373795	m6AIP_SySy_peak_157d	0	-	chr1	77373138	77515088	ENSMUST00000188797.6	0	-	77373732	77515031	0	17	709,156,194,150,210,62,186,114,59,112,160,125,339,156,664,68,148,	0,1632,4275,7725,9730,10384,14658,15334,16894,25355,26499,28061,53412,71726,133409,138544,141802,	1
chr1	77373794	77373795	m6AIP_SySy_peak_157d	0	-	chr1	77373630	77515079	ENSMUST00000190149.6	0	-	77507185	77515031	0	16	217,156,194,150,210,62,186,114,59,112,160,125,339,156,664,139,	0,1140,3783,7233,9238,9892,14166,14842,16402,24863,26007,27569,52920,71234,132917,141310,	1
chr1	84724568	84724569	m6AIP_SySy_peak_160	0	-	chr1	84724263	84749277	ENSMUST00000189670.6	0	-	84724617	84749277	0	18	551,104,95,114,165,165,155,115,99,157,143,152,128,200,74,158,152,120,	0,1132,1472,1939,3861,6268,7359,7749,12718,14414,15250,17923,18830,19556,20414,20749,22914,24894,	1
chr1	84724568	84724569	m6AIP_SySy_peak_160	0	-	chr1	84721188	84839304	ENSMUST00000027421.12	0	-	84724617	84814920	0	41	3626,104,95,114,165,165,155,115,99,157,143,152,128,200,74,173,152,192,142,175,101,208,119,229,154,157,118,166,69,162,93,96,36,149,96,84,137,106,803,147,76,	0,4207,4547,5014,6936,9343,10434,10824,15793,17489,18325,20998,21905,22631,23489,23824,25989,27969,29169,30350,30691,33082,36228,36533,37785,39574,39822,40675,40930,42139,42650,44791,44970,47394,55128,56235,61638,64902,72336,93634,118040,	1
chr1	84724568	84724569	m6AIP_SySy_peak_160	0	-	chr1	84721188	84840516	ENSMUST00000186465.6	0	-	84724617	84814920	0	41	3626,104,95,114,165,165,155,115,99,157,143,152,128,200,74,173,152,192,142,175,101,208,119,229,154,157,118,166,69,162,93,96,36,149,96,84,137,106,803,147,34,	0,4207,4547,5014,6936,9343,10434,10824,15793,17489,18325,20998,21905,22631,23489,23824,25989,27969,29169,30350,30691,33082,36228,36533,37785,39574,39822,40675,40930,42139,42650,44791,44970,47394,55128,56235,61638,64902,72336,93634,119294,	1
chr1	84724568	84724569	m6AIP_SySy_peak_160	0	-	chr1	84724263	84839288	ENSMUST00000186648.6	0	-	84724617	84814920	0	41	551,104,95,114,165,165,155,115,99,157,143,152,128,200,74,173,152,192,142,175,101,208,119,229,73,157,118,166,69,162,93,96,36,149,96,66,137,106,803,147,60,	0,1132,1472,1939,3861,6268,7359,7749,12718,14414,15250,17923,18830,19556,20414,20749,22914,24894,26094,27275,27616,30007,33153,33458,34710,36499,36747,37600,37855,39064,39575,41716,41895,44319,52053,53160,58563,61827,69261,90559,114965,	1
chr1	86306103	86306104	m6AIP_SySy_peak_162	0	+	chr1	86303233	86307305	ENSMUST00000113306.3	0	+	86303543	86306227	0	2	321,2261,	0,1811,	1
chr1	87791513	87791514	m6AIP_SySy_peak_172	0	+	chr1	87756012	87792428	ENSMUST00000027512.12	0	+	87756199	87791309	0	18	302,94,106,74,252,66,87,57,103,106,71,72,121,106,150,48,102,1213,	0,4038,9325,10096,10793,15379,18132,18800,19744,22909,24112,25658,29863,30228,33318,33559,34573,35203,	1
chr1	87791513	87791514	m6AIP_SySy_peak_172	0	+	chr1	87756075	87792422	ENSMUST00000113186.7	0	+	87756199	87791309	0	17	239,94,106,74,252,66,87,103,106,71,72,121,106,150,48,102,1207,	0,3975,9262,10033,10730,15316,18069,19681,22846,24049,25595,29800,30165,33255,33496,34510,35140,	1
chr1	87791513	87791514	m6AIP_SySy_peak_172	0	+	chr1	87756085	87792425	ENSMUST00000113190.2	0	+	87756199	87791309	0	19	229,94,106,74,252,66,87,57,48,103,106,71,72,121,106,150,48,102,1210,	0,3965,9252,10023,10720,15306,18059,18727,18995,19671,22836,24039,25585,29790,30155,33245,33486,34500,35130,	1
chr1	87791513	87791514	m6AIP_SySy_peak_172	0	+	chr1	87756087	87792425	ENSMUST00000151037.7	0	+	87792425	87792425	0	18	227,94,106,74,252,66,87,57,48,103,106,71,72,471,150,48,102,1210,	0,3963,9250,10021,10718,15304,18057,18725,18993,19669,22834,24037,25583,29788,33243,33484,34498,35128,	1
chr1	88265329	88265330	m6AIP_SySy_peak_176a	0	-	chr1	88262470	88277633	ENSMUST00000054674.14	0	-	88265180	88277469	0	8	4188,79,93,98,37,56,67,260,	0,5477,6850,7731,10258,12571,14748,14903,	1
chr1	88265329	88265330	m6AIP_SySy_peak_176a	0	-	chr1	88264827	88277557	ENSMUST00000065420.11	0	-	88265180	88277469	0	5	1831,79,56,67,184,	0,3120,10214,12391,12546,	1
chr1	88265329	88265330	m6AIP_SySy_peak_176a	0	-	chr1	88264977	88277506	ENSMUST00000147393.1	0	-	88267989	88277469	0	5	1681,79,70,67,133,	0,2970,10050,12241,12396,	1
chr1	88265479	88265480	m6AIP_SySy_peak_176b	0	-	chr1	88262470	88277633	ENSMUST00000054674.14	0	-	88265180	88277469	0	8	4188,79,93,98,37,56,67,260,	0,5477,6850,7731,10258,12571,14748,14903,	1
chr1	88265479	88265480	m6AIP_SySy_peak_176b	0	-	chr1	88264827	88277557	ENSMUST00000065420.11	0	-	88265180	88277469	0	5	1831,79,56,67,184,	0,3120,10214,12391,12546,	1
chr1	88265479	88265480	m6AIP_SySy_peak_176b	0	-	chr1	88264977	88277506	ENSMUST00000147393.1	0	-	88267989	88277469	0	5	1681,79,70,67,133,	0,2970,10050,12241,12396,	1
chr1	88266159	88266160	m6AIP_SySy_peak_177a	0	-	chr1	88262470	88277633	ENSMUST00000054674.14	0	-	88265180	88277469	0	8	4188,79,93,98,37,56,67,260,	0,5477,6850,7731,10258,12571,14748,14903,	1
chr1	88266159	88266160	m6AIP_SySy_peak_177a	0	-	chr1	88264827	88277557	ENSMUST00000065420.11	0	-	88265180	88277469	0	5	1831,79,56,67,184,	0,3120,10214,12391,12546,	1
chr1	88266159	88266160	m6AIP_SySy_peak_177a	0	-	chr1	88264977	88277506	ENSMUST00000147393.1	0	-	88267989	88277469	0	5	1681,79,70,67,133,	0,2970,10050,12241,12396,	1
chr1	88266288	88266289	m6AIP_SySy_peak_177b	0	-	chr1	88262470	88277633	ENSMUST00000054674.14	0	-	88265180	88277469	0	8	4188,79,93,98,37,56,67,260,	0,5477,6850,7731,10258,12571,14748,14903,	1
chr1	88266288	88266289	m6AIP_SySy_peak_177b	0	-	chr1	88264827	88277557	ENSMUST00000065420.11	0	-	88265180	88277469	0	5	1831,79,56,67,184,	0,3120,10214,12391,12546,	1
chr1	88266288	88266289	m6AIP_SySy_peak_177b	0	-	chr1	88264977	88277506	ENSMUST00000147393.1	0	-	88267989	88277469	0	5	1681,79,70,67,133,	0,2970,10050,12241,12396,	1
chr1	89143671	89143672	m6AIP_SySy_peak_178	0	+	chr1	89070414	89155068	ENSMUST00000066279.10	0	+	89137685	89153351	0	6	183,79,245,2357,189,1942,	0,36843,67144,73135,81785,82712,	1
chr1	89928532	89928533	m6AIP_SySy_peak_181	0	-	chr1	89927955	89931179	ENSMUST00000036954.8	0	-	89928619	89930755	0	2	1188,947,	0,2277,	1
chr1	89928532	89928533	m6AIP_SySy_peak_181	0	-	chr1	89927965	89929185	ENSMUST00000187633.1	0	-	89929185	89929185	0	1	1220,	0,	1
chr1	92920302	92920303	m6AIP_SySy_peak_188	0	+	chr1	92915843	92920572	ENSMUST00000178816.7	0	+	92920572	92920572	0	8	122,117,236,600,109,166,143,1011,	0,511,867,1303,2174,3094,3340,3718,	1
chr1	92920302	92920303	m6AIP_SySy_peak_188	0	+	chr1	92916790	92920572	ENSMUST00000179127.7	0	+	92916790	92919855	0	7	156,114,113,109,198,143,1011,	0,356,843,1227,2115,2393,2771,	1
chr1	92920302	92920303	m6AIP_SySy_peak_188	0	+	chr1	92919613	92924384	ENSMUST00000179531.1	0	+	92919613	92919855	0	2	1520,2514,	0,2257,	1
chr1	92920302	92920303	m6AIP_SySy_peak_188	0	+	chr1	92910782	92920841	ENSMUST00000027487.14	0	+	92910970	92919855	0	11	701,141,152,117,236,114,113,109,231,143,1280,	0,4276,5031,5572,5928,6364,6851,7235,8090,8401,8779,	1
chr1	92920302	92920303	m6AIP_SySy_peak_188	0	+	chr1	92910824	92920572	ENSMUST00000179854.7	0	+	92920572	92920572	0	8	659,141,152,117,1036,1086,143,1011,	0,4234,4989,5530,5886,7193,8359,8737,	1
chr1	93750780	93750781	m6AIP_SySy_peak_196	0	-	chr1	93724648	93754650	ENSMUST00000189173.1	0	-	93754650	93754650	0	3	668,1139,194,	0,25198,29808,	1
chr1	93750780	93750781	m6AIP_SySy_peak_196	0	-	chr1	93701934	93754780	ENSMUST00000190116.6	0	-	93705535	93754533	0	6	3721,104,110,160,1139,324,	0,12963,14697,23222,47912,52522,	1
chr1	93750780	93750781	m6AIP_SySy_peak_196	0	-	chr1	93705389	93754864	ENSMUST00000112905.3	0	-	93725301	93754533	0	6	266,104,110,160,1048,408,	0,9508,11242,19767,44548,49067,	1
chr1	93818990	93818991	m6AIP_SySy_peak_198	0	+	chr1	93803964	93822095	ENSMUST00000027505.12	0	+	93804002	93818323	0	8	75,72,167,112,94,136,62,3815,	0,2083,7817,8442,8701,12410,12673,14316,	1
chr1	93818990	93818991	m6AIP_SySy_peak_198	0	+	chr1	93803982	93822101	ENSMUST00000188402.1	0	+	93804002	93811781	0	8	57,72,184,112,94,136,62,3821,	0,2065,7782,8424,8683,12392,12655,14298,	1
chr1	106031028	106031029	m6AIP_SySy_peak_205	0	+	chr1	105990405	106034074	ENSMUST00000118196.7	0	+	105990789	106032163	0	14	1302,112,77,72,113,95,84,58,133,65,95,129,1482,1979,	0,10525,13694,15609,21296,25593,27813,29442,31320,32794,33258,36997,39346,41690,	1
chr1	106031028	106031029	m6AIP_SySy_peak_205	0	+	chr1	105990688	106034067	ENSMUST00000119166.7	0	+	105990789	106031268	0	13	1019,112,77,72,113,95,84,58,133,65,95,129,4316,	0,10242,13411,15326,21013,25310,27530,29159,31037,32511,32975,36714,39063,	1
chr1	106031028	106031029	m6AIP_SySy_peak_205	0	+	chr1	106004121	106032448	ENSMUST00000186983.6	0	+	106004121	106031268	0	9	55,113,95,58,133,65,95,144,2697,	0,7580,11877,15726,17604,19078,19542,23266,25630,	1
chr1	106173318	106173319	m6AIP_SySy_peak_207	0	+	chr1	106171751	106394250	ENSMUST00000061047.6	0	+	106172003	106393340	0	17	1696,197,126,167,147,231,203,61,96,156,201,163,131,105,195,229,2122,	0,109611,115239,147097,166985,167688,171625,173108,175333,178780,192489,197262,204409,208566,214575,217922,220377,	1
chr1	106724784	106724785	m6AIP_SySy_peak_208	0	-	chr1	106720458	106759727	ENSMUST00000010049.5	0	-	106724901	106759651	0	10	4563,102,84,84,192,96,66,57,90,184,	0,7170,14088,18872,23210,27029,27312,32753,34985,39085,	1
chr1	118419796	118419797	m6AIP_SySy_peak_213	0	+	chr1	118389057	118609432	ENSMUST00000049404.12	0	+	118419723	118606994	0	40	464,479,79,104,92,76,98,68,153,74,93,146,136,71,60,78,168,50,171,108,27,159,108,104,245,64,3,164,79,144,144,107,117,151,244,191,129,207,117,2525,	0,30382,70743,72129,73408,75470,78822,82714,108576,110590,112244,113795,114762,115838,116424,117882,119757,120514,121148,132769,134263,136239,142920,150208,154044,156335,158598,158807,162029,162955,170928,171953,176085,181791,189763,192215,201363,211320,213307,217850,	1
chr1	118419796	118419797	m6AIP_SySy_peak_213	0	+	chr1	118389057	118609432	ENSMUST00000178710.7	0	+	118419723	118606994	0	37	464,479,79,104,92,76,98,68,153,74,93,146,136,71,60,78,168,50,171,108,159,104,24,245,64,164,79,144,144,107,151,244,191,129,207,117,2525,	0,30382,70743,72129,73408,75470,78822,82714,108576,110590,112244,113795,114762,115838,116424,117882,119757,120514,121148,132769,136239,150208,152617,154044,156335,158807,162029,162955,170928,171953,181791,189763,192215,201363,211320,213307,217850,	1
chr1	118419796	118419797	m6AIP_SySy_peak_213	0	+	chr1	118389057	118609432	ENSMUST00000070989.13	0	+	118419723	118606994	0	41	464,479,79,104,92,76,98,68,153,74,93,146,136,71,60,78,168,50,171,108,27,159,108,63,117,11,245,64,3,164,79,144,144,107,151,244,191,129,207,117,2525,	0,30382,70743,72129,73408,75470,78822,82714,108576,110590,112244,113795,114762,115838,116424,117882,119757,120514,121148,132769,134263,136239,142920,147077,150208,150715,154044,156335,158598,158807,162029,162955,170928,171953,181791,189763,192215,201363,211320,213307,217850,	1
chr1	118419796	118419797	m6AIP_SySy_peak_213	0	+	chr1	118389057	118609497	ENSMUST00000190571.6	0	+	118419723	118606994	0	42	464,479,79,104,92,76,98,68,153,74,93,146,136,71,60,78,168,50,171,24,108,27,159,108,104,24,245,64,3,164,79,144,144,107,117,151,244,191,129,207,117,2590,	0,30382,70743,72129,73408,75470,78822,82714,108576,110590,112244,113795,114762,115838,116424,117882,119757,120514,121148,123647,132769,134263,136239,142920,150208,152617,154044,156335,158598,158807,162029,162955,170928,171953,176085,181791,189763,192215,201363,211320,213307,217850,	1
chr1	118419796	118419797	m6AIP_SySy_peak_213	0	+	chr1	118389343	118503213	ENSMUST00000189676.6	0	+	118503213	118503213	0	12	178,479,79,104,92,76,98,68,153,74,93,361,	0,30096,70457,71843,73122,75184,78536,82428,108290,110304,111958,113509,	1
chr1	118419796	118419797	m6AIP_SySy_peak_213	0	+	chr1	118389445	118607165	ENSMUST00000190733.6	0	+	118419723	118471798	0	32	76,479,68,153,74,93,146,136,71,60,78,168,50,204,108,159,104,245,64,3,164,79,144,144,107,151,244,191,129,207,117,258,	0,29994,82326,108188,110202,111856,113407,114374,115450,116036,117494,119369,120126,120727,132381,135851,149820,153656,155947,158210,158419,161641,162567,170540,171565,181403,189375,191827,200975,210932,212919,217462,	1
chr1	118419796	118419797	m6AIP_SySy_peak_213	0	+	chr1	118389454	118607582	ENSMUST00000189738.6	0	+	118419723	118606994	0	40	67,479,79,104,92,76,98,68,153,74,93,146,136,71,60,78,168,50,171,24,108,27,159,104,24,245,64,3,164,79,144,144,107,151,244,191,129,207,117,675,	0,29985,70346,71732,73011,75073,78425,82317,108179,110193,111847,113398,114365,115441,116027,117485,119360,120117,120751,123250,132372,133866,135842,149811,152220,153647,155938,158201,158410,161632,162558,170531,171556,181394,189366,191818,200966,210923,212910,217453,	1
chr1	118419796	118419797	m6AIP_SySy_peak_213	0	+	chr1	118389454	118607582	ENSMUST00000187713.6	0	+	118419723	118606994	0	39	67,479,79,104,92,76,98,68,153,74,93,146,136,71,60,78,168,50,171,48,108,159,104,24,242,64,3,164,79,144,144,107,151,244,191,129,207,117,675,	0,29985,70346,71732,73011,75073,78425,82317,108179,110193,111847,113398,114365,115441,116027,117485,119360,120117,120751,122720,132372,135842,149811,152220,153650,155938,158201,158410,161632,162558,170531,171556,181394,189366,191818,200966,210923,212910,217453,	1
chr1	118419796	118419797	m6AIP_SySy_peak_213	0	+	chr1	118389454	118609491	ENSMUST00000165223.7	0	+	118419723	118606994	0	37	67,479,79,104,92,76,98,68,153,74,93,146,136,71,60,78,168,50,171,108,159,104,245,64,3,164,79,144,144,107,151,244,191,129,207,117,2584,	0,29985,70346,71732,73011,75073,78425,82317,108179,110193,111847,113398,114365,115441,116027,117485,119360,120117,120751,132372,135842,149811,153647,155938,158201,158410,161632,162558,170531,171556,181394,189366,191818,200966,210923,212910,217453,	1
chr1	118419796	118419797	m6AIP_SySy_peak_213	0	+	chr1	118389455	118607739	ENSMUST00000189570.6	0	+	118419723	118606994	0	38	66,479,79,104,92,76,98,68,153,74,93,146,136,71,60,78,168,50,171,48,108,159,104,245,64,3,164,79,144,144,107,151,244,191,129,207,117,832,	0,29984,70345,71731,73010,75072,78424,82316,108178,110192,111846,113397,114364,115440,116026,117484,119359,120116,120750,122719,132371,135841,149810,153646,155937,158200,158409,161631,162557,170530,171555,181393,189365,191817,200965,210922,212909,217452,	1
chr1	118419796	118419797	m6AIP_SySy_peak_213	0	+	chr1	118389456	118507576	ENSMUST00000190135.3	0	+	118507576	118507576	0	15	65,479,79,104,92,76,98,68,153,74,93,146,136,71,2095,	0,29983,70344,71730,73009,75071,78423,82315,108177,110191,111845,113396,114363,115439,116025,	1
chr1	118419796	118419797	m6AIP_SySy_peak_213	0	+	chr1	118389472	118607165	ENSMUST00000191445.6	0	+	118419723	118606994	0	39	49,479,79,104,92,76,98,68,153,74,93,146,136,71,60,78,168,50,171,108,27,159,104,24,245,64,3,164,79,144,144,107,151,244,191,129,207,117,258,	0,29967,70328,71714,72993,75055,78407,82299,108161,110175,111829,113380,114347,115423,116009,117467,119342,120099,120733,132354,133848,135824,149793,152202,153629,155920,158183,158392,161614,162540,170513,171538,181376,189348,191800,200948,210905,212892,217435,	1
chr1	118419796	118419797	m6AIP_SySy_peak_213	0	+	chr1	118389516	118609240	ENSMUST00000189262.6	0	+	118419723	118606994	0	38	5,479,79,104,92,76,98,68,153,74,93,146,136,71,60,78,168,50,171,108,159,104,24,245,64,3,164,79,144,144,107,151,244,191,129,207,117,2333,	0,29923,70284,71670,72949,75011,78363,82255,108117,110131,111785,113336,114303,115379,115965,117423,119298,120055,120689,132310,135780,149749,152158,153585,155876,158139,158348,161570,162496,170469,171494,181332,189304,191756,200904,210861,212848,217391,	1
chr1	118419796	118419797	m6AIP_SySy_peak_213	0	+	chr1	118419559	118609500	ENSMUST00000186349.6	0	+	118419723	118606994	0	39	359,79,104,92,76,98,68,153,74,93,146,136,71,60,78,168,50,171,108,27,159,108,104,245,64,3,164,79,144,144,107,117,151,244,191,129,207,117,2593,	0,40241,41627,42906,44968,48320,52212,78074,80088,81742,83293,84260,85336,85922,87380,89255,90012,90646,102267,103761,105737,112418,119706,123542,125833,128096,128305,131527,132453,140426,141451,145583,151289,159261,161713,170861,180818,182805,187348,	1
chr1	118419796	118419797	m6AIP_SySy_peak_213	0	+	chr1	118419723	118607112	ENSMUST00000185405.6	0	+	118419723	118606994	0	39	195,79,104,92,76,98,68,153,74,93,146,136,71,60,78,168,50,171,108,27,159,104,24,245,64,69,3,164,79,144,144,107,151,244,191,129,207,117,205,	0,40077,41463,42742,44804,48156,52048,77910,79924,81578,83129,84096,85172,85758,87216,89091,89848,90482,102103,103597,105573,119542,121951,123378,125669,127157,127932,128141,131363,132289,140262,141287,151125,159097,161549,170697,180654,182641,187184,	1
chr1	118419796	118419797	m6AIP_SySy_peak_213	0	+	chr1	118419723	118612678	ENSMUST00000188710.6	0	+	118419723	118606994	0	40	195,79,104,92,76,98,68,153,74,93,146,136,71,60,78,168,50,171,108,27,159,108,63,104,24,245,64,3,164,79,144,144,107,151,244,191,129,207,117,5771,	0,40077,41463,42742,44804,48156,52048,77910,79924,81578,83129,84096,85172,85758,87216,89091,89848,90482,102103,103597,105573,112254,116411,119542,121951,123378,125669,127932,128141,131363,132289,140262,141287,151125,159097,161549,170697,180654,182641,187184,	1
chr1	118608922	118608923	m6AIP_SySy_peak_214a	0	+	chr1	118604726	118609432	ENSMUST00000187575.2	0	+	118609432	118609432	0	1	4706,	0,	1
chr1	118608922	118608923	m6AIP_SySy_peak_214a	0	+	chr1	118532078	118609457	ENSMUST00000204325.1	0	+	118532078	118545400	0	15	7,64,3,164,79,144,144,107,151,244,191,129,207,117,2550,	0,13314,15577,15786,19008,19934,27907,28932,38770,46742,49194,58342,68299,70286,74829,	1
chr1	118608922	118608923	m6AIP_SySy_peak_214a	0	+	chr1	118389057	118609432	ENSMUST00000049404.12	0	+	118419723	118606994	0	40	464,479,79,104,92,76,98,68,153,74,93,146,136,71,60,78,168,50,171,108,27,159,108,104,245,64,3,164,79,144,144,107,117,151,244,191,129,207,117,2525,	0,30382,70743,72129,73408,75470,78822,82714,108576,110590,112244,113795,114762,115838,116424,117882,119757,120514,121148,132769,134263,136239,142920,150208,154044,156335,158598,158807,162029,162955,170928,171953,176085,181791,189763,192215,201363,211320,213307,217850,	1
chr1	118608922	118608923	m6AIP_SySy_peak_214a	0	+	chr1	118389057	118609432	ENSMUST00000178710.7	0	+	118419723	118606994	0	37	464,479,79,104,92,76,98,68,153,74,93,146,136,71,60,78,168,50,171,108,159,104,24,245,64,164,79,144,144,107,151,244,191,129,207,117,2525,	0,30382,70743,72129,73408,75470,78822,82714,108576,110590,112244,113795,114762,115838,116424,117882,119757,120514,121148,132769,136239,150208,152617,154044,156335,158807,162029,162955,170928,171953,181791,189763,192215,201363,211320,213307,217850,	1
chr1	118608922	118608923	m6AIP_SySy_peak_214a	0	+	chr1	118389057	118609432	ENSMUST00000070989.13	0	+	118419723	118606994	0	41	464,479,79,104,92,76,98,68,153,74,93,146,136,71,60,78,168,50,171,108,27,159,108,63,117,11,245,64,3,164,79,144,144,107,151,244,191,129,207,117,2525,	0,30382,70743,72129,73408,75470,78822,82714,108576,110590,112244,113795,114762,115838,116424,117882,119757,120514,121148,132769,134263,136239,142920,147077,150208,150715,154044,156335,158598,158807,162029,162955,170928,171953,181791,189763,192215,201363,211320,213307,217850,	1
chr1	118608922	118608923	m6AIP_SySy_peak_214a	0	+	chr1	118389057	118609497	ENSMUST00000190571.6	0	+	118419723	118606994	0	42	464,479,79,104,92,76,98,68,153,74,93,146,136,71,60,78,168,50,171,24,108,27,159,108,104,24,245,64,3,164,79,144,144,107,117,151,244,191,129,207,117,2590,	0,30382,70743,72129,73408,75470,78822,82714,108576,110590,112244,113795,114762,115838,116424,117882,119757,120514,121148,123647,132769,134263,136239,142920,150208,152617,154044,156335,158598,158807,162029,162955,170928,171953,176085,181791,189763,192215,201363,211320,213307,217850,	1
chr1	118608922	118608923	m6AIP_SySy_peak_214a	0	+	chr1	118389454	118609491	ENSMUST00000165223.7	0	+	118419723	118606994	0	37	67,479,79,104,92,76,98,68,153,74,93,146,136,71,60,78,168,50,171,108,159,104,245,64,3,164,79,144,144,107,151,244,191,129,207,117,2584,	0,29985,70346,71732,73011,75073,78425,82317,108179,110193,111847,113398,114365,115441,116027,117485,119360,120117,120751,132372,135842,149811,153647,155938,158201,158410,161632,162558,170531,171556,181394,189366,191818,200966,210923,212910,217453,	1
chr1	118608922	118608923	m6AIP_SySy_peak_214a	0	+	chr1	118389516	118609240	ENSMUST00000189262.6	0	+	118419723	118606994	0	38	5,479,79,104,92,76,98,68,153,74,93,146,136,71,60,78,168,50,171,108,159,104,24,245,64,3,164,79,144,144,107,151,244,191,129,207,117,2333,	0,29923,70284,71670,72949,75011,78363,82255,108117,110131,111785,113336,114303,115379,115965,117423,119298,120055,120689,132310,135780,149749,152158,153585,155876,158139,158348,161570,162496,170469,171494,181332,189304,191756,200904,210861,212848,217391,	1
chr1	118608922	118608923	m6AIP_SySy_peak_214a	0	+	chr1	118419559	118609500	ENSMUST00000186349.6	0	+	118419723	118606994	0	39	359,79,104,92,76,98,68,153,74,93,146,136,71,60,78,168,50,171,108,27,159,108,104,245,64,3,164,79,144,144,107,117,151,244,191,129,207,117,2593,	0,40241,41627,42906,44968,48320,52212,78074,80088,81742,83293,84260,85336,85922,87380,89255,90012,90646,102267,103761,105737,112418,119706,123542,125833,128096,128305,131527,132453,140426,141451,145583,151289,159261,161713,170861,180818,182805,187348,	1
chr1	118608922	118608923	m6AIP_SySy_peak_214a	0	+	chr1	118419723	118612678	ENSMUST00000188710.6	0	+	118419723	118606994	0	40	195,79,104,92,76,98,68,153,74,93,146,136,71,60,78,168,50,171,108,27,159,108,63,104,24,245,64,3,164,79,144,144,107,151,244,191,129,207,117,5771,	0,40077,41463,42742,44804,48156,52048,77910,79924,81578,83129,84096,85172,85758,87216,89091,89848,90482,102103,103597,105573,112254,116411,119542,121951,123378,125669,127932,128141,131363,132289,140262,141287,151125,159097,161549,170697,180654,182641,187184,	1
chr1	118834290	118834291	m6AIP_SySy_peak_216a	0	-	chr1	118834131	119053619	ENSMUST00000062483.14	0	-	118835784	119002175	0	14	4046,337,282,165,150,135,123,217,202,186,203,106,167,318,	0,6122,7784,10219,11785,14251,19126,20309,21304,32440,33847,56164,167908,219170,	1
chr1	118834675	118834676	m6AIP_SySy_peak_216b	0	-	chr1	118834131	119053619	ENSMUST00000062483.14	0	-	118835784	119002175	0	14	4046,337,282,165,150,135,123,217,202,186,203,106,167,318,	0,6122,7784,10219,11785,14251,19126,20309,21304,32440,33847,56164,167908,219170,	1
chr1	119416967	119416968	m6AIP_SySy_peak_220a	0	-	chr1	119415464	119422248	ENSMUST00000038765.5	0	-	119417321	119421086	0	2	2633,1622,	0,5162,	1
chr1	119417124	119417125	m6AIP_SySy_peak_220b	0	-	chr1	119415464	119422248	ENSMUST00000038765.5	0	-	119417321	119421086	0	2	2633,1622,	0,5162,	1
chr1	119417733	119417734	m6AIP_SySy_peak_220d	0	-	chr1	119415464	119422248	ENSMUST00000038765.5	0	-	119417321	119421086	0	2	2633,1622,	0,5162,	1
chr1	119527564	119527565	m6AIP_SySy_peak_224a	0	+	chr1	119526159	119528983	ENSMUST00000183952.1	0	+	119526510	119527563	0	1	2824,	0,	1
chr1	119527770	119527771	m6AIP_SySy_peak_224b	0	+	chr1	119526159	119528983	ENSMUST00000183952.1	0	+	119526510	119527563	0	1	2824,	0,	1
chr1	119659730	119659731	m6AIP_SySy_peak_225c	0	-	chr1	119652466	119837613	ENSMUST00000064091.11	0	-	119659830	119802460	0	27	7451,136,149,129,147,62,91,167,157,57,84,160,159,126,69,173,64,89,88,121,53,45,79,43,108,155,712,	0,15047,23082,26288,27582,30017,30238,32000,35143,39134,39279,40283,53688,55309,63480,69397,73566,88888,90885,112564,112962,113411,120582,120762,131015,149856,184435,	1
chr1	119659730	119659731	m6AIP_SySy_peak_225c	0	-	chr1	119658043	119687637	ENSMUST00000166624.1	0	-	119682521	119687637	0	8	1874,136,149,129,147,62,167,28,	0,9470,17505,20711,22005,24440,26423,29566,	1
chr1	127802665	127802666	m6AIP_SySy_peak_232	0	+	chr1	127796570	127808061	ENSMUST00000153359.1	0	+	127808061	127808061	0	5	1149,356,164,71,5900,	0,1270,2819,5035,5591,	1
chr1	127802665	127802666	m6AIP_SySy_peak_232	0	+	chr1	127774163	127805932	ENSMUST00000112570.1	0	+	127774227	127803459	0	10	222,82,129,61,63,46,164,71,1132,2541,	0,937,17441,19194,21091,23677,25226,27442,27998,29228,	1
chr1	127802665	127802666	m6AIP_SySy_peak_232	0	+	chr1	127774163	127808061	ENSMUST00000027587.14	0	+	127774227	127803559	0	9	222,82,129,61,63,46,164,71,5900,	0,937,17441,19194,21091,23677,25226,27442,27998,	1
chr1	127803461	127803462	m6AIP_SySy_peak_233a	0	+	chr1	127796570	127808061	ENSMUST00000153359.1	0	+	127808061	127808061	0	5	1149,356,164,71,5900,	0,1270,2819,5035,5591,	1
chr1	127803461	127803462	m6AIP_SySy_peak_233a	0	+	chr1	127774163	127805932	ENSMUST00000112570.1	0	+	127774227	127803459	0	10	222,82,129,61,63,46,164,71,1132,2541,	0,937,17441,19194,21091,23677,25226,27442,27998,29228,	1
chr1	127803461	127803462	m6AIP_SySy_peak_233a	0	+	chr1	127774163	127808061	ENSMUST00000027587.14	0	+	127774227	127803559	0	9	222,82,129,61,63,46,164,71,5900,	0,937,17441,19194,21091,23677,25226,27442,27998,	1
chr1	127803612	127803613	m6AIP_SySy_peak_233b	0	+	chr1	127796570	127808061	ENSMUST00000153359.1	0	+	127808061	127808061	0	5	1149,356,164,71,5900,	0,1270,2819,5035,5591,	1
chr1	127803612	127803613	m6AIP_SySy_peak_233b	0	+	chr1	127774163	127805932	ENSMUST00000112570.1	0	+	127774227	127803459	0	10	222,82,129,61,63,46,164,71,1132,2541,	0,937,17441,19194,21091,23677,25226,27442,27998,29228,	1
chr1	127803612	127803613	m6AIP_SySy_peak_233b	0	+	chr1	127774163	127808061	ENSMUST00000027587.14	0	+	127774227	127803559	0	9	222,82,129,61,63,46,164,71,5900,	0,937,17441,19194,21091,23677,25226,27442,27998,	1
chr1	127803724	127803725	m6AIP_SySy_peak_233c	0	+	chr1	127796570	127808061	ENSMUST00000153359.1	0	+	127808061	127808061	0	5	1149,356,164,71,5900,	0,1270,2819,5035,5591,	1
chr1	127803724	127803725	m6AIP_SySy_peak_233c	0	+	chr1	127774163	127805932	ENSMUST00000112570.1	0	+	127774227	127803459	0	10	222,82,129,61,63,46,164,71,1132,2541,	0,937,17441,19194,21091,23677,25226,27442,27998,29228,	1
chr1	127803724	127803725	m6AIP_SySy_peak_233c	0	+	chr1	127774163	127808061	ENSMUST00000027587.14	0	+	127774227	127803559	0	9	222,82,129,61,63,46,164,71,5900,	0,937,17441,19194,21091,23677,25226,27442,27998,	1
chr1	128331874	128331875	m6AIP_SySy_peak_234	0	-	chr1	128331589	128359664	ENSMUST00000027601.10	0	-	128331934	128359565	0	17	462,140,156,136,162,129,156,108,142,142,151,146,166,250,111,147,206,	0,1927,3173,4140,6526,7760,9695,11821,12707,14282,16779,17335,17714,19843,21870,23923,27869,	1
chr1	128331874	128331875	m6AIP_SySy_peak_234	0	-	chr1	128331592	128359647	ENSMUST00000190495.1	0	-	128333480	128359565	0	16	2064,156,136,162,129,156,108,142,142,151,146,166,250,111,147,189,	0,3170,4137,6523,7757,9692,11818,12704,14279,16776,17332,17711,19840,21867,23920,27866,	1
chr1	131129088	131129089	m6AIP_SySy_peak_239	0	-	chr1	131127454	131138340	ENSMUST00000016670.8	0	-	131128673	131138156	0	3	2791,112,261,	0,8805,10625,	1
chr1	131977781	131977782	m6AIP_SySy_peak_241	0	+	chr1	131976718	131977945	ENSMUST00000190322.1	0	+	131976940	131977945	0	2	394,491,	0,736,	1
chr1	131977781	131977782	m6AIP_SySy_peak_241	0	+	chr1	131962966	131982969	ENSMUST00000177943.7	0	+	131976940	131981728	0	5	86,395,786,266,1679,	0,13751,14446,15781,18324,	1
chr1	131977781	131977782	m6AIP_SySy_peak_241	0	+	chr1	131970608	131982964	ENSMUST00000027695.7	0	+	131976940	131981728	0	5	219,395,786,266,1674,	0,6109,6804,8139,10682,	1
chr1	131977781	131977782	m6AIP_SySy_peak_241	0	+	chr1	131962953	132014486	ENSMUST00000191034.1	0	+	132014486	132014486	0	3	99,395,104,	0,13764,51429,	1
chr1	132018324	132018325	m6AIP_SySy_peak_243	0	+	chr1	132007606	132026448	ENSMUST00000086556.11	0	+	132014391	132023651	0	5	334,216,870,117,2896,	0,6776,9986,11743,15946,	1
chr1	132018324	132018325	m6AIP_SySy_peak_243	0	+	chr1	132007875	132023661	ENSMUST00000027696.9	0	+	132014391	132023651	0	6	65,209,216,870,117,109,	0,5150,6507,9717,11474,15677,	1
chr1	132018324	132018325	m6AIP_SySy_peak_243	0	+	chr1	132017807	132032612	ENSMUST00000147218.1	0	+	132017807	132023651	0	4	655,117,286,1049,	0,1542,5745,13756,	1
chr1	132360369	132360370	m6AIP_SySy_peak_250	0	-	chr1	132356315	132367072	ENSMUST00000136828.2	0	-	132357505	132367066	0	4	1502,136,941,192,	0,2587,3959,10565,	1
chr1	132360369	132360370	m6AIP_SySy_peak_250	0	-	chr1	132356315	132367886	ENSMUST00000138717.1	0	-	132367886	132367886	0	3	1502,2313,189,	0,2587,11382,	1
chr1	132360369	132360370	m6AIP_SySy_peak_250	0	-	chr1	132356315	132367887	ENSMUST00000142609.7	0	-	132357505	132367724	0	4	1502,136,941,190,	0,2587,3959,11382,	1
chr1	132360369	132360370	m6AIP_SySy_peak_250	0	-	chr1	132356314	132391281	ENSMUST00000045473.15	0	-	132357505	132391183	0	5	1503,136,941,525,305,	0,2588,3960,24342,34662,	1
chr1	132360369	132360370	m6AIP_SySy_peak_250	0	-	chr1	132356322	132390318	ENSMUST00000132435.1	0	-	132357505	132381154	0	5	1495,136,941,525,417,	0,2580,3952,24334,33579,	1
chr1	132504185	132504186	m6AIP_SySy_peak_252	0	+	chr1	132503732	132505655	ENSMUST00000187834.1	0	+	132505655	132505655	0	1	1923,	0,	1
chr1	132504185	132504186	m6AIP_SySy_peak_252	0	+	chr1	132477364	132504490	ENSMUST00000190825.6	0	+	132477508	132503792	0	14	163,26,173,141,163,110,120,154,72,118,70,230,192,724,	0,6687,7381,12223,13058,15188,16450,16656,16905,17492,18841,19434,20565,26402,	1
chr1	132504185	132504186	m6AIP_SySy_peak_252	0	+	chr1	132477366	132504889	ENSMUST00000190997.6	0	+	132477508	132503792	0	14	161,26,173,141,163,110,120,154,72,118,70,230,192,1126,	0,6685,7379,12221,13056,15186,16448,16654,16903,17490,18839,19432,20563,26397,	1
chr1	132504185	132504186	m6AIP_SySy_peak_252	0	+	chr1	132477434	132505659	ENSMUST00000027700.14	0	+	132490444	132503792	0	15	93,26,56,58,141,163,110,120,154,72,118,70,230,78,1896,	0,6617,7311,8013,12153,12988,15118,16380,16586,16835,17422,18771,19364,20495,26329,	1
chr1	133066720	133066721	m6AIP_SySy_peak_256a	0	+	chr1	133045666	133067229	ENSMUST00000153707.7	0	+	133066299	133067229	0	2	251,1018,	0,20545,	1
chr1	133066720	133066721	m6AIP_SySy_peak_256a	0	+	chr1	133046011	133068033	ENSMUST00000145153.7	0	+	133068033	133068033	0	2	412,1822,	0,20200,	1
chr1	133066720	133066721	m6AIP_SySy_peak_256a	0	+	chr1	133046011	133081337	ENSMUST00000124934.7	0	+	133081337	133081337	0	12	412,1018,101,155,121,112,80,64,147,34,196,377,	0,20200,24306,25162,25590,28499,28767,29799,31314,32207,33632,34949,	1
chr1	133066720	133066721	m6AIP_SySy_peak_256a	0	+	chr1	133046011	133108687	ENSMUST00000077730.6	0	+	133066299	133106158	0	33	412,1018,101,155,121,112,80,64,147,34,196,123,168,112,143,189,94,95,181,108,93,130,137,170,157,110,202,125,118,82,107,129,2715,	0,20200,24306,25162,25590,28499,28767,29799,31314,32207,33632,34949,38806,39489,40925,42176,43954,44159,44669,45549,46260,47644,48686,52619,53141,53593,54713,55318,56268,57341,57789,58975,59961,	1
chr1	133066881	133066882	m6AIP_SySy_peak_256b	0	+	chr1	133045666	133067229	ENSMUST00000153707.7	0	+	133066299	133067229	0	2	251,1018,	0,20545,	1
chr1	133066881	133066882	m6AIP_SySy_peak_256b	0	+	chr1	133046011	133068033	ENSMUST00000145153.7	0	+	133068033	133068033	0	2	412,1822,	0,20200,	1
chr1	133066881	133066882	m6AIP_SySy_peak_256b	0	+	chr1	133046011	133081337	ENSMUST00000124934.7	0	+	133081337	133081337	0	12	412,1018,101,155,121,112,80,64,147,34,196,377,	0,20200,24306,25162,25590,28499,28767,29799,31314,32207,33632,34949,	1
chr1	133066881	133066882	m6AIP_SySy_peak_256b	0	+	chr1	133046011	133108687	ENSMUST00000077730.6	0	+	133066299	133106158	0	33	412,1018,101,155,121,112,80,64,147,34,196,123,168,112,143,189,94,95,181,108,93,130,137,170,157,110,202,125,118,82,107,129,2715,	0,20200,24306,25162,25590,28499,28767,29799,31314,32207,33632,34949,38806,39489,40925,42176,43954,44159,44669,45549,46260,47644,48686,52619,53141,53593,54713,55318,56268,57341,57789,58975,59961,	1
chr1	133132367	133132368	m6AIP_SySy_peak_258	0	+	chr1	133131142	133139783	ENSMUST00000052529.3	0	+	133131746	133136887	0	2	2473,3121,	0,5520,	1
chr1	133132367	133132368	m6AIP_SySy_peak_258	0	+	chr1	133131343	133139783	ENSMUST00000122956.1	0	+	133139783	133139783	0	2	567,3121,	0,5319,	1
chr1	133133091	133133092	m6AIP_SySy_peak_259	0	+	chr1	133131142	133139783	ENSMUST00000052529.3	0	+	133131746	133136887	0	2	2473,3121,	0,5520,	1
chr1	133133091	133133092	m6AIP_SySy_peak_259	0	+	chr1	133131343	133139783	ENSMUST00000122956.1	0	+	133139783	133139783	0	2	567,3121,	0,5319,	1
chr1	133136835	133136836	m6AIP_SySy_peak_260	0	+	chr1	133131142	133139783	ENSMUST00000052529.3	0	+	133131746	133136887	0	2	2473,3121,	0,5520,	1
chr1	133136835	133136836	m6AIP_SySy_peak_260	0	+	chr1	133131343	133139783	ENSMUST00000122956.1	0	+	133139783	133139783	0	2	567,3121,	0,5319,	1
chr1	133620235	133620236	m6AIP_SySy_peak_262	0	-	chr1	133619861	133661318	ENSMUST00000191896.5	0	-	133621542	133647389	0	18	1940,68,167,328,83,504,99,60,111,81,117,204,124,120,194,60,54,82,	0,2255,3122,4621,5986,6905,13900,16135,17487,18671,18971,19178,20750,25865,27474,34111,35483,41375,	1
chr1	133620235	133620236	m6AIP_SySy_peak_262	0	-	chr1	133619870	133661380	ENSMUST00000027736.12	0	-	133621542	133647389	0	17	1931,68,167,328,83,504,99,60,111,81,117,204,124,120,194,60,144,	0,2246,3113,4612,5977,6896,13891,16126,17478,18662,18962,19169,20741,25856,27465,34102,41366,	1
chr1	133620235	133620236	m6AIP_SySy_peak_262	0	-	chr1	133619939	133661318	ENSMUST00000179598.3	0	-	133656654	133659597	0	17	1862,68,167,328,83,504,99,60,111,81,117,204,124,120,194,60,5974,	0,2177,3044,4543,5908,6827,13822,16057,17409,18593,18893,19100,20672,25787,27396,34033,35405,	1
chr1	133626850	133626851	m6AIP_SySy_peak_264a	0	-	chr1	133624590	133627232	ENSMUST00000191828.1	0	-	133627232	133627232	0	3	220,83,249,	0,1257,2393,	1
chr1	133626850	133626851	m6AIP_SySy_peak_264a	0	-	chr1	133619861	133661318	ENSMUST00000191896.5	0	-	133621542	133647389	0	18	1940,68,167,328,83,504,99,60,111,81,117,204,124,120,194,60,54,82,	0,2255,3122,4621,5986,6905,13900,16135,17487,18671,18971,19178,20750,25865,27474,34111,35483,41375,	1
chr1	133626850	133626851	m6AIP_SySy_peak_264a	0	-	chr1	133619870	133661380	ENSMUST00000027736.12	0	-	133621542	133647389	0	17	1931,68,167,328,83,504,99,60,111,81,117,204,124,120,194,60,144,	0,2246,3113,4612,5977,6896,13891,16126,17478,18662,18962,19169,20741,25856,27465,34102,41366,	1
chr1	133626850	133626851	m6AIP_SySy_peak_264a	0	-	chr1	133619939	133661318	ENSMUST00000179598.3	0	-	133656654	133659597	0	17	1862,68,167,328,83,504,99,60,111,81,117,204,124,120,194,60,5974,	0,2177,3044,4543,5908,6827,13822,16057,17409,18593,18893,19100,20672,25787,27396,34033,35405,	1
chr1	133626983	133626984	m6AIP_SySy_peak_264b	0	-	chr1	133624590	133627232	ENSMUST00000191828.1	0	-	133627232	133627232	0	3	220,83,249,	0,1257,2393,	1
chr1	133626983	133626984	m6AIP_SySy_peak_264b	0	-	chr1	133619861	133661318	ENSMUST00000191896.5	0	-	133621542	133647389	0	18	1940,68,167,328,83,504,99,60,111,81,117,204,124,120,194,60,54,82,	0,2255,3122,4621,5986,6905,13900,16135,17487,18671,18971,19178,20750,25865,27474,34111,35483,41375,	1
chr1	133626983	133626984	m6AIP_SySy_peak_264b	0	-	chr1	133619870	133661380	ENSMUST00000027736.12	0	-	133621542	133647389	0	17	1931,68,167,328,83,504,99,60,111,81,117,204,124,120,194,60,144,	0,2246,3113,4612,5977,6896,13891,16126,17478,18662,18962,19169,20741,25856,27465,34102,41366,	1
chr1	133626983	133626984	m6AIP_SySy_peak_264b	0	-	chr1	133619939	133661318	ENSMUST00000179598.3	0	-	133656654	133659597	0	17	1862,68,167,328,83,504,99,60,111,81,117,204,124,120,194,60,5974,	0,2177,3044,4543,5908,6827,13822,16057,17409,18593,18893,19100,20672,25787,27396,34033,35405,	1
chr1	133627157	133627158	m6AIP_SySy_peak_264c	0	-	chr1	133624590	133627232	ENSMUST00000191828.1	0	-	133627232	133627232	0	3	220,83,249,	0,1257,2393,	1
chr1	133627157	133627158	m6AIP_SySy_peak_264c	0	-	chr1	133619861	133661318	ENSMUST00000191896.5	0	-	133621542	133647389	0	18	1940,68,167,328,83,504,99,60,111,81,117,204,124,120,194,60,54,82,	0,2255,3122,4621,5986,6905,13900,16135,17487,18671,18971,19178,20750,25865,27474,34111,35483,41375,	1
chr1	133627157	133627158	m6AIP_SySy_peak_264c	0	-	chr1	133627129	133639170	ENSMUST00000195669.1	0	-	133627129	133639170	0	5	141,111,81,117,131,	0,10219,11403,11703,11910,	1
chr1	133627157	133627158	m6AIP_SySy_peak_264c	0	-	chr1	133619870	133661380	ENSMUST00000027736.12	0	-	133621542	133647389	0	17	1931,68,167,328,83,504,99,60,111,81,117,204,124,120,194,60,144,	0,2246,3113,4612,5977,6896,13891,16126,17478,18662,18962,19169,20741,25856,27465,34102,41366,	1
chr1	133627157	133627158	m6AIP_SySy_peak_264c	0	-	chr1	133619939	133661318	ENSMUST00000179598.3	0	-	133656654	133659597	0	17	1862,68,167,328,83,504,99,60,111,81,117,204,124,120,194,60,5974,	0,2177,3044,4543,5908,6827,13822,16057,17409,18593,18893,19100,20672,25787,27396,34033,35405,	1
chr1	134506315	134506316	m6AIP_SySy_peak_266	0	+	chr1	134494647	134508774	ENSMUST00000047978.8	0	+	134494683	134506321	0	2	162,2699,	0,11428,	1
chr1	134631307	134631308	m6AIP_SySy_peak_269a	0	+	chr1	134560170	134635285	ENSMUST00000047714.13	0	+	134560338	134631374	0	27	372,78,123,171,135,97,110,159,120,159,182,163,120,195,182,125,151,115,356,139,180,159,486,112,155,321,4049,	0,24983,27751,28606,33158,35629,37412,38889,40463,42279,44271,45542,47517,48694,53017,53716,55747,56018,57521,59389,60672,61764,64540,67094,68427,70262,71066,	1
chr1	134631307	134631308	m6AIP_SySy_peak_269a	0	+	chr1	134560191	134631522	ENSMUST00000112198.2	0	+	134560338	134630810	0	26	351,78,123,171,135,97,110,159,120,159,182,163,120,195,182,125,151,115,356,139,180,159,486,112,155,1090,	0,24962,27730,28585,33137,35608,37391,38868,40442,42258,44250,45521,47496,48673,52996,53695,55726,55997,57500,59368,60651,61743,64519,67073,68406,70241,	1
chr1	134631465	134631466	m6AIP_SySy_peak_269b	0	+	chr1	134560170	134635285	ENSMUST00000047714.13	0	+	134560338	134631374	0	27	372,78,123,171,135,97,110,159,120,159,182,163,120,195,182,125,151,115,356,139,180,159,486,112,155,321,4049,	0,24983,27751,28606,33158,35629,37412,38889,40463,42279,44271,45542,47517,48694,53017,53716,55747,56018,57521,59389,60672,61764,64540,67094,68427,70262,71066,	1
chr1	134631465	134631466	m6AIP_SySy_peak_269b	0	+	chr1	134560191	134631522	ENSMUST00000112198.2	0	+	134560338	134630810	0	26	351,78,123,171,135,97,110,159,120,159,182,163,120,195,182,125,151,115,356,139,180,159,486,112,155,1090,	0,24962,27730,28585,33137,35608,37391,38868,40442,42258,44250,45521,47496,48673,52996,53695,55726,55997,57500,59368,60651,61743,64519,67073,68406,70241,	1
chr1	135470606	135470607	m6AIP_SySy_peak_272	0	-	chr1	135457781	135510384	ENSMUST00000189362.6	0	-	135510384	135510384	0	14	996,112,84,78,24,53,171,149,42,435,691,298,139,181,	0,2562,2909,5940,6133,6924,8057,9859,11074,11850,12698,14377,14951,52422,	1
chr1	135470606	135470607	m6AIP_SySy_peak_272	0	-	chr1	135458679	135510451	ENSMUST00000190130.1	0	-	135510451	135510451	0	14	98,112,84,78,24,53,171,149,42,435,691,298,139,248,	0,1664,2011,5042,5235,6026,7159,8961,10176,10952,11800,13479,14053,51524,	1
chr1	135470606	135470607	m6AIP_SySy_peak_272	0	-	chr1	135434579	135585355	ENSMUST00000040599.14	0	-	135441683	135585320	0	30	7200,198,119,197,72,155,236,160,96,98,169,193,197,5,126,112,84,78,24,53,171,149,42,435,691,298,139,366,103,801,	0,9054,14351,15315,15990,16206,17592,18225,18613,19465,19854,20111,20554,23810,24072,25764,26111,29142,29335,30126,31259,33061,34276,35052,35900,37579,38153,97769,102617,149975,	1
chr1	135470606	135470607	m6AIP_SySy_peak_272	0	-	chr1	135434579	135585705	ENSMUST00000067414.12	0	-	135441683	135585320	0	30	7200,198,119,197,72,155,236,160,96,98,169,193,197,9,122,112,84,78,24,53,171,149,42,435,691,298,139,366,103,1151,	0,9054,14351,15315,15990,16206,17592,18225,18613,19465,19854,20111,20554,23281,24076,25764,26111,29142,29335,30126,31259,33061,34276,35052,35900,37579,38153,97769,102617,149975,	1
chr1	135470606	135470607	m6AIP_SySy_peak_272	0	-	chr1	135438847	135688105	ENSMUST00000190298.7	0	-	135441683	135607871	0	31	2932,198,119,197,72,155,236,160,96,98,169,193,197,122,112,84,78,24,53,149,42,435,691,298,139,366,103,801,104,743,187,	0,4786,10083,11047,11722,11938,13324,13957,14345,15197,15586,15843,16286,19808,21496,21843,24874,25067,25858,28793,30008,30784,31632,33311,33885,93501,98349,145707,163697,168314,249071,	1
chr1	135584894	135584895	m6AIP_SySy_peak_273b	0	-	chr1	135434579	135585355	ENSMUST00000040599.14	0	-	135441683	135585320	0	30	7200,198,119,197,72,155,236,160,96,98,169,193,197,5,126,112,84,78,24,53,171,149,42,435,691,298,139,366,103,801,	0,9054,14351,15315,15990,16206,17592,18225,18613,19465,19854,20111,20554,23810,24072,25764,26111,29142,29335,30126,31259,33061,34276,35052,35900,37579,38153,97769,102617,149975,	1
chr1	135584894	135584895	m6AIP_SySy_peak_273b	0	-	chr1	135434579	135585705	ENSMUST00000067414.12	0	-	135441683	135585320	0	30	7200,198,119,197,72,155,236,160,96,98,169,193,197,9,122,112,84,78,24,53,171,149,42,435,691,298,139,366,103,1151,	0,9054,14351,15315,15990,16206,17592,18225,18613,19465,19854,20111,20554,23281,24076,25764,26111,29142,29335,30126,31259,33061,34276,35052,35900,37579,38153,97769,102617,149975,	1
chr1	135584894	135584895	m6AIP_SySy_peak_273b	0	-	chr1	135438847	135688105	ENSMUST00000190298.7	0	-	135441683	135607871	0	31	2932,198,119,197,72,155,236,160,96,98,169,193,197,122,112,84,78,24,53,149,42,435,691,298,139,366,103,801,104,743,187,	0,4786,10083,11047,11722,11938,13324,13957,14345,15197,15586,15843,16286,19808,21496,21843,24874,25067,25858,28793,30008,30784,31632,33311,33885,93501,98349,145707,163697,168314,249071,	1
chr1	135768792	135768793	m6AIP_SySy_peak_274	0	+	chr1	135766118	135769136	ENSMUST00000038945.5	0	+	135766448	135766826	0	2	776,659,	0,2359,	1
chr1	135768792	135768793	m6AIP_SySy_peak_274	0	+	chr1	135767133	135768922	ENSMUST00000136445.1	0	+	135768922	135768922	0	2	124,445,	0,1344,	1
chr1	136270945	136270946	m6AIP_SySy_peak_275c	0	-	chr1	136268251	136281750	ENSMUST00000194808.5	0	-	136270841	136281750	0	7	2896,119,116,100,221,137,1445,	0,3279,5498,6549,8286,8942,12054,	1
chr1	136270945	136270946	m6AIP_SySy_peak_275c	0	-	chr1	136268122	136346104	ENSMUST00000048309.11	0	-	136270841	136345437	0	19	3025,119,116,73,221,137,2194,70,35,94,94,140,142,37,14,84,162,260,806,	0,3408,5627,6678,8415,9071,12183,14689,15744,17786,19777,24757,25157,25887,27391,29619,36172,56614,77176,	1
chr1	136270945	136270946	m6AIP_SySy_peak_275c	0	-	chr1	136269159	136345698	ENSMUST00000192001.5	0	-	136270841	136345437	0	17	1988,119,116,73,221,137,2194,70,35,94,94,140,142,84,162,260,400,	0,2371,4590,5641,7378,8034,11146,13652,14707,16749,18740,23720,24120,28582,35135,55577,76139,	1
chr1	136270945	136270946	m6AIP_SySy_peak_275c	0	-	chr1	136270605	136345698	ENSMUST00000192314.1	0	-	136270841	136345437	0	18	542,119,116,73,221,137,2194,70,35,94,94,140,142,33,84,162,260,400,	0,925,3144,4195,5932,6588,9700,12206,13261,15303,17294,22274,22674,26678,27136,33689,54131,74693,	1
chr1	136280526	136280527	m6AIP_SySy_peak_276	0	-	chr1	136268251	136281750	ENSMUST00000194808.5	0	-	136270841	136281750	0	7	2896,119,116,100,221,137,1445,	0,3279,5498,6549,8286,8942,12054,	1
chr1	136280526	136280527	m6AIP_SySy_peak_276	0	-	chr1	136268122	136346104	ENSMUST00000048309.11	0	-	136270841	136345437	0	19	3025,119,116,73,221,137,2194,70,35,94,94,140,142,37,14,84,162,260,806,	0,3408,5627,6678,8415,9071,12183,14689,15744,17786,19777,24757,25157,25887,27391,29619,36172,56614,77176,	1
chr1	136280526	136280527	m6AIP_SySy_peak_276	0	-	chr1	136269159	136345698	ENSMUST00000192001.5	0	-	136270841	136345437	0	17	1988,119,116,73,221,137,2194,70,35,94,94,140,142,84,162,260,400,	0,2371,4590,5641,7378,8034,11146,13652,14707,16749,18740,23720,24120,28582,35135,55577,76139,	1
chr1	136280526	136280527	m6AIP_SySy_peak_276	0	-	chr1	136270605	136345698	ENSMUST00000192314.1	0	-	136270841	136345437	0	18	542,119,116,73,221,137,2194,70,35,94,94,140,142,33,84,162,260,400,	0,925,3144,4195,5932,6588,9700,12206,13261,15303,17294,22274,22674,26678,27136,33689,54131,74693,	1
chr1	136417276	136417277	m6AIP_SySy_peak_277	0	+	chr1	136415270	136417792	ENSMUST00000129218.6	0	+	136417792	136417792	0	2	153,1211,	0,1311,	1
chr1	136417276	136417277	m6AIP_SySy_peak_277	0	+	chr1	136415270	136440158	ENSMUST00000027655.7	0	+	136416592	136440016	0	8	153,815,168,90,252,153,129,406,	0,1311,4139,9524,17041,18442,19235,24482,	1
chr1	136468237	136468238	m6AIP_SySy_peak_278a	0	+	chr1	136466342	136495916	ENSMUST00000187963.6	0	+	136495916	136495916	0	15	56,1327,255,88,99,53,31,108,117,116,173,148,64,178,1289,	0,1505,4977,7042,9997,12016,12801,13465,16045,16581,19929,20692,21061,23864,28285,	1
chr1	136468237	136468238	m6AIP_SySy_peak_278a	0	+	chr1	136467934	136527646	ENSMUST00000201676.3	0	+	136467957	136476361	0	28	1240,255,99,53,31,108,117,116,173,148,64,185,103,164,148,153,127,94,130,101,89,225,182,156,120,75,133,401,	0,3385,8405,10424,11209,11873,14453,14989,18337,19100,19469,22265,26693,27921,28635,29428,32082,34712,35375,42210,45799,47919,48325,51694,53255,57847,58840,59311,	1
chr1	136468237	136468238	m6AIP_SySy_peak_278a	0	+	chr1	136467934	136531511	ENSMUST00000189413.6	0	+	136467957	136527616	0	29	1240,255,88,99,53,31,108,117,116,173,148,64,185,103,164,148,153,127,94,130,101,89,225,182,156,120,75,133,4266,	0,3385,5450,8405,10424,11209,11873,14453,14989,18337,19100,19469,22265,26693,27921,28635,29428,32082,34712,35375,42210,45799,47919,48325,51694,53255,57847,58840,59311,	1
chr1	136468237	136468238	m6AIP_SySy_peak_278a	0	+	chr1	136467957	136531511	ENSMUST00000047817.11	0	+	136467957	136527616	0	30	812,255,255,88,99,53,31,108,117,116,173,148,64,185,103,164,148,153,127,94,130,101,89,225,182,156,120,75,133,4266,	0,962,3362,5427,8382,10401,11186,11850,14430,14966,18314,19077,19446,22242,26670,27898,28612,29405,32059,34689,35352,42187,45776,47896,48302,51671,53232,57824,58817,59288,	1
chr1	136468529	136468530	m6AIP_SySy_peak_278b	0	+	chr1	136466342	136495916	ENSMUST00000187963.6	0	+	136495916	136495916	0	15	56,1327,255,88,99,53,31,108,117,116,173,148,64,178,1289,	0,1505,4977,7042,9997,12016,12801,13465,16045,16581,19929,20692,21061,23864,28285,	1
chr1	136468529	136468530	m6AIP_SySy_peak_278b	0	+	chr1	136467934	136527646	ENSMUST00000201676.3	0	+	136467957	136476361	0	28	1240,255,99,53,31,108,117,116,173,148,64,185,103,164,148,153,127,94,130,101,89,225,182,156,120,75,133,401,	0,3385,8405,10424,11209,11873,14453,14989,18337,19100,19469,22265,26693,27921,28635,29428,32082,34712,35375,42210,45799,47919,48325,51694,53255,57847,58840,59311,	1
chr1	136468529	136468530	m6AIP_SySy_peak_278b	0	+	chr1	136467934	136531511	ENSMUST00000189413.6	0	+	136467957	136527616	0	29	1240,255,88,99,53,31,108,117,116,173,148,64,185,103,164,148,153,127,94,130,101,89,225,182,156,120,75,133,4266,	0,3385,5450,8405,10424,11209,11873,14453,14989,18337,19100,19469,22265,26693,27921,28635,29428,32082,34712,35375,42210,45799,47919,48325,51694,53255,57847,58840,59311,	1
chr1	136468529	136468530	m6AIP_SySy_peak_278b	0	+	chr1	136467957	136531511	ENSMUST00000047817.11	0	+	136467957	136527616	0	30	812,255,255,88,99,53,31,108,117,116,173,148,64,185,103,164,148,153,127,94,130,101,89,225,182,156,120,75,133,4266,	0,962,3362,5427,8382,10401,11186,11850,14430,14966,18314,19077,19446,22242,26670,27898,28612,29405,32059,34689,35352,42187,45776,47896,48302,51671,53232,57824,58817,59288,	1
chr1	136527358	136527359	m6AIP_SySy_peak_279a	0	+	chr1	136467934	136527646	ENSMUST00000201676.3	0	+	136467957	136476361	0	28	1240,255,99,53,31,108,117,116,173,148,64,185,103,164,148,153,127,94,130,101,89,225,182,156,120,75,133,401,	0,3385,8405,10424,11209,11873,14453,14989,18337,19100,19469,22265,26693,27921,28635,29428,32082,34712,35375,42210,45799,47919,48325,51694,53255,57847,58840,59311,	1
chr1	136527358	136527359	m6AIP_SySy_peak_279a	0	+	chr1	136467934	136531511	ENSMUST00000189413.6	0	+	136467957	136527616	0	29	1240,255,88,99,53,31,108,117,116,173,148,64,185,103,164,148,153,127,94,130,101,89,225,182,156,120,75,133,4266,	0,3385,5450,8405,10424,11209,11873,14453,14989,18337,19100,19469,22265,26693,27921,28635,29428,32082,34712,35375,42210,45799,47919,48325,51694,53255,57847,58840,59311,	1
chr1	136527358	136527359	m6AIP_SySy_peak_279a	0	+	chr1	136467957	136531511	ENSMUST00000047817.11	0	+	136467957	136527616	0	30	812,255,255,88,99,53,31,108,117,116,173,148,64,185,103,164,148,153,127,94,130,101,89,225,182,156,120,75,133,4266,	0,962,3362,5427,8382,10401,11186,11850,14430,14966,18314,19077,19446,22242,26670,27898,28612,29405,32059,34689,35352,42187,45776,47896,48302,51671,53232,57824,58817,59288,	1
chr1	136527509	136527510	m6AIP_SySy_peak_279b	0	+	chr1	136467934	136527646	ENSMUST00000201676.3	0	+	136467957	136476361	0	28	1240,255,99,53,31,108,117,116,173,148,64,185,103,164,148,153,127,94,130,101,89,225,182,156,120,75,133,401,	0,3385,8405,10424,11209,11873,14453,14989,18337,19100,19469,22265,26693,27921,28635,29428,32082,34712,35375,42210,45799,47919,48325,51694,53255,57847,58840,59311,	1
chr1	136527509	136527510	m6AIP_SySy_peak_279b	0	+	chr1	136467934	136531511	ENSMUST00000189413.6	0	+	136467957	136527616	0	29	1240,255,88,99,53,31,108,117,116,173,148,64,185,103,164,148,153,127,94,130,101,89,225,182,156,120,75,133,4266,	0,3385,5450,8405,10424,11209,11873,14453,14989,18337,19100,19469,22265,26693,27921,28635,29428,32082,34712,35375,42210,45799,47919,48325,51694,53255,57847,58840,59311,	1
chr1	136527509	136527510	m6AIP_SySy_peak_279b	0	+	chr1	136467957	136531511	ENSMUST00000047817.11	0	+	136467957	136527616	0	30	812,255,255,88,99,53,31,108,117,116,173,148,64,185,103,164,148,153,127,94,130,101,89,225,182,156,120,75,133,4266,	0,962,3362,5427,8382,10401,11186,11850,14430,14966,18314,19077,19446,22242,26670,27898,28612,29405,32059,34689,35352,42187,45776,47896,48302,51671,53232,57824,58817,59288,	1
chr1	136626338	136626339	m6AIP_SySy_peak_280a	0	+	chr1	136624900	136630053	ENSMUST00000047734.14	0	+	136625285	136627967	0	2	151,4782,	0,371,	1
chr1	136626338	136626339	m6AIP_SySy_peak_280a	0	+	chr1	136624900	136630053	ENSMUST00000112046.1	0	+	136625285	136627967	0	2	151,4786,	0,367,	1
chr1	136626610	136626611	m6AIP_SySy_peak_280b	0	+	chr1	136624900	136630053	ENSMUST00000047734.14	0	+	136625285	136627967	0	2	151,4782,	0,371,	1
chr1	136626610	136626611	m6AIP_SySy_peak_280b	0	+	chr1	136624900	136630053	ENSMUST00000112046.1	0	+	136625285	136627967	0	2	151,4786,	0,367,	1
chr1	136627702	136627703	m6AIP_SySy_peak_281a	0	+	chr1	136624900	136630053	ENSMUST00000047734.14	0	+	136625285	136627967	0	2	151,4782,	0,371,	1
chr1	136627702	136627703	m6AIP_SySy_peak_281a	0	+	chr1	136624900	136630053	ENSMUST00000112046.1	0	+	136625285	136627967	0	2	151,4786,	0,367,	1
chr1	136627861	136627862	m6AIP_SySy_peak_281b	0	+	chr1	136624900	136630053	ENSMUST00000047734.14	0	+	136625285	136627967	0	2	151,4782,	0,371,	1
chr1	136627861	136627862	m6AIP_SySy_peak_281b	0	+	chr1	136624900	136630053	ENSMUST00000112046.1	0	+	136625285	136627967	0	2	151,4786,	0,367,	1
chr1	136845219	136845220	m6AIP_SySy_peak_286a	0	-	chr1	136842570	136960448	ENSMUST00000027649.13	0	-	136845462	136960290	0	9	3140,148,120,641,142,119,138,63,222,	0,39693,48112,97838,100716,102388,106151,109531,117656,	1
chr1	136845219	136845220	m6AIP_SySy_peak_286a	0	-	chr1	136844275	136949562	ENSMUST00000168126.6	0	-	136845462	136948803	0	7	1435,148,120,641,142,119,841,	0,37988,46407,96133,99011,100683,104446,	1
chr1	136845349	136845350	m6AIP_SySy_peak_286b	0	-	chr1	136842570	136960448	ENSMUST00000027649.13	0	-	136845462	136960290	0	9	3140,148,120,641,142,119,138,63,222,	0,39693,48112,97838,100716,102388,106151,109531,117656,	1
chr1	136845349	136845350	m6AIP_SySy_peak_286b	0	-	chr1	136844275	136949562	ENSMUST00000168126.6	0	-	136845462	136948803	0	7	1435,148,120,641,142,119,841,	0,37988,46407,96133,99011,100683,104446,	1
chr1	136845349	136845350	m6AIP_SySy_peak_286b	0	-	chr1	136845313	136960380	ENSMUST00000192357.5	0	-	136845462	136960290	0	8	397,148,120,641,142,119,138,154,	0,36950,45369,95095,97973,99645,103408,114913,	1
chr1	136940896	136940897	m6AIP_SySy_peak_287	0	-	chr1	136842570	136960448	ENSMUST00000027649.13	0	-	136845462	136960290	0	9	3140,148,120,641,142,119,138,63,222,	0,39693,48112,97838,100716,102388,106151,109531,117656,	1
chr1	136940896	136940897	m6AIP_SySy_peak_287	0	-	chr1	136844275	136949562	ENSMUST00000168126.6	0	-	136845462	136948803	0	7	1435,148,120,641,142,119,841,	0,37988,46407,96133,99011,100683,104446,	1
chr1	136940896	136940897	m6AIP_SySy_peak_287	0	-	chr1	136845313	136960380	ENSMUST00000192357.5	0	-	136845462	136960290	0	8	397,148,120,641,142,119,138,154,	0,36950,45369,95095,97973,99645,103408,114913,	1
chr1	136940896	136940897	m6AIP_SySy_peak_287	0	-	chr1	136845462	136953630	ENSMUST00000192929.5	0	-	136845462	136948803	0	9	248,148,120,641,142,119,138,63,137,	0,36801,45220,94946,97824,99496,103259,106639,108031,	1
chr1	139170661	139170662	m6AIP_SySy_peak_288b	0	+	chr1	139121754	139174094	ENSMUST00000200295.4	0	+	139174094	139174094	0	9	329,91,41,69,57,108,86,217,4339,	0,11916,17626,18697,21079,22138,45916,47077,48001,	1
chr1	139170661	139170662	m6AIP_SySy_peak_288b	0	+	chr1	139121754	139175983	ENSMUST00000199634.1	0	+	139175983	139175983	0	10	329,71,91,41,69,57,108,86,217,6228,	0,4322,11916,17626,18697,21079,22138,45916,47077,48001,	1
chr1	139170661	139170662	m6AIP_SySy_peak_288b	0	+	chr1	138963708	139176043	ENSMUST00000168527.7	0	+	138963868	139170298	0	22	177,65,44,50,120,70,81,54,111,101,46,102,126,102,91,41,69,57,108,86,217,6288,	0,2457,59396,76291,78215,89637,90832,96566,99152,117464,122174,126745,138259,146675,169962,175672,176743,179125,180184,203962,205123,206047,	1
chr1	139170661	139170662	m6AIP_SySy_peak_288b	0	+	chr1	138963868	139178960	ENSMUST00000200429.4	0	+	138963868	139140482	0	20	17,65,44,50,120,70,81,54,111,101,46,102,126,41,69,57,108,86,217,9205,	0,2297,59236,76131,78055,89477,90672,96406,98992,117304,122014,126585,138099,175512,176583,178965,180024,203802,204963,205887,	1
chr1	139170661	139170662	m6AIP_SySy_peak_288b	0	+	chr1	138967719	139176043	ENSMUST00000094505.5	0	+	139041972	139170298	0	21	109,44,50,120,70,81,54,111,101,46,102,126,102,91,41,69,57,108,86,217,6288,	0,55385,72280,74204,85626,86821,92555,95141,113453,118163,122734,134248,142664,165951,171661,172732,175114,176173,199951,201112,202036,	1
chr1	139170764	139170765	m6AIP_SySy_peak_288c	0	+	chr1	139121754	139174094	ENSMUST00000200295.4	0	+	139174094	139174094	0	9	329,91,41,69,57,108,86,217,4339,	0,11916,17626,18697,21079,22138,45916,47077,48001,	1
chr1	139170764	139170765	m6AIP_SySy_peak_288c	0	+	chr1	139121754	139175983	ENSMUST00000199634.1	0	+	139175983	139175983	0	10	329,71,91,41,69,57,108,86,217,6228,	0,4322,11916,17626,18697,21079,22138,45916,47077,48001,	1
chr1	139170764	139170765	m6AIP_SySy_peak_288c	0	+	chr1	138963708	139176043	ENSMUST00000168527.7	0	+	138963868	139170298	0	22	177,65,44,50,120,70,81,54,111,101,46,102,126,102,91,41,69,57,108,86,217,6288,	0,2457,59396,76291,78215,89637,90832,96566,99152,117464,122174,126745,138259,146675,169962,175672,176743,179125,180184,203962,205123,206047,	1
chr1	139170764	139170765	m6AIP_SySy_peak_288c	0	+	chr1	138963868	139178960	ENSMUST00000200429.4	0	+	138963868	139140482	0	20	17,65,44,50,120,70,81,54,111,101,46,102,126,41,69,57,108,86,217,9205,	0,2297,59236,76131,78055,89477,90672,96406,98992,117304,122014,126585,138099,175512,176583,178965,180024,203802,204963,205887,	1
chr1	139170764	139170765	m6AIP_SySy_peak_288c	0	+	chr1	138967719	139176043	ENSMUST00000094505.5	0	+	139041972	139170298	0	21	109,44,50,120,70,81,54,111,101,46,102,126,102,91,41,69,57,108,86,217,6288,	0,55385,72280,74204,85626,86821,92555,95141,113453,118163,122734,134248,142664,165951,171661,172732,175114,176173,199951,201112,202036,	1
chr1	139424031	139424032	m6AIP_SySy_peak_289b	0	+	chr1	139422287	139441857	ENSMUST00000200243.4	0	+	139423150	139441857	0	9	39,1234,208,70,148,130,96,107,95,	0,746,6838,7993,9641,15153,16670,18057,19475,	1
chr1	139424031	139424032	m6AIP_SySy_peak_289b	0	+	chr1	139422381	139453005	ENSMUST00000039867.9	0	+	139423150	139447530	0	11	42,1234,208,70,148,130,96,107,106,89,6131,	0,652,6744,7899,9547,15059,16576,17963,19381,20427,24493,	1
chr1	139424031	139424032	m6AIP_SySy_peak_289b	0	+	chr1	139423653	139449183	ENSMUST00000199011.1	0	+	139423653	139429243	0	11	614,33,101,70,148,130,96,107,106,89,2309,	0,5472,5579,6627,8275,13787,15304,16691,18109,19155,23221,	1
chr1	139447120	139447121	m6AIP_SySy_peak_290a	0	+	chr1	139422381	139453005	ENSMUST00000039867.9	0	+	139423150	139447530	0	11	42,1234,208,70,148,130,96,107,106,89,6131,	0,652,6744,7899,9547,15059,16576,17963,19381,20427,24493,	1
chr1	139447120	139447121	m6AIP_SySy_peak_290a	0	+	chr1	139423653	139449183	ENSMUST00000199011.1	0	+	139423653	139429243	0	11	614,33,101,70,148,130,96,107,106,89,2309,	0,5472,5579,6627,8275,13787,15304,16691,18109,19155,23221,	1
chr1	139447343	139447344	m6AIP_SySy_peak_290b	0	+	chr1	139422381	139453005	ENSMUST00000039867.9	0	+	139423150	139447530	0	11	42,1234,208,70,148,130,96,107,106,89,6131,	0,652,6744,7899,9547,15059,16576,17963,19381,20427,24493,	1
chr1	139447343	139447344	m6AIP_SySy_peak_290b	0	+	chr1	139423653	139449183	ENSMUST00000199011.1	0	+	139423653	139429243	0	11	614,33,101,70,148,130,96,107,106,89,2309,	0,5472,5579,6627,8275,13787,15304,16691,18109,19155,23221,	1
chr1	139479995	139479996	m6AIP_SySy_peak_291a	0	+	chr1	139454771	139494088	ENSMUST00000200083.4	0	+	139454931	139493750	0	27	433,144,1408,105,147,246,68,142,131,176,146,86,222,208,143,129,195,167,88,210,150,192,193,155,177,170,441,	0,1968,2265,6654,7000,8284,9464,13146,13846,14564,15666,15900,16799,18766,19066,19473,21936,27566,30928,32435,33616,34874,35192,35527,36746,37935,38876,	1
chr1	139479995	139479996	m6AIP_SySy_peak_291a	0	+	chr1	139454774	139494091	ENSMUST00000053364.11	0	+	139454931	139493750	0	28	430,144,1408,105,147,246,68,142,131,176,146,86,222,208,143,129,195,3795,167,88,210,150,192,193,155,177,170,444,	0,1965,2262,6651,6997,8281,9461,13143,13843,14561,15663,15897,16796,18763,19063,19470,21933,22571,27563,30925,32432,33613,34871,35189,35524,36743,37932,38873,	1
chr1	139480139	139480140	m6AIP_SySy_peak_291b	0	+	chr1	139454771	139494088	ENSMUST00000200083.4	0	+	139454931	139493750	0	27	433,144,1408,105,147,246,68,142,131,176,146,86,222,208,143,129,195,167,88,210,150,192,193,155,177,170,441,	0,1968,2265,6654,7000,8284,9464,13146,13846,14564,15666,15900,16799,18766,19066,19473,21936,27566,30928,32435,33616,34874,35192,35527,36746,37935,38876,	1
chr1	139480139	139480140	m6AIP_SySy_peak_291b	0	+	chr1	139454774	139494091	ENSMUST00000053364.11	0	+	139454931	139493750	0	28	430,144,1408,105,147,246,68,142,131,176,146,86,222,208,143,129,195,3795,167,88,210,150,192,193,155,177,170,444,	0,1965,2262,6651,6997,8281,9461,13143,13843,14561,15663,15897,16796,18763,19063,19470,21933,22571,27563,30925,32432,33613,34871,35189,35524,36743,37932,38873,	1
chr1	139480271	139480272	m6AIP_SySy_peak_291c	0	+	chr1	139454771	139494088	ENSMUST00000200083.4	0	+	139454931	139493750	0	27	433,144,1408,105,147,246,68,142,131,176,146,86,222,208,143,129,195,167,88,210,150,192,193,155,177,170,441,	0,1968,2265,6654,7000,8284,9464,13146,13846,14564,15666,15900,16799,18766,19066,19473,21936,27566,30928,32435,33616,34874,35192,35527,36746,37935,38876,	1
chr1	139480271	139480272	m6AIP_SySy_peak_291c	0	+	chr1	139454774	139494091	ENSMUST00000053364.11	0	+	139454931	139493750	0	28	430,144,1408,105,147,246,68,142,131,176,146,86,222,208,143,129,195,3795,167,88,210,150,192,193,155,177,170,444,	0,1965,2262,6651,6997,8281,9461,13143,13843,14561,15663,15897,16796,18763,19063,19470,21933,22571,27563,30925,32432,33613,34871,35189,35524,36743,37932,38873,	1
chr1	143770618	143770619	m6AIP_SySy_peak_293	0	-	chr1	143750789	143777068	ENSMUST00000159879.1	0	-	143757741	143771005	0	9	7105,147,114,117,138,147,221,601,148,	0,9153,9563,10480,14643,14984,15800,19636,26131,	1
chr1	143770618	143770619	m6AIP_SySy_peak_293	0	-	chr1	143755847	143771026	ENSMUST00000018343.9	0	-	143771026	143771026	0	7	2047,147,1034,138,147,221,601,	0,4095,4505,9585,9926,10742,14578,	1
chr1	151818745	151818746	m6AIP_SySy_peak_296	0	+	chr1	151755370	151818935	ENSMUST00000188145.6	0	+	151755566	151818713	0	21	357,46,101,40,113,154,135,106,98,126,84,84,125,166,155,154,192,166,186,48,626,	0,4367,15461,16039,20486,22035,27002,29368,36957,39305,39609,40695,41412,48907,49294,50479,51995,52833,56148,57383,62939,	1
chr1	151818745	151818746	m6AIP_SySy_peak_296	0	+	chr1	151755373	151822051	ENSMUST00000059498.11	0	+	151755566	151818713	0	20	354,46,101,40,113,154,135,106,98,126,84,84,125,166,155,154,192,166,186,3742,	0,4364,15458,16036,20483,22032,26999,29365,36954,39302,39606,40692,41409,48904,49291,50476,51992,52830,56145,62936,	1
chr1	151818745	151818746	m6AIP_SySy_peak_296	0	+	chr1	151755459	151818979	ENSMUST00000187951.6	0	+	151755566	151818713	0	20	268,46,101,40,113,154,135,106,98,126,84,84,125,166,155,100,192,166,186,670,	0,4278,15372,15950,20397,21946,26913,29279,36868,39216,39520,40606,41323,48818,49205,50387,51906,52744,56059,62850,	1
chr1	151818745	151818746	m6AIP_SySy_peak_296	0	+	chr1	151755459	151818979	ENSMUST00000191070.1	0	+	151755566	151818713	0	21	268,46,101,40,113,154,135,106,98,126,84,84,125,166,155,97,192,166,186,15,670,	0,4278,15372,15950,20397,21946,26913,29279,36868,39216,39520,40606,41323,48818,49205,50390,51906,52744,56059,57294,62850,	1
chr1	153221647	153221648	m6AIP_SySy_peak_298	0	-	chr1	153218921	153229144	ENSMUST00000161744.1	0	-	153220055	153229144	0	3	1229,115,103,	0,9813,10120,	1
chr1	153221647	153221648	m6AIP_SySy_peak_298	0	-	chr1	153218921	153332786	ENSMUST00000027752.14	0	-	153221472	153332539	0	28	2808,100,159,200,115,150,145,138,80,206,157,179,143,154,246,189,222,113,190,123,137,99,118,189,167,131,305,659,	0,4737,7462,8589,9813,10120,11800,12812,14563,15526,20333,21395,22955,23707,24309,28016,28315,30118,30643,30923,31465,31690,32155,33030,36267,39154,43468,113206,	1
chr1	153744114	153744115	m6AIP_SySy_peak_302	0	+	chr1	153740348	153745468	ENSMUST00000027748.7	0	+	153740468	153743855	0	5	164,111,62,167,1835,	0,514,1271,1614,3285,	1
chr1	155847320	155847321	m6AIP_SySy_peak_306	0	-	chr1	155844963	155973255	ENSMUST00000138762.7	0	-	155848562	155962547	0	38	3764,123,147,405,1964,83,137,161,145,209,200,161,147,88,185,197,164,126,137,141,111,164,203,187,173,142,1061,122,662,147,114,114,614,160,112,44,86,407,	0,13059,15205,15472,16684,21076,23707,26945,30358,33946,40943,49630,52471,55822,56476,57623,61525,64240,65654,66172,66924,69752,70485,77350,79601,81450,83149,86544,87825,90851,95753,99135,108190,113597,114756,116180,117511,127885,	1
chr1	155848340	155848341	m6AIP_SySy_peak_307b	0	-	chr1	155844963	155973255	ENSMUST00000138762.7	0	-	155848562	155962547	0	38	3764,123,147,405,1964,83,137,161,145,209,200,161,147,88,185,197,164,126,137,141,111,164,203,187,173,142,1061,122,662,147,114,114,614,160,112,44,86,407,	0,13059,15205,15472,16684,21076,23707,26945,30358,33946,40943,49630,52471,55822,56476,57623,61525,64240,65654,66172,66924,69752,70485,77350,79601,81450,83149,86544,87825,90851,95753,99135,108190,113597,114756,116180,117511,127885,	1
chr1	155862481	155862482	m6AIP_SySy_peak_308	0	-	chr1	155844963	155973255	ENSMUST00000138762.7	0	-	155848562	155962547	0	38	3764,123,147,405,1964,83,137,161,145,209,200,161,147,88,185,197,164,126,137,141,111,164,203,187,173,142,1061,122,662,147,114,114,614,160,112,44,86,407,	0,13059,15205,15472,16684,21076,23707,26945,30358,33946,40943,49630,52471,55822,56476,57623,61525,64240,65654,66172,66924,69752,70485,77350,79601,81450,83149,86544,87825,90851,95753,99135,108190,113597,114756,116180,117511,127885,	1
chr1	155928781	155928782	m6AIP_SySy_peak_309	0	-	chr1	155844963	155973255	ENSMUST00000138762.7	0	-	155848562	155962547	0	38	3764,123,147,405,1964,83,137,161,145,209,200,161,147,88,185,197,164,126,137,141,111,164,203,187,173,142,1061,122,662,147,114,114,614,160,112,44,86,407,	0,13059,15205,15472,16684,21076,23707,26945,30358,33946,40943,49630,52471,55822,56476,57623,61525,64240,65654,66172,66924,69752,70485,77350,79601,81450,83149,86544,87825,90851,95753,99135,108190,113597,114756,116180,117511,127885,	1
chr1	155933226	155933227	m6AIP_SySy_peak_310	0	-	chr1	155844963	155973255	ENSMUST00000138762.7	0	-	155848562	155962547	0	38	3764,123,147,405,1964,83,137,161,145,209,200,161,147,88,185,197,164,126,137,141,111,164,203,187,173,142,1061,122,662,147,114,114,614,160,112,44,86,407,	0,13059,15205,15472,16684,21076,23707,26945,30358,33946,40943,49630,52471,55822,56476,57623,61525,64240,65654,66172,66924,69752,70485,77350,79601,81450,83149,86544,87825,90851,95753,99135,108190,113597,114756,116180,117511,127885,	1
chr1	155953259	155953260	m6AIP_SySy_peak_311a	0	-	chr1	155844963	155973255	ENSMUST00000138762.7	0	-	155848562	155962547	0	38	3764,123,147,405,1964,83,137,161,145,209,200,161,147,88,185,197,164,126,137,141,111,164,203,187,173,142,1061,122,662,147,114,114,614,160,112,44,86,407,	0,13059,15205,15472,16684,21076,23707,26945,30358,33946,40943,49630,52471,55822,56476,57623,61525,64240,65654,66172,66924,69752,70485,77350,79601,81450,83149,86544,87825,90851,95753,99135,108190,113597,114756,116180,117511,127885,	1
chr1	155953259	155953260	m6AIP_SySy_peak_311a	0	-	chr1	155935869	155972890	ENSMUST00000124495.2	0	-	155935869	155959768	0	8	92,114,114,614,160,112,86,42,	0,4847,8229,17284,22691,23850,26605,36979,	1
chr1	155953456	155953457	m6AIP_SySy_peak_311b	0	-	chr1	155844963	155973255	ENSMUST00000138762.7	0	-	155848562	155962547	0	38	3764,123,147,405,1964,83,137,161,145,209,200,161,147,88,185,197,164,126,137,141,111,164,203,187,173,142,1061,122,662,147,114,114,614,160,112,44,86,407,	0,13059,15205,15472,16684,21076,23707,26945,30358,33946,40943,49630,52471,55822,56476,57623,61525,64240,65654,66172,66924,69752,70485,77350,79601,81450,83149,86544,87825,90851,95753,99135,108190,113597,114756,116180,117511,127885,	1
chr1	155953456	155953457	m6AIP_SySy_peak_311b	0	-	chr1	155935869	155972890	ENSMUST00000124495.2	0	-	155935869	155959768	0	8	92,114,114,614,160,112,86,42,	0,4847,8229,17284,22691,23850,26605,36979,	1
chr1	156007212	156007213	m6AIP_SySy_peak_312	0	-	chr1	156004598	156034817	ENSMUST00000169241.7	0	-	156006924	156031471	0	10	3111,57,69,42,81,39,45,60,75,137,	0,8719,12912,13619,17701,18550,25788,26815,29127,30082,	1
chr1	156007212	156007213	m6AIP_SySy_peak_312	0	-	chr1	156004613	156036427	ENSMUST00000097527.9	0	-	156006924	156036235	0	10	3096,57,69,42,81,39,45,60,75,670,	0,8704,12897,13604,17686,18535,25773,26800,29112,31144,	1
chr1	156007212	156007213	m6AIP_SySy_peak_312	0	-	chr1	156006233	156036480	ENSMUST00000136331.7	0	-	156018217	156036235	0	11	1476,57,69,42,56,81,39,45,60,75,723,	0,7084,11277,11984,13734,16066,16915,24153,25180,27492,29524,	1
chr1	156007212	156007213	m6AIP_SySy_peak_312	0	-	chr1	156006780	156036480	ENSMUST00000027738.13	0	-	156006924	156036235	0	7	929,81,39,45,60,75,723,	0,15519,16368,23606,24633,26945,28977,	1
chr1	156065069	156065070	m6AIP_SySy_peak_314a	0	+	chr1	156035402	156068861	ENSMUST00000111757.9	0	+	156059520	156065458	0	7	706,60,330,177,582,102,4161,	0,5672,15891,24008,26185,28190,29298,	1
chr1	156065069	156065070	m6AIP_SySy_peak_314a	0	+	chr1	156040889	156068861	ENSMUST00000060404.4	0	+	156059520	156065458	0	5	113,177,582,102,4161,	0,18521,20698,22703,23811,	1
chr1	156065352	156065353	m6AIP_SySy_peak_314b	0	+	chr1	156035402	156068861	ENSMUST00000111757.9	0	+	156059520	156065458	0	7	706,60,330,177,582,102,4161,	0,5672,15891,24008,26185,28190,29298,	1
chr1	156065352	156065353	m6AIP_SySy_peak_314b	0	+	chr1	156040889	156068861	ENSMUST00000060404.4	0	+	156059520	156065458	0	5	113,177,582,102,4161,	0,18521,20698,22703,23811,	1
chr1	156065745	156065746	m6AIP_SySy_peak_314c	0	+	chr1	156035402	156068861	ENSMUST00000111757.9	0	+	156059520	156065458	0	7	706,60,330,177,582,102,4161,	0,5672,15891,24008,26185,28190,29298,	1
chr1	156065745	156065746	m6AIP_SySy_peak_314c	0	+	chr1	156040889	156068861	ENSMUST00000060404.4	0	+	156059520	156065458	0	5	113,177,582,102,4161,	0,18521,20698,22703,23811,	1
chr1	156641726	156641727	m6AIP_SySy_peak_315a	0	+	chr1	156558986	156649568	ENSMUST00000166172.8	0	+	156559048	156642716	0	13	219,63,171,296,273,85,178,185,153,90,174,237,8027,	0,61852,63498,66301,70866,72358,74093,74766,76078,77831,81452,82006,82555,	1
chr1	156641726	156641727	m6AIP_SySy_peak_315a	0	+	chr1	156559048	156642716	ENSMUST00000027888.12	0	+	156559048	156642716	0	12	157,63,171,296,273,85,178,185,153,90,174,1724,	0,61790,63436,66239,70804,72296,74031,74704,76016,77769,81390,81944,	1
chr1	156642069	156642070	m6AIP_SySy_peak_315b	0	+	chr1	156558986	156649568	ENSMUST00000166172.8	0	+	156559048	156642716	0	13	219,63,171,296,273,85,178,185,153,90,174,237,8027,	0,61852,63498,66301,70866,72358,74093,74766,76078,77831,81452,82006,82555,	1
chr1	156642069	156642070	m6AIP_SySy_peak_315b	0	+	chr1	156559048	156642716	ENSMUST00000027888.12	0	+	156559048	156642716	0	12	157,63,171,296,273,85,178,185,153,90,174,1724,	0,61790,63436,66239,70804,72296,74031,74704,76016,77769,81390,81944,	1
chr1	156642300	156642301	m6AIP_SySy_peak_316a	0	+	chr1	156558986	156649568	ENSMUST00000166172.8	0	+	156559048	156642716	0	13	219,63,171,296,273,85,178,185,153,90,174,237,8027,	0,61852,63498,66301,70866,72358,74093,74766,76078,77831,81452,82006,82555,	1
chr1	156642300	156642301	m6AIP_SySy_peak_316a	0	+	chr1	156559048	156642716	ENSMUST00000027888.12	0	+	156559048	156642716	0	12	157,63,171,296,273,85,178,185,153,90,174,1724,	0,61790,63436,66239,70804,72296,74031,74704,76016,77769,81390,81944,	1
chr1	156642597	156642598	m6AIP_SySy_peak_316b	0	+	chr1	156558986	156649568	ENSMUST00000166172.8	0	+	156559048	156642716	0	13	219,63,171,296,273,85,178,185,153,90,174,237,8027,	0,61852,63498,66301,70866,72358,74093,74766,76078,77831,81452,82006,82555,	1
chr1	156642597	156642598	m6AIP_SySy_peak_316b	0	+	chr1	156559048	156642716	ENSMUST00000027888.12	0	+	156559048	156642716	0	12	157,63,171,296,273,85,178,185,153,90,174,1724,	0,61790,63436,66239,70804,72296,74031,74704,76016,77769,81390,81944,	1
chr1	156655140	156655141	m6AIP_SySy_peak_317	0	-	chr1	156653616	156674325	ENSMUST00000156861.7	0	-	156673518	156674305	0	6	2327,125,179,266,408,240,	0,2855,12982,15754,19622,20469,	1
chr1	156655140	156655141	m6AIP_SySy_peak_317	0	-	chr1	156653616	156674356	ENSMUST00000079625.10	0	-	156655692	156674305	0	6	2327,125,179,266,117,271,	0,2855,12982,15754,19913,20469,	1
chr1	156655140	156655141	m6AIP_SySy_peak_317	0	-	chr1	156653616	156674356	ENSMUST00000150557.7	0	-	156666712	156674305	0	7	2327,125,179,70,266,117,271,	0,2855,12982,15497,15754,19913,20469,	1
chr1	156655140	156655141	m6AIP_SySy_peak_317	0	-	chr1	156655022	156674314	ENSMUST00000122242.7	0	-	156655692	156674305	0	7	217,617,125,179,266,117,229,	0,304,1449,11576,14348,18507,19063,	1
chr1	156655140	156655141	m6AIP_SySy_peak_317	0	-	chr1	156655022	156674314	ENSMUST00000188964.6	0	-	156655692	156674305	0	7	217,617,125,179,266,117,229,	0,304,1449,11576,14348,18507,19063,	1
chr1	156705787	156705788	m6AIP_SySy_peak_319a	0	-	chr1	156678531	156719072	ENSMUST00000122424.7	0	-	156681410	156706044	0	9	3111,60,192,172,110,87,500,93,207,	0,7659,8824,11945,20195,23867,27136,38356,40334,	1
chr1	156705787	156705788	m6AIP_SySy_peak_319a	0	-	chr1	156678570	156719086	ENSMUST00000086153.7	0	-	156681410	156706044	0	8	3072,60,192,172,110,87,500,221,	0,7620,8785,11906,20156,23828,27097,40295,	1
chr1	156705787	156705788	m6AIP_SySy_peak_319a	0	-	chr1	156701641	156716982	ENSMUST00000147931.1	0	-	156716982	156716982	0	2	4526,95,	0,15246,	1
chr1	156705919	156705920	m6AIP_SySy_peak_319b	0	-	chr1	156678531	156719072	ENSMUST00000122424.7	0	-	156681410	156706044	0	9	3111,60,192,172,110,87,500,93,207,	0,7659,8824,11945,20195,23867,27136,38356,40334,	1
chr1	156705919	156705920	m6AIP_SySy_peak_319b	0	-	chr1	156678570	156719086	ENSMUST00000086153.7	0	-	156681410	156706044	0	8	3072,60,192,172,110,87,500,221,	0,7620,8785,11906,20156,23828,27097,40295,	1
chr1	156705919	156705920	m6AIP_SySy_peak_319b	0	-	chr1	156701641	156716982	ENSMUST00000147931.1	0	-	156716982	156716982	0	2	4526,95,	0,15246,	1
chr1	161019616	161019617	m6AIP_SySy_peak_320a	0	-	chr1	161002921	161034849	ENSMUST00000162226.8	0	-	161019920	161032733	0	5	17485,100,960,197,72,	0,26720,28883,31166,31856,	1
chr1	161019616	161019617	m6AIP_SySy_peak_320a	0	-	chr1	161008793	161034849	ENSMUST00000163079.8	0	-	161019920	161032733	0	7	698,137,923,100,957,197,72,	0,4091,10690,20848,23011,25294,25984,	1
chr1	161019616	161019617	m6AIP_SySy_peak_320a	0	-	chr1	161008799	161034834	ENSMUST00000160056.8	0	-	161019920	161032733	0	6	692,923,100,960,197,57,	0,10684,20842,23005,25288,25978,	1
chr1	161019616	161019617	m6AIP_SySy_peak_320a	0	-	chr1	161017755	161034259	ENSMUST00000172044.7	0	-	161019920	161032733	0	4	2651,100,960,172,	0,11886,14049,16332,	1
chr1	161019616	161019617	m6AIP_SySy_peak_320a	0	-	chr1	161019258	161034848	ENSMUST00000159250.8	0	-	161019920	161032733	0	5	1148,100,957,197,71,	0,10383,12546,14829,15519,	1
chr1	161019616	161019617	m6AIP_SySy_peak_320a	0	-	chr1	161019422	161034284	ENSMUST00000171748.2	0	-	161020402	161032733	0	3	984,960,197,	0,12382,14665,	1
chr1	161019859	161019860	m6AIP_SySy_peak_320b	0	-	chr1	161002921	161034849	ENSMUST00000162226.8	0	-	161019920	161032733	0	5	17485,100,960,197,72,	0,26720,28883,31166,31856,	1
chr1	161019859	161019860	m6AIP_SySy_peak_320b	0	-	chr1	161008793	161034849	ENSMUST00000163079.8	0	-	161019920	161032733	0	7	698,137,923,100,957,197,72,	0,4091,10690,20848,23011,25294,25984,	1
chr1	161019859	161019860	m6AIP_SySy_peak_320b	0	-	chr1	161008799	161034834	ENSMUST00000160056.8	0	-	161019920	161032733	0	6	692,923,100,960,197,57,	0,10684,20842,23005,25288,25978,	1
chr1	161019859	161019860	m6AIP_SySy_peak_320b	0	-	chr1	161017755	161034259	ENSMUST00000172044.7	0	-	161019920	161032733	0	4	2651,100,960,172,	0,11886,14049,16332,	1
chr1	161019859	161019860	m6AIP_SySy_peak_320b	0	-	chr1	161019258	161034848	ENSMUST00000159250.8	0	-	161019920	161032733	0	5	1148,100,957,197,71,	0,10383,12546,14829,15519,	1
chr1	161019859	161019860	m6AIP_SySy_peak_320b	0	-	chr1	161019422	161034284	ENSMUST00000171748.2	0	-	161020402	161032733	0	3	984,960,197,	0,12382,14665,	1
chr1	161032028	161032029	m6AIP_SySy_peak_321	0	-	chr1	161002921	161034849	ENSMUST00000162226.8	0	-	161019920	161032733	0	5	17485,100,960,197,72,	0,26720,28883,31166,31856,	1
chr1	161032028	161032029	m6AIP_SySy_peak_321	0	-	chr1	161008793	161034849	ENSMUST00000163079.8	0	-	161019920	161032733	0	7	698,137,923,100,957,197,72,	0,4091,10690,20848,23011,25294,25984,	1
chr1	161032028	161032029	m6AIP_SySy_peak_321	0	-	chr1	161008799	161034834	ENSMUST00000160056.8	0	-	161019920	161032733	0	6	692,923,100,960,197,57,	0,10684,20842,23005,25288,25978,	1
chr1	161032028	161032029	m6AIP_SySy_peak_321	0	-	chr1	161017755	161034259	ENSMUST00000172044.7	0	-	161019920	161032733	0	4	2651,100,960,172,	0,11886,14049,16332,	1
chr1	161032028	161032029	m6AIP_SySy_peak_321	0	-	chr1	161019258	161034848	ENSMUST00000159250.8	0	-	161019920	161032733	0	5	1148,100,957,197,71,	0,10383,12546,14829,15519,	1
chr1	161032028	161032029	m6AIP_SySy_peak_321	0	-	chr1	161019422	161034284	ENSMUST00000171748.2	0	-	161020402	161032733	0	3	984,960,197,	0,12382,14665,	1
chr1	161032536	161032537	m6AIP_SySy_peak_322b	0	-	chr1	161032437	161034816	ENSMUST00000177003.1	0	-	161032437	161032733	0	2	324,39,	0,2340,	1
chr1	161032536	161032537	m6AIP_SySy_peak_322b	0	-	chr1	161002921	161034849	ENSMUST00000162226.8	0	-	161019920	161032733	0	5	17485,100,960,197,72,	0,26720,28883,31166,31856,	1
chr1	161032536	161032537	m6AIP_SySy_peak_322b	0	-	chr1	161008793	161034849	ENSMUST00000163079.8	0	-	161019920	161032733	0	7	698,137,923,100,957,197,72,	0,4091,10690,20848,23011,25294,25984,	1
chr1	161032536	161032537	m6AIP_SySy_peak_322b	0	-	chr1	161008799	161034834	ENSMUST00000160056.8	0	-	161019920	161032733	0	6	692,923,100,960,197,57,	0,10684,20842,23005,25288,25978,	1
chr1	161032536	161032537	m6AIP_SySy_peak_322b	0	-	chr1	161017755	161034259	ENSMUST00000172044.7	0	-	161019920	161032733	0	4	2651,100,960,172,	0,11886,14049,16332,	1
chr1	161032536	161032537	m6AIP_SySy_peak_322b	0	-	chr1	161019258	161034848	ENSMUST00000159250.8	0	-	161019920	161032733	0	5	1148,100,957,197,71,	0,10383,12546,14829,15519,	1
chr1	161032536	161032537	m6AIP_SySy_peak_322b	0	-	chr1	161019422	161034284	ENSMUST00000171748.2	0	-	161020402	161032733	0	3	984,960,197,	0,12382,14665,	1
chr1	161032669	161032670	m6AIP_SySy_peak_322c	0	-	chr1	161032437	161034816	ENSMUST00000177003.1	0	-	161032437	161032733	0	2	324,39,	0,2340,	1
chr1	161032669	161032670	m6AIP_SySy_peak_322c	0	-	chr1	161002921	161034849	ENSMUST00000162226.8	0	-	161019920	161032733	0	5	17485,100,960,197,72,	0,26720,28883,31166,31856,	1
chr1	161032669	161032670	m6AIP_SySy_peak_322c	0	-	chr1	161008793	161034849	ENSMUST00000163079.8	0	-	161019920	161032733	0	7	698,137,923,100,957,197,72,	0,4091,10690,20848,23011,25294,25984,	1
chr1	161032669	161032670	m6AIP_SySy_peak_322c	0	-	chr1	161008799	161034834	ENSMUST00000160056.8	0	-	161019920	161032733	0	6	692,923,100,960,197,57,	0,10684,20842,23005,25288,25978,	1
chr1	161032669	161032670	m6AIP_SySy_peak_322c	0	-	chr1	161017755	161034259	ENSMUST00000172044.7	0	-	161019920	161032733	0	4	2651,100,960,172,	0,11886,14049,16332,	1
chr1	161032669	161032670	m6AIP_SySy_peak_322c	0	-	chr1	161019258	161034848	ENSMUST00000159250.8	0	-	161019920	161032733	0	5	1148,100,957,197,71,	0,10383,12546,14829,15519,	1
chr1	161032669	161032670	m6AIP_SySy_peak_322c	0	-	chr1	161019422	161034284	ENSMUST00000171748.2	0	-	161020402	161032733	0	3	984,960,197,	0,12382,14665,	1
chr1	161109404	161109405	m6AIP_SySy_peak_329	0	-	chr1	161088374	161131511	ENSMUST00000111611.7	0	-	161090426	161130396	0	12	2137,107,209,134,144,184,116,95,159,574,64,149,	0,5306,7154,9888,10767,13076,14604,17026,18332,20847,42014,42988,	1
chr1	161109404	161109405	m6AIP_SySy_peak_329	0	-	chr1	161088374	161131511	ENSMUST00000140905.7	0	-	161131511	161131511	0	11	2137,107,209,1023,184,116,95,159,574,64,149,	0,5306,7154,9888,13076,14604,17026,18332,20847,42014,42988,	1
chr1	161109404	161109405	m6AIP_SySy_peak_329	0	-	chr1	161088379	161131428	ENSMUST00000117467.6	0	-	161090426	161130396	0	13	745,598,107,209,134,144,184,116,95,159,574,64,66,	0,1534,5301,7149,9883,10762,13071,14599,17021,18327,20842,42009,42983,	1
chr1	161109404	161109405	m6AIP_SySy_peak_329	0	-	chr1	161096444	161131511	ENSMUST00000148952.7	0	-	161131511	161131511	0	8	2841,184,116,95,159,574,64,149,	0,5006,6534,8956,10262,12777,33944,34918,	1
chr1	161109404	161109405	m6AIP_SySy_peak_329	0	-	chr1	161106947	161131442	ENSMUST00000145736.2	0	-	161131442	161131442	0	3	2848,64,80,	0,23441,24415,	1
chr1	161818460	161818461	m6AIP_SySy_peak_330a	0	-	chr1	161816113	161876682	ENSMUST00000048377.10	0	-	161818365	161876372	0	24	2696,56,92,155,105,88,1158,91,69,66,92,56,21,106,108,68,137,124,151,138,155,111,112,372,	0,4281,11543,12042,13122,17302,17922,21605,22640,27888,28675,29189,29446,31091,32528,36161,36697,37601,40707,41230,43236,46078,47800,60197,	1
chr1	161818597	161818598	m6AIP_SySy_peak_330b	0	-	chr1	161816113	161876682	ENSMUST00000048377.10	0	-	161818365	161876372	0	24	2696,56,92,155,105,88,1158,91,69,66,92,56,21,106,108,68,137,124,151,138,155,111,112,372,	0,4281,11543,12042,13122,17302,17922,21605,22640,27888,28675,29189,29446,31091,32528,36161,36697,37601,40707,41230,43236,46078,47800,60197,	1
chr1	161834242	161834243	m6AIP_SySy_peak_331	0	-	chr1	161816113	161876682	ENSMUST00000048377.10	0	-	161818365	161876372	0	24	2696,56,92,155,105,88,1158,91,69,66,92,56,21,106,108,68,137,124,151,138,155,111,112,372,	0,4281,11543,12042,13122,17302,17922,21605,22640,27888,28675,29189,29446,31091,32528,36161,36697,37601,40707,41230,43236,46078,47800,60197,	1
chr1	161834896	161834897	m6AIP_SySy_peak_332	0	-	chr1	161816113	161876682	ENSMUST00000048377.10	0	-	161818365	161876372	0	24	2696,56,92,155,105,88,1158,91,69,66,92,56,21,106,108,68,137,124,151,138,155,111,112,372,	0,4281,11543,12042,13122,17302,17922,21605,22640,27888,28675,29189,29446,31091,32528,36161,36697,37601,40707,41230,43236,46078,47800,60197,	1
chr1	162534200	162534201	m6AIP_SySy_peak_333	0	-	chr1	162532126	162548551	ENSMUST00000028017.15	0	-	162534275	162548256	0	8	2424,132,213,168,196,200,760,448,	0,3715,4992,6705,10131,12059,13641,15977,	1
chr1	162534200	162534201	m6AIP_SySy_peak_333	0	-	chr1	162533678	162548522	ENSMUST00000159817.8	0	-	162542383	162548256	0	8	872,132,213,168,196,200,282,419,	0,2163,3440,5153,8579,10507,12567,14425,	1
chr1	163386324	163386325	m6AIP_SySy_peak_338	0	-	chr1	163384907	163403669	ENSMUST00000045138.5	0	-	163386252	163403583	0	5	1790,141,102,358,147,	0,7502,9683,11904,18615,	1
chr1	163386324	163386325	m6AIP_SySy_peak_338	0	-	chr1	163384911	163403656	ENSMUST00000186402.1	0	-	163394629	163403583	0	6	1786,141,138,102,362,134,	0,7498,8677,9679,11896,18611,	1
chr1	163952350	163952351	m6AIP_SySy_peak_339a	0	+	chr1	163951212	163953802	ENSMUST00000162920.1	0	+	163953802	163953802	0	2	1404,421,	0,2169,	1
chr1	163952350	163952351	m6AIP_SySy_peak_339a	0	+	chr1	163929099	163954702	ENSMUST00000161908.7	0	+	163933528	163953438	0	14	235,215,186,114,57,103,112,78,140,146,172,159,680,1321,	0,4379,5532,7318,9640,10781,12007,14724,15696,17103,20042,21468,22837,24282,	1
chr1	163952350	163952351	m6AIP_SySy_peak_339a	0	+	chr1	163929764	163955126	ENSMUST00000027876.10	0	+	163933528	163953438	0	14	422,215,186,114,57,103,112,78,140,185,172,159,680,1745,	0,3714,4867,6653,8975,10116,11342,14059,15031,16399,19377,20803,22172,23617,	1
chr1	163952350	163952351	m6AIP_SySy_peak_339a	0	+	chr1	163929789	163955110	ENSMUST00000170359.7	0	+	163933528	163953438	0	14	397,215,186,114,57,103,112,78,140,146,172,159,680,1729,	0,3689,4842,6628,8950,10091,11317,14034,15006,16413,19352,20778,22147,23592,	1
chr1	163952350	163952351	m6AIP_SySy_peak_339a	0	+	chr1	163929804	163955109	ENSMUST00000162234.1	0	+	163933528	163936427	0	14	382,215,125,114,57,103,198,78,140,185,172,159,680,1728,	0,3674,4888,6613,8935,10076,11216,14019,14991,16359,19337,20763,22132,23577,	1
chr1	163952350	163952351	m6AIP_SySy_peak_339a	0	+	chr1	163941114	163955114	ENSMUST00000159516.1	0	+	163941114	163954752	0	3	104,50,391,	0,2709,13609,	1
chr1	163952512	163952513	m6AIP_SySy_peak_339b	0	+	chr1	163951212	163953802	ENSMUST00000162920.1	0	+	163953802	163953802	0	2	1404,421,	0,2169,	1
chr1	163952512	163952513	m6AIP_SySy_peak_339b	0	+	chr1	163929099	163954702	ENSMUST00000161908.7	0	+	163933528	163953438	0	14	235,215,186,114,57,103,112,78,140,146,172,159,680,1321,	0,4379,5532,7318,9640,10781,12007,14724,15696,17103,20042,21468,22837,24282,	1
chr1	163952512	163952513	m6AIP_SySy_peak_339b	0	+	chr1	163929764	163955126	ENSMUST00000027876.10	0	+	163933528	163953438	0	14	422,215,186,114,57,103,112,78,140,185,172,159,680,1745,	0,3714,4867,6653,8975,10116,11342,14059,15031,16399,19377,20803,22172,23617,	1
chr1	163952512	163952513	m6AIP_SySy_peak_339b	0	+	chr1	163929789	163955110	ENSMUST00000170359.7	0	+	163933528	163953438	0	14	397,215,186,114,57,103,112,78,140,146,172,159,680,1729,	0,3689,4842,6628,8950,10091,11317,14034,15006,16413,19352,20778,22147,23592,	1
chr1	163952512	163952513	m6AIP_SySy_peak_339b	0	+	chr1	163929804	163955109	ENSMUST00000162234.1	0	+	163933528	163936427	0	14	382,215,125,114,57,103,198,78,140,185,172,159,680,1728,	0,3674,4888,6613,8935,10076,11216,14019,14991,16359,19337,20763,22132,23577,	1
chr1	163952512	163952513	m6AIP_SySy_peak_339b	0	+	chr1	163941114	163955114	ENSMUST00000159516.1	0	+	163941114	163954752	0	3	104,50,391,	0,2709,13609,	1
chr1	165310883	165310884	m6AIP_SySy_peak_347	0	+	chr1	165295788	165321797	ENSMUST00000178700.7	0	+	165295881	165321701	0	6	100,415,725,105,120,362,	0,10389,14480,21451,22960,25647,	1
chr1	165310883	165310884	m6AIP_SySy_peak_347	0	+	chr1	165302622	165326745	ENSMUST00000111450.2	0	+	165306221	165321701	0	6	187,415,725,105,120,5310,	0,3555,7646,14617,16126,18813,	1
chr1	165321644	165321645	m6AIP_SySy_peak_348	0	+	chr1	165295788	165321797	ENSMUST00000178700.7	0	+	165295881	165321701	0	6	100,415,725,105,120,362,	0,10389,14480,21451,22960,25647,	1
chr1	165321644	165321645	m6AIP_SySy_peak_348	0	+	chr1	165302622	165326745	ENSMUST00000111450.2	0	+	165306221	165321701	0	6	187,415,725,105,120,5310,	0,3555,7646,14617,16126,18813,	1
chr1	165875453	165875454	m6AIP_SySy_peak_351b	0	-	chr1	165865153	165934948	ENSMUST00000111427.8	0	-	165875737	165934831	0	17	10895,89,346,72,106,180,146,142,174,95,127,189,123,54,101,66,145,	0,11823,14976,17893,26656,29751,31283,32471,36986,41531,43726,46134,48073,49956,51768,66508,69650,	1
chr1	165875453	165875454	m6AIP_SySy_peak_351b	0	-	chr1	165875422	165913283	ENSMUST00000159212.8	0	-	165875424	165913283	0	12	94,89,346,106,180,146,142,174,95,127,189,57,	0,1554,4707,16387,19482,21014,22202,26717,31262,33457,35865,37804,	1
chr1	165875453	165875454	m6AIP_SySy_peak_351b	0	-	chr1	165865153	166002678	ENSMUST00000160260.8	0	-	165875737	166002622	0	17	10895,89,346,72,106,180,146,142,174,95,127,189,123,54,101,66,117,	0,11823,14976,17893,26656,29751,31283,32471,36986,41531,43726,46134,48073,49956,51768,66508,137408,	1
chr1	166098486	166098487	m6AIP_SySy_peak_352	0	-	chr1	166098147	166127922	ENSMUST00000192369.5	0	-	166098624	166127179	0	6	3239,218,232,95,130,131,	0,9825,11904,13883,28922,29644,	1
chr1	166098486	166098487	m6AIP_SySy_peak_352	0	-	chr1	166098152	166127896	ENSMUST00000085992.3	0	-	166098624	166127179	0	6	3234,218,232,95,134,105,	0,9820,11899,13878,28917,29639,	1
chr1	166165933	166165934	m6AIP_SySy_peak_354a	0	+	chr1	166130237	166166510	ENSMUST00000060833.13	0	+	166130561	166165279	0	7	367,155,217,156,120,136,1364,	0,16401,22330,27275,33535,34342,34909,	1
chr1	166165933	166165934	m6AIP_SySy_peak_354a	0	+	chr1	166130466	166166509	ENSMUST00000166860.1	0	+	166130561	166165279	0	8	138,155,217,156,120,136,150,1155,	0,16172,22101,27046,33306,34113,34680,34888,	1
chr1	166166233	166166234	m6AIP_SySy_peak_354b	0	+	chr1	166130237	166166510	ENSMUST00000060833.13	0	+	166130561	166165279	0	7	367,155,217,156,120,136,1364,	0,16401,22330,27275,33535,34342,34909,	1
chr1	166166233	166166234	m6AIP_SySy_peak_354b	0	+	chr1	166130466	166166509	ENSMUST00000166860.1	0	+	166130561	166165279	0	8	138,155,217,156,120,136,150,1155,	0,16172,22101,27046,33306,34113,34680,34888,	1
chr1	167226213	167226214	m6AIP_SySy_peak_356	0	-	chr1	167222882	167285320	ENSMUST00000053686.8	0	-	167226381	167284874	0	7	3639,49,98,143,97,160,545,	0,4849,7010,11809,13720,14606,61893,	1
chr1	167226213	167226214	m6AIP_SySy_peak_356	0	-	chr1	167225840	167284884	ENSMUST00000192702.5	0	-	167229953	167284874	0	6	681,49,98,97,160,109,	0,1891,4052,10762,11648,58935,	1
chr1	170960803	170960804	m6AIP_SySy_peak_359	0	-	chr1	170960733	170961630	ENSMUST00000161503.1	0	-	170961630	170961630	0	2	367,435,	0,462,	1
chr1	170960803	170960804	m6AIP_SySy_peak_359	0	-	chr1	170958616	170976127	ENSMUST00000027966.13	0	-	170961013	170976003	0	8	2484,38,141,123,255,255,21,227,	0,2579,4708,7085,7829,9363,10857,17284,	1
chr1	170960803	170960804	m6AIP_SySy_peak_359	0	-	chr1	170960557	170976127	ENSMUST00000081103.11	0	-	170961013	170976003	0	7	543,38,123,255,255,21,227,	0,638,5144,5888,7422,8916,15343,	1
chr1	170960803	170960804	m6AIP_SySy_peak_359	0	-	chr1	170960768	170976547	ENSMUST00000159969.7	0	-	170961013	170976003	0	10	332,38,141,123,255,255,21,147,155,111,	0,427,2556,4933,5677,7211,8705,15132,15422,15668,	1
chr1	171341072	171341073	m6AIP_SySy_peak_362	0	+	chr1	171329144	171342331	ENSMUST00000111300.7	0	+	171338315	171341204	0	6	382,33,389,108,147,1504,	0,2108,9107,9678,11048,11683,	1
chr1	171341072	171341073	m6AIP_SySy_peak_362	0	+	chr1	171329398	171342325	ENSMUST00000111299.7	0	+	171338315	171341204	0	6	128,52,389,108,147,1498,	0,1835,8853,9424,10794,11429,	1
chr1	171341072	171341073	m6AIP_SySy_peak_362	0	+	chr1	171329407	171341682	ENSMUST00000064950.10	0	+	171338315	171341204	0	5	119,389,108,147,855,	0,8844,9415,10785,11420,	1
chr1	171341072	171341073	m6AIP_SySy_peak_362	0	+	chr1	171331425	171341616	ENSMUST00000097467.7	0	+	171338315	171341204	0	5	173,389,108,147,789,	0,6826,7397,8767,9402,	1
chr1	171342432	171342433	m6AIP_SySy_peak_363b	0	-	chr1	171338007	171345482	ENSMUST00000146428.7	0	-	171345482	171345482	0	5	630,111,126,134,1195,	0,3005,5430,5686,6280,	1
chr1	171342432	171342433	m6AIP_SySy_peak_363b	0	-	chr1	171338007	171345628	ENSMUST00000111296.7	0	-	171338622	171345569	0	7	630,126,134,104,252,87,61,	0,5430,5686,6056,6280,6906,7560,	1
chr1	171342432	171342433	m6AIP_SySy_peak_363b	0	-	chr1	171340570	171345646	ENSMUST00000111289.7	0	-	171342530	171344529	0	7	2227,126,134,104,252,87,111,	0,2867,3123,3493,3717,4343,4965,	1
chr1	171342432	171342433	m6AIP_SySy_peak_363b	0	-	chr1	171341328	171345640	ENSMUST00000141357.1	0	-	171345640	171345640	0	5	1469,126,134,476,727,	0,2109,2365,2735,3585,	1
chr1	171342432	171342433	m6AIP_SySy_peak_363b	0	-	chr1	171342243	171345645	ENSMUST00000111295.7	0	-	171342530	171345569	0	7	554,126,134,104,252,87,78,	0,1194,1450,1820,2044,2670,3324,	1
chr1	171418241	171418242	m6AIP_SySy_peak_364a	0	+	chr1	171411312	171419142	ENSMUST00000161241.7	0	+	171414521	171418121	0	10	128,93,50,116,102,196,88,59,224,1111,	0,3124,4192,4402,4822,5497,5929,6160,6328,6719,	1
chr1	171418241	171418242	m6AIP_SySy_peak_364a	0	+	chr1	171411383	171418757	ENSMUST00000160486.7	0	+	171414521	171417912	0	9	57,93,50,116,102,196,88,59,1117,	0,3053,4121,4331,4751,5426,5858,6089,6257,	1
chr1	171418241	171418242	m6AIP_SySy_peak_364a	0	+	chr1	171411680	171418743	ENSMUST00000167546.1	0	+	171414521	171418121	0	10	182,93,50,116,102,196,88,59,224,712,	0,2756,3824,4034,4454,5129,5561,5792,5960,6351,	1
chr1	171418241	171418242	m6AIP_SySy_peak_364a	0	+	chr1	171417459	171418431	ENSMUST00000159371.1	0	+	171418431	171418431	0	3	72,224,400,	0,181,572,	1
chr1	171418520	171418521	m6AIP_SySy_peak_364b	0	+	chr1	171411312	171419142	ENSMUST00000161241.7	0	+	171414521	171418121	0	10	128,93,50,116,102,196,88,59,224,1111,	0,3124,4192,4402,4822,5497,5929,6160,6328,6719,	1
chr1	171418520	171418521	m6AIP_SySy_peak_364b	0	+	chr1	171411383	171418757	ENSMUST00000160486.7	0	+	171414521	171417912	0	9	57,93,50,116,102,196,88,59,1117,	0,3053,4121,4331,4751,5426,5858,6089,6257,	1
chr1	171418520	171418521	m6AIP_SySy_peak_364b	0	+	chr1	171411680	171418743	ENSMUST00000167546.1	0	+	171414521	171418121	0	10	182,93,50,116,102,196,88,59,224,712,	0,2756,3824,4034,4454,5129,5561,5792,5960,6351,	1
chr1	171463694	171463695	m6AIP_SySy_peak_365	0	+	chr1	171437534	171464603	ENSMUST00000043839.4	0	+	171437640	171463094	0	10	167,69,108,147,206,103,108,13,52,1545,	0,22828,23003,23294,23666,24028,24270,25068,25354,25524,	1
chr1	172066535	172066536	m6AIP_SySy_peak_368	0	-	chr1	172066012	172082795	ENSMUST00000003550.10	0	-	172066673	172082682	0	17	784,213,155,88,96,103,173,78,105,153,110,151,146,122,124,105,195,	0,1318,1776,2173,2549,2749,3963,5238,5452,6108,6453,6764,8260,8902,9392,15199,16588,	1
chr1	172066535	172066536	m6AIP_SySy_peak_368	0	-	chr1	172066012	172082795	ENSMUST00000140643.7	0	-	172075738	172082682	0	18	784,213,155,88,96,103,173,78,105,153,110,151,146,122,124,115,105,195,	0,1318,1776,2173,2549,2749,3963,5238,5452,6108,6453,6764,8260,8902,9392,9613,15199,16588,	1
chr1	172066535	172066536	m6AIP_SySy_peak_368	0	-	chr1	172066012	172082795	ENSMUST00000146137.7	0	-	172075034	172082682	0	16	784,213,155,88,96,103,173,78,105,153,110,151,146,122,105,195,	0,1318,1776,2173,2549,2749,3963,5238,5452,6108,6453,6764,8260,8902,15199,16588,	1
chr1	172172433	172172434	m6AIP_SySy_peak_369a	0	+	chr1	172148083	172194794	ENSMUST00000193638.5	0	+	172165866	172188941	0	14	85,73,71,653,141,95,111,73,108,131,236,120,117,239,	0,1165,17764,24245,25859,27399,31823,38212,39269,40855,42760,44434,45701,46472,	1
chr1	172172433	172172434	m6AIP_SySy_peak_369a	0	+	chr1	172148088	172188581	ENSMUST00000195394.5	0	+	172188581	172188581	0	10	80,73,71,653,141,95,111,73,58,1229,	0,1160,17759,24240,25854,27394,31818,38207,38766,39264,	1
chr1	172172433	172172434	m6AIP_SySy_peak_369a	0	+	chr1	172148117	172195507	ENSMUST00000191689.5	0	+	172165866	172194672	0	14	51,73,71,653,141,95,111,73,58,108,131,120,117,952,	0,1131,17730,24211,25825,27365,31789,38178,38737,39235,40821,44400,45667,46438,	1
chr1	172172433	172172434	m6AIP_SySy_peak_369a	0	+	chr1	172148139	172189808	ENSMUST00000195011.5	0	+	172189808	172189808	0	11	29,73,71,653,141,95,111,73,58,108,870,	0,1109,17708,24189,25803,27343,31767,38156,38715,39213,40799,	1
chr1	172172433	172172434	m6AIP_SySy_peak_369a	0	+	chr1	172148141	172195466	ENSMUST00000192704.5	0	+	172165866	172194672	0	14	197,73,71,653,141,95,111,73,58,108,131,120,117,911,	0,1107,17706,24187,25801,27341,31765,38154,38713,39211,40797,44376,45643,46414,	1
chr1	172172433	172172434	m6AIP_SySy_peak_369a	0	+	chr1	172148177	172196389	ENSMUST00000074144.10	0	+	172165866	172194672	0	13	1144,71,653,141,95,111,73,58,108,131,120,117,1834,	0,17670,24151,25765,27305,31729,38118,38677,39175,40761,44340,45607,46378,	1
chr1	172172433	172172434	m6AIP_SySy_peak_369a	0	+	chr1	172148947	172189808	ENSMUST00000192031.1	0	+	172189808	172189808	0	9	174,73,71,653,141,95,111,1165,870,	0,301,16900,23381,24995,26535,30959,37348,39991,	1
chr1	172172553	172172554	m6AIP_SySy_peak_369b	0	+	chr1	172148083	172194794	ENSMUST00000193638.5	0	+	172165866	172188941	0	14	85,73,71,653,141,95,111,73,108,131,236,120,117,239,	0,1165,17764,24245,25859,27399,31823,38212,39269,40855,42760,44434,45701,46472,	1
chr1	172172553	172172554	m6AIP_SySy_peak_369b	0	+	chr1	172148088	172188581	ENSMUST00000195394.5	0	+	172188581	172188581	0	10	80,73,71,653,141,95,111,73,58,1229,	0,1160,17759,24240,25854,27394,31818,38207,38766,39264,	1
chr1	172172553	172172554	m6AIP_SySy_peak_369b	0	+	chr1	172148117	172195507	ENSMUST00000191689.5	0	+	172165866	172194672	0	14	51,73,71,653,141,95,111,73,58,108,131,120,117,952,	0,1131,17730,24211,25825,27365,31789,38178,38737,39235,40821,44400,45667,46438,	1
chr1	172172553	172172554	m6AIP_SySy_peak_369b	0	+	chr1	172148139	172189808	ENSMUST00000195011.5	0	+	172189808	172189808	0	11	29,73,71,653,141,95,111,73,58,108,870,	0,1109,17708,24189,25803,27343,31767,38156,38715,39213,40799,	1
chr1	172172553	172172554	m6AIP_SySy_peak_369b	0	+	chr1	172148141	172195466	ENSMUST00000192704.5	0	+	172165866	172194672	0	14	197,73,71,653,141,95,111,73,58,108,131,120,117,911,	0,1107,17706,24187,25801,27341,31765,38154,38713,39211,40797,44376,45643,46414,	1
chr1	172172553	172172554	m6AIP_SySy_peak_369b	0	+	chr1	172148177	172196389	ENSMUST00000074144.10	0	+	172165866	172194672	0	13	1144,71,653,141,95,111,73,58,108,131,120,117,1834,	0,17670,24151,25765,27305,31729,38118,38677,39175,40761,44340,45607,46378,	1
chr1	172172553	172172554	m6AIP_SySy_peak_369b	0	+	chr1	172148947	172189808	ENSMUST00000192031.1	0	+	172189808	172189808	0	9	174,73,71,653,141,95,111,1165,870,	0,301,16900,23381,24995,26535,30959,37348,39991,	1
chr1	172377683	172377684	m6AIP_SySy_peak_371	0	+	chr1	172376545	172384099	ENSMUST00000052455.3	0	+	172376698	172377970	0	1	7554,	0,	1
chr1	174502741	174502742	m6AIP_SySy_peak_373	0	+	chr1	174501824	174822729	ENSMUST00000030039.12	0	+	174502045	174821245	0	18	1767,167,148,56,1571,145,88,62,92,130,147,60,121,93,52,150,82,1511,	0,35220,80091,91236,106557,110682,145281,164818,192362,192607,193761,196944,197731,218020,242430,289433,318129,319394,	1
chr1	174608588	174608589	m6AIP_SySy_peak_375	0	+	chr1	174501824	174822729	ENSMUST00000030039.12	0	+	174502045	174821245	0	18	1767,167,148,56,1571,145,88,62,92,130,147,60,121,93,52,150,82,1511,	0,35220,80091,91236,106557,110682,145281,164818,192362,192607,193761,196944,197731,218020,242430,289433,318129,319394,	1
chr1	177447387	177447388	m6AIP_SySy_peak_377a	0	+	chr1	177442465	177447486	ENSMUST00000195549.5	0	+	177447102	177447486	0	3	130,118,398,	0,758,4623,	1
chr1	177447387	177447388	m6AIP_SySy_peak_377a	0	+	chr1	177444294	177450764	ENSMUST00000094276.4	0	+	177444809	177448671	0	2	528,3676,	0,2794,	1
chr1	177447387	177447388	m6AIP_SySy_peak_377a	0	+	chr1	177444648	177447788	ENSMUST00000192851.1	0	+	177447102	177447788	0	2	157,700,	0,2440,	1
chr1	177447387	177447388	m6AIP_SySy_peak_377a	0	+	chr1	177444652	177450764	ENSMUST00000193480.1	0	+	177444809	177447898	0	3	170,688,2876,	0,2436,3236,	1
chr1	177447387	177447388	m6AIP_SySy_peak_377a	0	+	chr1	177444660	177447586	ENSMUST00000195388.1	0	+	177447102	177447586	0	2	27,498,	0,2428,	1
chr1	177447387	177447388	m6AIP_SySy_peak_377a	0	+	chr1	177444736	177447518	ENSMUST00000193440.1	0	+	177447102	177447518	0	3	86,33,430,	0,1803,2352,	1
chr1	177447387	177447388	m6AIP_SySy_peak_377a	0	+	chr1	177444937	177450760	ENSMUST00000195612.1	0	+	177447102	177448671	0	2	118,3672,	0,2151,	1
chr1	177447387	177447388	m6AIP_SySy_peak_377a	0	+	chr1	177445820	177450764	ENSMUST00000077225.7	0	+	177447102	177448671	0	1	4944,	0,	1
chr1	177447653	177447654	m6AIP_SySy_peak_377b	0	+	chr1	177444294	177450764	ENSMUST00000094276.4	0	+	177444809	177448671	0	2	528,3676,	0,2794,	1
chr1	177447653	177447654	m6AIP_SySy_peak_377b	0	+	chr1	177444648	177447788	ENSMUST00000192851.1	0	+	177447102	177447788	0	2	157,700,	0,2440,	1
chr1	177447653	177447654	m6AIP_SySy_peak_377b	0	+	chr1	177444652	177450764	ENSMUST00000193480.1	0	+	177444809	177447898	0	3	170,688,2876,	0,2436,3236,	1
chr1	177447653	177447654	m6AIP_SySy_peak_377b	0	+	chr1	177444937	177450760	ENSMUST00000195612.1	0	+	177447102	177448671	0	2	118,3672,	0,2151,	1
chr1	177447653	177447654	m6AIP_SySy_peak_377b	0	+	chr1	177445820	177450764	ENSMUST00000077225.7	0	+	177447102	177448671	0	1	4944,	0,	1
chr1	177448062	177448063	m6AIP_SySy_peak_378	0	+	chr1	177444294	177450764	ENSMUST00000094276.4	0	+	177444809	177448671	0	2	528,3676,	0,2794,	1
chr1	177448062	177448063	m6AIP_SySy_peak_378	0	+	chr1	177444652	177450764	ENSMUST00000193480.1	0	+	177444809	177447898	0	3	170,688,2876,	0,2436,3236,	1
chr1	177448062	177448063	m6AIP_SySy_peak_378	0	+	chr1	177444937	177450760	ENSMUST00000195612.1	0	+	177447102	177448671	0	2	118,3672,	0,2151,	1
chr1	177448062	177448063	m6AIP_SySy_peak_378	0	+	chr1	177445820	177450764	ENSMUST00000077225.7	0	+	177447102	177448671	0	1	4944,	0,	1
chr1	179610315	179610316	m6AIP_SySy_peak_383	0	+	chr1	179546369	179627478	ENSMUST00000040706.8	0	+	179579389	179625204	0	11	247,431,182,31,87,115,22,97,881,136,2480,	0,32968,46315,55332,58149,58583,59878,60067,63416,76397,78629,	1
chr1	179625138	179625139	m6AIP_SySy_peak_384	0	+	chr1	179546369	179627478	ENSMUST00000040706.8	0	+	179579389	179625204	0	11	247,431,182,31,87,115,22,97,881,136,2480,	0,32968,46315,55332,58149,58583,59878,60067,63416,76397,78629,	1
chr1	179752890	179752891	m6AIP_SySy_peak_385a	0	-	chr1	179744893	179803680	ENSMUST00000027768.13	0	-	179746332	179799331	0	36	1635,77,134,1762,206,95,100,418,204,193,108,151,151,132,145,188,147,57,124,94,105,141,90,91,129,62,182,133,151,85,117,208,181,254,128,328,	0,2286,3663,7417,10555,13041,15368,17651,18576,20984,23401,24095,24415,25695,25905,30438,31114,32609,32806,34710,35962,36749,38053,39196,40114,41176,41801,42074,43295,44755,45405,47452,48749,50783,54317,58459,	1
chr1	179752890	179752891	m6AIP_SySy_peak_385a	0	-	chr1	179746090	179753580	ENSMUST00000151734.1	0	-	179753580	179753580	0	3	1166,134,1270,	0,2466,6220,	1
chr1	179752995	179752996	m6AIP_SySy_peak_385b	0	-	chr1	179744893	179803680	ENSMUST00000027768.13	0	-	179746332	179799331	0	36	1635,77,134,1762,206,95,100,418,204,193,108,151,151,132,145,188,147,57,124,94,105,141,90,91,129,62,182,133,151,85,117,208,181,254,128,328,	0,2286,3663,7417,10555,13041,15368,17651,18576,20984,23401,24095,24415,25695,25905,30438,31114,32609,32806,34710,35962,36749,38053,39196,40114,41176,41801,42074,43295,44755,45405,47452,48749,50783,54317,58459,	1
chr1	179752995	179752996	m6AIP_SySy_peak_385b	0	-	chr1	179746090	179753580	ENSMUST00000151734.1	0	-	179753580	179753580	0	3	1166,134,1270,	0,2466,6220,	1
chr1	179753605	179753606	m6AIP_SySy_peak_386	0	-	chr1	179744893	179803680	ENSMUST00000027768.13	0	-	179746332	179799331	0	36	1635,77,134,1762,206,95,100,418,204,193,108,151,151,132,145,188,147,57,124,94,105,141,90,91,129,62,182,133,151,85,117,208,181,254,128,328,	0,2286,3663,7417,10555,13041,15368,17651,18576,20984,23401,24095,24415,25695,25905,30438,31114,32609,32806,34710,35962,36749,38053,39196,40114,41176,41801,42074,43295,44755,45405,47452,48749,50783,54317,58459,	1
chr1	179753906	179753907	m6AIP_SySy_peak_387	0	-	chr1	179753698	179757989	ENSMUST00000125816.1	0	-	179754570	179757989	0	4	374,134,206,55,	0,792,1750,4236,	1
chr1	179753906	179753907	m6AIP_SySy_peak_387	0	-	chr1	179744893	179803680	ENSMUST00000027768.13	0	-	179746332	179799331	0	36	1635,77,134,1762,206,95,100,418,204,193,108,151,151,132,145,188,147,57,124,94,105,141,90,91,129,62,182,133,151,85,117,208,181,254,128,328,	0,2286,3663,7417,10555,13041,15368,17651,18576,20984,23401,24095,24415,25695,25905,30438,31114,32609,32806,34710,35962,36749,38053,39196,40114,41176,41801,42074,43295,44755,45405,47452,48749,50783,54317,58459,	1
chr1	180144555	180144556	m6AIP_SySy_peak_391	0	+	chr1	180101143	180162588	ENSMUST00000133890.7	0	+	180101143	180162166	0	23	129,106,125,106,149,92,77,105,84,106,137,140,82,217,63,594,98,85,124,118,118,158,554,	0,4903,8010,10120,10601,12879,16523,29652,33153,35508,36586,37288,38579,40198,41133,43263,45801,48009,48991,50016,58462,60396,60891,	1
chr1	180144555	180144556	m6AIP_SySy_peak_391	0	+	chr1	180109191	180165602	ENSMUST00000143176.7	0	+	180109191	180162166	0	21	87,106,149,92,77,84,106,137,140,82,217,63,594,98,85,124,118,186,118,158,3568,	0,2072,2553,4831,8475,25105,27460,28538,29240,30531,32150,33085,35215,37753,39961,40943,41968,46603,50414,52348,52843,	1
chr1	180144555	180144556	m6AIP_SySy_peak_391	0	+	chr1	180109264	180149237	ENSMUST00000135056.7	0	+	180109264	180149237	0	17	14,106,149,92,77,48,105,84,106,137,140,82,217,63,594,98,85,	0,1999,2480,4758,8402,9471,21531,25032,27387,28465,29167,30458,32077,33012,35142,37680,39888,	1
chr1	180144555	180144556	m6AIP_SySy_peak_391	0	+	chr1	179960471	180163156	ENSMUST00000097453.8	0	+	179961109	180162166	0	35	816,92,84,96,149,94,201,249,80,167,123,134,243,111,248,106,125,106,149,92,77,106,137,140,82,217,63,594,98,85,124,118,118,158,1122,	0,38890,71033,76357,79580,101318,104494,106679,108825,111873,114098,123900,133472,133909,140553,145575,148682,150792,151273,153551,157195,176180,177258,177960,179251,180870,181805,183935,186473,188681,189663,190688,199134,201068,201563,	1
chr1	180144555	180144556	m6AIP_SySy_peak_391	0	+	chr1	179960584	180165603	ENSMUST00000111117.7	0	+	179961109	180162166	0	37	703,92,84,96,149,94,201,249,80,167,123,134,243,111,248,106,125,106,149,92,77,39,84,106,137,140,82,217,63,594,98,85,124,118,118,158,3569,	0,38777,70920,76244,79467,101205,104381,106566,108712,111760,113985,123787,133359,133796,140440,145462,148569,150679,151160,153438,157082,163339,173712,176067,177145,177847,179138,180757,181692,183822,186360,188568,189550,190575,199021,200955,201450,	1
chr1	180144555	180144556	m6AIP_SySy_peak_391	0	+	chr1	179961109	180162166	ENSMUST00000076687.11	0	+	179961109	180162166	0	35	178,92,84,96,149,94,201,249,80,167,123,134,111,248,106,125,106,149,92,77,84,106,137,140,82,217,63,594,98,85,124,118,118,158,132,	0,38252,70395,75719,78942,100680,103856,106041,108187,111235,113460,123262,133271,139915,144937,148044,150154,150635,152913,156557,173187,175542,176620,177322,178613,180232,181167,183297,185835,188043,189025,190050,198496,200430,200925,	1
chr1	180144555	180144556	m6AIP_SySy_peak_391	0	+	chr1	179961109	180162166	ENSMUST00000097450.9	0	+	179961109	180162166	0	36	178,92,84,96,149,94,201,249,80,167,123,134,243,111,248,106,125,106,149,92,77,84,106,137,140,82,217,63,594,98,85,124,118,118,158,132,	0,38252,70395,75719,78942,100680,103856,106041,108187,111235,113460,123262,132834,133271,139915,144937,148044,150154,150635,152913,156557,173187,175542,176620,177322,178613,180232,181167,183297,185835,188043,189025,190050,198496,200430,200925,	1
chr1	180144555	180144556	m6AIP_SySy_peak_391	0	+	chr1	179961109	180162166	ENSMUST00000212756.1	0	+	179961109	180162166	0	38	178,92,84,96,149,94,201,249,80,167,123,134,243,111,248,106,125,106,149,92,77,48,39,84,106,137,140,82,217,63,594,98,85,124,118,118,158,132,	0,38252,70395,75719,78942,100680,103856,106041,108187,111235,113460,123262,132834,133271,139915,144937,148044,150154,150635,152913,156557,157626,162814,173187,175542,176620,177322,178613,180232,181167,183297,185835,188043,189025,190050,198496,200430,200925,	1
chr1	180162192	180162193	m6AIP_SySy_peak_392	0	+	chr1	180161006	180162294	ENSMUST00000129754.1	0	+	180162294	180162294	0	2	691,260,	0,1028,	1
chr1	180162192	180162193	m6AIP_SySy_peak_392	0	+	chr1	180101143	180162588	ENSMUST00000133890.7	0	+	180101143	180162166	0	23	129,106,125,106,149,92,77,105,84,106,137,140,82,217,63,594,98,85,124,118,118,158,554,	0,4903,8010,10120,10601,12879,16523,29652,33153,35508,36586,37288,38579,40198,41133,43263,45801,48009,48991,50016,58462,60396,60891,	1
chr1	180162192	180162193	m6AIP_SySy_peak_392	0	+	chr1	180109191	180165602	ENSMUST00000143176.7	0	+	180109191	180162166	0	21	87,106,149,92,77,84,106,137,140,82,217,63,594,98,85,124,118,186,118,158,3568,	0,2072,2553,4831,8475,25105,27460,28538,29240,30531,32150,33085,35215,37753,39961,40943,41968,46603,50414,52348,52843,	1
chr1	180162192	180162193	m6AIP_SySy_peak_392	0	+	chr1	179960471	180163156	ENSMUST00000097453.8	0	+	179961109	180162166	0	35	816,92,84,96,149,94,201,249,80,167,123,134,243,111,248,106,125,106,149,92,77,106,137,140,82,217,63,594,98,85,124,118,118,158,1122,	0,38890,71033,76357,79580,101318,104494,106679,108825,111873,114098,123900,133472,133909,140553,145575,148682,150792,151273,153551,157195,176180,177258,177960,179251,180870,181805,183935,186473,188681,189663,190688,199134,201068,201563,	1
chr1	180162192	180162193	m6AIP_SySy_peak_392	0	+	chr1	179960584	180165603	ENSMUST00000111117.7	0	+	179961109	180162166	0	37	703,92,84,96,149,94,201,249,80,167,123,134,243,111,248,106,125,106,149,92,77,39,84,106,137,140,82,217,63,594,98,85,124,118,118,158,3569,	0,38777,70920,76244,79467,101205,104381,106566,108712,111760,113985,123787,133359,133796,140440,145462,148569,150679,151160,153438,157082,163339,173712,176067,177145,177847,179138,180757,181692,183822,186360,188568,189550,190575,199021,200955,201450,	1
chr1	180862666	180862667	m6AIP_SySy_peak_395	0	+	chr1	180851126	180868113	ENSMUST00000038091.7	0	+	180851172	180866293	0	7	166,118,112,170,121,484,2042,	0,4676,6996,8774,9971,11231,14945,	1
chr1	180862666	180862667	m6AIP_SySy_peak_395	0	+	chr1	180862099	180866253	ENSMUST00000194948.1	0	+	180866253	180866253	0	2	742,182,	0,3972,	1
chr1	181177606	181177607	m6AIP_SySy_peak_403b	0	-	chr1	181173227	181211978	ENSMUST00000162819.8	0	-	181177805	181211437	0	14	4604,186,130,79,146,120,141,139,157,98,137,105,100,903,	0,8076,9541,10499,11023,12720,14378,18533,24347,25619,29796,35775,35985,37848,	1
chr1	181177606	181177607	m6AIP_SySy_peak_403b	0	-	chr1	181173227	181212001	ENSMUST00000237749.1	0	-	181177805	181211701	0	14	4604,186,130,79,146,120,141,139,157,98,137,105,100,926,	0,8076,9541,10499,11023,12720,14378,18533,24347,25619,29796,35775,35985,37848,	1
chr1	181177606	181177607	m6AIP_SySy_peak_403b	0	-	chr1	181173231	181211437	ENSMUST00000162963.7	0	-	181177805	181211437	0	14	4600,186,130,79,146,120,141,139,157,98,137,57,100,362,	0,8072,9537,10495,11019,12716,14374,18529,24343,25615,29792,35819,35981,37844,	1
chr1	181177606	181177607	m6AIP_SySy_peak_403b	0	-	chr1	181177096	181211426	ENSMUST00000036329.11	0	-	181203182	181211426	0	14	735,186,130,79,146,120,141,139,157,98,201,57,100,351,	0,4207,5672,6630,7154,8851,10509,14664,20478,21750,25927,31954,32116,33979,	1
chr1	182317058	182317059	m6AIP_SySy_peak_407c	0	-	chr1	182315187	182318387	ENSMUST00000193700.1	0	-	182318387	182318387	0	2	2098,578,	0,2622,	1
chr1	182317058	182317059	m6AIP_SySy_peak_407c	0	-	chr1	182313101	182341618	ENSMUST00000051431.9	0	-	182316890	182341589	0	5	4184,196,139,110,296,	0,4708,13152,16772,28221,	1
chr1	182317058	182317059	m6AIP_SySy_peak_407c	0	-	chr1	182316462	182341600	ENSMUST00000192544.5	0	-	182318001	182341589	0	4	823,196,110,278,	0,1347,13411,24860,	1
chr1	182317058	182317059	m6AIP_SySy_peak_407c	0	-	chr1	182316990	182341571	ENSMUST00000195061.5	0	-	182317863	182341571	0	4	295,127,110,249,	0,819,12883,24332,	1
chr1	183356683	183356684	m6AIP_SySy_peak_412	0	-	chr1	183356345	183369553	ENSMUST00000194543.2	0	-	183356345	183369529	0	4	2670,87,134,157,	0,5699,9301,13051,	1
chr1	183357499	183357500	m6AIP_SySy_peak_413a	0	-	chr1	183356345	183369553	ENSMUST00000194543.2	0	-	183356345	183369529	0	4	2670,87,134,157,	0,5699,9301,13051,	1
chr1	183357669	183357670	m6AIP_SySy_peak_413b	0	-	chr1	183356345	183369553	ENSMUST00000194543.2	0	-	183356345	183369529	0	4	2670,87,134,157,	0,5699,9301,13051,	1
chr1	183358592	183358593	m6AIP_SySy_peak_414	0	-	chr1	183356345	183369553	ENSMUST00000194543.2	0	-	183356345	183369529	0	4	2670,87,134,157,	0,5699,9301,13051,	1
chr1	185401349	185401350	m6AIP_SySy_peak_415a	0	+	chr1	185363043	185410199	ENSMUST00000192284.5	0	+	185410199	185410199	0	20	200,85,100,157,140,95,127,193,172,234,85,60,111,137,208,113,118,360,234,2709,	0,4487,6533,7845,9874,11074,15731,16501,18756,21833,23202,24015,31319,32986,34016,35350,36178,38265,43917,44447,	1
chr1	185401349	185401350	m6AIP_SySy_peak_415a	0	+	chr1	185363043	185428360	ENSMUST00000046514.12	0	+	185363197	185428147	0	32	200,85,100,157,140,95,127,193,172,234,85,60,111,137,208,113,118,360,234,263,52,210,73,80,102,156,198,174,161,79,65,364,	0,4487,6533,7845,9874,11074,15731,16501,18756,21833,23202,24015,31319,32986,34016,35350,36178,38265,43917,44447,47141,48114,48659,50111,50405,51286,52710,55168,57083,61267,64808,64953,	1
chr1	185401349	185401350	m6AIP_SySy_peak_415a	0	+	chr1	185399657	185403539	ENSMUST00000192049.1	0	+	185403539	185403539	0	1	3882,	0,	1
chr1	185401537	185401538	m6AIP_SySy_peak_415b	0	+	chr1	185363043	185410199	ENSMUST00000192284.5	0	+	185410199	185410199	0	20	200,85,100,157,140,95,127,193,172,234,85,60,111,137,208,113,118,360,234,2709,	0,4487,6533,7845,9874,11074,15731,16501,18756,21833,23202,24015,31319,32986,34016,35350,36178,38265,43917,44447,	1
chr1	185401537	185401538	m6AIP_SySy_peak_415b	0	+	chr1	185363043	185428360	ENSMUST00000046514.12	0	+	185363197	185428147	0	32	200,85,100,157,140,95,127,193,172,234,85,60,111,137,208,113,118,360,234,263,52,210,73,80,102,156,198,174,161,79,65,364,	0,4487,6533,7845,9874,11074,15731,16501,18756,21833,23202,24015,31319,32986,34016,35350,36178,38265,43917,44447,47141,48114,48659,50111,50405,51286,52710,55168,57083,61267,64808,64953,	1
chr1	185401537	185401538	m6AIP_SySy_peak_415b	0	+	chr1	185399657	185403539	ENSMUST00000192049.1	0	+	185403539	185403539	0	1	3882,	0,	1
chr1	186968456	186968457	m6AIP_SySy_peak_419a	0	+	chr1	186967415	186970627	ENSMUST00000045108.1	0	+	186967875	186969858	0	1	3212,	0,	1
chr1	186968866	186968867	m6AIP_SySy_peak_419b	0	+	chr1	186967415	186970627	ENSMUST00000045108.1	0	+	186967875	186969858	0	1	3212,	0,	1
chr1	186969673	186969674	m6AIP_SySy_peak_420a	0	+	chr1	186967415	186970627	ENSMUST00000045108.1	0	+	186967875	186969858	0	1	3212,	0,	1
chr1	186969929	186969930	m6AIP_SySy_peak_420b	0	+	chr1	186967415	186970627	ENSMUST00000045108.1	0	+	186967875	186969858	0	1	3212,	0,	1
chr1	187225967	187225968	m6AIP_SySy_peak_422	0	+	chr1	187215507	187235831	ENSMUST00000097443.9	0	+	187235831	187235831	0	6	169,717,62,183,80,1200,	0,9995,15276,17623,18239,19124,	1
chr1	187225967	187225968	m6AIP_SySy_peak_422	0	+	chr1	187215543	187234417	ENSMUST00000044812.11	0	+	187215623	187233986	0	6	133,717,62,183,80,464,	0,9959,15240,17587,18203,18410,	1
chr1	187225967	187225968	m6AIP_SySy_peak_422	0	+	chr1	187215545	187233901	ENSMUST00000159748.7	0	+	187215623	187232780	0	6	131,717,62,126,183,155,	0,9957,15238,17164,17585,18201,	1
chr1	187225967	187225968	m6AIP_SySy_peak_422	0	+	chr1	187215510	187349640	ENSMUST00000160481.7	0	+	187215623	187315365	0	11	166,717,62,183,80,68,120,40,71,89,1284,	0,9992,15273,17620,18236,88819,99848,101013,106773,125976,132846,	1
chr1	187225967	187225968	m6AIP_SySy_peak_422	0	+	chr1	187215510	187351427	ENSMUST00000065573.13	0	+	187215623	187348577	0	10	166,717,62,183,80,68,40,71,89,3071,	0,9992,15273,17620,18236,88819,101013,106773,125976,132846,	1
chr1	187225967	187225968	m6AIP_SySy_peak_422	0	+	chr1	187215521	187351704	ENSMUST00000110943.8	0	+	187215623	187348577	0	8	155,717,62,183,80,68,89,3348,	0,9981,15262,17609,18225,88808,125965,132835,	1
chr1	187225967	187225968	m6AIP_SySy_peak_422	0	+	chr1	187215537	187305043	ENSMUST00000161260.7	0	+	187305043	187305043	0	7	139,717,62,62,183,80,714,	0,9965,14061,15246,17593,18209,88792,	1
chr1	187225967	187225968	m6AIP_SySy_peak_422	0	+	chr1	187215742	187350723	ENSMUST00000160471.7	0	+	187225518	187348577	0	10	164,717,62,183,80,68,40,71,89,2367,	0,9760,15041,17388,18004,88587,100781,106541,125744,132614,	1
chr1	188972551	188972552	m6AIP_SySy_peak_424	0	-	chr1	188972250	188974622	ENSMUST00000192200.1	0	-	188974622	188974622	0	3	433,139,336,	0,1815,2036,	1
chr1	188972551	188972552	m6AIP_SySy_peak_424	0	-	chr1	188972363	188974240	ENSMUST00000195745.1	0	-	188974240	188974240	0	2	320,175,	0,1702,	1
chr1	188972551	188972552	m6AIP_SySy_peak_424	0	-	chr1	188972475	188978598	ENSMUST00000195658.1	0	-	188972475	188978598	0	5	208,133,185,97,102,	0,1590,1811,4135,6021,	1
chr1	188972551	188972552	m6AIP_SySy_peak_424	0	-	chr1	188972518	188973739	ENSMUST00000195488.1	0	-	188973739	188973739	0	1	1221,	0,	1
chr1	188972551	188972552	m6AIP_SySy_peak_424	0	-	chr1	188971094	189007828	ENSMUST00000193143.5	0	-	188976606	189007612	0	18	1589,139,185,337,156,171,117,88,116,191,91,141,81,59,74,46,54,299,	0,2971,3192,5276,7402,10130,11915,12112,16421,21468,24647,25305,25867,26182,29158,30248,30810,36435,	1
chr1	188972551	188972552	m6AIP_SySy_peak_424	0	-	chr1	188971094	189007840	ENSMUST00000085678.7	0	-	188972124	189007612	0	18	1589,139,185,97,156,171,117,88,116,191,91,141,81,59,74,46,54,311,	0,2971,3192,5516,7402,10130,11915,12112,16421,21468,24647,25305,25867,26182,29158,30248,30810,36435,	1
chr1	189648814	189648815	m6AIP_SySy_peak_425a	0	-	chr1	189642695	189648856	ENSMUST00000165798.1	0	-	189642695	189648856	0	3	107,179,72,	0,4106,6089,	1
chr1	189648814	189648815	m6AIP_SySy_peak_425a	0	-	chr1	189640605	189688086	ENSMUST00000171929.7	0	-	189642598	189685106	0	18	2197,179,477,160,153,2832,3428,136,123,129,126,203,286,92,107,197,194,111,	0,6196,8005,9956,10542,11655,16039,21391,27910,30442,31903,38333,39615,41755,42239,43162,44339,47370,	1
chr1	189653933	189653934	m6AIP_SySy_peak_428a	0	-	chr1	189640605	189688086	ENSMUST00000171929.7	0	-	189642598	189685106	0	18	2197,179,477,160,153,2832,3428,136,123,129,126,203,286,92,107,197,194,111,	0,6196,8005,9956,10542,11655,16039,21391,27910,30442,31903,38333,39615,41755,42239,43162,44339,47370,	1
chr1	189654246	189654247	m6AIP_SySy_peak_428b	0	-	chr1	189640605	189688086	ENSMUST00000171929.7	0	-	189642598	189685106	0	18	2197,179,477,160,153,2832,3428,136,123,129,126,203,286,92,107,197,194,111,	0,6196,8005,9956,10542,11655,16039,21391,27910,30442,31903,38333,39615,41755,42239,43162,44339,47370,	1
chr1	189657690	189657691	m6AIP_SySy_peak_430c	0	-	chr1	189640605	189688086	ENSMUST00000171929.7	0	-	189642598	189685106	0	18	2197,179,477,160,153,2832,3428,136,123,129,126,203,286,92,107,197,194,111,	0,6196,8005,9956,10542,11655,16039,21391,27910,30442,31903,38333,39615,41755,42239,43162,44339,47370,	1
chr1	190799661	190799662	m6AIP_SySy_peak_432	0	-	chr1	190772878	190834036	ENSMUST00000160889.7	0	-	190800545	190834036	0	6	825,96,83,90,1569,31,	0,9656,10685,25773,26134,61127,	1
chr1	190799661	190799662	m6AIP_SySy_peak_432	0	-	chr1	190700201	190911747	ENSMUST00000159624.7	0	-	190750028	190911660	0	13	219,139,84,181,87,381,1266,360,94,116,121,36,192,	0,2392,16621,16930,26752,48225,48740,171390,185132,188447,199249,204881,211354,	1
chr1	190799661	190799662	m6AIP_SySy_peak_432	0	-	chr1	190772878	190911738	ENSMUST00000159367.7	0	-	190905040	190911660	0	15	825,96,83,90,1569,133,48,93,116,360,94,116,121,176,183,	0,9656,10685,25773,26134,36004,37195,61127,71608,98713,112455,115770,126572,132064,138677,	1
chr1	190799661	190799662	m6AIP_SySy_peak_432	0	-	chr1	190772878	190911770	ENSMUST00000061611.14	0	-	190773592	190911660	0	15	825,96,83,90,1569,133,48,93,116,360,94,116,121,36,215,	0,9656,10685,25773,26134,36004,37195,61127,71608,98713,112455,115770,126572,132204,138677,	1
chr1	190799661	190799662	m6AIP_SySy_peak_432	0	-	chr1	190796068	190844584	ENSMUST00000159823.7	0	-	190844584	190844584	0	4	4513,133,48,98,	0,12814,14005,48418,	1
chr1	190799661	190799662	m6AIP_SySy_peak_432	0	-	chr1	190798447	190911734	ENSMUST00000162500.7	0	-	190911734	190911734	0	9	294,1569,133,48,93,116,360,121,179,	0,565,10435,11626,35558,46039,73144,101003,113108,	1
chr1	191540851	191540852	m6AIP_SySy_peak_439	0	-	chr1	191537355	191575521	ENSMUST00000195650.5	0	-	191565336	191575400	0	16	1986,833,133,90,113,105,104,74,113,66,32,121,62,99,126,173,	0,3348,9135,10940,15632,19085,19428,20705,24069,25755,27963,30935,31139,32311,33223,37993,	1
chr1	191540851	191540852	m6AIP_SySy_peak_439	0	-	chr1	191537364	191575544	ENSMUST00000027933.10	0	-	191539242	191575400	0	15	1977,833,133,90,113,105,104,74,113,66,121,62,99,126,196,	0,3339,9126,10931,15623,19076,19419,20696,24060,25746,30926,31130,32302,33214,37984,	1
chr1	191540851	191540852	m6AIP_SySy_peak_439	0	-	chr1	191539104	191575514	ENSMUST00000195765.5	0	-	191575514	191575514	0	15	237,1565,133,90,113,105,104,74,113,66,121,62,99,126,166,	0,867,7386,9191,13883,17336,17679,18956,22320,24006,29186,29390,30562,31474,36244,	1
chr1	191909105	191909106	m6AIP_SySy_peak_441a	0	+	chr1	191906766	191913247	ENSMUST00000044954.6	0	+	191907006	191909755	0	2	847,4397,	0,2084,	1
chr1	191909105	191909106	m6AIP_SySy_peak_441a	0	+	chr1	191907255	191909173	ENSMUST00000161756.1	0	+	191907255	191908865	0	2	354,323,	0,1595,	1
chr1	191909230	191909231	m6AIP_SySy_peak_441b	0	+	chr1	191906766	191913247	ENSMUST00000044954.6	0	+	191907006	191909755	0	2	847,4397,	0,2084,	1
chr1	192897408	192897409	m6AIP_SySy_peak_443	0	-	chr1	192891232	193035775	ENSMUST00000215093.1	0	-	192897306	192984594	0	9	6388,190,450,272,216,1392,165,48,153,	0,10519,39245,41881,89113,92287,95485,135737,144390,	1
chr1	192897408	192897409	m6AIP_SySy_peak_443	0	-	chr1	192891232	193035775	ENSMUST00000195354.5	0	-	192897306	193035635	0	8	6388,190,450,272,216,165,48,153,	0,10519,39245,41881,89113,95485,135737,144390,	1
chr1	192897408	192897409	m6AIP_SySy_peak_443	0	-	chr1	192895985	193035662	ENSMUST00000195530.5	0	-	192901933	193035635	0	5	1635,190,165,48,40,	0,5766,90732,130984,139637,	1
chr1	192897408	192897409	m6AIP_SySy_peak_443	0	-	chr1	192897209	193035717	ENSMUST00000016344.8	0	-	192897306	193035635	0	9	411,57,190,450,272,216,165,48,95,	0,1641,4542,33268,35904,83136,89508,129760,138413,	1
chr1	193174646	193174647	m6AIP_SySy_peak_447c	0	+	chr1	193168045	193177832	ENSMUST00000160822.2	0	+	193174341	193175133	0	3	86,119,3588,	0,471,6199,	1
chr1	193174646	193174647	m6AIP_SySy_peak_447c	0	+	chr1	193173467	193176298	ENSMUST00000161235.2	0	+	193174341	193175133	0	2	43,2054,	0,777,	1
chr1	193174646	193174647	m6AIP_SySy_peak_447c	0	+	chr1	193173491	193174831	ENSMUST00000160077.1	0	+	193174341	193174831	0	2	65,587,	0,753,	1
chr1	193174646	193174647	m6AIP_SySy_peak_447c	0	+	chr1	193173576	193177832	ENSMUST00000178744.1	0	+	193174341	193175133	0	2	194,3588,	0,668,	1
chr1	193174646	193174647	m6AIP_SySy_peak_447c	0	+	chr1	193173579	193176300	ENSMUST00000110831.3	0	+	193174341	193175133	0	2	201,2056,	0,665,	1
chr1	193174855	193174856	m6AIP_SySy_peak_447d	0	+	chr1	193168045	193177832	ENSMUST00000160822.2	0	+	193174341	193175133	0	3	86,119,3588,	0,471,6199,	1
chr1	193174855	193174856	m6AIP_SySy_peak_447d	0	+	chr1	193173467	193176298	ENSMUST00000161235.2	0	+	193174341	193175133	0	2	43,2054,	0,777,	1
chr1	193174855	193174856	m6AIP_SySy_peak_447d	0	+	chr1	193173576	193177832	ENSMUST00000178744.1	0	+	193174341	193175133	0	2	194,3588,	0,668,	1
chr1	193174855	193174856	m6AIP_SySy_peak_447d	0	+	chr1	193173579	193176300	ENSMUST00000110831.3	0	+	193174341	193175133	0	2	201,2056,	0,665,	1
chr10	3957832	3957833	m6AIP_SySy_peak_451a	0	+	chr10	3740363	3967303	ENSMUST00000120274.7	0	+	3873033	3964452	0	17	177,61,515,101,70,47,151,132,183,96,93,34,84,39,23,1660,3903,	0,62376,132563,163193,178772,189843,193233,197486,199805,200074,200270,205527,207156,209303,211947,216182,223037,	1
chr10	3957832	3957833	m6AIP_SySy_peak_451a	0	+	chr10	3834878	3964452	ENSMUST00000239159.1	0	+	3834958	3964452	0	16	198,515,101,70,47,151,132,183,96,93,34,84,39,23,1660,1052,	0,38048,68678,84257,95328,98718,102971,105290,105559,105755,111012,112641,114788,117432,121667,128522,	1
chr10	3957832	3957833	m6AIP_SySy_peak_451a	0	+	chr10	3872666	3964549	ENSMUST00000136671.7	0	+	3872666	3964452	0	16	59,515,101,70,47,151,132,183,96,93,34,84,39,23,1660,1149,	0,260,30890,46469,57540,60930,65183,67502,67771,67967,73224,74853,77000,79644,83879,90734,	1
chr10	3957832	3957833	m6AIP_SySy_peak_451a	0	+	chr10	3872666	3967303	ENSMUST00000042438.12	0	+	3873033	3964452	0	16	59,515,101,70,47,151,132,183,96,93,34,84,39,23,1660,3903,	0,260,30890,46469,57540,60930,65183,67502,67771,67967,73224,74853,77000,79644,83879,90734,	1
chr10	3957832	3957833	m6AIP_SySy_peak_451a	0	+	chr10	3903585	3967298	ENSMUST00000154727.1	0	+	3903585	3965533	0	15	72,70,47,151,132,183,96,93,34,84,39,23,1660,933,1788,	0,15550,26621,30011,34264,36583,36852,37048,42305,43934,46081,48725,52960,59815,61925,	1
chr10	3957953	3957954	m6AIP_SySy_peak_451b	0	+	chr10	3957890	3963526	ENSMUST00000141367.1	0	+	3957890	3960225	0	3	315,197,126,	0,2198,5510,	1
chr10	3957953	3957954	m6AIP_SySy_peak_451b	0	+	chr10	3740363	3967303	ENSMUST00000120274.7	0	+	3873033	3964452	0	17	177,61,515,101,70,47,151,132,183,96,93,34,84,39,23,1660,3903,	0,62376,132563,163193,178772,189843,193233,197486,199805,200074,200270,205527,207156,209303,211947,216182,223037,	1
chr10	3957953	3957954	m6AIP_SySy_peak_451b	0	+	chr10	3834878	3964452	ENSMUST00000239159.1	0	+	3834958	3964452	0	16	198,515,101,70,47,151,132,183,96,93,34,84,39,23,1660,1052,	0,38048,68678,84257,95328,98718,102971,105290,105559,105755,111012,112641,114788,117432,121667,128522,	1
chr10	3957953	3957954	m6AIP_SySy_peak_451b	0	+	chr10	3872666	3964549	ENSMUST00000136671.7	0	+	3872666	3964452	0	16	59,515,101,70,47,151,132,183,96,93,34,84,39,23,1660,1149,	0,260,30890,46469,57540,60930,65183,67502,67771,67967,73224,74853,77000,79644,83879,90734,	1
chr10	3957953	3957954	m6AIP_SySy_peak_451b	0	+	chr10	3872666	3967303	ENSMUST00000042438.12	0	+	3873033	3964452	0	16	59,515,101,70,47,151,132,183,96,93,34,84,39,23,1660,3903,	0,260,30890,46469,57540,60930,65183,67502,67771,67967,73224,74853,77000,79644,83879,90734,	1
chr10	3957953	3957954	m6AIP_SySy_peak_451b	0	+	chr10	3903585	3967298	ENSMUST00000154727.1	0	+	3903585	3965533	0	15	72,70,47,151,132,183,96,93,34,84,39,23,1660,933,1788,	0,15550,26621,30011,34264,36583,36852,37048,42305,43934,46081,48725,52960,59815,61925,	1
chr10	3964298	3964299	m6AIP_SySy_peak_452	0	+	chr10	3740363	3967303	ENSMUST00000120274.7	0	+	3873033	3964452	0	17	177,61,515,101,70,47,151,132,183,96,93,34,84,39,23,1660,3903,	0,62376,132563,163193,178772,189843,193233,197486,199805,200074,200270,205527,207156,209303,211947,216182,223037,	1
chr10	3964298	3964299	m6AIP_SySy_peak_452	0	+	chr10	3834878	3964452	ENSMUST00000239159.1	0	+	3834958	3964452	0	16	198,515,101,70,47,151,132,183,96,93,34,84,39,23,1660,1052,	0,38048,68678,84257,95328,98718,102971,105290,105559,105755,111012,112641,114788,117432,121667,128522,	1
chr10	3964298	3964299	m6AIP_SySy_peak_452	0	+	chr10	3872666	3964549	ENSMUST00000136671.7	0	+	3872666	3964452	0	16	59,515,101,70,47,151,132,183,96,93,34,84,39,23,1660,1149,	0,260,30890,46469,57540,60930,65183,67502,67771,67967,73224,74853,77000,79644,83879,90734,	1
chr10	3964298	3964299	m6AIP_SySy_peak_452	0	+	chr10	3872666	3967303	ENSMUST00000042438.12	0	+	3873033	3964452	0	16	59,515,101,70,47,151,132,183,96,93,34,84,39,23,1660,3903,	0,260,30890,46469,57540,60930,65183,67502,67771,67967,73224,74853,77000,79644,83879,90734,	1
chr10	3964298	3964299	m6AIP_SySy_peak_452	0	+	chr10	3903585	3967298	ENSMUST00000154727.1	0	+	3903585	3965533	0	15	72,70,47,151,132,183,96,93,34,84,39,23,1660,933,1788,	0,15550,26621,30011,34264,36583,36852,37048,42305,43934,46081,48725,52960,59815,61925,	1
chr10	4368673	4368674	m6AIP_SySy_peak_457	0	-	chr10	4367081	4373875	ENSMUST00000215860.1	0	-	4373875	4373875	0	1	6794,	0,	1
chr10	4368673	4368674	m6AIP_SySy_peak_457	0	-	chr10	4367074	4387475	ENSMUST00000100077.4	0	-	4368479	4374742	0	3	2777,185,124,	0,7495,20277,	1
chr10	4368673	4368674	m6AIP_SySy_peak_457	0	-	chr10	4367074	4388108	ENSMUST00000100078.9	0	-	4368479	4374742	0	3	2777,185,264,	0,7495,20770,	1
chr10	5801903	5801904	m6AIP_SySy_peak_460	0	-	chr10	5799159	5805600	ENSMUST00000019907.7	0	-	5799570	5805337	0	5	663,180,91,664,342,	0,1096,1992,2709,6099,	1
chr10	5802253	5802254	m6AIP_SySy_peak_461a	0	-	chr10	5802199	5804600	ENSMUST00000142200.1	0	-	5804600	5804600	0	2	333,63,	0,2338,	1
chr10	5802253	5802254	m6AIP_SySy_peak_461a	0	-	chr10	5799159	5805600	ENSMUST00000019907.7	0	-	5799570	5805337	0	5	663,180,91,664,342,	0,1096,1992,2709,6099,	1
chr10	5802352	5802353	m6AIP_SySy_peak_461b	0	-	chr10	5802199	5804600	ENSMUST00000142200.1	0	-	5804600	5804600	0	2	333,63,	0,2338,	1
chr10	5802352	5802353	m6AIP_SySy_peak_461b	0	-	chr10	5799159	5805600	ENSMUST00000019907.7	0	-	5799570	5805337	0	5	663,180,91,664,342,	0,1096,1992,2709,6099,	1
chr10	7705750	7705751	m6AIP_SySy_peak_465a	0	+	chr10	7681213	7716460	ENSMUST00000165952.8	0	+	7691466	7713010	0	8	237,480,148,1511,583,183,107,3960,	0,10121,16288,20396,24246,29251,29635,31287,	1
chr10	7705750	7705751	m6AIP_SySy_peak_465a	0	+	chr10	7691246	7713586	ENSMUST00000217931.1	0	+	7691466	7713010	0	7	568,148,1511,583,183,107,1086,	0,6255,10363,14213,19218,19602,21254,	1
chr10	7705750	7705751	m6AIP_SySy_peak_465a	0	+	chr10	7691246	7713586	ENSMUST00000040043.6	0	+	7691466	7713010	0	8	568,148,1511,583,183,107,780,275,	0,6255,10363,14213,19218,19602,21254,22065,	1
chr10	7705881	7705882	m6AIP_SySy_peak_465b	0	+	chr10	7681213	7716460	ENSMUST00000165952.8	0	+	7691466	7713010	0	8	237,480,148,1511,583,183,107,3960,	0,10121,16288,20396,24246,29251,29635,31287,	1
chr10	7705881	7705882	m6AIP_SySy_peak_465b	0	+	chr10	7691246	7713586	ENSMUST00000217931.1	0	+	7691466	7713010	0	7	568,148,1511,583,183,107,1086,	0,6255,10363,14213,19218,19602,21254,	1
chr10	7705881	7705882	m6AIP_SySy_peak_465b	0	+	chr10	7691246	7713586	ENSMUST00000040043.6	0	+	7691466	7713010	0	8	568,148,1511,583,183,107,780,275,	0,6255,10363,14213,19218,19602,21254,22065,	1
chr10	7712885	7712886	m6AIP_SySy_peak_466	0	+	chr10	7681213	7716460	ENSMUST00000165952.8	0	+	7691466	7713010	0	8	237,480,148,1511,583,183,107,3960,	0,10121,16288,20396,24246,29251,29635,31287,	1
chr10	7712885	7712886	m6AIP_SySy_peak_466	0	+	chr10	7691246	7713586	ENSMUST00000217931.1	0	+	7691466	7713010	0	7	568,148,1511,583,183,107,1086,	0,6255,10363,14213,19218,19602,21254,	1
chr10	7712885	7712886	m6AIP_SySy_peak_466	0	+	chr10	7691246	7713586	ENSMUST00000040043.6	0	+	7691466	7713010	0	8	568,148,1511,583,183,107,780,275,	0,6255,10363,14213,19218,19602,21254,22065,	1
chr10	7906329	7906330	m6AIP_SySy_peak_467a	0	-	chr10	7905652	7956230	ENSMUST00000146444.7	0	-	7907434	7924786	0	7	1925,81,94,161,1501,188,430,	0,4394,5436,5735,13461,19032,50148,	1
chr10	7906467	7906468	m6AIP_SySy_peak_467b	0	-	chr10	7905652	7956230	ENSMUST00000146444.7	0	-	7907434	7924786	0	7	1925,81,94,161,1501,188,430,	0,4394,5436,5735,13461,19032,50148,	1
chr10	7920232	7920233	m6AIP_SySy_peak_469a	0	-	chr10	7919339	7924260	ENSMUST00000130322.1	0	-	7919339	7920494	0	2	1275,1036,	0,3885,	1
chr10	7920232	7920233	m6AIP_SySy_peak_469a	0	-	chr10	7905652	7956230	ENSMUST00000146444.7	0	-	7907434	7924786	0	7	1925,81,94,161,1501,188,430,	0,4394,5436,5735,13461,19032,50148,	1
chr10	7920232	7920233	m6AIP_SySy_peak_469a	0	-	chr10	7911491	7955893	ENSMUST00000147938.1	0	-	7911491	7924786	0	5	57,1501,188,141,93,	0,7622,13193,21576,44309,	1
chr10	7920494	7920495	m6AIP_SySy_peak_469b	0	-	chr10	7919339	7924260	ENSMUST00000130322.1	0	-	7919339	7920494	0	2	1275,1036,	0,3885,	1
chr10	7920494	7920495	m6AIP_SySy_peak_469b	0	-	chr10	7905652	7956230	ENSMUST00000146444.7	0	-	7907434	7924786	0	7	1925,81,94,161,1501,188,430,	0,4394,5436,5735,13461,19032,50148,	1
chr10	7920494	7920495	m6AIP_SySy_peak_469b	0	-	chr10	7911491	7955893	ENSMUST00000147938.1	0	-	7911491	7924786	0	5	57,1501,188,141,93,	0,7622,13193,21576,44309,	1
chr10	8725444	8725445	m6AIP_SySy_peak_470	0	-	chr10	8722218	8886070	ENSMUST00000015449.5	0	-	8725496	8885858	0	20	3542,132,1109,114,151,210,170,136,144,75,347,133,102,113,87,41,50,51,129,347,	0,5639,7109,11377,17102,17955,19209,20209,22269,23897,28920,34410,58300,61979,64129,67342,92022,92188,128144,163505,	1
chr10	8729804	8729805	m6AIP_SySy_peak_471	0	-	chr10	8722218	8886070	ENSMUST00000015449.5	0	-	8725496	8885858	0	20	3542,132,1109,114,151,210,170,136,144,75,347,133,102,113,87,41,50,51,129,347,	0,5639,7109,11377,17102,17955,19209,20209,22269,23897,28920,34410,58300,61979,64129,67342,92022,92188,128144,163505,	1
chr10	9760558	9760559	m6AIP_SySy_peak_473b	0	-	chr10	9759995	9798037	ENSMUST00000151435.7	0	-	9798037	9798037	0	9	959,221,112,166,370,240,46,66,184,	0,2749,7162,8834,9345,10454,18025,29367,37858,	1
chr10	9760558	9760559	m6AIP_SySy_peak_473b	0	-	chr10	9755546	9900683	ENSMUST00000038213.13	0	-	9760912	9900683	0	28	5408,221,112,166,370,240,51,48,60,66,152,126,179,221,41,68,148,73,155,79,124,84,64,135,101,82,98,153,	0,7198,11611,13283,13794,14903,22474,28641,28794,33816,42575,44396,52873,53482,56121,56418,56713,60704,61759,69823,80287,82530,86324,87680,109466,111066,143610,144984,	1
chr10	9760558	9760559	m6AIP_SySy_peak_473b	0	-	chr10	9759957	9901079	ENSMUST00000141722.7	0	-	9760912	9900683	0	26	997,221,112,166,370,240,51,66,152,126,179,221,41,68,148,73,155,79,124,84,64,135,101,82,98,549,	0,2787,7200,8872,9383,10492,18063,29405,38164,39985,48462,49071,51710,52007,52302,56293,57348,65412,75876,78119,81913,83269,105055,106655,139199,140573,	1
chr10	11151862	11151863	m6AIP_SySy_peak_474b	0	+	chr10	11149472	11154526	ENSMUST00000161858.1	0	+	11154526	11154526	0	2	114,2914,	0,2140,	1
chr10	11151862	11151863	m6AIP_SySy_peak_474b	0	+	chr10	11149426	11188150	ENSMUST00000159810.7	0	+	11151650	11178737	0	21	160,656,130,219,79,151,109,254,651,252,79,164,257,129,89,93,108,143,174,63,211,	0,2186,5232,7593,10091,11040,12692,13382,14918,17059,18407,20552,20820,22446,29307,32085,34347,35893,36954,37416,38513,	1
chr10	11151862	11151863	m6AIP_SySy_peak_474b	0	+	chr10	11149429	11217595	ENSMUST00000044053.12	0	+	11151650	11213544	0	30	157,656,130,219,79,151,109,254,651,252,79,164,257,122,89,93,108,143,174,63,226,144,102,72,189,93,87,179,81,4148,	0,2183,5229,7590,10088,11037,12689,13379,14915,17056,18404,20549,20817,22443,29304,32082,34344,35890,36951,37413,38510,40201,41556,43056,44751,55751,56839,57667,62892,64018,	1
chr10	11151862	11151863	m6AIP_SySy_peak_474b	0	+	chr10	11149523	11209552	ENSMUST00000054814.13	0	+	11151650	11207279	0	28	63,656,130,219,79,151,109,254,651,252,79,164,257,122,89,93,108,143,174,63,226,144,102,72,189,93,87,2456,	0,2089,5135,7496,9994,10943,12595,13285,14821,16962,18310,20455,20723,22349,29210,31988,34250,35796,36857,37319,38416,40107,41462,42962,44657,55657,56745,57573,	1
chr10	11151862	11151863	m6AIP_SySy_peak_474b	0	+	chr10	11149523	11209552	ENSMUST00000159541.7	0	+	11151650	11207915	0	29	63,656,130,219,79,151,109,254,651,252,79,164,257,122,89,93,108,143,174,63,226,144,102,72,189,93,87,179,1731,	0,2089,5135,7496,9994,10943,12595,13285,14821,16962,18310,20455,20723,22349,29210,31988,34250,35796,36857,37319,38416,40107,41462,42962,44657,55657,56745,57573,58298,	1
chr10	11152161	11152162	m6AIP_SySy_peak_474c	0	+	chr10	11149472	11154526	ENSMUST00000161858.1	0	+	11154526	11154526	0	2	114,2914,	0,2140,	1
chr10	11152161	11152162	m6AIP_SySy_peak_474c	0	+	chr10	11149426	11188150	ENSMUST00000159810.7	0	+	11151650	11178737	0	21	160,656,130,219,79,151,109,254,651,252,79,164,257,129,89,93,108,143,174,63,211,	0,2186,5232,7593,10091,11040,12692,13382,14918,17059,18407,20552,20820,22446,29307,32085,34347,35893,36954,37416,38513,	1
chr10	11152161	11152162	m6AIP_SySy_peak_474c	0	+	chr10	11149429	11217595	ENSMUST00000044053.12	0	+	11151650	11213544	0	30	157,656,130,219,79,151,109,254,651,252,79,164,257,122,89,93,108,143,174,63,226,144,102,72,189,93,87,179,81,4148,	0,2183,5229,7590,10088,11037,12689,13379,14915,17056,18404,20549,20817,22443,29304,32082,34344,35890,36951,37413,38510,40201,41556,43056,44751,55751,56839,57667,62892,64018,	1
chr10	11152161	11152162	m6AIP_SySy_peak_474c	0	+	chr10	11149523	11209552	ENSMUST00000054814.13	0	+	11151650	11207279	0	28	63,656,130,219,79,151,109,254,651,252,79,164,257,122,89,93,108,143,174,63,226,144,102,72,189,93,87,2456,	0,2089,5135,7496,9994,10943,12595,13285,14821,16962,18310,20455,20723,22349,29210,31988,34250,35796,36857,37319,38416,40107,41462,42962,44657,55657,56745,57573,	1
chr10	11152161	11152162	m6AIP_SySy_peak_474c	0	+	chr10	11149523	11209552	ENSMUST00000159541.7	0	+	11151650	11207915	0	29	63,656,130,219,79,151,109,254,651,252,79,164,257,122,89,93,108,143,174,63,226,144,102,72,189,93,87,179,1731,	0,2089,5135,7496,9994,10943,12595,13285,14821,16962,18310,20455,20723,22349,29210,31988,34250,35796,36857,37319,38416,40107,41462,42962,44657,55657,56745,57573,58298,	1
chr10	11164473	11164474	m6AIP_SySy_peak_475a	0	+	chr10	11164344	11170063	ENSMUST00000160461.7	0	+	11164344	11166613	0	4	651,130,79,85,	0,2263,3489,5634,	1
chr10	11164473	11164474	m6AIP_SySy_peak_475a	0	+	chr10	11149426	11188150	ENSMUST00000159810.7	0	+	11151650	11178737	0	21	160,656,130,219,79,151,109,254,651,252,79,164,257,129,89,93,108,143,174,63,211,	0,2186,5232,7593,10091,11040,12692,13382,14918,17059,18407,20552,20820,22446,29307,32085,34347,35893,36954,37416,38513,	1
chr10	11164473	11164474	m6AIP_SySy_peak_475a	0	+	chr10	11149429	11217595	ENSMUST00000044053.12	0	+	11151650	11213544	0	30	157,656,130,219,79,151,109,254,651,252,79,164,257,122,89,93,108,143,174,63,226,144,102,72,189,93,87,179,81,4148,	0,2183,5229,7590,10088,11037,12689,13379,14915,17056,18404,20549,20817,22443,29304,32082,34344,35890,36951,37413,38510,40201,41556,43056,44751,55751,56839,57667,62892,64018,	1
chr10	11164473	11164474	m6AIP_SySy_peak_475a	0	+	chr10	11149523	11209552	ENSMUST00000054814.13	0	+	11151650	11207279	0	28	63,656,130,219,79,151,109,254,651,252,79,164,257,122,89,93,108,143,174,63,226,144,102,72,189,93,87,2456,	0,2089,5135,7496,9994,10943,12595,13285,14821,16962,18310,20455,20723,22349,29210,31988,34250,35796,36857,37319,38416,40107,41462,42962,44657,55657,56745,57573,	1
chr10	11164473	11164474	m6AIP_SySy_peak_475a	0	+	chr10	11149523	11209552	ENSMUST00000159541.7	0	+	11151650	11207915	0	29	63,656,130,219,79,151,109,254,651,252,79,164,257,122,89,93,108,143,174,63,226,144,102,72,189,93,87,179,1731,	0,2089,5135,7496,9994,10943,12595,13285,14821,16962,18310,20455,20723,22349,29210,31988,34250,35796,36857,37319,38416,40107,41462,42962,44657,55657,56745,57573,58298,	1
chr10	11164614	11164615	m6AIP_SySy_peak_475b	0	+	chr10	11164344	11170063	ENSMUST00000160461.7	0	+	11164344	11166613	0	4	651,130,79,85,	0,2263,3489,5634,	1
chr10	11164614	11164615	m6AIP_SySy_peak_475b	0	+	chr10	11149426	11188150	ENSMUST00000159810.7	0	+	11151650	11178737	0	21	160,656,130,219,79,151,109,254,651,252,79,164,257,129,89,93,108,143,174,63,211,	0,2186,5232,7593,10091,11040,12692,13382,14918,17059,18407,20552,20820,22446,29307,32085,34347,35893,36954,37416,38513,	1
chr10	11164614	11164615	m6AIP_SySy_peak_475b	0	+	chr10	11149429	11217595	ENSMUST00000044053.12	0	+	11151650	11213544	0	30	157,656,130,219,79,151,109,254,651,252,79,164,257,122,89,93,108,143,174,63,226,144,102,72,189,93,87,179,81,4148,	0,2183,5229,7590,10088,11037,12689,13379,14915,17056,18404,20549,20817,22443,29304,32082,34344,35890,36951,37413,38510,40201,41556,43056,44751,55751,56839,57667,62892,64018,	1
chr10	11164614	11164615	m6AIP_SySy_peak_475b	0	+	chr10	11149523	11209552	ENSMUST00000054814.13	0	+	11151650	11207279	0	28	63,656,130,219,79,151,109,254,651,252,79,164,257,122,89,93,108,143,174,63,226,144,102,72,189,93,87,2456,	0,2089,5135,7496,9994,10943,12595,13285,14821,16962,18310,20455,20723,22349,29210,31988,34250,35796,36857,37319,38416,40107,41462,42962,44657,55657,56745,57573,	1
chr10	11164614	11164615	m6AIP_SySy_peak_475b	0	+	chr10	11149523	11209552	ENSMUST00000159541.7	0	+	11151650	11207915	0	29	63,656,130,219,79,151,109,254,651,252,79,164,257,122,89,93,108,143,174,63,226,144,102,72,189,93,87,179,1731,	0,2089,5135,7496,9994,10943,12595,13285,14821,16962,18310,20455,20723,22349,29210,31988,34250,35796,36857,37319,38416,40107,41462,42962,44657,55657,56745,57573,58298,	1
chr10	11290212	11290213	m6AIP_SySy_peak_479	0	+	chr10	11281329	11298052	ENSMUST00000129456.7	0	+	11289535	11295420	0	3	171,2053,2836,	0,8190,13887,	1
chr10	11290212	11290213	m6AIP_SySy_peak_479	0	+	chr10	11281586	11295518	ENSMUST00000070300.4	0	+	11289535	11295420	0	3	137,2053,302,	0,7933,13630,	1
chr10	11290944	11290945	m6AIP_SySy_peak_480a	0	+	chr10	11281329	11298052	ENSMUST00000129456.7	0	+	11289535	11295420	0	3	171,2053,2836,	0,8190,13887,	1
chr10	11290944	11290945	m6AIP_SySy_peak_480a	0	+	chr10	11281586	11295518	ENSMUST00000070300.4	0	+	11289535	11295420	0	3	137,2053,302,	0,7933,13630,	1
chr10	11291167	11291168	m6AIP_SySy_peak_480b	0	+	chr10	11281329	11298052	ENSMUST00000129456.7	0	+	11289535	11295420	0	3	171,2053,2836,	0,8190,13887,	1
chr10	11291167	11291168	m6AIP_SySy_peak_480b	0	+	chr10	11281586	11295518	ENSMUST00000070300.4	0	+	11289535	11295420	0	3	137,2053,302,	0,7933,13630,	1
chr10	11291361	11291362	m6AIP_SySy_peak_480c	0	+	chr10	11281329	11298052	ENSMUST00000129456.7	0	+	11289535	11295420	0	3	171,2053,2836,	0,8190,13887,	1
chr10	11291361	11291362	m6AIP_SySy_peak_480c	0	+	chr10	11281586	11295518	ENSMUST00000070300.4	0	+	11289535	11295420	0	3	137,2053,302,	0,7933,13630,	1
chr10	13515395	13515396	m6AIP_SySy_peak_485	0	+	chr10	13501000	13515543	ENSMUST00000060212.12	0	+	13501167	13514847	0	8	373,188,340,211,191,109,168,427,	0,2070,4738,5705,6234,11617,13706,14116,	1
chr10	13515395	13515396	m6AIP_SySy_peak_485	0	+	chr10	13506036	13515498	ENSMUST00000166466.1	0	+	13515498	13515498	0	2	42,744,	0,8718,	1
chr10	13515395	13515396	m6AIP_SySy_peak_485	0	+	chr10	13501000	13519035	ENSMUST00000121465.2	0	+	13501167	13514847	0	7	373,188,340,211,191,109,4329,	0,2070,4738,5705,6234,11617,13706,	1
chr10	17724706	17724707	m6AIP_SySy_peak_487	0	+	chr10	17723217	17725674	ENSMUST00000038107.8	0	+	17723945	17724755	0	2	242,1737,	0,720,	1
chr10	17724706	17724707	m6AIP_SySy_peak_487	0	+	chr10	17723232	17725643	ENSMUST00000219558.1	0	+	17723945	17724755	0	1	2411,	0,	1
chr10	17915588	17915589	m6AIP_SySy_peak_488a	0	-	chr10	17899034	17948067	ENSMUST00000037879.7	0	-	17902212	17947782	0	4	3343,155,1041,559,	0,8999,15957,48474,	1
chr10	17915735	17915736	m6AIP_SySy_peak_488b	0	-	chr10	17899034	17948067	ENSMUST00000037879.7	0	-	17902212	17947782	0	4	3343,155,1041,559,	0,8999,15957,48474,	1
chr10	21368576	21368577	m6AIP_SySy_peak_493a	0	+	chr10	21295978	21368898	ENSMUST00000020153.9	0	+	21296133	21368300	0	18	198,66,114,195,100,266,166,118,147,75,118,69,105,91,109,101,145,610,	0,3199,8551,11606,40997,45735,46420,49098,51283,53333,55948,56563,58660,62334,62753,68696,71663,72310,	1
chr10	21368576	21368577	m6AIP_SySy_peak_493a	0	+	chr10	21296032	21368883	ENSMUST00000219915.1	0	+	21296133	21368300	0	18	144,66,114,195,109,266,166,118,147,75,118,69,105,91,109,101,145,595,	0,3145,8497,11552,40934,45681,46366,49044,51229,53279,55894,56509,58606,62280,62699,68642,71609,72256,	1
chr10	29346904	29346905	m6AIP_SySy_peak_499a	0	-	chr10	29346657	29357713	ENSMUST00000162335.7	0	-	29346808	29354296	0	3	1226,156,52,	0,7634,11004,	1
chr10	29346904	29346905	m6AIP_SySy_peak_499a	0	-	chr10	29344175	29362442	ENSMUST00000160144.8	0	-	29346808	29354296	0	3	3708,156,459,	0,10116,17808,	1
chr10	29346904	29346905	m6AIP_SySy_peak_499a	0	-	chr10	29344177	29362442	ENSMUST00000037548.10	0	-	29346808	29354296	0	4	3706,156,61,479,	0,10114,17107,17786,	1
chr10	29346904	29346905	m6AIP_SySy_peak_499a	0	-	chr10	29346175	29362047	ENSMUST00000160372.8	0	-	29346808	29354296	0	3	1708,156,84,	0,8116,15788,	1
chr10	29347173	29347174	m6AIP_SySy_peak_499b	0	-	chr10	29346657	29357713	ENSMUST00000162335.7	0	-	29346808	29354296	0	3	1226,156,52,	0,7634,11004,	1
chr10	29347173	29347174	m6AIP_SySy_peak_499b	0	-	chr10	29344175	29362442	ENSMUST00000160144.8	0	-	29346808	29354296	0	3	3708,156,459,	0,10116,17808,	1
chr10	29347173	29347174	m6AIP_SySy_peak_499b	0	-	chr10	29344177	29362442	ENSMUST00000037548.10	0	-	29346808	29354296	0	4	3706,156,61,479,	0,10114,17107,17786,	1
chr10	29347173	29347174	m6AIP_SySy_peak_499b	0	-	chr10	29346175	29362047	ENSMUST00000160372.8	0	-	29346808	29354296	0	3	1708,156,84,	0,8116,15788,	1
chr10	29347332	29347333	m6AIP_SySy_peak_499c	0	-	chr10	29346657	29357713	ENSMUST00000162335.7	0	-	29346808	29354296	0	3	1226,156,52,	0,7634,11004,	1
chr10	29347332	29347333	m6AIP_SySy_peak_499c	0	-	chr10	29344175	29362442	ENSMUST00000160144.8	0	-	29346808	29354296	0	3	3708,156,459,	0,10116,17808,	1
chr10	29347332	29347333	m6AIP_SySy_peak_499c	0	-	chr10	29344177	29362442	ENSMUST00000037548.10	0	-	29346808	29354296	0	4	3706,156,61,479,	0,10114,17107,17786,	1
chr10	29347332	29347333	m6AIP_SySy_peak_499c	0	-	chr10	29346175	29362047	ENSMUST00000160372.8	0	-	29346808	29354296	0	3	1708,156,84,	0,8116,15788,	1
chr10	29347332	29347333	m6AIP_SySy_peak_499c	0	-	chr10	29347218	29362026	ENSMUST00000161508.2	0	-	29347218	29354296	0	4	665,156,61,63,	0,7073,14066,14745,	1
chr10	30691435	30691436	m6AIP_SySy_peak_503	0	-	chr10	30643467	30771941	ENSMUST00000215740.1	0	-	30647515	30771778	0	15	4184,74,96,153,132,148,169,1031,185,126,114,108,80,221,222,	0,4499,4977,9468,10843,18826,46236,47289,50601,52600,54662,58451,61133,79178,128252,	1
chr10	30691435	30691436	m6AIP_SySy_peak_503	0	-	chr10	30645583	30803107	ENSMUST00000068567.4	0	-	30647515	30771778	0	16	2068,74,96,153,132,148,169,1031,185,126,114,108,80,221,121,279,	0,2383,2861,7352,8727,16710,44120,45173,48485,50484,52546,56335,59017,77062,126136,157245,	1
chr10	30691435	30691436	m6AIP_SySy_peak_503	0	-	chr10	30647387	30771840	ENSMUST00000215926.1	0	-	30647515	30771778	0	14	264,74,96,153,132,148,169,998,185,126,108,80,221,121,	0,579,1057,5548,6923,14906,42316,43369,46681,48680,54531,57213,75258,124332,	1
chr10	30691435	30691436	m6AIP_SySy_peak_503	0	-	chr10	30647389	30771842	ENSMUST00000213836.1	0	-	30647515	30771778	0	15	262,74,96,153,132,148,169,998,185,126,114,108,80,221,123,	0,577,1055,5546,6921,14904,42314,43367,46679,48678,50740,54529,57211,75256,124330,	1
chr10	33622850	33622851	m6AIP_SySy_peak_504	0	-	chr10	33589911	33624619	ENSMUST00000161692.1	0	-	33592846	33622932	0	4	3109,175,515,484,	0,5832,32632,34224,	1
chr10	33622850	33622851	m6AIP_SySy_peak_504	0	-	chr10	33594310	33624622	ENSMUST00000160299.1	0	-	33595623	33622932	0	3	1608,515,487,	0,28233,29825,	1
chr10	33622850	33622851	m6AIP_SySy_peak_504	0	-	chr10	33512285	33624769	ENSMUST00000019920.12	0	-	33513258	33622932	0	6	1061,221,111,175,515,634,	0,16037,31096,83458,110258,111850,	1
chr10	33622850	33622851	m6AIP_SySy_peak_504	0	-	chr10	33512887	33624196	ENSMUST00000159533.8	0	-	33624196	33624196	0	5	459,221,111,175,61,	0,15435,30494,82856,111248,	1
chr10	33949006	33949007	m6AIP_SySy_peak_507a	0	-	chr10	33919141	33951259	ENSMUST00000218055.1	0	-	33919327	33949484	0	11	234,221,152,166,189,169,122,111,570,117,129,	0,8259,8870,10679,11014,15947,21016,24508,29787,30606,31989,	1
chr10	33949006	33949007	m6AIP_SySy_peak_507a	0	-	chr10	33919147	33949860	ENSMUST00000218275.1	0	-	33930293	33949484	0	9	228,221,152,166,189,122,111,570,113,	0,8253,8864,10673,11008,21010,24502,29781,30600,	1
chr10	33949006	33949007	m6AIP_SySy_peak_507a	0	-	chr10	33919149	33951195	ENSMUST00000218880.1	0	-	33919302	33949484	0	11	221,123,152,166,189,169,122,111,570,117,65,	0,8349,8862,10671,11006,15939,21008,24500,29779,30598,31981,	1
chr10	33949006	33949007	m6AIP_SySy_peak_507a	0	-	chr10	33925133	33951212	ENSMUST00000219457.1	0	-	33930293	33949484	0	7	2488,152,166,189,122,111,2284,	0,2878,4687,5022,15024,18516,23795,	1
chr10	33949006	33949007	m6AIP_SySy_peak_507a	0	-	chr10	33926278	33951269	ENSMUST00000219878.1	0	-	33940369	33949484	0	7	1343,152,166,189,226,111,2341,	0,1733,3542,3877,13879,17371,22650,	1
chr10	33949006	33949007	m6AIP_SySy_peak_507a	0	-	chr10	33926318	33951222	ENSMUST00000048222.5	0	-	33927385	33949484	0	10	1303,152,166,189,169,122,111,570,117,92,	0,1693,3502,3837,8770,13839,17331,22610,23429,24812,	1
chr10	33949153	33949154	m6AIP_SySy_peak_507b	0	-	chr10	33949076	33951225	ENSMUST00000218222.1	0	-	33949076	33949484	0	3	422,117,23,	0,671,2126,	1
chr10	33949153	33949154	m6AIP_SySy_peak_507b	0	-	chr10	33919141	33951259	ENSMUST00000218055.1	0	-	33919327	33949484	0	11	234,221,152,166,189,169,122,111,570,117,129,	0,8259,8870,10679,11014,15947,21016,24508,29787,30606,31989,	1
chr10	33949153	33949154	m6AIP_SySy_peak_507b	0	-	chr10	33919147	33949860	ENSMUST00000218275.1	0	-	33930293	33949484	0	9	228,221,152,166,189,122,111,570,113,	0,8253,8864,10673,11008,21010,24502,29781,30600,	1
chr10	33949153	33949154	m6AIP_SySy_peak_507b	0	-	chr10	33919149	33951195	ENSMUST00000218880.1	0	-	33919302	33949484	0	11	221,123,152,166,189,169,122,111,570,117,65,	0,8349,8862,10671,11006,15939,21008,24500,29779,30598,31981,	1
chr10	33949153	33949154	m6AIP_SySy_peak_507b	0	-	chr10	33925133	33951212	ENSMUST00000219457.1	0	-	33930293	33949484	0	7	2488,152,166,189,122,111,2284,	0,2878,4687,5022,15024,18516,23795,	1
chr10	33949153	33949154	m6AIP_SySy_peak_507b	0	-	chr10	33926278	33951269	ENSMUST00000219878.1	0	-	33940369	33949484	0	7	1343,152,166,189,226,111,2341,	0,1733,3542,3877,13879,17371,22650,	1
chr10	33949153	33949154	m6AIP_SySy_peak_507b	0	-	chr10	33926318	33951222	ENSMUST00000048222.5	0	-	33927385	33949484	0	10	1303,152,166,189,169,122,111,570,117,92,	0,1693,3502,3837,8770,13839,17331,22610,23429,24812,	1
chr10	33949347	33949348	m6AIP_SySy_peak_507c	0	-	chr10	33949076	33951225	ENSMUST00000218222.1	0	-	33949076	33949484	0	3	422,117,23,	0,671,2126,	1
chr10	33949347	33949348	m6AIP_SySy_peak_507c	0	-	chr10	33949200	33951235	ENSMUST00000218892.1	0	-	33949200	33949484	0	4	298,117,135,105,	0,547,1282,1930,	1
chr10	33949347	33949348	m6AIP_SySy_peak_507c	0	-	chr10	33919141	33951259	ENSMUST00000218055.1	0	-	33919327	33949484	0	11	234,221,152,166,189,169,122,111,570,117,129,	0,8259,8870,10679,11014,15947,21016,24508,29787,30606,31989,	1
chr10	33949347	33949348	m6AIP_SySy_peak_507c	0	-	chr10	33919147	33949860	ENSMUST00000218275.1	0	-	33930293	33949484	0	9	228,221,152,166,189,122,111,570,113,	0,8253,8864,10673,11008,21010,24502,29781,30600,	1
chr10	33949347	33949348	m6AIP_SySy_peak_507c	0	-	chr10	33919149	33951195	ENSMUST00000218880.1	0	-	33919302	33949484	0	11	221,123,152,166,189,169,122,111,570,117,65,	0,8349,8862,10671,11006,15939,21008,24500,29779,30598,31981,	1
chr10	33949347	33949348	m6AIP_SySy_peak_507c	0	-	chr10	33925133	33951212	ENSMUST00000219457.1	0	-	33930293	33949484	0	7	2488,152,166,189,122,111,2284,	0,2878,4687,5022,15024,18516,23795,	1
chr10	33949347	33949348	m6AIP_SySy_peak_507c	0	-	chr10	33926278	33951269	ENSMUST00000219878.1	0	-	33940369	33949484	0	7	1343,152,166,189,226,111,2341,	0,1733,3542,3877,13879,17371,22650,	1
chr10	33949347	33949348	m6AIP_SySy_peak_507c	0	-	chr10	33926318	33951222	ENSMUST00000048222.5	0	-	33927385	33949484	0	10	1303,152,166,189,169,122,111,570,117,92,	0,1693,3502,3837,8770,13839,17331,22610,23429,24812,	1
chr10	34152775	34152776	m6AIP_SySy_peak_510	0	-	chr10	34151392	34207715	ENSMUST00000048010.8	0	-	34152215	34184107	0	6	2582,208,240,254,469,636,	0,4516,8576,11343,32299,55687,	1
chr10	34153651	34153652	m6AIP_SySy_peak_512a	0	-	chr10	34151392	34207715	ENSMUST00000048010.8	0	-	34152215	34184107	0	6	2582,208,240,254,469,636,	0,4516,8576,11343,32299,55687,	1
chr10	34153651	34153652	m6AIP_SySy_peak_512a	0	-	chr10	34153623	34176245	ENSMUST00000217051.1	0	-	34153623	34176057	0	5	351,208,240,254,196,	0,2285,6345,9112,22426,	1
chr10	34153780	34153781	m6AIP_SySy_peak_512b	0	-	chr10	34151392	34207715	ENSMUST00000048010.8	0	-	34152215	34184107	0	6	2582,208,240,254,469,636,	0,4516,8576,11343,32299,55687,	1
chr10	34153780	34153781	m6AIP_SySy_peak_512b	0	-	chr10	34153623	34176245	ENSMUST00000217051.1	0	-	34153623	34176057	0	5	351,208,240,254,196,	0,2285,6345,9112,22426,	1
chr10	34282988	34282989	m6AIP_SySy_peak_513a	0	+	chr10	34282189	34285275	ENSMUST00000061372.6	0	+	34282280	34283420	0	1	3086,	0,	1
chr10	34283291	34283292	m6AIP_SySy_peak_513b	0	+	chr10	34282189	34285275	ENSMUST00000061372.6	0	+	34282280	34283420	0	1	3086,	0,	1
chr10	34283570	34283571	m6AIP_SySy_peak_513c	0	+	chr10	34282189	34285275	ENSMUST00000061372.6	0	+	34282280	34283420	0	1	3086,	0,	1
chr10	39822156	39822157	m6AIP_SySy_peak_516	0	+	chr10	39732117	39875211	ENSMUST00000019986.12	0	+	39732474	39874224	0	32	496,190,75,161,97,95,105,85,149,120,238,143,4153,896,83,126,193,112,116,119,119,142,245,109,207,110,115,138,191,247,210,1128,	0,51025,58651,62746,67763,72834,73482,74544,74717,81853,85024,88330,88988,95592,98781,100400,103042,104508,106324,108767,111293,114024,114551,115857,119749,122581,126989,130576,131620,132476,135175,141966,	1
chr10	39822156	39822157	m6AIP_SySy_peak_516	0	+	chr10	39732126	39875168	ENSMUST00000131186.7	0	+	39732474	39742695	0	33	487,128,190,75,161,97,95,105,85,149,120,238,143,4153,896,83,126,193,112,116,119,119,142,245,109,207,110,115,138,191,247,210,1085,	0,10564,51016,58642,62737,67754,72825,73473,74535,74708,81844,85015,88321,88979,95583,98772,100391,103033,104499,106315,108758,111284,114015,114542,115848,119740,122572,126980,130567,131611,132467,135166,141957,	1
chr10	39822156	39822157	m6AIP_SySy_peak_516	0	+	chr10	39732363	39875206	ENSMUST00000164763.7	0	+	39732474	39874224	0	33	37,150,190,75,161,97,95,105,85,149,120,238,143,4153,896,83,126,193,112,116,119,119,142,245,109,207,110,115,138,191,247,210,1123,	0,100,50779,58405,62500,67517,72588,73236,74298,74471,81607,84778,88084,88742,95346,98535,100154,102796,104262,106078,108521,111047,113778,114305,115611,119503,122335,126743,130330,131374,132230,134929,141720,	1
chr10	39824821	39824822	m6AIP_SySy_peak_517	0	+	chr10	39732117	39875211	ENSMUST00000019986.12	0	+	39732474	39874224	0	32	496,190,75,161,97,95,105,85,149,120,238,143,4153,896,83,126,193,112,116,119,119,142,245,109,207,110,115,138,191,247,210,1128,	0,51025,58651,62746,67763,72834,73482,74544,74717,81853,85024,88330,88988,95592,98781,100400,103042,104508,106324,108767,111293,114024,114551,115857,119749,122581,126989,130576,131620,132476,135175,141966,	1
chr10	39824821	39824822	m6AIP_SySy_peak_517	0	+	chr10	39732126	39875168	ENSMUST00000131186.7	0	+	39732474	39742695	0	33	487,128,190,75,161,97,95,105,85,149,120,238,143,4153,896,83,126,193,112,116,119,119,142,245,109,207,110,115,138,191,247,210,1085,	0,10564,51016,58642,62737,67754,72825,73473,74535,74708,81844,85015,88321,88979,95583,98772,100391,103033,104499,106315,108758,111284,114015,114542,115848,119740,122572,126980,130567,131611,132467,135166,141957,	1
chr10	39824821	39824822	m6AIP_SySy_peak_517	0	+	chr10	39732363	39875206	ENSMUST00000164763.7	0	+	39732474	39874224	0	33	37,150,190,75,161,97,95,105,85,149,120,238,143,4153,896,83,126,193,112,116,119,119,142,245,109,207,110,115,138,191,247,210,1123,	0,100,50779,58405,62500,67517,72588,73236,74298,74471,81607,84778,88084,88742,95346,98535,100154,102796,104262,106078,108521,111047,113778,114305,115611,119503,122335,126743,130330,131374,132230,134929,141720,	1
chr10	39827818	39827819	m6AIP_SySy_peak_518a	0	+	chr10	39732117	39875211	ENSMUST00000019986.12	0	+	39732474	39874224	0	32	496,190,75,161,97,95,105,85,149,120,238,143,4153,896,83,126,193,112,116,119,119,142,245,109,207,110,115,138,191,247,210,1128,	0,51025,58651,62746,67763,72834,73482,74544,74717,81853,85024,88330,88988,95592,98781,100400,103042,104508,106324,108767,111293,114024,114551,115857,119749,122581,126989,130576,131620,132476,135175,141966,	1
chr10	39827818	39827819	m6AIP_SySy_peak_518a	0	+	chr10	39732126	39875168	ENSMUST00000131186.7	0	+	39732474	39742695	0	33	487,128,190,75,161,97,95,105,85,149,120,238,143,4153,896,83,126,193,112,116,119,119,142,245,109,207,110,115,138,191,247,210,1085,	0,10564,51016,58642,62737,67754,72825,73473,74535,74708,81844,85015,88321,88979,95583,98772,100391,103033,104499,106315,108758,111284,114015,114542,115848,119740,122572,126980,130567,131611,132467,135166,141957,	1
chr10	39827818	39827819	m6AIP_SySy_peak_518a	0	+	chr10	39732363	39875206	ENSMUST00000164763.7	0	+	39732474	39874224	0	33	37,150,190,75,161,97,95,105,85,149,120,238,143,4153,896,83,126,193,112,116,119,119,142,245,109,207,110,115,138,191,247,210,1123,	0,100,50779,58405,62500,67517,72588,73236,74298,74471,81607,84778,88084,88742,95346,98535,100154,102796,104262,106078,108521,111047,113778,114305,115611,119503,122335,126743,130330,131374,132230,134929,141720,	1
chr10	39827818	39827819	m6AIP_SySy_peak_518a	0	+	chr10	39825130	39875208	ENSMUST00000139803.1	0	+	39825130	39851312	0	21	128,896,83,126,193,112,116,119,119,142,245,109,127,207,110,115,138,191,247,210,1125,	0,2579,5768,7387,10029,11495,13311,15754,18280,21011,21538,22844,26146,26736,29568,33976,37563,38607,39463,42162,48953,	1
chr10	39827949	39827950	m6AIP_SySy_peak_518b	0	+	chr10	39732117	39875211	ENSMUST00000019986.12	0	+	39732474	39874224	0	32	496,190,75,161,97,95,105,85,149,120,238,143,4153,896,83,126,193,112,116,119,119,142,245,109,207,110,115,138,191,247,210,1128,	0,51025,58651,62746,67763,72834,73482,74544,74717,81853,85024,88330,88988,95592,98781,100400,103042,104508,106324,108767,111293,114024,114551,115857,119749,122581,126989,130576,131620,132476,135175,141966,	1
chr10	39827949	39827950	m6AIP_SySy_peak_518b	0	+	chr10	39732126	39875168	ENSMUST00000131186.7	0	+	39732474	39742695	0	33	487,128,190,75,161,97,95,105,85,149,120,238,143,4153,896,83,126,193,112,116,119,119,142,245,109,207,110,115,138,191,247,210,1085,	0,10564,51016,58642,62737,67754,72825,73473,74535,74708,81844,85015,88321,88979,95583,98772,100391,103033,104499,106315,108758,111284,114015,114542,115848,119740,122572,126980,130567,131611,132467,135166,141957,	1
chr10	39827949	39827950	m6AIP_SySy_peak_518b	0	+	chr10	39732363	39875206	ENSMUST00000164763.7	0	+	39732474	39874224	0	33	37,150,190,75,161,97,95,105,85,149,120,238,143,4153,896,83,126,193,112,116,119,119,142,245,109,207,110,115,138,191,247,210,1123,	0,100,50779,58405,62500,67517,72588,73236,74298,74471,81607,84778,88084,88742,95346,98535,100154,102796,104262,106078,108521,111047,113778,114305,115611,119503,122335,126743,130330,131374,132230,134929,141720,	1
chr10	39827949	39827950	m6AIP_SySy_peak_518b	0	+	chr10	39825130	39875208	ENSMUST00000139803.1	0	+	39825130	39851312	0	21	128,896,83,126,193,112,116,119,119,142,245,109,127,207,110,115,138,191,247,210,1125,	0,2579,5768,7387,10029,11495,13311,15754,18280,21011,21538,22844,26146,26736,29568,33976,37563,38607,39463,42162,48953,	1
chr10	40479975	40479976	m6AIP_SySy_peak_523	0	+	chr10	40339563	40480868	ENSMUST00000216736.1	0	+	40480868	40480868	0	12	39,76,111,141,132,144,70,73,98,79,267,1194,	0,54761,94740,96508,127074,130015,130322,136005,136593,137325,138138,140111,	1
chr10	40479975	40479976	m6AIP_SySy_peak_523	0	+	chr10	40349307	40483818	ENSMUST00000044672.10	0	+	40349593	40479803	0	13	414,76,111,141,58,132,144,70,73,98,79,267,4144,	0,45017,84996,86764,104707,117330,120271,120578,126261,126849,127581,128394,130367,	1
chr10	40479975	40479976	m6AIP_SySy_peak_523	0	+	chr10	40349336	40482145	ENSMUST00000095743.3	0	+	40349593	40479803	0	12	385,76,111,141,58,144,70,73,98,79,267,2471,	0,44988,84967,86735,104678,120242,120549,126232,126820,127552,128365,130338,	1
chr10	40479975	40479976	m6AIP_SySy_peak_523	0	+	chr10	40349357	40483818	ENSMUST00000215000.1	0	+	40349593	40434310	0	12	364,111,141,58,132,144,70,73,98,79,267,4144,	0,84946,86714,104657,117280,120221,120528,126211,126799,127531,128344,130317,	1
chr10	40479975	40479976	m6AIP_SySy_peak_523	0	+	chr10	40349525	40482101	ENSMUST00000214659.1	0	+	40349593	40466676	0	12	196,76,111,141,132,144,70,73,98,79,267,2427,	0,44799,84778,86546,117112,120053,120360,126043,126631,127363,128176,130149,	1
chr10	41451899	41451900	m6AIP_SySy_peak_525	0	+	chr10	41450382	41465574	ENSMUST00000080771.9	0	+	41451119	41465042	0	7	148,980,168,84,84,82,1298,	0,706,4645,5290,6149,11896,13894,	1
chr10	41451899	41451900	m6AIP_SySy_peak_525	0	+	chr10	41450426	41465574	ENSMUST00000213797.1	0	+	41451119	41465042	0	6	104,980,168,100,84,1298,	0,662,4601,5246,6105,13850,	1
chr10	41451899	41451900	m6AIP_SySy_peak_525	0	+	chr10	41450434	41453468	ENSMUST00000216656.1	0	+	41451119	41452184	0	2	96,2380,	0,654,	1
chr10	41811036	41811037	m6AIP_SySy_peak_530a	0	+	chr10	41809934	41908424	ENSMUST00000099931.10	0	+	41811021	41907358	0	10	1366,66,201,183,243,148,113,191,145,1153,	0,84107,84885,86088,88248,92594,93757,95239,96401,97337,	1
chr10	41811196	41811197	m6AIP_SySy_peak_530b	0	+	chr10	41809934	41908424	ENSMUST00000099931.10	0	+	41811021	41907358	0	10	1366,66,201,183,243,148,113,191,145,1153,	0,84107,84885,86088,88248,92594,93757,95239,96401,97337,	1
chr10	42186130	42186131	m6AIP_SySy_peak_531	0	-	chr10	42181840	42276752	ENSMUST00000105502.7	0	-	42196500	42275433	0	4	4455,1436,730,227,	0,14625,92975,94685,	1
chr10	42186130	42186131	m6AIP_SySy_peak_531	0	-	chr10	42185785	42276742	ENSMUST00000056974.3	0	-	42196500	42275433	0	4	510,1436,726,217,	0,10680,89030,90740,	1
chr10	42196574	42196575	m6AIP_SySy_peak_532	0	-	chr10	42181840	42276752	ENSMUST00000105502.7	0	-	42196500	42275433	0	4	4455,1436,730,227,	0,14625,92975,94685,	1
chr10	42196574	42196575	m6AIP_SySy_peak_532	0	-	chr10	42185785	42276742	ENSMUST00000056974.3	0	-	42196500	42275433	0	4	510,1436,726,217,	0,10680,89030,90740,	1
chr10	42196574	42196575	m6AIP_SySy_peak_532	0	-	chr10	42196267	42276696	ENSMUST00000175881.7	0	-	42196500	42275433	0	3	1634,730,171,	0,78548,80258,	1
chr10	43511744	43511745	m6AIP_SySy_peak_536	0	+	chr10	43478830	43515396	ENSMUST00000167488.8	0	+	43493652	43512090	0	4	542,48,197,5550,	0,14811,15315,31016,	1
chr10	43511744	43511745	m6AIP_SySy_peak_536	0	+	chr10	43479139	43515396	ENSMUST00000040147.7	0	+	43493652	43512090	0	5	233,48,197,3970,1434,	0,14502,15006,30707,34823,	1
chr10	43512180	43512181	m6AIP_SySy_peak_537	0	+	chr10	43478830	43515396	ENSMUST00000167488.8	0	+	43493652	43512090	0	4	542,48,197,5550,	0,14811,15315,31016,	1
chr10	43512180	43512181	m6AIP_SySy_peak_537	0	+	chr10	43479139	43515396	ENSMUST00000040147.7	0	+	43493652	43512090	0	5	233,48,197,3970,1434,	0,14502,15006,30707,34823,	1
chr10	44441901	44441902	m6AIP_SySy_peak_539	0	-	chr10	44437176	44458748	ENSMUST00000039174.10	0	-	44439666	44458528	0	8	3066,129,1106,253,120,246,79,282,	0,3482,3882,9615,12942,19448,19804,21290,	1
chr10	44441901	44441902	m6AIP_SySy_peak_539	0	-	chr10	44438292	44458687	ENSMUST00000105490.2	0	-	44439666	44458508	0	7	1950,129,1106,253,120,246,221,	0,2366,2766,8499,11826,18332,20174,	1
chr10	44441901	44441902	m6AIP_SySy_peak_539	0	-	chr10	44439666	44457210	ENSMUST00000218369.1	0	-	44439666	44457210	0	7	576,129,1106,253,120,246,87,	0,992,1392,7125,10452,16958,17457,	1
chr10	50617837	50617838	m6AIP_SySy_peak_540	0	+	chr10	50596815	50642602	ENSMUST00000220355.1	0	+	50604792	50642602	0	6	206,132,151,560,121,80,	0,7935,11104,20896,41092,45707,	1
chr10	50617837	50617838	m6AIP_SySy_peak_540	0	+	chr10	50604750	50618936	ENSMUST00000219226.1	0	+	50604792	50617768	0	2	132,1225,	0,12961,	1
chr10	50617837	50617838	m6AIP_SySy_peak_540	0	+	chr10	50592668	50851485	ENSMUST00000035606.9	0	+	50604792	50850593	0	42	229,132,151,560,121,208,142,126,201,141,165,177,72,135,192,225,120,165,87,177,226,155,99,169,221,86,167,146,121,143,138,121,133,126,112,135,225,152,148,210,176,1025,	0,12082,15251,25043,45239,49854,52274,52994,56440,57124,57878,66249,67986,97446,107271,107763,114994,118211,120507,121597,123816,125623,127943,129104,135421,137243,138944,139753,140018,142541,156137,156366,157784,161328,174422,174704,230967,247629,249474,252862,256802,257792,	1
chr10	50618076	50618077	m6AIP_SySy_peak_541	0	+	chr10	50596815	50642602	ENSMUST00000220355.1	0	+	50604792	50642602	0	6	206,132,151,560,121,80,	0,7935,11104,20896,41092,45707,	1
chr10	50618076	50618077	m6AIP_SySy_peak_541	0	+	chr10	50604750	50618936	ENSMUST00000219226.1	0	+	50604792	50617768	0	2	132,1225,	0,12961,	1
chr10	50618076	50618077	m6AIP_SySy_peak_541	0	+	chr10	50592668	50851485	ENSMUST00000035606.9	0	+	50604792	50850593	0	42	229,132,151,560,121,208,142,126,201,141,165,177,72,135,192,225,120,165,87,177,226,155,99,169,221,86,167,146,121,143,138,121,133,126,112,135,225,152,148,210,176,1025,	0,12082,15251,25043,45239,49854,52274,52994,56440,57124,57878,66249,67986,97446,107271,107763,114994,118211,120507,121597,123816,125623,127943,129104,135421,137243,138944,139753,140018,142541,156137,156366,157784,161328,174422,174704,230967,247629,249474,252862,256802,257792,	1
chr10	52319694	52319695	m6AIP_SySy_peak_542a	0	+	chr10	52233618	52321376	ENSMUST00000069004.13	0	+	52233750	52319996	0	11	217,213,135,52,73,134,41,88,50,120,1901,	0,28108,50484,52729,57232,70968,77781,79195,80736,83413,85857,	1
chr10	52319694	52319695	m6AIP_SySy_peak_542a	0	+	chr10	52233636	52321378	ENSMUST00000218582.1	0	+	52233750	52319996	0	10	199,135,52,73,134,41,88,50,120,1903,	0,50466,52711,57214,70950,77763,79177,80718,83395,85839,	1
chr10	52319899	52319900	m6AIP_SySy_peak_542b	0	+	chr10	52233618	52321376	ENSMUST00000069004.13	0	+	52233750	52319996	0	11	217,213,135,52,73,134,41,88,50,120,1901,	0,28108,50484,52729,57232,70968,77781,79195,80736,83413,85857,	1
chr10	52319899	52319900	m6AIP_SySy_peak_542b	0	+	chr10	52233636	52321378	ENSMUST00000218582.1	0	+	52233750	52319996	0	10	199,135,52,73,134,41,88,50,120,1903,	0,50466,52711,57214,70950,77763,79177,80718,83395,85839,	1
chr10	52320104	52320105	m6AIP_SySy_peak_542c	0	+	chr10	52233618	52321376	ENSMUST00000069004.13	0	+	52233750	52319996	0	11	217,213,135,52,73,134,41,88,50,120,1901,	0,28108,50484,52729,57232,70968,77781,79195,80736,83413,85857,	1
chr10	52320104	52320105	m6AIP_SySy_peak_542c	0	+	chr10	52233636	52321378	ENSMUST00000218582.1	0	+	52233750	52319996	0	10	199,135,52,73,134,41,88,50,120,1903,	0,50466,52711,57214,70950,77763,79177,80718,83395,85839,	1
chr10	53348637	53348638	m6AIP_SySy_peak_546a	0	-	chr10	53273442	53379947	ENSMUST00000220443.1	0	-	53278080	53379581	0	13	4802,232,108,51,118,155,153,180,118,122,788,159,439,	0,7906,10394,18321,18815,22771,24610,28059,39065,46155,75029,84606,106066,	1
chr10	53348637	53348638	m6AIP_SySy_peak_546a	0	-	chr10	53278038	53349823	ENSMUST00000220376.1	0	-	53278080	53349185	0	12	206,232,108,51,118,155,153,180,118,122,788,108,	0,3310,5798,13725,14219,18175,20014,23463,34469,41559,70433,71677,	1
chr10	53348637	53348638	m6AIP_SySy_peak_546a	0	-	chr10	53278038	53376114	ENSMUST00000095691.6	0	-	53278080	53349185	0	13	206,232,108,51,118,155,153,180,118,122,788,159,170,	0,3310,5798,13725,14219,18175,20014,23463,34469,41559,70433,80010,97906,	1
chr10	53348637	53348638	m6AIP_SySy_peak_546a	0	-	chr10	53345757	53376137	ENSMUST00000218596.1	0	-	53376137	53376137	0	5	141,788,159,47,193,	0,2714,12291,21631,30187,	1
chr10	53348801	53348802	m6AIP_SySy_peak_546b	0	-	chr10	53273442	53379947	ENSMUST00000220443.1	0	-	53278080	53379581	0	13	4802,232,108,51,118,155,153,180,118,122,788,159,439,	0,7906,10394,18321,18815,22771,24610,28059,39065,46155,75029,84606,106066,	1
chr10	53348801	53348802	m6AIP_SySy_peak_546b	0	-	chr10	53278038	53349823	ENSMUST00000220376.1	0	-	53278080	53349185	0	12	206,232,108,51,118,155,153,180,118,122,788,108,	0,3310,5798,13725,14219,18175,20014,23463,34469,41559,70433,71677,	1
chr10	53348801	53348802	m6AIP_SySy_peak_546b	0	-	chr10	53278038	53376114	ENSMUST00000095691.6	0	-	53278080	53349185	0	13	206,232,108,51,118,155,153,180,118,122,788,159,170,	0,3310,5798,13725,14219,18175,20014,23463,34469,41559,70433,80010,97906,	1
chr10	53348801	53348802	m6AIP_SySy_peak_546b	0	-	chr10	53345757	53376137	ENSMUST00000218596.1	0	-	53376137	53376137	0	5	141,788,159,47,193,	0,2714,12291,21631,30187,	1
chr10	56387753	56387754	m6AIP_SySy_peak_549	0	+	chr10	56379087	56390415	ENSMUST00000220069.1	0	+	56387546	56388695	0	2	300,2882,	0,8446,	1
chr10	56387753	56387754	m6AIP_SySy_peak_549	0	+	chr10	56377329	56390415	ENSMUST00000068581.8	0	+	56387546	56388695	0	2	189,2882,	0,10204,	1
chr10	56387753	56387754	m6AIP_SySy_peak_549	0	+	chr10	56377448	56402513	ENSMUST00000220204.1	0	+	56402513	56402513	0	3	70,155,3664,	0,20757,21401,	1
chr10	56388774	56388775	m6AIP_SySy_peak_550	0	+	chr10	56379087	56390415	ENSMUST00000220069.1	0	+	56387546	56388695	0	2	300,2882,	0,8446,	1
chr10	56388774	56388775	m6AIP_SySy_peak_550	0	+	chr10	56377329	56390415	ENSMUST00000068581.8	0	+	56387546	56388695	0	2	189,2882,	0,10204,	1
chr10	56388774	56388775	m6AIP_SySy_peak_550	0	+	chr10	56377448	56402513	ENSMUST00000220204.1	0	+	56402513	56402513	0	3	70,155,3664,	0,20757,21401,	1
chr10	59223119	59223120	m6AIP_SySy_peak_554	0	+	chr10	59221952	59226434	ENSMUST00000182161.1	0	+	59222043	59223582	0	1	4482,	0,	1
chr10	59897620	59897621	m6AIP_SySy_peak_555	0	+	chr10	59879555	59899302	ENSMUST00000147914.7	0	+	59879677	59897520	0	9	255,181,146,186,80,110,173,98,1812,	0,10472,11284,13116,13382,14675,16032,16794,17935,	1
chr10	59897620	59897621	m6AIP_SySy_peak_555	0	+	chr10	59879563	59898014	ENSMUST00000131810.7	0	+	59879677	59892738	0	8	247,181,186,80,110,173,146,524,	0,10464,13108,13374,14667,16024,16786,17927,	1
chr10	59897620	59897621	m6AIP_SySy_peak_555	0	+	chr10	59879574	59899296	ENSMUST00000146590.7	0	+	59879677	59896471	0	9	236,181,146,186,80,110,173,152,1806,	0,10453,11265,13097,13363,14656,16013,16775,17916,	1
chr10	59897620	59897621	m6AIP_SySy_peak_555	0	+	chr10	59879625	59898521	ENSMUST00000020309.6	0	+	59879677	59896471	0	9	185,181,146,186,80,110,173,146,1031,	0,10402,11214,13046,13312,14605,15962,16724,17865,	1
chr10	59950415	59950416	m6AIP_SySy_peak_556	0	-	chr10	59949668	59951834	ENSMUST00000020308.4	0	-	59950535	59951512	0	3	1361,256,138,	0,1648,2028,	1
chr10	61198588	61198589	m6AIP_SySy_peak_559	0	-	chr10	61197111	61273438	ENSMUST00000092486.10	0	-	61198477	61273237	0	22	1848,111,130,208,133,169,164,81,124,134,176,149,114,133,144,106,148,84,191,157,401,283,	0,3251,4064,5711,7735,8252,10188,14476,16012,16418,21246,24746,25672,27161,28225,29995,32544,33306,48814,52492,73745,76044,	1
chr10	61198588	61198589	m6AIP_SySy_peak_559	0	-	chr10	61198467	61273242	ENSMUST00000120336.1	0	-	61198477	61273237	0	22	492,111,130,208,133,169,164,81,124,134,176,149,114,133,144,106,157,84,191,157,401,87,	0,1895,2708,4355,6379,6896,8832,13120,14656,15062,19890,23390,24316,25805,26869,28639,31179,31950,47458,51136,72389,74688,	1
chr10	61423147	61423148	m6AIP_SySy_peak_561a	0	+	chr10	61417971	61425338	ENSMUST00000049339.6	0	+	61418299	61424636	0	3	524,716,855,	0,5010,6512,	1
chr10	61424519	61424520	m6AIP_SySy_peak_562a	0	+	chr10	61417971	61425338	ENSMUST00000049339.6	0	+	61418299	61424636	0	3	524,716,855,	0,5010,6512,	1
chr10	61424619	61424620	m6AIP_SySy_peak_562b	0	+	chr10	61417971	61425338	ENSMUST00000049339.6	0	+	61418299	61424636	0	3	524,716,855,	0,5010,6512,	1
chr10	61424765	61424766	m6AIP_SySy_peak_562c	0	+	chr10	61417971	61425338	ENSMUST00000049339.6	0	+	61418299	61424636	0	3	524,716,855,	0,5010,6512,	1
chr10	62429544	62429545	m6AIP_SySy_peak_567	0	-	chr10	62429339	62430621	ENSMUST00000161830.1	0	-	62430621	62430621	0	2	469,151,	0,1131,	1
chr10	62429544	62429545	m6AIP_SySy_peak_567	0	-	chr10	62429442	62430968	ENSMUST00000159042.1	0	-	62430968	62430968	0	2	392,498,	0,1028,	1
chr10	62429544	62429545	m6AIP_SySy_peak_567	0	-	chr10	62429208	62449738	ENSMUST00000020273.15	0	-	62429419	62449685	0	15	626,149,177,81,220,94,181,92,78,112,169,115,108,78,324,	0,1262,3080,3843,5186,6250,6437,8225,9765,11926,14186,15830,17815,18487,20206,	1
chr10	62429544	62429545	m6AIP_SySy_peak_567	0	-	chr10	62429254	62449683	ENSMUST00000162023.1	0	-	62441232	62449683	0	15	580,149,177,81,220,94,181,92,78,112,185,115,108,78,269,	0,1216,3034,3797,5140,6204,6391,8179,9719,11880,14124,15784,17769,18441,20160,	1
chr10	62582406	62582407	m6AIP_SySy_peak_568	0	-	chr10	62580250	62602281	ENSMUST00000045866.8	0	-	62582349	62602214	0	15	2357,45,135,160,74,120,162,150,146,186,118,179,76,660,154,	0,2803,4380,5274,7213,7753,8406,9527,10370,11566,12759,13711,14785,17981,21877,	1
chr10	62753389	62753390	m6AIP_SySy_peak_570	0	-	chr10	62753174	62765036	ENSMUST00000218552.1	0	-	62765036	62765036	0	4	239,192,186,1597,	0,3308,6919,10265,	1
chr10	62753389	62753390	m6AIP_SySy_peak_570	0	-	chr10	62753272	62760349	ENSMUST00000220236.1	0	-	62760349	62760349	0	3	141,192,256,	0,3210,6821,	1
chr10	62753389	62753390	m6AIP_SySy_peak_570	0	-	chr10	62747284	62763467	ENSMUST00000218786.1	0	-	62763467	62763467	0	7	180,147,80,112,192,186,28,	0,3262,3652,4458,9198,12809,16155,	1
chr10	62753389	62753390	m6AIP_SySy_peak_570	0	-	chr10	62743927	62792231	ENSMUST00000020268.6	0	-	62744762	62790993	0	25	895,206,186,121,147,80,112,240,192,186,84,211,167,114,226,162,130,193,115,194,33,45,164,122,27,	0,1335,2973,3416,6619,7009,7815,9246,12555,16166,19512,20396,21339,22014,22629,26927,28008,32640,32921,36513,39306,39955,41503,46993,48277,	1
chr10	62753389	62753390	m6AIP_SySy_peak_570	0	-	chr10	62744461	62792286	ENSMUST00000219527.1	0	-	62744762	62790993	0	25	361,206,186,121,147,80,112,240,192,186,84,211,167,114,226,162,130,193,115,194,33,45,164,122,71,	0,801,2439,2882,6085,6475,7281,8712,12021,15632,18978,19862,20805,21480,22095,26393,27474,32106,32387,35979,38772,39421,40969,46459,47754,	1
chr10	63245998	63245999	m6AIP_SySy_peak_573	0	+	chr10	63243828	63266946	ENSMUST00000219230.1	0	+	63266946	63266946	0	4	335,31,304,2921,	0,1589,1993,20197,	1
chr10	63245998	63245999	m6AIP_SySy_peak_573	0	+	chr10	63243943	63274433	ENSMUST00000219177.1	0	+	63274433	63274433	0	6	220,31,304,160,77,983,	0,1474,1878,20082,25684,29507,	1
chr10	63245998	63245999	m6AIP_SySy_peak_573	0	+	chr10	63245821	63273567	ENSMUST00000218533.1	0	+	63245899	63249967	0	5	304,133,160,77,117,	0,4132,18204,23806,27629,	1
chr10	63245998	63245999	m6AIP_SySy_peak_573	0	+	chr10	63243910	63317874	ENSMUST00000020258.9	0	+	63245899	63317488	0	25	253,31,304,160,77,222,92,131,161,77,125,60,112,190,173,120,99,168,144,167,67,83,184,103,595,	0,1507,1911,20115,25717,29540,31086,34424,39270,41741,42106,43608,43987,45141,46593,55209,62437,63831,64396,67556,67937,70576,71749,72789,73369,	1
chr10	63245998	63245999	m6AIP_SySy_peak_573	0	+	chr10	63243922	63317878	ENSMUST00000219577.1	0	+	63245899	63317488	0	26	241,31,304,160,77,222,92,131,161,77,125,60,112,190,173,120,24,99,168,144,167,67,83,184,103,599,	0,1495,1899,20103,25705,29528,31074,34412,39258,41729,42094,43596,43975,45129,46581,55197,59922,62425,63819,64384,67544,67925,70564,71737,72777,73357,	1
chr10	63264036	63264037	m6AIP_SySy_peak_574	0	+	chr10	63243828	63266946	ENSMUST00000219230.1	0	+	63266946	63266946	0	4	335,31,304,2921,	0,1589,1993,20197,	1
chr10	63264036	63264037	m6AIP_SySy_peak_574	0	+	chr10	63243943	63274433	ENSMUST00000219177.1	0	+	63274433	63274433	0	6	220,31,304,160,77,983,	0,1474,1878,20082,25684,29507,	1
chr10	63264036	63264037	m6AIP_SySy_peak_574	0	+	chr10	63245821	63273567	ENSMUST00000218533.1	0	+	63245899	63249967	0	5	304,133,160,77,117,	0,4132,18204,23806,27629,	1
chr10	63264036	63264037	m6AIP_SySy_peak_574	0	+	chr10	63243910	63317874	ENSMUST00000020258.9	0	+	63245899	63317488	0	25	253,31,304,160,77,222,92,131,161,77,125,60,112,190,173,120,99,168,144,167,67,83,184,103,595,	0,1507,1911,20115,25717,29540,31086,34424,39270,41741,42106,43608,43987,45141,46593,55209,62437,63831,64396,67556,67937,70576,71749,72789,73369,	1
chr10	63264036	63264037	m6AIP_SySy_peak_574	0	+	chr10	63243922	63317878	ENSMUST00000219577.1	0	+	63245899	63317488	0	26	241,31,304,160,77,222,92,131,161,77,125,60,112,190,173,120,24,99,168,144,167,67,83,184,103,599,	0,1495,1899,20103,25705,29528,31074,34412,39258,41729,42094,43596,43975,45129,46581,55197,59922,62425,63819,64384,67544,67925,70564,71737,72777,73357,	1
chr10	63320658	63320659	m6AIP_SySy_peak_575	0	-	chr10	63319004	63381704	ENSMUST00000120239.7	0	-	63320635	63338970	0	14	1960,552,187,80,148,153,242,117,486,137,93,185,65,25,	0,2744,4962,6121,7034,12740,16631,17975,19560,21771,22808,41992,47725,62675,	1
chr10	63320658	63320659	m6AIP_SySy_peak_575	0	-	chr10	63319006	63336992	ENSMUST00000146028.7	0	-	63326769	63336992	0	9	1958,552,187,80,148,125,153,242,13,	0,2742,4960,6119,7032,7653,12738,16629,17973,	1
chr10	63320658	63320659	m6AIP_SySy_peak_575	0	-	chr10	63319006	63339032	ENSMUST00000020257.12	0	-	63320635	63338970	0	9	1958,552,187,80,148,153,242,117,468,	0,2742,4960,6119,7032,12738,16629,17973,19558,	1
chr10	63320658	63320659	m6AIP_SySy_peak_575	0	-	chr10	63319006	63339032	ENSMUST00000177694.7	0	-	63320635	63338970	0	8	1958,187,80,148,153,242,117,468,	0,4960,6119,7032,12738,16629,17973,19558,	1
chr10	63320658	63320659	m6AIP_SySy_peak_575	0	-	chr10	63319057	63339035	ENSMUST00000105442.2	0	-	63320635	63338970	0	8	1907,552,187,80,148,153,242,471,	0,2691,4909,6068,6981,12687,16578,19507,	1
chr10	63320918	63320919	m6AIP_SySy_peak_576	0	-	chr10	63319004	63381704	ENSMUST00000120239.7	0	-	63320635	63338970	0	14	1960,552,187,80,148,153,242,117,486,137,93,185,65,25,	0,2744,4962,6121,7034,12740,16631,17975,19560,21771,22808,41992,47725,62675,	1
chr10	63320918	63320919	m6AIP_SySy_peak_576	0	-	chr10	63319006	63336992	ENSMUST00000146028.7	0	-	63326769	63336992	0	9	1958,552,187,80,148,125,153,242,13,	0,2742,4960,6119,7032,7653,12738,16629,17973,	1
chr10	63320918	63320919	m6AIP_SySy_peak_576	0	-	chr10	63319006	63339032	ENSMUST00000020257.12	0	-	63320635	63338970	0	9	1958,552,187,80,148,153,242,117,468,	0,2742,4960,6119,7032,12738,16629,17973,19558,	1
chr10	63320918	63320919	m6AIP_SySy_peak_576	0	-	chr10	63319006	63339032	ENSMUST00000177694.7	0	-	63320635	63338970	0	8	1958,187,80,148,153,242,117,468,	0,4960,6119,7032,12738,16629,17973,19558,	1
chr10	63320918	63320919	m6AIP_SySy_peak_576	0	-	chr10	63319057	63339035	ENSMUST00000105442.2	0	-	63320635	63338970	0	8	1907,552,187,80,148,153,242,471,	0,2691,4909,6068,6981,12687,16578,19507,	1
chr10	67219174	67219175	m6AIP_SySy_peak_579	0	+	chr10	67127257	67256318	ENSMUST00000174408.7	0	+	67127257	67255537	0	26	165,165,114,106,125,144,193,1682,173,2183,202,215,153,90,128,211,215,279,169,91,131,123,140,177,132,871,	0,30649,62478,88012,89725,90780,91019,91696,96751,97479,102590,104714,106113,110850,111549,111991,112604,113405,116514,117525,118248,118776,120753,122372,127194,128190,	1
chr10	67219174	67219175	m6AIP_SySy_peak_579	0	+	chr10	67127257	67256326	ENSMUST00000051446.15	0	+	67127257	67255537	0	26	165,165,114,106,125,144,193,1682,173,2180,202,215,153,90,128,211,215,279,169,91,131,123,140,177,132,879,	0,30649,62478,88012,89725,90780,91019,91696,96751,97479,102590,104714,106113,110850,111549,111991,112604,113405,116514,117525,118248,118776,120753,122372,127194,128190,	1
chr10	67219174	67219175	m6AIP_SySy_peak_579	0	+	chr10	67185749	67256318	ENSMUST00000173689.7	0	+	67215368	67255537	0	25	562,114,106,125,144,193,1682,173,2183,202,215,153,90,128,211,215,279,169,91,131,123,140,177,132,871,	0,3986,29520,31233,32288,32527,33204,38259,38987,44098,46222,47621,52358,53057,53499,54112,54913,58022,59033,59756,60284,62261,63880,68702,69698,	1
chr10	67219174	67219175	m6AIP_SySy_peak_579	0	+	chr10	67096491	67224962	ENSMUST00000174317.7	0	+	67218318	67224962	0	10	227,165,114,106,125,65,193,1682,173,226,	0,61415,93244,118778,120491,121625,121785,122462,127517,128245,	1
chr10	67267466	67267467	m6AIP_SySy_peak_581	0	-	chr10	67266688	67285305	ENSMUST00000077839.12	0	-	67267458	67285126	0	4	1478,41,85,209,	0,3417,8881,18408,	1
chr10	67547743	67547744	m6AIP_SySy_peak_582a	0	-	chr10	67544510	67549068	ENSMUST00000075686.6	0	-	67548002	67548773	0	1	4558,	0,	1
chr10	67547882	67547883	m6AIP_SySy_peak_582b	0	-	chr10	67544510	67549068	ENSMUST00000075686.6	0	-	67548002	67548773	0	1	4558,	0,	1
chr10	68096071	68096072	m6AIP_SySy_peak_583a	0	-	chr10	68092519	68278740	ENSMUST00000219238.1	0	-	68096503	68278710	0	10	6150,199,98,53,205,113,231,226,255,51,	0,9375,25731,34179,36269,42474,93506,150484,185410,186170,	1
chr10	68096071	68096072	m6AIP_SySy_peak_583a	0	-	chr10	68096015	68278721	ENSMUST00000020106.8	0	-	68138749	68278710	0	11	2654,199,98,53,205,113,136,231,226,255,32,	0,5879,22235,30683,32773,38978,42630,90010,146988,181914,182674,	1
chr10	68096218	68096219	m6AIP_SySy_peak_583b	0	-	chr10	68092519	68278740	ENSMUST00000219238.1	0	-	68096503	68278710	0	10	6150,199,98,53,205,113,231,226,255,51,	0,9375,25731,34179,36269,42474,93506,150484,185410,186170,	1
chr10	68096218	68096219	m6AIP_SySy_peak_583b	0	-	chr10	68096015	68278721	ENSMUST00000020106.8	0	-	68138749	68278710	0	11	2654,199,98,53,205,113,136,231,226,255,32,	0,5879,22235,30683,32773,38978,42630,90010,146988,181914,182674,	1
chr10	68097006	68097007	m6AIP_SySy_peak_584a	0	-	chr10	68096453	68136626	ENSMUST00000218532.1	0	-	68096503	68136489	0	7	2216,199,98,53,205,113,141,	0,5441,21797,30245,32335,38540,40032,	1
chr10	68097006	68097007	m6AIP_SySy_peak_584a	0	-	chr10	68092519	68278740	ENSMUST00000219238.1	0	-	68096503	68278710	0	10	6150,199,98,53,205,113,231,226,255,51,	0,9375,25731,34179,36269,42474,93506,150484,185410,186170,	1
chr10	68097006	68097007	m6AIP_SySy_peak_584a	0	-	chr10	68096015	68278721	ENSMUST00000020106.8	0	-	68138749	68278710	0	11	2654,199,98,53,205,113,136,231,226,255,32,	0,5879,22235,30683,32773,38978,42630,90010,146988,181914,182674,	1
chr10	68097158	68097159	m6AIP_SySy_peak_584b	0	-	chr10	68096453	68136626	ENSMUST00000218532.1	0	-	68096503	68136489	0	7	2216,199,98,53,205,113,141,	0,5441,21797,30245,32335,38540,40032,	1
chr10	68097158	68097159	m6AIP_SySy_peak_584b	0	-	chr10	68092519	68278740	ENSMUST00000219238.1	0	-	68096503	68278710	0	10	6150,199,98,53,205,113,231,226,255,51,	0,9375,25731,34179,36269,42474,93506,150484,185410,186170,	1
chr10	68097158	68097159	m6AIP_SySy_peak_584b	0	-	chr10	68096015	68278721	ENSMUST00000020106.8	0	-	68138749	68278710	0	11	2654,199,98,53,205,113,136,231,226,255,32,	0,5879,22235,30683,32773,38978,42630,90010,146988,181914,182674,	1
chr10	70002167	70002168	m6AIP_SySy_peak_586	0	+	chr10	69994302	70004724	ENSMUST00000183001.1	0	+	70004724	70004724	0	5	144,132,144,91,115,	0,3792,5052,8208,10307,	1
chr10	70002167	70002168	m6AIP_SySy_peak_586	0	+	chr10	69398995	70023957	ENSMUST00000218680.1	0	+	69399072	70015633	0	43	134,39,102,99,99,99,186,99,99,99,198,99,99,99,198,99,99,198,99,99,99,96,73,63,124,103,107,225,155,212,208,97,229,126,123,82,75,132,144,91,382,86,126,	0,85233,409420,409877,410175,416699,423212,425322,451110,468389,472006,475794,478834,480897,483365,485751,486143,493326,494449,499045,499232,499998,505202,505452,528699,533398,551956,556930,559922,574726,577052,578717,579475,580322,581276,583120,595376,599099,600359,603515,605614,616572,624836,	1
chr10	70002167	70002168	m6AIP_SySy_peak_586	0	+	chr10	69533771	70027438	ENSMUST00000182884.7	0	+	69534221	70015633	0	43	513,102,99,99,99,186,99,99,99,198,99,99,99,198,99,99,198,99,99,99,96,73,63,54,124,103,107,225,155,212,208,97,229,126,123,82,75,132,144,679,382,86,3607,	0,274644,275101,275399,281923,288436,290546,316334,333613,337230,341018,344058,346121,348589,350975,351367,358550,359673,364269,364456,365222,370426,370676,386666,393923,398622,417180,422154,425146,439950,442276,443941,444699,445546,446500,448344,460600,464323,465583,468151,470838,481796,490060,	1
chr10	70002167	70002168	m6AIP_SySy_peak_586	0	+	chr10	69533842	70024626	ENSMUST00000182155.7	0	+	69534221	70015633	0	41	442,102,99,99,99,186,99,99,99,198,99,99,99,198,99,99,198,99,99,99,96,73,124,103,107,225,155,212,208,97,229,126,123,82,75,132,144,91,382,86,795,	0,274573,275030,275328,281852,288365,290475,316263,333542,337159,340947,343987,346050,348518,350904,351296,358479,359602,364198,364385,365151,370355,393852,398551,417109,422083,425075,439879,442205,443870,444628,445475,446429,448273,460529,464252,465512,468668,470767,481725,489989,	1
chr10	70002167	70002168	m6AIP_SySy_peak_586	0	+	chr10	69533846	70024882	ENSMUST00000183169.7	0	+	69534221	70015633	0	46	438,102,99,99,99,186,99,99,99,198,99,99,99,198,99,99,198,99,99,99,96,73,124,12,88,107,225,155,212,208,97,229,126,123,46,75,132,144,91,382,54,87,84,57,86,1051,	0,274569,275026,275324,281848,288361,290471,316259,333538,337155,340943,343983,346046,348514,350900,351292,358475,359598,364194,364381,365147,370351,393848,395600,398562,417105,422079,425071,439875,442201,443866,444624,445471,446425,448269,460525,464248,465508,468664,470763,472953,474931,480125,480343,481721,489985,	1
chr10	70002167	70002168	m6AIP_SySy_peak_586	0	+	chr10	69533846	70024882	ENSMUST00000183148.7	0	+	69534221	70015633	0	45	438,102,99,99,99,186,99,99,99,198,99,99,99,198,99,99,198,99,99,99,96,73,124,12,88,107,225,155,212,208,97,229,126,123,46,75,132,144,679,382,87,84,57,86,1051,	0,274569,275026,275324,281848,288361,290471,316259,333538,337155,340943,343983,346046,348514,350900,351292,358475,359598,364194,364381,365147,370351,393848,395600,398562,417105,422079,425071,439875,442201,443866,444624,445471,446425,448269,460525,464248,465508,468076,470763,474931,480125,480343,481721,489985,	1
chr10	70002167	70002168	m6AIP_SySy_peak_586	0	+	chr10	69534207	70023866	ENSMUST00000182439.7	0	+	69534221	70015633	0	18	77,107,225,155,212,208,97,229,126,123,82,75,132,144,91,382,86,35,	0,416744,421718,424710,439514,441840,443505,444263,445110,446064,447908,460164,463887,465147,468303,470402,481360,489624,	1
chr10	70002167	70002168	m6AIP_SySy_peak_586	0	+	chr10	69534221	70015633	ENSMUST00000092434.11	0	+	69534221	70015633	0	42	63,102,99,99,99,186,99,99,99,198,99,99,99,198,99,99,198,99,99,99,96,73,63,54,124,103,107,225,155,212,208,97,229,126,123,82,75,132,144,679,382,66,	0,274194,274651,274949,281473,287986,290096,315884,333163,336780,340568,343608,345671,348139,350525,350917,358100,359223,363819,364006,364772,369976,370226,386216,393473,398172,416730,421704,424696,439500,441826,443491,444249,445096,446050,447894,460150,463873,465133,467701,470388,481346,	1
chr10	70002167	70002168	m6AIP_SySy_peak_586	0	+	chr10	69534221	70015633	ENSMUST00000047061.12	0	+	69534221	70015633	0	17	63,107,225,155,212,208,97,229,126,123,82,75,132,144,91,382,66,	0,416730,421704,424696,439500,441826,443491,444249,445096,446050,447894,460150,463873,465133,468289,470388,481346,	1
chr10	70002167	70002168	m6AIP_SySy_peak_586	0	+	chr10	69534221	70015633	ENSMUST00000092432.11	0	+	69534221	70015633	0	41	63,102,99,99,99,186,99,99,99,198,99,99,99,198,99,99,198,99,99,99,96,73,63,124,103,107,225,155,212,208,97,229,126,123,82,75,132,144,679,382,66,	0,274194,274651,274949,281473,287986,290096,315884,333163,336780,340568,343608,345671,348139,350525,350917,358100,359223,363819,364006,364772,369976,370226,393473,398172,416730,421704,424696,439500,441826,443491,444249,445096,446050,447894,460150,463873,465133,467701,470388,481346,	1
chr10	70002167	70002168	m6AIP_SySy_peak_586	0	+	chr10	69534221	70015633	ENSMUST00000092431.11	0	+	69534221	70015633	0	41	63,102,99,99,99,186,99,99,99,198,99,99,99,198,99,99,198,99,99,99,96,73,54,124,103,107,225,155,212,208,97,229,126,123,82,75,132,144,679,382,66,	0,274194,274651,274949,281473,287986,290096,315884,333163,336780,340568,343608,345671,348139,350525,350917,358100,359223,363819,364006,364772,369976,386216,393473,398172,416730,421704,424696,439500,441826,443491,444249,445096,446050,447894,460150,463873,465133,467701,470388,481346,	1
chr10	70002167	70002168	m6AIP_SySy_peak_586	0	+	chr10	69534221	70015633	ENSMUST00000054167.14	0	+	69534221	70015633	0	40	63,102,99,99,99,186,99,99,99,198,99,99,99,198,99,99,198,99,99,99,96,73,124,103,107,225,155,212,208,97,229,126,123,82,75,132,144,679,382,66,	0,274194,274651,274949,281473,287986,290096,315884,333163,336780,340568,343608,345671,348139,350525,350917,358100,359223,363819,364006,364772,369976,393473,398172,416730,421704,424696,439500,441826,443491,444249,445096,446050,447894,460150,463873,465133,467701,470388,481346,	1
chr10	70002167	70002168	m6AIP_SySy_peak_586	0	+	chr10	69706369	70015631	ENSMUST00000182992.7	0	+	69706811	70015631	0	43	556,102,99,99,99,186,24,99,99,99,198,99,99,99,198,99,99,198,99,99,99,96,73,63,124,103,107,225,155,212,208,97,229,126,123,82,2550,75,132,144,91,382,64,	0,102046,102503,102801,109325,115838,116708,117948,143736,161015,164632,168420,171460,173523,175991,178377,178769,185952,187075,191671,191858,192624,197828,198078,221325,226024,244582,249556,252548,267352,269678,271343,272101,272948,273902,275746,279713,288002,291725,292985,296141,298240,309198,	1
chr10	70002167	70002168	m6AIP_SySy_peak_586	0	+	chr10	69898130	70023921	ENSMUST00000182972.7	0	+	69898130	70015633	0	23	9,99,96,73,124,103,107,225,155,212,208,97,229,126,123,82,75,132,144,679,382,86,90,	0,97,863,6067,29564,34263,52821,57795,60787,75591,77917,79582,80340,81187,82141,83985,96241,99964,101224,103792,106479,117437,125701,	1
chr10	70002167	70002168	m6AIP_SySy_peak_586	0	+	chr10	69925494	70023957	ENSMUST00000182692.7	0	+	69926175	70015633	0	21	697,124,103,107,225,155,212,208,97,229,126,123,82,75,132,144,309,91,382,86,126,	0,2200,6899,25457,30431,33423,48227,50553,52218,52976,53823,54777,56621,68877,72600,73860,76428,77016,79115,90073,98337,	1
chr10	70002167	70002168	m6AIP_SySy_peak_586	0	+	chr10	69925531	70024954	ENSMUST00000092433.11	0	+	69926175	70015633	0	20	660,124,103,107,225,155,212,208,97,229,126,123,82,75,132,144,679,382,86,1123,	0,2163,6862,25420,30394,33386,48190,50516,52181,52939,53786,54740,56584,68840,72563,73823,76391,79078,90036,98300,	1
chr10	70002167	70002168	m6AIP_SySy_peak_586	0	+	chr10	69925772	70024882	ENSMUST00000182269.7	0	+	69926175	70015633	0	25	419,124,12,88,107,225,155,212,208,97,229,126,123,46,75,132,144,91,382,51,87,84,57,86,1051,	0,1922,3674,6636,25179,30153,33145,47949,50275,51940,52698,53545,54499,56343,68599,72322,73582,76738,78837,81030,83005,88199,88417,89795,98059,	1
chr10	70002167	70002168	m6AIP_SySy_peak_586	0	+	chr10	69925772	70024882	ENSMUST00000183261.7	0	+	69926175	70015633	0	25	419,124,12,88,107,225,155,212,208,97,229,126,123,46,75,132,144,679,382,51,87,84,57,86,1051,	0,1922,3674,6636,25179,30153,33145,47949,50275,51940,52698,53545,54499,56343,68599,72322,73582,76150,78837,81030,83005,88199,88417,89795,98059,	1
chr10	70002167	70002168	m6AIP_SySy_peak_586	0	+	chr10	69925772	70024882	ENSMUST00000183074.7	0	+	69926175	70015633	0	24	419,124,12,88,107,225,155,212,208,97,229,126,123,46,75,132,144,679,382,87,84,57,86,1051,	0,1922,3674,6636,25179,30153,33145,47949,50275,51940,52698,53545,54499,56343,68599,72322,73582,76150,78837,83005,88199,88417,89795,98059,	1
chr10	70002167	70002168	m6AIP_SySy_peak_586	0	+	chr10	69925804	70015805	ENSMUST00000182029.7	0	+	69926175	70015633	0	19	387,124,103,107,225,155,212,208,97,229,126,123,82,75,132,144,679,382,235,	0,1890,6589,25147,30121,33113,47917,50243,51908,52666,53513,54467,56311,68567,72290,73550,76118,78805,89766,	1
chr10	70002167	70002168	m6AIP_SySy_peak_586	0	+	chr10	69925953	70024643	ENSMUST00000181974.7	0	+	69926175	70015633	0	20	238,124,103,107,225,155,212,208,97,229,126,123,82,75,132,144,91,382,86,812,	0,1741,6440,24998,29972,32964,47768,50094,51759,52517,53364,54318,56162,68418,72141,73401,76557,78656,89614,97878,	1
chr10	70002167	70002168	m6AIP_SySy_peak_586	0	+	chr10	69926079	70024626	ENSMUST00000182795.7	0	+	69926175	70015633	0	20	112,124,88,107,225,155,212,208,97,229,126,123,46,75,132,144,91,382,86,795,	0,1615,6329,24872,29846,32838,47642,49968,51633,52391,53238,54192,56036,68292,72015,73275,76431,78530,89488,97752,	1
chr10	70002167	70002168	m6AIP_SySy_peak_586	0	+	chr10	69926132	70023995	ENSMUST00000182437.7	0	+	69926175	70015633	0	24	59,124,12,88,107,225,155,212,208,97,229,126,123,46,75,132,144,91,382,87,84,57,86,164,	0,1562,3314,6276,24819,29793,32785,47589,49915,51580,52338,53185,54139,55983,68239,71962,73222,76378,78477,82645,87839,88057,89435,97699,	1
chr10	70002167	70002168	m6AIP_SySy_peak_586	0	+	chr10	69980322	70024882	ENSMUST00000182207.7	0	+	69980322	70015633	0	11	72,27,82,75,132,144,309,91,382,86,1051,	0,501,1793,14049,17772,19032,21600,22188,24287,35245,43509,	1
chr10	70002167	70002168	m6AIP_SySy_peak_586	0	+	chr10	69987848	70024628	ENSMUST00000183023.7	0	+	69987848	70015633	0	8	784,75,132,144,91,382,83,797,	0,6523,10246,11506,14662,16761,27722,35983,	1
chr10	70002167	70002168	m6AIP_SySy_peak_586	0	+	chr10	69989934	70024447	ENSMUST00000182665.7	0	+	69989934	69993558	0	9	2541,218,75,132,144,91,382,86,616,	0,3610,4437,8160,9420,12576,14675,25633,33897,	1
chr10	70192918	70192919	m6AIP_SySy_peak_587	0	+	chr10	70097120	70193200	ENSMUST00000147545.7	0	+	70097299	70189278	0	9	461,150,129,104,161,157,101,125,4123,	0,45458,57587,69881,71971,77890,85039,90570,91957,	1
chr10	71228374	71228375	m6AIP_SySy_peak_589	0	-	chr10	71225463	71238280	ENSMUST00000092430.10	0	-	71228558	71237940	0	7	3236,57,96,150,71,116,441,	0,3623,7893,9401,10079,11452,12376,	1
chr10	75245416	75245417	m6AIP_SySy_peak_591a	0	+	chr10	75212072	75311063	ENSMUST00000218766.1	0	+	75230718	75309879	0	16	147,190,154,1634,208,74,176,164,92,91,84,157,103,117,60,1274,	0,18609,28992,33006,36364,45795,46895,49721,51206,55426,61944,64698,67786,95164,95961,97717,	1
chr10	75245416	75245417	m6AIP_SySy_peak_591a	0	+	chr10	75212389	75312743	ENSMUST00000105421.9	0	+	75229854	75309879	0	18	102,174,98,190,154,1634,208,74,176,164,92,91,84,157,103,117,60,2954,	0,9642,17381,18292,28675,32689,36047,45478,46578,49404,50889,55109,61627,64381,67469,94847,95644,97400,	1
chr10	75245416	75245417	m6AIP_SySy_peak_591a	0	+	chr10	75229854	75312399	ENSMUST00000040105.7	0	+	75229854	75309879	0	16	14,190,154,1634,208,74,176,164,92,91,84,157,103,117,60,2610,	0,827,11210,15224,18582,28013,29113,31939,33424,37644,44162,46916,50004,77382,78179,79935,	1
chr10	75310018	75310019	m6AIP_SySy_peak_592	0	+	chr10	75303619	75310157	ENSMUST00000218644.1	0	+	75310157	75310157	0	5	115,77,117,60,368,	0,204,3617,4414,6170,	1
chr10	75310018	75310019	m6AIP_SySy_peak_592	0	+	chr10	75212072	75311063	ENSMUST00000218766.1	0	+	75230718	75309879	0	16	147,190,154,1634,208,74,176,164,92,91,84,157,103,117,60,1274,	0,18609,28992,33006,36364,45795,46895,49721,51206,55426,61944,64698,67786,95164,95961,97717,	1
chr10	75310018	75310019	m6AIP_SySy_peak_592	0	+	chr10	75212389	75312743	ENSMUST00000105421.9	0	+	75229854	75309879	0	18	102,174,98,190,154,1634,208,74,176,164,92,91,84,157,103,117,60,2954,	0,9642,17381,18292,28675,32689,36047,45478,46578,49404,50889,55109,61627,64381,67469,94847,95644,97400,	1
chr10	75310018	75310019	m6AIP_SySy_peak_592	0	+	chr10	75229854	75312399	ENSMUST00000040105.7	0	+	75229854	75309879	0	16	14,190,154,1634,208,74,176,164,92,91,84,157,103,117,60,2610,	0,827,11210,15224,18582,28013,29113,31939,33424,37644,44162,46916,50004,77382,78179,79935,	1
chr10	75657186	75657187	m6AIP_SySy_peak_593	0	-	chr10	75646111	75764316	ENSMUST00000001712.7	0	-	75646543	75755371	0	37	576,227,165,268,75,678,97,164,114,332,183,179,152,261,262,146,207,162,116,157,243,195,153,188,79,218,137,169,287,150,130,181,135,114,93,132,292,	0,763,1945,6763,9254,10663,11684,12522,38180,48603,53801,67341,69487,71326,75166,79147,79437,80746,86288,87508,88854,91209,92099,93214,93908,96133,97090,99117,100376,101714,103932,105324,107265,108139,108700,109257,117913,	1
chr10	75895516	75895517	m6AIP_SySy_peak_594	0	+	chr10	75893412	75895941	ENSMUST00000009236.5	0	+	75893424	75895319	0	7	105,66,74,94,196,91,695,	0,206,357,554,1019,1626,1834,	1
chr10	75895516	75895517	m6AIP_SySy_peak_594	0	+	chr10	75893414	75895941	ENSMUST00000217811.1	0	+	75893424	75895319	0	7	103,63,74,94,196,91,695,	0,207,355,552,1017,1624,1832,	1
chr10	75895516	75895517	m6AIP_SySy_peak_594	0	+	chr10	75893430	75895817	ENSMUST00000218506.1	0	+	75895817	75895817	0	4	87,66,91,571,	0,188,1608,1816,	1
chr10	76039113	76039114	m6AIP_SySy_peak_597a	0	+	chr10	76032653	76043234	ENSMUST00000061617.6	0	+	76038288	76039893	0	2	96,5001,	0,5580,	1
chr10	76039213	76039214	m6AIP_SySy_peak_597b	0	+	chr10	76032653	76043234	ENSMUST00000061617.6	0	+	76038288	76039893	0	2	96,5001,	0,5580,	1
chr10	76392472	76392473	m6AIP_SySy_peak_601b	0	-	chr10	76351262	76416912	ENSMUST00000220395.1	0	-	76416912	76416912	0	30	517,128,139,77,233,120,174,103,245,450,151,223,193,168,165,167,103,681,846,171,204,21,117,230,213,163,233,152,152,223,	0,1646,2910,3796,4901,5772,16045,17468,18572,23588,28642,28954,29970,30757,33478,34441,36164,37589,40931,48593,50069,52361,52495,53159,57435,58205,60263,60758,61235,65427,	1
chr10	76392472	76392473	m6AIP_SySy_peak_601b	0	-	chr10	76351262	76442786	ENSMUST00000217838.1	0	-	76351738	76442618	0	42	517,128,139,77,233,120,174,103,245,450,151,223,193,168,165,167,103,681,846,171,204,21,117,230,213,163,233,152,152,207,565,458,88,241,112,137,175,56,256,72,213,222,	0,1646,2910,3796,4901,5772,16045,17468,18572,23588,28642,28954,29970,30757,33478,34441,36164,37589,40931,48593,50069,52361,52495,53159,57435,58205,60263,60758,61235,67097,68715,71505,75622,76550,77937,81741,82344,82722,85163,85882,88880,91302,	1
chr10	76392472	76392473	m6AIP_SySy_peak_601b	0	-	chr10	76351266	76442726	ENSMUST00000001179.6	0	-	76351738	76442618	0	42	513,128,139,77,233,120,174,103,245,450,151,277,193,168,165,167,103,681,846,171,204,21,117,230,213,163,233,152,152,207,565,458,88,241,112,137,175,56,256,72,213,162,	0,1642,2906,3792,4897,5768,16041,17464,18568,23584,28638,28896,29966,30753,33474,34437,36160,37585,40927,48589,50065,52357,52491,53155,57431,58201,60259,60754,61231,67093,68711,71501,75618,76546,77933,81737,82340,82718,85159,85878,88876,91298,	1
chr10	76392718	76392719	m6AIP_SySy_peak_601c	0	-	chr10	76351262	76416912	ENSMUST00000220395.1	0	-	76416912	76416912	0	30	517,128,139,77,233,120,174,103,245,450,151,223,193,168,165,167,103,681,846,171,204,21,117,230,213,163,233,152,152,223,	0,1646,2910,3796,4901,5772,16045,17468,18572,23588,28642,28954,29970,30757,33478,34441,36164,37589,40931,48593,50069,52361,52495,53159,57435,58205,60263,60758,61235,65427,	1
chr10	76392718	76392719	m6AIP_SySy_peak_601c	0	-	chr10	76351262	76442786	ENSMUST00000217838.1	0	-	76351738	76442618	0	42	517,128,139,77,233,120,174,103,245,450,151,223,193,168,165,167,103,681,846,171,204,21,117,230,213,163,233,152,152,207,565,458,88,241,112,137,175,56,256,72,213,222,	0,1646,2910,3796,4901,5772,16045,17468,18572,23588,28642,28954,29970,30757,33478,34441,36164,37589,40931,48593,50069,52361,52495,53159,57435,58205,60263,60758,61235,67097,68715,71505,75622,76550,77937,81741,82344,82722,85163,85882,88880,91302,	1
chr10	76392718	76392719	m6AIP_SySy_peak_601c	0	-	chr10	76351266	76442726	ENSMUST00000001179.6	0	-	76351738	76442618	0	42	513,128,139,77,233,120,174,103,245,450,151,277,193,168,165,167,103,681,846,171,204,21,117,230,213,163,233,152,152,207,565,458,88,241,112,137,175,56,256,72,213,162,	0,1642,2906,3792,4897,5768,16041,17464,18568,23584,28638,28896,29966,30753,33474,34437,36160,37585,40927,48589,50065,52357,52491,53155,57431,58201,60259,60754,61231,67093,68711,71501,75618,76546,77933,81737,82340,82718,85159,85878,88876,91298,	1
chr10	76420316	76420317	m6AIP_SySy_peak_603	0	-	chr10	76351262	76442786	ENSMUST00000217838.1	0	-	76351738	76442618	0	42	517,128,139,77,233,120,174,103,245,450,151,223,193,168,165,167,103,681,846,171,204,21,117,230,213,163,233,152,152,207,565,458,88,241,112,137,175,56,256,72,213,222,	0,1646,2910,3796,4901,5772,16045,17468,18572,23588,28642,28954,29970,30757,33478,34441,36164,37589,40931,48593,50069,52361,52495,53159,57435,58205,60263,60758,61235,67097,68715,71505,75622,76550,77937,81741,82344,82722,85163,85882,88880,91302,	1
chr10	76420316	76420317	m6AIP_SySy_peak_603	0	-	chr10	76351266	76442726	ENSMUST00000001179.6	0	-	76351738	76442618	0	42	513,128,139,77,233,120,174,103,245,450,151,277,193,168,165,167,103,681,846,171,204,21,117,230,213,163,233,152,152,207,565,458,88,241,112,137,175,56,256,72,213,162,	0,1642,2906,3792,4897,5768,16041,17464,18568,23584,28638,28896,29966,30753,33474,34437,36160,37585,40927,48589,50065,52357,52491,53155,57431,58201,60259,60754,61231,67093,68711,71501,75618,76546,77933,81737,82340,82718,85159,85878,88876,91298,	1
chr10	76422972	76422973	m6AIP_SySy_peak_604	0	-	chr10	76351262	76442786	ENSMUST00000217838.1	0	-	76351738	76442618	0	42	517,128,139,77,233,120,174,103,245,450,151,223,193,168,165,167,103,681,846,171,204,21,117,230,213,163,233,152,152,207,565,458,88,241,112,137,175,56,256,72,213,222,	0,1646,2910,3796,4901,5772,16045,17468,18572,23588,28642,28954,29970,30757,33478,34441,36164,37589,40931,48593,50069,52361,52495,53159,57435,58205,60263,60758,61235,67097,68715,71505,75622,76550,77937,81741,82344,82722,85163,85882,88880,91302,	1
chr10	76422972	76422973	m6AIP_SySy_peak_604	0	-	chr10	76351266	76442726	ENSMUST00000001179.6	0	-	76351738	76442618	0	42	513,128,139,77,233,120,174,103,245,450,151,277,193,168,165,167,103,681,846,171,204,21,117,230,213,163,233,152,152,207,565,458,88,241,112,137,175,56,256,72,213,162,	0,1642,2906,3792,4897,5768,16041,17464,18568,23584,28638,28896,29966,30753,33474,34437,36160,37585,40927,48589,50065,52357,52491,53155,57431,58201,60259,60754,61231,67093,68711,71501,75618,76546,77933,81737,82340,82718,85159,85878,88876,91298,	1
chr10	76471094	76471095	m6AIP_SySy_peak_605	0	+	chr10	76468926	76515857	ENSMUST00000170795.2	0	+	76470054	76515740	0	29	288,1304,227,79,142,191,140,198,269,163,161,242,200,101,132,114,153,198,69,135,154,259,98,391,258,130,204,151,276,	0,1022,2496,7587,7856,8793,12074,13697,14188,15727,19415,20408,20941,21801,23934,24503,27481,30529,32135,32283,33725,35236,35703,37371,38363,39371,42093,43491,46655,	1
chr10	78077955	78077956	m6AIP_SySy_peak_611a	0	+	chr10	78071160	78083913	ENSMUST00000219038.1	0	+	78071160	78083255	0	6	119,354,294,150,30,744,	0,577,2546,4044,5983,12009,	1
chr10	78077955	78077956	m6AIP_SySy_peak_611a	0	+	chr10	78073338	78079525	ENSMUST00000219633.1	0	+	78079525	78079525	0	4	662,150,30,1633,	0,1866,3805,4554,	1
chr10	78077955	78077956	m6AIP_SySy_peak_611a	0	+	chr10	78069301	78079525	ENSMUST00000105393.2	0	+	78069524	78077903	0	7	234,119,354,294,150,30,1633,	0,1859,2436,4405,5903,7842,8591,	1
chr10	78078096	78078097	m6AIP_SySy_peak_611b	0	+	chr10	78071160	78083913	ENSMUST00000219038.1	0	+	78071160	78083255	0	6	119,354,294,150,30,744,	0,577,2546,4044,5983,12009,	1
chr10	78078096	78078097	m6AIP_SySy_peak_611b	0	+	chr10	78073338	78079525	ENSMUST00000219633.1	0	+	78079525	78079525	0	4	662,150,30,1633,	0,1866,3805,4554,	1
chr10	78078096	78078097	m6AIP_SySy_peak_611b	0	+	chr10	78069301	78079525	ENSMUST00000105393.2	0	+	78069524	78077903	0	7	234,119,354,294,150,30,1633,	0,1859,2436,4405,5903,7842,8591,	1
chr10	78078467	78078468	m6AIP_SySy_peak_611c	0	+	chr10	78071160	78083913	ENSMUST00000219038.1	0	+	78071160	78083255	0	6	119,354,294,150,30,744,	0,577,2546,4044,5983,12009,	1
chr10	78078467	78078468	m6AIP_SySy_peak_611c	0	+	chr10	78073338	78079525	ENSMUST00000219633.1	0	+	78079525	78079525	0	4	662,150,30,1633,	0,1866,3805,4554,	1
chr10	78078467	78078468	m6AIP_SySy_peak_611c	0	+	chr10	78069301	78079525	ENSMUST00000105393.2	0	+	78069524	78077903	0	7	234,119,354,294,150,30,1633,	0,1859,2436,4405,5903,7842,8591,	1
chr10	78078722	78078723	m6AIP_SySy_peak_611d	0	+	chr10	78071160	78083913	ENSMUST00000219038.1	0	+	78071160	78083255	0	6	119,354,294,150,30,744,	0,577,2546,4044,5983,12009,	1
chr10	78078722	78078723	m6AIP_SySy_peak_611d	0	+	chr10	78073338	78079525	ENSMUST00000219633.1	0	+	78079525	78079525	0	4	662,150,30,1633,	0,1866,3805,4554,	1
chr10	78078722	78078723	m6AIP_SySy_peak_611d	0	+	chr10	78069301	78079525	ENSMUST00000105393.2	0	+	78069524	78077903	0	7	234,119,354,294,150,30,1633,	0,1859,2436,4405,5903,7842,8591,	1
chr10	78171587	78171588	m6AIP_SySy_peak_613b	0	-	chr10	78170908	78185149	ENSMUST00000042556.10	0	-	78171959	78185088	0	21	1226,75,151,219,66,109,148,181,151,148,149,137,71,144,230,136,144,100,95,113,79,	0,2472,2664,2924,4022,4577,5344,6047,6841,7257,7519,8052,8806,9217,10140,10602,11477,11714,12037,13149,14162,	1
chr10	78187757	78187758	m6AIP_SySy_peak_614b	0	-	chr10	78186724	78244641	ENSMUST00000000384.7	0	-	78187855	78244502	0	23	1370,195,178,171,127,101,230,159,142,512,113,141,92,77,115,147,248,112,196,197,136,82,206,	0,2031,6634,9563,11013,12319,13893,14707,16155,17156,20709,21167,22659,23653,24039,24751,27843,30425,33464,35939,42054,44729,57711,	1
chr10	78273557	78273558	m6AIP_SySy_peak_615	0	-	chr10	78269177	78352442	ENSMUST00000001240.11	0	-	78273686	78288024	0	10	4598,199,76,103,154,162,170,227,61,230,	0,4894,8832,13196,13917,15011,15817,18669,60098,83035,	1
chr10	78273557	78273558	m6AIP_SySy_peak_615	0	-	chr10	78271562	78298198	ENSMUST00000105389.7	0	-	78273686	78288024	0	9	2213,199,76,103,154,162,170,227,374,	0,2509,6447,10811,11532,12626,13432,16284,26262,	1
chr10	78273557	78273558	m6AIP_SySy_peak_615	0	-	chr10	78271562	78351700	ENSMUST00000166360.7	0	-	78273686	78288024	0	10	2213,199,76,103,154,162,170,227,61,74,	0,2509,6447,10811,11532,12626,13432,16284,57713,80064,	1
chr10	78273557	78273558	m6AIP_SySy_peak_615	0	-	chr10	78271562	78351865	ENSMUST00000105390.7	0	-	78273686	78288024	0	11	2213,199,76,103,154,162,170,227,61,85,63,	0,2509,6447,10811,11532,12626,13432,16284,57713,80064,80240,	1
chr10	78273557	78273558	m6AIP_SySy_peak_615	0	-	chr10	78271562	78352053	ENSMUST00000105388.7	0	-	78273686	78288024	0	11	2213,199,76,103,154,162,170,227,61,85,231,	0,2509,6447,10811,11532,12626,13432,16284,57713,80064,80260,	1
chr10	79688199	79688200	m6AIP_SySy_peak_624a	0	+	chr10	79682194	79688398	ENSMUST00000020550.12	0	+	79682413	79688059	0	5	396,87,98,135,550,	0,2623,2810,3038,5654,	1
chr10	79688199	79688200	m6AIP_SySy_peak_624a	0	+	chr10	79682303	79688394	ENSMUST00000166603.1	0	+	79682413	79688059	0	6	21,191,87,98,135,546,	0,96,2514,2701,2929,5545,	1
chr10	79688199	79688200	m6AIP_SySy_peak_624a	0	+	chr10	79682403	79688275	ENSMUST00000219791.1	0	+	79682413	79688059	0	4	187,87,98,427,	0,2414,2601,5445,	1
chr10	79688199	79688200	m6AIP_SySy_peak_624a	0	+	chr10	79682473	79688394	ENSMUST00000218964.1	0	+	79682473	79687895	0	5	117,87,98,135,542,	0,2344,2531,2759,5379,	1
chr10	79724547	79724548	m6AIP_SySy_peak_625	0	+	chr10	79716633	79736108	ENSMUST00000099513.7	0	+	79716668	79735540	0	8	586,424,162,219,147,241,165,1251,	0,7754,9513,12259,14213,17037,17429,18224,	1
chr10	79724547	79724548	m6AIP_SySy_peak_625	0	+	chr10	79716633	79736108	ENSMUST00000020581.2	0	+	79716668	79735540	0	9	586,424,162,219,147,241,165,1015,130,	0,7754,9513,12259,14213,17037,17429,18224,19345,	1
chr10	79739267	79739268	m6AIP_SySy_peak_628	0	-	chr10	79736126	79739374	ENSMUST00000161662.7	0	-	79736233	79739374	0	11	157,77,92,73,99,53,114,87,180,123,232,	0,240,396,607,1137,1330,1473,1673,1904,2555,3016,	1
chr10	79739267	79739268	m6AIP_SySy_peak_628	0	-	chr10	79738087	79739375	ENSMUST00000162679.1	0	-	79739375	79739375	0	4	123,123,123,233,	0,240,594,1055,	1
chr10	79739267	79739268	m6AIP_SySy_peak_628	0	-	chr10	79736122	79746573	ENSMUST00000161765.7	0	-	79746573	79746573	0	17	161,77,92,73,450,87,774,789,222,171,165,150,187,131,551,99,109,	0,244,400,611,1141,1677,1908,3020,4021,4456,4710,5004,5585,5865,7055,9551,10342,	1
chr10	79739267	79739268	m6AIP_SySy_peak_628	0	-	chr10	79736127	79746573	ENSMUST00000159082.7	0	-	79746573	79746573	0	19	156,77,92,73,450,87,180,123,123,789,222,171,165,150,187,131,551,99,109,	0,239,395,606,1136,1672,1903,2200,2554,3015,4016,4451,4705,4999,5580,5860,7050,9546,10337,	1
chr10	79739267	79739268	m6AIP_SySy_peak_628	0	-	chr10	79736129	79746579	ENSMUST00000020580.12	0	-	79736233	79746552	0	21	154,77,92,73,99,53,114,87,180,123,123,789,222,171,165,150,187,131,551,99,115,	0,237,393,604,1134,1327,1470,1670,1901,2198,2552,3013,4014,4449,4703,4997,5578,5858,7048,9544,10335,	1
chr10	79739267	79739268	m6AIP_SySy_peak_628	0	-	chr10	79736129	79746581	ENSMUST00000159016.7	0	-	79736233	79746552	0	20	154,77,92,73,99,53,114,87,180,123,123,789,171,165,150,187,131,551,99,117,	0,237,393,604,1134,1327,1470,1670,1901,2198,2552,3013,4449,4703,4997,5578,5858,7048,9544,10335,	1
chr10	79739267	79739268	m6AIP_SySy_peak_628	0	-	chr10	79736173	79746571	ENSMUST00000162694.7	0	-	79738374	79746552	0	20	110,77,92,73,99,53,287,180,83,123,789,222,171,165,150,187,131,551,99,107,	0,193,349,560,1090,1283,1426,1857,2154,2508,2969,3970,4405,4659,4953,5534,5814,7004,9500,10291,	1
chr10	80116703	80116704	m6AIP_SySy_peak_638	0	+	chr10	80115802	80130469	ENSMUST00000144883.7	0	+	80116617	80128512	0	11	1105,84,90,133,137,128,58,197,1310,207,214,	0,8999,9676,10230,10430,10851,11242,12101,12588,14102,14453,	1
chr10	80116703	80116704	m6AIP_SySy_peak_638	0	+	chr10	80115802	80130682	ENSMUST00000003152.13	0	+	80116617	80130098	0	10	1105,84,90,133,137,128,58,197,207,427,	0,8999,9676,10230,10430,10851,11242,12101,14102,14453,	1
chr10	80116703	80116704	m6AIP_SySy_peak_638	0	+	chr10	80116346	80130470	ENSMUST00000105371.8	0	+	80116617	80124870	0	10	370,84,90,133,137,128,58,197,207,215,	0,8455,9132,9686,9886,10307,10698,11557,13558,13909,	1
chr10	80116703	80116704	m6AIP_SySy_peak_638	0	+	chr10	80116353	80117814	ENSMUST00000128992.1	0	+	80117814	80117814	0	2	554,150,	0,1311,	1
chr10	80116703	80116704	m6AIP_SySy_peak_638	0	+	chr10	80116617	80128512	ENSMUST00000213772.1	0	+	80116617	80128512	0	9	290,84,90,133,137,128,58,197,122,	0,8184,8861,9415,9615,10036,10427,11286,11773,	1
chr10	80131341	80131342	m6AIP_SySy_peak_639c	0	-	chr10	80130450	80137387	ENSMUST00000170219.8	0	-	80131287	80137380	0	9	1801,181,208,129,172,145,65,140,100,	0,2554,4110,4667,4924,5899,6423,6592,6837,	1
chr10	80131341	80131342	m6AIP_SySy_peak_639c	0	-	chr10	80130450	80137387	ENSMUST00000169546.8	0	-	80131287	80137362	0	10	1801,181,208,129,172,145,39,65,140,100,	0,2554,4110,4667,4924,5899,6254,6423,6592,6837,	1
chr10	80131341	80131342	m6AIP_SySy_peak_639c	0	-	chr10	80130550	80139365	ENSMUST00000105369.7	0	-	80131287	80137380	0	10	1701,181,208,129,172,145,65,140,100,280,	0,2454,4010,4567,4824,5799,6323,6492,6737,8535,	1
chr10	80131341	80131342	m6AIP_SySy_peak_639c	0	-	chr10	80130550	80139365	ENSMUST00000147778.8	0	-	80136702	80137380	0	11	1701,181,208,129,172,145,54,65,140,100,280,	0,2454,4010,4567,4824,5799,6139,6323,6492,6737,8535,	1
chr10	80232602	80232603	m6AIP_SySy_peak_642a	0	+	chr10	80226433	80243903	ENSMUST00000020365.14	0	+	80228381	80243643	0	14	271,117,86,71,810,105,71,77,61,76,51,437,89,318,	0,1888,2561,3623,5804,7789,9677,11881,12426,13486,13958,14330,15363,17152,	1
chr10	80232602	80232603	m6AIP_SySy_peak_642a	0	+	chr10	80226654	80243900	ENSMUST00000125784.7	0	+	80243900	80243900	0	13	50,117,1133,810,105,71,77,61,76,51,437,89,315,	0,1667,2340,5583,7568,9456,11660,12205,13265,13737,14109,15142,16931,	1
chr10	80232602	80232603	m6AIP_SySy_peak_642a	0	+	chr10	80226671	80232680	ENSMUST00000130260.1	0	+	80228381	80232680	0	5	135,117,86,71,443,	0,1650,2323,3385,5566,	1
chr10	80232602	80232603	m6AIP_SySy_peak_642a	0	+	chr10	80226679	80243898	ENSMUST00000141962.7	0	+	80243898	80243898	0	13	25,118,86,71,810,105,71,606,76,51,437,89,313,	0,1641,2315,3377,5558,7543,9431,11635,13240,13712,14084,15117,16906,	1
chr10	80232911	80232912	m6AIP_SySy_peak_642b	0	+	chr10	80226433	80243903	ENSMUST00000020365.14	0	+	80228381	80243643	0	14	271,117,86,71,810,105,71,77,61,76,51,437,89,318,	0,1888,2561,3623,5804,7789,9677,11881,12426,13486,13958,14330,15363,17152,	1
chr10	80232911	80232912	m6AIP_SySy_peak_642b	0	+	chr10	80226654	80243900	ENSMUST00000125784.7	0	+	80243900	80243900	0	13	50,117,1133,810,105,71,77,61,76,51,437,89,315,	0,1667,2340,5583,7568,9456,11660,12205,13265,13737,14109,15142,16931,	1
chr10	80232911	80232912	m6AIP_SySy_peak_642b	0	+	chr10	80226679	80243898	ENSMUST00000141962.7	0	+	80243898	80243898	0	13	25,118,86,71,810,105,71,606,76,51,437,89,313,	0,1641,2315,3377,5558,7543,9431,11635,13240,13712,14084,15117,16906,	1
chr10	80382172	80382173	m6AIP_SySy_peak_644f	0	-	chr10	80380354	80387659	ENSMUST00000105350.2	0	-	80381224	80387420	0	2	2267,999,	0,6306,	1
chr10	80392661	80392662	m6AIP_SySy_peak_646a	0	-	chr10	80392538	80395170	ENSMUST00000142997.7	0	-	80393099	80395170	0	4	742,178,91,107,	0,1354,2027,2525,	1
chr10	80392661	80392662	m6AIP_SySy_peak_646a	0	-	chr10	80392538	80399550	ENSMUST00000092295.9	0	-	80393099	80399231	0	7	480,186,178,91,138,160,429,	0,556,1354,2027,2525,2897,6583,	1
chr10	80392661	80392662	m6AIP_SySy_peak_646a	0	-	chr10	80392538	80399550	ENSMUST00000105349.7	0	-	80393099	80399231	0	7	480,186,178,91,138,160,333,	0,556,1354,2027,2525,2897,6679,	1
chr10	80392832	80392833	m6AIP_SySy_peak_646b	0	-	chr10	80392538	80395170	ENSMUST00000142997.7	0	-	80393099	80395170	0	4	742,178,91,107,	0,1354,2027,2525,	1
chr10	80392832	80392833	m6AIP_SySy_peak_646b	0	-	chr10	80392538	80399550	ENSMUST00000092295.9	0	-	80393099	80399231	0	7	480,186,178,91,138,160,429,	0,556,1354,2027,2525,2897,6583,	1
chr10	80392832	80392833	m6AIP_SySy_peak_646b	0	-	chr10	80392538	80399550	ENSMUST00000105349.7	0	-	80393099	80399231	0	7	480,186,178,91,138,160,333,	0,556,1354,2027,2525,2897,6679,	1
chr10	80409911	80409912	m6AIP_SySy_peak_647	0	-	chr10	80409513	80433637	ENSMUST00000105344.7	0	-	80410131	80431011	0	19	761,227,133,127,159,74,79,59,136,158,103,53,133,68,79,74,73,132,318,	0,884,3691,5648,5851,6339,7046,7217,7576,7799,8024,9252,9953,10507,11574,11818,18157,21423,23806,	1
chr10	80409911	80409912	m6AIP_SySy_peak_647	0	-	chr10	80409513	80433647	ENSMUST00000105345.9	0	-	80410131	80431011	0	19	761,227,133,127,156,74,79,59,136,158,103,50,133,68,79,74,73,132,328,	0,884,3691,5648,5851,6339,7046,7217,7576,7799,8024,9252,9953,10507,11574,11818,18157,21423,23806,	1
chr10	80409911	80409912	m6AIP_SySy_peak_647	0	-	chr10	80409546	80433643	ENSMUST00000105342.7	0	-	80410131	80431011	0	19	728,236,133,127,159,74,79,59,136,158,103,53,133,68,79,74,73,132,324,	0,3280,3658,5615,5818,6306,7013,7184,7543,7766,7991,9219,9920,10474,11541,11785,18124,21390,23773,	1
chr10	80409911	80409912	m6AIP_SySy_peak_647	0	-	chr10	80409546	80433647	ENSMUST00000105343.7	0	-	80410131	80431011	0	19	728,227,133,127,156,74,79,59,136,158,103,53,133,68,79,74,73,132,328,	0,851,3658,5615,5818,6306,7013,7184,7543,7766,7991,9219,9920,10474,11541,11785,18124,21390,23773,	1
chr10	80409911	80409912	m6AIP_SySy_peak_647	0	-	chr10	80409607	80433621	ENSMUST00000105346.9	0	-	80410131	80431011	0	19	667,236,133,127,156,74,79,59,136,158,103,50,133,68,79,74,73,132,302,	0,3219,3597,5554,5757,6245,6952,7123,7482,7705,7930,9158,9859,10413,11480,11724,18063,21329,23712,	1
chr10	80409911	80409912	m6AIP_SySy_peak_647	0	-	chr10	80409607	80433621	ENSMUST00000020377.12	0	-	80410131	80431011	0	19	667,236,133,127,156,74,79,59,136,158,103,53,133,68,79,74,73,132,302,	0,3219,3597,5554,5757,6245,6952,7123,7482,7705,7930,9158,9859,10413,11480,11724,18063,21329,23712,	1
chr10	80409911	80409912	m6AIP_SySy_peak_647	0	-	chr10	80409619	80431012	ENSMUST00000105341.7	0	-	80410131	80431011	0	18	655,227,133,127,156,74,79,50,136,158,103,50,133,68,79,74,73,76,	0,778,3585,5542,5745,6233,6940,7111,7470,7693,7918,9146,9847,10401,11468,11712,18051,21317,	1
chr10	80409911	80409912	m6AIP_SySy_peak_647	0	-	chr10	80409625	80433635	ENSMUST00000105340.7	0	-	80410131	80431011	0	19	649,224,133,127,159,74,79,59,136,158,103,50,133,68,79,74,73,132,316,	0,772,3579,5536,5739,6227,6934,7105,7464,7687,7912,9140,9841,10395,11462,11706,18045,21311,23694,	1
chr10	80409911	80409912	m6AIP_SySy_peak_647	0	-	chr10	80409625	80433635	ENSMUST00000020379.12	0	-	80410131	80431011	0	19	649,227,133,127,159,74,79,59,136,158,103,50,133,68,79,74,73,132,316,	0,772,3579,5536,5739,6227,6934,7105,7464,7687,7912,9140,9841,10395,11462,11706,18045,21311,23694,	1
chr10	80549614	80549615	m6AIP_SySy_peak_649a	0	-	chr10	80540924	80561560	ENSMUST00000057910.15	0	-	80542392	80561420	0	15	1557,260,116,111,74,114,138,114,124,132,164,214,102,1733,297,	0,1640,1983,2376,2722,3078,3358,3835,4538,4951,5377,6848,7507,8408,20339,	1
chr10	80549815	80549816	m6AIP_SySy_peak_649b	0	-	chr10	80540924	80561560	ENSMUST00000057910.15	0	-	80542392	80561420	0	15	1557,260,116,111,74,114,138,114,124,132,164,214,102,1733,297,	0,1640,1983,2376,2722,3078,3358,3835,4538,4951,5377,6848,7507,8408,20339,	1
chr10	80615396	80615397	m6AIP_SySy_peak_652b	0	+	chr10	80602879	80615783	ENSMUST00000079883.11	0	+	80608843	80614783	0	7	70,48,129,157,102,118,1180,	0,5923,6450,6761,8148,9462,11724,	1
chr10	80615396	80615397	m6AIP_SySy_peak_652b	0	+	chr10	80606020	80615783	ENSMUST00000178231.1	0	+	80606329	80607379	0	6	2830,129,157,102,118,1180,	0,3309,3620,5007,6321,8583,	1
chr10	80615396	80615397	m6AIP_SySy_peak_652b	0	+	chr10	80606020	80615784	ENSMUST00000218067.1	0	+	80606329	80607379	0	6	2830,129,157,102,118,1181,	0,3309,3620,5007,6321,8583,	1
chr10	80615619	80615620	m6AIP_SySy_peak_652c	0	+	chr10	80602879	80615783	ENSMUST00000079883.11	0	+	80608843	80614783	0	7	70,48,129,157,102,118,1180,	0,5923,6450,6761,8148,9462,11724,	1
chr10	80615619	80615620	m6AIP_SySy_peak_652c	0	+	chr10	80606020	80615783	ENSMUST00000178231.1	0	+	80606329	80607379	0	6	2830,129,157,102,118,1180,	0,3309,3620,5007,6321,8583,	1
chr10	80615619	80615620	m6AIP_SySy_peak_652c	0	+	chr10	80606020	80615784	ENSMUST00000218067.1	0	+	80606329	80607379	0	6	2830,129,157,102,118,1181,	0,3309,3620,5007,6321,8583,	1
chr10	81148458	81148459	m6AIP_SySy_peak_664b	0	+	chr10	81136270	81152222	ENSMUST00000048128.14	0	+	81143973	81148435	0	3	429,1256,4253,	0,7691,11699,	1
chr10	81148458	81148459	m6AIP_SySy_peak_664b	0	+	chr10	81136577	81152995	ENSMUST00000121840.7	0	+	81143973	81152701	0	3	122,1256,298,	0,7384,16120,	1
chr10	81318204	81318205	m6AIP_SySy_peak_667a	0	+	chr10	81292962	81319972	ENSMUST00000163075.7	0	+	81293058	81317768	0	17	190,32,93,131,118,153,300,206,84,49,85,162,139,33,99,127,2207,	0,11721,12223,12736,13345,14521,15985,17716,18680,19011,19539,19945,20400,20657,21032,22029,24803,	1
chr10	81318204	81318205	m6AIP_SySy_peak_667a	0	+	chr10	81292979	81318254	ENSMUST00000105327.9	0	+	81293058	81317768	0	18	173,32,93,131,118,153,300,206,84,49,85,162,139,33,99,127,78,489,	0,11704,12206,12719,13328,14504,15968,17699,18663,18994,19522,19928,20383,20640,21015,22012,24346,24786,	1
chr10	81318204	81318205	m6AIP_SySy_peak_667a	0	+	chr10	81293003	81319972	ENSMUST00000161854.7	0	+	81293058	81305769	0	18	149,32,106,131,118,153,300,206,84,49,85,162,139,33,99,127,78,2207,	0,11680,12182,12695,13304,14480,15944,17675,18639,18970,19498,19904,20359,20616,20991,21988,24322,24762,	1
chr10	81318204	81318205	m6AIP_SySy_peak_667a	0	+	chr10	81293004	81319973	ENSMUST00000045469.14	0	+	81293058	81317768	0	19	148,32,93,131,118,153,300,206,84,49,85,162,139,33,99,127,78,78,2208,	0,11679,12181,12694,13303,14479,15943,17674,18638,18969,19497,19903,20358,20615,20990,21987,22874,24321,24761,	1
chr10	81318336	81318337	m6AIP_SySy_peak_667b	0	+	chr10	81292962	81319972	ENSMUST00000163075.7	0	+	81293058	81317768	0	17	190,32,93,131,118,153,300,206,84,49,85,162,139,33,99,127,2207,	0,11721,12223,12736,13345,14521,15985,17716,18680,19011,19539,19945,20400,20657,21032,22029,24803,	1
chr10	81318336	81318337	m6AIP_SySy_peak_667b	0	+	chr10	81293003	81319972	ENSMUST00000161854.7	0	+	81293058	81305769	0	18	149,32,106,131,118,153,300,206,84,49,85,162,139,33,99,127,78,2207,	0,11680,12182,12695,13304,14480,15944,17675,18639,18970,19498,19904,20359,20616,20991,21988,24322,24762,	1
chr10	81318336	81318337	m6AIP_SySy_peak_667b	0	+	chr10	81293004	81319973	ENSMUST00000045469.14	0	+	81293058	81317768	0	19	148,32,93,131,118,153,300,206,84,49,85,162,139,33,99,127,78,78,2208,	0,11679,12181,12694,13303,14479,15943,17674,18638,18969,19497,19903,20358,20615,20990,21987,22874,24321,24761,	1
chr10	81318973	81318974	m6AIP_SySy_peak_668	0	+	chr10	81292962	81319972	ENSMUST00000163075.7	0	+	81293058	81317768	0	17	190,32,93,131,118,153,300,206,84,49,85,162,139,33,99,127,2207,	0,11721,12223,12736,13345,14521,15985,17716,18680,19011,19539,19945,20400,20657,21032,22029,24803,	1
chr10	81318973	81318974	m6AIP_SySy_peak_668	0	+	chr10	81293003	81319972	ENSMUST00000161854.7	0	+	81293058	81305769	0	18	149,32,106,131,118,153,300,206,84,49,85,162,139,33,99,127,78,2207,	0,11680,12182,12695,13304,14480,15944,17675,18639,18970,19498,19904,20359,20616,20991,21988,24322,24762,	1
chr10	81318973	81318974	m6AIP_SySy_peak_668	0	+	chr10	81293004	81319973	ENSMUST00000045469.14	0	+	81293058	81317768	0	19	148,32,93,131,118,153,300,206,84,49,85,162,139,33,99,127,78,78,2208,	0,11679,12181,12694,13303,14479,15943,17674,18638,18969,19497,19903,20358,20615,20990,21987,22874,24321,24761,	1
chr10	81326113	81326114	m6AIP_SySy_peak_670	0	+	chr10	81321102	81326242	ENSMUST00000050867.7	0	+	81321210	81325954	0	9	344,568,146,163,115,193,120,287,779,	0,1335,2018,2516,2807,3200,3766,3987,4361,	1
chr10	81367048	81367049	m6AIP_SySy_peak_672a	0	-	chr10	81366221	81378516	ENSMUST00000140901.7	0	-	81367508	81371413	0	14	1329,93,105,234,185,103,66,184,83,128,64,126,110,247,	0,1419,1909,2301,2852,3116,3749,3976,4243,4475,4733,4873,5123,12048,	1
chr10	81367170	81367171	m6AIP_SySy_peak_672b	0	-	chr10	81366221	81378516	ENSMUST00000140901.7	0	-	81367508	81371413	0	14	1329,93,105,234,185,103,66,184,83,128,64,126,110,247,	0,1419,1909,2301,2852,3116,3749,3976,4243,4475,4733,4873,5123,12048,	1
chr10	81367170	81367171	m6AIP_SySy_peak_672b	0	-	chr10	81367097	81378451	ENSMUST00000020457.13	0	-	81368231	81371413	0	14	453,93,105,74,185,103,66,184,83,128,64,126,110,182,	0,543,1033,1425,1976,2240,2873,3100,3367,3599,3857,3997,4247,11172,	1
chr10	81502521	81502522	m6AIP_SySy_peak_674	0	-	chr10	81502305	81508173	ENSMUST00000147908.1	0	-	81508173	81508173	0	2	800,246,	0,5622,	1
chr10	81502521	81502522	m6AIP_SySy_peak_674	0	-	chr10	81502312	81524225	ENSMUST00000043709.7	0	-	81502878	81523954	0	7	793,154,130,129,155,185,416,	0,5615,6973,9684,10098,11924,21497,	1
chr10	81642895	81642896	m6AIP_SySy_peak_677a	0	+	chr10	81628634	81647610	ENSMUST00000119336.7	0	+	81629712	81647177	0	20	6,200,131,89,65,58,71,107,188,38,81,108,45,99,73,119,1377,129,66,511,	0,914,6230,6435,7053,7734,9434,9636,9926,10672,11221,11393,12133,12257,13341,13666,13882,17670,18158,18465,	1
chr10	81642895	81642896	m6AIP_SySy_peak_677a	0	+	chr10	81633698	81643023	ENSMUST00000123993.7	0	+	81633716	81635080	0	15	57,87,121,89,739,71,107,188,38,81,785,99,73,119,507,	0,968,1166,1371,1989,4370,4572,4862,5608,6157,6329,7193,8277,8602,8818,	1
chr10	81642895	81642896	m6AIP_SySy_peak_677a	0	+	chr10	81633702	81647607	ENSMUST00000154707.7	0	+	81647607	81647607	0	18	53,87,131,89,65,58,71,107,188,630,785,99,73,119,1377,129,66,508,	0,964,1162,1367,1985,2666,4366,4568,4858,5604,6325,7189,8273,8598,8814,12602,13090,13397,	1
chr10	81642895	81642896	m6AIP_SySy_peak_677a	0	+	chr10	81640931	81642963	ENSMUST00000123305.1	0	+	81640931	81642315	0	3	59,119,447,	0,1369,1585,	1
chr10	81642895	81642896	m6AIP_SySy_peak_677a	0	+	chr10	81640943	81645967	ENSMUST00000137978.1	0	+	81645967	81645967	0	4	47,73,119,3451,	0,1032,1357,1573,	1
chr10	81643032	81643033	m6AIP_SySy_peak_677b	0	+	chr10	81628634	81647610	ENSMUST00000119336.7	0	+	81629712	81647177	0	20	6,200,131,89,65,58,71,107,188,38,81,108,45,99,73,119,1377,129,66,511,	0,914,6230,6435,7053,7734,9434,9636,9926,10672,11221,11393,12133,12257,13341,13666,13882,17670,18158,18465,	1
chr10	81643032	81643033	m6AIP_SySy_peak_677b	0	+	chr10	81633702	81647607	ENSMUST00000154707.7	0	+	81647607	81647607	0	18	53,87,131,89,65,58,71,107,188,630,785,99,73,119,1377,129,66,508,	0,964,1162,1367,1985,2666,4366,4568,4858,5604,6325,7189,8273,8598,8814,12602,13090,13397,	1
chr10	81643032	81643033	m6AIP_SySy_peak_677b	0	+	chr10	81640943	81645967	ENSMUST00000137978.1	0	+	81645967	81645967	0	4	47,73,119,3451,	0,1032,1357,1573,	1
chr10	81643348	81643349	m6AIP_SySy_peak_677c	0	+	chr10	81628634	81647610	ENSMUST00000119336.7	0	+	81629712	81647177	0	20	6,200,131,89,65,58,71,107,188,38,81,108,45,99,73,119,1377,129,66,511,	0,914,6230,6435,7053,7734,9434,9636,9926,10672,11221,11393,12133,12257,13341,13666,13882,17670,18158,18465,	1
chr10	81643348	81643349	m6AIP_SySy_peak_677c	0	+	chr10	81633702	81647607	ENSMUST00000154707.7	0	+	81647607	81647607	0	18	53,87,131,89,65,58,71,107,188,630,785,99,73,119,1377,129,66,508,	0,964,1162,1367,1985,2666,4366,4568,4858,5604,6325,7189,8273,8598,8814,12602,13090,13397,	1
chr10	81643348	81643349	m6AIP_SySy_peak_677c	0	+	chr10	81640943	81645967	ENSMUST00000137978.1	0	+	81645967	81645967	0	4	47,73,119,3451,	0,1032,1357,1573,	1
chr10	82151168	82151169	m6AIP_SySy_peak_681	0	+	chr10	82128012	82153065	ENSMUST00000201286.3	0	+	82128095	82152011	0	4	86,127,61,2360,	0,10240,22204,22693,	1
chr10	82151168	82151169	m6AIP_SySy_peak_681	0	+	chr10	82138252	82152011	ENSMUST00000105314.2	0	+	82138252	82152011	0	3	127,61,1306,	0,11964,12453,	1
chr10	83594351	83594352	m6AIP_SySy_peak_687a	0	+	chr10	83543751	83595434	ENSMUST00000217842.1	0	+	83544041	83556009	0	33	351,140,54,66,46,62,83,43,116,121,124,128,161,127,126,108,147,80,106,117,169,155,75,105,135,109,67,87,148,97,197,100,1264,	0,3033,5710,5847,6512,7135,10982,11821,12249,13051,14846,15066,16614,20659,26216,27601,28341,28606,30024,30691,32265,32923,35730,36505,37505,39503,42066,42882,44405,46539,47235,47937,50419,	1
chr10	83594351	83594352	m6AIP_SySy_peak_687a	0	+	chr10	83543940	83596473	ENSMUST00000038388.6	0	+	83544041	83594238	0	33	162,140,54,66,46,68,83,43,104,121,124,128,161,127,126,108,147,80,106,117,169,155,75,105,135,109,67,87,148,97,197,100,2303,	0,2844,5521,5658,6323,6940,10793,11632,12072,12862,14657,14877,16425,20470,26027,27412,28152,28417,29835,30502,32076,32734,35541,36316,37316,39314,41877,42693,44216,46350,47046,47748,50230,	1
chr10	84527638	84527639	m6AIP_SySy_peak_688	0	-	chr10	84526304	84534062	ENSMUST00000053871.4	0	-	84527469	84533866	0	2	2473,616,	0,7142,	1
chr10	84527638	84527639	m6AIP_SySy_peak_688	0	-	chr10	84526635	84534036	ENSMUST00000167671.1	0	-	84527469	84533866	0	3	2142,425,39,	0,6811,7362,	1
chr10	84528098	84528099	m6AIP_SySy_peak_689	0	-	chr10	84526304	84534062	ENSMUST00000053871.4	0	-	84527469	84533866	0	2	2473,616,	0,7142,	1
chr10	84528098	84528099	m6AIP_SySy_peak_689	0	-	chr10	84526635	84534036	ENSMUST00000167671.1	0	-	84527469	84533866	0	3	2142,425,39,	0,6811,7362,	1
chr10	84548068	84548069	m6AIP_SySy_peak_691	0	-	chr10	84547416	84553338	ENSMUST00000181466.1	0	-	84553338	84553338	0	4	781,411,63,79,	0,1803,5231,5843,	1
chr10	84947731	84947732	m6AIP_SySy_peak_693a	0	+	chr10	84937392	85016209	ENSMUST00000217175.1	0	+	85016209	85016209	0	8	59,609,95,229,96,145,145,1134,	0,10019,20623,32470,33336,42655,54727,77683,	1
chr10	84947731	84947732	m6AIP_SySy_peak_693a	0	+	chr10	84917615	85016447	ENSMUST00000038523.14	0	+	84917741	85015187	0	10	210,48,609,95,229,96,145,145,120,1372,	0,7930,29796,40400,52247,53113,62432,74504,84166,97460,	1
chr10	84947731	84947732	m6AIP_SySy_peak_693a	0	+	chr10	84917653	84992168	ENSMUST00000214693.1	0	+	84917741	84992168	0	7	172,48,95,229,96,145,49,	0,7892,40362,52209,53075,62394,74466,	1
chr10	84947731	84947732	m6AIP_SySy_peak_693a	0	+	chr10	84917655	85016447	ENSMUST00000095385.4	0	+	84917741	85015187	0	9	170,48,609,95,229,96,145,145,1372,	0,7890,29756,40360,52207,53073,62392,74464,97420,	1
chr10	84947908	84947909	m6AIP_SySy_peak_693b	0	+	chr10	84937392	85016209	ENSMUST00000217175.1	0	+	85016209	85016209	0	8	59,609,95,229,96,145,145,1134,	0,10019,20623,32470,33336,42655,54727,77683,	1
chr10	84947908	84947909	m6AIP_SySy_peak_693b	0	+	chr10	84917615	85016447	ENSMUST00000038523.14	0	+	84917741	85015187	0	10	210,48,609,95,229,96,145,145,120,1372,	0,7930,29796,40400,52247,53113,62432,74504,84166,97460,	1
chr10	84947908	84947909	m6AIP_SySy_peak_693b	0	+	chr10	84917653	84992168	ENSMUST00000214693.1	0	+	84917741	84992168	0	7	172,48,95,229,96,145,49,	0,7892,40362,52209,53075,62394,74466,	1
chr10	84947908	84947909	m6AIP_SySy_peak_693b	0	+	chr10	84917655	85016447	ENSMUST00000095385.4	0	+	84917741	85015187	0	9	170,48,609,95,229,96,145,145,1372,	0,7890,29756,40360,52207,53073,62392,74464,97420,	1
chr10	85114536	85114537	m6AIP_SySy_peak_695a	0	+	chr10	85102626	85117585	ENSMUST00000095383.5	0	+	85110804	85114694	0	3	371,67,3178,	0,8172,11781,	1
chr10	85114536	85114537	m6AIP_SySy_peak_695a	0	+	chr10	85102742	85120618	ENSMUST00000216771.1	0	+	85110804	85114694	0	4	255,67,480,398,	0,8056,11665,17478,	1
chr10	85114776	85114777	m6AIP_SySy_peak_695b	0	+	chr10	85102626	85117585	ENSMUST00000095383.5	0	+	85110804	85114694	0	3	371,67,3178,	0,8172,11781,	1
chr10	85114776	85114777	m6AIP_SySy_peak_695b	0	+	chr10	85102742	85120618	ENSMUST00000216771.1	0	+	85110804	85114694	0	4	255,67,480,398,	0,8056,11665,17478,	1
chr10	85893037	85893038	m6AIP_SySy_peak_698	0	-	chr10	85891965	85916986	ENSMUST00000220032.1	0	-	85893129	85912970	0	12	1474,169,315,128,86,140,150,795,186,134,206,179,	0,7209,8876,9738,10961,12165,13383,15310,18257,20872,24558,24842,	1
chr10	85893037	85893038	m6AIP_SySy_peak_698	0	-	chr10	85891967	85916656	ENSMUST00000219370.1	0	-	85908315	85912970	0	12	1472,169,315,128,86,140,150,795,64,186,134,133,	0,7207,8874,9736,10959,12163,13381,15308,16328,18255,20870,24556,	1
chr10	85893037	85893038	m6AIP_SySy_peak_698	0	-	chr10	85891969	85916926	ENSMUST00000037646.8	0	-	85893129	85912970	0	12	1470,169,315,128,86,119,150,795,186,134,206,119,	0,7205,8872,9734,10957,12161,13379,15306,18253,20868,24554,24838,	1
chr10	85907374	85907375	m6AIP_SySy_peak_699a	0	-	chr10	85905129	85907498	ENSMUST00000219112.1	0	-	85907498	85907498	0	2	369,223,	0,2146,	1
chr10	85907374	85907375	m6AIP_SySy_peak_699a	0	-	chr10	85906846	85917142	ENSMUST00000218289.1	0	-	85917142	85917142	0	5	1224,186,134,206,168,	0,3376,5991,9677,10128,	1
chr10	85907374	85907375	m6AIP_SySy_peak_699a	0	-	chr10	85891965	85916986	ENSMUST00000220032.1	0	-	85893129	85912970	0	12	1474,169,315,128,86,140,150,795,186,134,206,179,	0,7209,8876,9738,10961,12165,13383,15310,18257,20872,24558,24842,	1
chr10	85907374	85907375	m6AIP_SySy_peak_699a	0	-	chr10	85891967	85916656	ENSMUST00000219370.1	0	-	85908315	85912970	0	12	1472,169,315,128,86,140,150,795,64,186,134,133,	0,7207,8874,9736,10959,12163,13381,15308,16328,18255,20870,24556,	1
chr10	85907374	85907375	m6AIP_SySy_peak_699a	0	-	chr10	85891969	85916926	ENSMUST00000037646.8	0	-	85893129	85912970	0	12	1470,169,315,128,86,119,150,795,186,134,206,119,	0,7205,8872,9734,10957,12161,13379,15306,18253,20868,24554,24838,	1
chr10	85907788	85907789	m6AIP_SySy_peak_699b	0	-	chr10	85906846	85917142	ENSMUST00000218289.1	0	-	85917142	85917142	0	5	1224,186,134,206,168,	0,3376,5991,9677,10128,	1
chr10	85907788	85907789	m6AIP_SySy_peak_699b	0	-	chr10	85891965	85916986	ENSMUST00000220032.1	0	-	85893129	85912970	0	12	1474,169,315,128,86,140,150,795,186,134,206,179,	0,7209,8876,9738,10961,12165,13383,15310,18257,20872,24558,24842,	1
chr10	85907788	85907789	m6AIP_SySy_peak_699b	0	-	chr10	85891967	85916656	ENSMUST00000219370.1	0	-	85908315	85912970	0	12	1472,169,315,128,86,140,150,795,64,186,134,133,	0,7207,8874,9736,10959,12163,13381,15308,16328,18255,20870,24556,	1
chr10	85907788	85907789	m6AIP_SySy_peak_699b	0	-	chr10	85891969	85916926	ENSMUST00000037646.8	0	-	85893129	85912970	0	12	1470,169,315,128,86,119,150,795,186,134,206,119,	0,7205,8872,9734,10957,12161,13379,15306,18253,20868,24554,24838,	1
chr10	85938961	85938962	m6AIP_SySy_peak_700	0	-	chr10	85938636	85957823	ENSMUST00000001834.3	0	-	85939011	85957707	0	12	483,120,111,189,176,160,157,157,100,68,79,209,	0,3262,3851,4572,5178,7554,8540,10829,12718,14800,17082,18978,	1
chr10	88092124	88092125	m6AIP_SySy_peak_703a	0	-	chr10	88091431	88146941	ENSMUST00000048518.15	0	-	88092854	88144092	0	11	1755,133,82,179,181,155,171,105,231,156,446,	0,2163,18867,20164,23089,33376,34725,41662,48434,52508,55064,	1
chr10	88092335	88092336	m6AIP_SySy_peak_703b	0	-	chr10	88091431	88146941	ENSMUST00000048518.15	0	-	88092854	88144092	0	11	1755,133,82,179,181,155,171,105,231,156,446,	0,2163,18867,20164,23089,33376,34725,41662,48434,52508,55064,	1
chr10	88092632	88092633	m6AIP_SySy_peak_703d	0	-	chr10	88091431	88146941	ENSMUST00000048518.15	0	-	88092854	88144092	0	11	1755,133,82,179,181,155,171,105,231,156,446,	0,2163,18867,20164,23089,33376,34725,41662,48434,52508,55064,	1
chr10	88092998	88092999	m6AIP_SySy_peak_703e	0	-	chr10	88091431	88146941	ENSMUST00000048518.15	0	-	88092854	88144092	0	11	1755,133,82,179,181,155,171,105,231,156,446,	0,2163,18867,20164,23089,33376,34725,41662,48434,52508,55064,	1
chr10	88433745	88433746	m6AIP_SySy_peak_704a	0	+	chr10	88379223	88447320	ENSMUST00000151273.7	0	+	88379418	88411969	0	20	312,120,42,206,65,135,162,180,171,124,204,1040,200,220,114,86,99,168,91,1558,	0,32692,33381,35169,39901,40202,49269,50237,50616,52109,53217,53825,56778,57128,58211,59904,60227,61000,64085,66539,	1
chr10	88433745	88433746	m6AIP_SySy_peak_704a	0	+	chr10	88379225	88447329	ENSMUST00000020251.9	0	+	88379418	88445840	0	21	310,86,120,42,206,65,135,162,180,171,124,204,1040,200,220,114,86,99,168,91,1567,	0,21426,32690,33379,35167,39899,40200,49267,50235,50614,52107,53215,53823,56776,57126,58209,59902,60225,60998,64083,66537,	1
chr10	88433745	88433746	m6AIP_SySy_peak_704a	0	+	chr10	88433360	88440862	ENSMUST00000141343.1	0	+	88440862	88440862	0	8	728,200,220,114,86,99,168,241,	0,2641,2991,4074,5767,6090,6863,7261,	1
chr10	88433876	88433877	m6AIP_SySy_peak_704b	0	+	chr10	88379223	88447320	ENSMUST00000151273.7	0	+	88379418	88411969	0	20	312,120,42,206,65,135,162,180,171,124,204,1040,200,220,114,86,99,168,91,1558,	0,32692,33381,35169,39901,40202,49269,50237,50616,52109,53217,53825,56778,57128,58211,59904,60227,61000,64085,66539,	1
chr10	88433876	88433877	m6AIP_SySy_peak_704b	0	+	chr10	88379225	88447329	ENSMUST00000020251.9	0	+	88379418	88445840	0	21	310,86,120,42,206,65,135,162,180,171,124,204,1040,200,220,114,86,99,168,91,1567,	0,21426,32690,33379,35167,39899,40200,49267,50235,50614,52107,53215,53823,56776,57126,58209,59902,60225,60998,64083,66537,	1
chr10	88433876	88433877	m6AIP_SySy_peak_704b	0	+	chr10	88433360	88440862	ENSMUST00000141343.1	0	+	88440862	88440862	0	8	728,200,220,114,86,99,168,241,	0,2641,2991,4074,5767,6090,6863,7261,	1
chr10	88446096	88446097	m6AIP_SySy_peak_705	0	+	chr10	88379223	88447320	ENSMUST00000151273.7	0	+	88379418	88411969	0	20	312,120,42,206,65,135,162,180,171,124,204,1040,200,220,114,86,99,168,91,1558,	0,32692,33381,35169,39901,40202,49269,50237,50616,52109,53217,53825,56778,57128,58211,59904,60227,61000,64085,66539,	1
chr10	88446096	88446097	m6AIP_SySy_peak_705	0	+	chr10	88379225	88447329	ENSMUST00000020251.9	0	+	88379418	88445840	0	21	310,86,120,42,206,65,135,162,180,171,124,204,1040,200,220,114,86,99,168,91,1567,	0,21426,32690,33379,35167,39899,40200,49267,50235,50614,52107,53215,53823,56776,57126,58209,59902,60225,60998,64083,66537,	1
chr10	88746807	88746808	m6AIP_SySy_peak_706	0	-	chr10	88746701	88747831	ENSMUST00000218990.1	0	-	88747831	88747831	0	2	358,556,	0,574,	1
chr10	88746807	88746808	m6AIP_SySy_peak_706	0	-	chr10	88746606	88826804	ENSMUST00000004470.8	0	-	88746903	88826650	0	62	453,146,127,282,72,188,133,132,183,70,80,111,132,171,117,142,167,168,99,157,140,290,83,140,138,141,156,153,51,144,88,145,224,80,144,209,167,126,86,91,189,241,80,77,159,63,151,106,89,156,179,78,135,147,156,138,82,189,133,67,81,199,	0,669,1619,2653,4045,4738,6300,7029,7870,8144,8581,10418,11250,11697,14263,15136,16162,18067,18804,20456,20846,22028,23765,24078,25255,25821,26245,28065,28318,28602,29557,30798,31616,34341,35966,39383,40848,44444,45077,45992,48770,51674,52077,54510,57916,59529,60720,62475,63108,63323,67310,69262,70271,70572,71259,71882,72661,74220,75133,75397,78811,79999,	1
chr10	89413360	89413361	m6AIP_SySy_peak_707	0	-	chr10	89408822	89443967	ENSMUST00000099374.8	0	-	89413202	89433788	0	11	5670,108,139,64,142,116,169,48,72,107,113,	0,8197,12634,13392,17585,20207,22061,24942,25467,27680,35032,	1
chr10	89413360	89413361	m6AIP_SySy_peak_707	0	-	chr10	89409262	89443967	ENSMUST00000105298.2	0	-	89413202	89433788	0	11	5230,108,139,64,142,116,169,48,69,107,113,	0,7757,12194,12952,17145,19767,21621,24502,25030,27240,34592,	1
chr10	89413360	89413361	m6AIP_SySy_peak_707	0	-	chr10	89412458	89443954	ENSMUST00000220128.1	0	-	89413162	89433788	0	12	724,325,108,139,64,142,116,169,48,69,107,100,	0,1709,4561,8998,9756,13949,16571,18425,21306,21834,24044,31396,	1
chr10	89804877	89804878	m6AIP_SySy_peak_709a	0	+	chr10	89787199	89818402	ENSMUST00000218776.1	0	+	89787199	89803048	0	12	86,84,183,119,194,1502,173,1261,254,109,182,468,	0,2098,3351,4163,15819,17512,19424,21318,24287,24844,28840,30735,	1
chr10	89804877	89804878	m6AIP_SySy_peak_709a	0	+	chr10	89744990	89819871	ENSMUST00000020112.6	0	+	89745244	89818051	0	21	298,163,39,92,190,141,171,181,84,183,119,142,194,1502,173,143,151,254,109,182,1937,	0,27596,29089,30948,34844,36136,37579,42114,44307,45560,46372,49492,58028,59721,61633,63527,64637,66496,67053,71049,72944,	1
chr10	89804877	89804878	m6AIP_SySy_peak_709a	0	+	chr10	89745237	89805002	ENSMUST00000220375.1	0	+	89775956	89805002	0	12	51,92,190,141,171,181,84,183,119,142,194,291,	0,30701,34597,35889,37332,41867,44060,45313,46125,49245,57781,59474,	1
chr10	89805020	89805021	m6AIP_SySy_peak_709b	0	+	chr10	89787199	89818402	ENSMUST00000218776.1	0	+	89787199	89803048	0	12	86,84,183,119,194,1502,173,1261,254,109,182,468,	0,2098,3351,4163,15819,17512,19424,21318,24287,24844,28840,30735,	1
chr10	89805020	89805021	m6AIP_SySy_peak_709b	0	+	chr10	89744990	89819871	ENSMUST00000020112.6	0	+	89745244	89818051	0	21	298,163,39,92,190,141,171,181,84,183,119,142,194,1502,173,143,151,254,109,182,1937,	0,27596,29089,30948,34844,36136,37579,42114,44307,45560,46372,49492,58028,59721,61633,63527,64637,66496,67053,71049,72944,	1
chr10	89805149	89805150	m6AIP_SySy_peak_709c	0	+	chr10	89787199	89818402	ENSMUST00000218776.1	0	+	89787199	89803048	0	12	86,84,183,119,194,1502,173,1261,254,109,182,468,	0,2098,3351,4163,15819,17512,19424,21318,24287,24844,28840,30735,	1
chr10	89805149	89805150	m6AIP_SySy_peak_709c	0	+	chr10	89744990	89819871	ENSMUST00000020112.6	0	+	89745244	89818051	0	21	298,163,39,92,190,141,171,181,84,183,119,142,194,1502,173,143,151,254,109,182,1937,	0,27596,29089,30948,34844,36136,37579,42114,44307,45560,46372,49492,58028,59721,61633,63527,64637,66496,67053,71049,72944,	1
chr10	89805737	89805738	m6AIP_SySy_peak_710a	0	+	chr10	89787199	89818402	ENSMUST00000218776.1	0	+	89787199	89803048	0	12	86,84,183,119,194,1502,173,1261,254,109,182,468,	0,2098,3351,4163,15819,17512,19424,21318,24287,24844,28840,30735,	1
chr10	89805737	89805738	m6AIP_SySy_peak_710a	0	+	chr10	89744990	89819871	ENSMUST00000020112.6	0	+	89745244	89818051	0	21	298,163,39,92,190,141,171,181,84,183,119,142,194,1502,173,143,151,254,109,182,1937,	0,27596,29089,30948,34844,36136,37579,42114,44307,45560,46372,49492,58028,59721,61633,63527,64637,66496,67053,71049,72944,	1
chr10	89806006	89806007	m6AIP_SySy_peak_710b	0	+	chr10	89787199	89818402	ENSMUST00000218776.1	0	+	89787199	89803048	0	12	86,84,183,119,194,1502,173,1261,254,109,182,468,	0,2098,3351,4163,15819,17512,19424,21318,24287,24844,28840,30735,	1
chr10	89806006	89806007	m6AIP_SySy_peak_710b	0	+	chr10	89744990	89819871	ENSMUST00000020112.6	0	+	89745244	89818051	0	21	298,163,39,92,190,141,171,181,84,183,119,142,194,1502,173,143,151,254,109,182,1937,	0,27596,29089,30948,34844,36136,37579,42114,44307,45560,46372,49492,58028,59721,61633,63527,64637,66496,67053,71049,72944,	1
chr10	93846963	93846964	m6AIP_SySy_peak_720a	0	+	chr10	93831554	93848538	ENSMUST00000095333.5	0	+	93848538	93848538	0	4	85,74,844,1943,	0,12423,14056,15041,	1
chr10	93846963	93846964	m6AIP_SySy_peak_720a	0	+	chr10	93833817	93858088	ENSMUST00000216224.1	0	+	93845689	93857928	0	6	74,1504,196,109,206,360,	0,11793,16332,18892,22296,23911,	1
chr10	93847108	93847109	m6AIP_SySy_peak_720b	0	+	chr10	93831554	93848538	ENSMUST00000095333.5	0	+	93848538	93848538	0	4	85,74,844,1943,	0,12423,14056,15041,	1
chr10	93847108	93847109	m6AIP_SySy_peak_720b	0	+	chr10	93833817	93858088	ENSMUST00000216224.1	0	+	93845689	93857928	0	6	74,1504,196,109,206,360,	0,11793,16332,18892,22296,23911,	1
chr10	94044555	94044556	m6AIP_SySy_peak_722	0	+	chr10	94036000	94145339	ENSMUST00000020208.4	0	+	94036294	94141789	0	21	310,2332,148,68,31,152,157,88,51,59,72,69,84,80,103,144,103,128,129,149,3587,	0,7301,38182,53576,53731,64401,67241,69984,84452,87238,87543,88889,89548,91368,97279,98000,99016,101435,102283,103738,105752,	1
chr10	95412460	95412461	m6AIP_SySy_peak_725a	0	-	chr10	95411489	95415484	ENSMUST00000172070.7	0	-	95412652	95414969	0	3	1621,361,171,	0,3341,3824,	1
chr10	95412460	95412461	m6AIP_SySy_peak_725a	0	-	chr10	95411489	95416212	ENSMUST00000170690.7	0	-	95412652	95414969	0	3	1621,361,213,	0,3341,4510,	1
chr10	95412460	95412461	m6AIP_SySy_peak_725a	0	-	chr10	95411489	95416857	ENSMUST00000020215.15	0	-	95412652	95414969	0	3	1621,361,240,	0,3341,5128,	1
chr10	95412460	95412461	m6AIP_SySy_peak_725a	0	-	chr10	95412419	95414827	ENSMUST00000134918.1	0	-	95414827	95414827	0	2	691,183,	0,2225,	1
chr10	95412460	95412461	m6AIP_SySy_peak_725a	0	-	chr10	95385361	95413109	ENSMUST00000139210.7	0	-	95392783	95413109	0	5	3034,153,81,523,451,	0,3528,5203,7052,27297,	1
chr10	95412460	95412461	m6AIP_SySy_peak_725a	0	-	chr10	95388353	95412734	ENSMUST00000128854.1	0	-	95412734	95412734	0	4	42,153,81,76,	0,536,2211,24305,	1
chr10	95412460	95412461	m6AIP_SySy_peak_725a	0	-	chr10	95401335	95412994	ENSMUST00000155148.1	0	-	95412994	95412994	0	3	453,104,336,	0,9316,11323,	1
chr10	95412577	95412578	m6AIP_SySy_peak_725b	0	-	chr10	95411489	95415484	ENSMUST00000172070.7	0	-	95412652	95414969	0	3	1621,361,171,	0,3341,3824,	1
chr10	95412577	95412578	m6AIP_SySy_peak_725b	0	-	chr10	95411489	95416212	ENSMUST00000170690.7	0	-	95412652	95414969	0	3	1621,361,213,	0,3341,4510,	1
chr10	95412577	95412578	m6AIP_SySy_peak_725b	0	-	chr10	95411489	95416857	ENSMUST00000020215.15	0	-	95412652	95414969	0	3	1621,361,240,	0,3341,5128,	1
chr10	95412577	95412578	m6AIP_SySy_peak_725b	0	-	chr10	95412419	95414827	ENSMUST00000134918.1	0	-	95414827	95414827	0	2	691,183,	0,2225,	1
chr10	95412577	95412578	m6AIP_SySy_peak_725b	0	-	chr10	95385361	95413109	ENSMUST00000139210.7	0	-	95392783	95413109	0	5	3034,153,81,523,451,	0,3528,5203,7052,27297,	1
chr10	95412577	95412578	m6AIP_SySy_peak_725b	0	-	chr10	95388353	95412734	ENSMUST00000128854.1	0	-	95412734	95412734	0	4	42,153,81,76,	0,536,2211,24305,	1
chr10	95412577	95412578	m6AIP_SySy_peak_725b	0	-	chr10	95401335	95412994	ENSMUST00000155148.1	0	-	95412994	95412994	0	3	453,104,336,	0,9316,11323,	1
chr10	96618355	96618356	m6AIP_SySy_peak_729a	0	+	chr10	96617005	96622809	ENSMUST00000038377.8	0	+	96617324	96618643	0	2	467,4534,	0,1270,	1
chr10	96618355	96618356	m6AIP_SySy_peak_729a	0	+	chr10	96617553	96618668	ENSMUST00000218953.1	0	+	96618352	96618643	0	2	275,393,	0,722,	1
chr10	96618535	96618536	m6AIP_SySy_peak_729b	0	+	chr10	96617005	96622809	ENSMUST00000038377.8	0	+	96617324	96618643	0	2	467,4534,	0,1270,	1
chr10	96618535	96618536	m6AIP_SySy_peak_729b	0	+	chr10	96617553	96618668	ENSMUST00000218953.1	0	+	96618352	96618643	0	2	275,393,	0,722,	1
chr10	98968972	98968973	m6AIP_SySy_peak_730	0	+	chr10	98914405	98987122	ENSMUST00000219557.1	0	+	98968916	98987122	0	4	388,431,198,232,	0,54288,65298,72485,	1
chr10	98968972	98968973	m6AIP_SySy_peak_730	0	+	chr10	98915151	99026143	ENSMUST00000020107.7	0	+	98968916	99023119	0	21	220,431,198,255,126,141,39,162,215,243,242,238,180,88,107,192,214,212,108,183,3336,	0,53542,64552,71739,72089,75910,78715,79494,81616,84587,86136,87989,94252,95050,95522,99307,99732,100332,101771,103563,107656,	1
chr10	98968972	98968973	m6AIP_SySy_peak_730	0	+	chr10	98915471	98996930	ENSMUST00000219624.1	0	+	98968916	98996930	0	9	73,431,198,255,126,141,39,162,163,	0,53222,64232,71419,71769,75590,78395,79174,81296,	1
chr10	99023306	99023307	m6AIP_SySy_peak_731	0	+	chr10	99014942	99023455	ENSMUST00000220124.1	0	+	99014942	99022833	0	6	155,212,108,183,154,648,	0,541,1980,3772,4335,7865,	1
chr10	99023306	99023307	m6AIP_SySy_peak_731	0	+	chr10	99014968	99023823	ENSMUST00000218948.1	0	+	99014968	99023336	0	5	129,212,108,183,592,	0,515,1954,3746,8263,	1
chr10	99023306	99023307	m6AIP_SySy_peak_731	0	+	chr10	99015045	99023569	ENSMUST00000220104.1	0	+	99015045	99023119	0	6	52,212,108,183,87,762,	0,438,1877,3669,4232,7762,	1
chr10	99023306	99023307	m6AIP_SySy_peak_731	0	+	chr10	98915151	99026143	ENSMUST00000020107.7	0	+	98968916	99023119	0	21	220,431,198,255,126,141,39,162,215,243,242,238,180,88,107,192,214,212,108,183,3336,	0,53542,64552,71739,72089,75910,78715,79494,81616,84587,86136,87989,94252,95050,95522,99307,99732,100332,101771,103563,107656,	1
chr10	100447228	100447229	m6AIP_SySy_peak_736a	0	-	chr10	100443901	100487350	ENSMUST00000058154.14	0	-	100446928	100478008	0	14	3842,227,170,104,112,121,149,253,173,116,100,219,218,189,	0,4922,6337,7480,13146,15013,17058,22119,27427,28013,30473,32655,33903,43260,	1
chr10	100447330	100447331	m6AIP_SySy_peak_736b	0	-	chr10	100443901	100487350	ENSMUST00000058154.14	0	-	100446928	100478008	0	14	3842,227,170,104,112,121,149,253,173,116,100,219,218,189,	0,4922,6337,7480,13146,15013,17058,22119,27427,28013,30473,32655,33903,43260,	1
chr10	100447546	100447547	m6AIP_SySy_peak_736c	0	-	chr10	100443901	100487350	ENSMUST00000058154.14	0	-	100446928	100478008	0	14	3842,227,170,104,112,121,149,253,173,116,100,219,218,189,	0,4922,6337,7480,13146,15013,17058,22119,27427,28013,30473,32655,33903,43260,	1
chr10	105847198	105847199	m6AIP_SySy_peak_738	0	+	chr10	105841066	105847833	ENSMUST00000020049.8	0	+	105841501	105847178	0	4	589,307,100,817,	0,1475,4283,5950,	1
chr10	105847198	105847199	m6AIP_SySy_peak_738	0	+	chr10	105841066	105847833	ENSMUST00000133538.1	0	+	105847833	105847833	0	3	589,2908,817,	0,1475,5950,	1
chr10	108277250	108277251	m6AIP_SySy_peak_739a	0	+	chr10	108268569	108284475	ENSMUST00000219559.1	0	+	108284475	108284475	0	5	138,105,48,51,199,	0,684,3152,5568,15707,	1
chr10	108277250	108277251	m6AIP_SySy_peak_739a	0	+	chr10	108162192	108277351	ENSMUST00000219263.1	0	+	108162399	108277293	0	25	444,131,119,160,145,75,89,158,125,216,95,105,168,171,91,201,172,122,66,17,136,105,48,51,145,	0,36640,52195,68244,71806,77912,78586,78928,80813,87242,88721,89647,90564,91132,97563,98643,99052,100117,102510,105211,106379,107061,109529,111945,115014,	1
chr10	108277250	108277251	m6AIP_SySy_peak_739a	0	+	chr10	108162399	108277575	ENSMUST00000070663.5	0	+	108162399	108274169	0	26	237,131,119,160,145,75,89,158,125,216,95,105,168,171,91,201,172,122,66,17,136,105,48,31,51,369,	0,36433,51988,68037,71599,77705,78379,78721,80606,87035,88514,89440,90357,90925,97356,98436,98845,99910,102303,105004,106172,106854,109322,110995,111738,114807,	1
chr10	108277250	108277251	m6AIP_SySy_peak_739a	0	+	chr10	108249593	108279984	ENSMUST00000219759.1	0	+	108249593	108277293	0	15	57,95,105,168,91,201,172,122,66,17,136,105,48,51,2778,	0,1320,2246,3163,10162,11242,11651,12716,15109,17810,18978,19660,22128,24544,27613,	1
chr10	108277250	108277251	m6AIP_SySy_peak_739a	0	+	chr10	108253109	108279984	ENSMUST00000218161.1	0	+	108279984	108279984	0	11	386,91,201,1187,66,17,136,105,48,51,2778,	0,6646,7726,8135,11593,14294,15462,16144,18612,21028,24097,	1
chr10	108277355	108277356	m6AIP_SySy_peak_739b	0	+	chr10	108268569	108284475	ENSMUST00000219559.1	0	+	108284475	108284475	0	5	138,105,48,51,199,	0,684,3152,5568,15707,	1
chr10	108277355	108277356	m6AIP_SySy_peak_739b	0	+	chr10	108162399	108277575	ENSMUST00000070663.5	0	+	108162399	108274169	0	26	237,131,119,160,145,75,89,158,125,216,95,105,168,171,91,201,172,122,66,17,136,105,48,31,51,369,	0,36433,51988,68037,71599,77705,78379,78721,80606,87035,88514,89440,90357,90925,97356,98436,98845,99910,102303,105004,106172,106854,109322,110995,111738,114807,	1
chr10	108277355	108277356	m6AIP_SySy_peak_739b	0	+	chr10	108249593	108279984	ENSMUST00000219759.1	0	+	108249593	108277293	0	15	57,95,105,168,91,201,172,122,66,17,136,105,48,51,2778,	0,1320,2246,3163,10162,11242,11651,12716,15109,17810,18978,19660,22128,24544,27613,	1
chr10	108277355	108277356	m6AIP_SySy_peak_739b	0	+	chr10	108253109	108279984	ENSMUST00000218161.1	0	+	108279984	108279984	0	11	386,91,201,1187,66,17,136,105,48,51,2778,	0,6646,7726,8135,11593,14294,15462,16144,18612,21028,24097,	1
chr10	110944263	110944264	m6AIP_SySy_peak_740b	0	-	chr10	110941779	111010066	ENSMUST00000041723.14	0	-	110944392	111010030	0	17	2752,95,158,84,94,63,125,101,143,126,163,65,145,78,123,104,129,	0,3689,4387,5519,6411,7841,8781,13286,14506,19232,25904,26649,31968,32564,40216,44160,68158,	1
chr10	110944263	110944264	m6AIP_SySy_peak_740b	0	-	chr10	110941781	111010140	ENSMUST00000217698.1	0	-	111010140	111010140	0	16	2750,95,158,84,94,1063,103,143,126,163,65,145,78,123,104,203,	0,3687,4385,5517,6409,7839,13282,14504,19230,25902,26647,31966,32562,40214,44158,68156,	1
chr10	110944263	110944264	m6AIP_SySy_peak_740b	0	-	chr10	110942580	111009995	ENSMUST00000220247.1	0	-	110967801	111009995	0	17	1951,95,158,84,94,63,123,103,143,126,122,65,145,78,123,104,58,	0,2888,3586,4718,5610,7040,7980,12483,13705,18431,25103,25848,31167,31763,39415,43359,67357,	1
chr10	112927498	112927499	m6AIP_SySy_peak_745a	0	-	chr10	112925429	112928995	ENSMUST00000099276.3	0	-	112928428	112928722	0	1	3566,	0,	1
chr10	112927615	112927616	m6AIP_SySy_peak_745b	0	-	chr10	112925429	112928995	ENSMUST00000099276.3	0	-	112928428	112928722	0	1	3566,	0,	1
chr10	115390797	115390798	m6AIP_SySy_peak_748b	0	+	chr10	115384958	115432772	ENSMUST00000036044.8	0	+	115385197	115432033	0	35	849,417,65,199,224,121,98,210,165,138,122,150,175,132,543,110,132,122,102,120,184,187,189,238,106,199,95,111,105,166,101,102,40,63,877,	0,5691,13046,15756,16650,18241,19241,21394,21775,22916,23912,24134,25570,26240,26761,27398,29003,29237,30280,30661,31780,33683,34813,35683,38246,38425,39599,42077,42439,42666,43902,45694,46444,46744,46937,	1
chr10	115390948	115390949	m6AIP_SySy_peak_748c	0	+	chr10	115384958	115432772	ENSMUST00000036044.8	0	+	115385197	115432033	0	35	849,417,65,199,224,121,98,210,165,138,122,150,175,132,543,110,132,122,102,120,184,187,189,238,106,199,95,111,105,166,101,102,40,63,877,	0,5691,13046,15756,16650,18241,19241,21394,21775,22916,23912,24134,25570,26240,26761,27398,29003,29237,30280,30661,31780,33683,34813,35683,38246,38425,39599,42077,42439,42666,43902,45694,46444,46744,46937,	1
chr10	117074144	117074145	m6AIP_SySy_peak_752b	0	-	chr10	117069426	117148510	ENSMUST00000020381.4	0	-	117073928	117081087	0	10	5453,164,159,187,92,92,25,43,86,119,	0,7384,8085,9333,11595,15605,30516,31199,32686,78965,	1
chr10	117690180	117690181	m6AIP_SySy_peak_754a	0	-	chr10	117688874	117710758	ENSMUST00000020408.15	0	-	117690209	117709780	0	12	1911,78,156,164,97,59,50,134,75,85,83,207,	0,2270,3707,6030,7078,7506,12690,13327,16280,20825,21071,21677,	1
chr10	117690180	117690181	m6AIP_SySy_peak_754a	0	-	chr10	117688874	117710758	ENSMUST00000105263.8	0	-	117690209	117705163	0	12	1911,78,156,164,97,59,50,134,75,131,83,207,	0,2270,3707,6030,7078,7506,12690,13327,16280,20779,21071,21677,	1
chr10	117690180	117690181	m6AIP_SySy_peak_754a	0	-	chr10	117688894	117710022	ENSMUST00000155285.7	0	-	117694978	117709780	0	10	1891,78,156,164,59,50,134,75,85,77,	0,2250,3687,6010,7486,12670,13307,16260,20805,21051,	1
chr10	117690180	117690181	m6AIP_SySy_peak_754a	0	-	chr10	117690108	117710685	ENSMUST00000132277.7	0	-	117710685	117710685	0	10	677,78,156,1535,50,134,75,85,83,134,	0,1036,2473,4796,11456,12093,15046,19591,19837,20443,	1
chr10	117690312	117690313	m6AIP_SySy_peak_754b	0	-	chr10	117690242	117691520	ENSMUST00000131627.1	0	-	117691520	117691520	0	2	543,376,	0,902,	1
chr10	117690312	117690313	m6AIP_SySy_peak_754b	0	-	chr10	117688874	117710758	ENSMUST00000020408.15	0	-	117690209	117709780	0	12	1911,78,156,164,97,59,50,134,75,85,83,207,	0,2270,3707,6030,7078,7506,12690,13327,16280,20825,21071,21677,	1
chr10	117690312	117690313	m6AIP_SySy_peak_754b	0	-	chr10	117688874	117710758	ENSMUST00000105263.8	0	-	117690209	117705163	0	12	1911,78,156,164,97,59,50,134,75,131,83,207,	0,2270,3707,6030,7078,7506,12690,13327,16280,20779,21071,21677,	1
chr10	117690312	117690313	m6AIP_SySy_peak_754b	0	-	chr10	117688894	117710022	ENSMUST00000155285.7	0	-	117694978	117709780	0	10	1891,78,156,164,59,50,134,75,85,77,	0,2250,3687,6010,7486,12670,13307,16260,20805,21051,	1
chr10	117690312	117690313	m6AIP_SySy_peak_754b	0	-	chr10	117690108	117710685	ENSMUST00000132277.7	0	-	117710685	117710685	0	10	677,78,156,1535,50,134,75,85,83,134,	0,1036,2473,4796,11456,12093,15046,19591,19837,20443,	1
chr10	117690614	117690615	m6AIP_SySy_peak_755	0	-	chr10	117690242	117691520	ENSMUST00000131627.1	0	-	117691520	117691520	0	2	543,376,	0,902,	1
chr10	117690614	117690615	m6AIP_SySy_peak_755	0	-	chr10	117688874	117710758	ENSMUST00000020408.15	0	-	117690209	117709780	0	12	1911,78,156,164,97,59,50,134,75,85,83,207,	0,2270,3707,6030,7078,7506,12690,13327,16280,20825,21071,21677,	1
chr10	117690614	117690615	m6AIP_SySy_peak_755	0	-	chr10	117688874	117710758	ENSMUST00000105263.8	0	-	117690209	117705163	0	12	1911,78,156,164,97,59,50,134,75,131,83,207,	0,2270,3707,6030,7078,7506,12690,13327,16280,20779,21071,21677,	1
chr10	117690614	117690615	m6AIP_SySy_peak_755	0	-	chr10	117688894	117710022	ENSMUST00000155285.7	0	-	117694978	117709780	0	10	1891,78,156,164,59,50,134,75,85,77,	0,2250,3687,6010,7486,12670,13307,16260,20805,21051,	1
chr10	117690614	117690615	m6AIP_SySy_peak_755	0	-	chr10	117690108	117710685	ENSMUST00000132277.7	0	-	117710685	117710685	0	10	677,78,156,1535,50,134,75,85,83,134,	0,1036,2473,4796,11456,12093,15046,19591,19837,20443,	1
chr10	118859873	118859874	m6AIP_SySy_peak_758a	0	-	chr10	118855602	118869149	ENSMUST00000004281.9	0	-	118859551	118868769	0	3	5551,149,429,	0,12547,13118,	1
chr10	118860142	118860143	m6AIP_SySy_peak_758b	0	-	chr10	118855602	118869149	ENSMUST00000004281.9	0	-	118859551	118868769	0	3	5551,149,429,	0,12547,13118,	1
chr10	119210879	119210880	m6AIP_SySy_peak_759a	0	-	chr10	119199254	119240055	ENSMUST00000020315.12	0	-	119202980	119239708	0	15	3951,108,165,170,96,1494,142,293,146,106,257,124,155,144,415,	0,7461,8772,9018,10719,11400,13185,14292,15947,16888,17196,18686,20335,28148,40386,	1
chr10	119211004	119211005	m6AIP_SySy_peak_759b	0	-	chr10	119199254	119240055	ENSMUST00000020315.12	0	-	119202980	119239708	0	15	3951,108,165,170,96,1494,142,293,146,106,257,124,155,144,415,	0,7461,8772,9018,10719,11400,13185,14292,15947,16888,17196,18686,20335,28148,40386,	1
chr10	119211270	119211271	m6AIP_SySy_peak_759c	0	-	chr10	119199254	119240055	ENSMUST00000020315.12	0	-	119202980	119239708	0	15	3951,108,165,170,96,1494,142,293,146,106,257,124,155,144,415,	0,7461,8772,9018,10719,11400,13185,14292,15947,16888,17196,18686,20335,28148,40386,	1
chr10	120084495	120084496	m6AIP_SySy_peak_760b	0	-	chr10	120083607	120112987	ENSMUST00000020449.11	0	-	120084811	120112862	0	13	1366,468,144,205,60,91,155,142,175,879,170,396,303,	0,5800,8001,8876,10619,11493,14574,17790,19162,21551,25278,27225,29077,	1
chr10	120105258	120105259	m6AIP_SySy_peak_761a	0	-	chr10	120083607	120112987	ENSMUST00000020449.11	0	-	120084811	120112862	0	13	1366,468,144,205,60,91,155,142,175,879,170,396,303,	0,5800,8001,8876,10619,11493,14574,17790,19162,21551,25278,27225,29077,	1
chr10	120105258	120105259	m6AIP_SySy_peak_761a	0	-	chr10	120084769	120112865	ENSMUST00000154501.1	0	-	120101446	120112862	0	12	204,468,144,205,60,91,155,142,879,170,396,181,	0,4638,6839,7714,9457,10331,13412,16628,20389,24116,26063,27915,	1
chr10	120105361	120105362	m6AIP_SySy_peak_761b	0	-	chr10	120083607	120112987	ENSMUST00000020449.11	0	-	120084811	120112862	0	13	1366,468,144,205,60,91,155,142,175,879,170,396,303,	0,5800,8001,8876,10619,11493,14574,17790,19162,21551,25278,27225,29077,	1
chr10	120105361	120105362	m6AIP_SySy_peak_761b	0	-	chr10	120084769	120112865	ENSMUST00000154501.1	0	-	120101446	120112862	0	12	204,468,144,205,60,91,155,142,879,170,396,181,	0,4638,6839,7714,9457,10331,13412,16628,20389,24116,26063,27915,	1
chr10	120105661	120105662	m6AIP_SySy_peak_761c	0	-	chr10	120083607	120112987	ENSMUST00000020449.11	0	-	120084811	120112862	0	13	1366,468,144,205,60,91,155,142,175,879,170,396,303,	0,5800,8001,8876,10619,11493,14574,17790,19162,21551,25278,27225,29077,	1
chr10	120105661	120105662	m6AIP_SySy_peak_761c	0	-	chr10	120084769	120112865	ENSMUST00000154501.1	0	-	120101446	120112862	0	12	204,468,144,205,60,91,155,142,879,170,396,181,	0,4638,6839,7714,9457,10331,13412,16628,20389,24116,26063,27915,	1
chr10	120105785	120105786	m6AIP_SySy_peak_761d	0	-	chr10	120083607	120112987	ENSMUST00000020449.11	0	-	120084811	120112862	0	13	1366,468,144,205,60,91,155,142,175,879,170,396,303,	0,5800,8001,8876,10619,11493,14574,17790,19162,21551,25278,27225,29077,	1
chr10	120105785	120105786	m6AIP_SySy_peak_761d	0	-	chr10	120084769	120112865	ENSMUST00000154501.1	0	-	120101446	120112862	0	12	204,468,144,205,60,91,155,142,879,170,396,181,	0,4638,6839,7714,9457,10331,13412,16628,20389,24116,26063,27915,	1
chr10	121751056	121751057	m6AIP_SySy_peak_768a	0	+	chr10	121750879	121752383	ENSMUST00000138630.1	0	+	121752383	121752383	0	2	235,456,	0,1048,	1
chr10	121751056	121751057	m6AIP_SySy_peak_768a	0	+	chr10	121739936	121752865	ENSMUST00000065600.7	0	+	121739975	121751119	0	3	274,286,2563,	0,5394,10366,	1
chr10	121751056	121751057	m6AIP_SySy_peak_768a	0	+	chr10	121739937	121752878	ENSMUST00000136432.1	0	+	121745503	121751119	0	3	273,119,2576,	0,5560,10365,	1
chr10	123013710	123013711	m6AIP_SySy_peak_771	0	-	chr10	123013324	123015156	ENSMUST00000219241.1	0	-	123015156	123015156	0	2	666,216,	0,1616,	1
chr10	123013710	123013711	m6AIP_SySy_peak_771	0	-	chr10	122992059	123076505	ENSMUST00000073792.10	0	-	122995669	123075962	0	36	3774,83,208,124,61,191,129,18,144,623,199,294,163,176,111,3,102,91,74,81,105,113,185,82,227,154,137,125,195,126,95,130,132,128,64,654,	0,7599,10636,13952,14912,16076,17443,17853,18434,21308,22881,24203,26015,28244,30774,31026,31850,34020,34194,34347,34849,37073,38050,38980,40463,42245,43408,43952,46401,50171,50915,54238,59577,60125,67128,83792,	1
chr10	123013710	123013711	m6AIP_SySy_peak_771	0	-	chr10	122995158	123030319	ENSMUST00000222536.1	0	-	123030319	123030319	0	23	675,83,208,124,61,191,129,18,144,623,199,294,163,176,111,3,102,91,74,81,105,113,210,	0,4500,7537,10853,11813,12977,14344,14754,15335,18209,19782,21104,22916,25145,27675,27927,28751,30921,31095,31248,31750,33974,34951,	1
chr10	123013710	123013711	m6AIP_SySy_peak_771	0	-	chr10	122995348	123076025	ENSMUST00000037557.8	0	-	122995669	123075962	0	34	485,83,208,124,61,191,129,144,623,199,294,163,176,111,102,91,74,81,105,113,185,82,227,154,137,125,195,126,95,130,132,128,64,174,	0,4310,7347,10663,11623,12787,14154,15145,18019,19592,20914,22726,24955,27485,28561,30731,30905,31058,31560,33784,34761,35691,37174,38956,40119,40663,43112,46882,47626,50949,56288,56836,63839,80503,	1
chr10	123013710	123013711	m6AIP_SySy_peak_771	0	-	chr10	122995560	123076025	ENSMUST00000170935.8	0	-	122995669	123075962	0	34	273,83,208,124,61,191,129,144,623,199,294,163,176,111,102,91,74,81,105,113,185,85,227,154,137,125,195,126,95,130,132,128,64,174,	0,4098,7135,10451,11411,12575,13942,14933,17807,19380,20702,22514,24743,27273,28349,30519,30693,30846,31348,33572,34549,35479,36962,38744,39907,40451,42900,46670,47414,50737,56076,56624,63627,80291,	1
chr10	123113508	123113509	m6AIP_SySy_peak_773	0	-	chr10	123105005	123196995	ENSMUST00000220377.1	0	-	123113504	123196915	0	22	8682,89,104,150,116,71,273,116,192,95,84,225,159,174,145,87,62,146,127,131,128,169,	0,14103,16566,18930,19508,19958,20407,20806,22672,22958,23143,25935,26246,27950,41788,48035,58587,63221,66094,70837,76667,91821,	1
chr10	123113508	123113509	m6AIP_SySy_peak_773	0	-	chr10	123111735	123196953	ENSMUST00000020334.8	0	-	123113504	123196915	0	21	1952,89,104,150,116,71,273,116,192,95,84,225,159,174,145,62,146,127,131,128,127,	0,7373,9836,12200,12778,13228,13677,14076,15942,16228,16413,19205,19516,21220,35058,51857,56491,59364,64107,69937,85091,	1
chr10	123113508	123113509	m6AIP_SySy_peak_773	0	-	chr10	123113227	123127885	ENSMUST00000219937.1	0	-	123127885	123127885	0	9	460,89,104,150,116,71,273,116,208,	0,5881,8344,10708,11286,11736,12185,12584,14450,	1
chr10	126014901	126014902	m6AIP_SySy_peak_774	0	+	chr10	126011630	126015234	ENSMUST00000218580.1	0	+	126015234	126015234	0	2	1523,1983,	0,1621,	1
chr10	126014901	126014902	m6AIP_SySy_peak_774	0	+	chr10	126012424	126015230	ENSMUST00000219974.1	0	+	126015230	126015230	0	3	729,270,555,	0,827,2251,	1
chr10	126014901	126014902	m6AIP_SySy_peak_774	0	+	chr10	125966252	126015359	ENSMUST00000074807.7	0	+	125966475	126014920	0	19	459,72,75,132,144,144,144,144,81,72,72,164,321,282,453,159,144,270,684,	0,5868,6140,28165,29181,30362,30809,31351,32697,33836,36148,36689,40435,42217,43534,44648,46757,46999,48423,	1
chr10	127330209	127330210	m6AIP_SySy_peak_777	0	-	chr10	127329881	127341974	ENSMUST00000026474.4	0	-	127330046	127338520	0	13	1919,265,231,165,150,138,90,145,205,93,126,114,416,	0,2519,3686,4317,6081,6530,6757,7131,7508,8190,8539,11323,11677,	1
chr10	127331180	127331181	m6AIP_SySy_peak_778b	0	-	chr10	127329881	127341974	ENSMUST00000026474.4	0	-	127330046	127338520	0	13	1919,265,231,165,150,138,90,145,205,93,126,114,416,	0,2519,3686,4317,6081,6530,6757,7131,7508,8190,8539,11323,11677,	1
chr10	127498628	127498629	m6AIP_SySy_peak_779	0	+	chr10	127492656	127499367	ENSMUST00000171426.1	0	+	127492656	127499222	0	4	82,148,98,610,	0,2364,4505,6101,	1
chr10	127498628	127498629	m6AIP_SySy_peak_779	0	+	chr10	127420866	127499349	ENSMUST00000064793.12	0	+	127444310	127498709	0	24	500,200,42,87,127,79,60,141,109,32,54,233,179,63,243,127,161,155,101,170,148,98,85,981,	0,23409,31125,31825,33763,36783,37272,37943,38600,44115,44264,50901,55653,60826,63109,63639,63995,64549,66908,71702,74154,76295,76674,77502,	1
chr10	127498628	127498629	m6AIP_SySy_peak_779	0	+	chr10	127421123	127499031	ENSMUST00000170336.7	0	+	127444310	127498709	0	24	243,200,42,87,127,79,60,141,109,32,54,233,179,102,243,127,161,155,101,170,148,98,85,663,	0,23152,30868,31568,33506,36526,37015,37686,38343,43858,44007,50644,55396,60569,62852,63382,63738,64292,66651,71445,73897,76038,76417,77245,	1
chr10	127498628	127498629	m6AIP_SySy_peak_779	0	+	chr10	127444310	127498709	ENSMUST00000164831.7	0	+	127444310	127498709	0	22	165,42,87,127,79,60,141,109,32,54,233,179,243,127,161,155,101,170,148,98,85,341,	0,7681,8381,10319,13339,13828,14499,15156,20671,20820,27457,32209,39665,40195,40551,41105,43464,48258,50710,52851,53230,54058,	1
chr10	127498628	127498629	m6AIP_SySy_peak_779	0	+	chr10	127444310	127498709	ENSMUST00000164161.7	0	+	127444310	127452770	0	22	165,23,42,87,127,79,60,141,109,32,233,179,243,127,161,155,101,170,148,98,85,341,	0,4524,7681,8381,10319,13339,13828,14499,15156,20671,27457,32209,39665,40195,40551,41105,43464,48258,50710,52851,53230,54058,	1
chr10	127498628	127498629	m6AIP_SySy_peak_779	0	+	chr10	127444310	127499367	ENSMUST00000105251.8	0	+	127444310	127498709	0	23	165,42,87,127,79,60,141,109,96,32,233,179,102,243,127,161,155,101,170,148,98,85,999,	0,7681,8381,10319,13339,13828,14499,15156,17877,20671,27457,32209,37382,39665,40195,40551,41105,43464,48258,50710,52851,53230,54058,	1
chr10	127498628	127498629	m6AIP_SySy_peak_779	0	+	chr10	127444310	127499384	ENSMUST00000105249.8	0	+	127444310	127498709	0	22	165,42,87,127,79,60,141,109,96,32,233,179,243,127,161,155,101,170,148,98,85,1016,	0,7681,8381,10319,13339,13828,14499,15156,17877,20671,27457,32209,39665,40195,40551,41105,43464,48258,50710,52851,53230,54058,	1
chr10	127498628	127498629	m6AIP_SySy_peak_779	0	+	chr10	127459494	127499383	ENSMUST00000169888.7	0	+	127459494	127498709	0	15	81,78,32,233,179,243,127,161,155,101,170,148,98,85,1015,	0,2711,5487,12273,17025,24481,25011,25367,25921,28280,33074,35526,37667,38046,38874,	1
chr10	127498628	127498629	m6AIP_SySy_peak_779	0	+	chr10	127380661	127499360	ENSMUST00000166820.7	0	+	127444310	127498709	0	27	275,117,68,200,42,87,127,79,60,141,109,96,32,54,233,179,102,243,127,161,155,101,170,148,98,85,992,	0,9649,19464,63614,71330,72030,73968,76988,77477,78148,78805,81526,84320,84469,91106,95858,101031,103314,103844,104200,104754,107113,111907,114359,116500,116879,117707,	1
chr10	127498628	127498629	m6AIP_SySy_peak_779	0	+	chr10	127390310	127499383	ENSMUST00000077046.11	0	+	127444310	127498709	0	26	117,68,200,42,87,127,79,60,141,109,96,32,54,233,179,102,243,127,161,155,101,170,148,98,85,1015,	0,9815,53965,61681,62381,64319,67339,67828,68499,69156,71877,74671,74820,81457,86209,91382,93665,94195,94551,95105,97464,102258,104710,106851,107230,108058,	1
chr10	127498628	127498629	m6AIP_SySy_peak_779	0	+	chr10	127390310	127499383	ENSMUST00000105250.8	0	+	127444310	127498709	0	25	117,68,200,42,87,127,79,60,141,109,96,32,233,179,102,243,127,161,155,101,170,148,98,85,1015,	0,9815,53965,61681,62381,64319,67339,67828,68499,69156,71877,74671,81457,86209,91382,93665,94195,94551,95105,97464,102258,104710,106851,107230,108058,	1
chr10	127660271	127660272	m6AIP_SySy_peak_781a	0	+	chr10	127642985	127660957	ENSMUST00000092074.11	0	+	127646911	127659981	0	22	264,137,139,84,139,53,149,132,189,88,123,93,207,95,137,147,64,105,72,66,129,1163,	0,3905,4699,5120,7710,7967,8171,8964,9205,9999,10221,11940,12311,13938,14122,14570,15211,15371,15643,16447,16603,16809,	1
chr10	127743713	127743714	m6AIP_SySy_peak_785	0	+	chr10	127739537	127747349	ENSMUST00000054287.8	0	+	127741558	127743697	0	2	125,5835,	0,1977,	1
chr10	128131579	128131580	m6AIP_SySy_peak_788	0	-	chr10	128131557	128180297	ENSMUST00000238843.1	0	-	128133644	128151337	0	15	1810,85,81,111,78,94,47,110,80,158,92,59,173,53,349,	0,2083,2570,3439,4096,5916,6103,6362,6560,11837,14115,15044,19625,48235,48391,	1
chr10	128131579	128131580	m6AIP_SySy_peak_788	0	-	chr10	128131557	128180297	ENSMUST00000099139.8	0	-	128133644	128151337	0	14	1810,85,81,111,94,47,110,80,158,92,59,173,53,349,	0,2083,2570,3439,5916,6103,6362,6560,11837,14115,15044,19625,48235,48391,	1
chr10	128291439	128291440	m6AIP_SySy_peak_791	0	+	chr10	128270575	128292849	ENSMUST00000085708.2	0	+	128276492	128291373	0	24	142,138,151,96,90,76,86,152,159,93,60,18,94,45,84,99,136,53,95,137,183,58,527,1622,	0,5910,6172,6547,7068,7246,7709,8090,10506,10774,11073,11526,12136,12537,12657,12908,13108,13351,13522,14371,14696,15085,19928,20652,	1
chr10	128291439	128291440	m6AIP_SySy_peak_791	0	+	chr10	128270575	128292849	ENSMUST00000105238.9	0	+	128276492	128291373	0	24	142,138,151,96,90,76,86,152,159,93,60,18,94,45,87,99,136,53,95,137,183,58,527,1622,	0,5910,6172,6547,7068,7246,7709,8090,10506,10774,11073,11526,12136,12537,12654,12908,13108,13351,13522,14371,14696,15085,19928,20652,	1
chr10	128291439	128291440	m6AIP_SySy_peak_791	0	+	chr10	128283569	128291797	ENSMUST00000218862.1	0	+	128291797	128291797	0	8	250,53,95,137,183,58,527,570,	0,357,528,1377,1702,2091,6934,7658,	1
chr10	128310312	128310313	m6AIP_SySy_peak_793a	0	+	chr10	128303334	128321353	ENSMUST00000005825.7	0	+	128304211	128320765	0	26	137,399,170,121,78,268,343,97,117,120,129,200,134,107,99,71,139,171,60,91,158,144,180,94,198,620,	0,760,4730,5001,5269,5702,6836,7369,9543,9806,10280,10507,10848,11113,11391,11588,11763,12152,12441,13096,14299,14555,14828,15610,16913,17399,	1
chr10	128310312	128310313	m6AIP_SySy_peak_793a	0	+	chr10	128303362	128321358	ENSMUST00000218496.1	0	+	128321358	128321358	0	24	109,295,170,121,78,268,343,97,117,120,129,200,372,99,71,139,171,60,91,158,144,876,198,625,	0,732,4702,4973,5241,5674,6808,7341,9515,9778,10252,10479,10820,11363,11560,11735,12124,12413,13068,14271,14527,14800,16885,17371,	1
chr10	128310312	128310313	m6AIP_SySy_peak_793a	0	+	chr10	128303373	128321353	ENSMUST00000218315.1	0	+	128304211	128320765	0	26	98,399,170,121,78,268,343,97,117,120,129,200,134,107,99,71,139,144,60,91,158,144,180,94,198,620,	0,721,4691,4962,5230,5663,6797,7330,9504,9767,10241,10468,10809,11074,11352,11549,11724,12140,12402,13057,14260,14516,14789,15571,16874,17360,	1
chr10	128310312	128310313	m6AIP_SySy_peak_793a	0	+	chr10	128303376	128321347	ENSMUST00000219721.1	0	+	128304211	128320765	0	26	95,399,116,121,78,268,343,97,117,120,129,200,134,107,99,71,139,144,60,91,158,144,180,94,198,614,	0,718,4742,4959,5227,5660,6794,7327,9501,9764,10238,10465,10806,11071,11349,11546,11721,12137,12399,13054,14257,14513,14786,15568,16871,17357,	1
chr10	128310312	128310313	m6AIP_SySy_peak_793a	0	+	chr10	128303397	128321353	ENSMUST00000219255.1	0	+	128321353	128321353	0	25	74,399,170,121,78,268,343,97,117,603,200,134,107,99,71,139,171,60,91,158,144,203,94,198,620,	0,697,4667,4938,5206,5639,6773,7306,9480,9743,10444,10785,11050,11328,11525,11700,12089,12378,13033,14236,14492,14765,15547,16850,17336,	1
chr10	128310412	128310413	m6AIP_SySy_peak_793b	0	+	chr10	128303334	128321353	ENSMUST00000005825.7	0	+	128304211	128320765	0	26	137,399,170,121,78,268,343,97,117,120,129,200,134,107,99,71,139,171,60,91,158,144,180,94,198,620,	0,760,4730,5001,5269,5702,6836,7369,9543,9806,10280,10507,10848,11113,11391,11588,11763,12152,12441,13096,14299,14555,14828,15610,16913,17399,	1
chr10	128310412	128310413	m6AIP_SySy_peak_793b	0	+	chr10	128303362	128321358	ENSMUST00000218496.1	0	+	128321358	128321358	0	24	109,295,170,121,78,268,343,97,117,120,129,200,372,99,71,139,171,60,91,158,144,876,198,625,	0,732,4702,4973,5241,5674,6808,7341,9515,9778,10252,10479,10820,11363,11560,11735,12124,12413,13068,14271,14527,14800,16885,17371,	1
chr10	128310412	128310413	m6AIP_SySy_peak_793b	0	+	chr10	128303373	128321353	ENSMUST00000218315.1	0	+	128304211	128320765	0	26	98,399,170,121,78,268,343,97,117,120,129,200,134,107,99,71,139,144,60,91,158,144,180,94,198,620,	0,721,4691,4962,5230,5663,6797,7330,9504,9767,10241,10468,10809,11074,11352,11549,11724,12140,12402,13057,14260,14516,14789,15571,16874,17360,	1
chr10	128310412	128310413	m6AIP_SySy_peak_793b	0	+	chr10	128303376	128321347	ENSMUST00000219721.1	0	+	128304211	128320765	0	26	95,399,116,121,78,268,343,97,117,120,129,200,134,107,99,71,139,144,60,91,158,144,180,94,198,614,	0,718,4742,4959,5227,5660,6794,7327,9501,9764,10238,10465,10806,11071,11349,11546,11721,12137,12399,13054,14257,14513,14786,15568,16871,17357,	1
chr10	128310412	128310413	m6AIP_SySy_peak_793b	0	+	chr10	128303397	128321353	ENSMUST00000219255.1	0	+	128321353	128321353	0	25	74,399,170,121,78,268,343,97,117,603,200,134,107,99,71,139,171,60,91,158,144,203,94,198,620,	0,697,4667,4938,5206,5639,6773,7306,9480,9743,10444,10785,11050,11328,11525,11700,12089,12378,13033,14236,14492,14765,15547,16850,17336,	1
chr10	128806990	128806991	m6AIP_SySy_peak_799	0	+	chr10	128805553	128819259	ENSMUST00000217745.1	0	+	128806210	128817411	0	7	130,1453,107,120,161,103,2059,	0,614,8484,9012,11158,11404,11647,	1
chr10	128806990	128806991	m6AIP_SySy_peak_799	0	+	chr10	128805582	128816107	ENSMUST00000219473.1	0	+	128816107	128816107	0	4	101,1453,107,1542,	0,585,8455,8983,	1
chr10	128806990	128806991	m6AIP_SySy_peak_799	0	+	chr10	128805675	128817503	ENSMUST00000219508.1	0	+	128806210	128817411	0	7	51,1453,107,120,161,103,303,	0,492,8362,8890,11036,11282,11525,	1
chr10	128806990	128806991	m6AIP_SySy_peak_799	0	+	chr10	128805675	128819446	ENSMUST00000026410.1	0	+	128806210	128817411	0	7	39,1453,107,120,161,103,2246,	0,492,8362,8890,11036,11282,11525,	1
chr10	128807378	128807379	m6AIP_SySy_peak_800b	0	+	chr10	128807377	128810344	ENSMUST00000218765.1	0	+	128810344	128810344	0	2	243,318,	0,2649,	1
chr10	128807378	128807379	m6AIP_SySy_peak_800b	0	+	chr10	128805553	128819259	ENSMUST00000217745.1	0	+	128806210	128817411	0	7	130,1453,107,120,161,103,2059,	0,614,8484,9012,11158,11404,11647,	1
chr10	128807378	128807379	m6AIP_SySy_peak_800b	0	+	chr10	128805582	128816107	ENSMUST00000219473.1	0	+	128816107	128816107	0	4	101,1453,107,1542,	0,585,8455,8983,	1
chr10	128807378	128807379	m6AIP_SySy_peak_800b	0	+	chr10	128805675	128817503	ENSMUST00000219508.1	0	+	128806210	128817411	0	7	51,1453,107,120,161,103,303,	0,492,8362,8890,11036,11282,11525,	1
chr10	128807378	128807379	m6AIP_SySy_peak_800b	0	+	chr10	128805675	128819446	ENSMUST00000026410.1	0	+	128806210	128817411	0	7	39,1453,107,120,161,103,2246,	0,492,8362,8890,11036,11282,11525,	1
chr11	3290993	3290994	m6AIP_SySy_peak_806c	0	+	chr11	3289166	3309083	ENSMUST00000101644.9	0	+	3309083	3309083	0	4	181,64,172,1436,	0,4113,9867,18481,	1
chr11	3290993	3290994	m6AIP_SySy_peak_806c	0	+	chr11	3289201	3295089	ENSMUST00000144396.7	0	+	3295089	3295089	0	3	146,64,634,	0,4078,5254,	1
chr11	3290993	3290994	m6AIP_SySy_peak_806c	0	+	chr11	3289280	3309083	ENSMUST00000134089.7	0	+	3294517	3307681	0	6	67,64,92,172,73,1436,	0,3999,5175,9753,17007,18367,	1
chr11	3290993	3290994	m6AIP_SySy_peak_806c	0	+	chr11	3289992	3295429	ENSMUST00000094471.9	0	+	3290613	3294734	0	3	1892,64,974,	0,3287,4463,	1
chr11	3290993	3290994	m6AIP_SySy_peak_806c	0	+	chr11	3289992	3309083	ENSMUST00000110043.7	0	+	3290613	3308066	0	5	1892,64,172,138,1436,	0,3287,9041,16230,17655,	1
chr11	3290993	3290994	m6AIP_SySy_peak_806c	0	+	chr11	3290438	3309083	ENSMUST00000057089.12	0	+	3290613	3308066	0	4	1446,64,172,1436,	0,2841,8595,17209,	1
chr11	3290993	3290994	m6AIP_SySy_peak_806c	0	+	chr11	3290456	3309083	ENSMUST00000093402.11	0	+	3290613	3307681	0	5	1428,64,172,73,1436,	0,2823,8577,15831,17191,	1
chr11	3291172	3291173	m6AIP_SySy_peak_806d	0	+	chr11	3289166	3309083	ENSMUST00000101644.9	0	+	3309083	3309083	0	4	181,64,172,1436,	0,4113,9867,18481,	1
chr11	3291172	3291173	m6AIP_SySy_peak_806d	0	+	chr11	3289201	3295089	ENSMUST00000144396.7	0	+	3295089	3295089	0	3	146,64,634,	0,4078,5254,	1
chr11	3291172	3291173	m6AIP_SySy_peak_806d	0	+	chr11	3289280	3309083	ENSMUST00000134089.7	0	+	3294517	3307681	0	6	67,64,92,172,73,1436,	0,3999,5175,9753,17007,18367,	1
chr11	3291172	3291173	m6AIP_SySy_peak_806d	0	+	chr11	3289992	3295429	ENSMUST00000094471.9	0	+	3290613	3294734	0	3	1892,64,974,	0,3287,4463,	1
chr11	3291172	3291173	m6AIP_SySy_peak_806d	0	+	chr11	3289992	3309083	ENSMUST00000110043.7	0	+	3290613	3308066	0	5	1892,64,172,138,1436,	0,3287,9041,16230,17655,	1
chr11	3291172	3291173	m6AIP_SySy_peak_806d	0	+	chr11	3290438	3309083	ENSMUST00000057089.12	0	+	3290613	3308066	0	4	1446,64,172,1436,	0,2841,8595,17209,	1
chr11	3291172	3291173	m6AIP_SySy_peak_806d	0	+	chr11	3290456	3309083	ENSMUST00000093402.11	0	+	3290613	3307681	0	5	1428,64,172,73,1436,	0,2823,8577,15831,17191,	1
chr11	3291321	3291322	m6AIP_SySy_peak_806e	0	+	chr11	3289166	3309083	ENSMUST00000101644.9	0	+	3309083	3309083	0	4	181,64,172,1436,	0,4113,9867,18481,	1
chr11	3291321	3291322	m6AIP_SySy_peak_806e	0	+	chr11	3289201	3295089	ENSMUST00000144396.7	0	+	3295089	3295089	0	3	146,64,634,	0,4078,5254,	1
chr11	3291321	3291322	m6AIP_SySy_peak_806e	0	+	chr11	3289280	3309083	ENSMUST00000134089.7	0	+	3294517	3307681	0	6	67,64,92,172,73,1436,	0,3999,5175,9753,17007,18367,	1
chr11	3291321	3291322	m6AIP_SySy_peak_806e	0	+	chr11	3289992	3295429	ENSMUST00000094471.9	0	+	3290613	3294734	0	3	1892,64,974,	0,3287,4463,	1
chr11	3291321	3291322	m6AIP_SySy_peak_806e	0	+	chr11	3289992	3309083	ENSMUST00000110043.7	0	+	3290613	3308066	0	5	1892,64,172,138,1436,	0,3287,9041,16230,17655,	1
chr11	3291321	3291322	m6AIP_SySy_peak_806e	0	+	chr11	3290438	3309083	ENSMUST00000057089.12	0	+	3290613	3308066	0	4	1446,64,172,1436,	0,2841,8595,17209,	1
chr11	3291321	3291322	m6AIP_SySy_peak_806e	0	+	chr11	3290456	3309083	ENSMUST00000093402.11	0	+	3290613	3307681	0	5	1428,64,172,73,1436,	0,2823,8577,15831,17191,	1
chr11	3291424	3291425	m6AIP_SySy_peak_806f	0	+	chr11	3289166	3309083	ENSMUST00000101644.9	0	+	3309083	3309083	0	4	181,64,172,1436,	0,4113,9867,18481,	1
chr11	3291424	3291425	m6AIP_SySy_peak_806f	0	+	chr11	3289201	3295089	ENSMUST00000144396.7	0	+	3295089	3295089	0	3	146,64,634,	0,4078,5254,	1
chr11	3291424	3291425	m6AIP_SySy_peak_806f	0	+	chr11	3289280	3309083	ENSMUST00000134089.7	0	+	3294517	3307681	0	6	67,64,92,172,73,1436,	0,3999,5175,9753,17007,18367,	1
chr11	3291424	3291425	m6AIP_SySy_peak_806f	0	+	chr11	3289992	3295429	ENSMUST00000094471.9	0	+	3290613	3294734	0	3	1892,64,974,	0,3287,4463,	1
chr11	3291424	3291425	m6AIP_SySy_peak_806f	0	+	chr11	3289992	3309083	ENSMUST00000110043.7	0	+	3290613	3308066	0	5	1892,64,172,138,1436,	0,3287,9041,16230,17655,	1
chr11	3291424	3291425	m6AIP_SySy_peak_806f	0	+	chr11	3290438	3309083	ENSMUST00000057089.12	0	+	3290613	3308066	0	4	1446,64,172,1436,	0,2841,8595,17209,	1
chr11	3291424	3291425	m6AIP_SySy_peak_806f	0	+	chr11	3290456	3309083	ENSMUST00000093402.11	0	+	3290613	3307681	0	5	1428,64,172,73,1436,	0,2823,8577,15831,17191,	1
chr11	3345264	3345265	m6AIP_SySy_peak_810b	0	-	chr11	3344255	3356141	ENSMUST00000110029.8	0	-	3345739	3355906	0	12	1629,158,56,175,66,57,132,87,187,197,106,89,	0,1979,2796,3318,4338,6136,6386,8035,9021,11017,11555,11797,	1
chr11	3345264	3345265	m6AIP_SySy_peak_810b	0	-	chr11	3344255	3371376	ENSMUST00000101640.9	0	-	3345739	3371021	0	16	1629,158,56,175,66,57,132,87,18,187,197,106,189,110,136,408,	0,1979,2796,3318,4338,6136,6386,8035,8644,9021,11017,11555,13854,14739,16195,26713,	1
chr11	3345264	3345265	m6AIP_SySy_peak_810b	0	-	chr11	3344255	3371376	ENSMUST00000101642.9	0	-	3345739	3371021	0	15	1629,158,56,175,66,57,132,87,187,197,106,189,110,136,408,	0,1979,2796,3318,4338,6136,6386,8035,9021,11017,11555,13854,14739,16195,26713,	1
chr11	3345264	3345265	m6AIP_SySy_peak_810b	0	-	chr11	3344255	3371376	ENSMUST00000134576.7	0	-	3371376	3371376	0	16	1629,158,56,175,66,57,132,87,18,187,197,106,327,110,136,408,	0,1979,2796,3318,4338,6136,6386,8035,8644,9021,11017,11555,13716,14739,16195,26713,	1
chr11	3345264	3345265	m6AIP_SySy_peak_810b	0	-	chr11	3344255	3409174	ENSMUST00000101638.3	0	-	3345739	3409061	0	16	1629,158,56,175,66,57,132,87,187,197,106,189,110,136,100,129,	0,1979,2796,3318,4338,6136,6386,8035,9021,11017,11555,13854,14739,16195,48661,64790,	1
chr11	3345434	3345435	m6AIP_SySy_peak_810c	0	-	chr11	3344255	3356141	ENSMUST00000110029.8	0	-	3345739	3355906	0	12	1629,158,56,175,66,57,132,87,187,197,106,89,	0,1979,2796,3318,4338,6136,6386,8035,9021,11017,11555,11797,	1
chr11	3345434	3345435	m6AIP_SySy_peak_810c	0	-	chr11	3344255	3371376	ENSMUST00000101640.9	0	-	3345739	3371021	0	16	1629,158,56,175,66,57,132,87,18,187,197,106,189,110,136,408,	0,1979,2796,3318,4338,6136,6386,8035,8644,9021,11017,11555,13854,14739,16195,26713,	1
chr11	3345434	3345435	m6AIP_SySy_peak_810c	0	-	chr11	3344255	3371376	ENSMUST00000101642.9	0	-	3345739	3371021	0	15	1629,158,56,175,66,57,132,87,187,197,106,189,110,136,408,	0,1979,2796,3318,4338,6136,6386,8035,9021,11017,11555,13854,14739,16195,26713,	1
chr11	3345434	3345435	m6AIP_SySy_peak_810c	0	-	chr11	3344255	3371376	ENSMUST00000134576.7	0	-	3371376	3371376	0	16	1629,158,56,175,66,57,132,87,18,187,197,106,327,110,136,408,	0,1979,2796,3318,4338,6136,6386,8035,8644,9021,11017,11555,13716,14739,16195,26713,	1
chr11	3345434	3345435	m6AIP_SySy_peak_810c	0	-	chr11	3344255	3409174	ENSMUST00000101638.3	0	-	3345739	3409061	0	16	1629,158,56,175,66,57,132,87,187,197,106,189,110,136,100,129,	0,1979,2796,3318,4338,6136,6386,8035,9021,11017,11555,13854,14739,16195,48661,64790,	1
chr11	3345661	3345662	m6AIP_SySy_peak_810d	0	-	chr11	3344255	3356141	ENSMUST00000110029.8	0	-	3345739	3355906	0	12	1629,158,56,175,66,57,132,87,187,197,106,89,	0,1979,2796,3318,4338,6136,6386,8035,9021,11017,11555,11797,	1
chr11	3345661	3345662	m6AIP_SySy_peak_810d	0	-	chr11	3344255	3371376	ENSMUST00000101640.9	0	-	3345739	3371021	0	16	1629,158,56,175,66,57,132,87,18,187,197,106,189,110,136,408,	0,1979,2796,3318,4338,6136,6386,8035,8644,9021,11017,11555,13854,14739,16195,26713,	1
chr11	3345661	3345662	m6AIP_SySy_peak_810d	0	-	chr11	3344255	3371376	ENSMUST00000101642.9	0	-	3345739	3371021	0	15	1629,158,56,175,66,57,132,87,187,197,106,189,110,136,408,	0,1979,2796,3318,4338,6136,6386,8035,9021,11017,11555,13854,14739,16195,26713,	1
chr11	3345661	3345662	m6AIP_SySy_peak_810d	0	-	chr11	3344255	3371376	ENSMUST00000134576.7	0	-	3371376	3371376	0	16	1629,158,56,175,66,57,132,87,18,187,197,106,327,110,136,408,	0,1979,2796,3318,4338,6136,6386,8035,8644,9021,11017,11555,13716,14739,16195,26713,	1
chr11	3345661	3345662	m6AIP_SySy_peak_810d	0	-	chr11	3344255	3409174	ENSMUST00000101638.3	0	-	3345739	3409061	0	16	1629,158,56,175,66,57,132,87,187,197,106,189,110,136,100,129,	0,1979,2796,3318,4338,6136,6386,8035,9021,11017,11555,13854,14739,16195,48661,64790,	1
chr11	3640508	3640509	m6AIP_SySy_peak_812	0	-	chr11	3639784	3647536	ENSMUST00000132077.3	0	-	3647536	3647536	0	2	5739,980,	0,6772,	1
chr11	3640508	3640509	m6AIP_SySy_peak_812	0	-	chr11	3639793	3647530	ENSMUST00000153313.8	0	-	3647530	3647530	0	3	3386,752,974,	0,4978,6763,	1
chr11	3640508	3640509	m6AIP_SySy_peak_812	0	-	chr11	3639793	3648812	ENSMUST00000144852.1	0	-	3648812	3648812	0	4	3386,752,522,60,	0,4978,6763,8959,	1
chr11	3645096	3645097	m6AIP_SySy_peak_814	0	-	chr11	3639784	3647536	ENSMUST00000132077.3	0	-	3647536	3647536	0	2	5739,980,	0,6772,	1
chr11	3645096	3645097	m6AIP_SySy_peak_814	0	-	chr11	3639793	3647530	ENSMUST00000153313.8	0	-	3647530	3647530	0	3	3386,752,974,	0,4978,6763,	1
chr11	3645096	3645097	m6AIP_SySy_peak_814	0	-	chr11	3639793	3648812	ENSMUST00000144852.1	0	-	3648812	3648812	0	4	3386,752,522,60,	0,4978,6763,8959,	1
chr11	3645096	3645097	m6AIP_SySy_peak_814	0	-	chr11	3642461	3647906	ENSMUST00000226724.1	0	-	3647906	3647906	0	2	718,3135,	0,2310,	1
chr11	3645096	3645097	m6AIP_SySy_peak_814	0	-	chr11	3644934	3647282	ENSMUST00000226545.1	0	-	3647282	3647282	0	2	520,726,	0,1622,	1
chr11	3645096	3645097	m6AIP_SySy_peak_814	0	-	chr11	3644998	3647132	ENSMUST00000227137.1	0	-	3647132	3647132	0	2	525,410,	0,1724,	1
chr11	3646843	3646844	m6AIP_SySy_peak_815a	0	-	chr11	3639784	3647536	ENSMUST00000132077.3	0	-	3647536	3647536	0	2	5739,980,	0,6772,	1
chr11	3646843	3646844	m6AIP_SySy_peak_815a	0	-	chr11	3639793	3647530	ENSMUST00000153313.8	0	-	3647530	3647530	0	3	3386,752,974,	0,4978,6763,	1
chr11	3646843	3646844	m6AIP_SySy_peak_815a	0	-	chr11	3639793	3648812	ENSMUST00000144852.1	0	-	3648812	3648812	0	4	3386,752,522,60,	0,4978,6763,8959,	1
chr11	3646843	3646844	m6AIP_SySy_peak_815a	0	-	chr11	3642461	3647906	ENSMUST00000226724.1	0	-	3647906	3647906	0	2	718,3135,	0,2310,	1
chr11	3646843	3646844	m6AIP_SySy_peak_815a	0	-	chr11	3644934	3647282	ENSMUST00000226545.1	0	-	3647282	3647282	0	2	520,726,	0,1622,	1
chr11	3646843	3646844	m6AIP_SySy_peak_815a	0	-	chr11	3644998	3647132	ENSMUST00000227137.1	0	-	3647132	3647132	0	2	525,410,	0,1724,	1
chr11	3646843	3646844	m6AIP_SySy_peak_815a	0	-	chr11	3646839	3649042	ENSMUST00000182330.1	0	-	3649042	3649042	0	2	239,143,	0,2060,	1
chr11	3647006	3647007	m6AIP_SySy_peak_815b	0	-	chr11	3639784	3647536	ENSMUST00000132077.3	0	-	3647536	3647536	0	2	5739,980,	0,6772,	1
chr11	3647006	3647007	m6AIP_SySy_peak_815b	0	-	chr11	3639793	3647530	ENSMUST00000153313.8	0	-	3647530	3647530	0	3	3386,752,974,	0,4978,6763,	1
chr11	3647006	3647007	m6AIP_SySy_peak_815b	0	-	chr11	3639793	3648812	ENSMUST00000144852.1	0	-	3648812	3648812	0	4	3386,752,522,60,	0,4978,6763,8959,	1
chr11	3647006	3647007	m6AIP_SySy_peak_815b	0	-	chr11	3642461	3647906	ENSMUST00000226724.1	0	-	3647906	3647906	0	2	718,3135,	0,2310,	1
chr11	3647006	3647007	m6AIP_SySy_peak_815b	0	-	chr11	3644934	3647282	ENSMUST00000226545.1	0	-	3647282	3647282	0	2	520,726,	0,1622,	1
chr11	3647006	3647007	m6AIP_SySy_peak_815b	0	-	chr11	3644998	3647132	ENSMUST00000227137.1	0	-	3647132	3647132	0	2	525,410,	0,1724,	1
chr11	3647006	3647007	m6AIP_SySy_peak_815b	0	-	chr11	3646839	3649042	ENSMUST00000182330.1	0	-	3649042	3649042	0	2	239,143,	0,2060,	1
chr11	3647006	3647007	m6AIP_SySy_peak_815b	0	-	chr11	3646941	3647029	ENSMUST00000183605.1	0	-	3647029	3647029	0	1	88,	0,	1
chr11	3689263	3689264	m6AIP_SySy_peak_818a	0	+	chr11	3649190	3690477	ENSMUST00000096441.4	0	+	3650379	3689103	0	26	1257,54,35,69,91,109,160,112,126,80,83,86,141,155,129,106,133,72,378,132,55,142,225,94,189,1443,	0,9481,12638,19580,20138,23075,26637,26913,27451,28212,29036,29345,30465,30689,30984,31592,32484,34354,34508,35423,35647,36194,36467,36785,38920,39844,	1
chr11	3689263	3689264	m6AIP_SySy_peak_818a	0	+	chr11	3649493	3690370	ENSMUST00000093389.8	0	+	3650379	3689103	0	27	653,140,54,35,69,91,109,160,112,126,80,83,86,141,155,129,106,133,72,378,132,55,142,225,94,189,1336,	0,814,9178,12335,19277,19835,22772,26334,26610,27148,27909,28733,29042,30162,30386,30681,31289,32181,34051,34205,35120,35344,35891,36164,36482,38617,39541,	1
chr11	3689401	3689402	m6AIP_SySy_peak_818b	0	+	chr11	3649190	3690477	ENSMUST00000096441.4	0	+	3650379	3689103	0	26	1257,54,35,69,91,109,160,112,126,80,83,86,141,155,129,106,133,72,378,132,55,142,225,94,189,1443,	0,9481,12638,19580,20138,23075,26637,26913,27451,28212,29036,29345,30465,30689,30984,31592,32484,34354,34508,35423,35647,36194,36467,36785,38920,39844,	1
chr11	3689401	3689402	m6AIP_SySy_peak_818b	0	+	chr11	3649493	3690370	ENSMUST00000093389.8	0	+	3650379	3689103	0	27	653,140,54,35,69,91,109,160,112,126,80,83,86,141,155,129,106,133,72,378,132,55,142,225,94,189,1336,	0,814,9178,12335,19277,19835,22772,26334,26610,27148,27909,28733,29042,30162,30386,30681,31289,32181,34051,34205,35120,35344,35891,36164,36482,38617,39541,	1
chr11	4148615	4148616	m6AIP_SySy_peak_821	0	-	chr11	4141122	4160291	ENSMUST00000093381.10	0	-	4143688	4151919	0	12	2813,89,140,169,177,191,78,646,172,259,148,133,	0,2903,3387,5111,5419,6046,6577,7316,8808,10549,11786,19036,	1
chr11	4148615	4148616	m6AIP_SySy_peak_821	0	-	chr11	4141122	4160293	ENSMUST00000101626.8	0	-	4143688	4150044	0	13	2813,89,140,169,177,191,78,646,172,136,259,148,135,	0,2903,3387,5111,5419,6046,6577,7316,8808,10266,10549,11786,19036,	1
chr11	4487438	4487439	m6AIP_SySy_peak_822a	0	-	chr11	4480874	4488366	ENSMUST00000155566.7	0	-	4488366	4488366	0	3	2065,89,2488,	0,4488,5004,	1
chr11	4487438	4487439	m6AIP_SySy_peak_822a	0	-	chr11	4480874	4546268	ENSMUST00000040448.12	0	-	4482767	4531224	0	18	2065,89,1399,146,171,186,196,112,132,206,114,97,167,83,117,90,84,80,	0,4488,6359,8747,10103,10932,11844,16463,17056,18013,23157,26715,36866,39957,46961,47442,50347,65314,	1
chr11	4487438	4487439	m6AIP_SySy_peak_822a	0	-	chr11	4480889	4528406	ENSMUST00000123506.7	0	-	4482767	4528406	0	17	2050,89,111,1399,146,171,186,196,112,132,206,114,97,167,83,117,90,	0,4473,4989,6344,8732,10088,10917,11829,16448,17041,17998,23142,26700,36851,39942,46946,47427,	1
chr11	4487438	4487439	m6AIP_SySy_peak_822a	0	-	chr11	4482751	4528406	ENSMUST00000128256.1	0	-	4482767	4528406	0	17	188,27,89,1399,146,171,186,196,112,132,206,114,97,167,83,117,90,	0,1919,2611,4482,6870,8226,9055,9967,14586,15179,16136,21280,24838,34989,38080,45084,45565,	1
chr11	4487438	4487439	m6AIP_SySy_peak_822a	0	-	chr11	4480867	4594815	ENSMUST00000109943.9	0	-	4482767	4531224	0	18	2072,89,1399,146,171,186,196,112,132,206,114,97,167,83,117,90,84,213,	0,4495,6366,8754,10110,10939,11851,16470,17063,18020,23164,26722,36873,39964,46968,47449,50354,113735,	1
chr11	4487438	4487439	m6AIP_SySy_peak_822a	0	-	chr11	4482558	4594863	ENSMUST00000130716.7	0	-	4487224	4531224	0	18	381,89,1408,146,171,186,196,112,132,206,114,97,167,83,117,90,84,261,	0,2804,4666,7063,8419,9248,10160,14779,15372,16329,21473,25031,35182,38273,45277,45758,48663,112044,	1
chr11	4487741	4487742	m6AIP_SySy_peak_822b	0	-	chr11	4480874	4488366	ENSMUST00000155566.7	0	-	4488366	4488366	0	3	2065,89,2488,	0,4488,5004,	1
chr11	4487741	4487742	m6AIP_SySy_peak_822b	0	-	chr11	4480874	4546268	ENSMUST00000040448.12	0	-	4482767	4531224	0	18	2065,89,1399,146,171,186,196,112,132,206,114,97,167,83,117,90,84,80,	0,4488,6359,8747,10103,10932,11844,16463,17056,18013,23157,26715,36866,39957,46961,47442,50347,65314,	1
chr11	4487741	4487742	m6AIP_SySy_peak_822b	0	-	chr11	4480889	4528406	ENSMUST00000123506.7	0	-	4482767	4528406	0	17	2050,89,111,1399,146,171,186,196,112,132,206,114,97,167,83,117,90,	0,4473,4989,6344,8732,10088,10917,11829,16448,17041,17998,23142,26700,36851,39942,46946,47427,	1
chr11	4487741	4487742	m6AIP_SySy_peak_822b	0	-	chr11	4482751	4528406	ENSMUST00000128256.1	0	-	4482767	4528406	0	17	188,27,89,1399,146,171,186,196,112,132,206,114,97,167,83,117,90,	0,1919,2611,4482,6870,8226,9055,9967,14586,15179,16136,21280,24838,34989,38080,45084,45565,	1
chr11	4487741	4487742	m6AIP_SySy_peak_822b	0	-	chr11	4480867	4594815	ENSMUST00000109943.9	0	-	4482767	4531224	0	18	2072,89,1399,146,171,186,196,112,132,206,114,97,167,83,117,90,84,213,	0,4495,6366,8754,10110,10939,11851,16470,17063,18020,23164,26722,36873,39964,46968,47449,50354,113735,	1
chr11	4487741	4487742	m6AIP_SySy_peak_822b	0	-	chr11	4482558	4594863	ENSMUST00000130716.7	0	-	4487224	4531224	0	18	381,89,1408,146,171,186,196,112,132,206,114,97,167,83,117,90,84,261,	0,2804,4666,7063,8419,9248,10160,14779,15372,16329,21473,25031,35182,38273,45277,45758,48663,112044,	1
chr11	5060259	5060260	m6AIP_SySy_peak_824	0	+	chr11	5058127	5060385	ENSMUST00000037218.1	0	+	5058305	5060065	0	3	397,125,588,	0,1305,1670,	1
chr11	5281045	5281046	m6AIP_SySy_peak_828a	0	-	chr11	5276323	5444847	ENSMUST00000109867.7	0	-	5279723	5444678	0	9	3438,1698,103,168,111,132,75,126,460,	0,4484,7014,9770,11049,12702,13339,62314,168064,	1
chr11	5281045	5281046	m6AIP_SySy_peak_828a	0	-	chr11	5278601	5381740	ENSMUST00000172492.7	0	-	5280793	5370533	0	9	3904,103,168,111,132,75,126,135,172,	0,4736,7492,8771,10424,11061,60036,91929,102967,	1
chr11	5281761	5281762	m6AIP_SySy_peak_828d	0	-	chr11	5276323	5444847	ENSMUST00000109867.7	0	-	5279723	5444678	0	9	3438,1698,103,168,111,132,75,126,460,	0,4484,7014,9770,11049,12702,13339,62314,168064,	1
chr11	5281761	5281762	m6AIP_SySy_peak_828d	0	-	chr11	5278601	5381740	ENSMUST00000172492.7	0	-	5280793	5370533	0	9	3904,103,168,111,132,75,126,135,172,	0,4736,7492,8771,10424,11061,60036,91929,102967,	1
chr11	5282256	5282257	m6AIP_SySy_peak_829	0	-	chr11	5276323	5444847	ENSMUST00000109867.7	0	-	5279723	5444678	0	9	3438,1698,103,168,111,132,75,126,460,	0,4484,7014,9770,11049,12702,13339,62314,168064,	1
chr11	5282256	5282257	m6AIP_SySy_peak_829	0	-	chr11	5278601	5381740	ENSMUST00000172492.7	0	-	5280793	5370533	0	9	3904,103,168,111,132,75,126,135,172,	0,4736,7492,8771,10424,11061,60036,91929,102967,	1
chr11	5704470	5704471	m6AIP_SySy_peak_830	0	-	chr11	5703982	5707687	ENSMUST00000154330.1	0	-	5704448	5707662	0	4	750,112,69,64,	0,3315,3504,3641,	1
chr11	5704470	5704471	m6AIP_SySy_peak_830	0	-	chr11	5704325	5707667	ENSMUST00000020770.10	0	-	5707667	5707667	0	3	407,112,181,	0,2972,3161,	1
chr11	5716568	5716569	m6AIP_SySy_peak_831	0	-	chr11	5713416	5741150	ENSMUST00000093362.11	0	-	5715684	5741110	0	6	4847,39,51,71,27,54,	0,9385,9694,12931,13414,27680,	1
chr11	5716568	5716569	m6AIP_SySy_peak_831	0	-	chr11	5713416	5762376	ENSMUST00000170116.7	0	-	5715684	5723144	0	5	4847,39,51,63,528,	0,9385,9694,12931,48432,	1
chr11	5716568	5716569	m6AIP_SySy_peak_831	0	-	chr11	5713416	5762376	ENSMUST00000053427.10	0	-	5715684	5723144	0	5	4847,39,51,78,512,	0,9385,9694,12931,48448,	1
chr11	5716568	5716569	m6AIP_SySy_peak_831	0	-	chr11	5714970	5762371	ENSMUST00000120306.7	0	-	5715684	5723144	0	6	3293,39,51,71,27,491,	0,7831,8140,11377,11860,46910,	1
chr11	5716568	5716569	m6AIP_SySy_peak_831	0	-	chr11	5714986	5762376	ENSMUST00000118076.7	0	-	5715684	5723144	0	7	3277,39,51,71,27,247,496,	0,7815,8124,11361,11844,17078,46894,	1
chr11	5717316	5717317	m6AIP_SySy_peak_833	0	-	chr11	5713416	5741150	ENSMUST00000093362.11	0	-	5715684	5741110	0	6	4847,39,51,71,27,54,	0,9385,9694,12931,13414,27680,	1
chr11	5717316	5717317	m6AIP_SySy_peak_833	0	-	chr11	5713416	5762376	ENSMUST00000170116.7	0	-	5715684	5723144	0	5	4847,39,51,63,528,	0,9385,9694,12931,48432,	1
chr11	5717316	5717317	m6AIP_SySy_peak_833	0	-	chr11	5713416	5762376	ENSMUST00000053427.10	0	-	5715684	5723144	0	5	4847,39,51,78,512,	0,9385,9694,12931,48448,	1
chr11	5717316	5717317	m6AIP_SySy_peak_833	0	-	chr11	5714970	5762371	ENSMUST00000120306.7	0	-	5715684	5723144	0	6	3293,39,51,71,27,491,	0,7831,8140,11377,11860,46910,	1
chr11	5717316	5717317	m6AIP_SySy_peak_833	0	-	chr11	5714986	5762376	ENSMUST00000118076.7	0	-	5715684	5723144	0	7	3277,39,51,71,27,247,496,	0,7815,8124,11361,11844,17078,46894,	1
chr11	5828734	5828735	m6AIP_SySy_peak_837	0	-	chr11	5827859	5837789	ENSMUST00000109837.7	0	-	5828982	5837751	0	11	1256,83,249,103,133,121,72,171,99,181,229,	0,1451,1617,1966,2208,3800,6882,7556,7841,8334,9701,	1
chr11	5828734	5828735	m6AIP_SySy_peak_837	0	-	chr11	5827860	5838016	ENSMUST00000020767.3	0	-	5829028	5837751	0	11	1255,84,249,103,133,121,72,171,99,181,456,	0,1450,1616,1965,2207,3799,6881,7555,7840,8333,9700,	1
chr11	6106655	6106656	m6AIP_SySy_peak_838a	0	-	chr11	6105985	6119409	ENSMUST00000109805.7	0	-	6119409	6119409	0	3	2370,189,76,	0,7257,13348,	1
chr11	6106655	6106656	m6AIP_SySy_peak_838a	0	-	chr11	6105690	6200415	ENSMUST00000066496.9	0	-	6108244	6200134	0	6	2665,189,144,133,323,473,	0,7552,19727,44804,87463,94252,	1
chr11	6106655	6106656	m6AIP_SySy_peak_838a	0	-	chr11	6106457	6193476	ENSMUST00000135631.1	0	-	6108244	6193476	0	4	1898,189,133,323,	0,6785,44037,86696,	1
chr11	6106854	6106855	m6AIP_SySy_peak_838b	0	-	chr11	6105985	6119409	ENSMUST00000109805.7	0	-	6119409	6119409	0	3	2370,189,76,	0,7257,13348,	1
chr11	6106854	6106855	m6AIP_SySy_peak_838b	0	-	chr11	6105690	6200415	ENSMUST00000066496.9	0	-	6108244	6200134	0	6	2665,189,144,133,323,473,	0,7552,19727,44804,87463,94252,	1
chr11	6106854	6106855	m6AIP_SySy_peak_838b	0	-	chr11	6106457	6193476	ENSMUST00000135631.1	0	-	6108244	6193476	0	4	1898,189,133,323,	0,6785,44037,86696,	1
chr11	6107079	6107080	m6AIP_SySy_peak_838c	0	-	chr11	6105985	6119409	ENSMUST00000109805.7	0	-	6119409	6119409	0	3	2370,189,76,	0,7257,13348,	1
chr11	6107079	6107080	m6AIP_SySy_peak_838c	0	-	chr11	6105690	6200415	ENSMUST00000066496.9	0	-	6108244	6200134	0	6	2665,189,144,133,323,473,	0,7552,19727,44804,87463,94252,	1
chr11	6107079	6107080	m6AIP_SySy_peak_838c	0	-	chr11	6106457	6193476	ENSMUST00000135631.1	0	-	6108244	6193476	0	4	1898,189,133,323,	0,6785,44037,86696,	1
chr11	6297133	6297134	m6AIP_SySy_peak_842	0	+	chr11	6291640	6297677	ENSMUST00000125929.1	0	+	6297677	6297677	0	2	53,726,	0,5311,	1
chr11	6297133	6297134	m6AIP_SySy_peak_842	0	+	chr11	6291632	6356642	ENSMUST00000003461.14	0	+	6296977	6355674	0	23	61,248,192,103,116,155,147,91,180,129,180,153,103,129,151,128,179,72,129,73,164,155,1089,	0,5319,22155,25345,42900,46925,47476,48205,48810,50862,54882,55465,56196,56602,57025,57467,57682,58209,58973,60493,63296,63658,63921,	1
chr11	6297133	6297134	m6AIP_SySy_peak_842	0	+	chr11	6291665	6356578	ENSMUST00000101554.8	0	+	6296977	6355674	0	23	104,248,192,103,116,155,147,91,180,129,180,153,103,129,151,128,179,72,129,73,164,155,1025,	0,5286,22122,25312,42867,46892,47443,48172,48777,50829,54849,55432,56163,56569,56992,57434,57649,58176,58940,60460,63263,63625,63888,	1
chr11	6297133	6297134	m6AIP_SySy_peak_842	0	+	chr11	6291667	6356592	ENSMUST00000093350.9	0	+	6296977	6355674	0	24	26,248,192,91,45,116,155,147,91,180,129,180,153,103,129,151,128,179,72,129,73,164,155,1039,	0,5284,22120,25097,33210,42865,46890,47441,48170,48775,50827,54847,55430,56161,56567,56990,57432,57647,58174,58938,60458,63261,63623,63886,	1
chr11	6297133	6297134	m6AIP_SySy_peak_842	0	+	chr11	6291984	6313934	ENSMUST00000140765.7	0	+	6296977	6313934	0	3	307,248,147,	0,4967,21803,	1
chr11	6297133	6297134	m6AIP_SySy_peak_842	0	+	chr11	6292171	6313818	ENSMUST00000135124.7	0	+	6296977	6313818	0	3	342,248,31,	0,4780,21616,	1
chr11	6297133	6297134	m6AIP_SySy_peak_842	0	+	chr11	6292604	6356592	ENSMUST00000081894.4	0	+	6296977	6355674	0	23	110,248,192,91,116,155,147,91,180,129,180,153,103,129,151,128,179,72,129,73,164,155,1039,	0,4347,21183,24160,41928,45953,46504,47233,47838,49890,53910,54493,55224,55630,56053,56495,56710,57237,58001,59521,62324,62686,62949,	1
chr11	6473676	6473677	m6AIP_SySy_peak_844b	0	-	chr11	6467598	6475917	ENSMUST00000179343.2	0	-	6474911	6475886	0	1	8319,	0,	1
chr11	6473847	6473848	m6AIP_SySy_peak_844c	0	-	chr11	6467598	6475917	ENSMUST00000179343.2	0	-	6474911	6475886	0	1	8319,	0,	1
chr11	7169609	7169610	m6AIP_SySy_peak_848	0	+	chr11	7159881	7172879	ENSMUST00000135398.1	0	+	7172879	7172879	0	8	152,178,147,99,115,50,125,3467,	0,263,1397,1970,5530,6358,7182,9531,	1
chr11	7169609	7169610	m6AIP_SySy_peak_848	0	+	chr11	7063488	7178506	ENSMUST00000020706.4	0	+	7063599	7169715	0	20	747,150,119,112,128,159,142,156,195,98,85,90,254,127,117,147,99,115,125,9094,	0,15399,37081,45512,66787,73784,74798,75545,81189,81552,83020,86013,86473,87288,96717,97790,98363,101923,103575,105924,	1
chr11	8433830	8433831	m6AIP_SySy_peak_849b	0	-	chr11	8431651	8624887	ENSMUST00000239091.1	0	-	8434493	8624494	0	31	2987,27,69,169,78,78,96,132,87,641,172,81,118,161,1245,105,66,130,76,61,113,84,65,123,51,172,50,39,38,112,471,	0,4064,4194,5452,12283,13294,13994,17038,18418,19203,21427,46573,46741,47853,60441,86547,87471,87789,99220,100052,100745,106351,109515,113577,115619,117280,118020,147431,168903,184088,192765,	1
chr11	8433830	8433831	m6AIP_SySy_peak_849b	0	-	chr11	8431651	8664535	ENSMUST00000020695.12	0	-	8434493	8549081	0	31	2987,27,69,169,78,78,96,132,87,641,172,81,118,161,1245,105,66,130,76,61,113,84,65,123,51,172,50,39,38,112,57,	0,4064,4194,5452,12283,13294,13994,17038,18418,19203,21427,46573,46741,47853,60441,86547,87471,87789,99220,100052,100745,106351,109515,113577,115619,117280,118020,147431,168903,184088,232827,	1
chr11	8433830	8433831	m6AIP_SySy_peak_849b	0	-	chr11	8431651	8664681	ENSMUST00000239111.1	0	-	8434493	8664664	0	31	2987,27,69,169,78,78,96,132,87,641,172,81,118,161,1245,105,66,130,76,61,113,84,65,123,51,172,50,39,38,112,203,	0,4064,4194,5452,12283,13294,13994,17038,18418,19203,21427,46573,46741,47853,60441,86547,87471,87789,99220,100052,100745,106351,109515,113577,115619,117280,118020,147431,168903,184088,232827,	1
chr11	8434094	8434095	m6AIP_SySy_peak_849c	0	-	chr11	8431651	8624887	ENSMUST00000239091.1	0	-	8434493	8624494	0	31	2987,27,69,169,78,78,96,132,87,641,172,81,118,161,1245,105,66,130,76,61,113,84,65,123,51,172,50,39,38,112,471,	0,4064,4194,5452,12283,13294,13994,17038,18418,19203,21427,46573,46741,47853,60441,86547,87471,87789,99220,100052,100745,106351,109515,113577,115619,117280,118020,147431,168903,184088,192765,	1
chr11	8434094	8434095	m6AIP_SySy_peak_849c	0	-	chr11	8431651	8664535	ENSMUST00000020695.12	0	-	8434493	8549081	0	31	2987,27,69,169,78,78,96,132,87,641,172,81,118,161,1245,105,66,130,76,61,113,84,65,123,51,172,50,39,38,112,57,	0,4064,4194,5452,12283,13294,13994,17038,18418,19203,21427,46573,46741,47853,60441,86547,87471,87789,99220,100052,100745,106351,109515,113577,115619,117280,118020,147431,168903,184088,232827,	1
chr11	8434094	8434095	m6AIP_SySy_peak_849c	0	-	chr11	8431651	8664681	ENSMUST00000239111.1	0	-	8434493	8664664	0	31	2987,27,69,169,78,78,96,132,87,641,172,81,118,161,1245,105,66,130,76,61,113,84,65,123,51,172,50,39,38,112,203,	0,4064,4194,5452,12283,13294,13994,17038,18418,19203,21427,46573,46741,47853,60441,86547,87471,87789,99220,100052,100745,106351,109515,113577,115619,117280,118020,147431,168903,184088,232827,	1
chr11	8492528	8492529	m6AIP_SySy_peak_851a	0	-	chr11	8431651	8624887	ENSMUST00000239091.1	0	-	8434493	8624494	0	31	2987,27,69,169,78,78,96,132,87,641,172,81,118,161,1245,105,66,130,76,61,113,84,65,123,51,172,50,39,38,112,471,	0,4064,4194,5452,12283,13294,13994,17038,18418,19203,21427,46573,46741,47853,60441,86547,87471,87789,99220,100052,100745,106351,109515,113577,115619,117280,118020,147431,168903,184088,192765,	1
chr11	8492528	8492529	m6AIP_SySy_peak_851a	0	-	chr11	8431651	8664535	ENSMUST00000020695.12	0	-	8434493	8549081	0	31	2987,27,69,169,78,78,96,132,87,641,172,81,118,161,1245,105,66,130,76,61,113,84,65,123,51,172,50,39,38,112,57,	0,4064,4194,5452,12283,13294,13994,17038,18418,19203,21427,46573,46741,47853,60441,86547,87471,87789,99220,100052,100745,106351,109515,113577,115619,117280,118020,147431,168903,184088,232827,	1
chr11	8492528	8492529	m6AIP_SySy_peak_851a	0	-	chr11	8431651	8664681	ENSMUST00000239111.1	0	-	8434493	8664664	0	31	2987,27,69,169,78,78,96,132,87,641,172,81,118,161,1245,105,66,130,76,61,113,84,65,123,51,172,50,39,38,112,203,	0,4064,4194,5452,12283,13294,13994,17038,18418,19203,21427,46573,46741,47853,60441,86547,87471,87789,99220,100052,100745,106351,109515,113577,115619,117280,118020,147431,168903,184088,232827,	1
[truncated: 51,254 more rows]
