# Supplementary material for: Acute depletion of METTL3 implicates N6-methyladenosine in alternative intron/exon inclusion in the nascent transcriptome
Source: Genome Res. 2021 Aug;31(8):1395–408. doi: 10.1101/gr.271635.120 (PMC8327914; doi:10.1101/gr.271635.120)
Supplement: Supplemental Material [file supp_gr.271635.120_Supplemental_Code.tar.gz.zip › Nascent_m6A_Scripts/intron_methylation/m6AIP_Cfg1_Cfg2.summits.Intersects_with_GENCODE_vM24_AllTranscripts.ExonIntron_anno]

m6AIP_SySy_peak_2a	Constitutive_Exon
m6AIP_SySy_peak_2b	Alternative_ExonIntron
m6AIP_SySy_peak_3a	Constitutive_Exon
m6AIP_SySy_peak_4a	Constitutive_Exon
m6AIP_SySy_peak_4b	Constitutive_Exon
m6AIP_SySy_peak_4c	Constitutive_Exon
m6AIP_SySy_peak_6b	Constitutive_Exon
m6AIP_SySy_peak_6c	Constitutive_Exon
m6AIP_SySy_peak_6d	Constitutive_Exon
m6AIP_SySy_peak_7	Constitutive_Exon
m6AIP_SySy_peak_9	Constitutive_Exon
m6AIP_SySy_peak_11a	Constitutive_Exon
m6AIP_SySy_peak_11b	Constitutive_Exon
m6AIP_SySy_peak_11c	Constitutive_Exon
m6AIP_SySy_peak_11d	Constitutive_Exon
m6AIP_SySy_peak_14	Constitutive_Exon
m6AIP_SySy_peak_15b	Constitutive_Exon
m6AIP_SySy_peak_16a	Constitutive_Exon
m6AIP_SySy_peak_16b	Constitutive_Exon
m6AIP_SySy_peak_16c	Constitutive_Exon
m6AIP_SySy_peak_17	Constitutive_Exon
m6AIP_SySy_peak_20a	Constitutive_Exon
m6AIP_SySy_peak_20b	Constitutive_Exon
m6AIP_SySy_peak_24a	Constitutive_Exon
m6AIP_SySy_peak_24b	Constitutive_Exon
m6AIP_SySy_peak_25a	Constitutive_Exon
m6AIP_SySy_peak_25b	Constitutive_Exon
m6AIP_SySy_peak_25c	Constitutive_Exon
m6AIP_SySy_peak_27a	Constitutive_Exon
m6AIP_SySy_peak_27b	Constitutive_Exon
m6AIP_SySy_peak_29a	Constitutive_Exon
m6AIP_SySy_peak_29b	Constitutive_Exon
m6AIP_SySy_peak_33	Alternative_ExonIntron
m6AIP_SySy_peak_34a	Constitutive_Exon
m6AIP_SySy_peak_35	Constitutive_Exon
m6AIP_SySy_peak_42a	Alternative_ExonIntron
m6AIP_SySy_peak_42b	Alternative_ExonIntron
m6AIP_SySy_peak_43	Alternative_ExonIntron
m6AIP_SySy_peak_44	Constitutive_Exon
m6AIP_SySy_peak_50a	Constitutive_Exon
m6AIP_SySy_peak_50b	Constitutive_Exon
m6AIP_SySy_peak_50c	Constitutive_Exon
m6AIP_SySy_peak_50d	Constitutive_Exon
m6AIP_SySy_peak_51a	Constitutive_Exon
m6AIP_SySy_peak_52	Constitutive_Exon
m6AIP_SySy_peak_53	Constitutive_Exon
m6AIP_SySy_peak_55	Constitutive_Exon
m6AIP_SySy_peak_63a	Constitutive_Exon
m6AIP_SySy_peak_63b	Constitutive_Exon
m6AIP_SySy_peak_63c	Constitutive_Exon
m6AIP_SySy_peak_64	Constitutive_Exon
m6AIP_SySy_peak_70	Constitutive_Exon
m6AIP_SySy_peak_71a	Constitutive_Exon
m6AIP_SySy_peak_71b	Constitutive_Exon
m6AIP_SySy_peak_75a	Constitutive_Exon
m6AIP_SySy_peak_78	Constitutive_Exon
m6AIP_SySy_peak_80	Constitutive_Exon
m6AIP_SySy_peak_82	Alternative_ExonIntron
m6AIP_SySy_peak_83b	Constitutive_Exon
m6AIP_SySy_peak_83c	Constitutive_Exon
m6AIP_SySy_peak_83d	Constitutive_Exon
m6AIP_SySy_peak_85	Constitutive_Exon
m6AIP_SySy_peak_86a	Constitutive_Exon
m6AIP_SySy_peak_86b	Constitutive_Exon
m6AIP_SySy_peak_86c	Constitutive_Exon
m6AIP_SySy_peak_87	Constitutive_Exon
m6AIP_SySy_peak_89a	Constitutive_Exon
m6AIP_SySy_peak_91	Constitutive_Exon
m6AIP_SySy_peak_95a	Constitutive_Exon
m6AIP_SySy_peak_97a	Constitutive_Exon
m6AIP_SySy_peak_97b	Constitutive_Exon
m6AIP_SySy_peak_98a	Constitutive_Exon
m6AIP_SySy_peak_98b	Constitutive_Exon
m6AIP_SySy_peak_101a	Constitutive_Exon
m6AIP_SySy_peak_101b	Constitutive_Exon
m6AIP_SySy_peak_101c	Constitutive_Exon
m6AIP_SySy_peak_103	Alternative_ExonIntron
m6AIP_SySy_peak_104	Constitutive_Exon
m6AIP_SySy_peak_105	Constitutive_Exon
m6AIP_SySy_peak_107a	Constitutive_Exon
m6AIP_SySy_peak_107b	Constitutive_Exon
m6AIP_SySy_peak_108b	Constitutive_Exon
m6AIP_SySy_peak_109a	Constitutive_Exon
m6AIP_SySy_peak_109b	Constitutive_Exon
m6AIP_SySy_peak_113	Constitutive_Exon
m6AIP_SySy_peak_115	Constitutive_Exon
m6AIP_SySy_peak_116	Constitutive_Exon
m6AIP_SySy_peak_117	Constitutive_Exon
m6AIP_SySy_peak_120a	Constitutive_Exon
m6AIP_SySy_peak_120b	Constitutive_Exon
m6AIP_SySy_peak_121	Constitutive_Exon
m6AIP_SySy_peak_122	Constitutive_Exon
m6AIP_SySy_peak_124a	Constitutive_Exon
m6AIP_SySy_peak_124b	Constitutive_Exon
m6AIP_SySy_peak_124c	Constitutive_Exon
m6AIP_SySy_peak_124d	Constitutive_Exon
m6AIP_SySy_peak_125	Constitutive_Exon
m6AIP_SySy_peak_126	Constitutive_Exon
m6AIP_SySy_peak_127b	Constitutive_Exon
m6AIP_SySy_peak_128a	Constitutive_Exon
m6AIP_SySy_peak_128b	Constitutive_Exon
m6AIP_SySy_peak_129a	Constitutive_Exon
m6AIP_SySy_peak_129b	Constitutive_Exon
m6AIP_SySy_peak_129c	Constitutive_Exon
m6AIP_SySy_peak_131a	Constitutive_Exon
m6AIP_SySy_peak_131b	Constitutive_Exon
m6AIP_SySy_peak_132b	Constitutive_Exon
m6AIP_SySy_peak_133	Constitutive_Exon
m6AIP_SySy_peak_137	Alternative_ExonIntron
m6AIP_SySy_peak_139	Constitutive_Exon
m6AIP_SySy_peak_141	Constitutive_Exon
m6AIP_SySy_peak_142	Constitutive_Exon
m6AIP_SySy_peak_143	Constitutive_Exon
m6AIP_SySy_peak_144	Constitutive_Exon
m6AIP_SySy_peak_145	Alternative_ExonIntron
m6AIP_SySy_peak_149a	Constitutive_Exon
m6AIP_SySy_peak_149b	Constitutive_Exon
m6AIP_SySy_peak_150	Constitutive_Exon
m6AIP_SySy_peak_153	Constitutive_Exon
m6AIP_SySy_peak_156	Constitutive_Exon
m6AIP_SySy_peak_157a	Constitutive_Exon
m6AIP_SySy_peak_157b	Constitutive_Exon
m6AIP_SySy_peak_157c	Constitutive_Exon
m6AIP_SySy_peak_157d	Constitutive_Exon
m6AIP_SySy_peak_160	Constitutive_Exon
m6AIP_SySy_peak_162	Constitutive_Exon
m6AIP_SySy_peak_172	Constitutive_Exon
m6AIP_SySy_peak_176a	Constitutive_Exon
m6AIP_SySy_peak_176b	Constitutive_Exon
m6AIP_SySy_peak_177a	Constitutive_Exon
m6AIP_SySy_peak_177b	Constitutive_Exon
m6AIP_SySy_peak_178	Constitutive_Exon
m6AIP_SySy_peak_181	Constitutive_Exon
m6AIP_SySy_peak_188	Constitutive_Exon
m6AIP_SySy_peak_196	Constitutive_Exon
m6AIP_SySy_peak_198	Constitutive_Exon
m6AIP_SySy_peak_205	Constitutive_Exon
m6AIP_SySy_peak_207	Constitutive_Exon
m6AIP_SySy_peak_208	Constitutive_Exon
m6AIP_SySy_peak_213	Constitutive_Exon
m6AIP_SySy_peak_214a	Constitutive_Exon
m6AIP_SySy_peak_216a	Constitutive_Exon
m6AIP_SySy_peak_216b	Constitutive_Exon
m6AIP_SySy_peak_220a	Constitutive_Exon
m6AIP_SySy_peak_220b	Constitutive_Exon
m6AIP_SySy_peak_220d	Constitutive_Exon
m6AIP_SySy_peak_224a	Constitutive_Exon
m6AIP_SySy_peak_224b	Constitutive_Exon
m6AIP_SySy_peak_225c	Constitutive_Exon
m6AIP_SySy_peak_232	Constitutive_Exon
m6AIP_SySy_peak_233a	Constitutive_Exon
m6AIP_SySy_peak_233b	Constitutive_Exon
m6AIP_SySy_peak_233c	Constitutive_Exon
m6AIP_SySy_peak_234	Constitutive_Exon
m6AIP_SySy_peak_239	Constitutive_Exon
m6AIP_SySy_peak_241	Alternative_ExonIntron
m6AIP_SySy_peak_243	Constitutive_Exon
m6AIP_SySy_peak_250	Constitutive_Exon
m6AIP_SySy_peak_252	Constitutive_Exon
m6AIP_SySy_peak_256a	Constitutive_Exon
m6AIP_SySy_peak_256b	Constitutive_Exon
m6AIP_SySy_peak_258	Alternative_ExonIntron
m6AIP_SySy_peak_259	Alternative_ExonIntron
m6AIP_SySy_peak_260	Constitutive_Exon
m6AIP_SySy_peak_262	Constitutive_Exon
m6AIP_SySy_peak_264a	Alternative_ExonIntron
m6AIP_SySy_peak_264b	Constitutive_Exon
m6AIP_SySy_peak_264c	Constitutive_Exon
m6AIP_SySy_peak_266	Constitutive_Exon
m6AIP_SySy_peak_269a	Constitutive_Exon
m6AIP_SySy_peak_269b	Constitutive_Exon
m6AIP_SySy_peak_272	Constitutive_Exon
m6AIP_SySy_peak_273b	Constitutive_Exon
m6AIP_SySy_peak_274	Constitutive_Exon
m6AIP_SySy_peak_275c	Constitutive_Exon
m6AIP_SySy_peak_276	Constitutive_Exon
m6AIP_SySy_peak_277	Constitutive_Exon
m6AIP_SySy_peak_278a	Constitutive_Exon
m6AIP_SySy_peak_278b	Constitutive_Exon
m6AIP_SySy_peak_279a	Constitutive_Exon
m6AIP_SySy_peak_279b	Constitutive_Exon
m6AIP_SySy_peak_280a	Constitutive_Exon
m6AIP_SySy_peak_280b	Constitutive_Exon
m6AIP_SySy_peak_281a	Constitutive_Exon
m6AIP_SySy_peak_281b	Constitutive_Exon
m6AIP_SySy_peak_286a	Constitutive_Exon
m6AIP_SySy_peak_286b	Constitutive_Exon
m6AIP_SySy_peak_287	Constitutive_Exon
m6AIP_SySy_peak_288b	Constitutive_Exon
m6AIP_SySy_peak_288c	Constitutive_Exon
m6AIP_SySy_peak_289b	Constitutive_Exon
m6AIP_SySy_peak_290a	Constitutive_Exon
m6AIP_SySy_peak_290b	Constitutive_Exon
m6AIP_SySy_peak_291a	Alternative_ExonIntron
m6AIP_SySy_peak_291b	Alternative_ExonIntron
m6AIP_SySy_peak_291c	Alternative_ExonIntron
m6AIP_SySy_peak_293	Constitutive_Exon
m6AIP_SySy_peak_296	Constitutive_Exon
m6AIP_SySy_peak_298	Alternative_ExonIntron
m6AIP_SySy_peak_302	Constitutive_Exon
m6AIP_SySy_peak_306	Constitutive_Exon
m6AIP_SySy_peak_307b	Constitutive_Exon
m6AIP_SySy_peak_308	Constitutive_Exon
m6AIP_SySy_peak_309	Constitutive_Exon
m6AIP_SySy_peak_310	Constitutive_Exon
m6AIP_SySy_peak_311a	Constitutive_Exon
m6AIP_SySy_peak_311b	Constitutive_Exon
m6AIP_SySy_peak_312	Constitutive_Exon
m6AIP_SySy_peak_314a	Constitutive_Exon
m6AIP_SySy_peak_314b	Constitutive_Exon
m6AIP_SySy_peak_314c	Constitutive_Exon
m6AIP_SySy_peak_315a	Constitutive_Exon
m6AIP_SySy_peak_315b	Constitutive_Exon
m6AIP_SySy_peak_316a	Constitutive_Exon
m6AIP_SySy_peak_316b	Constitutive_Exon
m6AIP_SySy_peak_317	Constitutive_Exon
m6AIP_SySy_peak_319a	Constitutive_Exon
m6AIP_SySy_peak_319b	Constitutive_Exon
m6AIP_SySy_peak_320a	Constitutive_Exon
m6AIP_SySy_peak_320b	Constitutive_Exon
m6AIP_SySy_peak_321	Constitutive_Exon
m6AIP_SySy_peak_322b	Constitutive_Exon
m6AIP_SySy_peak_322c	Constitutive_Exon
m6AIP_SySy_peak_329	Constitutive_Exon
m6AIP_SySy_peak_330a	Constitutive_Exon
m6AIP_SySy_peak_330b	Constitutive_Exon
m6AIP_SySy_peak_331	Constitutive_Exon
m6AIP_SySy_peak_332	Constitutive_Exon
m6AIP_SySy_peak_333	Constitutive_Exon
m6AIP_SySy_peak_338	Constitutive_Exon
m6AIP_SySy_peak_339a	Alternative_ExonIntron
m6AIP_SySy_peak_339b	Alternative_ExonIntron
m6AIP_SySy_peak_347	Constitutive_Exon
m6AIP_SySy_peak_348	Constitutive_Exon
m6AIP_SySy_peak_351b	Constitutive_Exon
m6AIP_SySy_peak_352	Constitutive_Exon
m6AIP_SySy_peak_354a	Constitutive_Exon
m6AIP_SySy_peak_354b	Constitutive_Exon
m6AIP_SySy_peak_356	Constitutive_Exon
m6AIP_SySy_peak_359	Constitutive_Exon
m6AIP_SySy_peak_362	Constitutive_Exon
m6AIP_SySy_peak_363b	Alternative_ExonIntron
m6AIP_SySy_peak_364a	Constitutive_Exon
m6AIP_SySy_peak_364b	Constitutive_Exon
m6AIP_SySy_peak_365	Constitutive_Exon
m6AIP_SySy_peak_368	Constitutive_Exon
m6AIP_SySy_peak_369a	Constitutive_Exon
m6AIP_SySy_peak_369b	Constitutive_Exon
m6AIP_SySy_peak_371	Constitutive_Exon
m6AIP_SySy_peak_373	Constitutive_Exon
m6AIP_SySy_peak_375	Constitutive_Exon
m6AIP_SySy_peak_377a	Constitutive_Exon
m6AIP_SySy_peak_377b	Constitutive_Exon
m6AIP_SySy_peak_378	Constitutive_Exon
m6AIP_SySy_peak_383	Constitutive_Exon
m6AIP_SySy_peak_384	Constitutive_Exon
m6AIP_SySy_peak_385a	Constitutive_Exon
m6AIP_SySy_peak_385b	Constitutive_Exon
m6AIP_SySy_peak_386	Constitutive_Exon
m6AIP_SySy_peak_387	Constitutive_Exon
m6AIP_SySy_peak_391	Constitutive_Exon
m6AIP_SySy_peak_392	Constitutive_Exon
m6AIP_SySy_peak_395	Constitutive_Exon
m6AIP_SySy_peak_403b	Constitutive_Exon
m6AIP_SySy_peak_407c	Constitutive_Exon
m6AIP_SySy_peak_412	Constitutive_Exon
m6AIP_SySy_peak_413a	Constitutive_Exon
m6AIP_SySy_peak_413b	Constitutive_Exon
m6AIP_SySy_peak_414	Constitutive_Exon
m6AIP_SySy_peak_415a	Constitutive_Exon
m6AIP_SySy_peak_415b	Constitutive_Exon
m6AIP_SySy_peak_419a	Constitutive_Exon
m6AIP_SySy_peak_419b	Constitutive_Exon
m6AIP_SySy_peak_420a	Constitutive_Exon
m6AIP_SySy_peak_420b	Constitutive_Exon
m6AIP_SySy_peak_422	Constitutive_Exon
m6AIP_SySy_peak_424	Constitutive_Exon
m6AIP_SySy_peak_425a	Constitutive_Exon
m6AIP_SySy_peak_428a	Constitutive_Exon
m6AIP_SySy_peak_428b	Constitutive_Exon
m6AIP_SySy_peak_430c	Constitutive_Exon
m6AIP_SySy_peak_432	Alternative_ExonIntron
m6AIP_SySy_peak_439	Constitutive_Exon
m6AIP_SySy_peak_441a	Constitutive_Exon
m6AIP_SySy_peak_441b	Constitutive_Exon
m6AIP_SySy_peak_443	Constitutive_Exon
m6AIP_SySy_peak_447c	Constitutive_Exon
m6AIP_SySy_peak_447d	Constitutive_Exon
m6AIP_SySy_peak_451a	Constitutive_Exon
m6AIP_SySy_peak_451b	Constitutive_Exon
m6AIP_SySy_peak_452	Constitutive_Exon
m6AIP_SySy_peak_457	Constitutive_Exon
m6AIP_SySy_peak_460	Constitutive_Exon
m6AIP_SySy_peak_461a	Constitutive_Exon
m6AIP_SySy_peak_461b	Constitutive_Exon
m6AIP_SySy_peak_465a	Constitutive_Exon
m6AIP_SySy_peak_465b	Constitutive_Exon
m6AIP_SySy_peak_466	Constitutive_Exon
m6AIP_SySy_peak_467a	Constitutive_Exon
m6AIP_SySy_peak_467b	Constitutive_Exon
m6AIP_SySy_peak_469a	Constitutive_Exon
m6AIP_SySy_peak_469b	Constitutive_Exon
m6AIP_SySy_peak_470	Constitutive_Exon
m6AIP_SySy_peak_471	Constitutive_Exon
m6AIP_SySy_peak_473b	Constitutive_Exon
m6AIP_SySy_peak_474b	Constitutive_Exon
m6AIP_SySy_peak_474c	Constitutive_Exon
m6AIP_SySy_peak_475a	Constitutive_Exon
m6AIP_SySy_peak_475b	Constitutive_Exon
m6AIP_SySy_peak_479	Constitutive_Exon
m6AIP_SySy_peak_480a	Constitutive_Exon
m6AIP_SySy_peak_480b	Constitutive_Exon
m6AIP_SySy_peak_480c	Constitutive_Exon
m6AIP_SySy_peak_485	Constitutive_Exon
m6AIP_SySy_peak_487	Constitutive_Exon
m6AIP_SySy_peak_488a	Constitutive_Exon
m6AIP_SySy_peak_488b	Constitutive_Exon
m6AIP_SySy_peak_493a	Constitutive_Exon
m6AIP_SySy_peak_499a	Constitutive_Exon
m6AIP_SySy_peak_499b	Constitutive_Exon
m6AIP_SySy_peak_499c	Constitutive_Exon
m6AIP_SySy_peak_503	Constitutive_Exon
m6AIP_SySy_peak_504	Alternative_ExonIntron
m6AIP_SySy_peak_507a	Constitutive_Exon
m6AIP_SySy_peak_507b	Constitutive_Exon
m6AIP_SySy_peak_507c	Constitutive_Exon
m6AIP_SySy_peak_510	Constitutive_Exon
m6AIP_SySy_peak_512a	Constitutive_Exon
m6AIP_SySy_peak_512b	Constitutive_Exon
m6AIP_SySy_peak_513a	Constitutive_Exon
m6AIP_SySy_peak_513b	Constitutive_Exon
m6AIP_SySy_peak_513c	Constitutive_Exon
m6AIP_SySy_peak_516	Constitutive_Exon
m6AIP_SySy_peak_517	Constitutive_Exon
m6AIP_SySy_peak_518a	Constitutive_Exon
m6AIP_SySy_peak_518b	Constitutive_Exon
m6AIP_SySy_peak_523	Constitutive_Exon
m6AIP_SySy_peak_525	Constitutive_Exon
m6AIP_SySy_peak_530a	Constitutive_Exon
m6AIP_SySy_peak_530b	Constitutive_Exon
m6AIP_SySy_peak_531	Constitutive_Exon
m6AIP_SySy_peak_532	Constitutive_Exon
m6AIP_SySy_peak_536	Constitutive_Exon
m6AIP_SySy_peak_537	Constitutive_Exon
m6AIP_SySy_peak_539	Constitutive_Exon
m6AIP_SySy_peak_540	Constitutive_Exon
m6AIP_SySy_peak_541	Constitutive_Exon
m6AIP_SySy_peak_542a	Constitutive_Exon
m6AIP_SySy_peak_542b	Constitutive_Exon
m6AIP_SySy_peak_542c	Constitutive_Exon
m6AIP_SySy_peak_546a	Constitutive_Exon
m6AIP_SySy_peak_546b	Constitutive_Exon
m6AIP_SySy_peak_549	Alternative_ExonIntron
m6AIP_SySy_peak_550	Alternative_ExonIntron
m6AIP_SySy_peak_554	Constitutive_Exon
m6AIP_SySy_peak_555	Constitutive_Exon
m6AIP_SySy_peak_556	Constitutive_Exon
m6AIP_SySy_peak_559	Constitutive_Exon
m6AIP_SySy_peak_561a	Constitutive_Exon
m6AIP_SySy_peak_562a	Constitutive_Exon
m6AIP_SySy_peak_562b	Constitutive_Exon
m6AIP_SySy_peak_562c	Constitutive_Exon
m6AIP_SySy_peak_567	Constitutive_Exon
m6AIP_SySy_peak_568	Constitutive_Exon
m6AIP_SySy_peak_570	Alternative_ExonIntron
m6AIP_SySy_peak_573	Constitutive_Exon
m6AIP_SySy_peak_574	Constitutive_Exon
m6AIP_SySy_peak_575	Constitutive_Exon
m6AIP_SySy_peak_576	Constitutive_Exon
m6AIP_SySy_peak_579	Constitutive_Exon
m6AIP_SySy_peak_581	Constitutive_Exon
m6AIP_SySy_peak_582a	Constitutive_Exon
m6AIP_SySy_peak_582b	Constitutive_Exon
m6AIP_SySy_peak_583a	Constitutive_Exon
m6AIP_SySy_peak_583b	Constitutive_Exon
m6AIP_SySy_peak_584a	Constitutive_Exon
m6AIP_SySy_peak_584b	Constitutive_Exon
m6AIP_SySy_peak_586	Alternative_ExonIntron
m6AIP_SySy_peak_587	Constitutive_Exon
m6AIP_SySy_peak_589	Constitutive_Exon
m6AIP_SySy_peak_591a	Constitutive_Exon
m6AIP_SySy_peak_592	Constitutive_Exon
m6AIP_SySy_peak_593	Constitutive_Exon
m6AIP_SySy_peak_594	Constitutive_Exon
m6AIP_SySy_peak_597a	Constitutive_Exon
m6AIP_SySy_peak_597b	Constitutive_Exon
m6AIP_SySy_peak_601b	Constitutive_Exon
m6AIP_SySy_peak_601c	Constitutive_Exon
m6AIP_SySy_peak_603	Constitutive_Exon
m6AIP_SySy_peak_604	Constitutive_Exon
m6AIP_SySy_peak_605	Constitutive_Exon
m6AIP_SySy_peak_611a	Alternative_ExonIntron
m6AIP_SySy_peak_611b	Alternative_ExonIntron
m6AIP_SySy_peak_611c	Alternative_ExonIntron
m6AIP_SySy_peak_611d	Alternative_ExonIntron
m6AIP_SySy_peak_613b	Constitutive_Exon
m6AIP_SySy_peak_614b	Constitutive_Exon
m6AIP_SySy_peak_615	Constitutive_Exon
m6AIP_SySy_peak_624a	Constitutive_Exon
m6AIP_SySy_peak_625	Constitutive_Exon
m6AIP_SySy_peak_628	Constitutive_Exon
m6AIP_SySy_peak_638	Constitutive_Exon
m6AIP_SySy_peak_639c	Constitutive_Exon
m6AIP_SySy_peak_642a	Constitutive_Exon
m6AIP_SySy_peak_642b	Constitutive_Exon
m6AIP_SySy_peak_644f	Constitutive_Exon
m6AIP_SySy_peak_646a	Constitutive_Exon
m6AIP_SySy_peak_646b	Constitutive_Exon
m6AIP_SySy_peak_647	Constitutive_Exon
m6AIP_SySy_peak_649a	Constitutive_Exon
m6AIP_SySy_peak_649b	Constitutive_Exon
m6AIP_SySy_peak_652b	Constitutive_Exon
m6AIP_SySy_peak_652c	Constitutive_Exon
m6AIP_SySy_peak_664b	Alternative_ExonIntron
m6AIP_SySy_peak_667a	Constitutive_Exon
m6AIP_SySy_peak_667b	Constitutive_Exon
m6AIP_SySy_peak_668	Constitutive_Exon
m6AIP_SySy_peak_670	Constitutive_Exon
m6AIP_SySy_peak_672a	Constitutive_Exon
m6AIP_SySy_peak_672b	Constitutive_Exon
m6AIP_SySy_peak_674	Constitutive_Exon
m6AIP_SySy_peak_677a	Constitutive_Exon
m6AIP_SySy_peak_677b	Constitutive_Exon
m6AIP_SySy_peak_677c	Constitutive_Exon
m6AIP_SySy_peak_681	Constitutive_Exon
m6AIP_SySy_peak_687a	Constitutive_Exon
m6AIP_SySy_peak_688	Constitutive_Exon
m6AIP_SySy_peak_689	Constitutive_Exon
m6AIP_SySy_peak_691	Constitutive_Exon
m6AIP_SySy_peak_693a	Alternative_ExonIntron
m6AIP_SySy_peak_693b	Alternative_ExonIntron
m6AIP_SySy_peak_695a	Constitutive_Exon
m6AIP_SySy_peak_695b	Constitutive_Exon
m6AIP_SySy_peak_698	Constitutive_Exon
m6AIP_SySy_peak_699a	Constitutive_Exon
m6AIP_SySy_peak_699b	Constitutive_Exon
m6AIP_SySy_peak_700	Constitutive_Exon
m6AIP_SySy_peak_703a	Constitutive_Exon
m6AIP_SySy_peak_703b	Constitutive_Exon
m6AIP_SySy_peak_703d	Constitutive_Exon
m6AIP_SySy_peak_703e	Constitutive_Exon
m6AIP_SySy_peak_704a	Constitutive_Exon
m6AIP_SySy_peak_704b	Constitutive_Exon
m6AIP_SySy_peak_705	Constitutive_Exon
m6AIP_SySy_peak_706	Constitutive_Exon
m6AIP_SySy_peak_707	Alternative_ExonIntron
m6AIP_SySy_peak_709a	Constitutive_Exon
m6AIP_SySy_peak_709b	Constitutive_Exon
m6AIP_SySy_peak_709c	Constitutive_Exon
m6AIP_SySy_peak_710a	Constitutive_Exon
m6AIP_SySy_peak_710b	Constitutive_Exon
m6AIP_SySy_peak_720a	Constitutive_Exon
m6AIP_SySy_peak_720b	Constitutive_Exon
m6AIP_SySy_peak_722	Constitutive_Exon
m6AIP_SySy_peak_725a	Alternative_ExonIntron
m6AIP_SySy_peak_725b	Alternative_ExonIntron
m6AIP_SySy_peak_729a	Constitutive_Exon
m6AIP_SySy_peak_729b	Constitutive_Exon
m6AIP_SySy_peak_730	Constitutive_Exon
m6AIP_SySy_peak_731	Constitutive_Exon
m6AIP_SySy_peak_736a	Constitutive_Exon
m6AIP_SySy_peak_736b	Constitutive_Exon
m6AIP_SySy_peak_736c	Constitutive_Exon
m6AIP_SySy_peak_738	Constitutive_Exon
m6AIP_SySy_peak_739a	Alternative_ExonIntron
m6AIP_SySy_peak_739b	Alternative_ExonIntron
m6AIP_SySy_peak_740b	Constitutive_Exon
m6AIP_SySy_peak_745a	Constitutive_Exon
m6AIP_SySy_peak_745b	Constitutive_Exon
m6AIP_SySy_peak_748b	Constitutive_Exon
m6AIP_SySy_peak_748c	Constitutive_Exon
m6AIP_SySy_peak_752b	Constitutive_Exon
m6AIP_SySy_peak_754a	Constitutive_Exon
m6AIP_SySy_peak_754b	Constitutive_Exon
m6AIP_SySy_peak_755	Constitutive_Exon
m6AIP_SySy_peak_758a	Constitutive_Exon
m6AIP_SySy_peak_758b	Constitutive_Exon
m6AIP_SySy_peak_759a	Constitutive_Exon
m6AIP_SySy_peak_759b	Constitutive_Exon
m6AIP_SySy_peak_759c	Constitutive_Exon
m6AIP_SySy_peak_760b	Constitutive_Exon
m6AIP_SySy_peak_761a	Constitutive_Exon
m6AIP_SySy_peak_761b	Constitutive_Exon
m6AIP_SySy_peak_761c	Constitutive_Exon
m6AIP_SySy_peak_761d	Constitutive_Exon
m6AIP_SySy_peak_768a	Constitutive_Exon
m6AIP_SySy_peak_771	Constitutive_Exon
m6AIP_SySy_peak_773	Constitutive_Exon
m6AIP_SySy_peak_774	Constitutive_Exon
m6AIP_SySy_peak_777	Constitutive_Exon
m6AIP_SySy_peak_778b	Constitutive_Exon
m6AIP_SySy_peak_779	Alternative_ExonIntron
m6AIP_SySy_peak_781a	Constitutive_Exon
m6AIP_SySy_peak_785	Constitutive_Exon
m6AIP_SySy_peak_788	Constitutive_Exon
m6AIP_SySy_peak_791	Constitutive_Exon
m6AIP_SySy_peak_793a	Constitutive_Exon
m6AIP_SySy_peak_793b	Constitutive_Exon
m6AIP_SySy_peak_799	Constitutive_Exon
m6AIP_SySy_peak_800b	Constitutive_Exon
m6AIP_SySy_peak_806c	Alternative_ExonIntron
m6AIP_SySy_peak_806d	Alternative_ExonIntron
m6AIP_SySy_peak_806e	Alternative_ExonIntron
m6AIP_SySy_peak_806f	Alternative_ExonIntron
m6AIP_SySy_peak_810b	Constitutive_Exon
m6AIP_SySy_peak_810c	Constitutive_Exon
m6AIP_SySy_peak_810d	Constitutive_Exon
m6AIP_SySy_peak_812	Constitutive_Exon
m6AIP_SySy_peak_814	Constitutive_Exon
m6AIP_SySy_peak_815a	Constitutive_Exon
m6AIP_SySy_peak_815b	Constitutive_Exon
m6AIP_SySy_peak_818a	Constitutive_Exon
m6AIP_SySy_peak_818b	Constitutive_Exon
m6AIP_SySy_peak_821	Constitutive_Exon
m6AIP_SySy_peak_822a	Constitutive_Exon
m6AIP_SySy_peak_822b	Constitutive_Exon
m6AIP_SySy_peak_824	Constitutive_Exon
m6AIP_SySy_peak_828a	Constitutive_Exon
m6AIP_SySy_peak_828d	Constitutive_Exon
m6AIP_SySy_peak_829	Constitutive_Exon
m6AIP_SySy_peak_830	Constitutive_Exon
m6AIP_SySy_peak_831	Constitutive_Exon
m6AIP_SySy_peak_833	Constitutive_Exon
m6AIP_SySy_peak_837	Constitutive_Exon
m6AIP_SySy_peak_838a	Constitutive_Exon
m6AIP_SySy_peak_838b	Constitutive_Exon
m6AIP_SySy_peak_838c	Constitutive_Exon
m6AIP_SySy_peak_842	Constitutive_Exon
m6AIP_SySy_peak_844b	Constitutive_Exon
m6AIP_SySy_peak_844c	Constitutive_Exon
m6AIP_SySy_peak_848	Constitutive_Exon
m6AIP_SySy_peak_849b	Constitutive_Exon
m6AIP_SySy_peak_849c	Constitutive_Exon
m6AIP_SySy_peak_851a	Constitutive_Exon
m6AIP_SySy_peak_851b	Constitutive_Exon
m6AIP_SySy_peak_851c	Constitutive_Exon
m6AIP_SySy_peak_852d	Alternative_ExonIntron
m6AIP_SySy_peak_852e	Alternative_ExonIntron
m6AIP_SySy_peak_852f	Alternative_ExonIntron
m6AIP_SySy_peak_853a	Constitutive_Exon
m6AIP_SySy_peak_853b	Constitutive_Exon
m6AIP_SySy_peak_857	Constitutive_Exon
m6AIP_SySy_peak_859	Constitutive_Exon
m6AIP_SySy_peak_861a	Constitutive_Exon
m6AIP_SySy_peak_861b	Constitutive_Exon
m6AIP_SySy_peak_863a	Constitutive_Exon
m6AIP_SySy_peak_863b	Constitutive_Exon
m6AIP_SySy_peak_869a	Constitutive_Exon
m6AIP_SySy_peak_871a	Constitutive_Exon
m6AIP_SySy_peak_871b	Constitutive_Exon
m6AIP_SySy_peak_871c	Constitutive_Exon
m6AIP_SySy_peak_872	Constitutive_Exon
m6AIP_SySy_peak_873c	Constitutive_Exon
m6AIP_SySy_peak_873d	Constitutive_Exon
m6AIP_SySy_peak_874a	Alternative_ExonIntron
m6AIP_SySy_peak_874b	Alternative_ExonIntron
m6AIP_SySy_peak_878a	Alternative_ExonIntron
m6AIP_SySy_peak_878b	Alternative_ExonIntron
m6AIP_SySy_peak_878c	Alternative_ExonIntron
m6AIP_SySy_peak_879a	Constitutive_Exon
m6AIP_SySy_peak_879b	Constitutive_Exon
m6AIP_SySy_peak_879c	Constitutive_Exon
m6AIP_SySy_peak_879d	Constitutive_Exon
m6AIP_SySy_peak_880	Constitutive_Exon
m6AIP_SySy_peak_881	Constitutive_Exon
m6AIP_SySy_peak_882	Constitutive_Exon
m6AIP_SySy_peak_883a	Constitutive_Exon
m6AIP_SySy_peak_883b	Constitutive_Exon
m6AIP_SySy_peak_883c	Constitutive_Exon
m6AIP_SySy_peak_885a	Constitutive_Exon
m6AIP_SySy_peak_885b	Constitutive_Exon
m6AIP_SySy_peak_886	Alternative_ExonIntron
m6AIP_SySy_peak_889	Constitutive_Exon
m6AIP_SySy_peak_894a	Constitutive_Exon
m6AIP_SySy_peak_895	Constitutive_Exon
m6AIP_SySy_peak_897	Constitutive_Exon
m6AIP_SySy_peak_898a	Constitutive_Exon
m6AIP_SySy_peak_898b	Constitutive_Exon
m6AIP_SySy_peak_898c	Constitutive_Exon
m6AIP_SySy_peak_898d	Constitutive_Exon
m6AIP_SySy_peak_899	Constitutive_Exon
m6AIP_SySy_peak_904	Constitutive_Exon
m6AIP_SySy_peak_914	Constitutive_Exon
m6AIP_SySy_peak_921a	Constitutive_Exon
m6AIP_SySy_peak_921b	Constitutive_Exon
m6AIP_SySy_peak_922	Alternative_ExonIntron
m6AIP_SySy_peak_924a	Constitutive_Exon
m6AIP_SySy_peak_924b	Constitutive_Exon
m6AIP_SySy_peak_924c	Constitutive_Exon
m6AIP_SySy_peak_927	Constitutive_Exon
m6AIP_SySy_peak_928	Constitutive_Exon
m6AIP_SySy_peak_929	Constitutive_Exon
m6AIP_SySy_peak_932	Constitutive_Exon
m6AIP_SySy_peak_937	Constitutive_Exon
m6AIP_SySy_peak_939a	Constitutive_Exon
m6AIP_SySy_peak_941	Constitutive_Exon
m6AIP_SySy_peak_943a	Constitutive_Exon
m6AIP_SySy_peak_943b	Constitutive_Exon
m6AIP_SySy_peak_943c	Constitutive_Exon
m6AIP_SySy_peak_943d	Constitutive_Exon
m6AIP_SySy_peak_950a	Constitutive_Exon
m6AIP_SySy_peak_950b	Constitutive_Exon
m6AIP_SySy_peak_951a	Constitutive_Exon
m6AIP_SySy_peak_951b	Constitutive_Exon
m6AIP_SySy_peak_952	Constitutive_Exon
m6AIP_SySy_peak_958	Constitutive_Exon
m6AIP_SySy_peak_959a	Constitutive_Exon
m6AIP_SySy_peak_960	Constitutive_Exon
m6AIP_SySy_peak_964	Constitutive_Exon
m6AIP_SySy_peak_969a	Constitutive_Exon
m6AIP_SySy_peak_969b	Constitutive_Exon
m6AIP_SySy_peak_971b	Constitutive_Exon
m6AIP_SySy_peak_973	Constitutive_Exon
m6AIP_SySy_peak_974	Constitutive_Exon
m6AIP_SySy_peak_977a	Constitutive_Exon
m6AIP_SySy_peak_979	Constitutive_Exon
m6AIP_SySy_peak_980	Constitutive_Exon
m6AIP_SySy_peak_982	Constitutive_Exon
m6AIP_SySy_peak_983a	Constitutive_Exon
m6AIP_SySy_peak_983b	Constitutive_Exon
m6AIP_SySy_peak_983c	Constitutive_Exon
m6AIP_SySy_peak_984b	Constitutive_Exon
m6AIP_SySy_peak_985	Constitutive_Exon
m6AIP_SySy_peak_989b	Constitutive_Exon
m6AIP_SySy_peak_990a	Alternative_ExonIntron
m6AIP_SySy_peak_990b	Alternative_ExonIntron
m6AIP_SySy_peak_992	Alternative_ExonIntron
m6AIP_SySy_peak_994	Alternative_ExonIntron
m6AIP_SySy_peak_1003b	Constitutive_Exon
m6AIP_SySy_peak_1004a	Alternative_ExonIntron
m6AIP_SySy_peak_1004c	Alternative_ExonIntron
m6AIP_SySy_peak_1004d	Alternative_ExonIntron
m6AIP_SySy_peak_1006	Constitutive_Exon
m6AIP_SySy_peak_1008a	Constitutive_Exon
m6AIP_SySy_peak_1008b	Constitutive_Exon
m6AIP_SySy_peak_1010a	Constitutive_Exon
m6AIP_SySy_peak_1010b	Constitutive_Exon
m6AIP_SySy_peak_1010c	Constitutive_Exon
m6AIP_SySy_peak_1010e	Constitutive_Exon
m6AIP_SySy_peak_1010f	Constitutive_Exon
m6AIP_SySy_peak_1014b	Constitutive_Exon
m6AIP_SySy_peak_1017a	Constitutive_Exon
m6AIP_SySy_peak_1020	Alternative_ExonIntron
m6AIP_SySy_peak_1021	Constitutive_Exon
m6AIP_SySy_peak_1022a	Constitutive_Exon
m6AIP_SySy_peak_1022b	Constitutive_Exon
m6AIP_SySy_peak_1024a	Constitutive_Exon
m6AIP_SySy_peak_1024b	Constitutive_Exon
m6AIP_SySy_peak_1024c	Constitutive_Exon
m6AIP_SySy_peak_1026	Constitutive_Exon
m6AIP_SySy_peak_1028	Constitutive_Exon
m6AIP_SySy_peak_1034a	Constitutive_Exon
m6AIP_SySy_peak_1034b	Constitutive_Exon
m6AIP_SySy_peak_1035	Constitutive_Exon
m6AIP_SySy_peak_1036	Constitutive_Exon
m6AIP_SySy_peak_1038	Constitutive_Exon
m6AIP_SySy_peak_1043	Constitutive_Exon
m6AIP_SySy_peak_1046a	Constitutive_Exon
m6AIP_SySy_peak_1046b	Constitutive_Exon
m6AIP_SySy_peak_1052	Constitutive_Exon
m6AIP_SySy_peak_1057	Constitutive_Exon
m6AIP_SySy_peak_1059	Constitutive_Exon
m6AIP_SySy_peak_1060	Constitutive_Exon
m6AIP_SySy_peak_1062	Constitutive_Exon
m6AIP_SySy_peak_1063c	Constitutive_Exon
m6AIP_SySy_peak_1064	Constitutive_Exon
m6AIP_SySy_peak_1065	Constitutive_Exon
m6AIP_SySy_peak_1070	Constitutive_Exon
m6AIP_SySy_peak_1074a	Constitutive_Exon
m6AIP_SySy_peak_1074b	Constitutive_Exon
m6AIP_SySy_peak_1075	Alternative_ExonIntron
m6AIP_SySy_peak_1076a	Constitutive_Exon
m6AIP_SySy_peak_1076b	Constitutive_Exon
m6AIP_SySy_peak_1083b	Constitutive_Exon
m6AIP_SySy_peak_1084	Constitutive_Exon
m6AIP_SySy_peak_1087	Constitutive_Exon
m6AIP_SySy_peak_1088	Constitutive_Exon
m6AIP_SySy_peak_1089a	Constitutive_Exon
m6AIP_SySy_peak_1089b	Constitutive_Exon
m6AIP_SySy_peak_1091a	Constitutive_Exon
m6AIP_SySy_peak_1091b	Constitutive_Exon
m6AIP_SySy_peak_1092	Constitutive_Exon
m6AIP_SySy_peak_1094	Constitutive_Exon
m6AIP_SySy_peak_1095	Constitutive_Exon
m6AIP_SySy_peak_1099	Constitutive_Exon
m6AIP_SySy_peak_1100	Constitutive_Exon
m6AIP_SySy_peak_1101a	Constitutive_Exon
m6AIP_SySy_peak_1101b	Constitutive_Exon
m6AIP_SySy_peak_1101c	Constitutive_Exon
m6AIP_SySy_peak_1105	Alternative_ExonIntron
m6AIP_SySy_peak_1106a	Constitutive_Exon
m6AIP_SySy_peak_1106b	Constitutive_Exon
m6AIP_SySy_peak_1106c	Constitutive_Exon
m6AIP_SySy_peak_1107	Constitutive_Exon
m6AIP_SySy_peak_1109	Alternative_ExonIntron
m6AIP_SySy_peak_1111	Constitutive_Exon
m6AIP_SySy_peak_1116	Constitutive_Exon
m6AIP_SySy_peak_1117	Constitutive_Exon
m6AIP_SySy_peak_1118	Constitutive_Exon
m6AIP_SySy_peak_1122	Constitutive_Exon
m6AIP_SySy_peak_1124	Alternative_ExonIntron
m6AIP_SySy_peak_1125a	Constitutive_Exon
m6AIP_SySy_peak_1125b	Constitutive_Exon
m6AIP_SySy_peak_1126a	Constitutive_Exon
m6AIP_SySy_peak_1126b	Constitutive_Exon
m6AIP_SySy_peak_1128	Constitutive_Exon
m6AIP_SySy_peak_1130a	Constitutive_Exon
m6AIP_SySy_peak_1130b	Constitutive_Exon
m6AIP_SySy_peak_1131a	Constitutive_Exon
m6AIP_SySy_peak_1131b	Constitutive_Exon
m6AIP_SySy_peak_1132b	Constitutive_Exon
m6AIP_SySy_peak_1132c	Constitutive_Exon
m6AIP_SySy_peak_1134	Constitutive_Exon
m6AIP_SySy_peak_1136a	Constitutive_Exon
m6AIP_SySy_peak_1136b	Constitutive_Exon
m6AIP_SySy_peak_1137	Constitutive_Exon
m6AIP_SySy_peak_1139	Constitutive_Exon
m6AIP_SySy_peak_1140a	Constitutive_Exon
m6AIP_SySy_peak_1140b	Constitutive_Exon
m6AIP_SySy_peak_1141	Constitutive_Exon
m6AIP_SySy_peak_1143a	Constitutive_Exon
m6AIP_SySy_peak_1143b	Constitutive_Exon
m6AIP_SySy_peak_1146a	Constitutive_Exon
m6AIP_SySy_peak_1146b	Constitutive_Exon
m6AIP_SySy_peak_1149a	Alternative_ExonIntron
m6AIP_SySy_peak_1152a	Constitutive_Exon
m6AIP_SySy_peak_1152b	Constitutive_Exon
m6AIP_SySy_peak_1154	Constitutive_Exon
m6AIP_SySy_peak_1155	Constitutive_Exon
m6AIP_SySy_peak_1157	Constitutive_Exon
m6AIP_SySy_peak_1158	Constitutive_Exon
m6AIP_SySy_peak_1159	Constitutive_Exon
m6AIP_SySy_peak_1163	Constitutive_Exon
m6AIP_SySy_peak_1166a	Constitutive_Exon
m6AIP_SySy_peak_1166b	Constitutive_Exon
m6AIP_SySy_peak_1168	Constitutive_Exon
m6AIP_SySy_peak_1169	Constitutive_Exon
m6AIP_SySy_peak_1170a	Constitutive_Exon
m6AIP_SySy_peak_1170b	Constitutive_Exon
m6AIP_SySy_peak_1171	Constitutive_Exon
m6AIP_SySy_peak_1179	Constitutive_Exon
m6AIP_SySy_peak_1183	Constitutive_Exon
m6AIP_SySy_peak_1184a	Constitutive_Exon
m6AIP_SySy_peak_1184b	Constitutive_Exon
m6AIP_SySy_peak_1186b	Constitutive_Exon
m6AIP_SySy_peak_1186c	Constitutive_Exon
m6AIP_SySy_peak_1189a	Alternative_ExonIntron
m6AIP_SySy_peak_1189b	Alternative_ExonIntron
m6AIP_SySy_peak_1192a	Constitutive_Exon
m6AIP_SySy_peak_1192b	Constitutive_Exon
m6AIP_SySy_peak_1192c	Constitutive_Exon
m6AIP_SySy_peak_1193a	Constitutive_Exon
m6AIP_SySy_peak_1193b	Constitutive_Exon
m6AIP_SySy_peak_1193c	Constitutive_Exon
m6AIP_SySy_peak_1196	Constitutive_Exon
m6AIP_SySy_peak_1200b	Constitutive_Exon
m6AIP_SySy_peak_1200c	Constitutive_Exon
m6AIP_SySy_peak_1202a	Constitutive_Exon
m6AIP_SySy_peak_1202b	Constitutive_Exon
m6AIP_SySy_peak_1206a	Constitutive_Exon
m6AIP_SySy_peak_1206b	Constitutive_Exon
m6AIP_SySy_peak_1209	Constitutive_Exon
m6AIP_SySy_peak_1210	Constitutive_Exon
m6AIP_SySy_peak_1212	Constitutive_Exon
m6AIP_SySy_peak_1213a	Constitutive_Exon
m6AIP_SySy_peak_1213b	Constitutive_Exon
m6AIP_SySy_peak_1213c	Constitutive_Exon
m6AIP_SySy_peak_1214	Constitutive_Exon
m6AIP_SySy_peak_1216a	Constitutive_Exon
m6AIP_SySy_peak_1216b	Constitutive_Exon
m6AIP_SySy_peak_1218a	Constitutive_Exon
m6AIP_SySy_peak_1219	Constitutive_Exon
m6AIP_SySy_peak_1223a	Alternative_ExonIntron
m6AIP_SySy_peak_1223b	Alternative_ExonIntron
m6AIP_SySy_peak_1227b	Alternative_ExonIntron
m6AIP_SySy_peak_1227c	Alternative_ExonIntron
m6AIP_SySy_peak_1227d	Alternative_ExonIntron
m6AIP_SySy_peak_1234	Constitutive_Exon
m6AIP_SySy_peak_1236b	Constitutive_Exon
m6AIP_SySy_peak_1240a	Constitutive_Exon
m6AIP_SySy_peak_1240b	Constitutive_Exon
m6AIP_SySy_peak_1240c	Constitutive_Exon
m6AIP_SySy_peak_1242	Constitutive_Exon
m6AIP_SySy_peak_1244	Constitutive_Exon
m6AIP_SySy_peak_1246	Alternative_ExonIntron
m6AIP_SySy_peak_1247	Alternative_ExonIntron
m6AIP_SySy_peak_1248	Alternative_ExonIntron
m6AIP_SySy_peak_1250a	Constitutive_Exon
m6AIP_SySy_peak_1250b	Constitutive_Exon
m6AIP_SySy_peak_1251	Constitutive_Exon
m6AIP_SySy_peak_1252	Constitutive_Exon
m6AIP_SySy_peak_1253	Constitutive_Exon
m6AIP_SySy_peak_1254	Constitutive_Exon
m6AIP_SySy_peak_1255b	Constitutive_Exon
m6AIP_SySy_peak_1258	Constitutive_Exon
m6AIP_SySy_peak_1261	Constitutive_Exon
m6AIP_SySy_peak_1264d	Constitutive_Exon
m6AIP_SySy_peak_1264e	Constitutive_Exon
m6AIP_SySy_peak_1265	Constitutive_Exon
m6AIP_SySy_peak_1268a	Constitutive_Exon
m6AIP_SySy_peak_1268b	Constitutive_Exon
m6AIP_SySy_peak_1272	Alternative_ExonIntron
m6AIP_SySy_peak_1274	Constitutive_Exon
m6AIP_SySy_peak_1277b	Constitutive_Exon
m6AIP_SySy_peak_1278a	Constitutive_Exon
m6AIP_SySy_peak_1278b	Constitutive_Exon
m6AIP_SySy_peak_1279	Constitutive_Exon
m6AIP_SySy_peak_1280	Constitutive_Exon
m6AIP_SySy_peak_1282	Constitutive_Exon
m6AIP_SySy_peak_1283a	Constitutive_Exon
m6AIP_SySy_peak_1283b	Constitutive_Exon
m6AIP_SySy_peak_1285a	Constitutive_Exon
m6AIP_SySy_peak_1285b	Constitutive_Exon
m6AIP_SySy_peak_1286	Constitutive_Exon
m6AIP_SySy_peak_1289	Constitutive_Exon
m6AIP_SySy_peak_1290a	Constitutive_Exon
m6AIP_SySy_peak_1290b	Constitutive_Exon
m6AIP_SySy_peak_1290c	Constitutive_Exon
m6AIP_SySy_peak_1292	Constitutive_Exon
m6AIP_SySy_peak_1293b	Constitutive_Exon
m6AIP_SySy_peak_1293c	Constitutive_Exon
m6AIP_SySy_peak_1295a	Constitutive_Exon
m6AIP_SySy_peak_1295b	Constitutive_Exon
m6AIP_SySy_peak_1295c	Constitutive_Exon
m6AIP_SySy_peak_1298c	Constitutive_Exon
m6AIP_SySy_peak_1300	Constitutive_Exon
m6AIP_SySy_peak_1303b	Constitutive_Exon
m6AIP_SySy_peak_1303c	Constitutive_Exon
m6AIP_SySy_peak_1303d	Constitutive_Exon
m6AIP_SySy_peak_1304c	Constitutive_Exon
m6AIP_SySy_peak_1305	Constitutive_Exon
m6AIP_SySy_peak_1308b	Constitutive_Exon
m6AIP_SySy_peak_1309	Constitutive_Exon
m6AIP_SySy_peak_1310	Constitutive_Exon
m6AIP_SySy_peak_1311	Constitutive_Exon
m6AIP_SySy_peak_1312	Constitutive_Exon
m6AIP_SySy_peak_1313	Constitutive_Exon
m6AIP_SySy_peak_1315	Constitutive_Exon
m6AIP_SySy_peak_1317	Constitutive_Exon
m6AIP_SySy_peak_1318a	Constitutive_Exon
m6AIP_SySy_peak_1319b	Constitutive_Exon
m6AIP_SySy_peak_1319c	Constitutive_Exon
m6AIP_SySy_peak_1320a	Constitutive_Exon
m6AIP_SySy_peak_1320b	Constitutive_Exon
m6AIP_SySy_peak_1321c	Constitutive_Exon
m6AIP_SySy_peak_1321d	Constitutive_Exon
m6AIP_SySy_peak_1325	Constitutive_Exon
m6AIP_SySy_peak_1326	Constitutive_Exon
m6AIP_SySy_peak_1328	Alternative_ExonIntron
m6AIP_SySy_peak_1329	Constitutive_Exon
m6AIP_SySy_peak_1330	Constitutive_Exon
m6AIP_SySy_peak_1331	Constitutive_Exon
m6AIP_SySy_peak_1333	Constitutive_Exon
m6AIP_SySy_peak_1339a	Constitutive_Exon
m6AIP_SySy_peak_1339b	Constitutive_Exon
m6AIP_SySy_peak_1342a	Constitutive_Exon
m6AIP_SySy_peak_1342b	Constitutive_Exon
m6AIP_SySy_peak_1343	Constitutive_Exon
m6AIP_SySy_peak_1345	Constitutive_Exon
m6AIP_SySy_peak_1346b	Alternative_ExonIntron
m6AIP_SySy_peak_1347	Constitutive_Exon
m6AIP_SySy_peak_1349a	Constitutive_Exon
m6AIP_SySy_peak_1349b	Constitutive_Exon
m6AIP_SySy_peak_1352	Constitutive_Exon
m6AIP_SySy_peak_1353a	Constitutive_Exon
m6AIP_SySy_peak_1353b	Constitutive_Exon
m6AIP_SySy_peak_1354a	Constitutive_Exon
m6AIP_SySy_peak_1354b	Constitutive_Exon
m6AIP_SySy_peak_1362a	Constitutive_Exon
m6AIP_SySy_peak_1362b	Constitutive_Exon
m6AIP_SySy_peak_1362c	Constitutive_Exon
m6AIP_SySy_peak_1362d	Constitutive_Exon
m6AIP_SySy_peak_1362e	Constitutive_Exon
m6AIP_SySy_peak_1362f	Constitutive_Exon
m6AIP_SySy_peak_1362g	Constitutive_Exon
m6AIP_SySy_peak_1363a	Constitutive_Exon
m6AIP_SySy_peak_1363b	Constitutive_Exon
m6AIP_SySy_peak_1363c	Constitutive_Exon
m6AIP_SySy_peak_1370	Constitutive_Exon
m6AIP_SySy_peak_1373a	Constitutive_Exon
m6AIP_SySy_peak_1373b	Constitutive_Exon
m6AIP_SySy_peak_1373c	Constitutive_Exon
m6AIP_SySy_peak_1377c	Constitutive_Exon
m6AIP_SySy_peak_1378	Constitutive_Exon
m6AIP_SySy_peak_1382a	Constitutive_Exon
m6AIP_SySy_peak_1382b	Constitutive_Exon
m6AIP_SySy_peak_1382c	Constitutive_Exon
m6AIP_SySy_peak_1383	Constitutive_Exon
m6AIP_SySy_peak_1393a	Constitutive_Exon
m6AIP_SySy_peak_1395	Constitutive_Exon
m6AIP_SySy_peak_1396b	Constitutive_Exon
m6AIP_SySy_peak_1400c	Constitutive_Exon
m6AIP_SySy_peak_1401a	Constitutive_Exon
m6AIP_SySy_peak_1401b	Constitutive_Exon
m6AIP_SySy_peak_1401c	Constitutive_Exon
m6AIP_SySy_peak_1402	Constitutive_Exon
m6AIP_SySy_peak_1403	Constitutive_Exon
m6AIP_SySy_peak_1404a	Constitutive_Exon
m6AIP_SySy_peak_1405	Constitutive_Exon
m6AIP_SySy_peak_1406	Constitutive_Exon
m6AIP_SySy_peak_1408	Constitutive_Exon
m6AIP_SySy_peak_1409a	Constitutive_Exon
m6AIP_SySy_peak_1412	Constitutive_Exon
m6AIP_SySy_peak_1413	Constitutive_Exon
m6AIP_SySy_peak_1418b	Constitutive_Exon
m6AIP_SySy_peak_1423a	Constitutive_Exon
m6AIP_SySy_peak_1423b	Constitutive_Exon
m6AIP_SySy_peak_1423c	Constitutive_Exon
m6AIP_SySy_peak_1425	Constitutive_Exon
m6AIP_SySy_peak_1432	Constitutive_Exon
m6AIP_SySy_peak_1433a	Constitutive_Exon
m6AIP_SySy_peak_1433b	Constitutive_Exon
m6AIP_SySy_peak_1433c	Constitutive_Exon
m6AIP_SySy_peak_1434	Constitutive_Exon
m6AIP_SySy_peak_1435a	Constitutive_Exon
m6AIP_SySy_peak_1435b	Constitutive_Exon
m6AIP_SySy_peak_1438	Alternative_ExonIntron
m6AIP_SySy_peak_1440b	Constitutive_Exon
m6AIP_SySy_peak_1441	Constitutive_Exon
m6AIP_SySy_peak_1444	Constitutive_Exon
m6AIP_SySy_peak_1445a	Constitutive_Exon
m6AIP_SySy_peak_1445b	Constitutive_Exon
m6AIP_SySy_peak_1447	Constitutive_Exon
m6AIP_SySy_peak_1449	Constitutive_Exon
m6AIP_SySy_peak_1450	Constitutive_Exon
m6AIP_SySy_peak_1451	Constitutive_Exon
m6AIP_SySy_peak_1456	Constitutive_Exon
m6AIP_SySy_peak_1457a	Constitutive_Exon
m6AIP_SySy_peak_1457b	Constitutive_Exon
m6AIP_SySy_peak_1472	Alternative_ExonIntron
m6AIP_SySy_peak_1474	Constitutive_Exon
m6AIP_SySy_peak_1476	Constitutive_Exon
m6AIP_SySy_peak_1477	Constitutive_Exon
m6AIP_SySy_peak_1478a	Constitutive_Exon
m6AIP_SySy_peak_1478b	Alternative_ExonIntron
m6AIP_SySy_peak_1481a	Constitutive_Exon
m6AIP_SySy_peak_1481b	Constitutive_Exon
m6AIP_SySy_peak_1483	Constitutive_Exon
m6AIP_SySy_peak_1485	Alternative_ExonIntron
m6AIP_SySy_peak_1487	Constitutive_Exon
m6AIP_SySy_peak_1488a	Alternative_ExonIntron
m6AIP_SySy_peak_1488b	Alternative_ExonIntron
m6AIP_SySy_peak_1491	Constitutive_Exon
m6AIP_SySy_peak_1492b	Constitutive_Exon
m6AIP_SySy_peak_1493	Constitutive_Exon
m6AIP_SySy_peak_1494a	Alternative_ExonIntron
m6AIP_SySy_peak_1494b	Alternative_ExonIntron
m6AIP_SySy_peak_1494c	Alternative_ExonIntron
m6AIP_SySy_peak_1494d	Alternative_ExonIntron
m6AIP_SySy_peak_1494e	Alternative_ExonIntron
m6AIP_SySy_peak_1494f	Alternative_ExonIntron
m6AIP_SySy_peak_1502	Constitutive_Exon
m6AIP_SySy_peak_1504c	Constitutive_Exon
m6AIP_SySy_peak_1505a	Constitutive_Exon
m6AIP_SySy_peak_1505b	Constitutive_Exon
m6AIP_SySy_peak_1505c	Constitutive_Exon
m6AIP_SySy_peak_1505d	Constitutive_Exon
m6AIP_SySy_peak_1505e	Constitutive_Exon
m6AIP_SySy_peak_1507a	Constitutive_Exon
m6AIP_SySy_peak_1508	Constitutive_Exon
m6AIP_SySy_peak_1509	Constitutive_Exon
m6AIP_SySy_peak_1510a	Constitutive_Exon
m6AIP_SySy_peak_1510b	Constitutive_Exon
m6AIP_SySy_peak_1510c	Constitutive_Exon
m6AIP_SySy_peak_1510d	Constitutive_Exon
m6AIP_SySy_peak_1513a	Constitutive_Exon
m6AIP_SySy_peak_1513b	Constitutive_Exon
m6AIP_SySy_peak_1515b	Constitutive_Exon
m6AIP_SySy_peak_1515c	Constitutive_Exon
m6AIP_SySy_peak_1516	Constitutive_Exon
m6AIP_SySy_peak_1517a	Constitutive_Exon
m6AIP_SySy_peak_1517b	Constitutive_Exon
m6AIP_SySy_peak_1520	Constitutive_Exon
m6AIP_SySy_peak_1522	Constitutive_Exon
m6AIP_SySy_peak_1524a	Alternative_ExonIntron
m6AIP_SySy_peak_1524b	Alternative_ExonIntron
m6AIP_SySy_peak_1524c	Alternative_ExonIntron
m6AIP_SySy_peak_1526a	Constitutive_Exon
m6AIP_SySy_peak_1526b	Constitutive_Exon
m6AIP_SySy_peak_1528a	Constitutive_Exon
m6AIP_SySy_peak_1528b	Constitutive_Exon
m6AIP_SySy_peak_1532a	Constitutive_Exon
m6AIP_SySy_peak_1532b	Constitutive_Exon
m6AIP_SySy_peak_1536	Constitutive_Exon
m6AIP_SySy_peak_1543a	Constitutive_Exon
m6AIP_SySy_peak_1544a	Constitutive_Exon
m6AIP_SySy_peak_1544b	Constitutive_Exon
m6AIP_SySy_peak_1546	Constitutive_Exon
m6AIP_SySy_peak_1548	Constitutive_Exon
m6AIP_SySy_peak_1555	Alternative_ExonIntron
m6AIP_SySy_peak_1556b	Alternative_ExonIntron
m6AIP_SySy_peak_1563	Constitutive_Exon
m6AIP_SySy_peak_1567a	Constitutive_Exon
m6AIP_SySy_peak_1571	Constitutive_Exon
m6AIP_SySy_peak_1572	Constitutive_Exon
m6AIP_SySy_peak_1573	Constitutive_Exon
m6AIP_SySy_peak_1575a	Constitutive_Exon
m6AIP_SySy_peak_1575b	Constitutive_Exon
m6AIP_SySy_peak_1578c	Constitutive_Exon
m6AIP_SySy_peak_1578d	Constitutive_Exon
m6AIP_SySy_peak_1579	Constitutive_Exon
m6AIP_SySy_peak_1581	Constitutive_Exon
m6AIP_SySy_peak_1582b	Constitutive_Exon
m6AIP_SySy_peak_1585	Constitutive_Exon
m6AIP_SySy_peak_1586	Constitutive_Exon
m6AIP_SySy_peak_1587a	Constitutive_Exon
m6AIP_SySy_peak_1588	Constitutive_Exon
m6AIP_SySy_peak_1594a	Constitutive_Exon
m6AIP_SySy_peak_1595	Constitutive_Exon
m6AIP_SySy_peak_1596c	Alternative_ExonIntron
m6AIP_SySy_peak_1597a	Alternative_ExonIntron
m6AIP_SySy_peak_1597b	Alternative_ExonIntron
m6AIP_SySy_peak_1597c	Alternative_ExonIntron
m6AIP_SySy_peak_1597d	Alternative_ExonIntron
m6AIP_SySy_peak_1600	Constitutive_Exon
m6AIP_SySy_peak_1601b	Constitutive_Exon
m6AIP_SySy_peak_1606	Constitutive_Exon
m6AIP_SySy_peak_1610d	Constitutive_Exon
m6AIP_SySy_peak_1613	Constitutive_Exon
m6AIP_SySy_peak_1614	Constitutive_Exon
m6AIP_SySy_peak_1617a	Constitutive_Exon
m6AIP_SySy_peak_1617b	Constitutive_Exon
m6AIP_SySy_peak_1620	Constitutive_Exon
m6AIP_SySy_peak_1622	Constitutive_Exon
m6AIP_SySy_peak_1624b	Alternative_ExonIntron
m6AIP_SySy_peak_1624c	Alternative_ExonIntron
m6AIP_SySy_peak_1624d	Alternative_ExonIntron
m6AIP_SySy_peak_1624e	Alternative_ExonIntron
m6AIP_SySy_peak_1625	Constitutive_Exon
m6AIP_SySy_peak_1628a	Constitutive_Exon
m6AIP_SySy_peak_1628b	Constitutive_Exon
m6AIP_SySy_peak_1629	Constitutive_Exon
m6AIP_SySy_peak_1630c	Constitutive_Exon
m6AIP_SySy_peak_1633a	Constitutive_Exon
m6AIP_SySy_peak_1633b	Constitutive_Exon
m6AIP_SySy_peak_1634a	Constitutive_Exon
m6AIP_SySy_peak_1634b	Constitutive_Exon
m6AIP_SySy_peak_1635	Constitutive_Exon
m6AIP_SySy_peak_1640a	Constitutive_Exon
m6AIP_SySy_peak_1641a	Constitutive_Exon
m6AIP_SySy_peak_1641b	Constitutive_Exon
m6AIP_SySy_peak_1644	Constitutive_Exon
m6AIP_SySy_peak_1645	Constitutive_Exon
m6AIP_SySy_peak_1650a	Constitutive_Exon
m6AIP_SySy_peak_1650b	Constitutive_Exon
m6AIP_SySy_peak_1653	Constitutive_Exon
m6AIP_SySy_peak_1654	Constitutive_Exon
m6AIP_SySy_peak_1655	Alternative_ExonIntron
m6AIP_SySy_peak_1656a	Constitutive_Exon
m6AIP_SySy_peak_1656b	Constitutive_Exon
m6AIP_SySy_peak_1657a	Constitutive_Exon
m6AIP_SySy_peak_1657b	Constitutive_Exon
m6AIP_SySy_peak_1662	Alternative_ExonIntron
m6AIP_SySy_peak_1671	Constitutive_Exon
m6AIP_SySy_peak_1675	Constitutive_Exon
m6AIP_SySy_peak_1681	Constitutive_Exon
m6AIP_SySy_peak_1682a	Alternative_ExonIntron
m6AIP_SySy_peak_1682b	Alternative_ExonIntron
m6AIP_SySy_peak_1682c	Alternative_ExonIntron
m6AIP_SySy_peak_1683	Constitutive_Exon
m6AIP_SySy_peak_1684	Constitutive_Exon
m6AIP_SySy_peak_1687a	Constitutive_Exon
m6AIP_SySy_peak_1687b	Constitutive_Exon
m6AIP_SySy_peak_1687c	Constitutive_Exon
m6AIP_SySy_peak_1688	Constitutive_Exon
m6AIP_SySy_peak_1690	Constitutive_Exon
m6AIP_SySy_peak_1695a	Constitutive_Exon
m6AIP_SySy_peak_1695b	Constitutive_Exon
m6AIP_SySy_peak_1697	Constitutive_Exon
m6AIP_SySy_peak_1700	Constitutive_Exon
m6AIP_SySy_peak_1703a	Alternative_ExonIntron
m6AIP_SySy_peak_1704	Alternative_ExonIntron
m6AIP_SySy_peak_1705	Alternative_ExonIntron
m6AIP_SySy_peak_1715	Constitutive_Exon
m6AIP_SySy_peak_1722	Constitutive_Exon
m6AIP_SySy_peak_1724	Constitutive_Exon
m6AIP_SySy_peak_1730b	Constitutive_Exon
m6AIP_SySy_peak_1730c	Constitutive_Exon
m6AIP_SySy_peak_1730d	Constitutive_Exon
m6AIP_SySy_peak_1730e	Constitutive_Exon
m6AIP_SySy_peak_1730f	Constitutive_Exon
m6AIP_SySy_peak_1730g	Constitutive_Exon
m6AIP_SySy_peak_1732	Alternative_ExonIntron
m6AIP_SySy_peak_1735	Constitutive_Exon
m6AIP_SySy_peak_1739	Constitutive_Exon
m6AIP_SySy_peak_1743	Constitutive_Exon
m6AIP_SySy_peak_1745	Constitutive_Exon
m6AIP_SySy_peak_1748	Constitutive_Exon
m6AIP_SySy_peak_1749	Alternative_ExonIntron
m6AIP_SySy_peak_1750	Constitutive_Exon
m6AIP_SySy_peak_1751	Constitutive_Exon
m6AIP_SySy_peak_1753	Alternative_ExonIntron
m6AIP_SySy_peak_1755a	Constitutive_Exon
m6AIP_SySy_peak_1755b	Constitutive_Exon
m6AIP_SySy_peak_1755c	Constitutive_Exon
m6AIP_SySy_peak_1755e	Constitutive_Exon
m6AIP_SySy_peak_1755f	Constitutive_Exon
m6AIP_SySy_peak_1757	Constitutive_Exon
m6AIP_SySy_peak_1763	Constitutive_Exon
m6AIP_SySy_peak_1765a	Constitutive_Exon
m6AIP_SySy_peak_1768a	Constitutive_Exon
m6AIP_SySy_peak_1768b	Constitutive_Exon
m6AIP_SySy_peak_1769	Constitutive_Exon
m6AIP_SySy_peak_1771	Constitutive_Exon
m6AIP_SySy_peak_1772	Constitutive_Exon
m6AIP_SySy_peak_1779a	Constitutive_Exon
m6AIP_SySy_peak_1780	Constitutive_Exon
m6AIP_SySy_peak_1781	Constitutive_Exon
m6AIP_SySy_peak_1792b	Constitutive_Exon
m6AIP_SySy_peak_1793	Constitutive_Exon
m6AIP_SySy_peak_1796	Constitutive_Exon
m6AIP_SySy_peak_1798b	Constitutive_Exon
m6AIP_SySy_peak_1800a	Constitutive_Exon
m6AIP_SySy_peak_1800b	Constitutive_Exon
m6AIP_SySy_peak_1802	Alternative_ExonIntron
m6AIP_SySy_peak_1805	Alternative_ExonIntron
m6AIP_SySy_peak_1806	Alternative_ExonIntron
m6AIP_SySy_peak_1807a	Constitutive_Exon
m6AIP_SySy_peak_1807b	Constitutive_Exon
m6AIP_SySy_peak_1808	Constitutive_Exon
m6AIP_SySy_peak_1810	Constitutive_Exon
m6AIP_SySy_peak_1811	Constitutive_Exon
m6AIP_SySy_peak_1821b	Constitutive_Exon
m6AIP_SySy_peak_1821c	Constitutive_Exon
m6AIP_SySy_peak_1829	Constitutive_Exon
m6AIP_SySy_peak_1832a	Constitutive_Exon
m6AIP_SySy_peak_1832b	Constitutive_Exon
m6AIP_SySy_peak_1835	Constitutive_Exon
m6AIP_SySy_peak_1836a	Constitutive_Exon
m6AIP_SySy_peak_1836b	Alternative_ExonIntron
m6AIP_SySy_peak_1836c	Alternative_ExonIntron
m6AIP_SySy_peak_1837b	Alternative_ExonIntron
m6AIP_SySy_peak_1843	Constitutive_Exon
m6AIP_SySy_peak_1844	Constitutive_Exon
m6AIP_SySy_peak_1845	Constitutive_Exon
m6AIP_SySy_peak_1847	Constitutive_Exon
m6AIP_SySy_peak_1850	Constitutive_Exon
m6AIP_SySy_peak_1851	Constitutive_Exon
m6AIP_SySy_peak_1852c	Constitutive_Exon
m6AIP_SySy_peak_1853a	Constitutive_Exon
m6AIP_SySy_peak_1853b	Constitutive_Exon
m6AIP_SySy_peak_1854	Constitutive_Exon
m6AIP_SySy_peak_1856	Constitutive_Exon
m6AIP_SySy_peak_1857	Alternative_ExonIntron
m6AIP_SySy_peak_1858a	Constitutive_Exon
m6AIP_SySy_peak_1858b	Constitutive_Exon
m6AIP_SySy_peak_1860a	Alternative_ExonIntron
m6AIP_SySy_peak_1860b	Alternative_ExonIntron
m6AIP_SySy_peak_1861	Constitutive_Exon
m6AIP_SySy_peak_1863	Constitutive_Exon
m6AIP_SySy_peak_1864a	Constitutive_Exon
m6AIP_SySy_peak_1864b	Constitutive_Exon
m6AIP_SySy_peak_1865a	Constitutive_Exon
m6AIP_SySy_peak_1865b	Constitutive_Exon
m6AIP_SySy_peak_1869b	Constitutive_Exon
m6AIP_SySy_peak_1869c	Constitutive_Exon
m6AIP_SySy_peak_1872	Constitutive_Exon
m6AIP_SySy_peak_1873a	Constitutive_Exon
m6AIP_SySy_peak_1873b	Constitutive_Exon
m6AIP_SySy_peak_1882	Constitutive_Exon
m6AIP_SySy_peak_1883	Constitutive_Exon
m6AIP_SySy_peak_1884a	Constitutive_Exon
m6AIP_SySy_peak_1885a	Constitutive_Exon
m6AIP_SySy_peak_1885d	Constitutive_Exon
m6AIP_SySy_peak_1890a	Constitutive_Exon
m6AIP_SySy_peak_1890b	Constitutive_Exon
m6AIP_SySy_peak_1892	Constitutive_Exon
m6AIP_SySy_peak_1894	Constitutive_Exon
m6AIP_SySy_peak_1898	Constitutive_Exon
m6AIP_SySy_peak_1900a	Constitutive_Exon
m6AIP_SySy_peak_1900b	Constitutive_Exon
m6AIP_SySy_peak_1904	Alternative_ExonIntron
m6AIP_SySy_peak_1905	Alternative_ExonIntron
m6AIP_SySy_peak_1906b	Constitutive_Exon
m6AIP_SySy_peak_1909	Alternative_ExonIntron
m6AIP_SySy_peak_1910a	Constitutive_Exon
m6AIP_SySy_peak_1910b	Constitutive_Exon
m6AIP_SySy_peak_1910c	Constitutive_Exon
m6AIP_SySy_peak_1911a	Constitutive_Exon
m6AIP_SySy_peak_1911b	Constitutive_Exon
m6AIP_SySy_peak_1912	Alternative_ExonIntron
m6AIP_SySy_peak_1915	Alternative_ExonIntron
m6AIP_SySy_peak_1924b	Alternative_ExonIntron
m6AIP_SySy_peak_1924c	Alternative_ExonIntron
m6AIP_SySy_peak_1925a	Constitutive_Exon
m6AIP_SySy_peak_1925b	Constitutive_Exon
m6AIP_SySy_peak_1925c	Constitutive_Exon
m6AIP_SySy_peak_1925d	Constitutive_Exon
m6AIP_SySy_peak_1929	Constitutive_Exon
m6AIP_SySy_peak_1932	Alternative_ExonIntron
m6AIP_SySy_peak_1935	Constitutive_Exon
m6AIP_SySy_peak_1936	Alternative_ExonIntron
m6AIP_SySy_peak_1937a	Constitutive_Exon
m6AIP_SySy_peak_1937b	Constitutive_Exon
m6AIP_SySy_peak_1939a	Constitutive_Exon
m6AIP_SySy_peak_1939b	Constitutive_Exon
m6AIP_SySy_peak_1940b	Constitutive_Exon
m6AIP_SySy_peak_1942	Constitutive_Exon
m6AIP_SySy_peak_1943c	Constitutive_Exon
m6AIP_SySy_peak_1944	Constitutive_Exon
m6AIP_SySy_peak_1945	Constitutive_Exon
m6AIP_SySy_peak_1946a	Constitutive_Exon
m6AIP_SySy_peak_1946b	Alternative_ExonIntron
m6AIP_SySy_peak_1948	Constitutive_Exon
m6AIP_SySy_peak_1952a	Constitutive_Exon
m6AIP_SySy_peak_1952b	Constitutive_Exon
m6AIP_SySy_peak_1953a	Alternative_ExonIntron
m6AIP_SySy_peak_1953b	Alternative_ExonIntron
m6AIP_SySy_peak_1955	Constitutive_Exon
m6AIP_SySy_peak_1965	Constitutive_Exon
m6AIP_SySy_peak_1966d	Constitutive_Exon
m6AIP_SySy_peak_1966e	Constitutive_Exon
m6AIP_SySy_peak_1967	Constitutive_Exon
m6AIP_SySy_peak_1968a	Constitutive_Exon
m6AIP_SySy_peak_1971a	Constitutive_Exon
m6AIP_SySy_peak_1974b	Constitutive_Exon
m6AIP_SySy_peak_1976	Alternative_ExonIntron
m6AIP_SySy_peak_1977	Alternative_ExonIntron
m6AIP_SySy_peak_1984	Constitutive_Exon
m6AIP_SySy_peak_1987	Constitutive_Exon
m6AIP_SySy_peak_1988	Constitutive_Exon
m6AIP_SySy_peak_1989	Constitutive_Exon
m6AIP_SySy_peak_1993a	Constitutive_Exon
m6AIP_SySy_peak_1993b	Constitutive_Exon
m6AIP_SySy_peak_1993c	Constitutive_Exon
m6AIP_SySy_peak_1995	Constitutive_Exon
m6AIP_SySy_peak_1996	Constitutive_Exon
m6AIP_SySy_peak_1997	Constitutive_Exon
m6AIP_SySy_peak_2000	Constitutive_Exon
m6AIP_SySy_peak_2001	Constitutive_Exon
m6AIP_SySy_peak_2002	Constitutive_Exon
m6AIP_SySy_peak_2013b	Constitutive_Exon
m6AIP_SySy_peak_2015	Constitutive_Exon
m6AIP_SySy_peak_2018	Constitutive_Exon
m6AIP_SySy_peak_2019a	Constitutive_Exon
m6AIP_SySy_peak_2019b	Constitutive_Exon
m6AIP_SySy_peak_2019c	Constitutive_Exon
m6AIP_SySy_peak_2022a	Constitutive_Exon
m6AIP_SySy_peak_2022b	Constitutive_Exon
m6AIP_SySy_peak_2022c	Constitutive_Exon
m6AIP_SySy_peak_2023b	Constitutive_Exon
m6AIP_SySy_peak_2023c	Constitutive_Exon
m6AIP_SySy_peak_2025b	Alternative_ExonIntron
m6AIP_SySy_peak_2028	Constitutive_Exon
m6AIP_SySy_peak_2030	Constitutive_Exon
m6AIP_SySy_peak_2034	Constitutive_Exon
m6AIP_SySy_peak_2035	Constitutive_Exon
m6AIP_SySy_peak_2039	Constitutive_Exon
m6AIP_SySy_peak_2042	Constitutive_Exon
m6AIP_SySy_peak_2043a	Constitutive_Exon
m6AIP_SySy_peak_2043b	Constitutive_Exon
m6AIP_SySy_peak_2044	Constitutive_Exon
m6AIP_SySy_peak_2045a	Constitutive_Exon
m6AIP_SySy_peak_2045b	Constitutive_Exon
m6AIP_SySy_peak_2055a	Constitutive_Exon
m6AIP_SySy_peak_2055b	Constitutive_Exon
m6AIP_SySy_peak_2055c	Constitutive_Exon
m6AIP_SySy_peak_2062	Constitutive_Exon
m6AIP_SySy_peak_2064	Constitutive_Exon
m6AIP_SySy_peak_2065a	Constitutive_Exon
m6AIP_SySy_peak_2065b	Constitutive_Exon
m6AIP_SySy_peak_2065c	Constitutive_Exon
m6AIP_SySy_peak_2065d	Constitutive_Exon
m6AIP_SySy_peak_2067	Constitutive_Exon
m6AIP_SySy_peak_2069	Constitutive_Exon
m6AIP_SySy_peak_2075	Constitutive_Exon
m6AIP_SySy_peak_2076	Constitutive_Exon
m6AIP_SySy_peak_2079	Constitutive_Exon
m6AIP_SySy_peak_2081a	Constitutive_Exon
m6AIP_SySy_peak_2081b	Constitutive_Exon
m6AIP_SySy_peak_2082	Constitutive_Exon
m6AIP_SySy_peak_2088b	Constitutive_Exon
m6AIP_SySy_peak_2091b	Constitutive_Exon
m6AIP_SySy_peak_2093b	Constitutive_Exon
m6AIP_SySy_peak_2094	Alternative_ExonIntron
m6AIP_SySy_peak_2095a	Alternative_ExonIntron
m6AIP_SySy_peak_2095b	Alternative_ExonIntron
m6AIP_SySy_peak_2096a	Alternative_ExonIntron
m6AIP_SySy_peak_2096b	Alternative_ExonIntron
m6AIP_SySy_peak_2097	Constitutive_Exon
m6AIP_SySy_peak_2098a	Constitutive_Exon
m6AIP_SySy_peak_2098b	Constitutive_Exon
m6AIP_SySy_peak_2099	Constitutive_Exon
m6AIP_SySy_peak_2100	Constitutive_Exon
m6AIP_SySy_peak_2103a	Constitutive_Exon
m6AIP_SySy_peak_2103b	Constitutive_Exon
m6AIP_SySy_peak_2104	Constitutive_Exon
m6AIP_SySy_peak_2105a	Constitutive_Exon
m6AIP_SySy_peak_2105b	Constitutive_Exon
m6AIP_SySy_peak_2106a	Constitutive_Exon
m6AIP_SySy_peak_2106b	Constitutive_Exon
m6AIP_SySy_peak_2106c	Constitutive_Exon
m6AIP_SySy_peak_2107a	Constitutive_Exon
m6AIP_SySy_peak_2107b	Constitutive_Exon
m6AIP_SySy_peak_2111a	Constitutive_Exon
m6AIP_SySy_peak_2111b	Constitutive_Exon
m6AIP_SySy_peak_2112	Constitutive_Exon
m6AIP_SySy_peak_2115a	Constitutive_Exon
m6AIP_SySy_peak_2117	Constitutive_Exon
m6AIP_SySy_peak_2118a	Constitutive_Exon
m6AIP_SySy_peak_2118b	Constitutive_Exon
m6AIP_SySy_peak_2119a	Constitutive_Exon
m6AIP_SySy_peak_2119b	Constitutive_Exon
m6AIP_SySy_peak_2120d	Alternative_ExonIntron
m6AIP_SySy_peak_2125b	Constitutive_Exon
m6AIP_SySy_peak_2125c	Constitutive_Exon
m6AIP_SySy_peak_2127b	Constitutive_Exon
m6AIP_SySy_peak_2128b	Alternative_ExonIntron
m6AIP_SySy_peak_2131	Constitutive_Exon
m6AIP_SySy_peak_2132	Constitutive_Exon
m6AIP_SySy_peak_2133	Alternative_ExonIntron
m6AIP_SySy_peak_2134	Alternative_ExonIntron
m6AIP_SySy_peak_2136	Constitutive_Exon
m6AIP_SySy_peak_2137b	Constitutive_Exon
m6AIP_SySy_peak_2139a	Constitutive_Exon
m6AIP_SySy_peak_2139b	Constitutive_Exon
m6AIP_SySy_peak_2141a	Constitutive_Exon
m6AIP_SySy_peak_2141b	Constitutive_Exon
m6AIP_SySy_peak_2142a	Constitutive_Exon
m6AIP_SySy_peak_2142b	Constitutive_Exon
m6AIP_SySy_peak_2143	Constitutive_Exon
m6AIP_SySy_peak_2147a	Constitutive_Exon
m6AIP_SySy_peak_2147b	Constitutive_Exon
m6AIP_SySy_peak_2147c	Constitutive_Exon
m6AIP_SySy_peak_2148a	Constitutive_Exon
m6AIP_SySy_peak_2148b	Constitutive_Exon
m6AIP_SySy_peak_2148c	Constitutive_Exon
m6AIP_SySy_peak_2148d	Constitutive_Exon
m6AIP_SySy_peak_2151	Constitutive_Exon
m6AIP_SySy_peak_2153	Constitutive_Exon
m6AIP_SySy_peak_2157	Alternative_ExonIntron
m6AIP_SySy_peak_2158	Constitutive_Exon
m6AIP_SySy_peak_2159a	Constitutive_Exon
m6AIP_SySy_peak_2159b	Constitutive_Exon
m6AIP_SySy_peak_2166	Constitutive_Exon
m6AIP_SySy_peak_2167	Constitutive_Exon
m6AIP_SySy_peak_2168a	Constitutive_Exon
m6AIP_SySy_peak_2168b	Constitutive_Exon
m6AIP_SySy_peak_2168c	Constitutive_Exon
m6AIP_SySy_peak_2169	Constitutive_Exon
m6AIP_SySy_peak_2170	Constitutive_Exon
m6AIP_SySy_peak_2171	Constitutive_Exon
m6AIP_SySy_peak_2173a	Alternative_ExonIntron
m6AIP_SySy_peak_2179b	Constitutive_Exon
m6AIP_SySy_peak_2179c	Constitutive_Exon
m6AIP_SySy_peak_2181	Constitutive_Exon
m6AIP_SySy_peak_2182b	Constitutive_Exon
m6AIP_SySy_peak_2183	Constitutive_Exon
m6AIP_SySy_peak_2185	Constitutive_Exon
m6AIP_SySy_peak_2186	Constitutive_Exon
m6AIP_SySy_peak_2187a	Alternative_ExonIntron
m6AIP_SySy_peak_2187b	Alternative_ExonIntron
m6AIP_SySy_peak_2190	Constitutive_Exon
m6AIP_SySy_peak_2194	Constitutive_Exon
m6AIP_SySy_peak_2195a	Constitutive_Exon
m6AIP_SySy_peak_2195b	Constitutive_Exon
m6AIP_SySy_peak_2196a	Constitutive_Exon
m6AIP_SySy_peak_2196b	Constitutive_Exon
m6AIP_SySy_peak_2203	Constitutive_Exon
m6AIP_SySy_peak_2207	Constitutive_Exon
m6AIP_SySy_peak_2216	Constitutive_Exon
m6AIP_SySy_peak_2218a	Constitutive_Exon
m6AIP_SySy_peak_2218b	Constitutive_Exon
m6AIP_SySy_peak_2219a	Constitutive_Exon
m6AIP_SySy_peak_2221a	Constitutive_Exon
m6AIP_SySy_peak_2221b	Constitutive_Exon
m6AIP_SySy_peak_2221c	Constitutive_Exon
m6AIP_SySy_peak_2232a	Constitutive_Exon
m6AIP_SySy_peak_2232b	Constitutive_Exon
m6AIP_SySy_peak_2239	Constitutive_Exon
m6AIP_SySy_peak_2242b	Constitutive_Exon
m6AIP_SySy_peak_2243a	Constitutive_Exon
m6AIP_SySy_peak_2243b	Constitutive_Exon
m6AIP_SySy_peak_2246	Constitutive_Exon
m6AIP_SySy_peak_2247	Constitutive_Exon
m6AIP_SySy_peak_2249	Alternative_ExonIntron
m6AIP_SySy_peak_2252b	Constitutive_Exon
m6AIP_SySy_peak_2253	Constitutive_Exon
m6AIP_SySy_peak_2254	Constitutive_Exon
m6AIP_SySy_peak_2257a	Constitutive_Exon
m6AIP_SySy_peak_2257b	Constitutive_Exon
m6AIP_SySy_peak_2258a	Constitutive_Exon
m6AIP_SySy_peak_2258b	Constitutive_Exon
m6AIP_SySy_peak_2260a	Constitutive_Exon
m6AIP_SySy_peak_2260b	Constitutive_Exon
m6AIP_SySy_peak_2262b	Constitutive_Exon
m6AIP_SySy_peak_2265	Constitutive_Exon
m6AIP_SySy_peak_2266	Constitutive_Exon
m6AIP_SySy_peak_2267a	Constitutive_Exon
m6AIP_SySy_peak_2267b	Constitutive_Exon
m6AIP_SySy_peak_2269	Constitutive_Exon
m6AIP_SySy_peak_2272c	Constitutive_Exon
m6AIP_SySy_peak_2273c	Constitutive_Exon
m6AIP_SySy_peak_2276a	Constitutive_Exon
m6AIP_SySy_peak_2280a	Constitutive_Exon
m6AIP_SySy_peak_2280b	Constitutive_Exon
m6AIP_SySy_peak_2286a	Constitutive_Exon
m6AIP_SySy_peak_2286b	Constitutive_Exon
m6AIP_SySy_peak_2294	Constitutive_Exon
m6AIP_SySy_peak_2295b	Constitutive_Exon
m6AIP_SySy_peak_2295c	Constitutive_Exon
m6AIP_SySy_peak_2296	Constitutive_Exon
m6AIP_SySy_peak_2298	Constitutive_Exon
m6AIP_SySy_peak_2300	Alternative_ExonIntron
m6AIP_SySy_peak_2302a	Constitutive_Exon
m6AIP_SySy_peak_2303	Constitutive_Exon
m6AIP_SySy_peak_2307a	Alternative_ExonIntron
m6AIP_SySy_peak_2307b	Alternative_ExonIntron
m6AIP_SySy_peak_2308	Constitutive_Exon
m6AIP_SySy_peak_2310	Constitutive_Exon
m6AIP_SySy_peak_2312b	Constitutive_Exon
m6AIP_SySy_peak_2312c	Constitutive_Exon
m6AIP_SySy_peak_2313a	Constitutive_Exon
m6AIP_SySy_peak_2313b	Constitutive_Exon
m6AIP_SySy_peak_2313c	Constitutive_Exon
m6AIP_SySy_peak_2313d	Constitutive_Exon
m6AIP_SySy_peak_2313e	Constitutive_Exon
m6AIP_SySy_peak_2314a	Constitutive_Exon
m6AIP_SySy_peak_2314b	Constitutive_Exon
m6AIP_SySy_peak_2314c	Constitutive_Exon
m6AIP_SySy_peak_2315	Constitutive_Exon
m6AIP_SySy_peak_2317a	Constitutive_Exon
m6AIP_SySy_peak_2317b	Constitutive_Exon
m6AIP_SySy_peak_2318a	Constitutive_Exon
m6AIP_SySy_peak_2318b	Constitutive_Exon
m6AIP_SySy_peak_2319a	Constitutive_Exon
m6AIP_SySy_peak_2319b	Constitutive_Exon
m6AIP_SySy_peak_2320	Constitutive_Exon
m6AIP_SySy_peak_2321	Constitutive_Exon
m6AIP_SySy_peak_2322	Constitutive_Exon
m6AIP_SySy_peak_2323a	Constitutive_Exon
m6AIP_SySy_peak_2323b	Constitutive_Exon
m6AIP_SySy_peak_2324	Constitutive_Exon
m6AIP_SySy_peak_2326	Constitutive_Exon
m6AIP_SySy_peak_2327	Constitutive_Exon
m6AIP_SySy_peak_2328	Constitutive_Exon
m6AIP_SySy_peak_2330	Alternative_ExonIntron
m6AIP_SySy_peak_2331	Constitutive_Exon
m6AIP_SySy_peak_2332	Constitutive_Exon
m6AIP_SySy_peak_2335	Constitutive_Exon
m6AIP_SySy_peak_2336	Alternative_ExonIntron
m6AIP_SySy_peak_2338	Constitutive_Exon
m6AIP_SySy_peak_2343a	Constitutive_Exon
m6AIP_SySy_peak_2343b	Constitutive_Exon
m6AIP_SySy_peak_2348	Constitutive_Exon
m6AIP_SySy_peak_2350	Constitutive_Exon
m6AIP_SySy_peak_2352b	Constitutive_Exon
m6AIP_SySy_peak_2358	Constitutive_Exon
m6AIP_SySy_peak_2359	Constitutive_Exon
m6AIP_SySy_peak_2362	Constitutive_Exon
m6AIP_SySy_peak_2363a	Constitutive_Exon
m6AIP_SySy_peak_2363b	Constitutive_Exon
m6AIP_SySy_peak_2365	Constitutive_Exon
m6AIP_SySy_peak_2367a	Constitutive_Exon
m6AIP_SySy_peak_2367b	Constitutive_Exon
m6AIP_SySy_peak_2368	Constitutive_Exon
m6AIP_SySy_peak_2369a	Alternative_ExonIntron
m6AIP_SySy_peak_2369b	Alternative_ExonIntron
m6AIP_SySy_peak_2369c	Alternative_ExonIntron
m6AIP_SySy_peak_2370a	Alternative_ExonIntron
m6AIP_SySy_peak_2370b	Alternative_ExonIntron
m6AIP_SySy_peak_2370c	Alternative_ExonIntron
m6AIP_SySy_peak_2371	Alternative_ExonIntron
m6AIP_SySy_peak_2372	Constitutive_Exon
m6AIP_SySy_peak_2373	Constitutive_Exon
m6AIP_SySy_peak_2377	Constitutive_Exon
m6AIP_SySy_peak_2379	Constitutive_Exon
m6AIP_SySy_peak_2380a	Alternative_ExonIntron
m6AIP_SySy_peak_2381a	Alternative_ExonIntron
m6AIP_SySy_peak_2381b	Alternative_ExonIntron
m6AIP_SySy_peak_2384a	Constitutive_Exon
m6AIP_SySy_peak_2384b	Constitutive_Exon
m6AIP_SySy_peak_2386a	Constitutive_Exon
m6AIP_SySy_peak_2391	Constitutive_Exon
m6AIP_SySy_peak_2395	Constitutive_Exon
m6AIP_SySy_peak_2396b	Constitutive_Exon
m6AIP_SySy_peak_2401	Constitutive_Exon
m6AIP_SySy_peak_2405a	Constitutive_Exon
m6AIP_SySy_peak_2407	Constitutive_Exon
m6AIP_SySy_peak_2410a	Constitutive_Exon
m6AIP_SySy_peak_2410b	Constitutive_Exon
m6AIP_SySy_peak_2412a	Constitutive_Exon
m6AIP_SySy_peak_2412b	Constitutive_Exon
m6AIP_SySy_peak_2418	Constitutive_Exon
m6AIP_SySy_peak_2419e	Constitutive_Exon
m6AIP_SySy_peak_2422	Constitutive_Exon
m6AIP_SySy_peak_2423	Constitutive_Exon
m6AIP_SySy_peak_2424	Constitutive_Exon
m6AIP_SySy_peak_2427	Constitutive_Exon
m6AIP_SySy_peak_2429a	Constitutive_Exon
m6AIP_SySy_peak_2429b	Constitutive_Exon
m6AIP_SySy_peak_2431d	Constitutive_Exon
m6AIP_SySy_peak_2431e	Constitutive_Exon
m6AIP_SySy_peak_2431l	Constitutive_Exon
m6AIP_SySy_peak_2432a	Alternative_ExonIntron
m6AIP_SySy_peak_2440	Constitutive_Exon
m6AIP_SySy_peak_2445	Alternative_ExonIntron
m6AIP_SySy_peak_2448	Constitutive_Exon
m6AIP_SySy_peak_2449a	Constitutive_Exon
m6AIP_SySy_peak_2449b	Constitutive_Exon
m6AIP_SySy_peak_2452a	Alternative_ExonIntron
m6AIP_SySy_peak_2452b	Alternative_ExonIntron
m6AIP_SySy_peak_2452c	Alternative_ExonIntron
m6AIP_SySy_peak_2453	Constitutive_Exon
m6AIP_SySy_peak_2456	Constitutive_Exon
m6AIP_SySy_peak_2459	Constitutive_Exon
m6AIP_SySy_peak_2462	Constitutive_Exon
m6AIP_SySy_peak_2464a	Alternative_ExonIntron
m6AIP_SySy_peak_2465b	Constitutive_Exon
m6AIP_SySy_peak_2469a	Alternative_ExonIntron
m6AIP_SySy_peak_2469b	Alternative_ExonIntron
m6AIP_SySy_peak_2473	Alternative_ExonIntron
m6AIP_SySy_peak_2474	Constitutive_Exon
m6AIP_SySy_peak_2480	Constitutive_Exon
m6AIP_SySy_peak_2481a	Constitutive_Exon
m6AIP_SySy_peak_2483b	Constitutive_Exon
m6AIP_SySy_peak_2483c	Constitutive_Exon
m6AIP_SySy_peak_2485	Constitutive_Exon
m6AIP_SySy_peak_2486	Constitutive_Exon
m6AIP_SySy_peak_2487	Constitutive_Exon
m6AIP_SySy_peak_2488b	Constitutive_Exon
m6AIP_SySy_peak_2488c	Constitutive_Exon
m6AIP_SySy_peak_2488d	Constitutive_Exon
m6AIP_SySy_peak_2488e	Constitutive_Exon
m6AIP_SySy_peak_2488f	Constitutive_Exon
m6AIP_SySy_peak_2489	Constitutive_Exon
m6AIP_SySy_peak_2495a	Constitutive_Exon
m6AIP_SySy_peak_2495b	Constitutive_Exon
m6AIP_SySy_peak_2496	Constitutive_Exon
m6AIP_SySy_peak_2497a	Constitutive_Exon
m6AIP_SySy_peak_2497b	Constitutive_Exon
m6AIP_SySy_peak_2498	Constitutive_Exon
m6AIP_SySy_peak_2502	Constitutive_Exon
m6AIP_SySy_peak_2504	Constitutive_Exon
m6AIP_SySy_peak_2505a	Constitutive_Exon
m6AIP_SySy_peak_2505b	Constitutive_Exon
m6AIP_SySy_peak_2506	Alternative_ExonIntron
m6AIP_SySy_peak_2510	Alternative_ExonIntron
m6AIP_SySy_peak_2511b	Constitutive_Exon
m6AIP_SySy_peak_2513	Constitutive_Exon
m6AIP_SySy_peak_2514b	Constitutive_Exon
m6AIP_SySy_peak_2519	Constitutive_Exon
m6AIP_SySy_peak_2520b	Constitutive_Exon
m6AIP_SySy_peak_2521a	Constitutive_Exon
m6AIP_SySy_peak_2521b	Constitutive_Exon
m6AIP_SySy_peak_2521c	Constitutive_Exon
m6AIP_SySy_peak_2524	Constitutive_Exon
m6AIP_SySy_peak_2532a	Constitutive_Exon
m6AIP_SySy_peak_2532b	Constitutive_Exon
m6AIP_SySy_peak_2532c	Constitutive_Exon
m6AIP_SySy_peak_2535	Constitutive_Exon
m6AIP_SySy_peak_2536b	Constitutive_Exon
m6AIP_SySy_peak_2536c	Constitutive_Exon
m6AIP_SySy_peak_2537a	Constitutive_Exon
m6AIP_SySy_peak_2537b	Constitutive_Exon
m6AIP_SySy_peak_2537c	Constitutive_Exon
m6AIP_SySy_peak_2538a	Constitutive_Exon
m6AIP_SySy_peak_2538b	Constitutive_Exon
m6AIP_SySy_peak_2541	Constitutive_Exon
m6AIP_SySy_peak_2544	Constitutive_Exon
m6AIP_SySy_peak_2548a	Constitutive_Exon
m6AIP_SySy_peak_2548b	Constitutive_Exon
m6AIP_SySy_peak_2551a	Constitutive_Exon
m6AIP_SySy_peak_2551b	Constitutive_Exon
m6AIP_SySy_peak_2551c	Constitutive_Exon
m6AIP_SySy_peak_2552	Constitutive_Exon
m6AIP_SySy_peak_2555b	Constitutive_Exon
m6AIP_SySy_peak_2555c	Constitutive_Exon
m6AIP_SySy_peak_2556a	Constitutive_Exon
m6AIP_SySy_peak_2556b	Constitutive_Exon
m6AIP_SySy_peak_2560	Constitutive_Exon
m6AIP_SySy_peak_2562a	Constitutive_Exon
m6AIP_SySy_peak_2562c	Constitutive_Exon
m6AIP_SySy_peak_2562d	Constitutive_Exon
m6AIP_SySy_peak_2563	Constitutive_Exon
m6AIP_SySy_peak_2565a	Constitutive_Exon
m6AIP_SySy_peak_2565b	Constitutive_Exon
m6AIP_SySy_peak_2566a	Constitutive_Exon
m6AIP_SySy_peak_2569a	Constitutive_Exon
m6AIP_SySy_peak_2569b	Constitutive_Exon
m6AIP_SySy_peak_2570a	Constitutive_Exon
m6AIP_SySy_peak_2570c	Constitutive_Exon
m6AIP_SySy_peak_2571b	Constitutive_Exon
m6AIP_SySy_peak_2573	Constitutive_Exon
m6AIP_SySy_peak_2574a	Constitutive_Exon
m6AIP_SySy_peak_2574b	Constitutive_Exon
m6AIP_SySy_peak_2574c	Constitutive_Exon
m6AIP_SySy_peak_2574d	Constitutive_Exon
m6AIP_SySy_peak_2574e	Constitutive_Exon
m6AIP_SySy_peak_2576	Constitutive_Exon
m6AIP_SySy_peak_2579a	Constitutive_Exon
m6AIP_SySy_peak_2581	Constitutive_Exon
m6AIP_SySy_peak_2584b	Alternative_ExonIntron
m6AIP_SySy_peak_2586b	Constitutive_Exon
m6AIP_SySy_peak_2587a	Constitutive_Exon
m6AIP_SySy_peak_2590	Constitutive_Exon
m6AIP_SySy_peak_2592	Constitutive_Exon
m6AIP_SySy_peak_2593	Constitutive_Exon
m6AIP_SySy_peak_2597	Constitutive_Exon
m6AIP_SySy_peak_2599b	Constitutive_Exon
m6AIP_SySy_peak_2601a	Constitutive_Exon
m6AIP_SySy_peak_2601b	Constitutive_Exon
m6AIP_SySy_peak_2601c	Constitutive_Exon
m6AIP_SySy_peak_2603a	Constitutive_Exon
m6AIP_SySy_peak_2603b	Constitutive_Exon
m6AIP_SySy_peak_2604	Constitutive_Exon
m6AIP_SySy_peak_2606a	Constitutive_Exon
m6AIP_SySy_peak_2606b	Constitutive_Exon
m6AIP_SySy_peak_2608	Constitutive_Exon
m6AIP_SySy_peak_2610a	Constitutive_Exon
m6AIP_SySy_peak_2610b	Constitutive_Exon
m6AIP_SySy_peak_2610c	Constitutive_Exon
m6AIP_SySy_peak_2613	Constitutive_Exon
m6AIP_SySy_peak_2614a	Constitutive_Exon
m6AIP_SySy_peak_2614b	Constitutive_Exon
m6AIP_SySy_peak_2615	Alternative_ExonIntron
m6AIP_SySy_peak_2616	Constitutive_Exon
m6AIP_SySy_peak_2617a	Constitutive_Exon
m6AIP_SySy_peak_2617b	Constitutive_Exon
m6AIP_SySy_peak_2618	Constitutive_Exon
m6AIP_SySy_peak_2623	Constitutive_Exon
m6AIP_SySy_peak_2624a	Constitutive_Exon
m6AIP_SySy_peak_2624b	Constitutive_Exon
m6AIP_SySy_peak_2626a	Constitutive_Exon
m6AIP_SySy_peak_2626b	Constitutive_Exon
m6AIP_SySy_peak_2628a	Constitutive_Exon
m6AIP_SySy_peak_2628b	Constitutive_Exon
m6AIP_SySy_peak_2630	Constitutive_Exon
m6AIP_SySy_peak_2631a	Alternative_ExonIntron
m6AIP_SySy_peak_2631b	Alternative_ExonIntron
m6AIP_SySy_peak_2634b	Constitutive_Exon
m6AIP_SySy_peak_2638	Constitutive_Exon
m6AIP_SySy_peak_2643a	Constitutive_Exon
m6AIP_SySy_peak_2643b	Constitutive_Exon
m6AIP_SySy_peak_2646a	Constitutive_Exon
m6AIP_SySy_peak_2646b	Constitutive_Exon
m6AIP_SySy_peak_2647	Constitutive_Exon
m6AIP_SySy_peak_2655	Constitutive_Exon
m6AIP_SySy_peak_2660	Constitutive_Exon
m6AIP_SySy_peak_2661	Constitutive_Exon
m6AIP_SySy_peak_2662	Constitutive_Exon
m6AIP_SySy_peak_2663	Constitutive_Exon
m6AIP_SySy_peak_2668	Alternative_ExonIntron
m6AIP_SySy_peak_2672a	Constitutive_Exon
m6AIP_SySy_peak_2672b	Constitutive_Exon
m6AIP_SySy_peak_2676	Constitutive_Exon
m6AIP_SySy_peak_2677a	Constitutive_Exon
m6AIP_SySy_peak_2678	Constitutive_Exon
m6AIP_SySy_peak_2680	Constitutive_Exon
m6AIP_SySy_peak_2682a	Alternative_ExonIntron
m6AIP_SySy_peak_2682b	Alternative_ExonIntron
m6AIP_SySy_peak_2682c	Alternative_ExonIntron
m6AIP_SySy_peak_2683	Alternative_ExonIntron
m6AIP_SySy_peak_2684	Constitutive_Exon
m6AIP_SySy_peak_2685	Alternative_ExonIntron
m6AIP_SySy_peak_2686	Constitutive_Exon
m6AIP_SySy_peak_2688	Constitutive_Exon
m6AIP_SySy_peak_2689	Constitutive_Exon
m6AIP_SySy_peak_2691b	Alternative_ExonIntron
m6AIP_SySy_peak_2693	Constitutive_Exon
m6AIP_SySy_peak_2694	Alternative_ExonIntron
m6AIP_SySy_peak_2695	Constitutive_Exon
m6AIP_SySy_peak_2701	Alternative_ExonIntron
m6AIP_SySy_peak_2707c	Constitutive_Exon
m6AIP_SySy_peak_2707d	Constitutive_Exon
m6AIP_SySy_peak_2708	Constitutive_Exon
m6AIP_SySy_peak_2710a	Constitutive_Exon
m6AIP_SySy_peak_2713	Constitutive_Exon
m6AIP_SySy_peak_2714a	Constitutive_Exon
m6AIP_SySy_peak_2714b	Constitutive_Exon
m6AIP_SySy_peak_2721	Alternative_ExonIntron
m6AIP_SySy_peak_2727	Constitutive_Exon
m6AIP_SySy_peak_2730a	Constitutive_Exon
m6AIP_SySy_peak_2730b	Constitutive_Exon
m6AIP_SySy_peak_2730c	Constitutive_Exon
m6AIP_SySy_peak_2730d	Constitutive_Exon
m6AIP_SySy_peak_2733	Constitutive_Exon
m6AIP_SySy_peak_2734	Constitutive_Exon
m6AIP_SySy_peak_2735	Constitutive_Exon
m6AIP_SySy_peak_2736a	Constitutive_Exon
m6AIP_SySy_peak_2736b	Constitutive_Exon
m6AIP_SySy_peak_2741b	Constitutive_Exon
m6AIP_SySy_peak_2741c	Constitutive_Exon
m6AIP_SySy_peak_2741d	Constitutive_Exon
m6AIP_SySy_peak_2742a	Constitutive_Exon
m6AIP_SySy_peak_2743	Constitutive_Exon
m6AIP_SySy_peak_2744a	Constitutive_Exon
m6AIP_SySy_peak_2744b	Constitutive_Exon
m6AIP_SySy_peak_2744c	Constitutive_Exon
m6AIP_SySy_peak_2745	Alternative_ExonIntron
m6AIP_SySy_peak_2746	Constitutive_Exon
m6AIP_SySy_peak_2749a	Constitutive_Exon
m6AIP_SySy_peak_2749b	Constitutive_Exon
m6AIP_SySy_peak_2754	Constitutive_Exon
m6AIP_SySy_peak_2755a	Constitutive_Exon
m6AIP_SySy_peak_2755b	Constitutive_Exon
m6AIP_SySy_peak_2757a	Constitutive_Exon
m6AIP_SySy_peak_2757b	Constitutive_Exon
m6AIP_SySy_peak_2757c	Constitutive_Exon
m6AIP_SySy_peak_2757d	Constitutive_Exon
m6AIP_SySy_peak_2757e	Constitutive_Exon
m6AIP_SySy_peak_2759	Constitutive_Exon
m6AIP_SySy_peak_2760	Constitutive_Exon
m6AIP_SySy_peak_2761	Constitutive_Exon
m6AIP_SySy_peak_2764	Constitutive_Exon
m6AIP_SySy_peak_2765	Constitutive_Exon
m6AIP_SySy_peak_2767b	Constitutive_Exon
m6AIP_SySy_peak_2770	Constitutive_Exon
m6AIP_SySy_peak_2771	Constitutive_Exon
m6AIP_SySy_peak_2773	Constitutive_Exon
m6AIP_SySy_peak_2775	Constitutive_Exon
m6AIP_SySy_peak_2776	Constitutive_Exon
m6AIP_SySy_peak_2777	Constitutive_Exon
m6AIP_SySy_peak_2778	Constitutive_Exon
m6AIP_SySy_peak_2779a	Constitutive_Exon
m6AIP_SySy_peak_2779b	Constitutive_Exon
m6AIP_SySy_peak_2781a	Alternative_ExonIntron
m6AIP_SySy_peak_2781b	Alternative_ExonIntron
m6AIP_SySy_peak_2786	Constitutive_Exon
m6AIP_SySy_peak_2787	Constitutive_Exon
m6AIP_SySy_peak_2788	Constitutive_Exon
m6AIP_SySy_peak_2789	Constitutive_Exon
m6AIP_SySy_peak_2802a	Constitutive_Exon
m6AIP_SySy_peak_2802b	Constitutive_Exon
m6AIP_SySy_peak_2802c	Constitutive_Exon
m6AIP_SySy_peak_2804	Constitutive_Exon
m6AIP_SySy_peak_2807b	Constitutive_Exon
m6AIP_SySy_peak_2809	Alternative_ExonIntron
m6AIP_SySy_peak_2810	Constitutive_Exon
m6AIP_SySy_peak_2811	Alternative_ExonIntron
m6AIP_SySy_peak_2812	Alternative_ExonIntron
m6AIP_SySy_peak_2813a	Constitutive_Exon
m6AIP_SySy_peak_2816	Constitutive_Exon
m6AIP_SySy_peak_2818	Alternative_ExonIntron
m6AIP_SySy_peak_2819b	Constitutive_Exon
m6AIP_SySy_peak_2820	Constitutive_Exon
m6AIP_SySy_peak_2821a	Alternative_ExonIntron
m6AIP_SySy_peak_2822	Alternative_ExonIntron
m6AIP_SySy_peak_2823	Alternative_ExonIntron
m6AIP_SySy_peak_2824	Alternative_ExonIntron
m6AIP_SySy_peak_2827a	Alternative_ExonIntron
m6AIP_SySy_peak_2827b	Alternative_ExonIntron
m6AIP_SySy_peak_2831a	Constitutive_Exon
m6AIP_SySy_peak_2831b	Constitutive_Exon
m6AIP_SySy_peak_2833	Constitutive_Exon
m6AIP_SySy_peak_2834a	Constitutive_Exon
m6AIP_SySy_peak_2834b	Constitutive_Exon
m6AIP_SySy_peak_2837	Constitutive_Exon
m6AIP_SySy_peak_2838	Constitutive_Exon
m6AIP_SySy_peak_2845	Alternative_ExonIntron
m6AIP_SySy_peak_2846c	Alternative_ExonIntron
m6AIP_SySy_peak_2846d	Alternative_ExonIntron
m6AIP_SySy_peak_2848	Alternative_ExonIntron
m6AIP_SySy_peak_2860a	Constitutive_Exon
m6AIP_SySy_peak_2860b	Constitutive_Exon
m6AIP_SySy_peak_2863	Constitutive_Exon
m6AIP_SySy_peak_2867	Constitutive_Exon
m6AIP_SySy_peak_2870	Constitutive_Exon
m6AIP_SySy_peak_2871a	Constitutive_Exon
m6AIP_SySy_peak_2871b	Constitutive_Exon
m6AIP_SySy_peak_2874d	Constitutive_Exon
m6AIP_SySy_peak_2874e	Constitutive_Exon
m6AIP_SySy_peak_2880	Constitutive_Exon
m6AIP_SySy_peak_2882a	Alternative_ExonIntron
m6AIP_SySy_peak_2882b	Alternative_ExonIntron
m6AIP_SySy_peak_2883	Alternative_ExonIntron
m6AIP_SySy_peak_2890a	Constitutive_Exon
m6AIP_SySy_peak_2890b	Constitutive_Exon
m6AIP_SySy_peak_2891a	Constitutive_Exon
m6AIP_SySy_peak_2891b	Constitutive_Exon
m6AIP_SySy_peak_2892	Constitutive_Exon
m6AIP_SySy_peak_2893a	Constitutive_Exon
m6AIP_SySy_peak_2893b	Constitutive_Exon
m6AIP_SySy_peak_2894	Alternative_ExonIntron
m6AIP_SySy_peak_2896	Constitutive_Exon
m6AIP_SySy_peak_2898a	Alternative_ExonIntron
m6AIP_SySy_peak_2903	Constitutive_Exon
m6AIP_SySy_peak_2904	Constitutive_Exon
m6AIP_SySy_peak_2906a	Constitutive_Exon
m6AIP_SySy_peak_2906c	Constitutive_Exon
m6AIP_SySy_peak_2907	Constitutive_Exon
m6AIP_SySy_peak_2908a	Constitutive_Exon
m6AIP_SySy_peak_2908b	Constitutive_Exon
m6AIP_SySy_peak_2912a	Alternative_ExonIntron
m6AIP_SySy_peak_2912b	Alternative_ExonIntron
m6AIP_SySy_peak_2918a	Constitutive_Exon
m6AIP_SySy_peak_2918b	Constitutive_Exon
m6AIP_SySy_peak_2919a	Constitutive_Exon
m6AIP_SySy_peak_2919b	Constitutive_Exon
m6AIP_SySy_peak_2921a	Constitutive_Exon
m6AIP_SySy_peak_2921b	Constitutive_Exon
m6AIP_SySy_peak_2934a	Alternative_ExonIntron
m6AIP_SySy_peak_2934b	Alternative_ExonIntron
m6AIP_SySy_peak_2937	Constitutive_Exon
m6AIP_SySy_peak_2938	Constitutive_Exon
m6AIP_SySy_peak_2941	Constitutive_Exon
m6AIP_SySy_peak_2942a	Alternative_ExonIntron
m6AIP_SySy_peak_2942b	Alternative_ExonIntron
m6AIP_SySy_peak_2943a	Alternative_ExonIntron
m6AIP_SySy_peak_2947	Constitutive_Exon
m6AIP_SySy_peak_2957a	Constitutive_Exon
m6AIP_SySy_peak_2957b	Constitutive_Exon
m6AIP_SySy_peak_2960	Constitutive_Exon
m6AIP_SySy_peak_2962	Constitutive_Exon
m6AIP_SySy_peak_2965	Constitutive_Exon
m6AIP_SySy_peak_2966a	Constitutive_Exon
m6AIP_SySy_peak_2966b	Constitutive_Exon
m6AIP_SySy_peak_2968b	Alternative_ExonIntron
m6AIP_SySy_peak_2968c	Alternative_ExonIntron
m6AIP_SySy_peak_2968d	Alternative_ExonIntron
m6AIP_SySy_peak_2968e	Alternative_ExonIntron
m6AIP_SySy_peak_2971a	Constitutive_Exon
m6AIP_SySy_peak_2971b	Constitutive_Exon
m6AIP_SySy_peak_2974	Constitutive_Exon
m6AIP_SySy_peak_2976b	Constitutive_Exon
m6AIP_SySy_peak_2976c	Constitutive_Exon
m6AIP_SySy_peak_2977a	Constitutive_Exon
m6AIP_SySy_peak_2980a	Constitutive_Exon
m6AIP_SySy_peak_2980b	Constitutive_Exon
m6AIP_SySy_peak_2985b	Constitutive_Exon
m6AIP_SySy_peak_2985c	Constitutive_Exon
m6AIP_SySy_peak_2986	Constitutive_Exon
m6AIP_SySy_peak_2989	Constitutive_Exon
m6AIP_SySy_peak_2990	Constitutive_Exon
m6AIP_SySy_peak_2991	Constitutive_Exon
m6AIP_SySy_peak_2992a	Constitutive_Exon
m6AIP_SySy_peak_2993	Constitutive_Exon
m6AIP_SySy_peak_2995	Alternative_ExonIntron
m6AIP_SySy_peak_2997a	Constitutive_Exon
m6AIP_SySy_peak_2997b	Constitutive_Exon
m6AIP_SySy_peak_2999	Constitutive_Exon
m6AIP_SySy_peak_3000a	Constitutive_Exon
m6AIP_SySy_peak_3001	Constitutive_Exon
m6AIP_SySy_peak_3003	Constitutive_Exon
m6AIP_SySy_peak_3005	Constitutive_Exon
m6AIP_SySy_peak_3006b	Constitutive_Exon
m6AIP_SySy_peak_3006c	Constitutive_Exon
m6AIP_SySy_peak_3008	Constitutive_Exon
m6AIP_SySy_peak_3009a	Alternative_ExonIntron
m6AIP_SySy_peak_3009b	Alternative_ExonIntron
m6AIP_SySy_peak_3012a	Constitutive_Exon
m6AIP_SySy_peak_3014a	Constitutive_Exon
m6AIP_SySy_peak_3015	Constitutive_Exon
m6AIP_SySy_peak_3016	Constitutive_Exon
m6AIP_SySy_peak_3018	Constitutive_Exon
m6AIP_SySy_peak_3019	Constitutive_Exon
m6AIP_SySy_peak_3025	Constitutive_Exon
m6AIP_SySy_peak_3027	Constitutive_Exon
m6AIP_SySy_peak_3028a	Constitutive_Exon
m6AIP_SySy_peak_3028b	Constitutive_Exon
m6AIP_SySy_peak_3029	Constitutive_Exon
m6AIP_SySy_peak_3030a	Constitutive_Exon
m6AIP_SySy_peak_3030b	Constitutive_Exon
m6AIP_SySy_peak_3030c	Constitutive_Exon
m6AIP_SySy_peak_3032	Constitutive_Exon
m6AIP_SySy_peak_3034a	Alternative_ExonIntron
m6AIP_SySy_peak_3034b	Alternative_ExonIntron
m6AIP_SySy_peak_3035a	Constitutive_Exon
m6AIP_SySy_peak_3035b	Constitutive_Exon
m6AIP_SySy_peak_3035c	Constitutive_Exon
m6AIP_SySy_peak_3039	Alternative_ExonIntron
m6AIP_SySy_peak_3045	Alternative_ExonIntron
m6AIP_SySy_peak_3050	Constitutive_Exon
m6AIP_SySy_peak_3054a	Constitutive_Exon
m6AIP_SySy_peak_3054b	Constitutive_Exon
m6AIP_SySy_peak_3057	Constitutive_Exon
m6AIP_SySy_peak_3058b	Constitutive_Exon
m6AIP_SySy_peak_3061c	Constitutive_Exon
m6AIP_SySy_peak_3061d	Constitutive_Exon
m6AIP_SySy_peak_3061e	Constitutive_Exon
m6AIP_SySy_peak_3061f	Constitutive_Exon
m6AIP_SySy_peak_3062	Constitutive_Exon
m6AIP_SySy_peak_3063b	Constitutive_Exon
m6AIP_SySy_peak_3064b	Constitutive_Exon
m6AIP_SySy_peak_3069	Constitutive_Exon
m6AIP_SySy_peak_3071a	Constitutive_Exon
m6AIP_SySy_peak_3071b	Constitutive_Exon
m6AIP_SySy_peak_3072	Constitutive_Exon
m6AIP_SySy_peak_3074	Constitutive_Exon
m6AIP_SySy_peak_3076a	Constitutive_Exon
m6AIP_SySy_peak_3076b	Constitutive_Exon
m6AIP_SySy_peak_3076c	Constitutive_Exon
m6AIP_SySy_peak_3078	Alternative_ExonIntron
m6AIP_SySy_peak_3083	Constitutive_Exon
m6AIP_SySy_peak_3085a	Constitutive_Exon
m6AIP_SySy_peak_3085b	Constitutive_Exon
m6AIP_SySy_peak_3086	Alternative_ExonIntron
m6AIP_SySy_peak_3087a	Alternative_ExonIntron
m6AIP_SySy_peak_3087b	Alternative_ExonIntron
m6AIP_SySy_peak_3087c	Alternative_ExonIntron
m6AIP_SySy_peak_3089	Alternative_ExonIntron
m6AIP_SySy_peak_3090a	Alternative_ExonIntron
m6AIP_SySy_peak_3099a	Constitutive_Exon
m6AIP_SySy_peak_3099b	Constitutive_Exon
m6AIP_SySy_peak_3101	Constitutive_Exon
m6AIP_SySy_peak_3103	Constitutive_Exon
m6AIP_SySy_peak_3107	Constitutive_Exon
m6AIP_SySy_peak_3108	Constitutive_Exon
m6AIP_SySy_peak_3110a	Constitutive_Exon
m6AIP_SySy_peak_3110b	Constitutive_Exon
m6AIP_SySy_peak_3114	Constitutive_Exon
m6AIP_SySy_peak_3115a	Constitutive_Exon
m6AIP_SySy_peak_3115b	Constitutive_Exon
m6AIP_SySy_peak_3115c	Constitutive_Exon
m6AIP_SySy_peak_3115d	Constitutive_Exon
m6AIP_SySy_peak_3115f	Constitutive_Exon
m6AIP_SySy_peak_3116a	Constitutive_Exon
m6AIP_SySy_peak_3116b	Constitutive_Exon
m6AIP_SySy_peak_3117a	Constitutive_Exon
m6AIP_SySy_peak_3117b	Constitutive_Exon
m6AIP_SySy_peak_3118	Constitutive_Exon
m6AIP_SySy_peak_3119a	Alternative_ExonIntron
m6AIP_SySy_peak_3119c	Alternative_ExonIntron
m6AIP_SySy_peak_3120b	Constitutive_Exon
m6AIP_SySy_peak_3123	Constitutive_Exon
m6AIP_SySy_peak_3125	Constitutive_Exon
m6AIP_SySy_peak_3133b	Constitutive_Exon
m6AIP_SySy_peak_3139a	Constitutive_Exon
m6AIP_SySy_peak_3139b	Constitutive_Exon
m6AIP_SySy_peak_3140c	Constitutive_Exon
m6AIP_SySy_peak_3141	Constitutive_Exon
m6AIP_SySy_peak_3144	Constitutive_Exon
m6AIP_SySy_peak_3147a	Constitutive_Exon
m6AIP_SySy_peak_3147c	Constitutive_Exon
m6AIP_SySy_peak_3148a	Constitutive_Exon
m6AIP_SySy_peak_3148b	Constitutive_Exon
m6AIP_SySy_peak_3149a	Constitutive_Exon
m6AIP_SySy_peak_3149b	Constitutive_Exon
m6AIP_SySy_peak_3150	Alternative_ExonIntron
m6AIP_SySy_peak_3155a	Constitutive_Exon
m6AIP_SySy_peak_3155b	Constitutive_Exon
m6AIP_SySy_peak_3156a	Constitutive_Exon
m6AIP_SySy_peak_3158a	Constitutive_Exon
m6AIP_SySy_peak_3162	Alternative_ExonIntron
m6AIP_SySy_peak_3163a	Alternative_ExonIntron
m6AIP_SySy_peak_3163c	Alternative_ExonIntron
m6AIP_SySy_peak_3167b	Constitutive_Exon
m6AIP_SySy_peak_3169	Constitutive_Exon
m6AIP_SySy_peak_3170c	Constitutive_Exon
m6AIP_SySy_peak_3174b	Constitutive_Exon
m6AIP_SySy_peak_3176a	Constitutive_Exon
m6AIP_SySy_peak_3176b	Constitutive_Exon
m6AIP_SySy_peak_3178a	Constitutive_Exon
m6AIP_SySy_peak_3178b	Constitutive_Exon
m6AIP_SySy_peak_3180a	Alternative_ExonIntron
m6AIP_SySy_peak_3186a	Constitutive_Exon
m6AIP_SySy_peak_3187a	Constitutive_Exon
m6AIP_SySy_peak_3187b	Constitutive_Exon
m6AIP_SySy_peak_3190a	Constitutive_Exon
m6AIP_SySy_peak_3191	Constitutive_Exon
m6AIP_SySy_peak_3197b	Constitutive_Exon
m6AIP_SySy_peak_3200a	Constitutive_Exon
m6AIP_SySy_peak_3200b	Constitutive_Exon
m6AIP_SySy_peak_3210	Constitutive_Exon
m6AIP_SySy_peak_3211b	Constitutive_Exon
m6AIP_SySy_peak_3212	Constitutive_Exon
m6AIP_SySy_peak_3216a	Constitutive_Exon
m6AIP_SySy_peak_3216b	Constitutive_Exon
m6AIP_SySy_peak_3219a	Constitutive_Exon
m6AIP_SySy_peak_3219b	Constitutive_Exon
m6AIP_SySy_peak_3219d	Constitutive_Exon
m6AIP_SySy_peak_3219e	Constitutive_Exon
m6AIP_SySy_peak_3222	Constitutive_Exon
m6AIP_SySy_peak_3225	Constitutive_Exon
m6AIP_SySy_peak_3231c	Constitutive_Exon
m6AIP_SySy_peak_3231d	Constitutive_Exon
m6AIP_SySy_peak_3241	Constitutive_Exon
m6AIP_SySy_peak_3242	Constitutive_Exon
m6AIP_SySy_peak_3244	Constitutive_Exon
m6AIP_SySy_peak_3245	Alternative_ExonIntron
m6AIP_SySy_peak_3247	Constitutive_Exon
m6AIP_SySy_peak_3248	Constitutive_Exon
m6AIP_SySy_peak_3249	Constitutive_Exon
m6AIP_SySy_peak_3251a	Alternative_ExonIntron
m6AIP_SySy_peak_3251b	Alternative_ExonIntron
m6AIP_SySy_peak_3251c	Constitutive_Exon
m6AIP_SySy_peak_3251e	Alternative_ExonIntron
m6AIP_SySy_peak_3251f	Alternative_ExonIntron
m6AIP_SySy_peak_3253	Constitutive_Exon
m6AIP_SySy_peak_3258	Constitutive_Exon
m6AIP_SySy_peak_3259	Constitutive_Exon
m6AIP_SySy_peak_3260b	Constitutive_Exon
m6AIP_SySy_peak_3261a	Constitutive_Exon
m6AIP_SySy_peak_3263a	Constitutive_Exon
m6AIP_SySy_peak_3264	Constitutive_Exon
m6AIP_SySy_peak_3265	Constitutive_Exon
m6AIP_SySy_peak_3267b	Constitutive_Exon
m6AIP_SySy_peak_3269	Constitutive_Exon
m6AIP_SySy_peak_3271	Constitutive_Exon
m6AIP_SySy_peak_3278a	Constitutive_Exon
m6AIP_SySy_peak_3278b	Constitutive_Exon
m6AIP_SySy_peak_3280a	Constitutive_Exon
m6AIP_SySy_peak_3280b	Constitutive_Exon
m6AIP_SySy_peak_3282	Constitutive_Exon
m6AIP_SySy_peak_3284	Constitutive_Exon
m6AIP_SySy_peak_3285	Constitutive_Exon
m6AIP_SySy_peak_3286	Alternative_ExonIntron
m6AIP_SySy_peak_3287a	Alternative_ExonIntron
m6AIP_SySy_peak_3290b	Constitutive_Exon
m6AIP_SySy_peak_3290c	Constitutive_Exon
[truncated: 13,702 more rows]
