# Supplementary material for: Acute depletion of METTL3 implicates N6-methyladenosine in alternative intron/exon inclusion in the nascent transcriptome
Source: Genome Res. 2021 Aug;31(8):1395–408. doi: 10.1101/gr.271635.120 (PMC8327914; doi:10.1101/gr.271635.120)
Supplement: Supplemental Material [file supp_gr.271635.120_Supplemental_Code.tar.gz.zip › Nascent_m6A_Scripts/intron_methylation/m6AIP_Cfg1_Cfg2.summits.Intersects_with_GENCODE_vM24_MaxORF_LongestNcRNA]

chr1	4781913	4781914	m6AIP_SySy_peak_1	0	-	chr1	4773210	4785739	ENSMUST00000156816.6|Mrpl15|ENSMUSG00000033845.13|protein_coding	0	-	4776463	4785677	0	5	3591,124,166,155,167,	0,4314,9357,10740,12362,	1	protein_coding	intron
chr1	4983973	4983974	m6AIP_abcam_peak_2	0	-	chr1	4909575	5070285	ENSMUST00000118000.7|Rgs20|ENSMUSG00000002459.17|protein_coding	0	-	4910473	5070177	0	6	1087,235,84,143,300,276,	0,2738,7321,14271,111162,160434,	1	protein_coding	intron
chr1	5127261	5127262	m6AIP_abcam_peak_3	0	+	chr1	5083079	5162529	ENSMUST00000044369.12|Atp6v1h|ENSMUSG00000033793.12|protein_coding	0	+	5084450	5162165	0	14	199,147,103,90,114,105,54,98,193,179,126,102,114,425,	0,1337,5929,10283,12535,14949,17990,34310,41197,50004,52732,60670,66868,79025,	1	protein_coding	intron
chr1	6240063	6240064	m6AIP_SySy_peak_2a	0	+	chr1	6214644	6276648	ENSMUST00000027040.12|Rb1cc1|ENSMUSG00000025907.14|protein_coding	0	+	6230002	6274275	0	24	313,110,115,127,171,203,427,171,185,187,82,62,104,127,1892,166,109,241,49,48,59,137,71,2451,	0,13295,15314,19316,19584,23617,25307,29460,30150,30513,30780,30953,33061,33421,33631,46285,48189,48379,49897,50929,54053,56046,58056,59553,	1	protein_coding	exon
chr1	6240287	6240288	m6AIP_SySy_peak_2b	0	+	chr1	6214644	6276648	ENSMUST00000027040.12|Rb1cc1|ENSMUSG00000025907.14|protein_coding	0	+	6230002	6274275	0	24	313,110,115,127,171,203,427,171,185,187,82,62,104,127,1892,166,109,241,49,48,59,137,71,2451,	0,13295,15314,19316,19584,23617,25307,29460,30150,30513,30780,30953,33061,33421,33631,46285,48189,48379,49897,50929,54053,56046,58056,59553,	1	protein_coding	exon
chr1	6248572	6248573	m6AIP_SySy_peak_3a	0	+	chr1	6214644	6276648	ENSMUST00000027040.12|Rb1cc1|ENSMUSG00000025907.14|protein_coding	0	+	6230002	6274275	0	24	313,110,115,127,171,203,427,171,185,187,82,62,104,127,1892,166,109,241,49,48,59,137,71,2451,	0,13295,15314,19316,19584,23617,25307,29460,30150,30513,30780,30953,33061,33421,33631,46285,48189,48379,49897,50929,54053,56046,58056,59553,	1	protein_coding	exon
chr1	6248775	6248776	m6AIP_SySy_peak_3b	0	+	chr1	6214644	6276648	ENSMUST00000027040.12|Rb1cc1|ENSMUSG00000025907.14|protein_coding	0	+	6230002	6274275	0	24	313,110,115,127,171,203,427,171,185,187,82,62,104,127,1892,166,109,241,49,48,59,137,71,2451,	0,13295,15314,19316,19584,23617,25307,29460,30150,30513,30780,30953,33061,33421,33631,46285,48189,48379,49897,50929,54053,56046,58056,59553,	1	protein_coding	exon
chr1	6248946	6248947	m6AIP_SySy_peak_3c	0	+	chr1	6214644	6276648	ENSMUST00000027040.12|Rb1cc1|ENSMUSG00000025907.14|protein_coding	0	+	6230002	6274275	0	24	313,110,115,127,171,203,427,171,185,187,82,62,104,127,1892,166,109,241,49,48,59,137,71,2451,	0,13295,15314,19316,19584,23617,25307,29460,30150,30513,30780,30953,33061,33421,33631,46285,48189,48379,49897,50929,54053,56046,58056,59553,	1	protein_coding	exon
chr1	6249737	6249738	m6AIP_SySy_peak_4a	0	+	chr1	6214644	6276648	ENSMUST00000027040.12|Rb1cc1|ENSMUSG00000025907.14|protein_coding	0	+	6230002	6274275	0	24	313,110,115,127,171,203,427,171,185,187,82,62,104,127,1892,166,109,241,49,48,59,137,71,2451,	0,13295,15314,19316,19584,23617,25307,29460,30150,30513,30780,30953,33061,33421,33631,46285,48189,48379,49897,50929,54053,56046,58056,59553,	1	protein_coding	exon
chr1	6249919	6249920	m6AIP_SySy_peak_4b	0	+	chr1	6214644	6276648	ENSMUST00000027040.12|Rb1cc1|ENSMUSG00000025907.14|protein_coding	0	+	6230002	6274275	0	24	313,110,115,127,171,203,427,171,185,187,82,62,104,127,1892,166,109,241,49,48,59,137,71,2451,	0,13295,15314,19316,19584,23617,25307,29460,30150,30513,30780,30953,33061,33421,33631,46285,48189,48379,49897,50929,54053,56046,58056,59553,	1	protein_coding	exon
chr1	6250028	6250029	m6AIP_SySy_peak_4c	0	+	chr1	6214644	6276648	ENSMUST00000027040.12|Rb1cc1|ENSMUSG00000025907.14|protein_coding	0	+	6230002	6274275	0	24	313,110,115,127,171,203,427,171,185,187,82,62,104,127,1892,166,109,241,49,48,59,137,71,2451,	0,13295,15314,19316,19584,23617,25307,29460,30150,30513,30780,30953,33061,33421,33631,46285,48189,48379,49897,50929,54053,56046,58056,59553,	1	protein_coding	exon
chr1	6251453	6251454	m6AIP_SySy_peak_5a	0	+	chr1	6214644	6276648	ENSMUST00000027040.12|Rb1cc1|ENSMUSG00000025907.14|protein_coding	0	+	6230002	6274275	0	24	313,110,115,127,171,203,427,171,185,187,82,62,104,127,1892,166,109,241,49,48,59,137,71,2451,	0,13295,15314,19316,19584,23617,25307,29460,30150,30513,30780,30953,33061,33421,33631,46285,48189,48379,49897,50929,54053,56046,58056,59553,	1	protein_coding	intron
chr1	6251561	6251562	m6AIP_SySy_peak_5b	0	+	chr1	6214644	6276648	ENSMUST00000027040.12|Rb1cc1|ENSMUSG00000025907.14|protein_coding	0	+	6230002	6274275	0	24	313,110,115,127,171,203,427,171,185,187,82,62,104,127,1892,166,109,241,49,48,59,137,71,2451,	0,13295,15314,19316,19584,23617,25307,29460,30150,30513,30780,30953,33061,33421,33631,46285,48189,48379,49897,50929,54053,56046,58056,59553,	1	protein_coding	intron
chr1	7111954	7111955	m6AIP_abcam_peak_8	0	+	chr1	7088919	7173628	ENSMUST00000061280.16|Pcmtd1|ENSMUSG00000051285.17|protein_coding	0	+	7120308	7169882	0	6	297,422,103,172,124,4114,	0,31274,58717,71972,74328,80595,	1	protein_coding	intron
chr1	7120406	7120407	m6AIP_abcam_peak_9	0	+	chr1	7088919	7173628	ENSMUST00000061280.16|Pcmtd1|ENSMUSG00000051285.17|protein_coding	0	+	7120308	7169882	0	6	297,422,103,172,124,4114,	0,31274,58717,71972,74328,80595,	1	protein_coding	exon
chr1	7164520	7164521	m6AIP_abcam_peak_10	0	+	chr1	7088919	7173628	ENSMUST00000061280.16|Pcmtd1|ENSMUSG00000051285.17|protein_coding	0	+	7120308	7169882	0	6	297,422,103,172,124,4114,	0,31274,58717,71972,74328,80595,	1	protein_coding	intron
chr1	7169532	7169533	m6AIP_SySy_peak_6a	0	+	chr1	7088919	7173628	ENSMUST00000061280.16|Pcmtd1|ENSMUSG00000051285.17|protein_coding	0	+	7120308	7169882	0	6	297,422,103,172,124,4114,	0,31274,58717,71972,74328,80595,	1	protein_coding	exon
chr1	7169672	7169673	m6AIP_SySy_peak_6b	0	+	chr1	7088919	7173628	ENSMUST00000061280.16|Pcmtd1|ENSMUSG00000051285.17|protein_coding	0	+	7120308	7169882	0	6	297,422,103,172,124,4114,	0,31274,58717,71972,74328,80595,	1	protein_coding	exon
chr1	7169853	7169854	m6AIP_SySy_peak_6c	0	+	chr1	7088919	7173628	ENSMUST00000061280.16|Pcmtd1|ENSMUSG00000051285.17|protein_coding	0	+	7120308	7169882	0	6	297,422,103,172,124,4114,	0,31274,58717,71972,74328,80595,	1	protein_coding	exon
chr1	7169929	7169930	m6AIP_SySy_peak_6d	0	+	chr1	7088919	7173628	ENSMUST00000061280.16|Pcmtd1|ENSMUSG00000051285.17|protein_coding	0	+	7120308	7169882	0	6	297,422,103,172,124,4114,	0,31274,58717,71972,74328,80595,	1	protein_coding	exon
chr1	9546566	9546567	m6AIP_SySy_peak_7	0	+	chr1	9545407	9547455	ENSMUST00000072079.8|Rrs1|ENSMUSG00000061024.8|protein_coding	0	+	9545523	9546621	0	1	2048,	0,	1	protein_coding	exon
chr1	9546814	9546815	m6AIP_SySy_peak_8	0	+	chr1	9545407	9547455	ENSMUST00000072079.8|Rrs1|ENSMUSG00000061024.8|protein_coding	0	+	9545523	9546621	0	1	2048,	0,	1	protein_coding	exon
chr1	9724607	9724608	m6AIP_SySy_peak_9	0	-	chr1	9718621	9748382	ENSMUST00000057438.6|Vcpip1|ENSMUSG00000045210.8|protein_coding	0	-	9724481	9748156	0	3	6729,87,2933,	0,18344,26828,	1	protein_coding	exon
chr1	9725270	9725271	m6AIP_SySy_peak_10	0	-	chr1	9718621	9748382	ENSMUST00000057438.6|Vcpip1|ENSMUSG00000045210.8|protein_coding	0	-	9724481	9748156	0	3	6729,87,2933,	0,18344,26828,	1	protein_coding	exon
chr1	9745798	9745799	m6AIP_SySy_peak_11a	0	-	chr1	9718621	9748382	ENSMUST00000057438.6|Vcpip1|ENSMUSG00000045210.8|protein_coding	0	-	9724481	9748156	0	3	6729,87,2933,	0,18344,26828,	1	protein_coding	exon
chr1	9746075	9746076	m6AIP_SySy_peak_11b	0	-	chr1	9718621	9748382	ENSMUST00000057438.6|Vcpip1|ENSMUSG00000045210.8|protein_coding	0	-	9724481	9748156	0	3	6729,87,2933,	0,18344,26828,	1	protein_coding	exon
chr1	9746593	9746594	m6AIP_SySy_peak_11c	0	-	chr1	9718621	9748382	ENSMUST00000057438.6|Vcpip1|ENSMUSG00000045210.8|protein_coding	0	-	9724481	9748156	0	3	6729,87,2933,	0,18344,26828,	1	protein_coding	exon
chr1	9746758	9746759	m6AIP_SySy_peak_11d	0	-	chr1	9718621	9748382	ENSMUST00000057438.6|Vcpip1|ENSMUSG00000045210.8|protein_coding	0	-	9724481	9748156	0	3	6729,87,2933,	0,18344,26828,	1	protein_coding	exon
chr1	9747016	9747017	m6AIP_abcam_peak_17d	0	-	chr1	9718621	9748382	ENSMUST00000057438.6|Vcpip1|ENSMUSG00000045210.8|protein_coding	0	-	9724481	9748156	0	3	6729,87,2933,	0,18344,26828,	1	protein_coding	exon
chr1	9747290	9747291	m6AIP_SySy_peak_11e	0	-	chr1	9718621	9748382	ENSMUST00000057438.6|Vcpip1|ENSMUSG00000045210.8|protein_coding	0	-	9724481	9748156	0	3	6729,87,2933,	0,18344,26828,	1	protein_coding	exon
chr1	9747664	9747665	m6AIP_SySy_peak_12	0	-	chr1	9718621	9748382	ENSMUST00000057438.6|Vcpip1|ENSMUSG00000045210.8|protein_coding	0	-	9724481	9748156	0	3	6729,87,2933,	0,18344,26828,	1	protein_coding	exon
chr1	9747993	9747994	m6AIP_SySy_peak_13a	0	-	chr1	9718621	9748382	ENSMUST00000057438.6|Vcpip1|ENSMUSG00000045210.8|protein_coding	0	-	9724481	9748156	0	3	6729,87,2933,	0,18344,26828,	1	protein_coding	exon
chr1	9748087	9748088	m6AIP_SySy_peak_13b	0	-	chr1	9718621	9748382	ENSMUST00000057438.6|Vcpip1|ENSMUSG00000045210.8|protein_coding	0	-	9724481	9748156	0	3	6729,87,2933,	0,18344,26828,	1	protein_coding	exon
chr1	9748182	9748183	m6AIP_SySy_peak_13c	0	-	chr1	9718621	9748382	ENSMUST00000057438.6|Vcpip1|ENSMUSG00000045210.8|protein_coding	0	-	9724481	9748156	0	3	6729,87,2933,	0,18344,26828,	1	protein_coding	exon
chr1	10112445	10112446	m6AIP_abcam_peak_18	0	+	chr1	10038216	10136768	ENSMUST00000071087.11|Cspp1|ENSMUSG00000056763.16|protein_coding	0	+	10045085	10136145	0	30	128,109,103,104,81,99,395,87,71,94,58,206,134,79,130,148,153,113,150,147,105,67,118,140,141,47,64,110,139,835,	0,6859,9207,20503,26116,27106,28209,36643,38955,44036,45284,47530,49834,50665,51971,57649,65995,70152,74176,74659,75386,77801,78397,88123,89206,91769,94237,94947,95875,97717,	1	protein_coding	exon
chr1	10115127	10115128	m6AIP_abcam_peak_19	0	+	chr1	10038216	10136768	ENSMUST00000071087.11|Cspp1|ENSMUSG00000056763.16|protein_coding	0	+	10045085	10136145	0	30	128,109,103,104,81,99,395,87,71,94,58,206,134,79,130,148,153,113,150,147,105,67,118,140,141,47,64,110,139,835,	0,6859,9207,20503,26116,27106,28209,36643,38955,44036,45284,47530,49834,50665,51971,57649,65995,70152,74176,74659,75386,77801,78397,88123,89206,91769,94237,94947,95875,97717,	1	protein_coding	intron
chr1	12858990	12858991	m6AIP_SySy_peak_14	0	+	chr1	12692276	12861192	ENSMUST00000177608.7|Sulf1|ENSMUSG00000016918.15|protein_coding	0	+	12786526	12858842	0	22	408,95,73,231,240,152,170,151,176,129,57,130,217,253,97,95,66,176,143,124,34,2381,	0,36317,93802,94191,104489,112903,115577,125061,126101,128124,128518,129693,143836,146082,147552,148126,149166,150372,155818,156054,158483,166535,	1	protein_coding	exon
chr1	12990062	12990063	m6AIP_SySy_peak_15a	0	-	chr1	12866551	12991135	ENSMUST00000115403.8|Slco5a1|ENSMUSG00000025938.16|protein_coding	0	-	12871867	12990495	0	9	5777,65,242,160,199,165,212,133,1556,	0,9758,12586,14741,27875,54486,72437,77428,123028,	1	protein_coding	exon
chr1	12990214	12990215	m6AIP_SySy_peak_15b	0	-	chr1	12866551	12991135	ENSMUST00000115403.8|Slco5a1|ENSMUSG00000025938.16|protein_coding	0	-	12871867	12990495	0	9	5777,65,242,160,199,165,212,133,1556,	0,9758,12586,14741,27875,54486,72437,77428,123028,	1	protein_coding	exon
chr1	13174170	13174171	m6AIP_SySy_peak_16a	0	-	chr1	13142474	13374083	ENSMUST00000006037.12|Ncoa2|ENSMUSG00000005886.14|protein_coding	0	-	13142760	13224694	0	23	298,90,199,178,229,78,279,166,130,216,207,211,1270,148,144,102,189,178,104,173,105,57,146,	0,4400,5842,6456,8215,9904,10322,13895,17686,19598,22421,24421,31604,34599,38006,38741,41700,44258,47612,78832,82134,143494,231463,	1	protein_coding	exon
chr1	13174346	13174347	m6AIP_SySy_peak_16b	0	-	chr1	13142474	13374083	ENSMUST00000006037.12|Ncoa2|ENSMUSG00000005886.14|protein_coding	0	-	13142760	13224694	0	23	298,90,199,178,229,78,279,166,130,216,207,211,1270,148,144,102,189,178,104,173,105,57,146,	0,4400,5842,6456,8215,9904,10322,13895,17686,19598,22421,24421,31604,34599,38006,38741,41700,44258,47612,78832,82134,143494,231463,	1	protein_coding	exon
chr1	13174694	13174695	m6AIP_SySy_peak_16c	0	-	chr1	13142474	13374083	ENSMUST00000006037.12|Ncoa2|ENSMUSG00000005886.14|protein_coding	0	-	13142760	13224694	0	23	298,90,199,178,229,78,279,166,130,216,207,211,1270,148,144,102,189,178,104,173,105,57,146,	0,4400,5842,6456,8215,9904,10322,13895,17686,19598,22421,24421,31604,34599,38006,38741,41700,44258,47612,78832,82134,143494,231463,	1	protein_coding	exon
chr1	14170597	14170598	m6AIP_abcam_peak_24	0	-	chr1	14168953	14310200	ENSMUST00000027066.12|Eya1|ENSMUSG00000025932.14|protein_coding	0	-	14170915	14302893	0	18	2043,101,122,115,161,59,90,84,140,187,83,138,143,70,78,128,50,555,	0,10526,14203,14427,15395,15672,39941,60539,62459,83474,84066,101751,105111,105580,114167,133816,135471,140692,	1	protein_coding	exon
chr1	14754188	14754189	m6AIP_SySy_peak_17	0	-	chr1	14753345	14755990	ENSMUST00000027062.6|Msc|ENSMUSG00000025930.6|protein_coding	0	-	14754238	14755748	0	2	980,761,	0,1884,	1	protein_coding	exon
chr1	15805754	15805755	m6AIP_SySy_peak_18	0	+	chr1	15805645	15844052	ENSMUST00000188371.6|Terf1|ENSMUSG00000025925.14|protein_coding	0	+	15805677	15843082	0	10	312,96,122,87,150,113,60,89,107,1132,	0,1995,7395,10240,13288,14005,25861,27755,32536,37275,	1	protein_coding	exon
chr1	15811114	15811115	m6AIP_abcam_peak_28	0	+	chr1	15805645	15844052	ENSMUST00000188371.6|Terf1|ENSMUSG00000025925.14|protein_coding	0	+	15805677	15843082	0	10	312,96,122,87,150,113,60,89,107,1132,	0,1995,7395,10240,13288,14005,25861,27755,32536,37275,	1	protein_coding	intron
chr1	15811400	15811401	m6AIP_abcam_peak_29	0	+	chr1	15805645	15844052	ENSMUST00000188371.6|Terf1|ENSMUSG00000025925.14|protein_coding	0	+	15805677	15843082	0	10	312,96,122,87,150,113,60,89,107,1132,	0,1995,7395,10240,13288,14005,25861,27755,32536,37275,	1	protein_coding	intron
chr1	15842931	15842932	m6AIP_abcam_peak_30a	0	+	chr1	15805645	15844052	ENSMUST00000188371.6|Terf1|ENSMUSG00000025925.14|protein_coding	0	+	15805677	15843082	0	10	312,96,122,87,150,113,60,89,107,1132,	0,1995,7395,10240,13288,14005,25861,27755,32536,37275,	1	protein_coding	exon
chr1	15843143	15843144	m6AIP_abcam_peak_30b	0	+	chr1	15805645	15844052	ENSMUST00000188371.6|Terf1|ENSMUSG00000025925.14|protein_coding	0	+	15805677	15843082	0	10	312,96,122,87,150,113,60,89,107,1132,	0,1995,7395,10240,13288,14005,25861,27755,32536,37275,	1	protein_coding	exon
chr1	16105781	16105782	m6AIP_SySy_peak_19	0	+	chr1	16105773	16133734	ENSMUST00000027053.7|Rdh10|ENSMUSG00000025921.7|protein_coding	0	+	16106017	16131417	0	6	533,236,99,146,132,2441,	0,2021,22391,23422,25301,25520,	1	protein_coding	exon
chr1	20803255	20803256	m6AIP_SySy_peak_20a	0	-	chr1	20802967	20820312	ENSMUST00000053266.10|Mcm3|ENSMUSG00000041859.10|protein_coding	0	-	20803455	20820208	0	17	687,91,77,104,141,151,127,175,209,132,154,109,239,131,209,113,182,	0,1849,2295,2829,3774,5753,6628,7090,8997,9596,9993,11431,11721,13681,14275,14825,17163,	1	protein_coding	exon
chr1	20803339	20803340	m6AIP_SySy_peak_20b	0	-	chr1	20802967	20820312	ENSMUST00000053266.10|Mcm3|ENSMUSG00000041859.10|protein_coding	0	-	20803455	20820208	0	17	687,91,77,104,141,151,127,175,209,132,154,109,239,131,209,113,182,	0,1849,2295,2829,3774,5753,6628,7090,8997,9596,9993,11431,11721,13681,14275,14825,17163,	1	protein_coding	exon
chr1	20813641	20813642	m6AIP_abcam_peak_33	0	-	chr1	20802967	20820312	ENSMUST00000053266.10|Mcm3|ENSMUSG00000041859.10|protein_coding	0	-	20803455	20820208	0	17	687,91,77,104,141,151,127,175,209,132,154,109,239,131,209,113,182,	0,1849,2295,2829,3774,5753,6628,7090,8997,9596,9993,11431,11721,13681,14275,14825,17163,	1	protein_coding	intron
chr1	20935661	20935662	m6AIP_SySy_peak_21	0	+	chr1	20890605	20939650	ENSMUST00000189400.6|Paqr8|ENSMUSG00000025931.15|protein_coding	0	+	20934623	20935688	0	3	81,180,5069,	0,41454,43976,	1	protein_coding	exon
chr1	21000798	21000799	m6AIP_SySy_peak_22	0	-	chr1	20996298	21079229	ENSMUST00000037998.5|Tram2|ENSMUSG00000041779.5|protein_coding	0	-	21001561	21079113	0	11	5337,164,144,105,71,85,59,117,110,64,236,	0,6671,7539,7927,9268,9851,10554,16494,17103,41098,82695,	1	protein_coding	exon
chr1	23369622	23369623	m6AIP_SySy_peak_23	0	-	chr1	23366423	23383175	ENSMUST00000027343.5|Ogfrl1|ENSMUSG00000026158.11|protein_coding	0	-	23369748	23383051	0	7	4025,146,67,79,79,87,361,	0,9306,9564,9747,12302,12548,16391,	1	protein_coding	exon
chr1	23369845	23369846	m6AIP_SySy_peak_24a	0	-	chr1	23366423	23383175	ENSMUST00000027343.5|Ogfrl1|ENSMUSG00000026158.11|protein_coding	0	-	23369748	23383051	0	7	4025,146,67,79,79,87,361,	0,9306,9564,9747,12302,12548,16391,	1	protein_coding	exon
chr1	23370074	23370075	m6AIP_SySy_peak_24b	0	-	chr1	23366423	23383175	ENSMUST00000027343.5|Ogfrl1|ENSMUSG00000026158.11|protein_coding	0	-	23369748	23383051	0	7	4025,146,67,79,79,87,361,	0,9306,9564,9747,12302,12548,16391,	1	protein_coding	exon
chr1	23848410	23848411	m6AIP_abcam_peak_35	0	-	chr1	23845624	23922317	ENSMUST00000027339.13|Smap1|ENSMUSG00000026155.13|protein_coding	0	-	23846428	23922155	0	10	939,308,166,128,91,81,76,86,134,280,	0,2639,3678,7798,13398,20592,30749,32084,46235,76413,	1	protein_coding	exon
chr1	24028933	24028934	m6AIP_SySy_peak_25a	0	-	chr1	24011680	24100333	ENSMUST00000027337.14|Fam135a|ENSMUSG00000026153.15|protein_coding	0	-	24012291	24085487	0	21	817,114,111,152,98,92,161,2329,155,74,156,50,154,127,174,71,140,80,116,92,273,	0,3098,8994,10173,12532,13101,14927,16519,19061,20982,32433,34677,41502,42323,44063,45523,45685,56218,73730,74839,88380,	1	protein_coding	exon
chr1	24029071	24029072	m6AIP_SySy_peak_25b	0	-	chr1	24011680	24100333	ENSMUST00000027337.14|Fam135a|ENSMUSG00000026153.15|protein_coding	0	-	24012291	24085487	0	21	817,114,111,152,98,92,161,2329,155,74,156,50,154,127,174,71,140,80,116,92,273,	0,3098,8994,10173,12532,13101,14927,16519,19061,20982,32433,34677,41502,42323,44063,45523,45685,56218,73730,74839,88380,	1	protein_coding	exon
chr1	24029275	24029276	m6AIP_SySy_peak_25c	0	-	chr1	24011680	24100333	ENSMUST00000027337.14|Fam135a|ENSMUSG00000026153.15|protein_coding	0	-	24012291	24085487	0	21	817,114,111,152,98,92,161,2329,155,74,156,50,154,127,174,71,140,80,116,92,273,	0,3098,8994,10173,12532,13101,14927,16519,19061,20982,32433,34677,41502,42323,44063,45523,45685,56218,73730,74839,88380,	1	protein_coding	exon
chr1	24029673	24029674	m6AIP_SySy_peak_26	0	-	chr1	24011680	24100333	ENSMUST00000027337.14|Fam135a|ENSMUSG00000026153.15|protein_coding	0	-	24012291	24085487	0	21	817,114,111,152,98,92,161,2329,155,74,156,50,154,127,174,71,140,80,116,92,273,	0,3098,8994,10173,12532,13101,14927,16519,19061,20982,32433,34677,41502,42323,44063,45523,45685,56218,73730,74839,88380,	1	protein_coding	exon
chr1	24071993	24071994	m6AIP_abcam_peak_37	0	-	chr1	24011680	24100333	ENSMUST00000027337.14|Fam135a|ENSMUSG00000026153.15|protein_coding	0	-	24012291	24085487	0	21	817,114,111,152,98,92,161,2329,155,74,156,50,154,127,174,71,140,80,116,92,273,	0,3098,8994,10173,12532,13101,14927,16519,19061,20982,32433,34677,41502,42323,44063,45523,45685,56218,73730,74839,88380,	1	protein_coding	intron
chr1	30803754	30803755	m6AIP_SySy_peak_27a	0	-	chr1	30802338	30873581	ENSMUST00000186733.6|Phf3|ENSMUSG00000048874.15|protein_coding	0	-	30803798	30863230	0	16	3604,196,90,148,196,136,132,117,157,145,184,310,1717,162,269,4,	0,3830,6384,8344,9433,10678,11621,14129,17742,18344,18792,21871,27504,34766,60648,71239,	1	protein_coding	exon
chr1	30803886	30803887	m6AIP_SySy_peak_27b	0	-	chr1	30802338	30873581	ENSMUST00000186733.6|Phf3|ENSMUSG00000048874.15|protein_coding	0	-	30803798	30863230	0	16	3604,196,90,148,196,136,132,117,157,145,184,310,1717,162,269,4,	0,3830,6384,8344,9433,10678,11621,14129,17742,18344,18792,21871,27504,34766,60648,71239,	1	protein_coding	exon
chr1	30804039	30804040	m6AIP_abcam_peak_38b	0	-	chr1	30802338	30873581	ENSMUST00000186733.6|Phf3|ENSMUSG00000048874.15|protein_coding	0	-	30803798	30863230	0	16	3604,196,90,148,196,136,132,117,157,145,184,310,1717,162,269,4,	0,3830,6384,8344,9433,10678,11621,14129,17742,18344,18792,21871,27504,34766,60648,71239,	1	protein_coding	exon
chr1	30804895	30804896	m6AIP_SySy_peak_28	0	-	chr1	30802338	30873581	ENSMUST00000186733.6|Phf3|ENSMUSG00000048874.15|protein_coding	0	-	30803798	30863230	0	16	3604,196,90,148,196,136,132,117,157,145,184,310,1717,162,269,4,	0,3830,6384,8344,9433,10678,11621,14129,17742,18344,18792,21871,27504,34766,60648,71239,	1	protein_coding	exon
chr1	30805163	30805164	m6AIP_SySy_peak_29a	0	-	chr1	30802338	30873581	ENSMUST00000186733.6|Phf3|ENSMUSG00000048874.15|protein_coding	0	-	30803798	30863230	0	16	3604,196,90,148,196,136,132,117,157,145,184,310,1717,162,269,4,	0,3830,6384,8344,9433,10678,11621,14129,17742,18344,18792,21871,27504,34766,60648,71239,	1	protein_coding	exon
chr1	30805315	30805316	m6AIP_SySy_peak_29b	0	-	chr1	30802338	30873581	ENSMUST00000186733.6|Phf3|ENSMUSG00000048874.15|protein_coding	0	-	30803798	30863230	0	16	3604,196,90,148,196,136,132,117,157,145,184,310,1717,162,269,4,	0,3830,6384,8344,9433,10678,11621,14129,17742,18344,18792,21871,27504,34766,60648,71239,	1	protein_coding	exon
chr1	30805610	30805611	m6AIP_SySy_peak_30	0	-	chr1	30802338	30873581	ENSMUST00000186733.6|Phf3|ENSMUSG00000048874.15|protein_coding	0	-	30803798	30863230	0	16	3604,196,90,148,196,136,132,117,157,145,184,310,1717,162,269,4,	0,3830,6384,8344,9433,10678,11621,14129,17742,18344,18792,21871,27504,34766,60648,71239,	1	protein_coding	exon
chr1	30813613	30813614	m6AIP_abcam_peak_40	0	-	chr1	30802338	30873581	ENSMUST00000186733.6|Phf3|ENSMUSG00000048874.15|protein_coding	0	-	30803798	30863230	0	16	3604,196,90,148,196,136,132,117,157,145,184,310,1717,162,269,4,	0,3830,6384,8344,9433,10678,11621,14129,17742,18344,18792,21871,27504,34766,60648,71239,	1	protein_coding	intron
chr1	30829581	30829582	m6AIP_SySy_peak_31	0	-	chr1	30802338	30873581	ENSMUST00000186733.6|Phf3|ENSMUSG00000048874.15|protein_coding	0	-	30803798	30863230	0	16	3604,196,90,148,196,136,132,117,157,145,184,310,1717,162,269,4,	0,3830,6384,8344,9433,10678,11621,14129,17742,18344,18792,21871,27504,34766,60648,71239,	1	protein_coding	intron
chr1	30829990	30829991	m6AIP_SySy_peak_32a	0	-	chr1	30802338	30873581	ENSMUST00000186733.6|Phf3|ENSMUSG00000048874.15|protein_coding	0	-	30803798	30863230	0	16	3604,196,90,148,196,136,132,117,157,145,184,310,1717,162,269,4,	0,3830,6384,8344,9433,10678,11621,14129,17742,18344,18792,21871,27504,34766,60648,71239,	1	protein_coding	exon
chr1	30830111	30830112	m6AIP_SySy_peak_32b	0	-	chr1	30802338	30873581	ENSMUST00000186733.6|Phf3|ENSMUSG00000048874.15|protein_coding	0	-	30803798	30863230	0	16	3604,196,90,148,196,136,132,117,157,145,184,310,1717,162,269,4,	0,3830,6384,8344,9433,10678,11621,14129,17742,18344,18792,21871,27504,34766,60648,71239,	1	protein_coding	exon
chr1	30831167	30831168	m6AIP_SySy_peak_33	0	-	chr1	30802338	30873581	ENSMUST00000186733.6|Phf3|ENSMUSG00000048874.15|protein_coding	0	-	30803798	30863230	0	16	3604,196,90,148,196,136,132,117,157,145,184,310,1717,162,269,4,	0,3830,6384,8344,9433,10678,11621,14129,17742,18344,18792,21871,27504,34766,60648,71239,	1	protein_coding	exon
chr1	30852754	30852755	m6AIP_abcam_peak_42	0	-	chr1	30802338	30873581	ENSMUST00000186733.6|Phf3|ENSMUSG00000048874.15|protein_coding	0	-	30803798	30863230	0	16	3604,196,90,148,196,136,132,117,157,145,184,310,1717,162,269,4,	0,3830,6384,8344,9433,10678,11621,14129,17742,18344,18792,21871,27504,34766,60648,71239,	1	protein_coding	intron
chr1	33571822	33571823	m6AIP_abcam_peak_43a	0	-	chr1	33453809	33669795	ENSMUST00000027312.10|Prim2|ENSMUSG00000026134.11|protein_coding	0	-	33454085	33669011	0	14	495,69,83,127,186,73,68,138,96,121,80,104,163,172,	0,10243,26648,30872,58206,60335,79486,174585,176528,208436,209967,213235,215048,215814,	1	protein_coding	intron
chr1	33571941	33571942	m6AIP_abcam_peak_43b	0	-	chr1	33453809	33669795	ENSMUST00000027312.10|Prim2|ENSMUSG00000026134.11|protein_coding	0	-	33454085	33669011	0	14	495,69,83,127,186,73,68,138,96,121,80,104,163,172,	0,10243,26648,30872,58206,60335,79486,174585,176528,208436,209967,213235,215048,215814,	1	protein_coding	intron
chr1	33637726	33637727	m6AIP_abcam_peak_44	0	-	chr1	33453809	33669795	ENSMUST00000027312.10|Prim2|ENSMUSG00000026134.11|protein_coding	0	-	33454085	33669011	0	14	495,69,83,127,186,73,68,138,96,121,80,104,163,172,	0,10243,26648,30872,58206,60335,79486,174585,176528,208436,209967,213235,215048,215814,	1	protein_coding	intron
chr1	33739775	33739776	m6AIP_SySy_peak_34a	0	+	chr1	33719894	33742564	ENSMUST00000088287.9|Rab23|ENSMUSG00000004768.14|protein_coding	0	+	33723850	33739392	0	8	279,92,220,86,157,83,93,3312,	0,1713,3891,5039,14807,16905,18393,19358,	1	protein_coding	exon
chr1	33739964	33739965	m6AIP_SySy_peak_34b	0	+	chr1	33719894	33742564	ENSMUST00000088287.9|Rab23|ENSMUSG00000004768.14|protein_coding	0	+	33723850	33739392	0	8	279,92,220,86,157,83,93,3312,	0,1713,3891,5039,14807,16905,18393,19358,	1	protein_coding	exon
chr1	33776833	33776834	m6AIP_SySy_peak_35	0	-	chr1	33761544	33814527	ENSMUST00000019861.12|Zfp451|ENSMUSG00000042197.13|protein_coding	0	-	33762162	33814358	0	15	665,66,187,131,141,1595,148,154,127,151,112,126,81,84,190,	0,4299,8176,9224,11348,14724,17499,18351,20523,21496,22308,24862,43794,52182,52793,	1	protein_coding	exon
chr1	33777245	33777246	m6AIP_abcam_peak_47	0	-	chr1	33761544	33814527	ENSMUST00000019861.12|Zfp451|ENSMUSG00000042197.13|protein_coding	0	-	33762162	33814358	0	15	665,66,187,131,141,1595,148,154,127,151,112,126,81,84,190,	0,4299,8176,9224,11348,14724,17499,18351,20523,21496,22308,24862,43794,52182,52793,	1	protein_coding	exon
chr1	33791659	33791660	m6AIP_abcam_peak_48	0	-	chr1	33761544	33814527	ENSMUST00000019861.12|Zfp451|ENSMUSG00000042197.13|protein_coding	0	-	33762162	33814358	0	15	665,66,187,131,141,1595,148,154,127,151,112,126,81,84,190,	0,4299,8176,9224,11348,14724,17499,18351,20523,21496,22308,24862,43794,52182,52793,	1	protein_coding	intron
chr1	33801408	33801409	m6AIP_SySy_peak_36a	0	-	chr1	33761544	33814527	ENSMUST00000019861.12|Zfp451|ENSMUSG00000042197.13|protein_coding	0	-	33762162	33814358	0	15	665,66,187,131,141,1595,148,154,127,151,112,126,81,84,190,	0,4299,8176,9224,11348,14724,17499,18351,20523,21496,22308,24862,43794,52182,52793,	1	protein_coding	intron
chr1	33801552	33801553	m6AIP_SySy_peak_36b	0	-	chr1	33761544	33814527	ENSMUST00000019861.12|Zfp451|ENSMUSG00000042197.13|protein_coding	0	-	33762162	33814358	0	15	665,66,187,131,141,1595,148,154,127,151,112,126,81,84,190,	0,4299,8176,9224,11348,14724,17499,18351,20523,21496,22308,24862,43794,52182,52793,	1	protein_coding	intron
chr1	33801710	33801711	m6AIP_SySy_peak_36c	0	-	chr1	33761544	33814527	ENSMUST00000019861.12|Zfp451|ENSMUSG00000042197.13|protein_coding	0	-	33762162	33814358	0	15	665,66,187,131,141,1595,148,154,127,151,112,126,81,84,190,	0,4299,8176,9224,11348,14724,17499,18351,20523,21496,22308,24862,43794,52182,52793,	1	protein_coding	intron
chr1	33801960	33801961	m6AIP_SySy_peak_36d	0	-	chr1	33761544	33814527	ENSMUST00000019861.12|Zfp451|ENSMUSG00000042197.13|protein_coding	0	-	33762162	33814358	0	15	665,66,187,131,141,1595,148,154,127,151,112,126,81,84,190,	0,4299,8176,9224,11348,14724,17499,18351,20523,21496,22308,24862,43794,52182,52793,	1	protein_coding	intron
chr1	33802449	33802450	m6AIP_SySy_peak_36e	0	-	chr1	33761544	33814527	ENSMUST00000019861.12|Zfp451|ENSMUSG00000042197.13|protein_coding	0	-	33762162	33814358	0	15	665,66,187,131,141,1595,148,154,127,151,112,126,81,84,190,	0,4299,8176,9224,11348,14724,17499,18351,20523,21496,22308,24862,43794,52182,52793,	1	protein_coding	intron
chr1	33914667	33914668	m6AIP_abcam_peak_50	0	+	chr1	33908224	34307592	ENSMUST00000183034.4|Dst|ENSMUSG00000026131.20|protein_coding	0	+	33908271	34307592	0	103	228,35,201,208,62,90,78,93,167,113,107,120,96,128,94,155,463,129,78,162,105,96,126,150,155,127,184,158,179,139,194,163,84,108,99,129,89,133,5292,150,216,150,234,153,234,267,546,177,124,209,318,167,157,127,63,242,130,200,496,1472,162,171,167,160,327,85,242,207,120,108,219,204,232,227,123,102,102,174,156,198,129,171,156,207,120,170,160,195,129,144,189,130,164,163,155,75,18,118,72,203,111,124,263,	0,774,60478,97966,178017,205708,207893,209207,226865,243977,244188,246288,248374,248556,252395,252779,254784,255401,255672,255851,256102,256833,257955,258717,259051,259386,259598,260939,261525,262135,262891,263958,264777,265890,266472,275791,277737,278594,279747,285167,285780,286290,287603,288976,290293,291067,292645,294220,300329,302929,303997,304677,306309,307261,309585,310110,311171,315579,317…	1	protein_coding	intron
chr1	33915283	33915284	m6AIP_abcam_peak_51	0	+	chr1	33908224	34307592	ENSMUST00000183034.4|Dst|ENSMUSG00000026131.20|protein_coding	0	+	33908271	34307592	0	103	228,35,201,208,62,90,78,93,167,113,107,120,96,128,94,155,463,129,78,162,105,96,126,150,155,127,184,158,179,139,194,163,84,108,99,129,89,133,5292,150,216,150,234,153,234,267,546,177,124,209,318,167,157,127,63,242,130,200,496,1472,162,171,167,160,327,85,242,207,120,108,219,204,232,227,123,102,102,174,156,198,129,171,156,207,120,170,160,195,129,144,189,130,164,163,155,75,18,118,72,203,111,124,263,	0,774,60478,97966,178017,205708,207893,209207,226865,243977,244188,246288,248374,248556,252395,252779,254784,255401,255672,255851,256102,256833,257955,258717,259051,259386,259598,260939,261525,262135,262891,263958,264777,265890,266472,275791,277737,278594,279747,285167,285780,286290,287603,288976,290293,291067,292645,294220,300329,302929,303997,304677,306309,307261,309585,310110,311171,315579,317…	1	protein_coding	intron
chr1	33921111	33921112	m6AIP_abcam_peak_52	0	+	chr1	33908224	34307592	ENSMUST00000183034.4|Dst|ENSMUSG00000026131.20|protein_coding	0	+	33908271	34307592	0	103	228,35,201,208,62,90,78,93,167,113,107,120,96,128,94,155,463,129,78,162,105,96,126,150,155,127,184,158,179,139,194,163,84,108,99,129,89,133,5292,150,216,150,234,153,234,267,546,177,124,209,318,167,157,127,63,242,130,200,496,1472,162,171,167,160,327,85,242,207,120,108,219,204,232,227,123,102,102,174,156,198,129,171,156,207,120,170,160,195,129,144,189,130,164,163,155,75,18,118,72,203,111,124,263,	0,774,60478,97966,178017,205708,207893,209207,226865,243977,244188,246288,248374,248556,252395,252779,254784,255401,255672,255851,256102,256833,257955,258717,259051,259386,259598,260939,261525,262135,262891,263958,264777,265890,266472,275791,277737,278594,279747,285167,285780,286290,287603,288976,290293,291067,292645,294220,300329,302929,303997,304677,306309,307261,309585,310110,311171,315579,317…	1	protein_coding	intron
chr1	34090147	34090148	m6AIP_abcam_peak_53	0	+	chr1	33908224	34307592	ENSMUST00000183034.4|Dst|ENSMUSG00000026131.20|protein_coding	0	+	33908271	34307592	0	103	228,35,201,208,62,90,78,93,167,113,107,120,96,128,94,155,463,129,78,162,105,96,126,150,155,127,184,158,179,139,194,163,84,108,99,129,89,133,5292,150,216,150,234,153,234,267,546,177,124,209,318,167,157,127,63,242,130,200,496,1472,162,171,167,160,327,85,242,207,120,108,219,204,232,227,123,102,102,174,156,198,129,171,156,207,120,170,160,195,129,144,189,130,164,163,155,75,18,118,72,203,111,124,263,	0,774,60478,97966,178017,205708,207893,209207,226865,243977,244188,246288,248374,248556,252395,252779,254784,255401,255672,255851,256102,256833,257955,258717,259051,259386,259598,260939,261525,262135,262891,263958,264777,265890,266472,275791,277737,278594,279747,285167,285780,286290,287603,288976,290293,291067,292645,294220,300329,302929,303997,304677,306309,307261,309585,310110,311171,315579,317…	1	protein_coding	intron
chr1	34104589	34104590	m6AIP_abcam_peak_54	0	+	chr1	33908224	34307592	ENSMUST00000183034.4|Dst|ENSMUSG00000026131.20|protein_coding	0	+	33908271	34307592	0	103	228,35,201,208,62,90,78,93,167,113,107,120,96,128,94,155,463,129,78,162,105,96,126,150,155,127,184,158,179,139,194,163,84,108,99,129,89,133,5292,150,216,150,234,153,234,267,546,177,124,209,318,167,157,127,63,242,130,200,496,1472,162,171,167,160,327,85,242,207,120,108,219,204,232,227,123,102,102,174,156,198,129,171,156,207,120,170,160,195,129,144,189,130,164,163,155,75,18,118,72,203,111,124,263,	0,774,60478,97966,178017,205708,207893,209207,226865,243977,244188,246288,248374,248556,252395,252779,254784,255401,255672,255851,256102,256833,257955,258717,259051,259386,259598,260939,261525,262135,262891,263958,264777,265890,266472,275791,277737,278594,279747,285167,285780,286290,287603,288976,290293,291067,292645,294220,300329,302929,303997,304677,306309,307261,309585,310110,311171,315579,317…	1	protein_coding	intron
chr1	34166960	34166961	m6AIP_abcam_peak_55	0	+	chr1	33908224	34307592	ENSMUST00000183034.4|Dst|ENSMUSG00000026131.20|protein_coding	0	+	33908271	34307592	0	103	228,35,201,208,62,90,78,93,167,113,107,120,96,128,94,155,463,129,78,162,105,96,126,150,155,127,184,158,179,139,194,163,84,108,99,129,89,133,5292,150,216,150,234,153,234,267,546,177,124,209,318,167,157,127,63,242,130,200,496,1472,162,171,167,160,327,85,242,207,120,108,219,204,232,227,123,102,102,174,156,198,129,171,156,207,120,170,160,195,129,144,189,130,164,163,155,75,18,118,72,203,111,124,263,	0,774,60478,97966,178017,205708,207893,209207,226865,243977,244188,246288,248374,248556,252395,252779,254784,255401,255672,255851,256102,256833,257955,258717,259051,259386,259598,260939,261525,262135,262891,263958,264777,265890,266472,275791,277737,278594,279747,285167,285780,286290,287603,288976,290293,291067,292645,294220,300329,302929,303997,304677,306309,307261,309585,310110,311171,315579,317…	1	protein_coding	exon
chr1	34177824	34177825	m6AIP_SySy_peak_37a	0	+	chr1	33908224	34307592	ENSMUST00000183034.4|Dst|ENSMUSG00000026131.20|protein_coding	0	+	33908271	34307592	0	103	228,35,201,208,62,90,78,93,167,113,107,120,96,128,94,155,463,129,78,162,105,96,126,150,155,127,184,158,179,139,194,163,84,108,99,129,89,133,5292,150,216,150,234,153,234,267,546,177,124,209,318,167,157,127,63,242,130,200,496,1472,162,171,167,160,327,85,242,207,120,108,219,204,232,227,123,102,102,174,156,198,129,171,156,207,120,170,160,195,129,144,189,130,164,163,155,75,18,118,72,203,111,124,263,	0,774,60478,97966,178017,205708,207893,209207,226865,243977,244188,246288,248374,248556,252395,252779,254784,255401,255672,255851,256102,256833,257955,258717,259051,259386,259598,260939,261525,262135,262891,263958,264777,265890,266472,275791,277737,278594,279747,285167,285780,286290,287603,288976,290293,291067,292645,294220,300329,302929,303997,304677,306309,307261,309585,310110,311171,315579,317…	1	protein_coding	intron
chr1	34177978	34177979	m6AIP_SySy_peak_37b	0	+	chr1	33908224	34307592	ENSMUST00000183034.4|Dst|ENSMUSG00000026131.20|protein_coding	0	+	33908271	34307592	0	103	228,35,201,208,62,90,78,93,167,113,107,120,96,128,94,155,463,129,78,162,105,96,126,150,155,127,184,158,179,139,194,163,84,108,99,129,89,133,5292,150,216,150,234,153,234,267,546,177,124,209,318,167,157,127,63,242,130,200,496,1472,162,171,167,160,327,85,242,207,120,108,219,204,232,227,123,102,102,174,156,198,129,171,156,207,120,170,160,195,129,144,189,130,164,163,155,75,18,118,72,203,111,124,263,	0,774,60478,97966,178017,205708,207893,209207,226865,243977,244188,246288,248374,248556,252395,252779,254784,255401,255672,255851,256102,256833,257955,258717,259051,259386,259598,260939,261525,262135,262891,263958,264777,265890,266472,275791,277737,278594,279747,285167,285780,286290,287603,288976,290293,291067,292645,294220,300329,302929,303997,304677,306309,307261,309585,310110,311171,315579,317…	1	protein_coding	intron
chr1	34178472	34178473	m6AIP_abcam_peak_57	0	+	chr1	33908224	34307592	ENSMUST00000183034.4|Dst|ENSMUSG00000026131.20|protein_coding	0	+	33908271	34307592	0	103	228,35,201,208,62,90,78,93,167,113,107,120,96,128,94,155,463,129,78,162,105,96,126,150,155,127,184,158,179,139,194,163,84,108,99,129,89,133,5292,150,216,150,234,153,234,267,546,177,124,209,318,167,157,127,63,242,130,200,496,1472,162,171,167,160,327,85,242,207,120,108,219,204,232,227,123,102,102,174,156,198,129,171,156,207,120,170,160,195,129,144,189,130,164,163,155,75,18,118,72,203,111,124,263,	0,774,60478,97966,178017,205708,207893,209207,226865,243977,244188,246288,248374,248556,252395,252779,254784,255401,255672,255851,256102,256833,257955,258717,259051,259386,259598,260939,261525,262135,262891,263958,264777,265890,266472,275791,277737,278594,279747,285167,285780,286290,287603,288976,290293,291067,292645,294220,300329,302929,303997,304677,306309,307261,309585,310110,311171,315579,317…	1	protein_coding	intron
chr1	34178659	34178660	m6AIP_abcam_peak_58	0	+	chr1	33908224	34307592	ENSMUST00000183034.4|Dst|ENSMUSG00000026131.20|protein_coding	0	+	33908271	34307592	0	103	228,35,201,208,62,90,78,93,167,113,107,120,96,128,94,155,463,129,78,162,105,96,126,150,155,127,184,158,179,139,194,163,84,108,99,129,89,133,5292,150,216,150,234,153,234,267,546,177,124,209,318,167,157,127,63,242,130,200,496,1472,162,171,167,160,327,85,242,207,120,108,219,204,232,227,123,102,102,174,156,198,129,171,156,207,120,170,160,195,129,144,189,130,164,163,155,75,18,118,72,203,111,124,263,	0,774,60478,97966,178017,205708,207893,209207,226865,243977,244188,246288,248374,248556,252395,252779,254784,255401,255672,255851,256102,256833,257955,258717,259051,259386,259598,260939,261525,262135,262891,263958,264777,265890,266472,275791,277737,278594,279747,285167,285780,286290,287603,288976,290293,291067,292645,294220,300329,302929,303997,304677,306309,307261,309585,310110,311171,315579,317…	1	protein_coding	intron
chr1	34180354	34180355	m6AIP_SySy_peak_38	0	+	chr1	33908224	34307592	ENSMUST00000183034.4|Dst|ENSMUSG00000026131.20|protein_coding	0	+	33908271	34307592	0	103	228,35,201,208,62,90,78,93,167,113,107,120,96,128,94,155,463,129,78,162,105,96,126,150,155,127,184,158,179,139,194,163,84,108,99,129,89,133,5292,150,216,150,234,153,234,267,546,177,124,209,318,167,157,127,63,242,130,200,496,1472,162,171,167,160,327,85,242,207,120,108,219,204,232,227,123,102,102,174,156,198,129,171,156,207,120,170,160,195,129,144,189,130,164,163,155,75,18,118,72,203,111,124,263,	0,774,60478,97966,178017,205708,207893,209207,226865,243977,244188,246288,248374,248556,252395,252779,254784,255401,255672,255851,256102,256833,257955,258717,259051,259386,259598,260939,261525,262135,262891,263958,264777,265890,266472,275791,277737,278594,279747,285167,285780,286290,287603,288976,290293,291067,292645,294220,300329,302929,303997,304677,306309,307261,309585,310110,311171,315579,317…	1	protein_coding	intron
chr1	34181307	34181308	m6AIP_SySy_peak_39	0	+	chr1	33908224	34307592	ENSMUST00000183034.4|Dst|ENSMUSG00000026131.20|protein_coding	0	+	33908271	34307592	0	103	228,35,201,208,62,90,78,93,167,113,107,120,96,128,94,155,463,129,78,162,105,96,126,150,155,127,184,158,179,139,194,163,84,108,99,129,89,133,5292,150,216,150,234,153,234,267,546,177,124,209,318,167,157,127,63,242,130,200,496,1472,162,171,167,160,327,85,242,207,120,108,219,204,232,227,123,102,102,174,156,198,129,171,156,207,120,170,160,195,129,144,189,130,164,163,155,75,18,118,72,203,111,124,263,	0,774,60478,97966,178017,205708,207893,209207,226865,243977,244188,246288,248374,248556,252395,252779,254784,255401,255672,255851,256102,256833,257955,258717,259051,259386,259598,260939,261525,262135,262891,263958,264777,265890,266472,275791,277737,278594,279747,285167,285780,286290,287603,288976,290293,291067,292645,294220,300329,302929,303997,304677,306309,307261,309585,310110,311171,315579,317…	1	protein_coding	intron
chr1	34182197	34182198	m6AIP_SySy_peak_40	0	+	chr1	33908224	34307592	ENSMUST00000183034.4|Dst|ENSMUSG00000026131.20|protein_coding	0	+	33908271	34307592	0	103	228,35,201,208,62,90,78,93,167,113,107,120,96,128,94,155,463,129,78,162,105,96,126,150,155,127,184,158,179,139,194,163,84,108,99,129,89,133,5292,150,216,150,234,153,234,267,546,177,124,209,318,167,157,127,63,242,130,200,496,1472,162,171,167,160,327,85,242,207,120,108,219,204,232,227,123,102,102,174,156,198,129,171,156,207,120,170,160,195,129,144,189,130,164,163,155,75,18,118,72,203,111,124,263,	0,774,60478,97966,178017,205708,207893,209207,226865,243977,244188,246288,248374,248556,252395,252779,254784,255401,255672,255851,256102,256833,257955,258717,259051,259386,259598,260939,261525,262135,262891,263958,264777,265890,266472,275791,277737,278594,279747,285167,285780,286290,287603,288976,290293,291067,292645,294220,300329,302929,303997,304677,306309,307261,309585,310110,311171,315579,317…	1	protein_coding	intron
chr1	34188151	34188152	m6AIP_SySy_peak_41	0	+	chr1	33908224	34307592	ENSMUST00000183034.4|Dst|ENSMUSG00000026131.20|protein_coding	0	+	33908271	34307592	0	103	228,35,201,208,62,90,78,93,167,113,107,120,96,128,94,155,463,129,78,162,105,96,126,150,155,127,184,158,179,139,194,163,84,108,99,129,89,133,5292,150,216,150,234,153,234,267,546,177,124,209,318,167,157,127,63,242,130,200,496,1472,162,171,167,160,327,85,242,207,120,108,219,204,232,227,123,102,102,174,156,198,129,171,156,207,120,170,160,195,129,144,189,130,164,163,155,75,18,118,72,203,111,124,263,	0,774,60478,97966,178017,205708,207893,209207,226865,243977,244188,246288,248374,248556,252395,252779,254784,255401,255672,255851,256102,256833,257955,258717,259051,259386,259598,260939,261525,262135,262891,263958,264777,265890,266472,275791,277737,278594,279747,285167,285780,286290,287603,288976,290293,291067,292645,294220,300329,302929,303997,304677,306309,307261,309585,310110,311171,315579,317…	1	protein_coding	exon
chr1	34188708	34188709	m6AIP_SySy_peak_42a	0	+	chr1	33908224	34307592	ENSMUST00000183034.4|Dst|ENSMUSG00000026131.20|protein_coding	0	+	33908271	34307592	0	103	228,35,201,208,62,90,78,93,167,113,107,120,96,128,94,155,463,129,78,162,105,96,126,150,155,127,184,158,179,139,194,163,84,108,99,129,89,133,5292,150,216,150,234,153,234,267,546,177,124,209,318,167,157,127,63,242,130,200,496,1472,162,171,167,160,327,85,242,207,120,108,219,204,232,227,123,102,102,174,156,198,129,171,156,207,120,170,160,195,129,144,189,130,164,163,155,75,18,118,72,203,111,124,263,	0,774,60478,97966,178017,205708,207893,209207,226865,243977,244188,246288,248374,248556,252395,252779,254784,255401,255672,255851,256102,256833,257955,258717,259051,259386,259598,260939,261525,262135,262891,263958,264777,265890,266472,275791,277737,278594,279747,285167,285780,286290,287603,288976,290293,291067,292645,294220,300329,302929,303997,304677,306309,307261,309585,310110,311171,315579,317…	1	protein_coding	exon
chr1	34188838	34188839	m6AIP_SySy_peak_42b	0	+	chr1	33908224	34307592	ENSMUST00000183034.4|Dst|ENSMUSG00000026131.20|protein_coding	0	+	33908271	34307592	0	103	228,35,201,208,62,90,78,93,167,113,107,120,96,128,94,155,463,129,78,162,105,96,126,150,155,127,184,158,179,139,194,163,84,108,99,129,89,133,5292,150,216,150,234,153,234,267,546,177,124,209,318,167,157,127,63,242,130,200,496,1472,162,171,167,160,327,85,242,207,120,108,219,204,232,227,123,102,102,174,156,198,129,171,156,207,120,170,160,195,129,144,189,130,164,163,155,75,18,118,72,203,111,124,263,	0,774,60478,97966,178017,205708,207893,209207,226865,243977,244188,246288,248374,248556,252395,252779,254784,255401,255672,255851,256102,256833,257955,258717,259051,259386,259598,260939,261525,262135,262891,263958,264777,265890,266472,275791,277737,278594,279747,285167,285780,286290,287603,288976,290293,291067,292645,294220,300329,302929,303997,304677,306309,307261,309585,310110,311171,315579,317…	1	protein_coding	exon
chr1	34189517	34189518	m6AIP_abcam_peak_62	0	+	chr1	33908224	34307592	ENSMUST00000183034.4|Dst|ENSMUSG00000026131.20|protein_coding	0	+	33908271	34307592	0	103	228,35,201,208,62,90,78,93,167,113,107,120,96,128,94,155,463,129,78,162,105,96,126,150,155,127,184,158,179,139,194,163,84,108,99,129,89,133,5292,150,216,150,234,153,234,267,546,177,124,209,318,167,157,127,63,242,130,200,496,1472,162,171,167,160,327,85,242,207,120,108,219,204,232,227,123,102,102,174,156,198,129,171,156,207,120,170,160,195,129,144,189,130,164,163,155,75,18,118,72,203,111,124,263,	0,774,60478,97966,178017,205708,207893,209207,226865,243977,244188,246288,248374,248556,252395,252779,254784,255401,255672,255851,256102,256833,257955,258717,259051,259386,259598,260939,261525,262135,262891,263958,264777,265890,266472,275791,277737,278594,279747,285167,285780,286290,287603,288976,290293,291067,292645,294220,300329,302929,303997,304677,306309,307261,309585,310110,311171,315579,317…	1	protein_coding	exon
chr1	34190846	34190847	m6AIP_abcam_peak_63	0	+	chr1	33908224	34307592	ENSMUST00000183034.4|Dst|ENSMUSG00000026131.20|protein_coding	0	+	33908271	34307592	0	103	228,35,201,208,62,90,78,93,167,113,107,120,96,128,94,155,463,129,78,162,105,96,126,150,155,127,184,158,179,139,194,163,84,108,99,129,89,133,5292,150,216,150,234,153,234,267,546,177,124,209,318,167,157,127,63,242,130,200,496,1472,162,171,167,160,327,85,242,207,120,108,219,204,232,227,123,102,102,174,156,198,129,171,156,207,120,170,160,195,129,144,189,130,164,163,155,75,18,118,72,203,111,124,263,	0,774,60478,97966,178017,205708,207893,209207,226865,243977,244188,246288,248374,248556,252395,252779,254784,255401,255672,255851,256102,256833,257955,258717,259051,259386,259598,260939,261525,262135,262891,263958,264777,265890,266472,275791,277737,278594,279747,285167,285780,286290,287603,288976,290293,291067,292645,294220,300329,302929,303997,304677,306309,307261,309585,310110,311171,315579,317…	1	protein_coding	exon
chr1	34191025	34191026	m6AIP_abcam_peak_64	0	+	chr1	33908224	34307592	ENSMUST00000183034.4|Dst|ENSMUSG00000026131.20|protein_coding	0	+	33908271	34307592	0	103	228,35,201,208,62,90,78,93,167,113,107,120,96,128,94,155,463,129,78,162,105,96,126,150,155,127,184,158,179,139,194,163,84,108,99,129,89,133,5292,150,216,150,234,153,234,267,546,177,124,209,318,167,157,127,63,242,130,200,496,1472,162,171,167,160,327,85,242,207,120,108,219,204,232,227,123,102,102,174,156,198,129,171,156,207,120,170,160,195,129,144,189,130,164,163,155,75,18,118,72,203,111,124,263,	0,774,60478,97966,178017,205708,207893,209207,226865,243977,244188,246288,248374,248556,252395,252779,254784,255401,255672,255851,256102,256833,257955,258717,259051,259386,259598,260939,261525,262135,262891,263958,264777,265890,266472,275791,277737,278594,279747,285167,285780,286290,287603,288976,290293,291067,292645,294220,300329,302929,303997,304677,306309,307261,309585,310110,311171,315579,317…	1	protein_coding	exon
chr1	34191619	34191620	m6AIP_abcam_peak_65	0	+	chr1	33908224	34307592	ENSMUST00000183034.4|Dst|ENSMUSG00000026131.20|protein_coding	0	+	33908271	34307592	0	103	228,35,201,208,62,90,78,93,167,113,107,120,96,128,94,155,463,129,78,162,105,96,126,150,155,127,184,158,179,139,194,163,84,108,99,129,89,133,5292,150,216,150,234,153,234,267,546,177,124,209,318,167,157,127,63,242,130,200,496,1472,162,171,167,160,327,85,242,207,120,108,219,204,232,227,123,102,102,174,156,198,129,171,156,207,120,170,160,195,129,144,189,130,164,163,155,75,18,118,72,203,111,124,263,	0,774,60478,97966,178017,205708,207893,209207,226865,243977,244188,246288,248374,248556,252395,252779,254784,255401,255672,255851,256102,256833,257955,258717,259051,259386,259598,260939,261525,262135,262891,263958,264777,265890,266472,275791,277737,278594,279747,285167,285780,286290,287603,288976,290293,291067,292645,294220,300329,302929,303997,304677,306309,307261,309585,310110,311171,315579,317…	1	protein_coding	exon
chr1	34191976	34191977	m6AIP_SySy_peak_43	0	+	chr1	33908224	34307592	ENSMUST00000183034.4|Dst|ENSMUSG00000026131.20|protein_coding	0	+	33908271	34307592	0	103	228,35,201,208,62,90,78,93,167,113,107,120,96,128,94,155,463,129,78,162,105,96,126,150,155,127,184,158,179,139,194,163,84,108,99,129,89,133,5292,150,216,150,234,153,234,267,546,177,124,209,318,167,157,127,63,242,130,200,496,1472,162,171,167,160,327,85,242,207,120,108,219,204,232,227,123,102,102,174,156,198,129,171,156,207,120,170,160,195,129,144,189,130,164,163,155,75,18,118,72,203,111,124,263,	0,774,60478,97966,178017,205708,207893,209207,226865,243977,244188,246288,248374,248556,252395,252779,254784,255401,255672,255851,256102,256833,257955,258717,259051,259386,259598,260939,261525,262135,262891,263958,264777,265890,266472,275791,277737,278594,279747,285167,285780,286290,287603,288976,290293,291067,292645,294220,300329,302929,303997,304677,306309,307261,309585,310110,311171,315579,317…	1	protein_coding	exon
chr1	34192879	34192880	m6AIP_abcam_peak_67	0	+	chr1	33908224	34307592	ENSMUST00000183034.4|Dst|ENSMUSG00000026131.20|protein_coding	0	+	33908271	34307592	0	103	228,35,201,208,62,90,78,93,167,113,107,120,96,128,94,155,463,129,78,162,105,96,126,150,155,127,184,158,179,139,194,163,84,108,99,129,89,133,5292,150,216,150,234,153,234,267,546,177,124,209,318,167,157,127,63,242,130,200,496,1472,162,171,167,160,327,85,242,207,120,108,219,204,232,227,123,102,102,174,156,198,129,171,156,207,120,170,160,195,129,144,189,130,164,163,155,75,18,118,72,203,111,124,263,	0,774,60478,97966,178017,205708,207893,209207,226865,243977,244188,246288,248374,248556,252395,252779,254784,255401,255672,255851,256102,256833,257955,258717,259051,259386,259598,260939,261525,262135,262891,263958,264777,265890,266472,275791,277737,278594,279747,285167,285780,286290,287603,288976,290293,291067,292645,294220,300329,302929,303997,304677,306309,307261,309585,310110,311171,315579,317…	1	protein_coding	exon
chr1	34199402	34199403	m6AIP_abcam_peak_68	0	+	chr1	33908224	34307592	ENSMUST00000183034.4|Dst|ENSMUSG00000026131.20|protein_coding	0	+	33908271	34307592	0	103	228,35,201,208,62,90,78,93,167,113,107,120,96,128,94,155,463,129,78,162,105,96,126,150,155,127,184,158,179,139,194,163,84,108,99,129,89,133,5292,150,216,150,234,153,234,267,546,177,124,209,318,167,157,127,63,242,130,200,496,1472,162,171,167,160,327,85,242,207,120,108,219,204,232,227,123,102,102,174,156,198,129,171,156,207,120,170,160,195,129,144,189,130,164,163,155,75,18,118,72,203,111,124,263,	0,774,60478,97966,178017,205708,207893,209207,226865,243977,244188,246288,248374,248556,252395,252779,254784,255401,255672,255851,256102,256833,257955,258717,259051,259386,259598,260939,261525,262135,262891,263958,264777,265890,266472,275791,277737,278594,279747,285167,285780,286290,287603,288976,290293,291067,292645,294220,300329,302929,303997,304677,306309,307261,309585,310110,311171,315579,317…	1	protein_coding	exon
chr1	34227984	34227985	m6AIP_abcam_peak_69a	0	+	chr1	33908224	34307592	ENSMUST00000183034.4|Dst|ENSMUSG00000026131.20|protein_coding	0	+	33908271	34307592	0	103	228,35,201,208,62,90,78,93,167,113,107,120,96,128,94,155,463,129,78,162,105,96,126,150,155,127,184,158,179,139,194,163,84,108,99,129,89,133,5292,150,216,150,234,153,234,267,546,177,124,209,318,167,157,127,63,242,130,200,496,1472,162,171,167,160,327,85,242,207,120,108,219,204,232,227,123,102,102,174,156,198,129,171,156,207,120,170,160,195,129,144,189,130,164,163,155,75,18,118,72,203,111,124,263,	0,774,60478,97966,178017,205708,207893,209207,226865,243977,244188,246288,248374,248556,252395,252779,254784,255401,255672,255851,256102,256833,257955,258717,259051,259386,259598,260939,261525,262135,262891,263958,264777,265890,266472,275791,277737,278594,279747,285167,285780,286290,287603,288976,290293,291067,292645,294220,300329,302929,303997,304677,306309,307261,309585,310110,311171,315579,317…	1	protein_coding	exon
chr1	34228130	34228131	m6AIP_SySy_peak_44	0	+	chr1	33908224	34307592	ENSMUST00000183034.4|Dst|ENSMUSG00000026131.20|protein_coding	0	+	33908271	34307592	0	103	228,35,201,208,62,90,78,93,167,113,107,120,96,128,94,155,463,129,78,162,105,96,126,150,155,127,184,158,179,139,194,163,84,108,99,129,89,133,5292,150,216,150,234,153,234,267,546,177,124,209,318,167,157,127,63,242,130,200,496,1472,162,171,167,160,327,85,242,207,120,108,219,204,232,227,123,102,102,174,156,198,129,171,156,207,120,170,160,195,129,144,189,130,164,163,155,75,18,118,72,203,111,124,263,	0,774,60478,97966,178017,205708,207893,209207,226865,243977,244188,246288,248374,248556,252395,252779,254784,255401,255672,255851,256102,256833,257955,258717,259051,259386,259598,260939,261525,262135,262891,263958,264777,265890,266472,275791,277737,278594,279747,285167,285780,286290,287603,288976,290293,291067,292645,294220,300329,302929,303997,304677,306309,307261,309585,310110,311171,315579,317…	1	protein_coding	exon
chr1	34228836	34228837	m6AIP_SySy_peak_45	0	+	chr1	33908224	34307592	ENSMUST00000183034.4|Dst|ENSMUSG00000026131.20|protein_coding	0	+	33908271	34307592	0	103	228,35,201,208,62,90,78,93,167,113,107,120,96,128,94,155,463,129,78,162,105,96,126,150,155,127,184,158,179,139,194,163,84,108,99,129,89,133,5292,150,216,150,234,153,234,267,546,177,124,209,318,167,157,127,63,242,130,200,496,1472,162,171,167,160,327,85,242,207,120,108,219,204,232,227,123,102,102,174,156,198,129,171,156,207,120,170,160,195,129,144,189,130,164,163,155,75,18,118,72,203,111,124,263,	0,774,60478,97966,178017,205708,207893,209207,226865,243977,244188,246288,248374,248556,252395,252779,254784,255401,255672,255851,256102,256833,257955,258717,259051,259386,259598,260939,261525,262135,262891,263958,264777,265890,266472,275791,277737,278594,279747,285167,285780,286290,287603,288976,290293,291067,292645,294220,300329,302929,303997,304677,306309,307261,309585,310110,311171,315579,317…	1	protein_coding	exon
chr1	34229109	34229110	m6AIP_SySy_peak_46	0	+	chr1	33908224	34307592	ENSMUST00000183034.4|Dst|ENSMUSG00000026131.20|protein_coding	0	+	33908271	34307592	0	103	228,35,201,208,62,90,78,93,167,113,107,120,96,128,94,155,463,129,78,162,105,96,126,150,155,127,184,158,179,139,194,163,84,108,99,129,89,133,5292,150,216,150,234,153,234,267,546,177,124,209,318,167,157,127,63,242,130,200,496,1472,162,171,167,160,327,85,242,207,120,108,219,204,232,227,123,102,102,174,156,198,129,171,156,207,120,170,160,195,129,144,189,130,164,163,155,75,18,118,72,203,111,124,263,	0,774,60478,97966,178017,205708,207893,209207,226865,243977,244188,246288,248374,248556,252395,252779,254784,255401,255672,255851,256102,256833,257955,258717,259051,259386,259598,260939,261525,262135,262891,263958,264777,265890,266472,275791,277737,278594,279747,285167,285780,286290,287603,288976,290293,291067,292645,294220,300329,302929,303997,304677,306309,307261,309585,310110,311171,315579,317…	1	protein_coding	exon
chr1	34237777	34237778	m6AIP_SySy_peak_47	0	+	chr1	33908224	34307592	ENSMUST00000183034.4|Dst|ENSMUSG00000026131.20|protein_coding	0	+	33908271	34307592	0	103	228,35,201,208,62,90,78,93,167,113,107,120,96,128,94,155,463,129,78,162,105,96,126,150,155,127,184,158,179,139,194,163,84,108,99,129,89,133,5292,150,216,150,234,153,234,267,546,177,124,209,318,167,157,127,63,242,130,200,496,1472,162,171,167,160,327,85,242,207,120,108,219,204,232,227,123,102,102,174,156,198,129,171,156,207,120,170,160,195,129,144,189,130,164,163,155,75,18,118,72,203,111,124,263,	0,774,60478,97966,178017,205708,207893,209207,226865,243977,244188,246288,248374,248556,252395,252779,254784,255401,255672,255851,256102,256833,257955,258717,259051,259386,259598,260939,261525,262135,262891,263958,264777,265890,266472,275791,277737,278594,279747,285167,285780,286290,287603,288976,290293,291067,292645,294220,300329,302929,303997,304677,306309,307261,309585,310110,311171,315579,317…	1	protein_coding	intron
chr1	34252895	34252896	m6AIP_abcam_peak_71	0	+	chr1	33908224	34307592	ENSMUST00000183034.4|Dst|ENSMUSG00000026131.20|protein_coding	0	+	33908271	34307592	0	103	228,35,201,208,62,90,78,93,167,113,107,120,96,128,94,155,463,129,78,162,105,96,126,150,155,127,184,158,179,139,194,163,84,108,99,129,89,133,5292,150,216,150,234,153,234,267,546,177,124,209,318,167,157,127,63,242,130,200,496,1472,162,171,167,160,327,85,242,207,120,108,219,204,232,227,123,102,102,174,156,198,129,171,156,207,120,170,160,195,129,144,189,130,164,163,155,75,18,118,72,203,111,124,263,	0,774,60478,97966,178017,205708,207893,209207,226865,243977,244188,246288,248374,248556,252395,252779,254784,255401,255672,255851,256102,256833,257955,258717,259051,259386,259598,260939,261525,262135,262891,263958,264777,265890,266472,275791,277737,278594,279747,285167,285780,286290,287603,288976,290293,291067,292645,294220,300329,302929,303997,304677,306309,307261,309585,310110,311171,315579,317…	1	protein_coding	exon
chr1	34811975	34811976	m6AIP_SySy_peak_48	0	+	chr1	34678187	34812739	ENSMUST00000159747.8|Arhgef4|ENSMUSG00000037509.21|protein_coding	0	+	34678223	34811829	0	14	75,3456,300,127,137,180,180,180,233,130,132,244,78,1062,	0,43516,53921,67130,115038,126726,127768,128127,128871,129454,131509,132123,132898,133490,	1	protein_coding	exon
chr1	34817150	34817151	m6AIP_SySy_peak_49	0	-	chr1	34813218	34843050	ENSMUST00000167518.7|Fam168b|ENSMUSG00000037503.12|protein_coding	0	-	34818013	34836802	0	8	4186,130,178,143,36,81,81,223,	0,4778,6373,6648,10801,15548,23514,29609,	1	protein_coding	exon
chr1	34834589	34834590	m6AIP_abcam_peak_72	0	-	chr1	34813218	34843050	ENSMUST00000167518.7|Fam168b|ENSMUSG00000037503.12|protein_coding	0	-	34818013	34836802	0	8	4186,130,178,143,36,81,81,223,	0,4778,6373,6648,10801,15548,23514,29609,	1	protein_coding	intron
chr1	36103727	36103728	m6AIP_SySy_peak_50a	0	+	chr1	36068399	36106446	ENSMUST00000088174.3|Hs6st1|ENSMUSG00000045216.7|protein_coding	0	+	36068657	36104221	0	2	785,2934,	0,35113,	1	protein_coding	exon
chr1	36104013	36104014	m6AIP_SySy_peak_50b	0	+	chr1	36068399	36106446	ENSMUST00000088174.3|Hs6st1|ENSMUSG00000045216.7|protein_coding	0	+	36068657	36104221	0	2	785,2934,	0,35113,	1	protein_coding	exon
chr1	36104388	36104389	m6AIP_SySy_peak_50c	0	+	chr1	36068399	36106446	ENSMUST00000088174.3|Hs6st1|ENSMUSG00000045216.7|protein_coding	0	+	36068657	36104221	0	2	785,2934,	0,35113,	1	protein_coding	exon
chr1	36104568	36104569	m6AIP_SySy_peak_50d	0	+	chr1	36068399	36106446	ENSMUST00000088174.3|Hs6st1|ENSMUSG00000045216.7|protein_coding	0	+	36068657	36104221	0	2	785,2934,	0,35113,	1	protein_coding	exon
chr1	36106191	36106192	m6AIP_SySy_peak_51a	0	+	chr1	36068399	36106446	ENSMUST00000088174.3|Hs6st1|ENSMUSG00000045216.7|protein_coding	0	+	36068657	36104221	0	2	785,2934,	0,35113,	1	protein_coding	exon
chr1	36106323	36106324	m6AIP_SySy_peak_51b	0	+	chr1	36068399	36106446	ENSMUST00000088174.3|Hs6st1|ENSMUSG00000045216.7|protein_coding	0	+	36068657	36104221	0	2	785,2934,	0,35113,	1	protein_coding	exon
chr1	36144025	36144026	m6AIP_SySy_peak_52	0	-	chr1	36140026	36244305	ENSMUST00000046875.13|Uggt1|ENSMUSG00000037470.14|protein_coding	0	-	36144225	36244127	0	41	4225,154,117,115,161,183,85,102,89,85,86,159,190,80,103,96,131,132,207,95,24,99,121,165,132,136,86,120,151,92,61,100,101,79,97,175,113,131,83,136,236,	0,6005,6598,10018,11607,15046,16200,17373,18081,19915,21649,22178,23194,24417,25482,30172,33408,34052,34869,36206,36749,37491,39532,42443,44329,45806,51502,52359,55823,57517,61678,62752,67915,69959,71363,76105,81185,87457,90631,94780,104043,	1	protein_coding	exon
chr1	36360327	36360328	m6AIP_abcam_peak_78	0	-	chr1	36337572	36368014	ENSMUST00000186470.1|Kansl3|ENSMUSG00000010453.12|protein_coding	0	-	36337630	36367983	0	21	79,134,223,110,131,82,192,78,157,201,64,158,75,72,102,117,132,186,91,171,246,	0,5678,6100,6497,7343,7812,8265,9644,10952,11245,11829,14060,14353,16021,16199,16525,17076,20467,20797,27909,30196,	1	protein_coding	intron
chr1	36423996	36423997	m6AIP_abcam_peak_79	0	-	chr1	36423185	36445271	ENSMUST00000115011.7|Lman2l|ENSMUSG00000001143.13|protein_coding	0	-	36424360	36445233	0	9	1318,120,115,162,33,83,118,119,222,	0,1652,4916,5114,6237,15564,16423,20305,21864,	1	protein_coding	exon
chr1	36444765	36444766	m6AIP_abcam_peak_80	0	-	chr1	36423185	36445271	ENSMUST00000115011.7|Lman2l|ENSMUSG00000001143.13|protein_coding	0	-	36424360	36445233	0	9	1318,120,115,162,33,83,118,119,222,	0,1652,4916,5114,6237,15564,16423,20305,21864,	1	protein_coding	intron
chr1	36512092	36512093	m6AIP_SySy_peak_54	0	+	chr1	36511866	36528237	ENSMUST00000001166.13|Cnnm3|ENSMUSG00000001138.13|protein_coding	0	+	36511910	36525230	0	8	1287,144,150,170,97,134,139,3072,	0,7085,8211,8652,8952,9338,9834,13299,	1	protein_coding	exon
chr1	36512995	36512996	m6AIP_SySy_peak_55	0	+	chr1	36511866	36528237	ENSMUST00000001166.13|Cnnm3|ENSMUSG00000001138.13|protein_coding	0	+	36511910	36525230	0	8	1287,144,150,170,97,134,139,3072,	0,7085,8211,8652,8952,9338,9834,13299,	1	protein_coding	exon
chr1	36525282	36525283	m6AIP_SySy_peak_56	0	+	chr1	36511866	36528237	ENSMUST00000001166.13|Cnnm3|ENSMUSG00000001138.13|protein_coding	0	+	36511910	36525230	0	8	1287,144,150,170,97,134,139,3072,	0,7085,8211,8652,8952,9338,9834,13299,	1	protein_coding	exon
chr1	36527027	36527028	m6AIP_SySy_peak_57	0	+	chr1	36511866	36528237	ENSMUST00000001166.13|Cnnm3|ENSMUSG00000001138.13|protein_coding	0	+	36511910	36525230	0	8	1287,144,150,170,97,134,139,3072,	0,7085,8211,8652,8952,9338,9834,13299,	1	protein_coding	exon
chr1	36549358	36549359	m6AIP_SySy_peak_58	0	-	chr1	36548641	36557526	ENSMUST00000191642.5|Sema4c|ENSMUSG00000026121.13|protein_coding	0	-	36549538	36556040	0	16	1727,71,161,113,223,145,176,152,117,97,99,63,149,149,283,167,	0,1864,2026,3084,3285,3610,4077,4337,4582,4829,5074,5284,5610,7290,8161,8718,	1	protein_coding	exon
chr1	36596648	36596649	m6AIP_abcam_peak_82	0	-	chr1	36562691	36683183	ENSMUST00000170295.7|Fam178b|ENSMUSG00000046337.17|protein_coding	0	-	36562987	36660947	0	15	329,153,78,126,88,98,177,85,115,85,106,153,62,315,316,	0,1638,2139,15827,23224,37431,37716,38175,45725,69728,72475,81518,96672,98043,120176,	1	protein_coding	intron
chr1	36807074	36807075	m6AIP_abcam_peak_83	0	-	chr1	36792193	36939822	ENSMUST00000194563.5|Tmem131|ENSMUSG00000026116.11|protein_coding	0	-	36792920	36939345	0	42	1012,155,98,97,122,163,150,125,128,179,593,159,186,187,143,152,67,110,139,118,76,153,87,105,135,111,171,154,109,109,62,57,151,81,123,117,124,69,41,62,392,126,	0,1850,2610,2907,3101,3968,6748,7085,9631,12274,15690,16633,18087,19214,19967,20363,23261,23693,23915,26464,26699,26869,30873,32522,33018,33235,34817,35068,35871,37372,41302,42422,42568,45765,48195,49400,62650,80318,89140,97070,146971,147503,	1	protein_coding	intron
chr1	36826061	36826062	m6AIP_abcam_peak_84	0	-	chr1	36792193	36939822	ENSMUST00000194563.5|Tmem131|ENSMUSG00000026116.11|protein_coding	0	-	36792920	36939345	0	42	1012,155,98,97,122,163,150,125,128,179,593,159,186,187,143,152,67,110,139,118,76,153,87,105,135,111,171,154,109,109,62,57,151,81,123,117,124,69,41,62,392,126,	0,1850,2610,2907,3101,3968,6748,7085,9631,12274,15690,16633,18087,19214,19967,20363,23261,23693,23915,26464,26699,26869,30873,32522,33018,33235,34817,35068,35871,37372,41302,42422,42568,45765,48195,49400,62650,80318,89140,97070,146971,147503,	1	protein_coding	intron
chr1	36867162	36867163	m6AIP_abcam_peak_85	0	-	chr1	36792193	36939822	ENSMUST00000194563.5|Tmem131|ENSMUSG00000026116.11|protein_coding	0	-	36792920	36939345	0	42	1012,155,98,97,122,163,150,125,128,179,593,159,186,187,143,152,67,110,139,118,76,153,87,105,135,111,171,154,109,109,62,57,151,81,123,117,124,69,41,62,392,126,	0,1850,2610,2907,3101,3968,6748,7085,9631,12274,15690,16633,18087,19214,19967,20363,23261,23693,23915,26464,26699,26869,30873,32522,33018,33235,34817,35068,35871,37372,41302,42422,42568,45765,48195,49400,62650,80318,89140,97070,146971,147503,	1	protein_coding	intron
chr1	36867736	36867737	m6AIP_SySy_peak_59	0	-	chr1	36792193	36939822	ENSMUST00000194563.5|Tmem131|ENSMUSG00000026116.11|protein_coding	0	-	36792920	36939345	0	42	1012,155,98,97,122,163,150,125,128,179,593,159,186,187,143,152,67,110,139,118,76,153,87,105,135,111,171,154,109,109,62,57,151,81,123,117,124,69,41,62,392,126,	0,1850,2610,2907,3101,3968,6748,7085,9631,12274,15690,16633,18087,19214,19967,20363,23261,23693,23915,26464,26699,26869,30873,32522,33018,33235,34817,35068,35871,37372,41302,42422,42568,45765,48195,49400,62650,80318,89140,97070,146971,147503,	1	protein_coding	intron
chr1	36939245	36939246	m6AIP_SySy_peak_60	0	-	chr1	36792193	36939822	ENSMUST00000194563.5|Tmem131|ENSMUSG00000026116.11|protein_coding	0	-	36792920	36939345	0	42	1012,155,98,97,122,163,150,125,128,179,593,159,186,187,143,152,67,110,139,118,76,153,87,105,135,111,171,154,109,109,62,57,151,81,123,117,124,69,41,62,392,126,	0,1850,2610,2907,3101,3968,6748,7085,9631,12274,15690,16633,18087,19214,19967,20363,23261,23693,23915,26464,26699,26869,30873,32522,33018,33235,34817,35068,35871,37372,41302,42422,42568,45765,48195,49400,62650,80318,89140,97070,146971,147503,	1	protein_coding	exon
chr1	37876122	37876123	m6AIP_SySy_peak_61	0	+	chr1	37872205	37876228	ENSMUST00000041621.4|Lipt1|ENSMUSG00000037216.5|protein_coding	0	+	37874864	37875986	0	2	120,1365,	0,2658,	1	protein_coding	exon
chr1	38019357	38019358	m6AIP_abcam_peak_86	0	+	chr1	37998009	38055579	ENSMUST00000027252.7|Eif5b|ENSMUSG00000026083.12|protein_coding	0	+	37998289	38051713	0	24	315,126,85,670,218,151,99,90,75,281,108,111,68,142,132,183,162,132,132,77,165,139,162,3974,	0,19796,20015,20855,23584,24154,34267,35058,36019,37983,39193,39537,42663,43687,46694,47314,47638,48602,50783,51007,51166,52177,53113,53596,	1	protein_coding	exon
chr1	38021623	38021624	m6AIP_abcam_peak_87	0	+	chr1	37998009	38055579	ENSMUST00000027252.7|Eif5b|ENSMUSG00000026083.12|protein_coding	0	+	37998289	38051713	0	24	315,126,85,670,218,151,99,90,75,281,108,111,68,142,132,183,162,132,132,77,165,139,162,3974,	0,19796,20015,20855,23584,24154,34267,35058,36019,37983,39193,39537,42663,43687,46694,47314,47638,48602,50783,51007,51166,52177,53113,53596,	1	protein_coding	exon
chr1	38036070	38036071	m6AIP_abcam_peak_88	0	+	chr1	37998009	38055579	ENSMUST00000027252.7|Eif5b|ENSMUSG00000026083.12|protein_coding	0	+	37998289	38051713	0	24	315,126,85,670,218,151,99,90,75,281,108,111,68,142,132,183,162,132,132,77,165,139,162,3974,	0,19796,20015,20855,23584,24154,34267,35058,36019,37983,39193,39537,42663,43687,46694,47314,47638,48602,50783,51007,51166,52177,53113,53596,	1	protein_coding	exon
chr1	38061027	38061028	m6AIP_SySy_peak_62	0	-	chr1	38052785	38129662	ENSMUST00000027251.11|Rev1|ENSMUSG00000026082.11|protein_coding	0	-	38053086	38108457	0	23	413,103,157,212,121,234,203,166,103,173,221,120,155,129,109,117,108,704,153,169,127,64,201,	0,830,1054,1298,1959,2505,3478,3931,4888,6336,10329,14714,18557,21529,26504,30918,32759,35185,39277,46067,54782,55618,76676,	1	protein_coding	intron
chr1	38088076	38088077	m6AIP_SySy_peak_63a	0	-	chr1	38052785	38129662	ENSMUST00000027251.11|Rev1|ENSMUSG00000026082.11|protein_coding	0	-	38053086	38108457	0	23	413,103,157,212,121,234,203,166,103,173,221,120,155,129,109,117,108,704,153,169,127,64,201,	0,830,1054,1298,1959,2505,3478,3931,4888,6336,10329,14714,18557,21529,26504,30918,32759,35185,39277,46067,54782,55618,76676,	1	protein_coding	exon
chr1	38088356	38088357	m6AIP_SySy_peak_63b	0	-	chr1	38052785	38129662	ENSMUST00000027251.11|Rev1|ENSMUSG00000026082.11|protein_coding	0	-	38053086	38108457	0	23	413,103,157,212,121,234,203,166,103,173,221,120,155,129,109,117,108,704,153,169,127,64,201,	0,830,1054,1298,1959,2505,3478,3931,4888,6336,10329,14714,18557,21529,26504,30918,32759,35185,39277,46067,54782,55618,76676,	1	protein_coding	exon
chr1	38088517	38088518	m6AIP_SySy_peak_63c	0	-	chr1	38052785	38129662	ENSMUST00000027251.11|Rev1|ENSMUSG00000026082.11|protein_coding	0	-	38053086	38108457	0	23	413,103,157,212,121,234,203,166,103,173,221,120,155,129,109,117,108,704,153,169,127,64,201,	0,830,1054,1298,1959,2505,3478,3931,4888,6336,10329,14714,18557,21529,26504,30918,32759,35185,39277,46067,54782,55618,76676,	1	protein_coding	exon
chr1	38088671	38088672	m6AIP_SySy_peak_63d	0	-	chr1	38052785	38129662	ENSMUST00000027251.11|Rev1|ENSMUSG00000026082.11|protein_coding	0	-	38053086	38108457	0	23	413,103,157,212,121,234,203,166,103,173,221,120,155,129,109,117,108,704,153,169,127,64,201,	0,830,1054,1298,1959,2505,3478,3931,4888,6336,10329,14714,18557,21529,26504,30918,32759,35185,39277,46067,54782,55618,76676,	1	protein_coding	exon
chr1	38865680	38865681	m6AIP_abcam_peak_90	0	-	chr1	38863866	38898010	ENSMUST00000027249.11|Chst10|ENSMUSG00000026080.13|protein_coding	0	-	38865497	38895958	0	7	2169,106,235,92,132,120,121,	0,4114,7734,10082,20483,32070,34023,	1	protein_coding	exon
chr1	39368416	39368417	m6AIP_abcam_peak_91	0	+	chr1	39367877	39371366	ENSMUST00000194746.5|Rpl31|ENSMUSG00000073702.11|protein_coding	0	+	39368148	39371110	0	4	57,107,126,413,	0,271,2136,3076,	1	protein_coding	intron
chr1	39372468	39372469	m6AIP_SySy_peak_64	0	-	chr1	39371491	39478755	ENSMUST00000054462.10|Tbc1d8|ENSMUSG00000003134.10|protein_coding	0	-	39372348	39478566	0	20	1295,98,90,66,241,69,99,130,286,118,215,151,171,198,208,241,229,119,111,316,	0,2235,2590,4932,5386,7963,8503,8736,9785,13629,14506,17816,19625,20565,22573,31191,33799,35260,54576,106948,	1	protein_coding	exon
chr1	39569576	39569577	m6AIP_abcam_peak_93	0	-	chr1	39551295	39577405	ENSMUST00000062525.10|Rnf149|ENSMUSG00000048234.13|protein_coding	0	-	39552471	39577274	0	7	1220,193,97,83,69,251,579,	0,4182,7019,9397,12752,13786,25531,	1	protein_coding	intron
chr1	39906037	39906038	m6AIP_abcam_peak_94	0	+	chr1	39900912	40026310	ENSMUST00000163854.8|Map4k4|ENSMUSG00000026074.15|protein_coding	0	+	39901229	40024712	0	31	374,66,57,126,111,91,131,55,79,176,73,211,162,87,126,162,231,107,152,107,176,121,118,171,144,135,101,150,160,140,1682,	0,596,61265,73014,75794,79647,82226,82970,84269,85712,88057,89176,96108,98975,99711,100517,102844,103894,105758,106520,108775,109644,113193,113614,116197,118631,120171,121792,122447,123397,123716,	1	protein_coding	intron
chr1	39981036	39981037	m6AIP_abcam_peak_95	0	+	chr1	39900912	40026310	ENSMUST00000163854.8|Map4k4|ENSMUSG00000026074.15|protein_coding	0	+	39901229	40024712	0	31	374,66,57,126,111,91,131,55,79,176,73,211,162,87,126,162,231,107,152,107,176,121,118,171,144,135,101,150,160,140,1682,	0,596,61265,73014,75794,79647,82226,82970,84269,85712,88057,89176,96108,98975,99711,100517,102844,103894,105758,106520,108775,109644,113193,113614,116197,118631,120171,121792,122447,123397,123716,	1	protein_coding	intron
chr1	39997078	39997079	m6AIP_abcam_peak_96	0	+	chr1	39900912	40026310	ENSMUST00000163854.8|Map4k4|ENSMUSG00000026074.15|protein_coding	0	+	39901229	40024712	0	31	374,66,57,126,111,91,131,55,79,176,73,211,162,87,126,162,231,107,152,107,176,121,118,171,144,135,101,150,160,140,1682,	0,596,61265,73014,75794,79647,82226,82970,84269,85712,88057,89176,96108,98975,99711,100517,102844,103894,105758,106520,108775,109644,113193,113614,116197,118631,120171,121792,122447,123397,123716,	1	protein_coding	exon
chr1	40024688	40024689	m6AIP_SySy_peak_65	0	+	chr1	39900912	40026310	ENSMUST00000163854.8|Map4k4|ENSMUSG00000026074.15|protein_coding	0	+	39901229	40024712	0	31	374,66,57,126,111,91,131,55,79,176,73,211,162,87,126,162,231,107,152,107,176,121,118,171,144,135,101,150,160,140,1682,	0,596,61265,73014,75794,79647,82226,82970,84269,85712,88057,89176,96108,98975,99711,100517,102844,103894,105758,106520,108775,109644,113193,113614,116197,118631,120171,121792,122447,123397,123716,	1	protein_coding	exon
chr1	40025270	40025271	m6AIP_abcam_peak_97	0	+	chr1	39900912	40026310	ENSMUST00000163854.8|Map4k4|ENSMUSG00000026074.15|protein_coding	0	+	39901229	40024712	0	31	374,66,57,126,111,91,131,55,79,176,73,211,162,87,126,162,231,107,152,107,176,121,118,171,144,135,101,150,160,140,1682,	0,596,61265,73014,75794,79647,82226,82970,84269,85712,88057,89176,96108,98975,99711,100517,102844,103894,105758,106520,108775,109644,113193,113614,116197,118631,120171,121792,122447,123397,123716,	1	protein_coding	exon
chr1	42898535	42898536	m6AIP_SySy_peak_66a	0	+	chr1	42851232	42905682	ENSMUST00000057208.12|Mrps9|ENSMUSG00000060679.14|protein_coding	0	+	42851291	42905496	0	11	194,180,63,31,80,68,76,169,109,170,278,	0,11236,28522,28663,36474,44117,44860,47207,48208,52062,54172,	1	protein_coding	exon
chr1	42898664	42898665	m6AIP_SySy_peak_66b	0	+	chr1	42851232	42905682	ENSMUST00000057208.12|Mrps9|ENSMUSG00000060679.14|protein_coding	0	+	42851291	42905496	0	11	194,180,63,31,80,68,76,169,109,170,278,	0,11236,28522,28663,36474,44117,44860,47207,48208,52062,54172,	1	protein_coding	intron
chr1	42898825	42898826	m6AIP_SySy_peak_66c	0	+	chr1	42851232	42905682	ENSMUST00000057208.12|Mrps9|ENSMUSG00000060679.14|protein_coding	0	+	42851291	42905496	0	11	194,180,63,31,80,68,76,169,109,170,278,	0,11236,28522,28663,36474,44117,44860,47207,48208,52062,54172,	1	protein_coding	intron
chr1	42899114	42899115	m6AIP_SySy_peak_66d	0	+	chr1	42851232	42905682	ENSMUST00000057208.12|Mrps9|ENSMUSG00000060679.14|protein_coding	0	+	42851291	42905496	0	11	194,180,63,31,80,68,76,169,109,170,278,	0,11236,28522,28663,36474,44117,44860,47207,48208,52062,54172,	1	protein_coding	intron
chr1	43075363	43075364	m6AIP_SySy_peak_67	0	-	chr1	43047199	43098622	ENSMUST00000095014.7|Tgfbrap1|ENSMUSG00000070939.9|protein_coding	0	-	43049658	43075938	0	13	2636,434,160,147,144,58,342,83,155,195,702,198,353,	0,4358,6211,7319,9412,11898,12680,15317,20274,24261,28051,49652,51070,	1	protein_coding	exon
chr1	43554271	43554272	m6AIP_abcam_peak_98	0	+	chr1	43445750	43570515	ENSMUST00000086421.8|Nck2|ENSMUSG00000066877.11|protein_coding	0	+	43533567	43569342	0	5	277,163,242,722,1368,	0,63870,87801,108110,123397,	1	protein_coding	exon
chr1	43772250	43772251	m6AIP_abcam_peak_99	0	-	chr1	43746965	43827800	ENSMUST00000126008.7|Uxs1|ENSMUSG00000057363.12|protein_coding	0	-	43750230	43827708	0	15	3397,104,58,61,44,120,122,60,105,181,61,44,49,28,186,	0,6751,8733,10006,13555,17924,24715,27851,33099,43498,50279,58387,58660,60384,80649,	1	protein_coding	intron
chr1	43795025	43795026	m6AIP_abcam_peak_100	0	-	chr1	43746965	43827800	ENSMUST00000126008.7|Uxs1|ENSMUSG00000057363.12|protein_coding	0	-	43750230	43827708	0	15	3397,104,58,61,44,120,122,60,105,181,61,44,49,28,186,	0,6751,8733,10006,13555,17924,24715,27851,33099,43498,50279,58387,58660,60384,80649,	1	protein_coding	intron
chr1	44118483	44118484	m6AIP_SySy_peak_68	0	-	chr1	44106545	44118808	ENSMUST00000065767.8|Poglut2|ENSMUSG00000026047.13|protein_coding	0	-	44107086	44118499	0	10	559,108,90,210,238,173,78,206,206,491,	0,1219,3448,4189,6099,6457,7895,8148,10492,11772,	1	protein_coding	exon
chr1	44142970	44142971	m6AIP_SySy_peak_69a	0	+	chr1	44119967	44144770	ENSMUST00000114709.2|Bivm|ENSMUSG00000041684.11|protein_coding	0	+	44126391	44143142	0	10	307,601,127,96,105,95,133,87,97,1922,	0,6298,7670,8760,9292,9615,17016,18605,21810,22881,	1	protein_coding	exon
chr1	44143189	44143190	m6AIP_SySy_peak_69b	0	+	chr1	44119967	44144770	ENSMUST00000114709.2|Bivm|ENSMUSG00000041684.11|protein_coding	0	+	44126391	44143142	0	10	307,601,127,96,105,95,133,87,97,1922,	0,6298,7670,8760,9292,9615,17016,18605,21810,22881,	1	protein_coding	exon
chr1	44167021	44167022	m6AIP_abcam_peak_101a	0	+	chr1	44147846	44181260	ENSMUST00000027214.3|Ercc5|ENSMUSG00000026048.16|protein_coding	0	+	44148062	44181082	0	15	304,176,116,87,61,144,208,1074,242,120,214,145,201,85,730,	0,9090,10297,10958,13130,13963,16030,18962,25491,26065,26315,27992,30327,31300,32684,	1	protein_coding	exon
chr1	44167274	44167275	m6AIP_SySy_peak_70	0	+	chr1	44147846	44181260	ENSMUST00000027214.3|Ercc5|ENSMUSG00000026048.16|protein_coding	0	+	44148062	44181082	0	15	304,176,116,87,61,144,208,1074,242,120,214,145,201,85,730,	0,9090,10297,10958,13130,13963,16030,18962,25491,26065,26315,27992,30327,31300,32684,	1	protein_coding	exon
chr1	44167505	44167506	m6AIP_SySy_peak_71a	0	+	chr1	44147846	44181260	ENSMUST00000027214.3|Ercc5|ENSMUSG00000026048.16|protein_coding	0	+	44148062	44181082	0	15	304,176,116,87,61,144,208,1074,242,120,214,145,201,85,730,	0,9090,10297,10958,13130,13963,16030,18962,25491,26065,26315,27992,30327,31300,32684,	1	protein_coding	exon
chr1	44167607	44167608	m6AIP_SySy_peak_71b	0	+	chr1	44147846	44181260	ENSMUST00000027214.3|Ercc5|ENSMUSG00000026048.16|protein_coding	0	+	44148062	44181082	0	15	304,176,116,87,61,144,208,1074,242,120,214,145,201,85,730,	0,9090,10297,10958,13130,13963,16030,18962,25491,26065,26315,27992,30327,31300,32684,	1	protein_coding	exon
chr1	46809811	46809812	m6AIP_SySy_peak_72a	0	-	chr1	46807543	46854046	ENSMUST00000027131.5|Slc39a10|ENSMUSG00000025986.6|protein_coding	0	-	46809952	46836140	0	10	2568,191,81,369,121,189,170,208,1025,576,	0,4442,10519,11521,12979,18549,19799,25012,27583,45927,	1	protein_coding	exon
chr1	46809885	46809886	m6AIP_SySy_peak_72b	0	-	chr1	46807543	46854046	ENSMUST00000027131.5|Slc39a10|ENSMUSG00000025986.6|protein_coding	0	-	46809952	46836140	0	10	2568,191,81,369,121,189,170,208,1025,576,	0,4442,10519,11521,12979,18549,19799,25012,27583,45927,	1	protein_coding	exon
chr1	46819203	46819204	m6AIP_SySy_peak_73	0	-	chr1	46807543	46854046	ENSMUST00000027131.5|Slc39a10|ENSMUSG00000025986.6|protein_coding	0	-	46809952	46836140	0	10	2568,191,81,369,121,189,170,208,1025,576,	0,4442,10519,11521,12979,18549,19799,25012,27583,45927,	1	protein_coding	exon
chr1	46835262	46835263	m6AIP_SySy_peak_74	0	-	chr1	46807543	46854046	ENSMUST00000027131.5|Slc39a10|ENSMUSG00000025986.6|protein_coding	0	-	46809952	46836140	0	10	2568,191,81,369,121,189,170,208,1025,576,	0,4442,10519,11521,12979,18549,19799,25012,27583,45927,	1	protein_coding	exon
chr1	46835827	46835828	m6AIP_SySy_peak_75a	0	-	chr1	46807543	46854046	ENSMUST00000027131.5|Slc39a10|ENSMUSG00000025986.6|protein_coding	0	-	46809952	46836140	0	10	2568,191,81,369,121,189,170,208,1025,576,	0,4442,10519,11521,12979,18549,19799,25012,27583,45927,	1	protein_coding	exon
chr1	46836108	46836109	m6AIP_SySy_peak_75b	0	-	chr1	46807543	46854046	ENSMUST00000027131.5|Slc39a10|ENSMUSG00000025986.6|protein_coding	0	-	46809952	46836140	0	10	2568,191,81,369,121,189,170,208,1025,576,	0,4442,10519,11521,12979,18549,19799,25012,27583,45927,	1	protein_coding	exon
chr1	52170668	52170669	m6AIP_abcam_peak_103	0	-	chr1	52163447	52233223	ENSMUST00000114513.8|Gls|ENSMUSG00000026103.14|protein_coding	0	-	52166157	52232992	0	18	2867,64,77,62,93,132,177,51,67,59,33,59,164,80,130,122,97,632,	0,4888,5037,5449,25231,25975,27663,32717,33295,36263,36407,43853,48755,51030,52117,56040,56495,69144,	1	protein_coding	intron
chr1	52187689	52187690	m6AIP_SySy_peak_76a	0	-	chr1	52163447	52233223	ENSMUST00000114513.8|Gls|ENSMUSG00000026103.14|protein_coding	0	-	52166157	52232992	0	18	2867,64,77,62,93,132,177,51,67,59,33,59,164,80,130,122,97,632,	0,4888,5037,5449,25231,25975,27663,32717,33295,36263,36407,43853,48755,51030,52117,56040,56495,69144,	1	protein_coding	intron
chr1	52187828	52187829	m6AIP_SySy_peak_76b	0	-	chr1	52163447	52233223	ENSMUST00000114513.8|Gls|ENSMUSG00000026103.14|protein_coding	0	-	52166157	52232992	0	18	2867,64,77,62,93,132,177,51,67,59,33,59,164,80,130,122,97,632,	0,4888,5037,5449,25231,25975,27663,32717,33295,36263,36407,43853,48755,51030,52117,56040,56495,69144,	1	protein_coding	intron
chr1	52225871	52225872	m6AIP_abcam_peak_104a	0	-	chr1	52163447	52233223	ENSMUST00000114513.8|Gls|ENSMUSG00000026103.14|protein_coding	0	-	52166157	52232992	0	18	2867,64,77,62,93,132,177,51,67,59,33,59,164,80,130,122,97,632,	0,4888,5037,5449,25231,25975,27663,32717,33295,36263,36407,43853,48755,51030,52117,56040,56495,69144,	1	protein_coding	intron
chr1	52226011	52226012	m6AIP_abcam_peak_104b	0	-	chr1	52163447	52233223	ENSMUST00000114513.8|Gls|ENSMUSG00000026103.14|protein_coding	0	-	52166157	52232992	0	18	2867,64,77,62,93,132,177,51,67,59,33,59,164,80,130,122,97,632,	0,4888,5037,5449,25231,25975,27663,32717,33295,36263,36407,43853,48755,51030,52117,56040,56495,69144,	1	protein_coding	intron
chr1	52233069	52233070	m6AIP_SySy_peak_77	0	-	chr1	52163447	52233223	ENSMUST00000114513.8|Gls|ENSMUSG00000026103.14|protein_coding	0	-	52166157	52232992	0	18	2867,64,77,62,93,132,177,51,67,59,33,59,164,80,130,122,97,632,	0,4888,5037,5449,25231,25975,27663,32717,33295,36263,36407,43853,48755,51030,52117,56040,56495,69144,	1	protein_coding	exon
chr1	52459053	52459054	m6AIP_abcam_peak_106	0	-	chr1	52457293	52500679	ENSMUST00000069792.13|Nab1|ENSMUSG00000002881.14|protein_coding	0	-	52459217	52490736	0	8	2013,117,163,90,52,134,835,470,	0,4794,7491,9596,21944,23577,32627,42916,	1	protein_coding	exon
chr1	52650034	52650035	m6AIP_SySy_peak_78	0	+	chr1	52630702	52651919	ENSMUST00000165859.7|Nemp2|ENSMUSG00000043015.15|protein_coding	0	+	52630757	52649844	0	9	149,116,232,73,94,115,226,177,2214,	0,6662,10126,10468,11616,12419,14558,18047,19003,	1	protein_coding	exon
chr1	52920625	52920626	m6AIP_SySy_peak_79	0	+	chr1	52845045	52920986	ENSMUST00000044478.6|Hibch|ENSMUSG00000041426.12|protein_coding	0	+	52845109	52920378	0	14	99,43,138,85,81,53,79,146,87,59,82,120,34,724,	0,8622,14982,17222,20503,23860,40057,56142,57801,59596,60325,68685,71591,75217,	1	protein_coding	exon
chr1	52925349	52925350	m6AIP_abcam_peak_110a	0	-	chr1	52922323	52952844	ENSMUST00000050567.10|1700019D03Rik|ENSMUSG00000043629.12|protein_coding	0	-	52925246	52925567	0	2	3411,230,	0,30291,	1	protein_coding	exon
chr1	52925548	52925549	m6AIP_SySy_peak_80	0	-	chr1	52922323	52952844	ENSMUST00000050567.10|1700019D03Rik|ENSMUSG00000043629.12|protein_coding	0	-	52925246	52925567	0	2	3411,230,	0,30291,	1	protein_coding	exon
chr1	52927768	52927769	m6AIP_abcam_peak_111	0	-	chr1	52922323	52952844	ENSMUST00000050567.10|1700019D03Rik|ENSMUSG00000043629.12|protein_coding	0	-	52925246	52925567	0	2	3411,230,	0,30291,	1	protein_coding	intron
chr1	53206778	53206779	m6AIP_SySy_peak_81	0	-	chr1	53189186	53297018	ENSMUST00000027267.13|Pms1|ENSMUSG00000026098.13|protein_coding	0	-	53189333	53282072	0	13	312,161,131,480,851,144,123,117,164,103,183,152,133,	0,2913,5741,7636,17375,18389,18776,27044,67442,78641,85883,92754,107699,	1	protein_coding	exon
chr1	53263123	53263124	m6AIP_abcam_peak_112	0	-	chr1	53189186	53297018	ENSMUST00000027267.13|Pms1|ENSMUSG00000026098.13|protein_coding	0	-	53189333	53282072	0	13	312,161,131,480,851,144,123,117,164,103,183,152,133,	0,2913,5741,7636,17375,18389,18776,27044,67442,78641,85883,92754,107699,	1	protein_coding	intron
chr1	53347119	53347120	m6AIP_SySy_peak_82	0	-	chr1	53325506	53352667	ENSMUST00000144660.2|Gm28551|ENSMUSG00000099913.1|protein_coding	0	-	53330338	53348466	0	7	951,197,182,1544,76,54,138,	0,4705,21073,21508,24480,25373,27023,	1	protein_coding	exon
chr1	53347119	53347120	m6AIP_SySy_peak_82	0	-	chr1	53344616	53352752	ENSMUST00000027264.9|Asnsd1|ENSMUSG00000026095.15|protein_coding	0	-	53344729	53348466	0	6	363,182,1544,76,54,223,	0,1963,2398,5370,6263,7913,	1	protein_coding	exon
chr1	55238050	55238051	m6AIP_SySy_peak_83a	0	+	chr1	55237176	55248470	ENSMUST00000061334.9|Mars2|ENSMUSG00000046994.9|protein_coding	0	+	55237239	55239000	0	1	11294,	0,	1	protein_coding	exon
chr1	55238189	55238190	m6AIP_SySy_peak_83b	0	+	chr1	55237176	55248470	ENSMUST00000061334.9|Mars2|ENSMUSG00000046994.9|protein_coding	0	+	55237239	55239000	0	1	11294,	0,	1	protein_coding	exon
chr1	55238657	55238658	m6AIP_SySy_peak_83c	0	+	chr1	55237176	55248470	ENSMUST00000061334.9|Mars2|ENSMUSG00000046994.9|protein_coding	0	+	55237239	55239000	0	1	11294,	0,	1	protein_coding	exon
chr1	55239029	55239030	m6AIP_SySy_peak_83d	0	+	chr1	55237176	55248470	ENSMUST00000061334.9|Mars2|ENSMUSG00000046994.9|protein_coding	0	+	55237239	55239000	0	1	11294,	0,	1	protein_coding	exon
chr1	57382998	57382999	m6AIP_SySy_peak_84	0	+	chr1	57377619	57385423	ENSMUST00000042734.2|1700066M21Rik|ENSMUSG00000038323.3|protein_coding	0	+	57377670	57383564	0	2	327,2681,	0,5123,	1	protein_coding	exon
chr1	58007296	58007297	m6AIP_abcam_peak_115	0	+	chr1	57995970	58025899	ENSMUST00000027202.8|Sgo2a|ENSMUSG00000026039.9|protein_coding	0	+	57998097	58024799	0	9	342,126,176,78,86,236,2625,154,1116,	0,2125,3993,5247,6923,17536,19388,23618,28813,	1	protein_coding	intron
chr1	58015906	58015907	m6AIP_abcam_peak_116	0	+	chr1	57995970	58025899	ENSMUST00000027202.8|Sgo2a|ENSMUSG00000026039.9|protein_coding	0	+	57998097	58024799	0	9	342,126,176,78,86,236,2625,154,1116,	0,2125,3993,5247,6923,17536,19388,23618,28813,	1	protein_coding	exon
chr1	58016387	58016388	m6AIP_SySy_peak_85	0	+	chr1	57995970	58025899	ENSMUST00000027202.8|Sgo2a|ENSMUSG00000026039.9|protein_coding	0	+	57998097	58024799	0	9	342,126,176,78,86,236,2625,154,1116,	0,2125,3993,5247,6923,17536,19388,23618,28813,	1	protein_coding	exon
chr1	58017280	58017281	m6AIP_SySy_peak_86a	0	+	chr1	57995970	58025899	ENSMUST00000027202.8|Sgo2a|ENSMUSG00000026039.9|protein_coding	0	+	57998097	58024799	0	9	342,126,176,78,86,236,2625,154,1116,	0,2125,3993,5247,6923,17536,19388,23618,28813,	1	protein_coding	exon
chr1	58017423	58017424	m6AIP_SySy_peak_86b	0	+	chr1	57995970	58025899	ENSMUST00000027202.8|Sgo2a|ENSMUSG00000026039.9|protein_coding	0	+	57998097	58024799	0	9	342,126,176,78,86,236,2625,154,1116,	0,2125,3993,5247,6923,17536,19388,23618,28813,	1	protein_coding	exon
chr1	58017788	58017789	m6AIP_SySy_peak_86c	0	+	chr1	57995970	58025899	ENSMUST00000027202.8|Sgo2a|ENSMUSG00000026039.9|protein_coding	0	+	57998097	58024799	0	9	342,126,176,78,86,236,2625,154,1116,	0,2125,3993,5247,6923,17536,19388,23618,28813,	1	protein_coding	exon
chr1	58447799	58447800	m6AIP_SySy_peak_87	0	+	chr1	58445150	58463456	ENSMUST00000087521.12|Nif3l1|ENSMUSG00000026036.17|protein_coding	0	+	58447656	58461325	0	7	484,456,163,127,139,84,2316,	0,2483,5236,6938,10446,12629,15990,	1	protein_coding	exon
chr1	58461442	58461443	m6AIP_SySy_peak_88	0	+	chr1	58445150	58463456	ENSMUST00000087521.12|Nif3l1|ENSMUSG00000026036.17|protein_coding	0	+	58447656	58461325	0	7	484,456,163,127,139,84,2316,	0,2483,5236,6938,10446,12629,15990,	1	protein_coding	exon
chr1	58463706	58463707	m6AIP_SySy_peak_89a	0	-	chr1	58462770	58505109	ENSMUST00000027198.11|Orc2|ENSMUSG00000026037.14|protein_coding	0	-	58464203	58501416	0	18	1520,119,62,172,147,97,133,110,99,194,61,32,90,90,144,104,49,338,	0,3224,4880,6897,8169,9534,12038,13663,17480,18189,20872,30086,30890,34605,37470,38552,39071,42001,	1	protein_coding	exon
chr1	58464059	58464060	m6AIP_SySy_peak_89b	0	-	chr1	58462770	58505109	ENSMUST00000027198.11|Orc2|ENSMUSG00000026037.14|protein_coding	0	-	58464203	58501416	0	18	1520,119,62,172,147,97,133,110,99,194,61,32,90,90,144,104,49,338,	0,3224,4880,6897,8169,9534,12038,13663,17480,18189,20872,30086,30890,34605,37470,38552,39071,42001,	1	protein_coding	exon
chr1	58487385	58487386	m6AIP_abcam_peak_122	0	-	chr1	58462770	58505109	ENSMUST00000027198.11|Orc2|ENSMUSG00000026037.14|protein_coding	0	-	58464203	58501416	0	18	1520,119,62,172,147,97,133,110,99,194,61,32,90,90,144,104,49,338,	0,3224,4880,6897,8169,9534,12038,13663,17480,18189,20872,30086,30890,34605,37470,38552,39071,42001,	1	protein_coding	intron
chr1	58529854	58529855	m6AIP_SySy_peak_90	0	-	chr1	58527020	58586266	ENSMUST00000097724.9|Fam126b|ENSMUSG00000038174.14|protein_coding	0	-	58529657	58558027	0	13	3239,168,160,88,117,96,116,81,180,102,81,98,55,	0,7464,8369,12538,13113,17646,19086,21618,25129,30251,30956,38836,59191,	1	protein_coding	exon
chr1	58752707	58752708	m6AIP_SySy_peak_91	0	+	chr1	58711550	58753976	ENSMUST00000097722.8|Cflar|ENSMUSG00000026031.15|protein_coding	0	+	58726436	58753922	0	11	42,89,427,106,136,61,77,50,82,508,193,	0,2020,14755,17505,19601,20702,24085,28712,29414,40788,42233,	1	protein_coding	exon
chr1	58902936	58902937	m6AIP_SySy_peak_92	0	-	chr1	58900448	58973430	ENSMUST00000027186.11|Trak2|ENSMUSG00000026028.12|protein_coding	0	-	58903503	58946337	0	16	3734,106,267,299,201,77,138,75,131,79,210,117,77,195,289,194,	0,6257,8074,9501,11187,11737,15237,18323,18772,20625,21231,23073,26202,35297,45798,72788,	1	protein_coding	exon
chr1	58903398	58903399	m6AIP_abcam_peak_124	0	-	chr1	58900448	58973430	ENSMUST00000027186.11|Trak2|ENSMUSG00000026028.12|protein_coding	0	-	58903503	58946337	0	16	3734,106,267,299,201,77,138,75,131,79,210,117,77,195,289,194,	0,6257,8074,9501,11187,11737,15237,18323,18772,20625,21231,23073,26202,35297,45798,72788,	1	protein_coding	exon
chr1	58903716	58903717	m6AIP_abcam_peak_125	0	-	chr1	58900448	58973430	ENSMUST00000027186.11|Trak2|ENSMUSG00000026028.12|protein_coding	0	-	58903503	58946337	0	16	3734,106,267,299,201,77,138,75,131,79,210,117,77,195,289,194,	0,6257,8074,9501,11187,11737,15237,18323,18772,20625,21231,23073,26202,35297,45798,72788,	1	protein_coding	exon
chr1	58904085	58904086	m6AIP_abcam_peak_126	0	-	chr1	58900448	58973430	ENSMUST00000027186.11|Trak2|ENSMUSG00000026028.12|protein_coding	0	-	58903503	58946337	0	16	3734,106,267,299,201,77,138,75,131,79,210,117,77,195,289,194,	0,6257,8074,9501,11187,11737,15237,18323,18772,20625,21231,23073,26202,35297,45798,72788,	1	protein_coding	exon
chr1	59163834	59163835	m6AIP_SySy_peak_93a	0	-	chr1	59162925	59237231	ENSMUST00000027178.12|Als2|ENSMUSG00000026024.14|protein_coding	0	-	59164176	59220394	0	34	1290,97,150,62,46,177,123,158,118,168,134,78,112,165,99,66,203,67,71,129,132,163,66,181,172,183,78,97,169,358,920,155,78,77,	0,4257,4537,5225,5463,6911,7511,10230,11998,15606,16134,17180,17623,20238,20855,22287,22471,23086,23530,24395,24809,28963,31107,33265,36094,39989,43593,44834,46023,48205,52176,55001,57449,74229,	1	protein_coding	exon
chr1	59164000	59164001	m6AIP_SySy_peak_93b	0	-	chr1	59162925	59237231	ENSMUST00000027178.12|Als2|ENSMUSG00000026024.14|protein_coding	0	-	59164176	59220394	0	34	1290,97,150,62,46,177,123,158,118,168,134,78,112,165,99,66,203,67,71,129,132,163,66,181,172,183,78,97,169,358,920,155,78,77,	0,4257,4537,5225,5463,6911,7511,10230,11998,15606,16134,17180,17623,20238,20855,22287,22471,23086,23530,24395,24809,28963,31107,33265,36094,39989,43593,44834,46023,48205,52176,55001,57449,74229,	1	protein_coding	exon
chr1	59215291	59215292	m6AIP_SySy_peak_94	0	-	chr1	59162925	59237231	ENSMUST00000027178.12|Als2|ENSMUSG00000026024.14|protein_coding	0	-	59164176	59220394	0	34	1290,97,150,62,46,177,123,158,118,168,134,78,112,165,99,66,203,67,71,129,132,163,66,181,172,183,78,97,169,358,920,155,78,77,	0,4257,4537,5225,5463,6911,7511,10230,11998,15606,16134,17180,17623,20238,20855,22287,22471,23086,23530,24395,24809,28963,31107,33265,36094,39989,43593,44834,46023,48205,52176,55001,57449,74229,	1	protein_coding	exon
chr1	59482424	59482425	m6AIP_SySy_peak_95a	0	+	chr1	59482423	59486955	ENSMUST00000114246.3|Fzd7|ENSMUSG00000041075.8|protein_coding	0	+	59482959	59484678	0	1	4532,	0,	1	protein_coding	exon
chr1	59482574	59482575	m6AIP_SySy_peak_95b	0	+	chr1	59482423	59486955	ENSMUST00000114246.3|Fzd7|ENSMUSG00000041075.8|protein_coding	0	+	59482959	59484678	0	1	4532,	0,	1	protein_coding	exon
chr1	59482716	59482717	m6AIP_SySy_peak_95c	0	+	chr1	59482423	59486955	ENSMUST00000114246.3|Fzd7|ENSMUSG00000041075.8|protein_coding	0	+	59482959	59484678	0	1	4532,	0,	1	protein_coding	exon
chr1	59482888	59482889	m6AIP_SySy_peak_95d	0	+	chr1	59482423	59486955	ENSMUST00000114246.3|Fzd7|ENSMUSG00000041075.8|protein_coding	0	+	59482959	59484678	0	1	4532,	0,	1	protein_coding	exon
chr1	59483474	59483475	m6AIP_SySy_peak_96a	0	+	chr1	59482423	59486955	ENSMUST00000114246.3|Fzd7|ENSMUSG00000041075.8|protein_coding	0	+	59482959	59484678	0	1	4532,	0,	1	protein_coding	exon
chr1	59483730	59483731	m6AIP_SySy_peak_96b	0	+	chr1	59482423	59486955	ENSMUST00000114246.3|Fzd7|ENSMUSG00000041075.8|protein_coding	0	+	59482959	59484678	0	1	4532,	0,	1	protein_coding	exon
chr1	59483866	59483867	m6AIP_SySy_peak_96c	0	+	chr1	59482423	59486955	ENSMUST00000114246.3|Fzd7|ENSMUSG00000041075.8|protein_coding	0	+	59482959	59484678	0	1	4532,	0,	1	protein_coding	exon
chr1	59484044	59484045	m6AIP_SySy_peak_96d	0	+	chr1	59482423	59486955	ENSMUST00000114246.3|Fzd7|ENSMUSG00000041075.8|protein_coding	0	+	59482959	59484678	0	1	4532,	0,	1	protein_coding	exon
chr1	59484575	59484576	m6AIP_SySy_peak_97a	0	+	chr1	59482423	59486955	ENSMUST00000114246.3|Fzd7|ENSMUSG00000041075.8|protein_coding	0	+	59482959	59484678	0	1	4532,	0,	1	protein_coding	exon
chr1	59484921	59484922	m6AIP_SySy_peak_97b	0	+	chr1	59482423	59486955	ENSMUST00000114246.3|Fzd7|ENSMUSG00000041075.8|protein_coding	0	+	59482959	59484678	0	1	4532,	0,	1	protein_coding	exon
chr1	59647578	59647579	m6AIP_abcam_peak_130	0	-	chr1	59639433	59670834	ENSMUST00000091374.8|Sumo1|ENSMUSG00000026021.15|protein_coding	0	-	59640199	59670691	0	5	835,72,78,75,155,	0,2984,5083,16024,31246,	1	protein_coding	intron
chr1	59710527	59710528	m6AIP_abcam_peak_131	0	+	chr1	59685008	59719044	ENSMUST00000191142.6|Nop58|ENSMUSG00000026020.9|protein_coding	0	+	59685181	59711321	0	15	218,77,53,122,137,65,135,146,127,164,135,62,134,158,7774,	0,5477,7328,10969,13314,15876,17804,19054,19615,20584,21624,21994,23994,25486,26262,	1	protein_coding	exon
chr1	59867886	59867887	m6AIP_SySy_peak_98a	0	+	chr1	59763399	59879014	ENSMUST00000087435.6|Bmpr2|ENSMUSG00000067336.6|protein_coding	0	+	59764652	59870485	0	13	1329,171,171,111,92,231,115,161,148,137,173,1280,8780,	0,50188,51841,78031,79343,82078,83658,87778,88894,95773,100381,103936,106835,	1	protein_coding	exon
chr1	59868083	59868084	m6AIP_SySy_peak_98b	0	+	chr1	59763399	59879014	ENSMUST00000087435.6|Bmpr2|ENSMUSG00000067336.6|protein_coding	0	+	59764652	59870485	0	13	1329,171,171,111,92,231,115,161,148,137,173,1280,8780,	0,50188,51841,78031,79343,82078,83658,87778,88894,95773,100381,103936,106835,	1	protein_coding	exon
chr1	59981918	59981919	m6AIP_SySy_peak_99a	0	+	chr1	59913005	59985346	ENSMUST00000036540.11|Fam117b|ENSMUSG00000041040.12|protein_coding	0	+	59913163	59981727	0	8	747,152,90,114,144,226,121,3938,	0,36047,39929,45316,55948,57480,61877,68403,	1	protein_coding	exon
chr1	59982048	59982049	m6AIP_SySy_peak_99b	0	+	chr1	59913005	59985346	ENSMUST00000036540.11|Fam117b|ENSMUSG00000041040.12|protein_coding	0	+	59913163	59981727	0	8	747,152,90,114,144,226,121,3938,	0,36047,39929,45316,55948,57480,61877,68403,	1	protein_coding	exon
chr1	60070966	60070967	m6AIP_abcam_peak_133	0	-	chr1	60069784	60097908	ENSMUST00000027173.14|Wdr12|ENSMUSG00000026019.15|protein_coding	0	-	60078163	60097547	0	13	8457,73,133,106,141,86,46,155,116,107,95,95,402,	0,10734,12252,12506,12724,13970,15926,17261,18256,19467,21235,24647,27722,	1	protein_coding	exon
chr1	60207998	60207999	m6AIP_abcam_peak_134a	0	+	chr1	60180598	60338328	ENSMUST00000160834.7|Nbeal1|ENSMUSG00000073664.11|protein_coding	0	+	60181703	60330992	0	55	87,292,92,162,82,128,83,86,307,107,84,99,581,133,120,304,86,90,169,134,160,103,157,159,160,89,561,176,154,129,306,150,158,125,127,149,134,102,96,125,141,131,110,118,98,117,90,110,173,95,117,162,149,136,7438,	0,864,13905,14416,19506,20265,25735,36597,41468,44026,50003,54198,54382,55772,56498,57973,61940,64195,67017,67764,70436,70705,72753,74295,76831,78051,79634,80811,83680,84283,87160,87784,89673,91534,96526,97314,98068,99100,100648,101226,103384,106712,109316,111235,112268,115280,124676,129605,130328,131552,138718,139072,147461,148728,150292,	1	protein_coding	intron
chr1	60208077	60208078	m6AIP_abcam_peak_134b	0	+	chr1	60180598	60338328	ENSMUST00000160834.7|Nbeal1|ENSMUSG00000073664.11|protein_coding	0	+	60181703	60330992	0	55	87,292,92,162,82,128,83,86,307,107,84,99,581,133,120,304,86,90,169,134,160,103,157,159,160,89,561,176,154,129,306,150,158,125,127,149,134,102,96,125,141,131,110,118,98,117,90,110,173,95,117,162,149,136,7438,	0,864,13905,14416,19506,20265,25735,36597,41468,44026,50003,54198,54382,55772,56498,57973,61940,64195,67017,67764,70436,70705,72753,74295,76831,78051,79634,80811,83680,84283,87160,87784,89673,91534,96526,97314,98068,99100,100648,101226,103384,106712,109316,111235,112268,115280,124676,129605,130328,131552,138718,139072,147461,148728,150292,	1	protein_coding	intron
chr1	60235248	60235249	m6AIP_SySy_peak_101a	0	+	chr1	60180598	60338328	ENSMUST00000160834.7|Nbeal1|ENSMUSG00000073664.11|protein_coding	0	+	60181703	60330992	0	55	87,292,92,162,82,128,83,86,307,107,84,99,581,133,120,304,86,90,169,134,160,103,157,159,160,89,561,176,154,129,306,150,158,125,127,149,134,102,96,125,141,131,110,118,98,117,90,110,173,95,117,162,149,136,7438,	0,864,13905,14416,19506,20265,25735,36597,41468,44026,50003,54198,54382,55772,56498,57973,61940,64195,67017,67764,70436,70705,72753,74295,76831,78051,79634,80811,83680,84283,87160,87784,89673,91534,96526,97314,98068,99100,100648,101226,103384,106712,109316,111235,112268,115280,124676,129605,130328,131552,138718,139072,147461,148728,150292,	1	protein_coding	exon
chr1	60235355	60235356	m6AIP_SySy_peak_101b	0	+	chr1	60180598	60338328	ENSMUST00000160834.7|Nbeal1|ENSMUSG00000073664.11|protein_coding	0	+	60181703	60330992	0	55	87,292,92,162,82,128,83,86,307,107,84,99,581,133,120,304,86,90,169,134,160,103,157,159,160,89,561,176,154,129,306,150,158,125,127,149,134,102,96,125,141,131,110,118,98,117,90,110,173,95,117,162,149,136,7438,	0,864,13905,14416,19506,20265,25735,36597,41468,44026,50003,54198,54382,55772,56498,57973,61940,64195,67017,67764,70436,70705,72753,74295,76831,78051,79634,80811,83680,84283,87160,87784,89673,91534,96526,97314,98068,99100,100648,101226,103384,106712,109316,111235,112268,115280,124676,129605,130328,131552,138718,139072,147461,148728,150292,	1	protein_coding	exon
chr1	60235359	60235360	m6AIP_SySy_peak_101c	0	+	chr1	60180598	60338328	ENSMUST00000160834.7|Nbeal1|ENSMUSG00000073664.11|protein_coding	0	+	60181703	60330992	0	55	87,292,92,162,82,128,83,86,307,107,84,99,581,133,120,304,86,90,169,134,160,103,157,159,160,89,561,176,154,129,306,150,158,125,127,149,134,102,96,125,141,131,110,118,98,117,90,110,173,95,117,162,149,136,7438,	0,864,13905,14416,19506,20265,25735,36597,41468,44026,50003,54198,54382,55772,56498,57973,61940,64195,67017,67764,70436,70705,72753,74295,76831,78051,79634,80811,83680,84283,87160,87784,89673,91534,96526,97314,98068,99100,100648,101226,103384,106712,109316,111235,112268,115280,124676,129605,130328,131552,138718,139072,147461,148728,150292,	1	protein_coding	exon
chr1	60327108	60327109	m6AIP_abcam_peak_136	0	+	chr1	60180598	60338328	ENSMUST00000160834.7|Nbeal1|ENSMUSG00000073664.11|protein_coding	0	+	60181703	60330992	0	55	87,292,92,162,82,128,83,86,307,107,84,99,581,133,120,304,86,90,169,134,160,103,157,159,160,89,561,176,154,129,306,150,158,125,127,149,134,102,96,125,141,131,110,118,98,117,90,110,173,95,117,162,149,136,7438,	0,864,13905,14416,19506,20265,25735,36597,41468,44026,50003,54198,54382,55772,56498,57973,61940,64195,67017,67764,70436,70705,72753,74295,76831,78051,79634,80811,83680,84283,87160,87784,89673,91534,96526,97314,98068,99100,100648,101226,103384,106712,109316,111235,112268,115280,124676,129605,130328,131552,138718,139072,147461,148728,150292,	1	protein_coding	intron
chr1	60477162	60477163	m6AIP_SySy_peak_102a	0	+	chr1	60409694	60481158	ENSMUST00000188618.6|Abi2|ENSMUSG00000026782.15|protein_coding	0	+	60409802	60478007	0	12	225,168,177,18,98,147,125,183,159,174,93,3156,	0,24548,27361,29247,34290,37565,38383,40376,43909,60971,67045,68308,	1	protein_coding	intron
chr1	60477271	60477272	m6AIP_SySy_peak_102b	0	+	chr1	60409694	60481158	ENSMUST00000188618.6|Abi2|ENSMUSG00000026782.15|protein_coding	0	+	60409802	60478007	0	12	225,168,177,18,98,147,125,183,159,174,93,3156,	0,24548,27361,29247,34290,37565,38383,40376,43909,60971,67045,68308,	1	protein_coding	intron
chr1	60488337	60488338	m6AIP_SySy_peak_103	0	-	chr1	60482291	60566779	ENSMUST00000140485.7|Raph1|ENSMUSG00000026014.15|protein_coding	0	-	60488299	60533406	0	14	8030,143,121,99,111,144,66,122,160,78,509,106,120,215,	0,11246,13123,13933,16132,17188,18263,19464,20533,21226,43300,45092,50995,84273,	1	protein_coding	exon
chr1	60488726	60488727	m6AIP_abcam_peak_138c	0	-	chr1	60482291	60566779	ENSMUST00000140485.7|Raph1|ENSMUSG00000026014.15|protein_coding	0	-	60488299	60533406	0	14	8030,143,121,99,111,144,66,122,160,78,509,106,120,215,	0,11246,13123,13933,16132,17188,18263,19464,20533,21226,43300,45092,50995,84273,	1	protein_coding	exon
chr1	60489380	60489381	m6AIP_abcam_peak_139a	0	-	chr1	60482291	60566779	ENSMUST00000140485.7|Raph1|ENSMUSG00000026014.15|protein_coding	0	-	60488299	60533406	0	14	8030,143,121,99,111,144,66,122,160,78,509,106,120,215,	0,11246,13123,13933,16132,17188,18263,19464,20533,21226,43300,45092,50995,84273,	1	protein_coding	exon
chr1	60489700	60489701	m6AIP_abcam_peak_139b	0	-	chr1	60482291	60566779	ENSMUST00000140485.7|Raph1|ENSMUSG00000026014.15|protein_coding	0	-	60488299	60533406	0	14	8030,143,121,99,111,144,66,122,160,78,509,106,120,215,	0,11246,13123,13933,16132,17188,18263,19464,20533,21226,43300,45092,50995,84273,	1	protein_coding	exon
chr1	60525770	60525771	m6AIP_SySy_peak_104	0	-	chr1	60482291	60566779	ENSMUST00000140485.7|Raph1|ENSMUSG00000026014.15|protein_coding	0	-	60488299	60533406	0	14	8030,143,121,99,111,144,66,122,160,78,509,106,120,215,	0,11246,13123,13933,16132,17188,18263,19464,20533,21226,43300,45092,50995,84273,	1	protein_coding	exon
chr1	62815824	62815825	m6AIP_SySy_peak_105	0	+	chr1	62703701	62818695	ENSMUST00000114157.2|Nrp2|ENSMUSG00000025969.15|protein_coding	0	+	62704204	62815637	0	17	576,178,182,231,156,170,156,145,350,145,117,141,263,97,36,51,3363,	0,15228,34587,40473,41656,43456,45431,57073,58989,61148,65298,68003,79592,81343,82579,108832,111631,	1	protein_coding	exon
chr1	63057643	63057644	m6AIP_SySy_peak_106	0	-	chr1	63047800	63114267	ENSMUST00000165066.7|Ino80d|ENSMUSG00000040865.15|protein_coding	0	-	63057982	63093502	0	12	11345,158,218,134,110,225,109,731,247,91,104,57,	0,13239,14235,17903,20383,26521,31152,37867,45484,45839,57855,66410,	1	protein_coding	exon
chr1	63057994	63057995	m6AIP_SySy_peak_107a	0	-	chr1	63047800	63114267	ENSMUST00000165066.7|Ino80d|ENSMUSG00000040865.15|protein_coding	0	-	63057982	63093502	0	12	11345,158,218,134,110,225,109,731,247,91,104,57,	0,13239,14235,17903,20383,26521,31152,37867,45484,45839,57855,66410,	1	protein_coding	exon
chr1	63058083	63058084	m6AIP_SySy_peak_107b	0	-	chr1	63047800	63114267	ENSMUST00000165066.7|Ino80d|ENSMUSG00000040865.15|protein_coding	0	-	63057982	63093502	0	12	11345,158,218,134,110,225,109,731,247,91,104,57,	0,13239,14235,17903,20383,26521,31152,37867,45484,45839,57855,66410,	1	protein_coding	exon
chr1	63058679	63058680	m6AIP_SySy_peak_108a	0	-	chr1	63047800	63114267	ENSMUST00000165066.7|Ino80d|ENSMUSG00000040865.15|protein_coding	0	-	63057982	63093502	0	12	11345,158,218,134,110,225,109,731,247,91,104,57,	0,13239,14235,17903,20383,26521,31152,37867,45484,45839,57855,66410,	1	protein_coding	exon
chr1	63058928	63058929	m6AIP_SySy_peak_108b	0	-	chr1	63047800	63114267	ENSMUST00000165066.7|Ino80d|ENSMUSG00000040865.15|protein_coding	0	-	63057982	63093502	0	12	11345,158,218,134,110,225,109,731,247,91,104,57,	0,13239,14235,17903,20383,26521,31152,37867,45484,45839,57855,66410,	1	protein_coding	exon
chr1	63086082	63086083	m6AIP_SySy_peak_109a	0	-	chr1	63047800	63114267	ENSMUST00000165066.7|Ino80d|ENSMUSG00000040865.15|protein_coding	0	-	63057982	63093502	0	12	11345,158,218,134,110,225,109,731,247,91,104,57,	0,13239,14235,17903,20383,26521,31152,37867,45484,45839,57855,66410,	1	protein_coding	exon
chr1	63086239	63086240	m6AIP_SySy_peak_109b	0	-	chr1	63047800	63114267	ENSMUST00000165066.7|Ino80d|ENSMUSG00000040865.15|protein_coding	0	-	63057982	63093502	0	12	11345,158,218,134,110,225,109,731,247,91,104,57,	0,13239,14235,17903,20383,26521,31152,37867,45484,45839,57855,66410,	1	protein_coding	exon
chr1	63114530	63114531	m6AIP_abcam_peak_145	0	+	chr1	63114470	63158290	ENSMUST00000138611.7|Ino80dos|ENSMUSG00000084799.7|lncRNA	0	+	63158290	63158290	0	4	74,67,102,1333,	0,29648,41749,42487,	1	ncRNA	exon
chr1	63290733	63290734	m6AIP_abcam_peak_149	0	+	chr1	63273264	63314576	ENSMUST00000114132.7|Zdbf2|ENSMUSG00000027520.15|protein_coding	0	+	63290737	63309945	0	7	208,83,53,111,106,131,11937,	0,1831,4666,7502,17412,21651,29375,	1	protein_coding	exon
chr1	63302895	63302896	m6AIP_SySy_peak_113	0	+	chr1	63273264	63314576	ENSMUST00000114132.7|Zdbf2|ENSMUSG00000027520.15|protein_coding	0	+	63290737	63309945	0	7	208,83,53,111,106,131,11937,	0,1831,4666,7502,17412,21651,29375,	1	protein_coding	exon
chr1	63303270	63303271	m6AIP_SySy_peak_114	0	+	chr1	63273264	63314576	ENSMUST00000114132.7|Zdbf2|ENSMUSG00000027520.15|protein_coding	0	+	63290737	63309945	0	7	208,83,53,111,106,131,11937,	0,1831,4666,7502,17412,21651,29375,	1	protein_coding	exon
chr1	63305548	63305549	m6AIP_abcam_peak_151a	0	+	chr1	63273264	63314576	ENSMUST00000114132.7|Zdbf2|ENSMUSG00000027520.15|protein_coding	0	+	63290737	63309945	0	7	208,83,53,111,106,131,11937,	0,1831,4666,7502,17412,21651,29375,	1	protein_coding	exon
chr1	63305693	63305694	m6AIP_abcam_peak_151b	0	+	chr1	63273264	63314576	ENSMUST00000114132.7|Zdbf2|ENSMUSG00000027520.15|protein_coding	0	+	63290737	63309945	0	7	208,83,53,111,106,131,11937,	0,1831,4666,7502,17412,21651,29375,	1	protein_coding	exon
chr1	63307213	63307214	m6AIP_SySy_peak_115	0	+	chr1	63273264	63314576	ENSMUST00000114132.7|Zdbf2|ENSMUSG00000027520.15|protein_coding	0	+	63290737	63309945	0	7	208,83,53,111,106,131,11937,	0,1831,4666,7502,17412,21651,29375,	1	protein_coding	exon
chr1	63308155	63308156	m6AIP_SySy_peak_116	0	+	chr1	63273264	63314576	ENSMUST00000114132.7|Zdbf2|ENSMUSG00000027520.15|protein_coding	0	+	63290737	63309945	0	7	208,83,53,111,106,131,11937,	0,1831,4666,7502,17412,21651,29375,	1	protein_coding	exon
chr1	63309861	63309862	m6AIP_SySy_peak_117	0	+	chr1	63273264	63314576	ENSMUST00000114132.7|Zdbf2|ENSMUSG00000027520.15|protein_coding	0	+	63290737	63309945	0	7	208,83,53,111,106,131,11937,	0,1831,4666,7502,17412,21651,29375,	1	protein_coding	exon
chr1	63446037	63446038	m6AIP_SySy_peak_118a	0	+	chr1	63445894	63596276	ENSMUST00000087374.9|Adam23|ENSMUSG00000025964.15|protein_coding	0	+	63446210	63592656	0	26	518,221,77,64,83,64,73,74,66,72,164,85,91,49,100,72,90,81,51,64,106,120,169,112,91,3669,	0,1833,31784,69682,82863,84340,88391,89240,91024,97224,99536,100521,101832,103852,105866,109260,109919,111513,117514,118250,120707,121954,125015,126992,139470,146713,	1	protein_coding	exon
chr1	63446181	63446182	m6AIP_SySy_peak_118b	0	+	chr1	63445894	63596276	ENSMUST00000087374.9|Adam23|ENSMUSG00000025964.15|protein_coding	0	+	63446210	63592656	0	26	518,221,77,64,83,64,73,74,66,72,164,85,91,49,100,72,90,81,51,64,106,120,169,112,91,3669,	0,1833,31784,69682,82863,84340,88391,89240,91024,97224,99536,100521,101832,103852,105866,109260,109919,111513,117514,118250,120707,121954,125015,126992,139470,146713,	1	protein_coding	exon
chr1	63446285	63446286	m6AIP_SySy_peak_118c	0	+	chr1	63445894	63596276	ENSMUST00000087374.9|Adam23|ENSMUSG00000025964.15|protein_coding	0	+	63446210	63592656	0	26	518,221,77,64,83,64,73,74,66,72,164,85,91,49,100,72,90,81,51,64,106,120,169,112,91,3669,	0,1833,31784,69682,82863,84340,88391,89240,91024,97224,99536,100521,101832,103852,105866,109260,109919,111513,117514,118250,120707,121954,125015,126992,139470,146713,	1	protein_coding	exon
chr1	63476808	63476809	m6AIP_abcam_peak_155	0	+	chr1	63445894	63596276	ENSMUST00000087374.9|Adam23|ENSMUSG00000025964.15|protein_coding	0	+	63446210	63592656	0	26	518,221,77,64,83,64,73,74,66,72,164,85,91,49,100,72,90,81,51,64,106,120,169,112,91,3669,	0,1833,31784,69682,82863,84340,88391,89240,91024,97224,99536,100521,101832,103852,105866,109260,109919,111513,117514,118250,120707,121954,125015,126992,139470,146713,	1	protein_coding	intron
chr1	63510136	63510137	m6AIP_abcam_peak_156	0	+	chr1	63445894	63596276	ENSMUST00000087374.9|Adam23|ENSMUSG00000025964.15|protein_coding	0	+	63446210	63592656	0	26	518,221,77,64,83,64,73,74,66,72,164,85,91,49,100,72,90,81,51,64,106,120,169,112,91,3669,	0,1833,31784,69682,82863,84340,88391,89240,91024,97224,99536,100521,101832,103852,105866,109260,109919,111513,117514,118250,120707,121954,125015,126992,139470,146713,	1	protein_coding	intron
chr1	63530907	63530908	m6AIP_abcam_peak_158a	0	+	chr1	63445894	63596276	ENSMUST00000087374.9|Adam23|ENSMUSG00000025964.15|protein_coding	0	+	63446210	63592656	0	26	518,221,77,64,83,64,73,74,66,72,164,85,91,49,100,72,90,81,51,64,106,120,169,112,91,3669,	0,1833,31784,69682,82863,84340,88391,89240,91024,97224,99536,100521,101832,103852,105866,109260,109919,111513,117514,118250,120707,121954,125015,126992,139470,146713,	1	protein_coding	intron
chr1	63530976	63530977	m6AIP_abcam_peak_158b	0	+	chr1	63445894	63596276	ENSMUST00000087374.9|Adam23|ENSMUSG00000025964.15|protein_coding	0	+	63446210	63592656	0	26	518,221,77,64,83,64,73,74,66,72,164,85,91,49,100,72,90,81,51,64,106,120,169,112,91,3669,	0,1833,31784,69682,82863,84340,88391,89240,91024,97224,99536,100521,101832,103852,105866,109260,109919,111513,117514,118250,120707,121954,125015,126992,139470,146713,	1	protein_coding	intron
chr1	63562233	63562234	m6AIP_abcam_peak_159	0	+	chr1	63445894	63596276	ENSMUST00000087374.9|Adam23|ENSMUSG00000025964.15|protein_coding	0	+	63446210	63592656	0	26	518,221,77,64,83,64,73,74,66,72,164,85,91,49,100,72,90,81,51,64,106,120,169,112,91,3669,	0,1833,31784,69682,82863,84340,88391,89240,91024,97224,99536,100521,101832,103852,105866,109260,109919,111513,117514,118250,120707,121954,125015,126992,139470,146713,	1	protein_coding	intron
chr1	63570561	63570562	m6AIP_abcam_peak_160	0	+	chr1	63445894	63596276	ENSMUST00000087374.9|Adam23|ENSMUSG00000025964.15|protein_coding	0	+	63446210	63592656	0	26	518,221,77,64,83,64,73,74,66,72,164,85,91,49,100,72,90,81,51,64,106,120,169,112,91,3669,	0,1833,31784,69682,82863,84340,88391,89240,91024,97224,99536,100521,101832,103852,105866,109260,109919,111513,117514,118250,120707,121954,125015,126992,139470,146713,	1	protein_coding	intron
chr1	63592762	63592763	m6AIP_SySy_peak_119	0	+	chr1	63445894	63596276	ENSMUST00000087374.9|Adam23|ENSMUSG00000025964.15|protein_coding	0	+	63446210	63592656	0	26	518,221,77,64,83,64,73,74,66,72,164,85,91,49,100,72,90,81,51,64,106,120,169,112,91,3669,	0,1833,31784,69682,82863,84340,88391,89240,91024,97224,99536,100521,101832,103852,105866,109260,109919,111513,117514,118250,120707,121954,125015,126992,139470,146713,	1	protein_coding	exon
chr1	63593169	63593170	m6AIP_abcam_peak_161	0	+	chr1	63445894	63596276	ENSMUST00000087374.9|Adam23|ENSMUSG00000025964.15|protein_coding	0	+	63446210	63592656	0	26	518,221,77,64,83,64,73,74,66,72,164,85,91,49,100,72,90,81,51,64,106,120,169,112,91,3669,	0,1833,31784,69682,82863,84340,88391,89240,91024,97224,99536,100521,101832,103852,105866,109260,109919,111513,117514,118250,120707,121954,125015,126992,139470,146713,	1	protein_coding	exon
chr1	63731795	63731796	m6AIP_SySy_peak_120a	0	+	chr1	63730613	63754655	ENSMUST00000027103.6|Fastkd2|ENSMUSG00000025962.15|protein_coding	0	+	63731486	63752404	0	12	78,822,104,109,124,140,173,164,213,85,115,2359,	0,786,4118,4849,5231,7165,8568,15228,17344,19072,20650,21683,	1	protein_coding	exon
chr1	63732033	63732034	m6AIP_SySy_peak_120b	0	+	chr1	63730613	63754655	ENSMUST00000027103.6|Fastkd2|ENSMUSG00000025962.15|protein_coding	0	+	63731486	63752404	0	12	78,822,104,109,124,140,173,164,213,85,115,2359,	0,786,4118,4849,5231,7165,8568,15228,17344,19072,20650,21683,	1	protein_coding	exon
chr1	64078960	64078961	m6AIP_SySy_peak_121	0	-	chr1	64029446	64121491	ENSMUST00000114086.7|Klf7|ENSMUSG00000025959.13|protein_coding	0	-	64035712	64121001	0	4	6318,124,628,592,	0,12867,49260,91453,	1	protein_coding	exon
chr1	64079255	64079256	m6AIP_abcam_peak_163b	0	-	chr1	64029446	64121491	ENSMUST00000114086.7|Klf7|ENSMUSG00000025959.13|protein_coding	0	-	64035712	64121001	0	4	6318,124,628,592,	0,12867,49260,91453,	1	protein_coding	exon
chr1	64561921	64561922	m6AIP_abcam_peak_164	0	+	chr1	64532808	64601257	ENSMUST00000049932.11|Creb1|ENSMUSG00000025958.14|protein_coding	0	+	64550856	64597378	0	9	96,122,147,42,101,143,183,151,4024,	0,18040,25694,26918,33408,37325,41264,43370,64425,	1	protein_coding	intron
chr1	64597405	64597406	m6AIP_SySy_peak_122	0	+	chr1	64532808	64601257	ENSMUST00000049932.11|Creb1|ENSMUSG00000025958.14|protein_coding	0	+	64550856	64597378	0	9	96,122,147,42,101,143,183,151,4024,	0,18040,25694,26918,33408,37325,41264,43370,64425,	1	protein_coding	exon
chr1	64730801	64730802	m6AIP_SySy_peak_123a	0	-	chr1	64730557	64737751	ENSMUST00000063982.6|Fzd5|ENSMUSG00000045005.9|protein_coding	0	-	64734842	64736600	0	2	6296,619,	0,6575,	1	protein_coding	exon
chr1	64730857	64730858	m6AIP_SySy_peak_123b	0	-	chr1	64730557	64737751	ENSMUST00000063982.6|Fzd5|ENSMUSG00000045005.9|protein_coding	0	-	64734842	64736600	0	2	6296,619,	0,6575,	1	protein_coding	exon
chr1	64734906	64734907	m6AIP_SySy_peak_124a	0	-	chr1	64730557	64737751	ENSMUST00000063982.6|Fzd5|ENSMUSG00000045005.9|protein_coding	0	-	64734842	64736600	0	2	6296,619,	0,6575,	1	protein_coding	exon
chr1	64735159	64735160	m6AIP_SySy_peak_124b	0	-	chr1	64730557	64737751	ENSMUST00000063982.6|Fzd5|ENSMUSG00000045005.9|protein_coding	0	-	64734842	64736600	0	2	6296,619,	0,6575,	1	protein_coding	exon
chr1	64735400	64735401	m6AIP_SySy_peak_124c	0	-	chr1	64730557	64737751	ENSMUST00000063982.6|Fzd5|ENSMUSG00000045005.9|protein_coding	0	-	64734842	64736600	0	2	6296,619,	0,6575,	1	protein_coding	exon
chr1	64735737	64735738	m6AIP_SySy_peak_124d	0	-	chr1	64730557	64737751	ENSMUST00000063982.6|Fzd5|ENSMUSG00000045005.9|protein_coding	0	-	64734842	64736600	0	2	6296,619,	0,6575,	1	protein_coding	exon
chr1	64736628	64736629	m6AIP_SySy_peak_125	0	-	chr1	64730557	64737751	ENSMUST00000063982.6|Fzd5|ENSMUSG00000045005.9|protein_coding	0	-	64734842	64736600	0	2	6296,619,	0,6575,	1	protein_coding	exon
chr1	64794623	64794624	m6AIP_SySy_peak_126	0	-	chr1	64789120	64956824	ENSMUST00000097713.1|Plekhm3|ENSMUSG00000051344.13|protein_coding	0	-	64795036	64938309	0	8	6094,158,64,194,146,933,843,130,	0,30815,72066,94008,103631,132429,148576,167574,	1	protein_coding	exon
chr1	64921785	64921786	m6AIP_SySy_peak_127a	0	-	chr1	64789120	64956824	ENSMUST00000097713.1|Plekhm3|ENSMUSG00000051344.13|protein_coding	0	-	64795036	64938309	0	8	6094,158,64,194,146,933,843,130,	0,30815,72066,94008,103631,132429,148576,167574,	1	protein_coding	exon
chr1	64922021	64922022	m6AIP_SySy_peak_127b	0	-	chr1	64789120	64956824	ENSMUST00000097713.1|Plekhm3|ENSMUSG00000051344.13|protein_coding	0	-	64795036	64938309	0	8	6094,158,64,194,146,933,843,130,	0,30815,72066,94008,103631,132429,148576,167574,	1	protein_coding	exon
chr1	64922248	64922249	m6AIP_SySy_peak_127c	0	-	chr1	64789120	64956824	ENSMUST00000097713.1|Plekhm3|ENSMUSG00000051344.13|protein_coding	0	-	64795036	64938309	0	8	6094,158,64,194,146,933,843,130,	0,30815,72066,94008,103631,132429,148576,167574,	1	protein_coding	exon
chr1	64937902	64937903	m6AIP_SySy_peak_128a	0	-	chr1	64789120	64956824	ENSMUST00000097713.1|Plekhm3|ENSMUSG00000051344.13|protein_coding	0	-	64795036	64938309	0	8	6094,158,64,194,146,933,843,130,	0,30815,72066,94008,103631,132429,148576,167574,	1	protein_coding	exon
chr1	64938062	64938063	m6AIP_SySy_peak_128b	0	-	chr1	64789120	64956824	ENSMUST00000097713.1|Plekhm3|ENSMUSG00000051344.13|protein_coding	0	-	64795036	64938309	0	8	6094,158,64,194,146,933,843,130,	0,30815,72066,94008,103631,132429,148576,167574,	1	protein_coding	exon
chr1	65246541	65246542	m6AIP_SySy_peak_129a	0	+	chr1	65186749	65274012	ENSMUST00000097707.4|Pikfyve|ENSMUSG00000025949.16|protein_coding	0	+	65190327	65273758	0	42	84,181,150,119,172,208,90,139,158,112,148,168,60,130,181,75,108,141,127,1157,101,72,172,179,114,109,155,91,61,138,121,96,84,98,165,60,177,104,129,262,75,370,	0,3569,5395,8906,9862,15966,18839,29184,33004,35520,36755,37412,44044,46980,47504,48260,51685,57646,58960,59312,63436,64855,65662,66602,68292,68772,69189,69798,71159,72033,73249,76130,77597,78499,79012,81076,81948,83123,84518,85697,86283,86893,	1	protein_coding	exon
chr1	65246816	65246817	m6AIP_SySy_peak_129b	0	+	chr1	65186749	65274012	ENSMUST00000097707.4|Pikfyve|ENSMUSG00000025949.16|protein_coding	0	+	65190327	65273758	0	42	84,181,150,119,172,208,90,139,158,112,148,168,60,130,181,75,108,141,127,1157,101,72,172,179,114,109,155,91,61,138,121,96,84,98,165,60,177,104,129,262,75,370,	0,3569,5395,8906,9862,15966,18839,29184,33004,35520,36755,37412,44044,46980,47504,48260,51685,57646,58960,59312,63436,64855,65662,66602,68292,68772,69189,69798,71159,72033,73249,76130,77597,78499,79012,81076,81948,83123,84518,85697,86283,86893,	1	protein_coding	exon
chr1	65247089	65247090	m6AIP_SySy_peak_129c	0	+	chr1	65186749	65274012	ENSMUST00000097707.4|Pikfyve|ENSMUSG00000025949.16|protein_coding	0	+	65190327	65273758	0	42	84,181,150,119,172,208,90,139,158,112,148,168,60,130,181,75,108,141,127,1157,101,72,172,179,114,109,155,91,61,138,121,96,84,98,165,60,177,104,129,262,75,370,	0,3569,5395,8906,9862,15966,18839,29184,33004,35520,36755,37412,44044,46980,47504,48260,51685,57646,58960,59312,63436,64855,65662,66602,68292,68772,69189,69798,71159,72033,73249,76130,77597,78499,79012,81076,81948,83123,84518,85697,86283,86893,	1	protein_coding	exon
chr1	65273786	65273787	m6AIP_SySy_peak_130	0	+	chr1	65186749	65274012	ENSMUST00000097707.4|Pikfyve|ENSMUSG00000025949.16|protein_coding	0	+	65190327	65273758	0	42	84,181,150,119,172,208,90,139,158,112,148,168,60,130,181,75,108,141,127,1157,101,72,172,179,114,109,155,91,61,138,121,96,84,98,165,60,177,104,129,262,75,370,	0,3569,5395,8906,9862,15966,18839,29184,33004,35520,36755,37412,44044,46980,47504,48260,51685,57646,58960,59312,63436,64855,65662,66602,68292,68772,69189,69798,71159,72033,73249,76130,77597,78499,79012,81076,81948,83123,84518,85697,86283,86893,	1	protein_coding	exon
chr1	66714782	66714783	m6AIP_abcam_peak_174	0	+	chr1	66700830	66719805	ENSMUST00000113995.1|Rpe|ENSMUSG00000026005.15|protein_coding	0	+	66700906	66717876	0	7	187,32,80,140,135,87,2052,	0,786,5615,13746,14282,15128,16923,	1	protein_coding	intron
chr1	66801433	66801434	m6AIP_SySy_peak_131a	0	-	chr1	66719362	66817546	ENSMUST00000068168.9|Kansl1l|ENSMUSG00000026004.15|protein_coding	0	-	66720775	66802139	0	14	1644,169,113,55,125,122,108,163,205,122,198,142,1120,173,	0,2442,3900,5195,6511,7324,16274,18688,42685,53543,54059,58604,81686,98011,	1	protein_coding	exon
chr1	66801700	66801701	m6AIP_SySy_peak_131b	0	-	chr1	66719362	66817546	ENSMUST00000068168.9|Kansl1l|ENSMUSG00000026004.15|protein_coding	0	-	66720775	66802139	0	14	1644,169,113,55,125,122,108,163,205,122,198,142,1120,173,	0,2442,3900,5195,6511,7324,16274,18688,42685,53543,54059,58604,81686,98011,	1	protein_coding	exon
chr1	71030330	71030331	m6AIP_SySy_peak_132a	0	-	chr1	71027497	71103146	ENSMUST00000027393.7|Bard1|ENSMUSG00000026196.7|protein_coding	0	-	71030519	71102807	0	11	3355,98,93,133,109,173,81,938,143,57,479,	0,3861,19180,20142,26115,37981,39610,47045,60611,61973,75170,	1	protein_coding	exon
chr1	71030465	71030466	m6AIP_SySy_peak_132b	0	-	chr1	71027497	71103146	ENSMUST00000027393.7|Bard1|ENSMUSG00000026196.7|protein_coding	0	-	71030519	71102807	0	11	3355,98,93,133,109,173,81,938,143,57,479,	0,3861,19180,20142,26115,37981,39610,47045,60611,61973,75170,	1	protein_coding	exon
chr1	71030768	71030769	m6AIP_SySy_peak_132c	0	-	chr1	71027497	71103146	ENSMUST00000027393.7|Bard1|ENSMUSG00000026196.7|protein_coding	0	-	71030519	71102807	0	11	3355,98,93,133,109,173,81,938,143,57,479,	0,3861,19180,20142,26115,37981,39610,47045,60611,61973,75170,	1	protein_coding	exon
chr1	71054027	71054028	m6AIP_abcam_peak_178a	0	-	chr1	71027497	71103146	ENSMUST00000027393.7|Bard1|ENSMUSG00000026196.7|protein_coding	0	-	71030519	71102807	0	11	3355,98,93,133,109,173,81,938,143,57,479,	0,3861,19180,20142,26115,37981,39610,47045,60611,61973,75170,	1	protein_coding	intron
chr1	71054173	71054174	m6AIP_abcam_peak_178b	0	-	chr1	71027497	71103146	ENSMUST00000027393.7|Bard1|ENSMUSG00000026196.7|protein_coding	0	-	71030519	71102807	0	11	3355,98,93,133,109,173,81,938,143,57,479,	0,3861,19180,20142,26115,37981,39610,47045,60611,61973,75170,	1	protein_coding	intron
chr1	71074998	71074999	m6AIP_SySy_peak_133	0	-	chr1	71027497	71103146	ENSMUST00000027393.7|Bard1|ENSMUSG00000026196.7|protein_coding	0	-	71030519	71102807	0	11	3355,98,93,133,109,173,81,938,143,57,479,	0,3861,19180,20142,26115,37981,39610,47045,60611,61973,75170,	1	protein_coding	exon
chr1	71652944	71652945	m6AIP_SySy_peak_134a	0	-	chr1	71585523	71653175	ENSMUST00000055226.12|Fn1|ENSMUSG00000026193.15|protein_coding	0	-	71586211	71652982	0	46	760,114,107,126,165,139,467,90,180,90,177,88,188,270,114,156,165,117,270,90,183,273,192,87,169,95,267,273,195,90,129,177,178,122,144,129,153,177,180,192,156,138,132,138,129,344,	0,1306,4574,5243,7547,10140,11757,12850,13691,14079,14766,15677,16786,18136,19446,20361,21179,22380,23889,25405,26944,28239,29836,33055,33860,35201,38554,40450,41639,42533,42884,43792,44142,46517,51728,52933,54768,55628,56428,57436,60023,62485,63670,65038,65997,67308,	1	protein_coding	exon
chr1	71653083	71653084	m6AIP_SySy_peak_134b	0	-	chr1	71585523	71653175	ENSMUST00000055226.12|Fn1|ENSMUSG00000026193.15|protein_coding	0	-	71586211	71652982	0	46	760,114,107,126,165,139,467,90,180,90,177,88,188,270,114,156,165,117,270,90,183,273,192,87,169,95,267,273,195,90,129,177,178,122,144,129,153,177,180,192,156,138,132,138,129,344,	0,1306,4574,5243,7547,10140,11757,12850,13691,14079,14766,15677,16786,18136,19446,20361,21179,22380,23889,25405,26944,28239,29836,33055,33860,35201,38554,40450,41639,42533,42884,43792,44142,46517,51728,52933,54768,55628,56428,57436,60023,62485,63670,65038,65997,67308,	1	protein_coding	exon
chr1	72159961	72159962	m6AIP_SySy_peak_135	0	-	chr1	72159441	72212307	ENSMUST00000048860.8|Mreg|ENSMUSG00000039395.8|protein_coding	0	-	72160884	72212111	0	5	1578,164,91,160,291,	0,2880,4630,32601,52575,	1	protein_coding	exon
chr1	72160573	72160574	m6AIP_SySy_peak_136	0	-	chr1	72159441	72212307	ENSMUST00000048860.8|Mreg|ENSMUSG00000039395.8|protein_coding	0	-	72160884	72212111	0	5	1578,164,91,160,291,	0,2880,4630,32601,52575,	1	protein_coding	exon
chr1	72199139	72199140	m6AIP_abcam_peak_181	0	-	chr1	72159441	72212307	ENSMUST00000048860.8|Mreg|ENSMUSG00000039395.8|protein_coding	0	-	72160884	72212111	0	5	1578,164,91,160,291,	0,2880,4630,32601,52575,	1	protein_coding	intron
chr1	72338164	72338165	m6AIP_abcam_peak_182	0	+	chr1	72307426	72394952	ENSMUST00000027379.9|Xrcc5|ENSMUSG00000026187.9|protein_coding	0	+	72307546	72394722	0	21	141,114,184,49,123,192,115,139,113,63,138,91,134,197,94,70,110,97,68,72,245,	0,3008,4981,6727,8032,11572,17647,18789,22499,27209,31533,32562,35582,38801,46816,49390,74192,75931,76275,86469,87281,	1	protein_coding	intron
chr1	72343807	72343808	m6AIP_abcam_peak_183	0	+	chr1	72307426	72394952	ENSMUST00000027379.9|Xrcc5|ENSMUSG00000026187.9|protein_coding	0	+	72307546	72394722	0	21	141,114,184,49,123,192,115,139,113,63,138,91,134,197,94,70,110,97,68,72,245,	0,3008,4981,6727,8032,11572,17647,18789,22499,27209,31533,32562,35582,38801,46816,49390,74192,75931,76275,86469,87281,	1	protein_coding	intron
chr1	72586286	72586287	m6AIP_SySy_peak_137	0	+	chr1	72583250	72633134	ENSMUST00000047615.14|Smarcal1|ENSMUSG00000039354.16|protein_coding	0	+	72585695	72633054	0	17	188,767,51,213,51,187,151,159,66,141,216,71,103,183,101,97,314,	0,2387,3800,7812,8574,12537,14128,15520,18118,28044,29558,33257,36781,43212,44850,46124,49570,	1	protein_coding	exon
chr1	72824621	72824622	m6AIP_SySy_peak_138	0	+	chr1	72824502	72852474	ENSMUST00000047328.10|Igfbp2|ENSMUSG00000039323.18|protein_coding	0	+	72824579	72852162	0	4	462,227,141,477,	0,24583,25061,27495,	1	protein_coding	exon
chr1	72825031	72825032	m6AIP_abcam_peak_185	0	+	chr1	72824502	72852474	ENSMUST00000047328.10|Igfbp2|ENSMUSG00000039323.18|protein_coding	0	+	72824579	72852162	0	4	462,227,141,477,	0,24583,25061,27495,	1	protein_coding	intron
chr1	72827300	72827301	m6AIP_abcam_peak_186	0	+	chr1	72824502	72852474	ENSMUST00000047328.10|Igfbp2|ENSMUSG00000039323.18|protein_coding	0	+	72824579	72852162	0	4	462,227,141,477,	0,24583,25061,27495,	1	protein_coding	intron
chr1	72838796	72838797	m6AIP_abcam_peak_187	0	+	chr1	72824502	72852474	ENSMUST00000047328.10|Igfbp2|ENSMUSG00000039323.18|protein_coding	0	+	72824579	72852162	0	4	462,227,141,477,	0,24583,25061,27495,	1	protein_coding	intron
chr1	73914404	73914405	m6AIP_abcam_peak_188	0	-	chr1	73910230	74124447	ENSMUST00000169786.7|Tns1|ENSMUSG00000055322.15|protein_coding	0	-	73914529	74124447	0	35	4444,33,69,169,72,78,93,132,87,1064,199,39,24,93,76,197,1530,117,66,130,76,61,113,84,65,123,51,181,56,51,42,42,38,115,156,	0,6208,6635,7402,7767,9423,10276,10727,11536,14475,17681,25667,26101,26994,30747,31679,42190,70683,72002,74788,75472,75644,76032,80080,81444,81869,82932,84970,86818,92056,93286,105914,158378,168968,214061,	1	protein_coding	exon
chr1	73953387	73953388	m6AIP_SySy_peak_139	0	-	chr1	73910230	74124447	ENSMUST00000169786.7|Tns1|ENSMUSG00000055322.15|protein_coding	0	-	73914529	74124447	0	35	4444,33,69,169,72,78,93,132,87,1064,199,39,24,93,76,197,1530,117,66,130,76,61,113,84,65,123,51,181,56,51,42,42,38,115,156,	0,6208,6635,7402,7767,9423,10276,10727,11536,14475,17681,25667,26101,26994,30747,31679,42190,70683,72002,74788,75472,75644,76032,80080,81444,81869,82932,84970,86818,92056,93286,105914,158378,168968,214061,	1	protein_coding	exon
chr1	74249777	74249778	m6AIP_abcam_peak_190	0	+	chr1	74236496	74268209	ENSMUST00000113820.8|Arpc2|ENSMUSG00000006304.14|protein_coding	0	+	74236825	74267795	0	11	114,82,35,113,46,187,94,127,101,101,439,	0,321,9583,11635,14757,18331,19461,25962,27246,27856,31274,	1	protein_coding	intron
chr1	74566752	74566753	m6AIP_SySy_peak_141	0	-	chr1	74566425	74588025	ENSMUST00000027315.13|Zfp142|ENSMUSG00000026135.17|protein_coding	0	-	74566877	74585663	0	9	922,106,2905,178,825,165,603,314,462,	0,2125,3253,7113,9354,11697,12899,18958,21138,	1	protein_coding	exon
chr1	74569802	74569803	m6AIP_SySy_peak_142	0	-	chr1	74566425	74588025	ENSMUST00000027315.13|Zfp142|ENSMUSG00000026135.17|protein_coding	0	-	74566877	74585663	0	9	922,106,2905,178,825,165,603,314,462,	0,2125,3253,7113,9354,11697,12899,18958,21138,	1	protein_coding	exon
chr1	74571849	74571850	m6AIP_abcam_peak_193a	0	-	chr1	74566425	74588025	ENSMUST00000027315.13|Zfp142|ENSMUSG00000026135.17|protein_coding	0	-	74566877	74585663	0	9	922,106,2905,178,825,165,603,314,462,	0,2125,3253,7113,9354,11697,12899,18958,21138,	1	protein_coding	exon
chr1	74572119	74572120	m6AIP_SySy_peak_143	0	-	chr1	74566425	74588025	ENSMUST00000027315.13|Zfp142|ENSMUSG00000026135.17|protein_coding	0	-	74566877	74585663	0	9	922,106,2905,178,825,165,603,314,462,	0,2125,3253,7113,9354,11697,12899,18958,21138,	1	protein_coding	exon
chr1	74593947	74593948	m6AIP_SySy_peak_144	0	-	chr1	74593747	74601397	ENSMUST00000027357.11|Rnf25|ENSMUSG00000026171.12|protein_coding	0	-	74593823	74601365	0	10	655,135,93,138,72,70,68,100,75,73,	0,812,1461,1883,2118,4614,4782,4945,5318,7577,	1	protein_coding	exon
chr1	74679942	74679943	m6AIP_SySy_peak_145	0	+	chr1	74661744	74703730	ENSMUST00000042125.14|Ttll4|ENSMUSG00000033257.14|protein_coding	0	+	74678991	74697699	0	20	145,167,1566,110,64,125,111,77,192,83,129,123,99,135,147,103,211,71,71,6290,	0,11099,17153,19555,20014,23574,24115,24572,25459,25733,25978,26419,26822,27578,28215,33963,34660,34997,35434,35696,	1	protein_coding	exon
chr1	74784651	74784652	m6AIP_SySy_peak_146	0	+	chr1	74771891	74785322	ENSMUST00000006716.7|Wnt6|ENSMUSG00000033227.7|protein_coding	0	+	74772145	74784600	0	4	331,221,335,1184,	0,10210,10668,12247,	1	protein_coding	exon
chr1	75198019	75198020	m6AIP_SySy_peak_147	0	+	chr1	75192159	75199387	ENSMUST00000152233.8|Ankzf1|ENSMUSG00000026199.17|protein_coding	0	+	75192451	75199187	0	13	518,107,103,194,113,148,229,156,481,112,168,86,324,	0,2018,2681,2903,3440,3641,3993,4354,5484,6105,6317,6620,6904,	1	protein_coding	exon
chr1	75214130	75214131	m6AIP_SySy_peak_148	0	+	chr1	75210837	75215606	ENSMUST00000027401.10|Stk16|ENSMUSG00000026201.12|protein_coding	0	+	75211328	75213952	0	8	215,175,220,134,121,96,122,1793,	0,402,1087,1762,2048,2295,2738,2976,	1	protein_coding	exon
chr1	75215672	75215673	m6AIP_SySy_peak_149a	0	-	chr1	75214971	75218624	ENSMUST00000079464.12|Tuba4a|ENSMUSG00000026202.13|protein_coding	0	-	75215621	75218624	0	4	1622,149,223,89,	0,1855,2240,3564,	1	protein_coding	exon
chr1	75215807	75215808	m6AIP_SySy_peak_149b	0	-	chr1	75214971	75218624	ENSMUST00000079464.12|Tuba4a|ENSMUSG00000026202.13|protein_coding	0	-	75215621	75218624	0	4	1622,149,223,89,	0,1855,2240,3564,	1	protein_coding	exon
chr1	75216356	75216357	m6AIP_SySy_peak_150	0	-	chr1	75214971	75218624	ENSMUST00000079464.12|Tuba4a|ENSMUSG00000026202.13|protein_coding	0	-	75215621	75218624	0	4	1622,149,223,89,	0,1855,2240,3564,	1	protein_coding	exon
chr1	75388719	75388720	m6AIP_SySy_peak_151a	0	+	chr1	75375296	75432320	ENSMUST00000087122.11|Speg|ENSMUSG00000026207.16|protein_coding	0	+	75375439	75431451	0	41	537,90,337,1307,144,183,176,89,176,261,159,190,224,120,105,207,124,176,113,169,97,201,58,78,179,27,153,43,69,1969,132,117,168,123,168,580,240,224,76,150,1062,	0,9359,9531,12501,15682,16465,25758,26166,27001,29590,31009,31282,31579,34657,34992,35260,35782,35989,39019,39703,40023,40245,41746,42366,42530,43134,43674,44932,45994,46263,48519,51467,51747,52017,52314,52595,53763,54100,55142,55500,55962,	1	protein_coding	exon
chr1	75388975	75388976	m6AIP_SySy_peak_151b	0	+	chr1	75375296	75432320	ENSMUST00000087122.11|Speg|ENSMUSG00000026207.16|protein_coding	0	+	75375439	75431451	0	41	537,90,337,1307,144,183,176,89,176,261,159,190,224,120,105,207,124,176,113,169,97,201,58,78,179,27,153,43,69,1969,132,117,168,123,168,580,240,224,76,150,1062,	0,9359,9531,12501,15682,16465,25758,26166,27001,29590,31009,31282,31579,34657,34992,35260,35782,35989,39019,39703,40023,40245,41746,42366,42530,43134,43674,44932,45994,46263,48519,51467,51747,52017,52314,52595,53763,54100,55142,55500,55962,	1	protein_coding	exon
chr1	75474857	75474858	m6AIP_SySy_peak_152	0	-	chr1	75474568	75479271	ENSMUST00000079205.13|Chpf|ENSMUSG00000032997.16|protein_coding	0	-	75474969	75479105	0	4	1658,180,574,480,	0,1991,2676,4223,	1	protein_coding	exon
chr1	75477507	75477508	m6AIP_SySy_peak_153	0	-	chr1	75474568	75479271	ENSMUST00000079205.13|Chpf|ENSMUSG00000032997.16|protein_coding	0	-	75474969	75479105	0	4	1658,180,574,480,	0,1991,2676,4223,	1	protein_coding	exon
chr1	75505733	75505734	m6AIP_SySy_peak_154	0	-	chr1	75485824	75506361	ENSMUST00000113567.8|Obsl1|ENSMUSG00000026211.17|protein_coding	0	-	75485951	75506224	0	20	135,270,105,162,157,113,267,273,270,288,276,273,273,273,273,297,303,252,270,1149,	0,815,1398,1804,2081,2764,3658,4971,5363,6681,7045,7960,11183,12250,14077,16134,17088,17542,17872,19388,	1	protein_coding	exon
chr1	77368609	77368610	m6AIP_SySy_peak_155	0	-	chr1	77367184	77515088	ENSMUST00000027451.12|Epha4|ENSMUSG00000026235.14|protein_coding	0	-	77373732	77515031	0	18	2487,938,156,194,150,210,62,186,114,59,112,160,125,339,156,664,68,148,	0,5725,7586,10229,13679,15684,16338,20612,21288,22848,31309,32453,34015,59366,77680,139363,144498,147756,	1	protein_coding	exon
chr1	77369303	77369304	m6AIP_SySy_peak_156	0	-	chr1	77367184	77515088	ENSMUST00000027451.12|Epha4|ENSMUSG00000026235.14|protein_coding	0	-	77373732	77515031	0	18	2487,938,156,194,150,210,62,186,114,59,112,160,125,339,156,664,68,148,	0,5725,7586,10229,13679,15684,16338,20612,21288,22848,31309,32453,34015,59366,77680,139363,144498,147756,	1	protein_coding	exon
chr1	77373092	77373093	m6AIP_SySy_peak_157a	0	-	chr1	77367184	77515088	ENSMUST00000027451.12|Epha4|ENSMUSG00000026235.14|protein_coding	0	-	77373732	77515031	0	18	2487,938,156,194,150,210,62,186,114,59,112,160,125,339,156,664,68,148,	0,5725,7586,10229,13679,15684,16338,20612,21288,22848,31309,32453,34015,59366,77680,139363,144498,147756,	1	protein_coding	exon
chr1	77373300	77373301	m6AIP_SySy_peak_157b	0	-	chr1	77367184	77515088	ENSMUST00000027451.12|Epha4|ENSMUSG00000026235.14|protein_coding	0	-	77373732	77515031	0	18	2487,938,156,194,150,210,62,186,114,59,112,160,125,339,156,664,68,148,	0,5725,7586,10229,13679,15684,16338,20612,21288,22848,31309,32453,34015,59366,77680,139363,144498,147756,	1	protein_coding	exon
chr1	77373634	77373635	m6AIP_SySy_peak_157c	0	-	chr1	77367184	77515088	ENSMUST00000027451.12|Epha4|ENSMUSG00000026235.14|protein_coding	0	-	77373732	77515031	0	18	2487,938,156,194,150,210,62,186,114,59,112,160,125,339,156,664,68,148,	0,5725,7586,10229,13679,15684,16338,20612,21288,22848,31309,32453,34015,59366,77680,139363,144498,147756,	1	protein_coding	exon
chr1	77373794	77373795	m6AIP_SySy_peak_157d	0	-	chr1	77367184	77515088	ENSMUST00000027451.12|Epha4|ENSMUSG00000026235.14|protein_coding	0	-	77373732	77515031	0	18	2487,938,156,194,150,210,62,186,114,59,112,160,125,339,156,664,68,148,	0,5725,7586,10229,13679,15684,16338,20612,21288,22848,31309,32453,34015,59366,77680,139363,144498,147756,	1	protein_coding	exon
chr1	77463819	77463820	m6AIP_abcam_peak_203	0	-	chr1	77367184	77515088	ENSMUST00000027451.12|Epha4|ENSMUSG00000026235.14|protein_coding	0	-	77373732	77515031	0	18	2487,938,156,194,150,210,62,186,114,59,112,160,125,339,156,664,68,148,	0,5725,7586,10229,13679,15684,16338,20612,21288,22848,31309,32453,34015,59366,77680,139363,144498,147756,	1	protein_coding	intron
chr1	77507069	77507070	m6AIP_abcam_peak_204	0	-	chr1	77367184	77515088	ENSMUST00000027451.12|Epha4|ENSMUSG00000026235.14|protein_coding	0	-	77373732	77515031	0	18	2487,938,156,194,150,210,62,186,114,59,112,160,125,339,156,664,68,148,	0,5725,7586,10229,13679,15684,16338,20612,21288,22848,31309,32453,34015,59366,77680,139363,144498,147756,	1	protein_coding	exon
chr1	78664511	78664512	m6AIP_abcam_peak_205	0	+	chr1	78657824	78707743	ENSMUST00000035779.14|Acsl3|ENSMUSG00000032883.15|protein_coding	0	+	78681632	78706415	0	16	279,140,418,178,110,139,151,124,72,140,173,75,192,115,158,1486,	0,5316,23768,30412,32444,34257,36371,38256,38604,39065,41171,41931,43444,45661,47409,48433,	1	protein_coding	intron
chr1	78664511	78664512	m6AIP_abcam_peak_205	0	+	chr1	78658037	78671512	ENSMUST00000053760.11|Utp14b|ENSMUSG00000079470.8|protein_coding	0	+	78664386	78666729	0	3	66,140,7187,	0,5103,6288,	1	protein_coding	exon
chr1	78665295	78665296	m6AIP_abcam_peak_206a	0	+	chr1	78657824	78707743	ENSMUST00000035779.14|Acsl3|ENSMUSG00000032883.15|protein_coding	0	+	78681632	78706415	0	16	279,140,418,178,110,139,151,124,72,140,173,75,192,115,158,1486,	0,5316,23768,30412,32444,34257,36371,38256,38604,39065,41171,41931,43444,45661,47409,48433,	1	protein_coding	intron
chr1	78665295	78665296	m6AIP_abcam_peak_206a	0	+	chr1	78658037	78671512	ENSMUST00000053760.11|Utp14b|ENSMUSG00000079470.8|protein_coding	0	+	78664386	78666729	0	3	66,140,7187,	0,5103,6288,	1	protein_coding	exon
chr1	78665444	78665445	m6AIP_abcam_peak_206b	0	+	chr1	78657824	78707743	ENSMUST00000035779.14|Acsl3|ENSMUSG00000032883.15|protein_coding	0	+	78681632	78706415	0	16	279,140,418,178,110,139,151,124,72,140,173,75,192,115,158,1486,	0,5316,23768,30412,32444,34257,36371,38256,38604,39065,41171,41931,43444,45661,47409,48433,	1	protein_coding	intron
chr1	78665444	78665445	m6AIP_abcam_peak_206b	0	+	chr1	78658037	78671512	ENSMUST00000053760.11|Utp14b|ENSMUSG00000079470.8|protein_coding	0	+	78664386	78666729	0	3	66,140,7187,	0,5103,6288,	1	protein_coding	exon
chr1	78666382	78666383	m6AIP_SySy_peak_158a	0	+	chr1	78657824	78707743	ENSMUST00000035779.14|Acsl3|ENSMUSG00000032883.15|protein_coding	0	+	78681632	78706415	0	16	279,140,418,178,110,139,151,124,72,140,173,75,192,115,158,1486,	0,5316,23768,30412,32444,34257,36371,38256,38604,39065,41171,41931,43444,45661,47409,48433,	1	protein_coding	intron
chr1	78666382	78666383	m6AIP_SySy_peak_158a	0	+	chr1	78658037	78671512	ENSMUST00000053760.11|Utp14b|ENSMUSG00000079470.8|protein_coding	0	+	78664386	78666729	0	3	66,140,7187,	0,5103,6288,	1	protein_coding	exon
chr1	78666617	78666618	m6AIP_SySy_peak_158b	0	+	chr1	78657824	78707743	ENSMUST00000035779.14|Acsl3|ENSMUSG00000032883.15|protein_coding	0	+	78681632	78706415	0	16	279,140,418,178,110,139,151,124,72,140,173,75,192,115,158,1486,	0,5316,23768,30412,32444,34257,36371,38256,38604,39065,41171,41931,43444,45661,47409,48433,	1	protein_coding	intron
chr1	78666617	78666618	m6AIP_SySy_peak_158b	0	+	chr1	78658037	78671512	ENSMUST00000053760.11|Utp14b|ENSMUSG00000079470.8|protein_coding	0	+	78664386	78666729	0	3	66,140,7187,	0,5103,6288,	1	protein_coding	exon
chr1	78668198	78668199	m6AIP_abcam_peak_208	0	+	chr1	78657824	78707743	ENSMUST00000035779.14|Acsl3|ENSMUSG00000032883.15|protein_coding	0	+	78681632	78706415	0	16	279,140,418,178,110,139,151,124,72,140,173,75,192,115,158,1486,	0,5316,23768,30412,32444,34257,36371,38256,38604,39065,41171,41931,43444,45661,47409,48433,	1	protein_coding	intron
chr1	78668198	78668199	m6AIP_abcam_peak_208	0	+	chr1	78658037	78671512	ENSMUST00000053760.11|Utp14b|ENSMUSG00000079470.8|protein_coding	0	+	78664386	78666729	0	3	66,140,7187,	0,5103,6288,	1	protein_coding	exon
chr1	78669878	78669879	m6AIP_abcam_peak_209	0	+	chr1	78657824	78707743	ENSMUST00000035779.14|Acsl3|ENSMUSG00000032883.15|protein_coding	0	+	78681632	78706415	0	16	279,140,418,178,110,139,151,124,72,140,173,75,192,115,158,1486,	0,5316,23768,30412,32444,34257,36371,38256,38604,39065,41171,41931,43444,45661,47409,48433,	1	protein_coding	intron
chr1	78669878	78669879	m6AIP_abcam_peak_209	0	+	chr1	78658037	78671512	ENSMUST00000053760.11|Utp14b|ENSMUSG00000079470.8|protein_coding	0	+	78664386	78666729	0	3	66,140,7187,	0,5103,6288,	1	protein_coding	exon
chr1	78673640	78673641	m6AIP_abcam_peak_210	0	+	chr1	78657824	78707743	ENSMUST00000035779.14|Acsl3|ENSMUSG00000032883.15|protein_coding	0	+	78681632	78706415	0	16	279,140,418,178,110,139,151,124,72,140,173,75,192,115,158,1486,	0,5316,23768,30412,32444,34257,36371,38256,38604,39065,41171,41931,43444,45661,47409,48433,	1	protein_coding	intron
chr1	78691544	78691545	m6AIP_abcam_peak_211	0	+	chr1	78657824	78707743	ENSMUST00000035779.14|Acsl3|ENSMUSG00000032883.15|protein_coding	0	+	78681632	78706415	0	16	279,140,418,178,110,139,151,124,72,140,173,75,192,115,158,1486,	0,5316,23768,30412,32444,34257,36371,38256,38604,39065,41171,41931,43444,45661,47409,48433,	1	protein_coding	intron
chr1	82340604	82340605	m6AIP_SySy_peak_159	0	+	chr1	82339048	82445366	ENSMUST00000140020.1|Rhbdd1|ENSMUSG00000026142.15|protein_coding	0	+	82340397	82442954	0	7	248,512,133,89,57,144,2504,	0,1270,3681,29243,31285,38512,103814,	1	protein_coding	exon
chr1	82855559	82855560	m6AIP_abcam_peak_212	0	+	chr1	82839733	82895122	ENSMUST00000190046.6|Agfg1|ENSMUSG00000026159.13|protein_coding	0	+	82839733	82895058	0	14	156,94,116,163,154,120,72,210,181,77,93,159,86,124,	0,18622,30951,35554,36437,40274,41013,42494,43447,46377,46641,53690,54748,55265,	1	protein_coding	intron
chr1	84226469	84226470	m6AIP_abcam_peak_214	0	-	chr1	84036295	84284645	ENSMUST00000168574.8|Pid1|ENSMUSG00000045658.16|protein_coding	0	-	84038030	84284370	0	3	2212,147,305,	0,122936,248045,	1	protein_coding	intron
chr1	84724568	84724569	m6AIP_SySy_peak_160	0	-	chr1	84721188	84839304	ENSMUST00000027421.12|Trip12|ENSMUSG00000026219.14|protein_coding	0	-	84724617	84814920	0	41	3626,104,95,114,165,165,155,115,99,157,143,152,128,200,74,173,152,192,142,175,101,208,119,229,154,157,118,166,69,162,93,96,36,149,96,84,137,106,803,147,76,	0,4207,4547,5014,6936,9343,10434,10824,15793,17489,18325,20998,21905,22631,23489,23824,25989,27969,29169,30350,30691,33082,36228,36533,37785,39574,39822,40675,40930,42139,42650,44791,44970,47394,55128,56235,61638,64902,72336,93634,118040,	1	protein_coding	exon
chr1	84733729	84733730	m6AIP_abcam_peak_217	0	-	chr1	84721188	84839304	ENSMUST00000027421.12|Trip12|ENSMUSG00000026219.14|protein_coding	0	-	84724617	84814920	0	41	3626,104,95,114,165,165,155,115,99,157,143,152,128,200,74,173,152,192,142,175,101,208,119,229,154,157,118,166,69,162,93,96,36,149,96,84,137,106,803,147,76,	0,4207,4547,5014,6936,9343,10434,10824,15793,17489,18325,20998,21905,22631,23489,23824,25989,27969,29169,30350,30691,33082,36228,36533,37785,39574,39822,40675,40930,42139,42650,44791,44970,47394,55128,56235,61638,64902,72336,93634,118040,	1	protein_coding	intron
chr1	84838087	84838088	m6AIP_abcam_peak_218	0	-	chr1	84721188	84839304	ENSMUST00000027421.12|Trip12|ENSMUSG00000026219.14|protein_coding	0	-	84724617	84814920	0	41	3626,104,95,114,165,165,155,115,99,157,143,152,128,200,74,173,152,192,142,175,101,208,119,229,154,157,118,166,69,162,93,96,36,149,96,84,137,106,803,147,76,	0,4207,4547,5014,6936,9343,10434,10824,15793,17489,18325,20998,21905,22631,23489,23824,25989,27969,29169,30350,30691,33082,36228,36533,37785,39574,39822,40675,40930,42139,42650,44791,44970,47394,55128,56235,61638,64902,72336,93634,118040,	1	protein_coding	intron
chr1	84838698	84838699	m6AIP_abcam_peak_219	0	-	chr1	84721188	84839304	ENSMUST00000027421.12|Trip12|ENSMUSG00000026219.14|protein_coding	0	-	84724617	84814920	0	41	3626,104,95,114,165,165,155,115,99,157,143,152,128,200,74,173,152,192,142,175,101,208,119,229,154,157,118,166,69,162,93,96,36,149,96,84,137,106,803,147,76,	0,4207,4547,5014,6936,9343,10434,10824,15793,17489,18325,20998,21905,22631,23489,23824,25989,27969,29169,30350,30691,33082,36228,36533,37785,39574,39822,40675,40930,42139,42650,44791,44970,47394,55128,56235,61638,64902,72336,93634,118040,	1	protein_coding	intron
chr1	85849478	85849479	m6AIP_SySy_peak_161	0	+	chr1	85793440	85851576	ENSMUST00000113360.7|Cab39|ENSMUSG00000036707.16|protein_coding	0	+	85818399	85849221	0	9	381,157,165,119,169,60,66,144,2544,	0,24916,41882,43845,48757,51152,53969,54836,55592,	1	protein_coding	exon
chr1	86306103	86306104	m6AIP_SySy_peak_162	0	+	chr1	86303233	86307305	ENSMUST00000113306.3|B3gnt7|ENSMUSG00000079445.3|protein_coding	0	+	86303543	86306227	0	2	321,2261,	0,1811,	1	protein_coding	exon
chr1	86350394	86350395	m6AIP_SySy_peak_163	0	-	chr1	86344718	86359400	ENSMUST00000027438.7|Ncl|ENSMUSG00000026234.12|protein_coding	0	-	86350619	86359223	0	14	5978,224,127,122,124,155,124,125,142,87,186,496,117,195,	0,6093,6648,7479,7791,8407,9013,10301,11333,11652,11837,12238,13388,14487,	1	protein_coding	exon
chr1	86350600	86350601	m6AIP_SySy_peak_164	0	-	chr1	86344718	86359400	ENSMUST00000027438.7|Ncl|ENSMUSG00000026234.12|protein_coding	0	-	86350619	86359223	0	14	5978,224,127,122,124,155,124,125,142,87,186,496,117,195,	0,6093,6648,7479,7791,8407,9013,10301,11333,11652,11837,12238,13388,14487,	1	protein_coding	exon
chr1	86350933	86350934	m6AIP_abcam_peak_222	0	-	chr1	86344718	86359400	ENSMUST00000027438.7|Ncl|ENSMUSG00000026234.12|protein_coding	0	-	86350619	86359223	0	14	5978,224,127,122,124,155,124,125,142,87,186,496,117,195,	0,6093,6648,7479,7791,8407,9013,10301,11333,11652,11837,12238,13388,14487,	1	protein_coding	exon
chr1	86356662	86356663	m6AIP_abcam_peak_223	0	-	chr1	86344718	86359400	ENSMUST00000027438.7|Ncl|ENSMUSG00000026234.12|protein_coding	0	-	86350619	86359223	0	14	5978,224,127,122,124,155,124,125,142,87,186,496,117,195,	0,6093,6648,7479,7791,8407,9013,10301,11333,11652,11837,12238,13388,14487,	1	protein_coding	exon
chr1	86357042	86357043	m6AIP_abcam_peak_224a	0	-	chr1	86344718	86359400	ENSMUST00000027438.7|Ncl|ENSMUSG00000026234.12|protein_coding	0	-	86350619	86359223	0	14	5978,224,127,122,124,155,124,125,142,87,186,496,117,195,	0,6093,6648,7479,7791,8407,9013,10301,11333,11652,11837,12238,13388,14487,	1	protein_coding	exon
chr1	86357191	86357192	m6AIP_abcam_peak_224b	0	-	chr1	86344718	86359400	ENSMUST00000027438.7|Ncl|ENSMUSG00000026234.12|protein_coding	0	-	86350619	86359223	0	14	5978,224,127,122,124,155,124,125,142,87,186,496,117,195,	0,6093,6648,7479,7791,8407,9013,10301,11333,11652,11837,12238,13388,14487,	1	protein_coding	exon
chr1	86357385	86357386	m6AIP_abcam_peak_225	0	-	chr1	86344718	86359400	ENSMUST00000027438.7|Ncl|ENSMUSG00000026234.12|protein_coding	0	-	86350619	86359223	0	14	5978,224,127,122,124,155,124,125,142,87,186,496,117,195,	0,6093,6648,7479,7791,8407,9013,10301,11333,11652,11837,12238,13388,14487,	1	protein_coding	exon
chr1	86358161	86358162	m6AIP_abcam_peak_226	0	-	chr1	86344718	86359400	ENSMUST00000027438.7|Ncl|ENSMUSG00000026234.12|protein_coding	0	-	86350619	86359223	0	14	5978,224,127,122,124,155,124,125,142,87,186,496,117,195,	0,6093,6648,7479,7791,8407,9013,10301,11333,11652,11837,12238,13388,14487,	1	protein_coding	exon
chr1	86527052	86527053	m6AIP_SySy_peak_165a	0	+	chr1	86526736	86529527	ENSMUST00000188699.6|Ptma|ENSMUSG00000026238.14|protein_coding	0	+	86526905	86529527	0	5	214,164,82,72,72,	0,1112,2038,2436,2719,	1	protein_coding	intron
chr1	86527338	86527339	m6AIP_SySy_peak_165b	0	+	chr1	86526736	86529527	ENSMUST00000188699.6|Ptma|ENSMUSG00000026238.14|protein_coding	0	+	86526905	86529527	0	5	214,164,82,72,72,	0,1112,2038,2436,2719,	1	protein_coding	intron
chr1	86527402	86527403	m6AIP_SySy_peak_165c	0	+	chr1	86526736	86529527	ENSMUST00000188699.6|Ptma|ENSMUSG00000026238.14|protein_coding	0	+	86526905	86529527	0	5	214,164,82,72,72,	0,1112,2038,2436,2719,	1	protein_coding	intron
chr1	86529310	86529311	m6AIP_abcam_peak_228	0	+	chr1	86526736	86529527	ENSMUST00000188699.6|Ptma|ENSMUSG00000026238.14|protein_coding	0	+	86526905	86529527	0	5	214,164,82,72,72,	0,1112,2038,2436,2719,	1	protein_coding	intron
chr1	87232116	87232117	m6AIP_SySy_peak_166	0	+	chr1	87213913	87234711	ENSMUST00000050876.13|Eif4e2|ENSMUSG00000026254.17|protein_coding	0	+	87213999	87232708	0	7	106,115,135,105,153,137,2118,	0,5667,7006,10439,11936,12183,18680,	1	protein_coding	intron
chr1	87403738	87403739	m6AIP_abcam_peak_231	0	+	chr1	87327002	87450796	ENSMUST00000027475.14|Gigyf2|ENSMUSG00000048000.15|protein_coding	0	+	87354445	87449145	0	29	90,65,83,130,96,115,112,41,180,218,163,189,197,160,167,92,108,101,101,162,159,237,123,225,206,155,182,148,1719,	0,7267,27401,37101,38181,46994,51969,52965,76664,79981,80290,80532,83659,84705,89815,92085,93282,94488,96178,98062,101567,106677,109766,113385,113714,115008,116642,119309,122075,	1	protein_coding	exon
chr1	87425140	87425141	m6AIP_abcam_peak_232	0	+	chr1	87327002	87450796	ENSMUST00000027475.14|Gigyf2|ENSMUSG00000048000.15|protein_coding	0	+	87354445	87449145	0	29	90,65,83,130,96,115,112,41,180,218,163,189,197,160,167,92,108,101,101,162,159,237,123,225,206,155,182,148,1719,	0,7267,27401,37101,38181,46994,51969,52965,76664,79981,80290,80532,83659,84705,89815,92085,93282,94488,96178,98062,101567,106677,109766,113385,113714,115008,116642,119309,122075,	1	protein_coding	exon
chr1	87428617	87428618	m6AIP_abcam_peak_233	0	+	chr1	87327002	87450796	ENSMUST00000027475.14|Gigyf2|ENSMUSG00000048000.15|protein_coding	0	+	87354445	87449145	0	29	90,65,83,130,96,115,112,41,180,218,163,189,197,160,167,92,108,101,101,162,159,237,123,225,206,155,182,148,1719,	0,7267,27401,37101,38181,46994,51969,52965,76664,79981,80290,80532,83659,84705,89815,92085,93282,94488,96178,98062,101567,106677,109766,113385,113714,115008,116642,119309,122075,	1	protein_coding	exon
chr1	87433679	87433680	m6AIP_abcam_peak_234	0	+	chr1	87327002	87450796	ENSMUST00000027475.14|Gigyf2|ENSMUSG00000048000.15|protein_coding	0	+	87354445	87449145	0	29	90,65,83,130,96,115,112,41,180,218,163,189,197,160,167,92,108,101,101,162,159,237,123,225,206,155,182,148,1719,	0,7267,27401,37101,38181,46994,51969,52965,76664,79981,80290,80532,83659,84705,89815,92085,93282,94488,96178,98062,101567,106677,109766,113385,113714,115008,116642,119309,122075,	1	protein_coding	exon
chr1	87450338	87450339	m6AIP_SySy_peak_169	0	+	chr1	87327002	87450796	ENSMUST00000027475.14|Gigyf2|ENSMUSG00000048000.15|protein_coding	0	+	87354445	87449145	0	29	90,65,83,130,96,115,112,41,180,218,163,189,197,160,167,92,108,101,101,162,159,237,123,225,206,155,182,148,1719,	0,7267,27401,37101,38181,46994,51969,52965,76664,79981,80290,80532,83659,84705,89815,92085,93282,94488,96178,98062,101567,106677,109766,113385,113714,115008,116642,119309,122075,	1	protein_coding	exon
chr1	87681095	87681096	m6AIP_abcam_peak_235	0	+	chr1	87620311	87720507	ENSMUST00000169754.7|Inpp5d|ENSMUSG00000026288.14|protein_coding	0	+	87620488	87719323	0	27	320,64,151,175,141,88,81,72,124,107,103,197,118,97,139,109,89,82,90,114,83,88,150,97,276,595,1187,	0,14980,45075,47577,49330,55971,61177,61375,63431,71313,75021,77037,77801,78716,79328,80848,81103,82806,85622,87784,89306,90753,91719,92881,94726,97378,99009,	1	protein_coding	intron
chr1	87686314	87686315	m6AIP_abcam_peak_236	0	+	chr1	87620311	87720507	ENSMUST00000169754.7|Inpp5d|ENSMUSG00000026288.14|protein_coding	0	+	87620488	87719323	0	27	320,64,151,175,141,88,81,72,124,107,103,197,118,97,139,109,89,82,90,114,83,88,150,97,276,595,1187,	0,14980,45075,47577,49330,55971,61177,61375,63431,71313,75021,77037,77801,78716,79328,80848,81103,82806,85622,87784,89306,90753,91719,92881,94726,97378,99009,	1	protein_coding	intron
chr1	87719443	87719444	m6AIP_SySy_peak_170	0	+	chr1	87620311	87720507	ENSMUST00000169754.7|Inpp5d|ENSMUSG00000026288.14|protein_coding	0	+	87620488	87719323	0	27	320,64,151,175,141,88,81,72,124,107,103,197,118,97,139,109,89,82,90,114,83,88,150,97,276,595,1187,	0,14980,45075,47577,49330,55971,61177,61375,63431,71313,75021,77037,77801,78716,79328,80848,81103,82806,85622,87784,89306,90753,91719,92881,94726,97378,99009,	1	protein_coding	exon
chr1	87719717	87719718	m6AIP_SySy_peak_171a	0	+	chr1	87620311	87720507	ENSMUST00000169754.7|Inpp5d|ENSMUSG00000026288.14|protein_coding	0	+	87620488	87719323	0	27	320,64,151,175,141,88,81,72,124,107,103,197,118,97,139,109,89,82,90,114,83,88,150,97,276,595,1187,	0,14980,45075,47577,49330,55971,61177,61375,63431,71313,75021,77037,77801,78716,79328,80848,81103,82806,85622,87784,89306,90753,91719,92881,94726,97378,99009,	1	protein_coding	exon
chr1	87719874	87719875	m6AIP_SySy_peak_171b	0	+	chr1	87620311	87720507	ENSMUST00000169754.7|Inpp5d|ENSMUSG00000026288.14|protein_coding	0	+	87620488	87719323	0	27	320,64,151,175,141,88,81,72,124,107,103,197,118,97,139,109,89,82,90,114,83,88,150,97,276,595,1187,	0,14980,45075,47577,49330,55971,61177,61375,63431,71313,75021,77037,77801,78716,79328,80848,81103,82806,85622,87784,89306,90753,91719,92881,94726,97378,99009,	1	protein_coding	exon
chr1	87777082	87777083	m6AIP_abcam_peak_237	0	+	chr1	87776937	87777209	ENSMUST00000157343.1|Gm25395|ENSMUSG00000087968.1|scaRNA	0	+	87777209	87777209	0	1	272,	0,	1	ncRNA	exon
chr1	87777082	87777083	m6AIP_abcam_peak_237	0	+	chr1	87756085	87792425	ENSMUST00000113190.2|Atg16l1|ENSMUSG00000026289.15|protein_coding	0	+	87756199	87791309	0	19	229,94,106,74,252,66,87,57,48,103,106,71,72,121,106,150,48,102,1210,	0,3965,9252,10023,10720,15306,18059,18727,18995,19671,22836,24039,25585,29790,30155,33245,33486,34500,35130,	1	protein_coding	intron
chr1	87791513	87791514	m6AIP_SySy_peak_172	0	+	chr1	87756085	87792425	ENSMUST00000113190.2|Atg16l1|ENSMUSG00000026289.15|protein_coding	0	+	87756199	87791309	0	19	229,94,106,74,252,66,87,57,48,103,106,71,72,121,106,150,48,102,1210,	0,3965,9252,10023,10720,15306,18059,18727,18995,19671,22836,24039,25585,29790,30155,33245,33486,34500,35130,	1	protein_coding	exon
chr1	88265085	88265086	m6AIP_SySy_peak_175	0	-	chr1	88262470	88277633	ENSMUST00000054674.14|Hjurp|ENSMUSG00000044783.16|protein_coding	0	-	88265180	88277469	0	8	4188,79,93,98,37,56,67,260,	0,5477,6850,7731,10258,12571,14748,14903,	1	protein_coding	exon
chr1	88265329	88265330	m6AIP_SySy_peak_176a	0	-	chr1	88262470	88277633	ENSMUST00000054674.14|Hjurp|ENSMUSG00000044783.16|protein_coding	0	-	88265180	88277469	0	8	4188,79,93,98,37,56,67,260,	0,5477,6850,7731,10258,12571,14748,14903,	1	protein_coding	exon
chr1	88265479	88265480	m6AIP_SySy_peak_176b	0	-	chr1	88262470	88277633	ENSMUST00000054674.14|Hjurp|ENSMUSG00000044783.16|protein_coding	0	-	88265180	88277469	0	8	4188,79,93,98,37,56,67,260,	0,5477,6850,7731,10258,12571,14748,14903,	1	protein_coding	exon
chr1	88265645	88265646	m6AIP_SySy_peak_176c	0	-	chr1	88262470	88277633	ENSMUST00000054674.14|Hjurp|ENSMUSG00000044783.16|protein_coding	0	-	88265180	88277469	0	8	4188,79,93,98,37,56,67,260,	0,5477,6850,7731,10258,12571,14748,14903,	1	protein_coding	exon
chr1	88266159	88266160	m6AIP_SySy_peak_177a	0	-	chr1	88262470	88277633	ENSMUST00000054674.14|Hjurp|ENSMUSG00000044783.16|protein_coding	0	-	88265180	88277469	0	8	4188,79,93,98,37,56,67,260,	0,5477,6850,7731,10258,12571,14748,14903,	1	protein_coding	exon
chr1	88266288	88266289	m6AIP_SySy_peak_177b	0	-	chr1	88262470	88277633	ENSMUST00000054674.14|Hjurp|ENSMUSG00000044783.16|protein_coding	0	-	88265180	88277469	0	8	4188,79,93,98,37,56,67,260,	0,5477,6850,7731,10258,12571,14748,14903,	1	protein_coding	exon
chr1	88700965	88700966	m6AIP_abcam_peak_242	0	-	chr1	88698224	88702221	ENSMUST00000159814.1|Arl4c|ENSMUSG00000049866.12|protein_coding	0	-	88701085	88701664	0	1	3997,	0,	1	protein_coding	exon
chr1	89143671	89143672	m6AIP_SySy_peak_178	0	+	chr1	89070414	89155068	ENSMUST00000066279.10|Sh3bp4|ENSMUSG00000036206.12|protein_coding	0	+	89137685	89153351	0	6	183,79,245,2357,189,1942,	0,36843,67144,73135,81785,82712,	1	protein_coding	exon
chr1	89144718	89144719	m6AIP_abcam_peak_244	0	+	chr1	89070414	89155068	ENSMUST00000066279.10|Sh3bp4|ENSMUSG00000036206.12|protein_coding	0	+	89137685	89153351	0	6	183,79,245,2357,189,1942,	0,36843,67144,73135,81785,82712,	1	protein_coding	exon
chr1	89145773	89145774	m6AIP_SySy_peak_179	0	+	chr1	89070414	89155068	ENSMUST00000066279.10|Sh3bp4|ENSMUSG00000036206.12|protein_coding	0	+	89137685	89153351	0	6	183,79,245,2357,189,1942,	0,36843,67144,73135,81785,82712,	1	protein_coding	exon
chr1	89581413	89581414	m6AIP_SySy_peak_180	0	+	chr1	89580235	89895277	ENSMUST00000074945.7|Agap1|ENSMUSG00000055013.16|protein_coding	0	+	89580746	89888894	0	18	1418,59,88,12,86,142,135,128,156,93,105,169,162,155,91,223,256,6587,	0,24362,29260,30048,47525,50152,53924,83425,84798,90943,145725,163492,208927,254198,257476,262785,307270,308455,	1	protein_coding	exon
chr1	89678606	89678607	m6AIP_abcam_peak_250	0	+	chr1	89580235	89895277	ENSMUST00000074945.7|Agap1|ENSMUSG00000055013.16|protein_coding	0	+	89580746	89888894	0	18	1418,59,88,12,86,142,135,128,156,93,105,169,162,155,91,223,256,6587,	0,24362,29260,30048,47525,50152,53924,83425,84798,90943,145725,163492,208927,254198,257476,262785,307270,308455,	1	protein_coding	intron
chr1	89810608	89810609	m6AIP_abcam_peak_251a	0	+	chr1	89580235	89895277	ENSMUST00000074945.7|Agap1|ENSMUSG00000055013.16|protein_coding	0	+	89580746	89888894	0	18	1418,59,88,12,86,142,135,128,156,93,105,169,162,155,91,223,256,6587,	0,24362,29260,30048,47525,50152,53924,83425,84798,90943,145725,163492,208927,254198,257476,262785,307270,308455,	1	protein_coding	intron
chr1	89810774	89810775	m6AIP_abcam_peak_251b	0	+	chr1	89580235	89895277	ENSMUST00000074945.7|Agap1|ENSMUSG00000055013.16|protein_coding	0	+	89580746	89888894	0	18	1418,59,88,12,86,142,135,128,156,93,105,169,162,155,91,223,256,6587,	0,24362,29260,30048,47525,50152,53924,83425,84798,90943,145725,163492,208927,254198,257476,262785,307270,308455,	1	protein_coding	intron
chr1	89928532	89928533	m6AIP_SySy_peak_181	0	-	chr1	89927955	89931179	ENSMUST00000036954.8|Gbx2|ENSMUSG00000034486.8|protein_coding	0	-	89928619	89930755	0	2	1188,947,	0,2277,	1	protein_coding	exon
chr1	89929035	89929036	m6AIP_abcam_peak_253	0	-	chr1	89927955	89931179	ENSMUST00000036954.8|Gbx2|ENSMUSG00000034486.8|protein_coding	0	-	89928619	89930755	0	2	1188,947,	0,2277,	1	protein_coding	exon
chr1	90612505	90612506	m6AIP_SySy_peak_182a	0	+	chr1	90602980	90613341	ENSMUST00000036153.11|Cops8|ENSMUSG00000034432.11|protein_coding	0	+	90603549	90612253	0	8	647,71,49,133,108,63,48,1168,	0,1394,2483,3556,7112,7994,8559,9193,	1	protein_coding	exon
chr1	90612766	90612767	m6AIP_SySy_peak_182b	0	+	chr1	90602980	90613341	ENSMUST00000036153.11|Cops8|ENSMUSG00000034432.11|protein_coding	0	+	90603549	90612253	0	8	647,71,49,133,108,63,48,1168,	0,1394,2483,3556,7112,7994,8559,9193,	1	protein_coding	exon
chr1	90612937	90612938	m6AIP_SySy_peak_182c	0	+	chr1	90602980	90613341	ENSMUST00000036153.11|Cops8|ENSMUSG00000034432.11|protein_coding	0	+	90603549	90612253	0	8	647,71,49,133,108,63,48,1168,	0,1394,2483,3556,7112,7994,8559,9193,	1	protein_coding	exon
chr1	91152373	91152374	m6AIP_SySy_peak_183	0	+	chr1	91145102	91170795	ENSMUST00000094698.1|Rbm44|ENSMUSG00000070732.2|protein_coding	0	+	91150100	91169080	0	16	67,91,1496,59,171,184,23,85,115,129,80,71,286,146,140,708,	0,4980,7062,8791,10282,11552,11815,11961,17255,17949,19811,19992,21696,23590,23854,24985,	1	protein_coding	exon
chr1	91153100	91153101	m6AIP_SySy_peak_184	0	+	chr1	91145102	91170795	ENSMUST00000094698.1|Rbm44|ENSMUSG00000070732.2|protein_coding	0	+	91150100	91169080	0	16	67,91,1496,59,171,184,23,85,115,129,80,71,286,146,140,708,	0,4980,7062,8791,10282,11552,11815,11961,17255,17949,19811,19992,21696,23590,23854,24985,	1	protein_coding	exon
chr1	91285727	91285728	m6AIP_abcam_peak_254	0	+	chr1	91250336	91290337	ENSMUST00000171165.7|Ube2f|ENSMUSG00000034343.14|protein_coding	0	+	91254275	91285355	0	10	101,131,30,66,68,71,58,33,63,5033,	0,3926,11930,14881,24913,26049,27924,29168,33610,34968,	1	protein_coding	exon
chr1	91311061	91311062	m6AIP_abcam_peak_255	0	+	chr1	91298337	91321075	ENSMUST00000027532.12|Scly|ENSMUSG00000026307.12|protein_coding	0	+	91298395	91320230	0	12	111,113,101,181,128,165,107,37,84,100,76,999,	0,2190,4431,6936,9976,10313,11459,17151,18726,19254,20700,21739,	1	protein_coding	intron
chr1	91398100	91398101	m6AIP_abcam_peak_256a	0	-	chr1	91375830	91398783	ENSMUST00000027534.12|Ilkap|ENSMUSG00000026309.14|protein_coding	0	-	91375941	91398705	0	12	252,82,120,122,88,94,107,127,120,57,66,133,	0,487,2635,6020,7473,8734,9409,11384,12514,14776,15301,22820,	1	protein_coding	intron
chr1	91398135	91398136	m6AIP_abcam_peak_256b	0	-	chr1	91375830	91398783	ENSMUST00000027534.12|Ilkap|ENSMUSG00000026309.14|protein_coding	0	-	91375941	91398705	0	12	252,82,120,122,88,94,107,127,120,57,66,133,	0,487,2635,6020,7473,8734,9409,11384,12514,14776,15301,22820,	1	protein_coding	intron
chr1	91510777	91510778	m6AIP_abcam_peak_258	0	+	chr1	91494646	91527956	ENSMUST00000189341.6|Traf3ip1|ENSMUSG00000034292.13|protein_coding	0	+	91494765	91527783	0	16	242,69,162,138,420,76,96,63,21,85,84,124,37,77,224,339,	0,3306,4855,6126,6358,12846,16705,21467,23647,24931,25409,26237,26540,28184,31232,32971,	1	protein_coding	intron
chr1	91932597	91932598	m6AIP_SySy_peak_185	0	-	chr1	91928778	92180341	ENSMUST00000097644.8|Hdac4|ENSMUSG00000026313.16|protein_coding	0	-	91933346	92148277	0	27	4608,142,85,134,119,98,120,88,56,108,47,106,134,187,255,224,196,117,113,132,122,121,151,242,72,239,84,	0,4877,5823,17121,18639,26511,27263,29576,30632,32674,36001,39574,42164,43921,46660,53250,55599,55882,58766,62704,67278,73376,83890,101176,126122,219477,251479,	1	protein_coding	exon
chr1	92911580	92911581	m6AIP_SySy_peak_186	0	+	chr1	92910782	92920841	ENSMUST00000027487.14|Rnpepl1|ENSMUSG00000026269.14|protein_coding	0	+	92910970	92919855	0	11	701,141,152,117,236,114,113,109,231,143,1280,	0,4276,5031,5572,5928,6364,6851,7235,8090,8401,8779,	1	protein_coding	intron
chr1	92919965	92919966	m6AIP_SySy_peak_187	0	+	chr1	92910782	92920841	ENSMUST00000027487.14|Rnpepl1|ENSMUSG00000026269.14|protein_coding	0	+	92910970	92919855	0	11	701,141,152,117,236,114,113,109,231,143,1280,	0,4276,5031,5572,5928,6364,6851,7235,8090,8401,8779,	1	protein_coding	exon
chr1	92920302	92920303	m6AIP_SySy_peak_188	0	+	chr1	92910782	92920841	ENSMUST00000027487.14|Rnpepl1|ENSMUSG00000026269.14|protein_coding	0	+	92910970	92919855	0	11	701,141,152,117,236,114,113,109,231,143,1280,	0,4276,5031,5572,5928,6364,6851,7235,8090,8401,8779,	1	protein_coding	exon
chr1	93228966	93228967	m6AIP_abcam_peak_260	0	+	chr1	93168724	93231072	ENSMUST00000138595.2|Crocc2|ENSMUSG00000084989.3|protein_coding	0	+	93168724	93228857	0	32	78,151,149,107,142,104,198,97,90,207,200,183,145,147,231,194,128,170,177,114,144,218,160,168,355,179,121,134,99,126,132,2284,	0,11283,12348,14640,16237,20171,20800,21339,21517,21748,22167,24311,24849,25257,25660,29742,32673,33055,33995,37171,40509,44061,44776,45294,46655,47233,48247,49031,54835,55360,57876,60064,	1	protein_coding	exon
chr1	93230028	93230029	m6AIP_SySy_peak_189	0	+	chr1	93168724	93231072	ENSMUST00000138595.2|Crocc2|ENSMUSG00000084989.3|protein_coding	0	+	93168724	93228857	0	32	78,151,149,107,142,104,198,97,90,207,200,183,145,147,231,194,128,170,177,114,144,218,160,168,355,179,121,134,99,126,132,2284,	0,11283,12348,14640,16237,20171,20800,21339,21517,21748,22167,24311,24849,25257,25660,29742,32673,33055,33995,37171,40509,44061,44776,45294,46655,47233,48247,49031,54835,55360,57876,60064,	1	protein_coding	exon
chr1	93276649	93276650	m6AIP_abcam_peak_262	0	+	chr1	93235840	93301065	ENSMUST00000062202.13|Sned1|ENSMUSG00000047793.13|protein_coding	0	+	93235988	93296278	0	31	361,288,141,163,126,114,114,114,126,105,114,117,117,117,114,174,114,114,114,114,297,184,113,282,145,83,96,117,88,82,4799,	0,20424,23125,23804,25808,26263,29197,29438,35301,35758,36014,36651,38208,38503,38764,39456,44640,45396,45811,46428,46851,47361,47734,48544,49955,50171,51087,53467,54157,59879,60426,	1	protein_coding	intron
chr1	93296553	93296554	m6AIP_SySy_peak_190a	0	+	chr1	93235840	93301065	ENSMUST00000062202.13|Sned1|ENSMUSG00000047793.13|protein_coding	0	+	93235988	93296278	0	31	361,288,141,163,126,114,114,114,126,105,114,117,117,117,114,174,114,114,114,114,297,184,113,282,145,83,96,117,88,82,4799,	0,20424,23125,23804,25808,26263,29197,29438,35301,35758,36014,36651,38208,38503,38764,39456,44640,45396,45811,46428,46851,47361,47734,48544,49955,50171,51087,53467,54157,59879,60426,	1	protein_coding	exon
chr1	93296936	93296937	m6AIP_SySy_peak_190b	0	+	chr1	93235840	93301065	ENSMUST00000062202.13|Sned1|ENSMUSG00000047793.13|protein_coding	0	+	93235988	93296278	0	31	361,288,141,163,126,114,114,114,126,105,114,117,117,117,114,174,114,114,114,114,297,184,113,282,145,83,96,117,88,82,4799,	0,20424,23125,23804,25808,26263,29197,29438,35301,35758,36014,36651,38208,38503,38764,39456,44640,45396,45811,46428,46851,47361,47734,48544,49955,50171,51087,53467,54157,59879,60426,	1	protein_coding	exon
chr1	93297221	93297222	m6AIP_abcam_peak_265	0	+	chr1	93235840	93301065	ENSMUST00000062202.13|Sned1|ENSMUSG00000047793.13|protein_coding	0	+	93235988	93296278	0	31	361,288,141,163,126,114,114,114,126,105,114,117,117,117,114,174,114,114,114,114,297,184,113,282,145,83,96,117,88,82,4799,	0,20424,23125,23804,25808,26263,29197,29438,35301,35758,36014,36651,38208,38503,38764,39456,44640,45396,45811,46428,46851,47361,47734,48544,49955,50171,51087,53467,54157,59879,60426,	1	protein_coding	exon
chr1	93298453	93298454	m6AIP_SySy_peak_191	0	+	chr1	93235840	93301065	ENSMUST00000062202.13|Sned1|ENSMUSG00000047793.13|protein_coding	0	+	93235988	93296278	0	31	361,288,141,163,126,114,114,114,126,105,114,117,117,117,114,174,114,114,114,114,297,184,113,282,145,83,96,117,88,82,4799,	0,20424,23125,23804,25808,26263,29197,29438,35301,35758,36014,36651,38208,38503,38764,39456,44640,45396,45811,46428,46851,47361,47734,48544,49955,50171,51087,53467,54157,59879,60426,	1	protein_coding	exon
chr1	93299571	93299572	m6AIP_SySy_peak_192a	0	+	chr1	93235840	93301065	ENSMUST00000062202.13|Sned1|ENSMUSG00000047793.13|protein_coding	0	+	93235988	93296278	0	31	361,288,141,163,126,114,114,114,126,105,114,117,117,117,114,174,114,114,114,114,297,184,113,282,145,83,96,117,88,82,4799,	0,20424,23125,23804,25808,26263,29197,29438,35301,35758,36014,36651,38208,38503,38764,39456,44640,45396,45811,46428,46851,47361,47734,48544,49955,50171,51087,53467,54157,59879,60426,	1	protein_coding	exon
chr1	93299603	93299604	m6AIP_SySy_peak_192b	0	+	chr1	93235840	93301065	ENSMUST00000062202.13|Sned1|ENSMUSG00000047793.13|protein_coding	0	+	93235988	93296278	0	31	361,288,141,163,126,114,114,114,126,105,114,117,117,117,114,174,114,114,114,114,297,184,113,282,145,83,96,117,88,82,4799,	0,20424,23125,23804,25808,26263,29197,29438,35301,35758,36014,36651,38208,38503,38764,39456,44640,45396,45811,46428,46851,47361,47734,48544,49955,50171,51087,53467,54157,59879,60426,	1	protein_coding	exon
chr1	93321255	93321256	m6AIP_abcam_peak_267	0	-	chr1	93308777	93342789	ENSMUST00000027493.3|Pask|ENSMUSG00000026274.11|protein_coding	0	-	93310091	93337531	0	18	1472,147,134,200,135,126,168,182,1448,154,169,261,135,141,171,236,236,264,	0,1990,4018,5503,8007,8243,11182,11716,11997,15424,16586,18438,21977,22781,25765,26832,28567,33748,	1	protein_coding	exon
chr1	93321468	93321469	m6AIP_SySy_peak_193	0	-	chr1	93308777	93342789	ENSMUST00000027493.3|Pask|ENSMUSG00000026274.11|protein_coding	0	-	93310091	93337531	0	18	1472,147,134,200,135,126,168,182,1448,154,169,261,135,141,171,236,236,264,	0,1990,4018,5503,8007,8243,11182,11716,11997,15424,16586,18438,21977,22781,25765,26832,28567,33748,	1	protein_coding	exon
chr1	93365998	93365999	m6AIP_abcam_peak_268	0	+	chr1	93342853	93373489	ENSMUST00000027494.10|Ppp1r7|ENSMUSG00000026275.13|protein_coding	0	+	93343659	93365066	0	10	858,132,56,66,131,163,117,105,87,8600,	0,3302,7471,8095,8652,9663,11475,14903,17872,22036,	1	protein_coding	exon
chr1	93485137	93485138	m6AIP_abcam_peak_269	0	+	chr1	93478963	93510260	ENSMUST00000027495.14|Sept2|ENSMUSG00000026276.20|protein_coding	0	+	93489145	93507064	0	13	105,31,121,87,124,135,118,102,146,84,58,120,2548,	0,10160,12193,16615,18377,20048,20309,21494,22543,24471,26580,27999,28749,	1	protein_coding	intron
chr1	93485137	93485138	m6AIP_abcam_peak_269	0	+	chr1	93479060	93509733	ENSMUST00000168776.7|Sept2|ENSMUSG00000116048.1|protein_coding	0	+	93489145	93507064	0	13	120,31,121,87,124,135,118,102,146,84,58,120,2021,	0,10063,12096,16518,18280,19951,20212,21397,22446,24374,26483,27902,28652,	1	protein_coding	intron
chr1	93622234	93622235	m6AIP_SySy_peak_194a	0	-	chr1	93619750	93635722	ENSMUST00000027498.13|Stk25|ENSMUSG00000026277.14|protein_coding	0	-	93622486	93635327	0	12	2776,137,72,115,146,186,158,109,57,231,86,176,	0,3645,4802,5283,5710,6030,6300,7274,7903,9283,15547,15796,	1	protein_coding	exon
chr1	93622361	93622362	m6AIP_SySy_peak_194b	0	-	chr1	93619750	93635722	ENSMUST00000027498.13|Stk25|ENSMUSG00000026277.14|protein_coding	0	-	93622486	93635327	0	12	2776,137,72,115,146,186,158,109,57,231,86,176,	0,3645,4802,5283,5710,6030,6300,7274,7903,9283,15547,15796,	1	protein_coding	exon
chr1	93749339	93749340	m6AIP_SySy_peak_195	0	-	chr1	93701934	93754780	ENSMUST00000190116.6|Thap4|ENSMUSG00000026279.14|protein_coding	0	-	93705535	93754533	0	6	3721,104,110,160,1139,324,	0,12963,14697,23222,47912,52522,	1	protein_coding	intron
chr1	93750780	93750781	m6AIP_SySy_peak_196	0	-	chr1	93701934	93754780	ENSMUST00000190116.6|Thap4|ENSMUSG00000026279.14|protein_coding	0	-	93705535	93754533	0	6	3721,104,110,160,1139,324,	0,12963,14697,23222,47912,52522,	1	protein_coding	exon
chr1	93818504	93818505	m6AIP_SySy_peak_197a	0	+	chr1	93803964	93822095	ENSMUST00000027505.12|Ing5|ENSMUSG00000026283.13|protein_coding	0	+	93804002	93818323	0	8	75,72,167,112,94,136,62,3815,	0,2083,7817,8442,8701,12410,12673,14316,	1	protein_coding	exon
chr1	93818690	93818691	m6AIP_SySy_peak_197b	0	+	chr1	93803964	93822095	ENSMUST00000027505.12|Ing5|ENSMUSG00000026283.13|protein_coding	0	+	93804002	93818323	0	8	75,72,167,112,94,136,62,3815,	0,2083,7817,8442,8701,12410,12673,14316,	1	protein_coding	exon
chr1	93818990	93818991	m6AIP_SySy_peak_198	0	+	chr1	93803964	93822095	ENSMUST00000027505.12|Ing5|ENSMUSG00000026283.13|protein_coding	0	+	93804002	93818323	0	8	75,72,167,112,94,136,62,3815,	0,2083,7817,8442,8701,12410,12673,14316,	1	protein_coding	exon
chr1	96878025	96878026	m6AIP_SySy_peak_199a	0	+	chr1	96872220	96881234	ENSMUST00000181489.2|Panct2|ENSMUSG00000097814.5|lncRNA	0	+	96881234	96881234	0	2	448,3401,	0,5613,	1	ncRNA	exon
chr1	96878303	96878304	m6AIP_SySy_peak_199b	0	+	chr1	96872220	96881234	ENSMUST00000181489.2|Panct2|ENSMUSG00000097814.5|lncRNA	0	+	96881234	96881234	0	2	448,3401,	0,5613,	1	ncRNA	exon
chr1	105521379	105521380	m6AIP_SySy_peak_200	0	-	chr1	105382259	105569139	ENSMUST00000188743.1|Gm28403|ENSMUSG00000101214.1|lncRNA	0	-	105569139	105569139	0	6	399,159,1417,176,195,364,	0,19035,20656,24182,24452,186516,	1	ncRNA	intron
chr1	105521379	105521380	m6AIP_SySy_peak_200	0	-	chr1	105518425	105663662	ENSMUST00000186485.6|Pign|ENSMUSG00000056536.14|protein_coding	0	-	105522003	105657822	0	31	3702,53,43,74,76,56,87,103,103,109,109,92,93,100,140,183,79,56,93,60,41,117,131,125,107,99,122,249,120,74,163,	0,28238,30639,33946,35638,36018,39037,39562,47722,61496,66563,69554,70623,70800,73196,79242,80623,119084,119757,122239,126053,128272,129683,130857,134678,137508,138240,139176,140461,140867,145074,	1	protein_coding	exon
chr1	105534026	105534027	m6AIP_SySy_peak_201	0	-	chr1	105382259	105569139	ENSMUST00000188743.1|Gm28403|ENSMUSG00000101214.1|lncRNA	0	-	105569139	105569139	0	6	399,159,1417,176,195,364,	0,19035,20656,24182,24452,186516,	1	ncRNA	intron
chr1	105534026	105534027	m6AIP_SySy_peak_201	0	-	chr1	105518425	105663662	ENSMUST00000186485.6|Pign|ENSMUSG00000056536.14|protein_coding	0	-	105522003	105657822	0	31	3702,53,43,74,76,56,87,103,103,109,109,92,93,100,140,183,79,56,93,60,41,117,131,125,107,99,122,249,120,74,163,	0,28238,30639,33946,35638,36018,39037,39562,47722,61496,66563,69554,70623,70800,73196,79242,80623,119084,119757,122239,126053,128272,129683,130857,134678,137508,138240,139176,140461,140867,145074,	1	protein_coding	intron
chr1	105537540	105537541	m6AIP_abcam_peak_274	0	-	chr1	105382259	105569139	ENSMUST00000188743.1|Gm28403|ENSMUSG00000101214.1|lncRNA	0	-	105569139	105569139	0	6	399,159,1417,176,195,364,	0,19035,20656,24182,24452,186516,	1	ncRNA	intron
chr1	105537540	105537541	m6AIP_abcam_peak_274	0	-	chr1	105518425	105663662	ENSMUST00000186485.6|Pign|ENSMUSG00000056536.14|protein_coding	0	-	105522003	105657822	0	31	3702,53,43,74,76,56,87,103,103,109,109,92,93,100,140,183,79,56,93,60,41,117,131,125,107,99,122,249,120,74,163,	0,28238,30639,33946,35638,36018,39037,39562,47722,61496,66563,69554,70623,70800,73196,79242,80623,119084,119757,122239,126053,128272,129683,130857,134678,137508,138240,139176,140461,140867,145074,	1	protein_coding	intron
chr1	105566797	105566798	m6AIP_abcam_peak_275	0	-	chr1	105382259	105569139	ENSMUST00000188743.1|Gm28403|ENSMUSG00000101214.1|lncRNA	0	-	105569139	105569139	0	6	399,159,1417,176,195,364,	0,19035,20656,24182,24452,186516,	1	ncRNA	intron
chr1	105566797	105566798	m6AIP_abcam_peak_275	0	-	chr1	105518425	105663662	ENSMUST00000186485.6|Pign|ENSMUSG00000056536.14|protein_coding	0	-	105522003	105657822	0	31	3702,53,43,74,76,56,87,103,103,109,109,92,93,100,140,183,79,56,93,60,41,117,131,125,107,99,122,249,120,74,163,	0,28238,30639,33946,35638,36018,39037,39562,47722,61496,66563,69554,70623,70800,73196,79242,80623,119084,119757,122239,126053,128272,129683,130857,134678,137508,138240,139176,140461,140867,145074,	1	protein_coding	intron
chr1	105567067	105567068	m6AIP_abcam_peak_276	0	-	chr1	105382259	105569139	ENSMUST00000188743.1|Gm28403|ENSMUSG00000101214.1|lncRNA	0	-	105569139	105569139	0	6	399,159,1417,176,195,364,	0,19035,20656,24182,24452,186516,	1	ncRNA	intron
chr1	105567067	105567068	m6AIP_abcam_peak_276	0	-	chr1	105518425	105663662	ENSMUST00000186485.6|Pign|ENSMUSG00000056536.14|protein_coding	0	-	105522003	105657822	0	31	3702,53,43,74,76,56,87,103,103,109,109,92,93,100,140,183,79,56,93,60,41,117,131,125,107,99,122,249,120,74,163,	0,28238,30639,33946,35638,36018,39037,39562,47722,61496,66563,69554,70623,70800,73196,79242,80623,119084,119757,122239,126053,128272,129683,130857,134678,137508,138240,139176,140461,140867,145074,	1	protein_coding	intron
chr1	105567651	105567652	m6AIP_SySy_peak_202	0	-	chr1	105382259	105569139	ENSMUST00000188743.1|Gm28403|ENSMUSG00000101214.1|lncRNA	0	-	105569139	105569139	0	6	399,159,1417,176,195,364,	0,19035,20656,24182,24452,186516,	1	ncRNA	intron
chr1	105567651	105567652	m6AIP_SySy_peak_202	0	-	chr1	105518425	105663662	ENSMUST00000186485.6|Pign|ENSMUSG00000056536.14|protein_coding	0	-	105522003	105657822	0	31	3702,53,43,74,76,56,87,103,103,109,109,92,93,100,140,183,79,56,93,60,41,117,131,125,107,99,122,249,120,74,163,	0,28238,30639,33946,35638,36018,39037,39562,47722,61496,66563,69554,70623,70800,73196,79242,80623,119084,119757,122239,126053,128272,129683,130857,134678,137508,138240,139176,140461,140867,145074,	1	protein_coding	intron
chr1	105618415	105618416	m6AIP_abcam_peak_277	0	-	chr1	105518425	105663662	ENSMUST00000186485.6|Pign|ENSMUSG00000056536.14|protein_coding	0	-	105522003	105657822	0	31	3702,53,43,74,76,56,87,103,103,109,109,92,93,100,140,183,79,56,93,60,41,117,131,125,107,99,122,249,120,74,163,	0,28238,30639,33946,35638,36018,39037,39562,47722,61496,66563,69554,70623,70800,73196,79242,80623,119084,119757,122239,126053,128272,129683,130857,134678,137508,138240,139176,140461,140867,145074,	1	protein_coding	intron
chr1	105664072	105664073	m6AIP_SySy_peak_203a	0	+	chr1	105663912	105755191	ENSMUST00000086721.9|Relch|ENSMUSG00000026319.13|protein_coding	0	+	105664107	105753623	0	29	721,90,72,56,114,204,92,294,76,96,113,91,72,141,165,148,157,124,49,80,107,100,83,64,139,117,89,71,1689,	0,14250,23036,23217,23369,27993,28299,28971,31515,32588,40018,49936,52865,54862,55539,57355,61736,62430,64027,67288,70605,72010,77100,77384,79298,82156,86409,87060,89590,	1	protein_coding	exon
chr1	105664263	105664264	m6AIP_SySy_peak_203b	0	+	chr1	105663912	105755191	ENSMUST00000086721.9|Relch|ENSMUSG00000026319.13|protein_coding	0	+	105664107	105753623	0	29	721,90,72,56,114,204,92,294,76,96,113,91,72,141,165,148,157,124,49,80,107,100,83,64,139,117,89,71,1689,	0,14250,23036,23217,23369,27993,28299,28971,31515,32588,40018,49936,52865,54862,55539,57355,61736,62430,64027,67288,70605,72010,77100,77384,79298,82156,86409,87060,89590,	1	protein_coding	exon
chr1	105748072	105748073	m6AIP_abcam_peak_278	0	+	chr1	105663912	105755191	ENSMUST00000086721.9|Relch|ENSMUSG00000026319.13|protein_coding	0	+	105664107	105753623	0	29	721,90,72,56,114,204,92,294,76,96,113,91,72,141,165,148,157,124,49,80,107,100,83,64,139,117,89,71,1689,	0,14250,23036,23217,23369,27993,28299,28971,31515,32588,40018,49936,52865,54862,55539,57355,61736,62430,64027,67288,70605,72010,77100,77384,79298,82156,86409,87060,89590,	1	protein_coding	intron
chr1	105991275	105991276	m6AIP_SySy_peak_204a	0	+	chr1	105990405	106034074	ENSMUST00000118196.7|Zcchc2|ENSMUSG00000038866.15|protein_coding	0	+	105990789	106032163	0	14	1302,112,77,72,113,95,84,58,133,65,95,129,1482,1979,	0,10525,13694,15609,21296,25593,27813,29442,31320,32794,33258,36997,39346,41690,	1	protein_coding	exon
chr1	105991445	105991446	m6AIP_SySy_peak_204b	0	+	chr1	105990405	106034074	ENSMUST00000118196.7|Zcchc2|ENSMUSG00000038866.15|protein_coding	0	+	105990789	106032163	0	14	1302,112,77,72,113,95,84,58,133,65,95,129,1482,1979,	0,10525,13694,15609,21296,25593,27813,29442,31320,32794,33258,36997,39346,41690,	1	protein_coding	exon
chr1	106030373	106030374	m6AIP_abcam_peak_279	0	+	chr1	105990405	106034074	ENSMUST00000118196.7|Zcchc2|ENSMUSG00000038866.15|protein_coding	0	+	105990789	106032163	0	14	1302,112,77,72,113,95,84,58,133,65,95,129,1482,1979,	0,10525,13694,15609,21296,25593,27813,29442,31320,32794,33258,36997,39346,41690,	1	protein_coding	exon
chr1	106031028	106031029	m6AIP_SySy_peak_205	0	+	chr1	105990405	106034074	ENSMUST00000118196.7|Zcchc2|ENSMUSG00000038866.15|protein_coding	0	+	105990789	106032163	0	14	1302,112,77,72,113,95,84,58,133,65,95,129,1482,1979,	0,10525,13694,15609,21296,25593,27813,29442,31320,32794,33258,36997,39346,41690,	1	protein_coding	exon
chr1	106172690	106172691	m6AIP_SySy_peak_206a	0	+	chr1	106171751	106394250	ENSMUST00000061047.6|Phlpp1|ENSMUSG00000044340.7|protein_coding	0	+	106172003	106393340	0	17	1696,197,126,167,147,231,203,61,96,156,201,163,131,105,195,229,2122,	0,109611,115239,147097,166985,167688,171625,173108,175333,178780,192489,197262,204409,208566,214575,217922,220377,	1	protein_coding	exon
chr1	106172883	106172884	m6AIP_SySy_peak_206b	0	+	chr1	106171751	106394250	ENSMUST00000061047.6|Phlpp1|ENSMUSG00000044340.7|protein_coding	0	+	106172003	106393340	0	17	1696,197,126,167,147,231,203,61,96,156,201,163,131,105,195,229,2122,	0,109611,115239,147097,166985,167688,171625,173108,175333,178780,192489,197262,204409,208566,214575,217922,220377,	1	protein_coding	exon
chr1	106173318	106173319	m6AIP_SySy_peak_207	0	+	chr1	106171751	106394250	ENSMUST00000061047.6|Phlpp1|ENSMUSG00000044340.7|protein_coding	0	+	106172003	106393340	0	17	1696,197,126,167,147,231,203,61,96,156,201,163,131,105,195,229,2122,	0,109611,115239,147097,166985,167688,171625,173108,175333,178780,192489,197262,204409,208566,214575,217922,220377,	1	protein_coding	exon
chr1	106724784	106724785	m6AIP_SySy_peak_208	0	-	chr1	106720458	106759727	ENSMUST00000010049.5|Kdsr|ENSMUSG00000009905.5|protein_coding	0	-	106724901	106759651	0	10	4563,102,84,84,192,96,66,57,90,184,	0,7170,14088,18872,23210,27029,27312,32753,34985,39085,	1	protein_coding	exon
chr1	106748416	106748417	m6AIP_abcam_peak_283	0	-	chr1	106720458	106759727	ENSMUST00000010049.5|Kdsr|ENSMUSG00000009905.5|protein_coding	0	-	106724901	106759651	0	10	4563,102,84,84,192,96,66,57,90,184,	0,7170,14088,18872,23210,27029,27312,32753,34985,39085,	1	protein_coding	intron
chr1	106772279	106772280	m6AIP_SySy_peak_209a	0	-	chr1	106769429	106796728	ENSMUST00000094646.5|Vps4b|ENSMUSG00000009907.17|protein_coding	0	-	106772446	106796447	0	11	3119,141,220,82,149,157,120,68,157,112,308,	0,4577,7840,9539,10532,11074,13236,17273,20499,22248,26991,	1	protein_coding	exon
chr1	106772360	106772361	m6AIP_SySy_peak_209b	0	-	chr1	106769429	106796728	ENSMUST00000094646.5|Vps4b|ENSMUSG00000009907.17|protein_coding	0	-	106772446	106796447	0	11	3119,141,220,82,149,157,120,68,157,112,308,	0,4577,7840,9539,10532,11074,13236,17273,20499,22248,26991,	1	protein_coding	exon
chr1	111861328	111861329	m6AIP_SySy_peak_210	0	-	chr1	111858705	111864918	ENSMUST00000035462.6|Dsel|ENSMUSG00000038702.6|protein_coding	0	-	111859179	111862803	0	2	4935,824,	0,5389,	1	protein_coding	exon
chr1	111863371	111863372	m6AIP_SySy_peak_211a	0	-	chr1	111858705	111864918	ENSMUST00000035462.6|Dsel|ENSMUSG00000038702.6|protein_coding	0	-	111859179	111862803	0	2	4935,824,	0,5389,	1	protein_coding	exon
chr1	111863457	111863458	m6AIP_SySy_peak_211b	0	-	chr1	111858705	111864918	ENSMUST00000035462.6|Dsel|ENSMUSG00000038702.6|protein_coding	0	-	111859179	111862803	0	2	4935,824,	0,5389,	1	protein_coding	exon
chr1	113894242	113894243	m6AIP_SySy_peak_212	0	-	chr1	113891384	113964134	ENSMUST00000180837.1|9330185C12Rik|ENSMUSG00000097648.1|lncRNA	0	-	113964134	113964134	0	3	664,29,316,	0,17950,72434,	1	ncRNA	intron
chr1	113894410	113894411	m6AIP_abcam_peak_284b	0	-	chr1	113891384	113964134	ENSMUST00000180837.1|9330185C12Rik|ENSMUSG00000097648.1|lncRNA	0	-	113964134	113964134	0	3	664,29,316,	0,17950,72434,	1	ncRNA	intron
chr1	113923972	113923973	m6AIP_abcam_peak_285	0	-	chr1	113891384	113964134	ENSMUST00000180837.1|9330185C12Rik|ENSMUSG00000097648.1|lncRNA	0	-	113964134	113964134	0	3	664,29,316,	0,17950,72434,	1	ncRNA	intron
chr1	113946708	113946709	m6AIP_abcam_peak_286	0	-	chr1	113891384	113964134	ENSMUST00000180837.1|9330185C12Rik|ENSMUSG00000097648.1|lncRNA	0	-	113964134	113964134	0	3	664,29,316,	0,17950,72434,	1	ncRNA	intron
chr1	113949677	113949678	m6AIP_abcam_peak_287	0	-	chr1	113891384	113964134	ENSMUST00000180837.1|9330185C12Rik|ENSMUSG00000097648.1|lncRNA	0	-	113964134	113964134	0	3	664,29,316,	0,17950,72434,	1	ncRNA	intron
chr1	118302942	118302943	m6AIP_abcam_peak_289	0	-	chr1	118294777	118311416	ENSMUST00000027623.8|Tsn|ENSMUSG00000026374.14|protein_coding	0	-	118300803	118311066	0	6	6260,80,116,97,94,416,	0,9913,10422,13967,14995,16223,	1	protein_coding	intron
chr1	118419544	118419545	m6AIP_abcam_peak_290	0	+	chr1	118389057	118609497	ENSMUST00000190571.6|Clasp1|ENSMUSG00000064302.13|protein_coding	0	+	118419723	118606994	0	42	464,479,79,104,92,76,98,68,153,74,93,146,136,71,60,78,168,50,171,24,108,27,159,108,104,24,245,64,3,164,79,144,144,107,117,151,244,191,129,207,117,2590,	0,30382,70743,72129,73408,75470,78822,82714,108576,110590,112244,113795,114762,115838,116424,117882,119757,120514,121148,123647,132769,134263,136239,142920,150208,152617,154044,156335,158598,158807,162029,162955,170928,171953,176085,181791,189763,192215,201363,211320,213307,217850,	1	protein_coding	exon
chr1	118419796	118419797	m6AIP_SySy_peak_213	0	+	chr1	118389057	118609497	ENSMUST00000190571.6|Clasp1|ENSMUSG00000064302.13|protein_coding	0	+	118419723	118606994	0	42	464,479,79,104,92,76,98,68,153,74,93,146,136,71,60,78,168,50,171,24,108,27,159,108,104,24,245,64,3,164,79,144,144,107,117,151,244,191,129,207,117,2590,	0,30382,70743,72129,73408,75470,78822,82714,108576,110590,112244,113795,114762,115838,116424,117882,119757,120514,121148,123647,132769,134263,136239,142920,150208,152617,154044,156335,158598,158807,162029,162955,170928,171953,176085,181791,189763,192215,201363,211320,213307,217850,	1	protein_coding	exon
chr1	118608922	118608923	m6AIP_SySy_peak_214a	0	+	chr1	118389057	118609497	ENSMUST00000190571.6|Clasp1|ENSMUSG00000064302.13|protein_coding	0	+	118419723	118606994	0	42	464,479,79,104,92,76,98,68,153,74,93,146,136,71,60,78,168,50,171,24,108,27,159,108,104,24,245,64,3,164,79,144,144,107,117,151,244,191,129,207,117,2590,	0,30382,70743,72129,73408,75470,78822,82714,108576,110590,112244,113795,114762,115838,116424,117882,119757,120514,121148,123647,132769,134263,136239,142920,150208,152617,154044,156335,158598,158807,162029,162955,170928,171953,176085,181791,189763,192215,201363,211320,213307,217850,	1	protein_coding	exon
chr1	118609147	118609148	m6AIP_SySy_peak_214b	0	+	chr1	118389057	118609497	ENSMUST00000190571.6|Clasp1|ENSMUSG00000064302.13|protein_coding	0	+	118419723	118606994	0	42	464,479,79,104,92,76,98,68,153,74,93,146,136,71,60,78,168,50,171,24,108,27,159,108,104,24,245,64,3,164,79,144,144,107,117,151,244,191,129,207,117,2590,	0,30382,70743,72129,73408,75470,78822,82714,108576,110590,112244,113795,114762,115838,116424,117882,119757,120514,121148,123647,132769,134263,136239,142920,150208,152617,154044,156335,158598,158807,162029,162955,170928,171953,176085,181791,189763,192215,201363,211320,213307,217850,	1	protein_coding	exon
chr1	118684935	118684936	m6AIP_SySy_peak_215	0	+	chr1	118627945	118685168	ENSMUST00000027629.9|Tfcp2l1|ENSMUSG00000026380.10|protein_coding	0	+	118628040	118677434	0	15	157,152,77,106,107,153,111,92,49,94,91,104,143,52,7781,	0,4296,24355,24923,25770,28422,31062,34034,36813,36952,38170,40685,41443,47629,49442,	1	protein_coding	exon
chr1	118834290	118834291	m6AIP_SySy_peak_216a	0	-	chr1	118834131	119053619	ENSMUST00000062483.14|Gli2|ENSMUSG00000048402.14|protein_coding	0	-	118835784	119002175	0	14	4046,337,282,165,150,135,123,217,202,186,203,106,167,318,	0,6122,7784,10219,11785,14251,19126,20309,21304,32440,33847,56164,167908,219170,	1	protein_coding	exon
chr1	118834675	118834676	m6AIP_SySy_peak_216b	0	-	chr1	118834131	119053619	ENSMUST00000062483.14|Gli2|ENSMUSG00000048402.14|protein_coding	0	-	118835784	119002175	0	14	4046,337,282,165,150,135,123,217,202,186,203,106,167,318,	0,6122,7784,10219,11785,14251,19126,20309,21304,32440,33847,56164,167908,219170,	1	protein_coding	exon
chr1	118836241	118836242	m6AIP_abcam_peak_294	0	-	chr1	118834131	119053619	ENSMUST00000062483.14|Gli2|ENSMUSG00000048402.14|protein_coding	0	-	118835784	119002175	0	14	4046,337,282,165,150,135,123,217,202,186,203,106,167,318,	0,6122,7784,10219,11785,14251,19126,20309,21304,32440,33847,56164,167908,219170,	1	protein_coding	exon
chr1	118837160	118837161	m6AIP_SySy_peak_217	0	-	chr1	118834131	119053619	ENSMUST00000062483.14|Gli2|ENSMUSG00000048402.14|protein_coding	0	-	118835784	119002175	0	14	4046,337,282,165,150,135,123,217,202,186,203,106,167,318,	0,6122,7784,10219,11785,14251,19126,20309,21304,32440,33847,56164,167908,219170,	1	protein_coding	exon
chr1	118841318	118841319	m6AIP_abcam_peak_295	0	-	chr1	118834131	119053619	ENSMUST00000062483.14|Gli2|ENSMUSG00000048402.14|protein_coding	0	-	118835784	119002175	0	14	4046,337,282,165,150,135,123,217,202,186,203,106,167,318,	0,6122,7784,10219,11785,14251,19126,20309,21304,32440,33847,56164,167908,219170,	1	protein_coding	intron
chr1	118904764	118904765	m6AIP_abcam_peak_296	0	-	chr1	118834131	119053619	ENSMUST00000062483.14|Gli2|ENSMUSG00000048402.14|protein_coding	0	-	118835784	119002175	0	14	4046,337,282,165,150,135,123,217,202,186,203,106,167,318,	0,6122,7784,10219,11785,14251,19126,20309,21304,32440,33847,56164,167908,219170,	1	protein_coding	intron
chr1	118946061	118946062	m6AIP_abcam_peak_297	0	-	chr1	118834131	119053619	ENSMUST00000062483.14|Gli2|ENSMUSG00000048402.14|protein_coding	0	-	118835784	119002175	0	14	4046,337,282,165,150,135,123,217,202,186,203,106,167,318,	0,6122,7784,10219,11785,14251,19126,20309,21304,32440,33847,56164,167908,219170,	1	protein_coding	intron
chr1	118952421	118952422	m6AIP_abcam_peak_298	0	-	chr1	118834131	119053619	ENSMUST00000062483.14|Gli2|ENSMUSG00000048402.14|protein_coding	0	-	118835784	119002175	0	14	4046,337,282,165,150,135,123,217,202,186,203,106,167,318,	0,6122,7784,10219,11785,14251,19126,20309,21304,32440,33847,56164,167908,219170,	1	protein_coding	intron
chr1	119039214	119039215	m6AIP_abcam_peak_299a	0	-	chr1	118834131	119053619	ENSMUST00000062483.14|Gli2|ENSMUSG00000048402.14|protein_coding	0	-	118835784	119002175	0	14	4046,337,282,165,150,135,123,217,202,186,203,106,167,318,	0,6122,7784,10219,11785,14251,19126,20309,21304,32440,33847,56164,167908,219170,	1	protein_coding	intron
chr1	119039334	119039335	m6AIP_abcam_peak_299b	0	-	chr1	118834131	119053619	ENSMUST00000062483.14|Gli2|ENSMUSG00000048402.14|protein_coding	0	-	118835784	119002175	0	14	4046,337,282,165,150,135,123,217,202,186,203,106,167,318,	0,6122,7784,10219,11785,14251,19126,20309,21304,32440,33847,56164,167908,219170,	1	protein_coding	intron
chr1	119039502	119039503	m6AIP_abcam_peak_299c	0	-	chr1	118834131	119053619	ENSMUST00000062483.14|Gli2|ENSMUSG00000048402.14|protein_coding	0	-	118835784	119002175	0	14	4046,337,282,165,150,135,123,217,202,186,203,106,167,318,	0,6122,7784,10219,11785,14251,19126,20309,21304,32440,33847,56164,167908,219170,	1	protein_coding	intron
chr1	119039871	119039872	m6AIP_abcam_peak_300	0	-	chr1	118834131	119053619	ENSMUST00000062483.14|Gli2|ENSMUSG00000048402.14|protein_coding	0	-	118835784	119002175	0	14	4046,337,282,165,150,135,123,217,202,186,203,106,167,318,	0,6122,7784,10219,11785,14251,19126,20309,21304,32440,33847,56164,167908,219170,	1	protein_coding	intron
chr1	119046577	119046578	m6AIP_abcam_peak_301a	0	-	chr1	118834131	119053619	ENSMUST00000062483.14|Gli2|ENSMUSG00000048402.14|protein_coding	0	-	118835784	119002175	0	14	4046,337,282,165,150,135,123,217,202,186,203,106,167,318,	0,6122,7784,10219,11785,14251,19126,20309,21304,32440,33847,56164,167908,219170,	1	protein_coding	intron
chr1	119046723	119046724	m6AIP_abcam_peak_301b	0	-	chr1	118834131	119053619	ENSMUST00000062483.14|Gli2|ENSMUSG00000048402.14|protein_coding	0	-	118835784	119002175	0	14	4046,337,282,165,150,135,123,217,202,186,203,106,167,318,	0,6122,7784,10219,11785,14251,19126,20309,21304,32440,33847,56164,167908,219170,	1	protein_coding	intron
chr1	119053508	119053509	m6AIP_SySy_peak_218a	0	-	chr1	118834131	119053619	ENSMUST00000062483.14|Gli2|ENSMUSG00000048402.14|protein_coding	0	-	118835784	119002175	0	14	4046,337,282,165,150,135,123,217,202,186,203,106,167,318,	0,6122,7784,10219,11785,14251,19126,20309,21304,32440,33847,56164,167908,219170,	1	protein_coding	exon
chr1	119416967	119416968	m6AIP_SySy_peak_220a	0	-	chr1	119415464	119422248	ENSMUST00000038765.5|Inhbb|ENSMUSG00000037035.5|protein_coding	0	-	119417321	119421086	0	2	2633,1622,	0,5162,	1	protein_coding	exon
chr1	119417124	119417125	m6AIP_SySy_peak_220b	0	-	chr1	119415464	119422248	ENSMUST00000038765.5|Inhbb|ENSMUSG00000037035.5|protein_coding	0	-	119417321	119421086	0	2	2633,1622,	0,5162,	1	protein_coding	exon
chr1	119417387	119417388	m6AIP_SySy_peak_220c	0	-	chr1	119415464	119422248	ENSMUST00000038765.5|Inhbb|ENSMUSG00000037035.5|protein_coding	0	-	119417321	119421086	0	2	2633,1622,	0,5162,	1	protein_coding	exon
chr1	119417733	119417734	m6AIP_SySy_peak_220d	0	-	chr1	119415464	119422248	ENSMUST00000038765.5|Inhbb|ENSMUSG00000037035.5|protein_coding	0	-	119417321	119421086	0	2	2633,1622,	0,5162,	1	protein_coding	exon
chr1	119417941	119417942	m6AIP_abcam_peak_305b	0	-	chr1	119415464	119422248	ENSMUST00000038765.5|Inhbb|ENSMUSG00000037035.5|protein_coding	0	-	119417321	119421086	0	2	2633,1622,	0,5162,	1	protein_coding	exon
chr1	119420768	119420769	m6AIP_SySy_peak_221a	0	-	chr1	119415464	119422248	ENSMUST00000038765.5|Inhbb|ENSMUSG00000037035.5|protein_coding	0	-	119417321	119421086	0	2	2633,1622,	0,5162,	1	protein_coding	exon
chr1	119420905	119420906	m6AIP_SySy_peak_221b	0	-	chr1	119415464	119422248	ENSMUST00000038765.5|Inhbb|ENSMUSG00000037035.5|protein_coding	0	-	119417321	119421086	0	2	2633,1622,	0,5162,	1	protein_coding	exon
chr1	119421887	119421888	m6AIP_SySy_peak_222a	0	-	chr1	119415464	119422248	ENSMUST00000038765.5|Inhbb|ENSMUSG00000037035.5|protein_coding	0	-	119417321	119421086	0	2	2633,1622,	0,5162,	1	protein_coding	exon
chr1	119422005	119422006	m6AIP_SySy_peak_222b	0	-	chr1	119415464	119422248	ENSMUST00000038765.5|Inhbb|ENSMUSG00000037035.5|protein_coding	0	-	119417321	119421086	0	2	2633,1622,	0,5162,	1	protein_coding	exon
chr1	119527252	119527253	m6AIP_SySy_peak_223	0	+	chr1	119526159	119528983	ENSMUST00000183952.1|Tmem185b|ENSMUSG00000098923.1|protein_coding	0	+	119526510	119527563	0	1	2824,	0,	1	protein_coding	exon
chr1	119527564	119527565	m6AIP_SySy_peak_224a	0	+	chr1	119526159	119528983	ENSMUST00000183952.1|Tmem185b|ENSMUSG00000098923.1|protein_coding	0	+	119526510	119527563	0	1	2824,	0,	1	protein_coding	exon
chr1	119527770	119527771	m6AIP_SySy_peak_224b	0	+	chr1	119526159	119528983	ENSMUST00000183952.1|Tmem185b|ENSMUSG00000098923.1|protein_coding	0	+	119526510	119527563	0	1	2824,	0,	1	protein_coding	exon
chr1	119558726	119558727	m6AIP_abcam_peak_307a	0	-	chr1	119548130	119648934	ENSMUST00000163147.7|Epb41l5|ENSMUSG00000026383.14|protein_coding	0	-	119549128	119642656	0	25	1065,131,42,75,91,65,129,98,164,116,64,28,107,170,70,89,88,121,53,45,79,43,105,182,150,	0,1756,2391,6075,6921,19665,21914,24675,30783,50874,52067,57097,59856,60986,67215,68270,69233,69423,72036,72544,73755,75795,85414,94346,100654,	1	protein_coding	intron
chr1	119558902	119558903	m6AIP_abcam_peak_307b	0	-	chr1	119548130	119648934	ENSMUST00000163147.7|Epb41l5|ENSMUSG00000026383.14|protein_coding	0	-	119549128	119642656	0	25	1065,131,42,75,91,65,129,98,164,116,64,28,107,170,70,89,88,121,53,45,79,43,105,182,150,	0,1756,2391,6075,6921,19665,21914,24675,30783,50874,52067,57097,59856,60986,67215,68270,69233,69423,72036,72544,73755,75795,85414,94346,100654,	1	protein_coding	intron
chr1	119659315	119659316	m6AIP_SySy_peak_225a	0	-	chr1	119652466	119837613	ENSMUST00000064091.11|Ptpn4|ENSMUSG00000026384.13|protein_coding	0	-	119659830	119802460	0	27	7451,136,149,129,147,62,91,167,157,57,84,160,159,126,69,173,64,89,88,121,53,45,79,43,108,155,712,	0,15047,23082,26288,27582,30017,30238,32000,35143,39134,39279,40283,53688,55309,63480,69397,73566,88888,90885,112564,112962,113411,120582,120762,131015,149856,184435,	1	protein_coding	exon
chr1	119659601	119659602	m6AIP_SySy_peak_225b	0	-	chr1	119652466	119837613	ENSMUST00000064091.11|Ptpn4|ENSMUSG00000026384.13|protein_coding	0	-	119659830	119802460	0	27	7451,136,149,129,147,62,91,167,157,57,84,160,159,126,69,173,64,89,88,121,53,45,79,43,108,155,712,	0,15047,23082,26288,27582,30017,30238,32000,35143,39134,39279,40283,53688,55309,63480,69397,73566,88888,90885,112564,112962,113411,120582,120762,131015,149856,184435,	1	protein_coding	exon
chr1	119659730	119659731	m6AIP_SySy_peak_225c	0	-	chr1	119652466	119837613	ENSMUST00000064091.11|Ptpn4|ENSMUSG00000026384.13|protein_coding	0	-	119659830	119802460	0	27	7451,136,149,129,147,62,91,167,157,57,84,160,159,126,69,173,64,89,88,121,53,45,79,43,108,155,712,	0,15047,23082,26288,27582,30017,30238,32000,35143,39134,39279,40283,53688,55309,63480,69397,73566,88888,90885,112564,112962,113411,120582,120762,131015,149856,184435,	1	protein_coding	exon
chr1	119756485	119756486	m6AIP_abcam_peak_309	0	-	chr1	119652466	119837613	ENSMUST00000064091.11|Ptpn4|ENSMUSG00000026384.13|protein_coding	0	-	119659830	119802460	0	27	7451,136,149,129,147,62,91,167,157,57,84,160,159,126,69,173,64,89,88,121,53,45,79,43,108,155,712,	0,15047,23082,26288,27582,30017,30238,32000,35143,39134,39279,40283,53688,55309,63480,69397,73566,88888,90885,112564,112962,113411,120582,120762,131015,149856,184435,	1	protein_coding	intron
chr1	119767518	119767519	m6AIP_abcam_peak_310a	0	-	chr1	119652466	119837613	ENSMUST00000064091.11|Ptpn4|ENSMUSG00000026384.13|protein_coding	0	-	119659830	119802460	0	27	7451,136,149,129,147,62,91,167,157,57,84,160,159,126,69,173,64,89,88,121,53,45,79,43,108,155,712,	0,15047,23082,26288,27582,30017,30238,32000,35143,39134,39279,40283,53688,55309,63480,69397,73566,88888,90885,112564,112962,113411,120582,120762,131015,149856,184435,	1	protein_coding	intron
chr1	119767701	119767702	m6AIP_abcam_peak_310b	0	-	chr1	119652466	119837613	ENSMUST00000064091.11|Ptpn4|ENSMUSG00000026384.13|protein_coding	0	-	119659830	119802460	0	27	7451,136,149,129,147,62,91,167,157,57,84,160,159,126,69,173,64,89,88,121,53,45,79,43,108,155,712,	0,15047,23082,26288,27582,30017,30238,32000,35143,39134,39279,40283,53688,55309,63480,69397,73566,88888,90885,112564,112962,113411,120582,120762,131015,149856,184435,	1	protein_coding	intron
chr1	119779425	119779426	m6AIP_abcam_peak_311	0	-	chr1	119652466	119837613	ENSMUST00000064091.11|Ptpn4|ENSMUSG00000026384.13|protein_coding	0	-	119659830	119802460	0	27	7451,136,149,129,147,62,91,167,157,57,84,160,159,126,69,173,64,89,88,121,53,45,79,43,108,155,712,	0,15047,23082,26288,27582,30017,30238,32000,35143,39134,39279,40283,53688,55309,63480,69397,73566,88888,90885,112564,112962,113411,120582,120762,131015,149856,184435,	1	protein_coding	intron
chr1	119837162	119837163	m6AIP_SySy_peak_226	0	-	chr1	119652466	119837613	ENSMUST00000064091.11|Ptpn4|ENSMUSG00000026384.13|protein_coding	0	-	119659830	119802460	0	27	7451,136,149,129,147,62,91,167,157,57,84,160,159,126,69,173,64,89,88,121,53,45,79,43,108,155,712,	0,15047,23082,26288,27582,30017,30238,32000,35143,39134,39279,40283,53688,55309,63480,69397,73566,88888,90885,112564,112962,113411,120582,120762,131015,149856,184435,	1	protein_coding	exon
chr1	121501372	121501373	m6AIP_SySy_peak_229	0	+	chr1	121431048	121506460	ENSMUST00000036025.15|Ccdc93|ENSMUSG00000026339.18|protein_coding	0	+	121431215	121501243	0	24	209,114,95,112,99,57,101,37,93,51,87,117,63,74,82,66,54,63,109,83,38,85,114,5271,	0,3484,6747,10733,14591,17175,25022,30415,30838,31184,32050,44983,46786,49766,50947,51552,52238,55554,60073,61856,63347,65935,68159,70141,	1	protein_coding	exon
chr1	125402372	125402373	m6AIP_abcam_peak_316	0	-	chr1	125392905	125435547	ENSMUST00000178474.7|Actr3|ENSMUSG00000026341.16|protein_coding	0	-	125393994	125435328	0	12	1185,84,126,93,174,144,108,96,111,125,56,263,	0,2162,4201,4546,10487,12939,14386,15614,18358,23350,25343,42379,	1	protein_coding	intron
chr1	127306842	127306843	m6AIP_SySy_peak_230	0	+	chr1	127205017	127488336	ENSMUST00000038361.10|Mgat5|ENSMUSG00000036155.13|protein_coding	0	+	127306775	127482725	0	18	410,50,383,162,77,90,72,162,170,135,134,134,150,147,117,75,158,5810,	0,44772,101616,115586,160130,161385,177903,179750,182325,185726,192489,207109,241224,254818,264174,266483,274447,277509,	1	protein_coding	exon
chr1	127482830	127482831	m6AIP_SySy_peak_231	0	+	chr1	127205017	127488336	ENSMUST00000038361.10|Mgat5|ENSMUSG00000036155.13|protein_coding	0	+	127306775	127482725	0	18	410,50,383,162,77,90,72,162,170,135,134,134,150,147,117,75,158,5810,	0,44772,101616,115586,160130,161385,177903,179750,182325,185726,192489,207109,241224,254818,264174,266483,274447,277509,	1	protein_coding	exon
chr1	127787324	127787325	m6AIP_abcam_peak_317	0	+	chr1	127774163	127808061	ENSMUST00000027587.14|Ccnt2|ENSMUSG00000026349.14|protein_coding	0	+	127774227	127803559	0	9	222,82,129,61,63,46,164,71,5900,	0,937,17441,19194,21091,23677,25226,27442,27998,	1	protein_coding	intron
chr1	127802665	127802666	m6AIP_SySy_peak_232	0	+	chr1	127774163	127808061	ENSMUST00000027587.14|Ccnt2|ENSMUSG00000026349.14|protein_coding	0	+	127774227	127803559	0	9	222,82,129,61,63,46,164,71,5900,	0,937,17441,19194,21091,23677,25226,27442,27998,	1	protein_coding	exon
chr1	127803461	127803462	m6AIP_SySy_peak_233a	0	+	chr1	127774163	127808061	ENSMUST00000027587.14|Ccnt2|ENSMUSG00000026349.14|protein_coding	0	+	127774227	127803559	0	9	222,82,129,61,63,46,164,71,5900,	0,937,17441,19194,21091,23677,25226,27442,27998,	1	protein_coding	exon
chr1	127803612	127803613	m6AIP_SySy_peak_233b	0	+	chr1	127774163	127808061	ENSMUST00000027587.14|Ccnt2|ENSMUSG00000026349.14|protein_coding	0	+	127774227	127803559	0	9	222,82,129,61,63,46,164,71,5900,	0,937,17441,19194,21091,23677,25226,27442,27998,	1	protein_coding	exon
chr1	127803724	127803725	m6AIP_SySy_peak_233c	0	+	chr1	127774163	127808061	ENSMUST00000027587.14|Ccnt2|ENSMUSG00000026349.14|protein_coding	0	+	127774227	127803559	0	9	222,82,129,61,63,46,164,71,5900,	0,937,17441,19194,21091,23677,25226,27442,27998,	1	protein_coding	exon
chr1	127803903	127803904	m6AIP_SySy_peak_233d	0	+	chr1	127774163	127808061	ENSMUST00000027587.14|Ccnt2|ENSMUSG00000026349.14|protein_coding	0	+	127774227	127803559	0	9	222,82,129,61,63,46,164,71,5900,	0,937,17441,19194,21091,23677,25226,27442,27998,	1	protein_coding	exon
chr1	127871786	127871787	m6AIP_abcam_peak_320	0	+	chr1	127868811	127942610	ENSMUST00000212506.1|Rab3gap1|ENSMUSG00000036104.12|protein_coding	0	+	127868811	127942610	0	25	18,56,76,133,79,120,166,100,82,69,74,93,167,90,173,55,372,138,228,97,104,116,103,21,237,	0,113,5268,20344,22206,32767,34860,41039,46827,49409,50756,55916,56463,58648,59137,61578,61895,65605,68526,69177,69386,69763,70234,72782,73562,	1	protein_coding	intron
chr1	127930871	127930872	m6AIP_abcam_peak_321	0	+	chr1	127868811	127942610	ENSMUST00000212506.1|Rab3gap1|ENSMUSG00000036104.12|protein_coding	0	+	127868811	127942610	0	25	18,56,76,133,79,120,166,100,82,69,74,93,167,90,173,55,372,138,228,97,104,116,103,21,237,	0,113,5268,20344,22206,32767,34860,41039,46827,49409,50756,55916,56463,58648,59137,61578,61895,65605,68526,69177,69386,69763,70234,72782,73562,	1	protein_coding	exon
chr1	128331874	128331875	m6AIP_SySy_peak_234	0	-	chr1	128331589	128359664	ENSMUST00000027601.10|Mcm6|ENSMUSG00000026355.11|protein_coding	0	-	128331934	128359565	0	17	462,140,156,136,162,129,156,108,142,142,151,146,166,250,111,147,206,	0,1927,3173,4140,6526,7760,9695,11821,12707,14282,16779,17335,17714,19843,21870,23923,27869,	1	protein_coding	exon
chr1	128402756	128402757	m6AIP_abcam_peak_323	0	-	chr1	128363706	128417359	ENSMUST00000027602.14|Dars|ENSMUSG00000026356.15|protein_coding	0	-	128364233	128417217	0	16	619,72,112,81,43,147,148,135,112,60,81,103,103,93,58,208,	0,2991,3214,4658,5786,8433,10230,12471,15059,23410,25412,27564,41659,49953,51647,53445,	1	protein_coding	intron
chr1	130448574	130448575	m6AIP_abcam_peak_324	0	-	chr1	130439026	130462744	ENSMUST00000027650.12|Cd55|ENSMUSG00000026399.12|protein_coding	0	-	130440311	130462669	0	10	1353,21,81,147,192,86,100,192,186,175,	0,8592,9301,10390,13357,17794,19060,20555,22795,23543,	1	protein_coding	intron
chr1	130690391	130690392	m6AIP_SySy_peak_235	0	-	chr1	130670208	130715799	ENSMUST00000188520.1|Gm29427|ENSMUSG00000101904.1|protein_coding	0	-	130698716	130714556	0	18	193,127,133,84,38,72,65,105,147,208,125,57,75,67,97,126,111,79,	0,738,2375,4016,7474,7630,28470,30561,31496,32022,35168,36217,36634,36843,37300,37867,44257,45512,	1	protein_coding	intron
chr1	130690782	130690783	m6AIP_SySy_peak_236a	0	-	chr1	130670208	130715799	ENSMUST00000188520.1|Gm29427|ENSMUSG00000101904.1|protein_coding	0	-	130698716	130714556	0	18	193,127,133,84,38,72,65,105,147,208,125,57,75,67,97,126,111,79,	0,738,2375,4016,7474,7630,28470,30561,31496,32022,35168,36217,36634,36843,37300,37867,44257,45512,	1	protein_coding	intron
chr1	130690978	130690979	m6AIP_SySy_peak_236b	0	-	chr1	130670208	130715799	ENSMUST00000188520.1|Gm29427|ENSMUSG00000101904.1|protein_coding	0	-	130698716	130714556	0	18	193,127,133,84,38,72,65,105,147,208,125,57,75,67,97,126,111,79,	0,738,2375,4016,7474,7630,28470,30561,31496,32022,35168,36217,36634,36843,37300,37867,44257,45512,	1	protein_coding	intron
chr1	130719494	130719495	m6AIP_SySy_peak_238a	0	+	chr1	130717326	130724358	ENSMUST00000049813.5|Yod1|ENSMUSG00000046404.5|protein_coding	0	+	130717483	130719419	0	2	485,5643,	0,1389,	1	protein_coding	exon
chr1	130719704	130719705	m6AIP_SySy_peak_238b	0	+	chr1	130717326	130724358	ENSMUST00000049813.5|Yod1|ENSMUSG00000046404.5|protein_coding	0	+	130717483	130719419	0	2	485,5643,	0,1389,	1	protein_coding	exon
chr1	131129088	131129089	m6AIP_SySy_peak_239	0	-	chr1	131127454	131138340	ENSMUST00000016670.8|Dyrk3|ENSMUSG00000016526.8|protein_coding	0	-	131128673	131138156	0	3	2791,112,261,	0,8805,10625,	1	protein_coding	exon
chr1	131129832	131129833	m6AIP_abcam_peak_328	0	-	chr1	131127454	131138340	ENSMUST00000016670.8|Dyrk3|ENSMUSG00000016526.8|protein_coding	0	-	131128673	131138156	0	3	2791,112,261,	0,8805,10625,	1	protein_coding	exon
chr1	131179740	131179741	m6AIP_abcam_peak_329	0	+	chr1	131153180	131187658	ENSMUST00000131855.1|Eif2d|ENSMUSG00000026427.16|protein_coding	0	+	131153369	131182886	0	16	245,191,84,91,108,215,118,46,104,150,90,96,121,175,174,1457,	0,1048,1987,2452,5011,7229,8104,10339,11222,11439,11939,13146,14939,17756,29587,33021,	1	protein_coding	intron
chr1	131366850	131366851	m6AIP_abcam_peak_330	0	-	chr1	131285250	131527347	ENSMUST00000097588.8|Srgap2|ENSMUSG00000026425.15|protein_coding	0	-	131289356	131525004	0	23	4490,325,147,181,80,225,106,135,78,61,25,28,85,198,102,225,129,216,63,163,193,656,115,	0,7270,11069,13081,15142,25223,31878,34274,35184,39837,46866,48606,51139,59098,60511,64201,70260,71439,78751,126549,151424,239687,241982,	1	protein_coding	intron
chr1	131497616	131497617	m6AIP_abcam_peak_331	0	-	chr1	131285250	131527347	ENSMUST00000097588.8|Srgap2|ENSMUSG00000026425.15|protein_coding	0	-	131289356	131525004	0	23	4490,325,147,181,80,225,106,135,78,61,25,28,85,198,102,225,129,216,63,163,193,656,115,	0,7270,11069,13081,15142,25223,31878,34274,35184,39837,46866,48606,51139,59098,60511,64201,70260,71439,78751,126549,151424,239687,241982,	1	protein_coding	intron
chr1	131830767	131830768	m6AIP_SySy_peak_240a	0	+	chr1	131827976	131848865	ENSMUST00000086559.6|Slc41a1|ENSMUSG00000013275.9|protein_coding	0	+	131830621	131846735	0	11	417,980,108,72,145,147,148,80,135,149,2316,	0,2034,11138,12200,12878,13151,14008,14972,15942,16361,18573,	1	protein_coding	exon
chr1	131830890	131830891	m6AIP_SySy_peak_240b	0	+	chr1	131827976	131848865	ENSMUST00000086559.6|Slc41a1|ENSMUSG00000013275.9|protein_coding	0	+	131830621	131846735	0	11	417,980,108,72,145,147,148,80,135,149,2316,	0,2034,11138,12200,12878,13151,14008,14972,15942,16361,18573,	1	protein_coding	exon
chr1	131977781	131977782	m6AIP_SySy_peak_241	0	+	chr1	131970608	131982964	ENSMUST00000027695.7|Slc45a3|ENSMUSG00000026435.15|protein_coding	0	+	131976940	131981728	0	5	219,395,786,266,1674,	0,6109,6804,8139,10682,	1	protein_coding	exon
chr1	131977781	131977782	m6AIP_SySy_peak_241	0	+	chr1	131962953	132014486	ENSMUST00000191034.1|Gm29103|ENSMUSG00000100037.1|lncRNA	0	+	132014486	132014486	0	3	99,395,104,	0,13764,51429,	1	ncRNA	intron
chr1	132017699	132017700	m6AIP_SySy_peak_242	0	+	chr1	132007606	132026448	ENSMUST00000086556.11|Elk4|ENSMUSG00000026436.15|protein_coding	0	+	132014391	132023651	0	5	334,216,870,117,2896,	0,6776,9986,11743,15946,	1	protein_coding	exon
chr1	132018324	132018325	m6AIP_SySy_peak_243	0	+	chr1	132007606	132026448	ENSMUST00000086556.11|Elk4|ENSMUSG00000026436.15|protein_coding	0	+	132014391	132023651	0	5	334,216,870,117,2896,	0,6776,9986,11743,15946,	1	protein_coding	exon
chr1	132019358	132019359	m6AIP_SySy_peak_244	0	+	chr1	132007606	132026448	ENSMUST00000086556.11|Elk4|ENSMUSG00000026436.15|protein_coding	0	+	132014391	132023651	0	5	334,216,870,117,2896,	0,6776,9986,11743,15946,	1	protein_coding	exon
chr1	132023576	132023577	m6AIP_SySy_peak_245a	0	+	chr1	132007606	132026448	ENSMUST00000086556.11|Elk4|ENSMUSG00000026436.15|protein_coding	0	+	132014391	132023651	0	5	334,216,870,117,2896,	0,6776,9986,11743,15946,	1	protein_coding	exon
chr1	132023718	132023719	m6AIP_SySy_peak_245b	0	+	chr1	132007606	132026448	ENSMUST00000086556.11|Elk4|ENSMUSG00000026436.15|protein_coding	0	+	132014391	132023651	0	5	334,216,870,117,2896,	0,6776,9986,11743,15946,	1	protein_coding	exon
chr1	132204746	132204747	m6AIP_SySy_peak_246a	0	+	chr1	132191456	132209546	ENSMUST00000188175.1|Gm29695|ENSMUSG00000118219.1|protein_coding	0	+	132204343	132204445	0	2	33,5238,	0,12852,	1	protein_coding	exon
chr1	132204842	132204843	m6AIP_SySy_peak_246b	0	+	chr1	132191456	132209546	ENSMUST00000188175.1|Gm29695|ENSMUSG00000118219.1|protein_coding	0	+	132204343	132204445	0	2	33,5238,	0,12852,	1	protein_coding	exon
chr1	132207380	132207381	m6AIP_abcam_peak_334a	0	+	chr1	132191456	132209546	ENSMUST00000188175.1|Gm29695|ENSMUSG00000118219.1|protein_coding	0	+	132204343	132204445	0	2	33,5238,	0,12852,	1	protein_coding	exon
chr1	132207655	132207656	m6AIP_SySy_peak_247	0	+	chr1	132191456	132209546	ENSMUST00000188175.1|Gm29695|ENSMUSG00000118219.1|protein_coding	0	+	132204343	132204445	0	2	33,5238,	0,12852,	1	protein_coding	exon
chr1	132332690	132332691	m6AIP_SySy_peak_248a	0	+	chr1	132316125	132333293	ENSMUST00000072177.13|Nuak2|ENSMUSG00000009772.15|protein_coding	0	+	132316229	132332381	0	8	347,121,24,152,66,120,133,1973,	0,8827,10080,11571,12005,13832,14433,15195,	1	protein_coding	exon
chr1	132332812	132332813	m6AIP_SySy_peak_248b	0	+	chr1	132316125	132333293	ENSMUST00000072177.13|Nuak2|ENSMUSG00000009772.15|protein_coding	0	+	132316229	132332381	0	8	347,121,24,152,66,120,133,1973,	0,8827,10080,11571,12005,13832,14433,15195,	1	protein_coding	exon
chr1	132359911	132359912	m6AIP_SySy_peak_249	0	-	chr1	132356314	132391281	ENSMUST00000045473.15|Tmcc2|ENSMUSG00000042066.16|protein_coding	0	-	132357505	132391183	0	5	1503,136,941,525,305,	0,2588,3960,24342,34662,	1	protein_coding	intron
chr1	132360369	132360370	m6AIP_SySy_peak_250	0	-	chr1	132356314	132391281	ENSMUST00000045473.15|Tmcc2|ENSMUSG00000042066.16|protein_coding	0	-	132357505	132391183	0	5	1503,136,941,525,305,	0,2588,3960,24342,34662,	1	protein_coding	exon
chr1	132449642	132449643	m6AIP_SySy_peak_251	0	+	chr1	132417554	132466958	ENSMUST00000045110.13|Dstyk|ENSMUSG00000042046.15|protein_coding	0	+	132417605	132463511	0	13	316,389,664,233,84,177,130,157,133,114,115,135,3635,	0,16544,31757,35532,36506,37677,38305,38770,39314,40762,42321,45358,45769,	1	protein_coding	exon
chr1	132504185	132504186	m6AIP_SySy_peak_252	0	+	chr1	132477366	132504889	ENSMUST00000190997.6|Rbbp5|ENSMUSG00000026439.14|protein_coding	0	+	132477508	132503792	0	14	161,26,173,141,163,110,120,154,72,118,70,230,192,1126,	0,6685,7379,12221,13056,15186,16448,16654,16903,17490,18839,19432,20563,26397,	1	protein_coding	exon
chr1	132507465	132507466	m6AIP_SySy_peak_253	0	+	chr1	132506888	132508639	ENSMUST00000188789.1|Tmem81|ENSMUSG00000048174.2|protein_coding	0	+	132507457	132508237	0	1	1751,	0,	1	protein_coding	exon
chr1	132508055	132508056	m6AIP_SySy_peak_254	0	+	chr1	132506888	132508639	ENSMUST00000188789.1|Tmem81|ENSMUSG00000048174.2|protein_coding	0	+	132507457	132508237	0	1	1751,	0,	1	protein_coding	exon
chr1	132515217	132515218	m6AIP_SySy_peak_255	0	-	chr1	132511781	132542939	ENSMUST00000086521.10|Cntn2|ENSMUSG00000053024.14|protein_coding	0	-	132515533	132533732	0	23	3856,169,113,187,113,235,71,150,159,121,176,128,151,130,137,176,100,210,96,176,145,161,217,	0,4239,4742,5119,6515,6880,7387,9357,9939,10551,11153,11576,11811,13525,14036,14506,15913,16294,16830,17128,17405,21875,30941,	1	protein_coding	exon
chr1	132613551	132613552	m6AIP_abcam_peak_337	0	-	chr1	132570043	132707406	ENSMUST00000187861.6|Nfasc|ENSMUSG00000026442.14|protein_coding	0	-	132570419	132642768	0	32	608,70,132,153,117,237,15,174,123,205,116,223,71,198,102,45,125,148,167,112,144,132,185,112,171,123,197,106,18,181,109,308,	0,3726,6242,12951,14320,18030,23307,25440,26482,27721,30055,31927,33754,34997,35440,36959,38339,39713,40267,40731,41486,49345,50881,51468,61641,64124,64580,66942,67820,72634,95435,137055,	1	protein_coding	intron
chr1	132992016	132992017	m6AIP_abcam_peak_338	0	-	chr1	132991353	133025356	ENSMUST00000067398.12|Mdm4|ENSMUSG00000054387.13|protein_coding	0	-	132991655	133018854	0	11	872,81,147,161,100,68,56,134,78,108,109,	0,3149,5209,9929,12437,13300,17783,19711,21283,27423,33894,	1	protein_coding	exon
chr1	133014225	133014226	m6AIP_abcam_peak_339	0	-	chr1	132991353	133025356	ENSMUST00000067398.12|Mdm4|ENSMUSG00000054387.13|protein_coding	0	-	132991655	133018854	0	11	872,81,147,161,100,68,56,134,78,108,109,	0,3149,5209,9929,12437,13300,17783,19711,21283,27423,33894,	1	protein_coding	intron
chr1	133066720	133066721	m6AIP_SySy_peak_256a	0	+	chr1	133046011	133108687	ENSMUST00000077730.6|Pik3c2b|ENSMUSG00000026447.16|protein_coding	0	+	133066299	133106158	0	33	412,1018,101,155,121,112,80,64,147,34,196,123,168,112,143,189,94,95,181,108,93,130,137,170,157,110,202,125,118,82,107,129,2715,	0,20200,24306,25162,25590,28499,28767,29799,31314,32207,33632,34949,38806,39489,40925,42176,43954,44159,44669,45549,46260,47644,48686,52619,53141,53593,54713,55318,56268,57341,57789,58975,59961,	1	protein_coding	exon
chr1	133066881	133066882	m6AIP_SySy_peak_256b	0	+	chr1	133046011	133108687	ENSMUST00000077730.6|Pik3c2b|ENSMUSG00000026447.16|protein_coding	0	+	133066299	133106158	0	33	412,1018,101,155,121,112,80,64,147,34,196,123,168,112,143,189,94,95,181,108,93,130,137,170,157,110,202,125,118,82,107,129,2715,	0,20200,24306,25162,25590,28499,28767,29799,31314,32207,33632,34949,38806,39489,40925,42176,43954,44159,44669,45549,46260,47644,48686,52619,53141,53593,54713,55318,56268,57341,57789,58975,59961,	1	protein_coding	exon
chr1	133067129	133067130	m6AIP_abcam_peak_340d	0	+	chr1	133046011	133108687	ENSMUST00000077730.6|Pik3c2b|ENSMUSG00000026447.16|protein_coding	0	+	133066299	133106158	0	33	412,1018,101,155,121,112,80,64,147,34,196,123,168,112,143,189,94,95,181,108,93,130,137,170,157,110,202,125,118,82,107,129,2715,	0,20200,24306,25162,25590,28499,28767,29799,31314,32207,33632,34949,38806,39489,40925,42176,43954,44159,44669,45549,46260,47644,48686,52619,53141,53593,54713,55318,56268,57341,57789,58975,59961,	1	protein_coding	exon
chr1	133131582	133131583	m6AIP_SySy_peak_257	0	+	chr1	133131142	133139783	ENSMUST00000052529.3|Ppp1r15b|ENSMUSG00000046062.5|protein_coding	0	+	133131746	133136887	0	2	2473,3121,	0,5520,	1	protein_coding	exon
chr1	133132367	133132368	m6AIP_SySy_peak_258	0	+	chr1	133131142	133139783	ENSMUST00000052529.3|Ppp1r15b|ENSMUSG00000046062.5|protein_coding	0	+	133131746	133136887	0	2	2473,3121,	0,5520,	1	protein_coding	exon
chr1	133133091	133133092	m6AIP_SySy_peak_259	0	+	chr1	133131142	133139783	ENSMUST00000052529.3|Ppp1r15b|ENSMUSG00000046062.5|protein_coding	0	+	133131746	133136887	0	2	2473,3121,	0,5520,	1	protein_coding	exon
chr1	133136835	133136836	m6AIP_SySy_peak_260	0	+	chr1	133131142	133139783	ENSMUST00000052529.3|Ppp1r15b|ENSMUSG00000046062.5|protein_coding	0	+	133131746	133136887	0	2	2473,3121,	0,5520,	1	protein_coding	exon
chr1	133383555	133383556	m6AIP_SySy_peak_261	0	-	chr1	133382302	133424377	ENSMUST00000153799.7|Sox13|ENSMUSG00000070643.11|protein_coding	0	-	133383650	133393270	0	14	1622,217,144,97,110,163,83,115,69,173,87,112,199,502,	0,2154,3163,3691,3882,4463,4781,6146,6626,7021,8256,8426,10770,41573,	1	protein_coding	exon
chr1	133383750	133383751	m6AIP_abcam_peak_344	0	-	chr1	133382302	133424377	ENSMUST00000153799.7|Sox13|ENSMUSG00000070643.11|protein_coding	0	-	133383650	133393270	0	14	1622,217,144,97,110,163,83,115,69,173,87,112,199,502,	0,2154,3163,3691,3882,4463,4781,6146,6626,7021,8256,8426,10770,41573,	1	protein_coding	exon
chr1	133620235	133620236	m6AIP_SySy_peak_262	0	-	chr1	133619861	133661318	ENSMUST00000191896.5|Zc3h11a|ENSMUSG00000102976.6|protein_coding	0	-	133621542	133647389	0	18	1940,68,167,328,83,504,99,60,111,81,117,204,124,120,194,60,54,82,	0,2255,3122,4621,5986,6905,13900,16135,17487,18671,18971,19178,20750,25865,27474,34111,35483,41375,	1	protein_coding	exon
chr1	133620235	133620236	m6AIP_SySy_peak_262	0	-	chr1	133619870	133661380	ENSMUST00000027736.12|Zc3h11a|ENSMUSG00000116275.1|protein_coding	0	-	133621542	133647389	0	17	1931,68,167,328,83,504,99,60,111,81,117,204,124,120,194,60,144,	0,2246,3113,4612,5977,6896,13891,16126,17478,18662,18962,19169,20741,25856,27465,34102,41366,	1	protein_coding	exon
chr1	133620235	133620236	m6AIP_SySy_peak_262	0	-	chr1	133619939	133661318	ENSMUST00000179598.3|Gm38394|ENSMUSG00000094410.8|protein_coding	0	-	133656654	133659597	0	17	1862,68,167,328,83,504,99,60,111,81,117,204,124,120,194,60,5974,	0,2177,3044,4543,5908,6827,13822,16057,17409,18593,18893,19100,20672,25787,27396,34033,35405,	1	protein_coding	exon
chr1	133621317	133621318	m6AIP_abcam_peak_346	0	-	chr1	133619861	133661318	ENSMUST00000191896.5|Zc3h11a|ENSMUSG00000102976.6|protein_coding	0	-	133621542	133647389	0	18	1940,68,167,328,83,504,99,60,111,81,117,204,124,120,194,60,54,82,	0,2255,3122,4621,5986,6905,13900,16135,17487,18671,18971,19178,20750,25865,27474,34111,35483,41375,	1	protein_coding	exon
chr1	133621317	133621318	m6AIP_abcam_peak_346	0	-	chr1	133619870	133661380	ENSMUST00000027736.12|Zc3h11a|ENSMUSG00000116275.1|protein_coding	0	-	133621542	133647389	0	17	1931,68,167,328,83,504,99,60,111,81,117,204,124,120,194,60,144,	0,2246,3113,4612,5977,6896,13891,16126,17478,18662,18962,19169,20741,25856,27465,34102,41366,	1	protein_coding	exon
chr1	133621317	133621318	m6AIP_abcam_peak_346	0	-	chr1	133619939	133661318	ENSMUST00000179598.3|Gm38394|ENSMUSG00000094410.8|protein_coding	0	-	133656654	133659597	0	17	1862,68,167,328,83,504,99,60,111,81,117,204,124,120,194,60,5974,	0,2177,3044,4543,5908,6827,13822,16057,17409,18593,18893,19100,20672,25787,27396,34033,35405,	1	protein_coding	exon
chr1	133624683	133624684	m6AIP_SySy_peak_263	0	-	chr1	133619861	133661318	ENSMUST00000191896.5|Zc3h11a|ENSMUSG00000102976.6|protein_coding	0	-	133621542	133647389	0	18	1940,68,167,328,83,504,99,60,111,81,117,204,124,120,194,60,54,82,	0,2255,3122,4621,5986,6905,13900,16135,17487,18671,18971,19178,20750,25865,27474,34111,35483,41375,	1	protein_coding	exon
chr1	133624683	133624684	m6AIP_SySy_peak_263	0	-	chr1	133619870	133661380	ENSMUST00000027736.12|Zc3h11a|ENSMUSG00000116275.1|protein_coding	0	-	133621542	133647389	0	17	1931,68,167,328,83,504,99,60,111,81,117,204,124,120,194,60,144,	0,2246,3113,4612,5977,6896,13891,16126,17478,18662,18962,19169,20741,25856,27465,34102,41366,	1	protein_coding	exon
chr1	133624683	133624684	m6AIP_SySy_peak_263	0	-	chr1	133619939	133661318	ENSMUST00000179598.3|Gm38394|ENSMUSG00000094410.8|protein_coding	0	-	133656654	133659597	0	17	1862,68,167,328,83,504,99,60,111,81,117,204,124,120,194,60,5974,	0,2177,3044,4543,5908,6827,13822,16057,17409,18593,18893,19100,20672,25787,27396,34033,35405,	1	protein_coding	exon
chr1	133626850	133626851	m6AIP_SySy_peak_264a	0	-	chr1	133619861	133661318	ENSMUST00000191896.5|Zc3h11a|ENSMUSG00000102976.6|protein_coding	0	-	133621542	133647389	0	18	1940,68,167,328,83,504,99,60,111,81,117,204,124,120,194,60,54,82,	0,2255,3122,4621,5986,6905,13900,16135,17487,18671,18971,19178,20750,25865,27474,34111,35483,41375,	1	protein_coding	exon
chr1	133626850	133626851	m6AIP_SySy_peak_264a	0	-	chr1	133619870	133661380	ENSMUST00000027736.12|Zc3h11a|ENSMUSG00000116275.1|protein_coding	0	-	133621542	133647389	0	17	1931,68,167,328,83,504,99,60,111,81,117,204,124,120,194,60,144,	0,2246,3113,4612,5977,6896,13891,16126,17478,18662,18962,19169,20741,25856,27465,34102,41366,	1	protein_coding	exon
chr1	133626850	133626851	m6AIP_SySy_peak_264a	0	-	chr1	133619939	133661318	ENSMUST00000179598.3|Gm38394|ENSMUSG00000094410.8|protein_coding	0	-	133656654	133659597	0	17	1862,68,167,328,83,504,99,60,111,81,117,204,124,120,194,60,5974,	0,2177,3044,4543,5908,6827,13822,16057,17409,18593,18893,19100,20672,25787,27396,34033,35405,	1	protein_coding	exon
chr1	133626983	133626984	m6AIP_SySy_peak_264b	0	-	chr1	133619861	133661318	ENSMUST00000191896.5|Zc3h11a|ENSMUSG00000102976.6|protein_coding	0	-	133621542	133647389	0	18	1940,68,167,328,83,504,99,60,111,81,117,204,124,120,194,60,54,82,	0,2255,3122,4621,5986,6905,13900,16135,17487,18671,18971,19178,20750,25865,27474,34111,35483,41375,	1	protein_coding	exon
chr1	133626983	133626984	m6AIP_SySy_peak_264b	0	-	chr1	133619870	133661380	ENSMUST00000027736.12|Zc3h11a|ENSMUSG00000116275.1|protein_coding	0	-	133621542	133647389	0	17	1931,68,167,328,83,504,99,60,111,81,117,204,124,120,194,60,144,	0,2246,3113,4612,5977,6896,13891,16126,17478,18662,18962,19169,20741,25856,27465,34102,41366,	1	protein_coding	exon
chr1	133626983	133626984	m6AIP_SySy_peak_264b	0	-	chr1	133619939	133661318	ENSMUST00000179598.3|Gm38394|ENSMUSG00000094410.8|protein_coding	0	-	133656654	133659597	0	17	1862,68,167,328,83,504,99,60,111,81,117,204,124,120,194,60,5974,	0,2177,3044,4543,5908,6827,13822,16057,17409,18593,18893,19100,20672,25787,27396,34033,35405,	1	protein_coding	exon
chr1	133627157	133627158	m6AIP_SySy_peak_264c	0	-	chr1	133619861	133661318	ENSMUST00000191896.5|Zc3h11a|ENSMUSG00000102976.6|protein_coding	0	-	133621542	133647389	0	18	1940,68,167,328,83,504,99,60,111,81,117,204,124,120,194,60,54,82,	0,2255,3122,4621,5986,6905,13900,16135,17487,18671,18971,19178,20750,25865,27474,34111,35483,41375,	1	protein_coding	exon
chr1	133627157	133627158	m6AIP_SySy_peak_264c	0	-	chr1	133619870	133661380	ENSMUST00000027736.12|Zc3h11a|ENSMUSG00000116275.1|protein_coding	0	-	133621542	133647389	0	17	1931,68,167,328,83,504,99,60,111,81,117,204,124,120,194,60,144,	0,2246,3113,4612,5977,6896,13891,16126,17478,18662,18962,19169,20741,25856,27465,34102,41366,	1	protein_coding	exon
chr1	133627157	133627158	m6AIP_SySy_peak_264c	0	-	chr1	133619939	133661318	ENSMUST00000179598.3|Gm38394|ENSMUSG00000094410.8|protein_coding	0	-	133656654	133659597	0	17	1862,68,167,328,83,504,99,60,111,81,117,204,124,120,194,60,5974,	0,2177,3044,4543,5908,6827,13822,16057,17409,18593,18893,19100,20672,25787,27396,34033,35405,	1	protein_coding	exon
chr1	133658161	133658162	m6AIP_abcam_peak_348	0	-	chr1	133619861	133661318	ENSMUST00000191896.5|Zc3h11a|ENSMUSG00000102976.6|protein_coding	0	-	133621542	133647389	0	18	1940,68,167,328,83,504,99,60,111,81,117,204,124,120,194,60,54,82,	0,2255,3122,4621,5986,6905,13900,16135,17487,18671,18971,19178,20750,25865,27474,34111,35483,41375,	1	protein_coding	intron
chr1	133658161	133658162	m6AIP_abcam_peak_348	0	-	chr1	133619870	133661380	ENSMUST00000027736.12|Zc3h11a|ENSMUSG00000116275.1|protein_coding	0	-	133621542	133647389	0	17	1931,68,167,328,83,504,99,60,111,81,117,204,124,120,194,60,144,	0,2246,3113,4612,5977,6896,13891,16126,17478,18662,18962,19169,20741,25856,27465,34102,41366,	1	protein_coding	intron
chr1	133658161	133658162	m6AIP_abcam_peak_348	0	-	chr1	133619939	133661318	ENSMUST00000179598.3|Gm38394|ENSMUSG00000094410.8|protein_coding	0	-	133656654	133659597	0	17	1862,68,167,328,83,504,99,60,111,81,117,204,124,120,194,60,5974,	0,2177,3044,4543,5908,6827,13822,16057,17409,18593,18893,19100,20672,25787,27396,34033,35405,	1	protein_coding	exon
chr1	133659507	133659508	m6AIP_abcam_peak_349	0	-	chr1	133619861	133661318	ENSMUST00000191896.5|Zc3h11a|ENSMUSG00000102976.6|protein_coding	0	-	133621542	133647389	0	18	1940,68,167,328,83,504,99,60,111,81,117,204,124,120,194,60,54,82,	0,2255,3122,4621,5986,6905,13900,16135,17487,18671,18971,19178,20750,25865,27474,34111,35483,41375,	1	protein_coding	intron
chr1	133659507	133659508	m6AIP_abcam_peak_349	0	-	chr1	133619870	133661380	ENSMUST00000027736.12|Zc3h11a|ENSMUSG00000116275.1|protein_coding	0	-	133621542	133647389	0	17	1931,68,167,328,83,504,99,60,111,81,117,204,124,120,194,60,144,	0,2246,3113,4612,5977,6896,13891,16126,17478,18662,18962,19169,20741,25856,27465,34102,41366,	1	protein_coding	intron
chr1	133659507	133659508	m6AIP_abcam_peak_349	0	-	chr1	133619939	133661318	ENSMUST00000179598.3|Gm38394|ENSMUSG00000094410.8|protein_coding	0	-	133656654	133659597	0	17	1862,68,167,328,83,504,99,60,111,81,117,204,124,120,194,60,5974,	0,2177,3044,4543,5908,6827,13822,16057,17409,18593,18893,19100,20672,25787,27396,34033,35405,	1	protein_coding	exon
chr1	134305113	134305114	m6AIP_abcam_peak_351	0	-	chr1	134296782	134332928	ENSMUST00000168515.7|Ppfia4|ENSMUSG00000026458.13|protein_coding	0	-	134299077	134332523	0	29	2046,111,178,69,176,98,176,27,63,201,82,94,164,134,36,241,209,109,92,132,84,135,147,192,90,75,165,102,639,	0,2243,2508,3687,6822,7504,12793,14746,15274,15753,16304,16847,19832,20280,20655,21025,22432,24278,26219,27296,27728,29701,30033,30475,31217,31510,31861,32363,35507,	1	protein_coding	intron
chr1	134405786	134405787	m6AIP_SySy_peak_265a	0	+	chr1	134405780	134411740	ENSMUST00000027726.13|Cyb5r1|ENSMUSG00000026456.18|protein_coding	0	+	134406038	134411079	0	9	273,150,73,107,130,84,86,100,834,	0,532,818,1265,1793,2623,3820,4712,5126,	1	protein_coding	exon
chr1	134405987	134405988	m6AIP_SySy_peak_265b	0	+	chr1	134405780	134411740	ENSMUST00000027726.13|Cyb5r1|ENSMUSG00000026456.18|protein_coding	0	+	134406038	134411079	0	9	273,150,73,107,130,84,86,100,834,	0,532,818,1265,1793,2623,3820,4712,5126,	1	protein_coding	exon
chr1	134407971	134407972	m6AIP_abcam_peak_352	0	+	chr1	134405780	134411740	ENSMUST00000027726.13|Cyb5r1|ENSMUSG00000026456.18|protein_coding	0	+	134406038	134411079	0	9	273,150,73,107,130,84,86,100,834,	0,532,818,1265,1793,2623,3820,4712,5126,	1	protein_coding	intron
chr1	134506315	134506316	m6AIP_SySy_peak_266	0	+	chr1	134494647	134508774	ENSMUST00000047978.8|Rabif|ENSMUSG00000042229.9|protein_coding	0	+	134494683	134506321	0	2	162,2699,	0,11428,	1	protein_coding	exon
chr1	134560305	134560306	m6AIP_SySy_peak_267	0	+	chr1	134560170	134635285	ENSMUST00000047714.13|Kdm5b|ENSMUSG00000042207.17|protein_coding	0	+	134560338	134631374	0	27	372,78,123,171,135,97,110,159,120,159,182,163,120,195,182,125,151,115,356,139,180,159,486,112,155,321,4049,	0,24983,27751,28606,33158,35629,37412,38889,40463,42279,44271,45542,47517,48694,53017,53716,55747,56018,57521,59389,60672,61764,64540,67094,68427,70262,71066,	1	protein_coding	exon
chr1	134597452	134597453	m6AIP_abcam_peak_354	0	+	chr1	134560170	134635285	ENSMUST00000047714.13|Kdm5b|ENSMUSG00000042207.17|protein_coding	0	+	134560338	134631374	0	27	372,78,123,171,135,97,110,159,120,159,182,163,120,195,182,125,151,115,356,139,180,159,486,112,155,321,4049,	0,24983,27751,28606,33158,35629,37412,38889,40463,42279,44271,45542,47517,48694,53017,53716,55747,56018,57521,59389,60672,61764,64540,67094,68427,70262,71066,	1	protein_coding	intron
chr1	134630643	134630644	m6AIP_SySy_peak_268	0	+	chr1	134560170	134635285	ENSMUST00000047714.13|Kdm5b|ENSMUSG00000042207.17|protein_coding	0	+	134560338	134631374	0	27	372,78,123,171,135,97,110,159,120,159,182,163,120,195,182,125,151,115,356,139,180,159,486,112,155,321,4049,	0,24983,27751,28606,33158,35629,37412,38889,40463,42279,44271,45542,47517,48694,53017,53716,55747,56018,57521,59389,60672,61764,64540,67094,68427,70262,71066,	1	protein_coding	exon
chr1	134631307	134631308	m6AIP_SySy_peak_269a	0	+	chr1	134560170	134635285	ENSMUST00000047714.13|Kdm5b|ENSMUSG00000042207.17|protein_coding	0	+	134560338	134631374	0	27	372,78,123,171,135,97,110,159,120,159,182,163,120,195,182,125,151,115,356,139,180,159,486,112,155,321,4049,	0,24983,27751,28606,33158,35629,37412,38889,40463,42279,44271,45542,47517,48694,53017,53716,55747,56018,57521,59389,60672,61764,64540,67094,68427,70262,71066,	1	protein_coding	exon
chr1	134631465	134631466	m6AIP_SySy_peak_269b	0	+	chr1	134560170	134635285	ENSMUST00000047714.13|Kdm5b|ENSMUSG00000042207.17|protein_coding	0	+	134560338	134631374	0	27	372,78,123,171,135,97,110,159,120,159,182,163,120,195,182,125,151,115,356,139,180,159,486,112,155,321,4049,	0,24983,27751,28606,33158,35629,37412,38889,40463,42279,44271,45542,47517,48694,53017,53716,55747,56018,57521,59389,60672,61764,64540,67094,68427,70262,71066,	1	protein_coding	exon
chr1	134635157	134635158	m6AIP_SySy_peak_270	0	+	chr1	134560170	134635285	ENSMUST00000047714.13|Kdm5b|ENSMUSG00000042207.17|protein_coding	0	+	134560338	134631374	0	27	372,78,123,171,135,97,110,159,120,159,182,163,120,195,182,125,151,115,356,139,180,159,486,112,155,321,4049,	0,24983,27751,28606,33158,35629,37412,38889,40463,42279,44271,45542,47517,48694,53017,53716,55747,56018,57521,59389,60672,61764,64540,67094,68427,70262,71066,	1	protein_coding	exon
chr1	135253912	135253913	m6AIP_SySy_peak_271a	0	-	chr1	135253574	135258568	ENSMUST00000003135.13|Elf3|ENSMUSG00000003051.13|protein_coding	0	-	135254265	135257774	0	9	806,196,117,90,120,96,282,168,220,	0,1350,2400,2659,2896,3204,3430,4040,4774,	1	protein_coding	exon
chr1	135254034	135254035	m6AIP_SySy_peak_271b	0	-	chr1	135253574	135258568	ENSMUST00000003135.13|Elf3|ENSMUSG00000003051.13|protein_coding	0	-	135254265	135257774	0	9	806,196,117,90,120,96,282,168,220,	0,1350,2400,2659,2896,3204,3430,4040,4774,	1	protein_coding	exon
chr1	135254194	135254195	m6AIP_SySy_peak_271c	0	-	chr1	135253574	135258568	ENSMUST00000003135.13|Elf3|ENSMUSG00000003051.13|protein_coding	0	-	135254265	135257774	0	9	806,196,117,90,120,96,282,168,220,	0,1350,2400,2659,2896,3204,3430,4040,4774,	1	protein_coding	exon
chr1	135383092	135383093	m6AIP_abcam_peak_356	0	-	chr1	135382311	135430499	ENSMUST00000041023.13|Ipo9|ENSMUSG00000041879.13|protein_coding	0	-	135385366	135430430	0	24	3166,77,102,123,134,167,276,129,149,227,160,140,107,99,152,59,101,120,87,89,202,87,62,232,	0,3615,3907,4372,5062,6199,7001,8226,9184,11824,17732,19921,20976,21912,23509,24205,24447,24640,25676,27081,36925,37679,37980,47956,	1	protein_coding	exon
chr1	135385197	135385198	m6AIP_abcam_peak_357	0	-	chr1	135382311	135430499	ENSMUST00000041023.13|Ipo9|ENSMUSG00000041879.13|protein_coding	0	-	135385366	135430430	0	24	3166,77,102,123,134,167,276,129,149,227,160,140,107,99,152,59,101,120,87,89,202,87,62,232,	0,3615,3907,4372,5062,6199,7001,8226,9184,11824,17732,19921,20976,21912,23509,24205,24447,24640,25676,27081,36925,37679,37980,47956,	1	protein_coding	exon
chr1	135470606	135470607	m6AIP_SySy_peak_272	0	-	chr1	135438847	135688105	ENSMUST00000190298.7|Nav1|ENSMUSG00000009418.16|protein_coding	0	-	135441683	135607871	0	31	2932,198,119,197,72,155,236,160,96,98,169,193,197,122,112,84,78,24,53,149,42,435,691,298,139,366,103,801,104,743,187,	0,4786,10083,11047,11722,11938,13324,13957,14345,15197,15586,15843,16286,19808,21496,21843,24874,25067,25858,28793,30008,30784,31632,33311,33885,93501,98349,145707,163697,168314,249071,	1	protein_coding	exon
chr1	135582978	135582979	m6AIP_abcam_peak_359	0	-	chr1	135438847	135688105	ENSMUST00000190298.7|Nav1|ENSMUSG00000009418.16|protein_coding	0	-	135441683	135607871	0	31	2932,198,119,197,72,155,236,160,96,98,169,193,197,122,112,84,78,24,53,149,42,435,691,298,139,366,103,801,104,743,187,	0,4786,10083,11047,11722,11938,13324,13957,14345,15197,15586,15843,16286,19808,21496,21843,24874,25067,25858,28793,30008,30784,31632,33311,33885,93501,98349,145707,163697,168314,249071,	1	protein_coding	intron
chr1	135584692	135584693	m6AIP_SySy_peak_273a	0	-	chr1	135438847	135688105	ENSMUST00000190298.7|Nav1|ENSMUSG00000009418.16|protein_coding	0	-	135441683	135607871	0	31	2932,198,119,197,72,155,236,160,96,98,169,193,197,122,112,84,78,24,53,149,42,435,691,298,139,366,103,801,104,743,187,	0,4786,10083,11047,11722,11938,13324,13957,14345,15197,15586,15843,16286,19808,21496,21843,24874,25067,25858,28793,30008,30784,31632,33311,33885,93501,98349,145707,163697,168314,249071,	1	protein_coding	exon
chr1	135584894	135584895	m6AIP_SySy_peak_273b	0	-	chr1	135438847	135688105	ENSMUST00000190298.7|Nav1|ENSMUSG00000009418.16|protein_coding	0	-	135441683	135607871	0	31	2932,198,119,197,72,155,236,160,96,98,169,193,197,122,112,84,78,24,53,149,42,435,691,298,139,366,103,801,104,743,187,	0,4786,10083,11047,11722,11938,13324,13957,14345,15197,15586,15843,16286,19808,21496,21843,24874,25067,25858,28793,30008,30784,31632,33311,33885,93501,98349,145707,163697,168314,249071,	1	protein_coding	exon
chr1	135607543	135607544	m6AIP_abcam_peak_361	0	-	chr1	135438847	135688105	ENSMUST00000190298.7|Nav1|ENSMUSG00000009418.16|protein_coding	0	-	135441683	135607871	0	31	2932,198,119,197,72,155,236,160,96,98,169,193,197,122,112,84,78,24,53,149,42,435,691,298,139,366,103,801,104,743,187,	0,4786,10083,11047,11722,11938,13324,13957,14345,15197,15586,15843,16286,19808,21496,21843,24874,25067,25858,28793,30008,30784,31632,33311,33885,93501,98349,145707,163697,168314,249071,	1	protein_coding	exon
chr1	135768792	135768793	m6AIP_SySy_peak_274	0	+	chr1	135766118	135769136	ENSMUST00000038945.5|Phlda3|ENSMUSG00000041801.5|protein_coding	0	+	135766448	135766826	0	2	776,659,	0,2359,	1	protein_coding	exon
chr1	136270590	136270591	m6AIP_SySy_peak_275a	0	-	chr1	136268122	136346104	ENSMUST00000048309.11|Camsap2|ENSMUSG00000041570.14|protein_coding	0	-	136270841	136345437	0	19	3025,119,116,73,221,137,2194,70,35,94,94,140,142,37,14,84,162,260,806,	0,3408,5627,6678,8415,9071,12183,14689,15744,17786,19777,24757,25157,25887,27391,29619,36172,56614,77176,	1	protein_coding	exon
chr1	136270731	136270732	m6AIP_SySy_peak_275b	0	-	chr1	136268122	136346104	ENSMUST00000048309.11|Camsap2|ENSMUSG00000041570.14|protein_coding	0	-	136270841	136345437	0	19	3025,119,116,73,221,137,2194,70,35,94,94,140,142,37,14,84,162,260,806,	0,3408,5627,6678,8415,9071,12183,14689,15744,17786,19777,24757,25157,25887,27391,29619,36172,56614,77176,	1	protein_coding	exon
chr1	136270945	136270946	m6AIP_SySy_peak_275c	0	-	chr1	136268122	136346104	ENSMUST00000048309.11|Camsap2|ENSMUSG00000041570.14|protein_coding	0	-	136270841	136345437	0	19	3025,119,116,73,221,137,2194,70,35,94,94,140,142,37,14,84,162,260,806,	0,3408,5627,6678,8415,9071,12183,14689,15744,17786,19777,24757,25157,25887,27391,29619,36172,56614,77176,	1	protein_coding	exon
chr1	136276736	136276737	m6AIP_abcam_peak_364	0	-	chr1	136268122	136346104	ENSMUST00000048309.11|Camsap2|ENSMUSG00000041570.14|protein_coding	0	-	136270841	136345437	0	19	3025,119,116,73,221,137,2194,70,35,94,94,140,142,37,14,84,162,260,806,	0,3408,5627,6678,8415,9071,12183,14689,15744,17786,19777,24757,25157,25887,27391,29619,36172,56614,77176,	1	protein_coding	exon
chr1	136280526	136280527	m6AIP_SySy_peak_276	0	-	chr1	136268122	136346104	ENSMUST00000048309.11|Camsap2|ENSMUSG00000041570.14|protein_coding	0	-	136270841	136345437	0	19	3025,119,116,73,221,137,2194,70,35,94,94,140,142,37,14,84,162,260,806,	0,3408,5627,6678,8415,9071,12183,14689,15744,17786,19777,24757,25157,25887,27391,29619,36172,56614,77176,	1	protein_coding	exon
chr1	136281350	136281351	m6AIP_abcam_peak_366	0	-	chr1	136268122	136346104	ENSMUST00000048309.11|Camsap2|ENSMUSG00000041570.14|protein_coding	0	-	136270841	136345437	0	19	3025,119,116,73,221,137,2194,70,35,94,94,140,142,37,14,84,162,260,806,	0,3408,5627,6678,8415,9071,12183,14689,15744,17786,19777,24757,25157,25887,27391,29619,36172,56614,77176,	1	protein_coding	exon
chr1	136417276	136417277	m6AIP_SySy_peak_277	0	+	chr1	136415270	136440158	ENSMUST00000027655.7|Ddx59|ENSMUSG00000026404.12|protein_coding	0	+	136416592	136440016	0	8	153,815,168,90,252,153,129,406,	0,1311,4139,9524,17041,18442,19235,24482,	1	protein_coding	exon
chr1	136468237	136468238	m6AIP_SySy_peak_278a	0	+	chr1	136467934	136531511	ENSMUST00000189413.6|Kif14|ENSMUSG00000041498.13|protein_coding	0	+	136467957	136527616	0	29	1240,255,88,99,53,31,108,117,116,173,148,64,185,103,164,148,153,127,94,130,101,89,225,182,156,120,75,133,4266,	0,3385,5450,8405,10424,11209,11873,14453,14989,18337,19100,19469,22265,26693,27921,28635,29428,32082,34712,35375,42210,45799,47919,48325,51694,53255,57847,58840,59311,	1	protein_coding	exon
chr1	136468529	136468530	m6AIP_SySy_peak_278b	0	+	chr1	136467934	136531511	ENSMUST00000189413.6|Kif14|ENSMUSG00000041498.13|protein_coding	0	+	136467957	136527616	0	29	1240,255,88,99,53,31,108,117,116,173,148,64,185,103,164,148,153,127,94,130,101,89,225,182,156,120,75,133,4266,	0,3385,5450,8405,10424,11209,11873,14453,14989,18337,19100,19469,22265,26693,27921,28635,29428,32082,34712,35375,42210,45799,47919,48325,51694,53255,57847,58840,59311,	1	protein_coding	exon
chr1	136527358	136527359	m6AIP_SySy_peak_279a	0	+	chr1	136467934	136531511	ENSMUST00000189413.6|Kif14|ENSMUSG00000041498.13|protein_coding	0	+	136467957	136527616	0	29	1240,255,88,99,53,31,108,117,116,173,148,64,185,103,164,148,153,127,94,130,101,89,225,182,156,120,75,133,4266,	0,3385,5450,8405,10424,11209,11873,14453,14989,18337,19100,19469,22265,26693,27921,28635,29428,32082,34712,35375,42210,45799,47919,48325,51694,53255,57847,58840,59311,	1	protein_coding	exon
chr1	136527509	136527510	m6AIP_SySy_peak_279b	0	+	chr1	136467934	136531511	ENSMUST00000189413.6|Kif14|ENSMUSG00000041498.13|protein_coding	0	+	136467957	136527616	0	29	1240,255,88,99,53,31,108,117,116,173,148,64,185,103,164,148,153,127,94,130,101,89,225,182,156,120,75,133,4266,	0,3385,5450,8405,10424,11209,11873,14453,14989,18337,19100,19469,22265,26693,27921,28635,29428,32082,34712,35375,42210,45799,47919,48325,51694,53255,57847,58840,59311,	1	protein_coding	exon
chr1	136626338	136626339	m6AIP_SySy_peak_280a	0	+	chr1	136624900	136630053	ENSMUST00000112046.1|Zfp281|ENSMUSG00000041483.14|protein_coding	0	+	136625285	136627967	0	2	151,4786,	0,367,	1	protein_coding	exon
chr1	136626610	136626611	m6AIP_SySy_peak_280b	0	+	chr1	136624900	136630053	ENSMUST00000112046.1|Zfp281|ENSMUSG00000041483.14|protein_coding	0	+	136625285	136627967	0	2	151,4786,	0,367,	1	protein_coding	exon
chr1	136627226	136627227	m6AIP_abcam_peak_372	0	+	chr1	136624900	136630053	ENSMUST00000112046.1|Zfp281|ENSMUSG00000041483.14|protein_coding	0	+	136625285	136627967	0	2	151,4786,	0,367,	1	protein_coding	exon
chr1	136627702	136627703	m6AIP_SySy_peak_281a	0	+	chr1	136624900	136630053	ENSMUST00000112046.1|Zfp281|ENSMUSG00000041483.14|protein_coding	0	+	136625285	136627967	0	2	151,4786,	0,367,	1	protein_coding	exon
chr1	136627861	136627862	m6AIP_SySy_peak_281b	0	+	chr1	136624900	136630053	ENSMUST00000112046.1|Zfp281|ENSMUSG00000041483.14|protein_coding	0	+	136625285	136627967	0	2	151,4786,	0,367,	1	protein_coding	exon
chr1	136707875	136707876	m6AIP_SySy_peak_283a	0	+	chr1	136696210	136726142	ENSMUST00000181274.1|Platr22|ENSMUSG00000097448.1|lncRNA	0	+	136726142	136726142	0	5	185,104,108,48,1172,	0,9328,28360,28581,28760,	1	ncRNA	intron
chr1	136707997	136707998	m6AIP_SySy_peak_283b	0	+	chr1	136696210	136726142	ENSMUST00000181274.1|Platr22|ENSMUSG00000097448.1|lncRNA	0	+	136726142	136726142	0	5	185,104,108,48,1172,	0,9328,28360,28581,28760,	1	ncRNA	intron
chr1	136708172	136708173	m6AIP_SySy_peak_283c	0	+	chr1	136696210	136726142	ENSMUST00000181274.1|Platr22|ENSMUSG00000097448.1|lncRNA	0	+	136726142	136726142	0	5	185,104,108,48,1172,	0,9328,28360,28581,28760,	1	ncRNA	intron
chr1	136709330	136709331	m6AIP_SySy_peak_284a	0	+	chr1	136696210	136726142	ENSMUST00000181274.1|Platr22|ENSMUSG00000097448.1|lncRNA	0	+	136726142	136726142	0	5	185,104,108,48,1172,	0,9328,28360,28581,28760,	1	ncRNA	intron
chr1	136709432	136709433	m6AIP_SySy_peak_284b	0	+	chr1	136696210	136726142	ENSMUST00000181274.1|Platr22|ENSMUSG00000097448.1|lncRNA	0	+	136726142	136726142	0	5	185,104,108,48,1172,	0,9328,28360,28581,28760,	1	ncRNA	intron
chr1	136725352	136725353	m6AIP_SySy_peak_285a	0	+	chr1	136696210	136726142	ENSMUST00000181274.1|Platr22|ENSMUSG00000097448.1|lncRNA	0	+	136726142	136726142	0	5	185,104,108,48,1172,	0,9328,28360,28581,28760,	1	ncRNA	exon
chr1	136725453	136725454	m6AIP_SySy_peak_285b	0	+	chr1	136696210	136726142	ENSMUST00000181274.1|Platr22|ENSMUSG00000097448.1|lncRNA	0	+	136726142	136726142	0	5	185,104,108,48,1172,	0,9328,28360,28581,28760,	1	ncRNA	exon
chr1	136845219	136845220	m6AIP_SySy_peak_286a	0	-	chr1	136842570	136960448	ENSMUST00000027649.13|Nr5a2|ENSMUSG00000026398.14|protein_coding	0	-	136845462	136960290	0	9	3140,148,120,641,142,119,138,63,222,	0,39693,48112,97838,100716,102388,106151,109531,117656,	1	protein_coding	exon
chr1	136845349	136845350	m6AIP_SySy_peak_286b	0	-	chr1	136842570	136960448	ENSMUST00000027649.13|Nr5a2|ENSMUSG00000026398.14|protein_coding	0	-	136845462	136960290	0	9	3140,148,120,641,142,119,138,63,222,	0,39693,48112,97838,100716,102388,106151,109531,117656,	1	protein_coding	exon
chr1	136940896	136940897	m6AIP_SySy_peak_287	0	-	chr1	136842570	136960448	ENSMUST00000027649.13|Nr5a2|ENSMUSG00000026398.14|protein_coding	0	-	136845462	136960290	0	9	3140,148,120,641,142,119,138,63,222,	0,39693,48112,97838,100716,102388,106151,109531,117656,	1	protein_coding	exon
chr1	136941076	136941077	m6AIP_abcam_peak_376b	0	-	chr1	136842570	136960448	ENSMUST00000027649.13|Nr5a2|ENSMUSG00000026398.14|protein_coding	0	-	136845462	136960290	0	9	3140,148,120,641,142,119,138,63,222,	0,39693,48112,97838,100716,102388,106151,109531,117656,	1	protein_coding	intron
chr1	136949305	136949306	m6AIP_abcam_peak_377	0	-	chr1	136842570	136960448	ENSMUST00000027649.13|Nr5a2|ENSMUSG00000026398.14|protein_coding	0	-	136845462	136960290	0	9	3140,148,120,641,142,119,138,63,222,	0,39693,48112,97838,100716,102388,106151,109531,117656,	1	protein_coding	intron
chr1	139170084	139170085	m6AIP_abcam_peak_378	0	+	chr1	138963708	139176043	ENSMUST00000168527.7|Dennd1b|ENSMUSG00000056268.15|protein_coding	0	+	138963868	139170298	0	22	177,65,44,50,120,70,81,54,111,101,46,102,126,102,91,41,69,57,108,86,217,6288,	0,2457,59396,76291,78215,89637,90832,96566,99152,117464,122174,126745,138259,146675,169962,175672,176743,179125,180184,203962,205123,206047,	1	protein_coding	exon
chr1	139170437	139170438	m6AIP_SySy_peak_288a	0	+	chr1	138963708	139176043	ENSMUST00000168527.7|Dennd1b|ENSMUSG00000056268.15|protein_coding	0	+	138963868	139170298	0	22	177,65,44,50,120,70,81,54,111,101,46,102,126,102,91,41,69,57,108,86,217,6288,	0,2457,59396,76291,78215,89637,90832,96566,99152,117464,122174,126745,138259,146675,169962,175672,176743,179125,180184,203962,205123,206047,	1	protein_coding	exon
chr1	139170661	139170662	m6AIP_SySy_peak_288b	0	+	chr1	138963708	139176043	ENSMUST00000168527.7|Dennd1b|ENSMUSG00000056268.15|protein_coding	0	+	138963868	139170298	0	22	177,65,44,50,120,70,81,54,111,101,46,102,126,102,91,41,69,57,108,86,217,6288,	0,2457,59396,76291,78215,89637,90832,96566,99152,117464,122174,126745,138259,146675,169962,175672,176743,179125,180184,203962,205123,206047,	1	protein_coding	exon
chr1	139170764	139170765	m6AIP_SySy_peak_288c	0	+	chr1	138963708	139176043	ENSMUST00000168527.7|Dennd1b|ENSMUSG00000056268.15|protein_coding	0	+	138963868	139170298	0	22	177,65,44,50,120,70,81,54,111,101,46,102,126,102,91,41,69,57,108,86,217,6288,	0,2457,59396,76291,78215,89637,90832,96566,99152,117464,122174,126745,138259,146675,169962,175672,176743,179125,180184,203962,205123,206047,	1	protein_coding	exon
chr1	139423684	139423685	m6AIP_SySy_peak_289a	0	+	chr1	139422381	139453005	ENSMUST00000039867.9|Zbtb41|ENSMUSG00000033964.12|protein_coding	0	+	139423150	139447530	0	11	42,1234,208,70,148,130,96,107,106,89,6131,	0,652,6744,7899,9547,15059,16576,17963,19381,20427,24493,	1	protein_coding	exon
chr1	139424031	139424032	m6AIP_SySy_peak_289b	0	+	chr1	139422381	139453005	ENSMUST00000039867.9|Zbtb41|ENSMUSG00000033964.12|protein_coding	0	+	139423150	139447530	0	11	42,1234,208,70,148,130,96,107,106,89,6131,	0,652,6744,7899,9547,15059,16576,17963,19381,20427,24493,	1	protein_coding	exon
chr1	139447120	139447121	m6AIP_SySy_peak_290a	0	+	chr1	139422381	139453005	ENSMUST00000039867.9|Zbtb41|ENSMUSG00000033964.12|protein_coding	0	+	139423150	139447530	0	11	42,1234,208,70,148,130,96,107,106,89,6131,	0,652,6744,7899,9547,15059,16576,17963,19381,20427,24493,	1	protein_coding	exon
chr1	139447343	139447344	m6AIP_SySy_peak_290b	0	+	chr1	139422381	139453005	ENSMUST00000039867.9|Zbtb41|ENSMUSG00000033964.12|protein_coding	0	+	139423150	139447530	0	11	42,1234,208,70,148,130,96,107,106,89,6131,	0,652,6744,7899,9547,15059,16576,17963,19381,20427,24493,	1	protein_coding	exon
chr1	139457137	139457138	m6AIP_abcam_peak_382	0	+	chr1	139454774	139494091	ENSMUST00000053364.11|Aspm|ENSMUSG00000033952.14|protein_coding	0	+	139454931	139493750	0	28	430,144,1408,105,147,246,68,142,131,176,146,86,222,208,143,129,195,3795,167,88,210,150,192,193,155,177,170,444,	0,1965,2262,6651,6997,8281,9461,13143,13843,14561,15663,15897,16796,18763,19063,19470,21933,22571,27563,30925,32432,33613,34871,35189,35524,36743,37932,38873,	1	protein_coding	exon
chr1	139458210	139458211	m6AIP_abcam_peak_383	0	+	chr1	139454774	139494091	ENSMUST00000053364.11|Aspm|ENSMUSG00000033952.14|protein_coding	0	+	139454931	139493750	0	28	430,144,1408,105,147,246,68,142,131,176,146,86,222,208,143,129,195,3795,167,88,210,150,192,193,155,177,170,444,	0,1965,2262,6651,6997,8281,9461,13143,13843,14561,15663,15897,16796,18763,19063,19470,21933,22571,27563,30925,32432,33613,34871,35189,35524,36743,37932,38873,	1	protein_coding	exon
chr1	139479995	139479996	m6AIP_SySy_peak_291a	0	+	chr1	139454774	139494091	ENSMUST00000053364.11|Aspm|ENSMUSG00000033952.14|protein_coding	0	+	139454931	139493750	0	28	430,144,1408,105,147,246,68,142,131,176,146,86,222,208,143,129,195,3795,167,88,210,150,192,193,155,177,170,444,	0,1965,2262,6651,6997,8281,9461,13143,13843,14561,15663,15897,16796,18763,19063,19470,21933,22571,27563,30925,32432,33613,34871,35189,35524,36743,37932,38873,	1	protein_coding	exon
chr1	139480139	139480140	m6AIP_SySy_peak_291b	0	+	chr1	139454774	139494091	ENSMUST00000053364.11|Aspm|ENSMUSG00000033952.14|protein_coding	0	+	139454931	139493750	0	28	430,144,1408,105,147,246,68,142,131,176,146,86,222,208,143,129,195,3795,167,88,210,150,192,193,155,177,170,444,	0,1965,2262,6651,6997,8281,9461,13143,13843,14561,15663,15897,16796,18763,19063,19470,21933,22571,27563,30925,32432,33613,34871,35189,35524,36743,37932,38873,	1	protein_coding	exon
chr1	139480271	139480272	m6AIP_SySy_peak_291c	0	+	chr1	139454774	139494091	ENSMUST00000053364.11|Aspm|ENSMUSG00000033952.14|protein_coding	0	+	139454931	139493750	0	28	430,144,1408,105,147,246,68,142,131,176,146,86,222,208,143,129,195,3795,167,88,210,150,192,193,155,177,170,444,	0,1965,2262,6651,6997,8281,9461,13143,13843,14561,15663,15897,16796,18763,19063,19470,21933,22571,27563,30925,32432,33613,34871,35189,35524,36743,37932,38873,	1	protein_coding	exon
chr1	139480346	139480347	m6AIP_SySy_peak_291d	0	+	chr1	139454774	139494091	ENSMUST00000053364.11|Aspm|ENSMUSG00000033952.14|protein_coding	0	+	139454931	139493750	0	28	430,144,1408,105,147,246,68,142,131,176,146,86,222,208,143,129,195,3795,167,88,210,150,192,193,155,177,170,444,	0,1965,2262,6651,6997,8281,9461,13143,13843,14561,15663,15897,16796,18763,19063,19470,21933,22571,27563,30925,32432,33613,34871,35189,35524,36743,37932,38873,	1	protein_coding	exon
chr1	139480799	139480800	m6AIP_SySy_peak_292	0	+	chr1	139454774	139494091	ENSMUST00000053364.11|Aspm|ENSMUSG00000033952.14|protein_coding	0	+	139454931	139493750	0	28	430,144,1408,105,147,246,68,142,131,176,146,86,222,208,143,129,195,3795,167,88,210,150,192,193,155,177,170,444,	0,1965,2262,6651,6997,8281,9461,13143,13843,14561,15663,15897,16796,18763,19063,19470,21933,22571,27563,30925,32432,33613,34871,35189,35524,36743,37932,38873,	1	protein_coding	exon
chr1	143770618	143770619	m6AIP_SySy_peak_293	0	-	chr1	143750789	143777068	ENSMUST00000159879.1|Ro60|ENSMUSG00000018199.9|protein_coding	0	-	143757741	143771005	0	9	7105,147,114,117,138,147,221,601,148,	0,9153,9563,10480,14643,14984,15800,19636,26131,	1	protein_coding	exon
chr1	150361877	150361878	m6AIP_abcam_peak_386	0	-	chr1	150361304	150393080	ENSMUST00000111913.8|Odr4|ENSMUSG00000006010.14|protein_coding	0	-	150362820	150390334	0	14	1584,108,171,91,129,66,96,141,37,107,96,135,121,391,	0,2186,10724,13490,14191,19007,20194,20963,21753,23124,25053,27218,28931,31385,	1	protein_coding	exon
chr1	150440086	150440087	m6AIP_abcam_peak_387	0	+	chr1	150392837	150449815	ENSMUST00000124973.8|Tpr|ENSMUSG00000006005.18|protein_coding	0	+	150392943	150449787	0	52	176,303,105,74,97,104,165,93,81,88,141,92,198,108,227,164,134,149,163,135,141,166,167,153,117,204,185,148,138,132,131,211,144,187,206,62,209,273,149,84,195,132,91,185,69,95,107,96,157,119,96,84,	0,518,2361,5762,9417,10760,11037,13624,14491,14652,15906,16365,17142,19063,20053,20806,21578,21828,23231,24544,25110,27000,28798,29690,30219,30648,30959,31825,32799,34025,35282,36497,37723,38324,39573,39981,40840,42805,43880,44565,46244,47229,47601,49221,50346,50497,51530,53030,53247,54674,56305,56894,	1	protein_coding	exon
chr1	150440426	150440427	m6AIP_abcam_peak_388	0	+	chr1	150392837	150449815	ENSMUST00000124973.8|Tpr|ENSMUSG00000006005.18|protein_coding	0	+	150392943	150449787	0	52	176,303,105,74,97,104,165,93,81,88,141,92,198,108,227,164,134,149,163,135,141,166,167,153,117,204,185,148,138,132,131,211,144,187,206,62,209,273,149,84,195,132,91,185,69,95,107,96,157,119,96,84,	0,518,2361,5762,9417,10760,11037,13624,14491,14652,15906,16365,17142,19063,20053,20806,21578,21828,23231,24544,25110,27000,28798,29690,30219,30648,30959,31825,32799,34025,35282,36497,37723,38324,39573,39981,40840,42805,43880,44565,46244,47229,47601,49221,50346,50497,51530,53030,53247,54674,56305,56894,	1	protein_coding	intron
chr1	151413189	151413190	m6AIP_SySy_peak_294	0	-	chr1	151367698	151428455	ENSMUST00000064771.11|Swt1|ENSMUSG00000052748.14|protein_coding	0	-	151368458	151423560	0	20	890,65,67,132,188,149,139,164,146,94,189,102,130,60,688,56,84,87,99,159,	0,2880,4609,11684,16618,20921,23737,26910,29507,33381,35256,36096,37717,39877,43072,45092,52401,54335,55808,60598,	1	protein_coding	intron
chr1	151414408	151414409	m6AIP_SySy_peak_295	0	-	chr1	151367698	151428455	ENSMUST00000064771.11|Swt1|ENSMUSG00000052748.14|protein_coding	0	-	151368458	151423560	0	20	890,65,67,132,188,149,139,164,146,94,189,102,130,60,688,56,84,87,99,159,	0,2880,4609,11684,16618,20921,23737,26910,29507,33381,35256,36096,37717,39877,43072,45092,52401,54335,55808,60598,	1	protein_coding	intron
chr1	151414509	151414510	m6AIP_abcam_peak_390b	0	-	chr1	151367698	151428455	ENSMUST00000064771.11|Swt1|ENSMUSG00000052748.14|protein_coding	0	-	151368458	151423560	0	20	890,65,67,132,188,149,139,164,146,94,189,102,130,60,688,56,84,87,99,159,	0,2880,4609,11684,16618,20921,23737,26910,29507,33381,35256,36096,37717,39877,43072,45092,52401,54335,55808,60598,	1	protein_coding	intron
chr1	151496857	151496858	m6AIP_abcam_peak_391	0	-	chr1	151469404	151500811	ENSMUST00000187048.6|Rnf2|ENSMUSG00000026484.13|protein_coding	0	-	151471315	151478623	0	8	2013,172,273,216,161,89,184,93,	0,2233,3667,6735,7467,9132,17867,31314,	1	protein_coding	intron
chr1	151818745	151818746	m6AIP_SySy_peak_296	0	+	chr1	151755370	151818935	ENSMUST00000188145.6|Edem3|ENSMUSG00000043019.12|protein_coding	0	+	151755566	151818713	0	21	357,46,101,40,113,154,135,106,98,126,84,84,125,166,155,154,192,166,186,48,626,	0,4367,15461,16039,20486,22035,27002,29368,36957,39305,39609,40695,41412,48907,49294,50479,51995,52833,56148,57383,62939,	1	protein_coding	exon
chr1	152848716	152848717	m6AIP_abcam_peak_393	0	-	chr1	152836995	152878168	ENSMUST00000043560.14|Smg7|ENSMUSG00000042772.15|protein_coding	0	-	152839271	152878093	0	23	2390,146,171,160,81,150,372,383,145,283,120,61,71,154,163,136,151,72,172,133,118,32,128,	0,3039,3306,4029,4517,6234,7040,8217,9123,11738,12879,15602,17314,18853,19453,21883,22356,23454,24685,29585,31256,33764,41045,	1	protein_coding	intron
chr1	153219580	153219581	m6AIP_SySy_peak_297	0	-	chr1	153218921	153332786	ENSMUST00000027752.14|Lamc1|ENSMUSG00000026478.14|protein_coding	0	-	153221472	153332539	0	28	2808,100,159,200,115,150,145,138,80,206,157,179,143,154,246,189,222,113,190,123,137,99,118,189,167,131,305,659,	0,4737,7462,8589,9813,10120,11800,12812,14563,15526,20333,21395,22955,23707,24309,28016,28315,30118,30643,30923,31465,31690,32155,33030,36267,39154,43468,113206,	1	protein_coding	exon
chr1	153221203	153221204	m6AIP_abcam_peak_397	0	-	chr1	153218921	153332786	ENSMUST00000027752.14|Lamc1|ENSMUSG00000026478.14|protein_coding	0	-	153221472	153332539	0	28	2808,100,159,200,115,150,145,138,80,206,157,179,143,154,246,189,222,113,190,123,137,99,118,189,167,131,305,659,	0,4737,7462,8589,9813,10120,11800,12812,14563,15526,20333,21395,22955,23707,24309,28016,28315,30118,30643,30923,31465,31690,32155,33030,36267,39154,43468,113206,	1	protein_coding	exon
chr1	153221647	153221648	m6AIP_SySy_peak_298	0	-	chr1	153218921	153332786	ENSMUST00000027752.14|Lamc1|ENSMUSG00000026478.14|protein_coding	0	-	153221472	153332539	0	28	2808,100,159,200,115,150,145,138,80,206,157,179,143,154,246,189,222,113,190,123,137,99,118,189,167,131,305,659,	0,4737,7462,8589,9813,10120,11800,12812,14563,15526,20333,21395,22955,23707,24309,28016,28315,30118,30643,30923,31465,31690,32155,33030,36267,39154,43468,113206,	1	protein_coding	exon
chr1	153275192	153275193	m6AIP_abcam_peak_399	0	-	chr1	153218921	153332786	ENSMUST00000027752.14|Lamc1|ENSMUSG00000026478.14|protein_coding	0	-	153221472	153332539	0	28	2808,100,159,200,115,150,145,138,80,206,157,179,143,154,246,189,222,113,190,123,137,99,118,189,167,131,305,659,	0,4737,7462,8589,9813,10120,11800,12812,14563,15526,20333,21395,22955,23707,24309,28016,28315,30118,30643,30923,31465,31690,32155,33030,36267,39154,43468,113206,	1	protein_coding	intron
chr1	153288302	153288303	m6AIP_abcam_peak_400	0	-	chr1	153218921	153332786	ENSMUST00000027752.14|Lamc1|ENSMUSG00000026478.14|protein_coding	0	-	153221472	153332539	0	28	2808,100,159,200,115,150,145,138,80,206,157,179,143,154,246,189,222,113,190,123,137,99,118,189,167,131,305,659,	0,4737,7462,8589,9813,10120,11800,12812,14563,15526,20333,21395,22955,23707,24309,28016,28315,30118,30643,30923,31465,31690,32155,33030,36267,39154,43468,113206,	1	protein_coding	intron
chr1	153332303	153332304	m6AIP_SySy_peak_299a	0	-	chr1	153218921	153332786	ENSMUST00000027752.14|Lamc1|ENSMUSG00000026478.14|protein_coding	0	-	153221472	153332539	0	28	2808,100,159,200,115,150,145,138,80,206,157,179,143,154,246,189,222,113,190,123,137,99,118,189,167,131,305,659,	0,4737,7462,8589,9813,10120,11800,12812,14563,15526,20333,21395,22955,23707,24309,28016,28315,30118,30643,30923,31465,31690,32155,33030,36267,39154,43468,113206,	1	protein_coding	exon
chr1	153332630	153332631	m6AIP_SySy_peak_299b	0	-	chr1	153218921	153332786	ENSMUST00000027752.14|Lamc1|ENSMUSG00000026478.14|protein_coding	0	-	153221472	153332539	0	28	2808,100,159,200,115,150,145,138,80,206,157,179,143,154,246,189,222,113,190,123,137,99,118,189,167,131,305,659,	0,4737,7462,8589,9813,10120,11800,12812,14563,15526,20333,21395,22955,23707,24309,28016,28315,30118,30643,30923,31465,31690,32155,33030,36267,39154,43468,113206,	1	protein_coding	exon
chr1	153425309	153425310	m6AIP_SySy_peak_300	0	+	chr1	153425161	153452574	ENSMUST00000042373.11|Shcbp1l|ENSMUSG00000042708.12|protein_coding	0	+	153425223	153452464	0	10	425,150,215,87,219,106,154,251,123,362,	0,3398,8013,10601,10756,12363,20636,22562,23739,27051,	1	protein_coding	exon
chr1	153442541	153442542	m6AIP_SySy_peak_301	0	+	chr1	153425161	153452574	ENSMUST00000042373.11|Shcbp1l|ENSMUSG00000042708.12|protein_coding	0	+	153425223	153452464	0	10	425,150,215,87,219,106,154,251,123,362,	0,3398,8013,10601,10756,12363,20636,22562,23739,27051,	1	protein_coding	intron
chr1	153456209	153456210	m6AIP_abcam_peak_401	0	-	chr1	153455757	153487660	ENSMUST00000042141.11|Dhx9|ENSMUSG00000042699.11|protein_coding	0	-	153456068	153483850	0	28	996,201,116,230,128,162,112,161,153,74,95,214,101,157,83,142,192,78,162,90,137,47,149,116,118,141,133,128,	0,1773,2295,2502,3580,3800,4520,5224,6794,8582,8860,9097,9919,11274,13116,13842,15862,16468,16643,16914,17389,19905,22283,23108,25374,26984,27982,31775,	1	protein_coding	exon
chr1	153456726	153456727	m6AIP_abcam_peak_402	0	-	chr1	153455757	153487660	ENSMUST00000042141.11|Dhx9|ENSMUSG00000042699.11|protein_coding	0	-	153456068	153483850	0	28	996,201,116,230,128,162,112,161,153,74,95,214,101,157,83,142,192,78,162,90,137,47,149,116,118,141,133,128,	0,1773,2295,2502,3580,3800,4520,5224,6794,8582,8860,9097,9919,11274,13116,13842,15862,16468,16643,16914,17389,19905,22283,23108,25374,26984,27982,31775,	1	protein_coding	exon
chr1	153744114	153744115	m6AIP_SySy_peak_302	0	+	chr1	153740348	153745468	ENSMUST00000027748.7|Rgs16|ENSMUSG00000026475.7|protein_coding	0	+	153740468	153743855	0	5	164,111,62,167,1835,	0,514,1271,1614,3285,	1	protein_coding	exon
chr1	155202300	155202301	m6AIP_SySy_peak_303	0	+	chr1	155158714	155205659	ENSMUST00000027743.12|Stx6|ENSMUSG00000026470.14|protein_coding	0	+	155158892	155202016	0	8	213,170,95,63,126,107,95,3720,	0,15271,19139,29063,32714,34504,38626,43225,	1	protein_coding	exon
chr1	155241559	155241560	m6AIP_SySy_peak_304	0	-	chr1	155212470	155244444	ENSMUST00000186156.6|BC034090|ENSMUSG00000033722.9|protein_coding	0	-	155213519	155244229	0	10	1243,185,128,253,157,1538,144,64,902,259,	0,4911,5789,8864,10804,12440,19975,28265,28954,31715,	1	protein_coding	exon
chr1	155846925	155846926	m6AIP_SySy_peak_305	0	-	chr1	155844963	155973255	ENSMUST00000138762.7|Cep350|ENSMUSG00000033671.18|protein_coding	0	-	155848562	155962547	0	38	3764,123,147,405,1964,83,137,161,145,209,200,161,147,88,185,197,164,126,137,141,111,164,203,187,173,142,1061,122,662,147,114,114,614,160,112,44,86,407,	0,13059,15205,15472,16684,21076,23707,26945,30358,33946,40943,49630,52471,55822,56476,57623,61525,64240,65654,66172,66924,69752,70485,77350,79601,81450,83149,86544,87825,90851,95753,99135,108190,113597,114756,116180,117511,127885,	1	protein_coding	exon
chr1	155847320	155847321	m6AIP_SySy_peak_306	0	-	chr1	155844963	155973255	ENSMUST00000138762.7|Cep350|ENSMUSG00000033671.18|protein_coding	0	-	155848562	155962547	0	38	3764,123,147,405,1964,83,137,161,145,209,200,161,147,88,185,197,164,126,137,141,111,164,203,187,173,142,1061,122,662,147,114,114,614,160,112,44,86,407,	0,13059,15205,15472,16684,21076,23707,26945,30358,33946,40943,49630,52471,55822,56476,57623,61525,64240,65654,66172,66924,69752,70485,77350,79601,81450,83149,86544,87825,90851,95753,99135,108190,113597,114756,116180,117511,127885,	1	protein_coding	exon
chr1	155848185	155848186	m6AIP_SySy_peak_307a	0	-	chr1	155844963	155973255	ENSMUST00000138762.7|Cep350|ENSMUSG00000033671.18|protein_coding	0	-	155848562	155962547	0	38	3764,123,147,405,1964,83,137,161,145,209,200,161,147,88,185,197,164,126,137,141,111,164,203,187,173,142,1061,122,662,147,114,114,614,160,112,44,86,407,	0,13059,15205,15472,16684,21076,23707,26945,30358,33946,40943,49630,52471,55822,56476,57623,61525,64240,65654,66172,66924,69752,70485,77350,79601,81450,83149,86544,87825,90851,95753,99135,108190,113597,114756,116180,117511,127885,	1	protein_coding	exon
chr1	155848340	155848341	m6AIP_SySy_peak_307b	0	-	chr1	155844963	155973255	ENSMUST00000138762.7|Cep350|ENSMUSG00000033671.18|protein_coding	0	-	155848562	155962547	0	38	3764,123,147,405,1964,83,137,161,145,209,200,161,147,88,185,197,164,126,137,141,111,164,203,187,173,142,1061,122,662,147,114,114,614,160,112,44,86,407,	0,13059,15205,15472,16684,21076,23707,26945,30358,33946,40943,49630,52471,55822,56476,57623,61525,64240,65654,66172,66924,69752,70485,77350,79601,81450,83149,86544,87825,90851,95753,99135,108190,113597,114756,116180,117511,127885,	1	protein_coding	exon
chr1	155862481	155862482	m6AIP_SySy_peak_308	0	-	chr1	155844963	155973255	ENSMUST00000138762.7|Cep350|ENSMUSG00000033671.18|protein_coding	0	-	155848562	155962547	0	38	3764,123,147,405,1964,83,137,161,145,209,200,161,147,88,185,197,164,126,137,141,111,164,203,187,173,142,1061,122,662,147,114,114,614,160,112,44,86,407,	0,13059,15205,15472,16684,21076,23707,26945,30358,33946,40943,49630,52471,55822,56476,57623,61525,64240,65654,66172,66924,69752,70485,77350,79601,81450,83149,86544,87825,90851,95753,99135,108190,113597,114756,116180,117511,127885,	1	protein_coding	exon
chr1	155910417	155910418	m6AIP_abcam_peak_407	0	-	chr1	155844963	155973255	ENSMUST00000138762.7|Cep350|ENSMUSG00000033671.18|protein_coding	0	-	155848562	155962547	0	38	3764,123,147,405,1964,83,137,161,145,209,200,161,147,88,185,197,164,126,137,141,111,164,203,187,173,142,1061,122,662,147,114,114,614,160,112,44,86,407,	0,13059,15205,15472,16684,21076,23707,26945,30358,33946,40943,49630,52471,55822,56476,57623,61525,64240,65654,66172,66924,69752,70485,77350,79601,81450,83149,86544,87825,90851,95753,99135,108190,113597,114756,116180,117511,127885,	1	protein_coding	intron
chr1	155928781	155928782	m6AIP_SySy_peak_309	0	-	chr1	155844963	155973255	ENSMUST00000138762.7|Cep350|ENSMUSG00000033671.18|protein_coding	0	-	155848562	155962547	0	38	3764,123,147,405,1964,83,137,161,145,209,200,161,147,88,185,197,164,126,137,141,111,164,203,187,173,142,1061,122,662,147,114,114,614,160,112,44,86,407,	0,13059,15205,15472,16684,21076,23707,26945,30358,33946,40943,49630,52471,55822,56476,57623,61525,64240,65654,66172,66924,69752,70485,77350,79601,81450,83149,86544,87825,90851,95753,99135,108190,113597,114756,116180,117511,127885,	1	protein_coding	exon
chr1	155929046	155929047	m6AIP_abcam_peak_409	0	-	chr1	155844963	155973255	ENSMUST00000138762.7|Cep350|ENSMUSG00000033671.18|protein_coding	0	-	155848562	155962547	0	38	3764,123,147,405,1964,83,137,161,145,209,200,161,147,88,185,197,164,126,137,141,111,164,203,187,173,142,1061,122,662,147,114,114,614,160,112,44,86,407,	0,13059,15205,15472,16684,21076,23707,26945,30358,33946,40943,49630,52471,55822,56476,57623,61525,64240,65654,66172,66924,69752,70485,77350,79601,81450,83149,86544,87825,90851,95753,99135,108190,113597,114756,116180,117511,127885,	1	protein_coding	exon
chr1	155932870	155932871	m6AIP_abcam_peak_410	0	-	chr1	155844963	155973255	ENSMUST00000138762.7|Cep350|ENSMUSG00000033671.18|protein_coding	0	-	155848562	155962547	0	38	3764,123,147,405,1964,83,137,161,145,209,200,161,147,88,185,197,164,126,137,141,111,164,203,187,173,142,1061,122,662,147,114,114,614,160,112,44,86,407,	0,13059,15205,15472,16684,21076,23707,26945,30358,33946,40943,49630,52471,55822,56476,57623,61525,64240,65654,66172,66924,69752,70485,77350,79601,81450,83149,86544,87825,90851,95753,99135,108190,113597,114756,116180,117511,127885,	1	protein_coding	exon
chr1	155933226	155933227	m6AIP_SySy_peak_310	0	-	chr1	155844963	155973255	ENSMUST00000138762.7|Cep350|ENSMUSG00000033671.18|protein_coding	0	-	155848562	155962547	0	38	3764,123,147,405,1964,83,137,161,145,209,200,161,147,88,185,197,164,126,137,141,111,164,203,187,173,142,1061,122,662,147,114,114,614,160,112,44,86,407,	0,13059,15205,15472,16684,21076,23707,26945,30358,33946,40943,49630,52471,55822,56476,57623,61525,64240,65654,66172,66924,69752,70485,77350,79601,81450,83149,86544,87825,90851,95753,99135,108190,113597,114756,116180,117511,127885,	1	protein_coding	exon
chr1	155953259	155953260	m6AIP_SySy_peak_311a	0	-	chr1	155844963	155973255	ENSMUST00000138762.7|Cep350|ENSMUSG00000033671.18|protein_coding	0	-	155848562	155962547	0	38	3764,123,147,405,1964,83,137,161,145,209,200,161,147,88,185,197,164,126,137,141,111,164,203,187,173,142,1061,122,662,147,114,114,614,160,112,44,86,407,	0,13059,15205,15472,16684,21076,23707,26945,30358,33946,40943,49630,52471,55822,56476,57623,61525,64240,65654,66172,66924,69752,70485,77350,79601,81450,83149,86544,87825,90851,95753,99135,108190,113597,114756,116180,117511,127885,	1	protein_coding	exon
chr1	155953456	155953457	m6AIP_SySy_peak_311b	0	-	chr1	155844963	155973255	ENSMUST00000138762.7|Cep350|ENSMUSG00000033671.18|protein_coding	0	-	155848562	155962547	0	38	3764,123,147,405,1964,83,137,161,145,209,200,161,147,88,185,197,164,126,137,141,111,164,203,187,173,142,1061,122,662,147,114,114,614,160,112,44,86,407,	0,13059,15205,15472,16684,21076,23707,26945,30358,33946,40943,49630,52471,55822,56476,57623,61525,64240,65654,66172,66924,69752,70485,77350,79601,81450,83149,86544,87825,90851,95753,99135,108190,113597,114756,116180,117511,127885,	1	protein_coding	exon
chr1	156007212	156007213	m6AIP_SySy_peak_312	0	-	chr1	156004613	156036427	ENSMUST00000097527.9|Tor1aip1|ENSMUSG00000026466.16|protein_coding	0	-	156006924	156036235	0	10	3096,57,69,42,81,39,45,60,75,670,	0,8704,12897,13604,17686,18535,25773,26800,29112,31144,	1	protein_coding	exon
chr1	156044185	156044186	m6AIP_abcam_peak_414	0	+	chr1	156035402	156068861	ENSMUST00000111757.9|Tor1aip2|ENSMUSG00000050565.16|protein_coding	0	+	156059520	156065458	0	7	706,60,330,177,582,102,4161,	0,5672,15891,24008,26185,28190,29298,	1	protein_coding	intron
chr1	156051658	156051659	m6AIP_SySy_peak_313a	0	+	chr1	156035402	156068861	ENSMUST00000111757.9|Tor1aip2|ENSMUSG00000050565.16|protein_coding	0	+	156059520	156065458	0	7	706,60,330,177,582,102,4161,	0,5672,15891,24008,26185,28190,29298,	1	protein_coding	intron
chr1	156051949	156051950	m6AIP_SySy_peak_313b	0	+	chr1	156035402	156068861	ENSMUST00000111757.9|Tor1aip2|ENSMUSG00000050565.16|protein_coding	0	+	156059520	156065458	0	7	706,60,330,177,582,102,4161,	0,5672,15891,24008,26185,28190,29298,	1	protein_coding	intron
chr1	156065069	156065070	m6AIP_SySy_peak_314a	0	+	chr1	156035402	156068861	ENSMUST00000111757.9|Tor1aip2|ENSMUSG00000050565.16|protein_coding	0	+	156059520	156065458	0	7	706,60,330,177,582,102,4161,	0,5672,15891,24008,26185,28190,29298,	1	protein_coding	exon
chr1	156065352	156065353	m6AIP_SySy_peak_314b	0	+	chr1	156035402	156068861	ENSMUST00000111757.9|Tor1aip2|ENSMUSG00000050565.16|protein_coding	0	+	156059520	156065458	0	7	706,60,330,177,582,102,4161,	0,5672,15891,24008,26185,28190,29298,	1	protein_coding	exon
chr1	156065745	156065746	m6AIP_SySy_peak_314c	0	+	chr1	156035402	156068861	ENSMUST00000111757.9|Tor1aip2|ENSMUSG00000050565.16|protein_coding	0	+	156059520	156065458	0	7	706,60,330,177,582,102,4161,	0,5672,15891,24008,26185,28190,29298,	1	protein_coding	exon
chr1	156066011	156066012	m6AIP_SySy_peak_314d	0	+	chr1	156035402	156068861	ENSMUST00000111757.9|Tor1aip2|ENSMUSG00000050565.16|protein_coding	0	+	156059520	156065458	0	7	706,60,330,177,582,102,4161,	0,5672,15891,24008,26185,28190,29298,	1	protein_coding	exon
chr1	156560593	156560594	m6AIP_abcam_peak_419	0	+	chr1	156559048	156642716	ENSMUST00000027888.12|Abl2|ENSMUSG00000026596.13|protein_coding	0	+	156559048	156642716	0	12	157,63,171,296,273,85,178,185,153,90,174,1724,	0,61790,63436,66239,70804,72296,74031,74704,76016,77769,81390,81944,	1	protein_coding	intron
chr1	156641726	156641727	m6AIP_SySy_peak_315a	0	+	chr1	156559048	156642716	ENSMUST00000027888.12|Abl2|ENSMUSG00000026596.13|protein_coding	0	+	156559048	156642716	0	12	157,63,171,296,273,85,178,185,153,90,174,1724,	0,61790,63436,66239,70804,72296,74031,74704,76016,77769,81390,81944,	1	protein_coding	exon
chr1	156642069	156642070	m6AIP_SySy_peak_315b	0	+	chr1	156559048	156642716	ENSMUST00000027888.12|Abl2|ENSMUSG00000026596.13|protein_coding	0	+	156559048	156642716	0	12	157,63,171,296,273,85,178,185,153,90,174,1724,	0,61790,63436,66239,70804,72296,74031,74704,76016,77769,81390,81944,	1	protein_coding	exon
chr1	156642300	156642301	m6AIP_SySy_peak_316a	0	+	chr1	156559048	156642716	ENSMUST00000027888.12|Abl2|ENSMUSG00000026596.13|protein_coding	0	+	156559048	156642716	0	12	157,63,171,296,273,85,178,185,153,90,174,1724,	0,61790,63436,66239,70804,72296,74031,74704,76016,77769,81390,81944,	1	protein_coding	exon
chr1	156642597	156642598	m6AIP_SySy_peak_316b	0	+	chr1	156559048	156642716	ENSMUST00000027888.12|Abl2|ENSMUSG00000026596.13|protein_coding	0	+	156559048	156642716	0	12	157,63,171,296,273,85,178,185,153,90,174,1724,	0,61790,63436,66239,70804,72296,74031,74704,76016,77769,81390,81944,	1	protein_coding	exon
chr1	156655140	156655141	m6AIP_SySy_peak_317	0	-	chr1	156653616	156674356	ENSMUST00000079625.10|Tor3a|ENSMUSG00000060519.11|protein_coding	0	-	156655692	156674305	0	6	2327,125,179,266,117,271,	0,2855,12982,15754,19913,20469,	1	protein_coding	exon
chr1	156661318	156661319	m6AIP_abcam_peak_424	0	-	chr1	156653616	156674356	ENSMUST00000079625.10|Tor3a|ENSMUSG00000060519.11|protein_coding	0	-	156655692	156674305	0	6	2327,125,179,266,117,271,	0,2855,12982,15754,19913,20469,	1	protein_coding	intron
chr1	156681403	156681404	m6AIP_SySy_peak_318	0	-	chr1	156678531	156719072	ENSMUST00000122424.7|Fam20b|ENSMUSG00000033557.17|protein_coding	0	-	156681410	156706044	0	9	3111,60,192,172,110,87,500,93,207,	0,7659,8824,11945,20195,23867,27136,38356,40334,	1	protein_coding	exon
chr1	156705787	156705788	m6AIP_SySy_peak_319a	0	-	chr1	156678531	156719072	ENSMUST00000122424.7|Fam20b|ENSMUSG00000033557.17|protein_coding	0	-	156681410	156706044	0	9	3111,60,192,172,110,87,500,93,207,	0,7659,8824,11945,20195,23867,27136,38356,40334,	1	protein_coding	exon
chr1	156705919	156705920	m6AIP_SySy_peak_319b	0	-	chr1	156678531	156719072	ENSMUST00000122424.7|Fam20b|ENSMUSG00000033557.17|protein_coding	0	-	156681410	156706044	0	9	3111,60,192,172,110,87,500,93,207,	0,7659,8824,11945,20195,23867,27136,38356,40334,	1	protein_coding	exon
chr1	157279590	157279591	m6AIP_abcam_peak_426	0	-	chr1	157135181	157412595	ENSMUST00000078308.12|Rasal2|ENSMUSG00000070565.11|protein_coding	0	-	157140710	157411938	0	18	5694,88,203,135,862,200,202,237,145,145,555,99,154,110,107,124,128,859,	0,11008,12448,14591,21724,23477,25943,28521,29425,38961,40481,42464,43917,57565,94857,151549,163955,276555,	1	protein_coding	intron
chr1	157388972	157388973	m6AIP_abcam_peak_427	0	-	chr1	157135181	157412595	ENSMUST00000078308.12|Rasal2|ENSMUSG00000070565.11|protein_coding	0	-	157140710	157411938	0	18	5694,88,203,135,862,200,202,237,145,145,555,99,154,110,107,124,128,859,	0,11008,12448,14591,21724,23477,25943,28521,29425,38961,40481,42464,43917,57565,94857,151549,163955,276555,	1	protein_coding	intron
chr1	159245034	159245035	m6AIP_abcam_peak_428	0	+	chr1	159232325	159347640	ENSMUST00000076894.10|Cop1|ENSMUSG00000040782.12|protein_coding	0	+	159232437	159344838	0	20	525,60,98,77,120,69,60,77,58,115,136,144,109,82,117,118,125,161,45,2820,	0,7236,12263,16876,17697,20222,34431,35783,45763,52222,56579,74247,76084,76557,87398,92591,94751,96276,110481,112495,	1	protein_coding	intron
chr1	159329921	159329922	m6AIP_abcam_peak_429a	0	+	chr1	159232325	159347640	ENSMUST00000076894.10|Cop1|ENSMUSG00000040782.12|protein_coding	0	+	159232437	159344838	0	20	525,60,98,77,120,69,60,77,58,115,136,144,109,82,117,118,125,161,45,2820,	0,7236,12263,16876,17697,20222,34431,35783,45763,52222,56579,74247,76084,76557,87398,92591,94751,96276,110481,112495,	1	protein_coding	intron
chr1	159330023	159330024	m6AIP_abcam_peak_429b	0	+	chr1	159232325	159347640	ENSMUST00000076894.10|Cop1|ENSMUSG00000040782.12|protein_coding	0	+	159232437	159344838	0	20	525,60,98,77,120,69,60,77,58,115,136,144,109,82,117,118,125,161,45,2820,	0,7236,12263,16876,17697,20222,34431,35783,45763,52222,56579,74247,76084,76557,87398,92591,94751,96276,110481,112495,	1	protein_coding	intron
chr1	160927514	160927515	m6AIP_abcam_peak_431	0	+	chr1	160906417	160974978	ENSMUST00000161609.7|Rc3h1|ENSMUSG00000040423.11|protein_coding	0	+	160930113	160967797	0	20	282,381,121,240,176,201,133,119,113,282,215,368,165,153,214,91,133,171,116,7332,	0,23546,31694,33577,34401,36110,40116,41889,43804,44423,45197,48366,49397,52983,55853,57061,57290,58532,59255,61229,	1	protein_coding	intron
chr1	161019616	161019617	m6AIP_SySy_peak_320a	0	-	chr1	161002921	161034849	ENSMUST00000162226.8|Zbtb37|ENSMUSG00000043467.19|protein_coding	0	-	161019920	161032733	0	5	17485,100,960,197,72,	0,26720,28883,31166,31856,	1	protein_coding	exon
chr1	161019859	161019860	m6AIP_SySy_peak_320b	0	-	chr1	161002921	161034849	ENSMUST00000162226.8|Zbtb37|ENSMUSG00000043467.19|protein_coding	0	-	161019920	161032733	0	5	17485,100,960,197,72,	0,26720,28883,31166,31856,	1	protein_coding	exon
chr1	161032028	161032029	m6AIP_SySy_peak_321	0	-	chr1	161002921	161034849	ENSMUST00000162226.8|Zbtb37|ENSMUSG00000043467.19|protein_coding	0	-	161019920	161032733	0	5	17485,100,960,197,72,	0,26720,28883,31166,31856,	1	protein_coding	exon
chr1	161032347	161032348	m6AIP_SySy_peak_322a	0	-	chr1	161002921	161034849	ENSMUST00000162226.8|Zbtb37|ENSMUSG00000043467.19|protein_coding	0	-	161019920	161032733	0	5	17485,100,960,197,72,	0,26720,28883,31166,31856,	1	protein_coding	exon
chr1	161032536	161032537	m6AIP_SySy_peak_322b	0	-	chr1	161002921	161034849	ENSMUST00000162226.8|Zbtb37|ENSMUSG00000043467.19|protein_coding	0	-	161019920	161032733	0	5	17485,100,960,197,72,	0,26720,28883,31166,31856,	1	protein_coding	exon
chr1	161032669	161032670	m6AIP_SySy_peak_322c	0	-	chr1	161002921	161034849	ENSMUST00000162226.8|Zbtb37|ENSMUSG00000043467.19|protein_coding	0	-	161019920	161032733	0	5	17485,100,960,197,72,	0,26720,28883,31166,31856,	1	protein_coding	exon
chr1	161034194	161034195	m6AIP_SySy_peak_323	0	-	chr1	161002921	161034849	ENSMUST00000162226.8|Zbtb37|ENSMUSG00000043467.19|protein_coding	0	-	161019920	161032733	0	5	17485,100,960,197,72,	0,26720,28883,31166,31856,	1	protein_coding	exon
chr1	161070120	161070121	m6AIP_SySy_peak_324	0	-	chr1	161040600	161070658	ENSMUST00000035430.3|Dars2|ENSMUSG00000026709.10|protein_coding	0	-	161041715	161070116	0	17	1330,76,111,219,153,63,108,180,70,107,47,124,96,102,67,100,666,	0,3012,4358,4657,6176,9337,10730,13340,15860,16846,19444,20135,22181,22646,24624,28479,29392,	1	protein_coding	exon
chr1	161071215	161071216	m6AIP_SySy_peak_325	0	+	chr1	161070766	161086338	ENSMUST00000111618.7|Cenpl|ENSMUSG00000026708.16|protein_coding	0	+	161074759	161086059	0	6	590,86,174,252,543,351,	0,2112,3990,7462,12141,15221,	1	protein_coding	exon
chr1	161078366	161078367	m6AIP_SySy_peak_326	0	+	chr1	161070766	161086338	ENSMUST00000111618.7|Cenpl|ENSMUSG00000026708.16|protein_coding	0	+	161074759	161086059	0	6	590,86,174,252,543,351,	0,2112,3990,7462,12141,15221,	1	protein_coding	exon
chr1	161083133	161083134	m6AIP_SySy_peak_327	0	+	chr1	161070766	161086338	ENSMUST00000111618.7|Cenpl|ENSMUSG00000026708.16|protein_coding	0	+	161074759	161086059	0	6	590,86,174,252,543,351,	0,2112,3990,7462,12141,15221,	1	protein_coding	exon
chr1	161086085	161086086	m6AIP_SySy_peak_328	0	+	chr1	161070766	161086338	ENSMUST00000111618.7|Cenpl|ENSMUSG00000026708.16|protein_coding	0	+	161074759	161086059	0	6	590,86,174,252,543,351,	0,2112,3990,7462,12141,15221,	1	protein_coding	exon
chr1	161109404	161109405	m6AIP_SySy_peak_329	0	-	chr1	161088374	161131511	ENSMUST00000111611.7|Klhl20|ENSMUSG00000026705.16|protein_coding	0	-	161090426	161130396	0	12	2137,107,209,134,144,184,116,95,159,574,64,149,	0,5306,7154,9888,10767,13076,14604,17026,18332,20847,42014,42988,	1	protein_coding	exon
chr1	161818460	161818461	m6AIP_SySy_peak_330a	0	-	chr1	161816113	161876682	ENSMUST00000048377.10|Suco|ENSMUSG00000040297.12|protein_coding	0	-	161818365	161876372	0	24	2696,56,92,155,105,88,1158,91,69,66,92,56,21,106,108,68,137,124,151,138,155,111,112,372,	0,4281,11543,12042,13122,17302,17922,21605,22640,27888,28675,29189,29446,31091,32528,36161,36697,37601,40707,41230,43236,46078,47800,60197,	1	protein_coding	exon
chr1	161818597	161818598	m6AIP_SySy_peak_330b	0	-	chr1	161816113	161876682	ENSMUST00000048377.10|Suco|ENSMUSG00000040297.12|protein_coding	0	-	161818365	161876372	0	24	2696,56,92,155,105,88,1158,91,69,66,92,56,21,106,108,68,137,124,151,138,155,111,112,372,	0,4281,11543,12042,13122,17302,17922,21605,22640,27888,28675,29189,29446,31091,32528,36161,36697,37601,40707,41230,43236,46078,47800,60197,	1	protein_coding	exon
chr1	161834242	161834243	m6AIP_SySy_peak_331	0	-	chr1	161816113	161876682	ENSMUST00000048377.10|Suco|ENSMUSG00000040297.12|protein_coding	0	-	161818365	161876372	0	24	2696,56,92,155,105,88,1158,91,69,66,92,56,21,106,108,68,137,124,151,138,155,111,112,372,	0,4281,11543,12042,13122,17302,17922,21605,22640,27888,28675,29189,29446,31091,32528,36161,36697,37601,40707,41230,43236,46078,47800,60197,	1	protein_coding	exon
chr1	161834896	161834897	m6AIP_SySy_peak_332	0	-	chr1	161816113	161876682	ENSMUST00000048377.10|Suco|ENSMUSG00000040297.12|protein_coding	0	-	161818365	161876372	0	24	2696,56,92,155,105,88,1158,91,69,66,92,56,21,106,108,68,137,124,151,138,155,111,112,372,	0,4281,11543,12042,13122,17302,17922,21605,22640,27888,28675,29189,29446,31091,32528,36161,36697,37601,40707,41230,43236,46078,47800,60197,	1	protein_coding	exon
chr1	162534200	162534201	m6AIP_SySy_peak_333	0	-	chr1	162532126	162548551	ENSMUST00000028017.15|Eef1aknmt|ENSMUSG00000026694.19|protein_coding	0	-	162534275	162548256	0	8	2424,132,213,168,196,200,760,448,	0,3715,4992,6705,10131,12059,13641,15977,	1	protein_coding	exon
chr1	162545906	162545907	m6AIP_SySy_peak_334	0	-	chr1	162532126	162548551	ENSMUST00000028017.15|Eef1aknmt|ENSMUSG00000026694.19|protein_coding	0	-	162534275	162548256	0	8	2424,132,213,168,196,200,760,448,	0,3715,4992,6705,10131,12059,13641,15977,	1	protein_coding	exon
chr1	162673179	162673180	m6AIP_abcam_peak_440a	0	-	chr1	162670726	162740556	ENSMUST00000182660.7|Prrc2c|ENSMUSG00000040225.15|protein_coding	0	-	162673401	162724815	0	35	2930,237,127,104,219,108,232,137,113,204,202,102,93,252,189,86,841,155,209,2253,208,259,158,547,54,145,88,134,83,221,126,110,178,166,232,	0,4878,5964,6628,7283,8773,9099,10033,10494,11591,13328,17389,20414,21646,22009,25551,26706,28152,31455,33642,37039,38126,38802,39556,42577,43516,44665,44859,45552,47963,49754,50703,52383,53977,69598,	1	protein_coding	exon
chr1	162673317	162673318	m6AIP_abcam_peak_440b	0	-	chr1	162670726	162740556	ENSMUST00000182660.7|Prrc2c|ENSMUSG00000040225.15|protein_coding	0	-	162673401	162724815	0	35	2930,237,127,104,219,108,232,137,113,204,202,102,93,252,189,86,841,155,209,2253,208,259,158,547,54,145,88,134,83,221,126,110,178,166,232,	0,4878,5964,6628,7283,8773,9099,10033,10494,11591,13328,17389,20414,21646,22009,25551,26706,28152,31455,33642,37039,38126,38802,39556,42577,43516,44665,44859,45552,47963,49754,50703,52383,53977,69598,	1	protein_coding	exon
chr1	162673530	162673531	m6AIP_abcam_peak_441	0	-	chr1	162670726	162740556	ENSMUST00000182660.7|Prrc2c|ENSMUSG00000040225.15|protein_coding	0	-	162673401	162724815	0	35	2930,237,127,104,219,108,232,137,113,204,202,102,93,252,189,86,841,155,209,2253,208,259,158,547,54,145,88,134,83,221,126,110,178,166,232,	0,4878,5964,6628,7283,8773,9099,10033,10494,11591,13328,17389,20414,21646,22009,25551,26706,28152,31455,33642,37039,38126,38802,39556,42577,43516,44665,44859,45552,47963,49754,50703,52383,53977,69598,	1	protein_coding	exon
chr1	162692230	162692231	m6AIP_SySy_peak_335	0	-	chr1	162670726	162740556	ENSMUST00000182660.7|Prrc2c|ENSMUSG00000040225.15|protein_coding	0	-	162673401	162724815	0	35	2930,237,127,104,219,108,232,137,113,204,202,102,93,252,189,86,841,155,209,2253,208,259,158,547,54,145,88,134,83,221,126,110,178,166,232,	0,4878,5964,6628,7283,8773,9099,10033,10494,11591,13328,17389,20414,21646,22009,25551,26706,28152,31455,33642,37039,38126,38802,39556,42577,43516,44665,44859,45552,47963,49754,50703,52383,53977,69598,	1	protein_coding	intron
chr1	162695295	162695296	m6AIP_abcam_peak_442	0	-	chr1	162670726	162740556	ENSMUST00000182660.7|Prrc2c|ENSMUSG00000040225.15|protein_coding	0	-	162673401	162724815	0	35	2930,237,127,104,219,108,232,137,113,204,202,102,93,252,189,86,841,155,209,2253,208,259,158,547,54,145,88,134,83,221,126,110,178,166,232,	0,4878,5964,6628,7283,8773,9099,10033,10494,11591,13328,17389,20414,21646,22009,25551,26706,28152,31455,33642,37039,38126,38802,39556,42577,43516,44665,44859,45552,47963,49754,50703,52383,53977,69598,	1	protein_coding	intron
chr1	162705359	162705360	m6AIP_abcam_peak_443a	0	-	chr1	162670726	162740556	ENSMUST00000182660.7|Prrc2c|ENSMUSG00000040225.15|protein_coding	0	-	162673401	162724815	0	35	2930,237,127,104,219,108,232,137,113,204,202,102,93,252,189,86,841,155,209,2253,208,259,158,547,54,145,88,134,83,221,126,110,178,166,232,	0,4878,5964,6628,7283,8773,9099,10033,10494,11591,13328,17389,20414,21646,22009,25551,26706,28152,31455,33642,37039,38126,38802,39556,42577,43516,44665,44859,45552,47963,49754,50703,52383,53977,69598,	1	protein_coding	exon
chr1	162705598	162705599	m6AIP_abcam_peak_443b	0	-	chr1	162670726	162740556	ENSMUST00000182660.7|Prrc2c|ENSMUSG00000040225.15|protein_coding	0	-	162673401	162724815	0	35	2930,237,127,104,219,108,232,137,113,204,202,102,93,252,189,86,841,155,209,2253,208,259,158,547,54,145,88,134,83,221,126,110,178,166,232,	0,4878,5964,6628,7283,8773,9099,10033,10494,11591,13328,17389,20414,21646,22009,25551,26706,28152,31455,33642,37039,38126,38802,39556,42577,43516,44665,44859,45552,47963,49754,50703,52383,53977,69598,	1	protein_coding	exon
chr1	162706434	162706435	m6AIP_SySy_peak_336	0	-	chr1	162670726	162740556	ENSMUST00000182660.7|Prrc2c|ENSMUSG00000040225.15|protein_coding	0	-	162673401	162724815	0	35	2930,237,127,104,219,108,232,137,113,204,202,102,93,252,189,86,841,155,209,2253,208,259,158,547,54,145,88,134,83,221,126,110,178,166,232,	0,4878,5964,6628,7283,8773,9099,10033,10494,11591,13328,17389,20414,21646,22009,25551,26706,28152,31455,33642,37039,38126,38802,39556,42577,43516,44665,44859,45552,47963,49754,50703,52383,53977,69598,	1	protein_coding	exon
chr1	162707968	162707969	m6AIP_SySy_peak_337	0	-	chr1	162670726	162740556	ENSMUST00000182660.7|Prrc2c|ENSMUSG00000040225.15|protein_coding	0	-	162673401	162724815	0	35	2930,237,127,104,219,108,232,137,113,204,202,102,93,252,189,86,841,155,209,2253,208,259,158,547,54,145,88,134,83,221,126,110,178,166,232,	0,4878,5964,6628,7283,8773,9099,10033,10494,11591,13328,17389,20414,21646,22009,25551,26706,28152,31455,33642,37039,38126,38802,39556,42577,43516,44665,44859,45552,47963,49754,50703,52383,53977,69598,	1	protein_coding	exon
chr1	162710453	162710454	m6AIP_abcam_peak_444a	0	-	chr1	162670726	162740556	ENSMUST00000182660.7|Prrc2c|ENSMUSG00000040225.15|protein_coding	0	-	162673401	162724815	0	35	2930,237,127,104,219,108,232,137,113,204,202,102,93,252,189,86,841,155,209,2253,208,259,158,547,54,145,88,134,83,221,126,110,178,166,232,	0,4878,5964,6628,7283,8773,9099,10033,10494,11591,13328,17389,20414,21646,22009,25551,26706,28152,31455,33642,37039,38126,38802,39556,42577,43516,44665,44859,45552,47963,49754,50703,52383,53977,69598,	1	protein_coding	exon
chr1	162710668	162710669	m6AIP_abcam_peak_444b	0	-	chr1	162670726	162740556	ENSMUST00000182660.7|Prrc2c|ENSMUSG00000040225.15|protein_coding	0	-	162673401	162724815	0	35	2930,237,127,104,219,108,232,137,113,204,202,102,93,252,189,86,841,155,209,2253,208,259,158,547,54,145,88,134,83,221,126,110,178,166,232,	0,4878,5964,6628,7283,8773,9099,10033,10494,11591,13328,17389,20414,21646,22009,25551,26706,28152,31455,33642,37039,38126,38802,39556,42577,43516,44665,44859,45552,47963,49754,50703,52383,53977,69598,	1	protein_coding	exon
chr1	163386324	163386325	m6AIP_SySy_peak_338	0	-	chr1	163384907	163403669	ENSMUST00000045138.5|Gorab|ENSMUSG00000040124.5|protein_coding	0	-	163386252	163403583	0	5	1790,141,102,358,147,	0,7502,9683,11904,18615,	1	protein_coding	exon
chr1	163943007	163943008	m6AIP_abcam_peak_446	0	+	chr1	163929764	163955126	ENSMUST00000027876.10|Scyl3|ENSMUSG00000026584.14|protein_coding	0	+	163933528	163953438	0	14	422,215,186,114,57,103,112,78,140,185,172,159,680,1745,	0,3714,4867,6653,8975,10116,11342,14059,15031,16399,19377,20803,22172,23617,	1	protein_coding	intron
chr1	163944461	163944462	m6AIP_abcam_peak_447	0	+	chr1	163929764	163955126	ENSMUST00000027876.10|Scyl3|ENSMUSG00000026584.14|protein_coding	0	+	163933528	163953438	0	14	422,215,186,114,57,103,112,78,140,185,172,159,680,1745,	0,3714,4867,6653,8975,10116,11342,14059,15031,16399,19377,20803,22172,23617,	1	protein_coding	intron
chr1	163952350	163952351	m6AIP_SySy_peak_339a	0	+	chr1	163929764	163955126	ENSMUST00000027876.10|Scyl3|ENSMUSG00000026584.14|protein_coding	0	+	163933528	163953438	0	14	422,215,186,114,57,103,112,78,140,185,172,159,680,1745,	0,3714,4867,6653,8975,10116,11342,14059,15031,16399,19377,20803,22172,23617,	1	protein_coding	exon
chr1	163952512	163952513	m6AIP_SySy_peak_339b	0	+	chr1	163929764	163955126	ENSMUST00000027876.10|Scyl3|ENSMUSG00000026584.14|protein_coding	0	+	163933528	163953438	0	14	422,215,186,114,57,103,112,78,140,185,172,159,680,1745,	0,3714,4867,6653,8975,10116,11342,14059,15031,16399,19377,20803,22172,23617,	1	protein_coding	exon
chr1	163953570	163953571	m6AIP_SySy_peak_340	0	+	chr1	163929764	163955126	ENSMUST00000027876.10|Scyl3|ENSMUSG00000026584.14|protein_coding	0	+	163933528	163953438	0	14	422,215,186,114,57,103,112,78,140,185,172,159,680,1745,	0,3714,4867,6653,8975,10116,11342,14059,15031,16399,19377,20803,22172,23617,	1	protein_coding	exon
chr1	163996626	163996627	m6AIP_SySy_peak_341a	0	+	chr1	163994888	163997243	ENSMUST00000045694.13|Mettl18|ENSMUSG00000041396.13|protein_coding	0	+	163996111	163997200	0	2	183,1330,	0,1025,	1	protein_coding	exon
chr1	163996778	163996779	m6AIP_SySy_peak_341b	0	+	chr1	163994888	163997243	ENSMUST00000045694.13|Mettl18|ENSMUSG00000041396.13|protein_coding	0	+	163996111	163997200	0	2	183,1330,	0,1025,	1	protein_coding	exon
chr1	163996961	163996962	m6AIP_SySy_peak_341c	0	+	chr1	163994888	163997243	ENSMUST00000045694.13|Mettl18|ENSMUSG00000041396.13|protein_coding	0	+	163996111	163997200	0	2	183,1330,	0,1025,	1	protein_coding	exon
chr1	164249183	164249184	m6AIP_SySy_peak_342	0	+	chr1	164249045	164265385	ENSMUST00000044021.11|Slc19a2|ENSMUSG00000040918.12|protein_coding	0	+	164249252	164263518	0	6	411,603,226,193,142,1996,	0,7701,11746,13001,13574,14344,	1	protein_coding	exon
chr1	164438396	164438397	m6AIP_SySy_peak_343	0	-	chr1	164437108	164458355	ENSMUST00000027863.12|Atp1b1|ENSMUSG00000026576.12|protein_coding	0	-	164438275	164457857	0	6	1431,84,185,156,129,595,	0,2190,4348,6086,16380,20652,	1	protein_coding	exon
chr1	165215672	165215673	m6AIP_SySy_peak_346	0	-	chr1	165212285	165236943	ENSMUST00000043235.7|Tiprl|ENSMUSG00000040843.10|protein_coding	0	-	165215739	165236833	0	7	3595,63,96,132,100,180,214,	0,5497,7813,10243,15219,15982,24444,	1	protein_coding	exon
chr1	165310883	165310884	m6AIP_SySy_peak_347	0	+	chr1	165295788	165321797	ENSMUST00000178700.7|Gpr161|ENSMUSG00000040836.15|protein_coding	0	+	165295881	165321701	0	6	100,415,725,105,120,362,	0,10389,14480,21451,22960,25647,	1	protein_coding	exon
chr1	165321644	165321645	m6AIP_SySy_peak_348	0	+	chr1	165295788	165321797	ENSMUST00000178700.7|Gpr161|ENSMUSG00000040836.15|protein_coding	0	+	165295881	165321701	0	6	100,415,725,105,120,362,	0,10389,14480,21451,22960,25647,	1	protein_coding	exon
chr1	165396737	165396738	m6AIP_abcam_peak_451	0	-	chr1	165328697	165460465	ENSMUST00000027856.12|Dcaf6|ENSMUSG00000026571.12|protein_coding	0	-	165329938	165460227	0	19	1306,106,89,157,139,397,69,116,118,258,120,94,215,136,114,186,93,62,335,	0,4591,8047,9490,11187,22186,22774,23263,28731,59960,61716,63441,70956,82766,91413,94158,95604,100556,131433,	1	protein_coding	intron
chr1	165592481	165592482	m6AIP_SySy_peak_349a	0	-	chr1	165592239	165634529	ENSMUST00000111435.8|Mpzl1|ENSMUSG00000026566.15|protein_coding	0	-	165593575	165634393	0	6	1438,106,133,214,167,227,	0,9510,12370,13369,16198,42063,	1	protein_coding	exon
chr1	165592583	165592584	m6AIP_SySy_peak_349b	0	-	chr1	165592239	165634529	ENSMUST00000111435.8|Mpzl1|ENSMUSG00000026566.15|protein_coding	0	-	165593575	165634393	0	6	1438,106,133,214,167,227,	0,9510,12370,13369,16198,42063,	1	protein_coding	exon
chr1	165593459	165593460	m6AIP_SySy_peak_350	0	-	chr1	165592239	165634529	ENSMUST00000111435.8|Mpzl1|ENSMUSG00000026566.15|protein_coding	0	-	165593575	165634393	0	6	1438,106,133,214,167,227,	0,9510,12370,13369,16198,42063,	1	protein_coding	exon
chr1	165875255	165875256	m6AIP_SySy_peak_351a	0	-	chr1	165865153	166002678	ENSMUST00000160260.8|Pou2f1|ENSMUSG00000026565.18|protein_coding	0	-	165875737	166002622	0	17	10895,89,346,72,106,180,146,142,174,95,127,189,123,54,101,66,117,	0,11823,14976,17893,26656,29751,31283,32471,36986,41531,43726,46134,48073,49956,51768,66508,137408,	1	protein_coding	exon
chr1	165875453	165875454	m6AIP_SySy_peak_351b	0	-	chr1	165865153	166002678	ENSMUST00000160260.8|Pou2f1|ENSMUSG00000026565.18|protein_coding	0	-	165875737	166002622	0	17	10895,89,346,72,106,180,146,142,174,95,127,189,123,54,101,66,117,	0,11823,14976,17893,26656,29751,31283,32471,36986,41531,43726,46134,48073,49956,51768,66508,137408,	1	protein_coding	exon
chr1	165959753	165959754	m6AIP_abcam_peak_453	0	-	chr1	165865153	166002678	ENSMUST00000160260.8|Pou2f1|ENSMUSG00000026565.18|protein_coding	0	-	165875737	166002622	0	17	10895,89,346,72,106,180,146,142,174,95,127,189,123,54,101,66,117,	0,11823,14976,17893,26656,29751,31283,32471,36986,41531,43726,46134,48073,49956,51768,66508,137408,	1	protein_coding	intron
chr1	166098486	166098487	m6AIP_SySy_peak_352	0	-	chr1	166098147	166127922	ENSMUST00000192369.5|Dusp27|ENSMUSG00000026564.9|protein_coding	0	-	166098624	166127179	0	6	3239,218,232,95,130,131,	0,9825,11904,13883,28922,29644,	1	protein_coding	exon
chr1	166098643	166098644	m6AIP_abcam_peak_454b	0	-	chr1	166098147	166127922	ENSMUST00000192369.5|Dusp27|ENSMUSG00000026564.9|protein_coding	0	-	166098624	166127179	0	6	3239,218,232,95,130,131,	0,9825,11904,13883,28922,29644,	1	protein_coding	exon
chr1	166098831	166098832	m6AIP_abcam_peak_454c	0	-	chr1	166098147	166127922	ENSMUST00000192369.5|Dusp27|ENSMUSG00000026564.9|protein_coding	0	-	166098624	166127179	0	6	3239,218,232,95,130,131,	0,9825,11904,13883,28922,29644,	1	protein_coding	exon
chr1	166099492	166099493	m6AIP_abcam_peak_455	0	-	chr1	166098147	166127922	ENSMUST00000192369.5|Dusp27|ENSMUSG00000026564.9|protein_coding	0	-	166098624	166127179	0	6	3239,218,232,95,130,131,	0,9825,11904,13883,28922,29644,	1	protein_coding	exon
chr1	166100251	166100252	m6AIP_abcam_peak_456a	0	-	chr1	166098147	166127922	ENSMUST00000192369.5|Dusp27|ENSMUSG00000026564.9|protein_coding	0	-	166098624	166127179	0	6	3239,218,232,95,130,131,	0,9825,11904,13883,28922,29644,	1	protein_coding	exon
chr1	166100372	166100373	m6AIP_abcam_peak_456b	0	-	chr1	166098147	166127922	ENSMUST00000192369.5|Dusp27|ENSMUSG00000026564.9|protein_coding	0	-	166098624	166127179	0	6	3239,218,232,95,130,131,	0,9825,11904,13883,28922,29644,	1	protein_coding	exon
chr1	166100792	166100793	m6AIP_abcam_peak_457	0	-	chr1	166098147	166127922	ENSMUST00000192369.5|Dusp27|ENSMUSG00000026564.9|protein_coding	0	-	166098624	166127179	0	6	3239,218,232,95,130,131,	0,9825,11904,13883,28922,29644,	1	protein_coding	exon
chr1	166126832	166126833	m6AIP_abcam_peak_458	0	-	chr1	166098147	166127922	ENSMUST00000192369.5|Dusp27|ENSMUSG00000026564.9|protein_coding	0	-	166098624	166127179	0	6	3239,218,232,95,130,131,	0,9825,11904,13883,28922,29644,	1	protein_coding	intron
chr1	166165441	166165442	m6AIP_SySy_peak_353a	0	+	chr1	166130237	166166510	ENSMUST00000060833.13|Gpa33|ENSMUSG00000000544.14|protein_coding	0	+	166130561	166165279	0	7	367,155,217,156,120,136,1364,	0,16401,22330,27275,33535,34342,34909,	1	protein_coding	exon
chr1	166165569	166165570	m6AIP_SySy_peak_353b	0	+	chr1	166130237	166166510	ENSMUST00000060833.13|Gpa33|ENSMUSG00000000544.14|protein_coding	0	+	166130561	166165279	0	7	367,155,217,156,120,136,1364,	0,16401,22330,27275,33535,34342,34909,	1	protein_coding	exon
chr1	166165933	166165934	m6AIP_SySy_peak_354a	0	+	chr1	166130237	166166510	ENSMUST00000060833.13|Gpa33|ENSMUSG00000000544.14|protein_coding	0	+	166130561	166165279	0	7	367,155,217,156,120,136,1364,	0,16401,22330,27275,33535,34342,34909,	1	protein_coding	exon
chr1	166166233	166166234	m6AIP_SySy_peak_354b	0	+	chr1	166130237	166166510	ENSMUST00000060833.13|Gpa33|ENSMUSG00000000544.14|protein_coding	0	+	166130561	166165279	0	7	367,155,217,156,120,136,1364,	0,16401,22330,27275,33535,34342,34909,	1	protein_coding	exon
chr1	166399084	166399085	m6AIP_SySy_peak_355	0	-	chr1	166393613	166409828	ENSMUST00000169324.7|Pogk|ENSMUSG00000040596.15|protein_coding	0	-	166398699	166409761	0	5	6552,99,127,134,122,	0,8252,9884,14785,16093,	1	protein_coding	exon
chr1	167226213	167226214	m6AIP_SySy_peak_356	0	-	chr1	167222882	167285320	ENSMUST00000053686.8|Uck2|ENSMUSG00000026558.13|protein_coding	0	-	167226381	167284874	0	7	3639,49,98,143,97,160,545,	0,4849,7010,11809,13720,14606,61893,	1	protein_coding	exon
chr1	167284933	167284934	m6AIP_SySy_peak_357	0	-	chr1	167222882	167285320	ENSMUST00000053686.8|Uck2|ENSMUSG00000026558.13|protein_coding	0	-	167226381	167284874	0	7	3639,49,98,143,97,160,545,	0,4849,7010,11809,13720,14606,61893,	1	protein_coding	exon
chr1	169498269	169498270	m6AIP_SySy_peak_358	0	-	chr1	169497933	169531464	ENSMUST00000111368.7|Nuf2|ENSMUSG00000026683.14|protein_coding	0	-	169498788	169525434	0	14	987,136,176,141,138,63,97,74,98,62,77,75,138,143,	0,6531,8048,9310,12466,14233,15511,16978,18627,24437,24921,25970,27378,33388,	1	protein_coding	exon
chr1	170960803	170960804	m6AIP_SySy_peak_359	0	-	chr1	170958616	170976127	ENSMUST00000027966.13|Fcgr2b|ENSMUSG00000026656.15|protein_coding	0	-	170961013	170976003	0	8	2484,38,141,123,255,255,21,227,	0,2579,4708,7085,7829,9363,10857,17284,	1	protein_coding	exon
chr1	170983041	170983042	m6AIP_abcam_peak_468	0	+	chr1	170981943	170986466	ENSMUST00000194503.1|Gm10522|ENSMUSG00000104340.1|lncRNA	0	+	170986466	170986466	0	3	118,229,816,	0,1790,3707,	1	ncRNA	intron
chr1	171238069	171238070	m6AIP_abcam_peak_469a	0	-	chr1	171234852	171247122	ENSMUST00000013737.12|Ndufs2|ENSMUSG00000013593.12|protein_coding	0	-	171235049	171247088	0	13	235,58,84,96,130,120,86,78,188,121,191,107,129,	0,420,1504,1753,2287,3092,3434,3662,3857,4421,6094,11238,12141,	1	protein_coding	intron
chr1	171238206	171238207	m6AIP_abcam_peak_469b	0	-	chr1	171234852	171247122	ENSMUST00000013737.12|Ndufs2|ENSMUSG00000013593.12|protein_coding	0	-	171235049	171247088	0	13	235,58,84,96,130,120,86,78,188,121,191,107,129,	0,420,1504,1753,2287,3092,3434,3662,3857,4421,6094,11238,12141,	1	protein_coding	intron
chr1	171341072	171341073	m6AIP_SySy_peak_362	0	+	chr1	171329144	171342331	ENSMUST00000111300.7|Dedd|ENSMUSG00000013973.12|protein_coding	0	+	171338315	171341204	0	6	382,33,389,108,147,1504,	0,2108,9107,9678,11048,11683,	1	protein_coding	exon
chr1	171342432	171342433	m6AIP_SySy_peak_363b	0	-	chr1	171342243	171345645	ENSMUST00000111295.7|Nit1|ENSMUSG00000013997.10|protein_coding	0	-	171342530	171345569	0	7	554,126,134,104,252,87,78,	0,1194,1450,1820,2044,2670,3324,	1	protein_coding	exon
chr1	171418241	171418242	m6AIP_SySy_peak_364a	0	+	chr1	171411312	171419142	ENSMUST00000161241.7|Usf1|ENSMUSG00000026641.13|protein_coding	0	+	171414521	171418121	0	10	128,93,50,116,102,196,88,59,224,1111,	0,3124,4192,4402,4822,5497,5929,6160,6328,6719,	1	protein_coding	exon
chr1	171418520	171418521	m6AIP_SySy_peak_364b	0	+	chr1	171411312	171419142	ENSMUST00000161241.7|Usf1|ENSMUSG00000026641.13|protein_coding	0	+	171414521	171418121	0	10	128,93,50,116,102,196,88,59,224,1111,	0,3124,4192,4402,4822,5497,5929,6160,6328,6719,	1	protein_coding	exon
chr1	171463694	171463695	m6AIP_SySy_peak_365	0	+	chr1	171437534	171464603	ENSMUST00000043839.4|F11r|ENSMUSG00000038235.4|protein_coding	0	+	171437640	171463094	0	10	167,69,108,147,206,103,108,13,52,1545,	0,22828,23003,23294,23666,24028,24270,25068,25354,25524,	1	protein_coding	exon
chr1	171503969	171503970	m6AIP_SySy_peak_366	0	+	chr1	171503477	171504750	ENSMUST00000081527.1|Alyref2|ENSMUSG00000060244.1|protein_coding	0	+	171503656	171504313	0	1	1273,	0,	1	protein_coding	exon
chr1	172004678	172004679	m6AIP_SySy_peak_367	0	-	chr1	172004428	172027295	ENSMUST00000111264.7|Vangl2|ENSMUSG00000026556.15|protein_coding	0	-	172004601	172013153	0	9	434,232,136,137,120,608,121,263,298,	0,1661,3482,4078,4370,5012,8399,8654,22569,	1	protein_coding	exon
chr1	172066535	172066536	m6AIP_SySy_peak_368	0	-	chr1	172066012	172082795	ENSMUST00000003550.10|Ncstn|ENSMUSG00000003458.12|protein_coding	0	-	172066673	172082682	0	17	784,213,155,88,96,103,173,78,105,153,110,151,146,122,124,105,195,	0,1318,1776,2173,2549,2749,3963,5238,5452,6108,6453,6764,8260,8902,9392,15199,16588,	1	protein_coding	exon
chr1	172172433	172172434	m6AIP_SySy_peak_369a	0	+	chr1	172148177	172196389	ENSMUST00000074144.10|Dcaf8|ENSMUSG00000026554.15|protein_coding	0	+	172165866	172194672	0	13	1144,71,653,141,95,111,73,58,108,131,120,117,1834,	0,17670,24151,25765,27305,31729,38118,38677,39175,40761,44340,45607,46378,	1	protein_coding	exon
chr1	172172553	172172554	m6AIP_SySy_peak_369b	0	+	chr1	172148177	172196389	ENSMUST00000074144.10|Dcaf8|ENSMUSG00000026554.15|protein_coding	0	+	172165866	172194672	0	13	1144,71,653,141,95,111,73,58,108,131,120,117,1834,	0,17670,24151,25765,27305,31729,38118,38677,39175,40761,44340,45607,46378,	1	protein_coding	exon
chr1	172172726	172172727	m6AIP_SySy_peak_369c	0	+	chr1	172148177	172196389	ENSMUST00000074144.10|Dcaf8|ENSMUSG00000026554.15|protein_coding	0	+	172165866	172194672	0	13	1144,71,653,141,95,111,73,58,108,131,120,117,1834,	0,17670,24151,25765,27305,31729,38118,38677,39175,40761,44340,45607,46378,	1	protein_coding	exon
chr1	172172793	172172794	m6AIP_SySy_peak_369d	0	+	chr1	172148177	172196389	ENSMUST00000074144.10|Dcaf8|ENSMUSG00000026554.15|protein_coding	0	+	172165866	172194672	0	13	1144,71,653,141,95,111,73,58,108,131,120,117,1834,	0,17670,24151,25765,27305,31729,38118,38677,39175,40761,44340,45607,46378,	1	protein_coding	exon
chr1	172376793	172376794	m6AIP_SySy_peak_370	0	+	chr1	172376545	172384099	ENSMUST00000052455.3|Pigm|ENSMUSG00000050229.3|protein_coding	0	+	172376698	172377970	0	1	7554,	0,	1	protein_coding	exon
chr1	172377683	172377684	m6AIP_SySy_peak_371	0	+	chr1	172376545	172384099	ENSMUST00000052455.3|Pigm|ENSMUSG00000050229.3|protein_coding	0	+	172376698	172377970	0	1	7554,	0,	1	protein_coding	exon
chr1	172378055	172378056	m6AIP_SySy_peak_372	0	+	chr1	172376545	172384099	ENSMUST00000052455.3|Pigm|ENSMUSG00000050229.3|protein_coding	0	+	172376698	172377970	0	1	7554,	0,	1	protein_coding	exon
chr1	173465365	173465366	m6AIP_abcam_peak_481	0	+	chr1	173350878	173466040	ENSMUST00000147604.7|Aim2|ENSMUSG00000037860.15|protein_coding	0	+	173455353	173465018	0	12	95,71,99,116,140,121,90,282,152,414,189,1070,	0,43084,68578,69692,76880,101949,103345,104455,108819,111028,112980,114092,	1	protein_coding	exon
chr1	174502741	174502742	m6AIP_SySy_peak_373	0	+	chr1	174501824	174822729	ENSMUST00000030039.12|Fmn2|ENSMUSG00000028354.13|protein_coding	0	+	174502045	174821245	0	18	1767,167,148,56,1571,145,88,62,92,130,147,60,121,93,52,150,82,1511,	0,35220,80091,91236,106557,110682,145281,164818,192362,192607,193761,196944,197731,218020,242430,289433,318129,319394,	1	protein_coding	exon
chr1	174503460	174503461	m6AIP_SySy_peak_374	0	+	chr1	174501824	174822729	ENSMUST00000030039.12|Fmn2|ENSMUSG00000028354.13|protein_coding	0	+	174502045	174821245	0	18	1767,167,148,56,1571,145,88,62,92,130,147,60,121,93,52,150,82,1511,	0,35220,80091,91236,106557,110682,145281,164818,192362,192607,193761,196944,197731,218020,242430,289433,318129,319394,	1	protein_coding	exon
chr1	174608588	174608589	m6AIP_SySy_peak_375	0	+	chr1	174501824	174822729	ENSMUST00000030039.12|Fmn2|ENSMUSG00000028354.13|protein_coding	0	+	174502045	174821245	0	18	1767,167,148,56,1571,145,88,62,92,130,147,60,121,93,52,150,82,1511,	0,35220,80091,91236,106557,110682,145281,164818,192362,192607,193761,196944,197731,218020,242430,289433,318129,319394,	1	protein_coding	exon
chr1	174608826	174608827	m6AIP_abcam_peak_484	0	+	chr1	174501824	174822729	ENSMUST00000030039.12|Fmn2|ENSMUSG00000028354.13|protein_coding	0	+	174502045	174821245	0	18	1767,167,148,56,1571,145,88,62,92,130,147,60,121,93,52,150,82,1511,	0,35220,80091,91236,106557,110682,145281,164818,192362,192607,193761,196944,197731,218020,242430,289433,318129,319394,	1	protein_coding	exon
chr1	175687798	175687799	m6AIP_abcam_peak_485	0	-	chr1	175662420	175692776	ENSMUST00000027809.7|Opn3|ENSMUSG00000026525.9|protein_coding	0	-	175662890	175692536	0	4	734,252,320,607,	0,1106,2889,29749,	1	protein_coding	intron
chr1	175687798	175687799	m6AIP_abcam_peak_485	0	-	chr1	175682236	175692630	ENSMUST00000104984.3|Chml|ENSMUSG00000078185.3|protein_coding	0	-	175686487	175688353	0	2	6444,461,	0,9933,	1	protein_coding	exon
chr1	175900955	175900956	m6AIP_abcam_peak_486	0	+	chr1	175880580	175913489	ENSMUST00000039725.11|Exo1|ENSMUSG00000039748.11|protein_coding	0	+	175882907	175908565	0	15	276,69,174,120,124,138,213,188,94,226,244,574,102,194,5060,	0,551,2314,6109,6997,8143,11353,12293,13160,15547,18808,20299,23755,25215,27849,	1	protein_coding	exon
chr1	176755282	176755283	m6AIP_SySy_peak_376	0	-	chr1	176733662	176793609	ENSMUST00000194727.5|Cep170|ENSMUSG00000057335.11|protein_coding	0	-	176735679	176793609	0	19	2319,52,94,89,171,178,235,1818,121,150,294,158,477,135,160,59,79,90,105,	0,3181,3865,5418,6256,8808,16263,21503,24734,27688,35570,36050,40771,46598,48588,48834,54804,58873,59842,	1	protein_coding	exon
chr1	176755639	176755640	m6AIP_abcam_peak_487	0	-	chr1	176733662	176793609	ENSMUST00000194727.5|Cep170|ENSMUSG00000057335.11|protein_coding	0	-	176735679	176793609	0	19	2319,52,94,89,171,178,235,1818,121,150,294,158,477,135,160,59,79,90,105,	0,3181,3865,5418,6256,8808,16263,21503,24734,27688,35570,36050,40771,46598,48588,48834,54804,58873,59842,	1	protein_coding	exon
chr1	176756195	176756196	m6AIP_abcam_peak_488a	0	-	chr1	176733662	176793609	ENSMUST00000194727.5|Cep170|ENSMUSG00000057335.11|protein_coding	0	-	176735679	176793609	0	19	2319,52,94,89,171,178,235,1818,121,150,294,158,477,135,160,59,79,90,105,	0,3181,3865,5418,6256,8808,16263,21503,24734,27688,35570,36050,40771,46598,48588,48834,54804,58873,59842,	1	protein_coding	exon
chr1	176756346	176756347	m6AIP_abcam_peak_488b	0	-	chr1	176733662	176793609	ENSMUST00000194727.5|Cep170|ENSMUSG00000057335.11|protein_coding	0	-	176735679	176793609	0	19	2319,52,94,89,171,178,235,1818,121,150,294,158,477,135,160,59,79,90,105,	0,3181,3865,5418,6256,8808,16263,21503,24734,27688,35570,36050,40771,46598,48588,48834,54804,58873,59842,	1	protein_coding	exon
chr1	176756495	176756496	m6AIP_abcam_peak_488c	0	-	chr1	176733662	176793609	ENSMUST00000194727.5|Cep170|ENSMUSG00000057335.11|protein_coding	0	-	176735679	176793609	0	19	2319,52,94,89,171,178,235,1818,121,150,294,158,477,135,160,59,79,90,105,	0,3181,3865,5418,6256,8808,16263,21503,24734,27688,35570,36050,40771,46598,48588,48834,54804,58873,59842,	1	protein_coding	exon
chr1	176756547	176756548	m6AIP_abcam_peak_488d	0	-	chr1	176733662	176793609	ENSMUST00000194727.5|Cep170|ENSMUSG00000057335.11|protein_coding	0	-	176735679	176793609	0	19	2319,52,94,89,171,178,235,1818,121,150,294,158,477,135,160,59,79,90,105,	0,3181,3865,5418,6256,8808,16263,21503,24734,27688,35570,36050,40771,46598,48588,48834,54804,58873,59842,	1	protein_coding	exon
chr1	176756650	176756651	m6AIP_abcam_peak_488e	0	-	chr1	176733662	176793609	ENSMUST00000194727.5|Cep170|ENSMUSG00000057335.11|protein_coding	0	-	176735679	176793609	0	19	2319,52,94,89,171,178,235,1818,121,150,294,158,477,135,160,59,79,90,105,	0,3181,3865,5418,6256,8808,16263,21503,24734,27688,35570,36050,40771,46598,48588,48834,54804,58873,59842,	1	protein_coding	exon
chr1	176774710	176774711	m6AIP_abcam_peak_489	0	-	chr1	176733662	176793609	ENSMUST00000194727.5|Cep170|ENSMUSG00000057335.11|protein_coding	0	-	176735679	176793609	0	19	2319,52,94,89,171,178,235,1818,121,150,294,158,477,135,160,59,79,90,105,	0,3181,3865,5418,6256,8808,16263,21503,24734,27688,35570,36050,40771,46598,48588,48834,54804,58873,59842,	1	protein_coding	exon
chr1	177447387	177447388	m6AIP_SySy_peak_377a	0	+	chr1	177444294	177450764	ENSMUST00000094276.4|Zbtb18|ENSMUSG00000063659.11|protein_coding	0	+	177444809	177448671	0	2	528,3676,	0,2794,	1	protein_coding	exon
chr1	177447653	177447654	m6AIP_SySy_peak_377b	0	+	chr1	177444294	177450764	ENSMUST00000094276.4|Zbtb18|ENSMUSG00000063659.11|protein_coding	0	+	177444809	177448671	0	2	528,3676,	0,2794,	1	protein_coding	exon
chr1	177448062	177448063	m6AIP_SySy_peak_378	0	+	chr1	177444294	177450764	ENSMUST00000094276.4|Zbtb18|ENSMUSG00000063659.11|protein_coding	0	+	177444809	177448671	0	2	528,3676,	0,2794,	1	protein_coding	exon
chr1	177448408	177448409	m6AIP_SySy_peak_379a	0	+	chr1	177444294	177450764	ENSMUST00000094276.4|Zbtb18|ENSMUSG00000063659.11|protein_coding	0	+	177444809	177448671	0	2	528,3676,	0,2794,	1	protein_coding	exon
chr1	177448473	177448474	m6AIP_SySy_peak_379b	0	+	chr1	177444294	177450764	ENSMUST00000094276.4|Zbtb18|ENSMUSG00000063659.11|protein_coding	0	+	177444809	177448671	0	2	528,3676,	0,2794,	1	protein_coding	exon
chr1	177448570	177448571	m6AIP_SySy_peak_379c	0	+	chr1	177444294	177450764	ENSMUST00000094276.4|Zbtb18|ENSMUSG00000063659.11|protein_coding	0	+	177444809	177448671	0	2	528,3676,	0,2794,	1	protein_coding	exon
chr1	177764120	177764121	m6AIP_SySy_peak_380	0	-	chr1	177762961	177796511	ENSMUST00000016105.8|Adss|ENSMUSG00000015961.8|protein_coding	0	-	177764244	177796394	0	13	1336,150,98,125,155,127,82,108,67,51,69,103,300,	0,4693,6963,8179,9110,10613,12619,13495,13851,19881,21087,21934,33250,	1	protein_coding	exon
chr1	177774538	177774539	m6AIP_abcam_peak_493a	0	-	chr1	177762961	177796511	ENSMUST00000016105.8|Adss|ENSMUSG00000015961.8|protein_coding	0	-	177764244	177796394	0	13	1336,150,98,125,155,127,82,108,67,51,69,103,300,	0,4693,6963,8179,9110,10613,12619,13495,13851,19881,21087,21934,33250,	1	protein_coding	intron
chr1	177774715	177774716	m6AIP_abcam_peak_493b	0	-	chr1	177762961	177796511	ENSMUST00000016105.8|Adss|ENSMUSG00000015961.8|protein_coding	0	-	177764244	177796394	0	13	1336,150,98,125,155,127,82,108,67,51,69,103,300,	0,4693,6963,8179,9110,10613,12619,13495,13851,19881,21087,21934,33250,	1	protein_coding	intron
chr1	178194786	178194787	m6AIP_abcam_peak_494	0	+	chr1	178187531	178257301	ENSMUST00000027783.13|Desi2|ENSMUSG00000026502.13|protein_coding	0	+	178187915	178249468	0	5	426,73,94,142,8067,	0,50380,55080,56809,61703,	1	protein_coding	intron
chr1	178330299	178330300	m6AIP_abcam_peak_495	0	-	chr1	178324342	178337797	ENSMUST00000037748.8|Hnrnpu|ENSMUSG00000039630.10|protein_coding	0	-	178329353	178337571	0	14	5065,72,182,255,169,129,120,264,113,100,140,74,112,845,	0,5525,5822,6249,6750,7006,7492,7750,8654,9204,9544,11539,11704,12610,	1	protein_coding	exon
chr1	178336142	178336143	m6AIP_abcam_peak_496	0	-	chr1	178324342	178337797	ENSMUST00000037748.8|Hnrnpu|ENSMUSG00000039630.10|protein_coding	0	-	178329353	178337571	0	14	5065,72,182,255,169,129,120,264,113,100,140,74,112,845,	0,5525,5822,6249,6750,7006,7492,7750,8654,9204,9544,11539,11704,12610,	1	protein_coding	exon
chr1	178337504	178337505	m6AIP_SySy_peak_381	0	-	chr1	178324342	178337797	ENSMUST00000037748.8|Hnrnpu|ENSMUSG00000039630.10|protein_coding	0	-	178329353	178337571	0	14	5065,72,182,255,169,129,120,264,113,100,140,74,112,845,	0,5525,5822,6249,6750,7006,7492,7750,8654,9204,9544,11539,11704,12610,	1	protein_coding	exon
chr1	179266857	179266858	m6AIP_abcam_peak_497	0	-	chr1	178951959	179518034	ENSMUST00000128302.7|Smyd3|ENSMUSG00000055067.15|protein_coding	0	-	178957460	179517951	0	12	5603,109,175,88,111,103,68,137,58,108,64,247,	0,20228,91777,98331,134364,140906,142375,453323,458447,459718,471395,565828,	1	protein_coding	intron
chr1	179298217	179298218	m6AIP_abcam_peak_498a	0	-	chr1	178951959	179518034	ENSMUST00000128302.7|Smyd3|ENSMUSG00000055067.15|protein_coding	0	-	178957460	179517951	0	12	5603,109,175,88,111,103,68,137,58,108,64,247,	0,20228,91777,98331,134364,140906,142375,453323,458447,459718,471395,565828,	1	protein_coding	intron
chr1	179298530	179298531	m6AIP_abcam_peak_498b	0	-	chr1	178951959	179518034	ENSMUST00000128302.7|Smyd3|ENSMUSG00000055067.15|protein_coding	0	-	178957460	179517951	0	12	5603,109,175,88,111,103,68,137,58,108,64,247,	0,20228,91777,98331,134364,140906,142375,453323,458447,459718,471395,565828,	1	protein_coding	intron
chr1	179298704	179298705	m6AIP_abcam_peak_498c	0	-	chr1	178951959	179518034	ENSMUST00000128302.7|Smyd3|ENSMUSG00000055067.15|protein_coding	0	-	178957460	179517951	0	12	5603,109,175,88,111,103,68,137,58,108,64,247,	0,20228,91777,98331,134364,140906,142375,453323,458447,459718,471395,565828,	1	protein_coding	intron
chr1	179317115	179317116	m6AIP_abcam_peak_499	0	-	chr1	178951959	179518034	ENSMUST00000128302.7|Smyd3|ENSMUSG00000055067.15|protein_coding	0	-	178957460	179517951	0	12	5603,109,175,88,111,103,68,137,58,108,64,247,	0,20228,91777,98331,134364,140906,142375,453323,458447,459718,471395,565828,	1	protein_coding	intron
chr1	179517557	179517558	m6AIP_abcam_peak_500	0	-	chr1	178951959	179518034	ENSMUST00000128302.7|Smyd3|ENSMUSG00000055067.15|protein_coding	0	-	178957460	179517951	0	12	5603,109,175,88,111,103,68,137,58,108,64,247,	0,20228,91777,98331,134364,140906,142375,453323,458447,459718,471395,565828,	1	protein_coding	intron
chr1	179546060	179546061	m6AIP_SySy_peak_382	0	-	chr1	179528054	179546267	ENSMUST00000027769.5|Tfb2m|ENSMUSG00000026492.11|protein_coding	0	-	179529176	179546131	0	8	1300,161,63,90,149,151,89,446,	0,3249,4010,5578,9644,14252,16843,17767,	1	protein_coding	exon
chr1	179610315	179610316	m6AIP_SySy_peak_383	0	+	chr1	179546369	179627478	ENSMUST00000040706.8|Cnst|ENSMUSG00000038949.8|protein_coding	0	+	179579389	179625204	0	11	247,431,182,31,87,115,22,97,881,136,2480,	0,32968,46315,55332,58149,58583,59878,60067,63416,76397,78629,	1	protein_coding	exon
chr1	179625138	179625139	m6AIP_SySy_peak_384	0	+	chr1	179546369	179627478	ENSMUST00000040706.8|Cnst|ENSMUSG00000038949.8|protein_coding	0	+	179579389	179625204	0	11	247,431,182,31,87,115,22,97,881,136,2480,	0,32968,46315,55332,58149,58583,59878,60067,63416,76397,78629,	1	protein_coding	exon
chr1	179752890	179752891	m6AIP_SySy_peak_385a	0	-	chr1	179744893	179803680	ENSMUST00000027768.13|Ahctf1|ENSMUSG00000026491.13|protein_coding	0	-	179746332	179799331	0	36	1635,77,134,1762,206,95,100,418,204,193,108,151,151,132,145,188,147,57,124,94,105,141,90,91,129,62,182,133,151,85,117,208,181,254,128,328,	0,2286,3663,7417,10555,13041,15368,17651,18576,20984,23401,24095,24415,25695,25905,30438,31114,32609,32806,34710,35962,36749,38053,39196,40114,41176,41801,42074,43295,44755,45405,47452,48749,50783,54317,58459,	1	protein_coding	exon
chr1	179752995	179752996	m6AIP_SySy_peak_385b	0	-	chr1	179744893	179803680	ENSMUST00000027768.13|Ahctf1|ENSMUSG00000026491.13|protein_coding	0	-	179746332	179799331	0	36	1635,77,134,1762,206,95,100,418,204,193,108,151,151,132,145,188,147,57,124,94,105,141,90,91,129,62,182,133,151,85,117,208,181,254,128,328,	0,2286,3663,7417,10555,13041,15368,17651,18576,20984,23401,24095,24415,25695,25905,30438,31114,32609,32806,34710,35962,36749,38053,39196,40114,41176,41801,42074,43295,44755,45405,47452,48749,50783,54317,58459,	1	protein_coding	exon
chr1	179753605	179753606	m6AIP_SySy_peak_386	0	-	chr1	179744893	179803680	ENSMUST00000027768.13|Ahctf1|ENSMUSG00000026491.13|protein_coding	0	-	179746332	179799331	0	36	1635,77,134,1762,206,95,100,418,204,193,108,151,151,132,145,188,147,57,124,94,105,141,90,91,129,62,182,133,151,85,117,208,181,254,128,328,	0,2286,3663,7417,10555,13041,15368,17651,18576,20984,23401,24095,24415,25695,25905,30438,31114,32609,32806,34710,35962,36749,38053,39196,40114,41176,41801,42074,43295,44755,45405,47452,48749,50783,54317,58459,	1	protein_coding	exon
chr1	179753906	179753907	m6AIP_SySy_peak_387	0	-	chr1	179744893	179803680	ENSMUST00000027768.13|Ahctf1|ENSMUSG00000026491.13|protein_coding	0	-	179746332	179799331	0	36	1635,77,134,1762,206,95,100,418,204,193,108,151,151,132,145,188,147,57,124,94,105,141,90,91,129,62,182,133,151,85,117,208,181,254,128,328,	0,2286,3663,7417,10555,13041,15368,17651,18576,20984,23401,24095,24415,25695,25905,30438,31114,32609,32806,34710,35962,36749,38053,39196,40114,41176,41801,42074,43295,44755,45405,47452,48749,50783,54317,58459,	1	protein_coding	exon
chr1	179757649	179757650	m6AIP_abcam_peak_506	0	-	chr1	179744893	179803680	ENSMUST00000027768.13|Ahctf1|ENSMUSG00000026491.13|protein_coding	0	-	179746332	179799331	0	36	1635,77,134,1762,206,95,100,418,204,193,108,151,151,132,145,188,147,57,124,94,105,141,90,91,129,62,182,133,151,85,117,208,181,254,128,328,	0,2286,3663,7417,10555,13041,15368,17651,18576,20984,23401,24095,24415,25695,25905,30438,31114,32609,32806,34710,35962,36749,38053,39196,40114,41176,41801,42074,43295,44755,45405,47452,48749,50783,54317,58459,	1	protein_coding	intron
chr1	179762830	179762831	m6AIP_SySy_peak_388	0	-	chr1	179744893	179803680	ENSMUST00000027768.13|Ahctf1|ENSMUSG00000026491.13|protein_coding	0	-	179746332	179799331	0	36	1635,77,134,1762,206,95,100,418,204,193,108,151,151,132,145,188,147,57,124,94,105,141,90,91,129,62,182,133,151,85,117,208,181,254,128,328,	0,2286,3663,7417,10555,13041,15368,17651,18576,20984,23401,24095,24415,25695,25905,30438,31114,32609,32806,34710,35962,36749,38053,39196,40114,41176,41801,42074,43295,44755,45405,47452,48749,50783,54317,58459,	1	protein_coding	exon
chr1	179795848	179795849	m6AIP_SySy_peak_389	0	-	chr1	179744893	179803680	ENSMUST00000027768.13|Ahctf1|ENSMUSG00000026491.13|protein_coding	0	-	179746332	179799331	0	36	1635,77,134,1762,206,95,100,418,204,193,108,151,151,132,145,188,147,57,124,94,105,141,90,91,129,62,182,133,151,85,117,208,181,254,128,328,	0,2286,3663,7417,10555,13041,15368,17651,18576,20984,23401,24095,24415,25695,25905,30438,31114,32609,32806,34710,35962,36749,38053,39196,40114,41176,41801,42074,43295,44755,45405,47452,48749,50783,54317,58459,	1	protein_coding	exon
chr1	179803449	179803450	m6AIP_SySy_peak_390	0	-	chr1	179744893	179803680	ENSMUST00000027768.13|Ahctf1|ENSMUSG00000026491.13|protein_coding	0	-	179746332	179799331	0	36	1635,77,134,1762,206,95,100,418,204,193,108,151,151,132,145,188,147,57,124,94,105,141,90,91,129,62,182,133,151,85,117,208,181,254,128,328,	0,2286,3663,7417,10555,13041,15368,17651,18576,20984,23401,24095,24415,25695,25905,30438,31114,32609,32806,34710,35962,36749,38053,39196,40114,41176,41801,42074,43295,44755,45405,47452,48749,50783,54317,58459,	1	protein_coding	exon
chr1	180052972	180052973	m6AIP_abcam_peak_508	0	+	chr1	179961109	180162166	ENSMUST00000212756.1|Cdc42bpa|ENSMUSG00000026490.18|protein_coding	0	+	179961109	180162166	0	38	178,92,84,96,149,94,201,249,80,167,123,134,243,111,248,106,125,106,149,92,77,48,39,84,106,137,140,82,217,63,594,98,85,124,118,118,158,132,	0,38252,70395,75719,78942,100680,103856,106041,108187,111235,113460,123262,132834,133271,139915,144937,148044,150154,150635,152913,156557,157626,162814,173187,175542,176620,177322,178613,180232,181167,183297,185835,188043,189025,190050,198496,200430,200925,	1	protein_coding	intron
chr1	180144555	180144556	m6AIP_SySy_peak_391	0	+	chr1	179961109	180162166	ENSMUST00000212756.1|Cdc42bpa|ENSMUSG00000026490.18|protein_coding	0	+	179961109	180162166	0	38	178,92,84,96,149,94,201,249,80,167,123,134,243,111,248,106,125,106,149,92,77,48,39,84,106,137,140,82,217,63,594,98,85,124,118,118,158,132,	0,38252,70395,75719,78942,100680,103856,106041,108187,111235,113460,123262,132834,133271,139915,144937,148044,150154,150635,152913,156557,157626,162814,173187,175542,176620,177322,178613,180232,181167,183297,185835,188043,189025,190050,198496,200430,200925,	1	protein_coding	exon
chr1	180746991	180746992	m6AIP_SySy_peak_393	0	+	chr1	180726042	180754204	ENSMUST00000027780.5|Acbd3|ENSMUSG00000026499.5|protein_coding	0	+	180726101	180752370	0	8	336,142,141,159,175,187,285,2046,	0,7123,8334,10649,12420,19028,20751,26116,	1	protein_coding	exon
chr1	180752199	180752200	m6AIP_SySy_peak_394a	0	+	chr1	180726042	180754204	ENSMUST00000027780.5|Acbd3|ENSMUSG00000026499.5|protein_coding	0	+	180726101	180752370	0	8	336,142,141,159,175,187,285,2046,	0,7123,8334,10649,12420,19028,20751,26116,	1	protein_coding	exon
chr1	180752515	180752516	m6AIP_SySy_peak_394b	0	+	chr1	180726042	180754204	ENSMUST00000027780.5|Acbd3|ENSMUSG00000026499.5|protein_coding	0	+	180726101	180752370	0	8	336,142,141,159,175,187,285,2046,	0,7123,8334,10649,12420,19028,20751,26116,	1	protein_coding	exon
chr1	180809460	180809461	m6AIP_abcam_peak_511	0	-	chr1	180800831	180813632	ENSMUST00000161308.7|H3f3a|ENSMUSG00000060743.12|protein_coding	0	-	180803076	180811926	0	4	2374,154,151,162,	0,9285,10967,12639,	1	protein_coding	intron
chr1	180862666	180862667	m6AIP_SySy_peak_395	0	+	chr1	180851126	180868113	ENSMUST00000038091.7|Sde2|ENSMUSG00000038806.7|protein_coding	0	+	180851172	180866293	0	7	166,118,112,170,121,484,2042,	0,4676,6996,8774,9971,11231,14945,	1	protein_coding	exon
chr1	180866172	180866173	m6AIP_SySy_peak_396	0	+	chr1	180851126	180868113	ENSMUST00000038091.7|Sde2|ENSMUSG00000038806.7|protein_coding	0	+	180851172	180866293	0	7	166,118,112,170,121,484,2042,	0,4676,6996,8774,9971,11231,14945,	1	protein_coding	exon
chr1	180893245	180893246	m6AIP_SySy_peak_399	0	+	chr1	180893107	180899103	ENSMUST00000085797.5|Lefty2|ENSMUSG00000066652.5|protein_coding	0	+	180893183	180897813	0	4	326,247,246,1654,	0,1027,1488,4342,	1	protein_coding	exon
chr1	180895764	180895765	m6AIP_abcam_peak_515a	0	+	chr1	180893107	180899103	ENSMUST00000085797.5|Lefty2|ENSMUSG00000066652.5|protein_coding	0	+	180893183	180897813	0	4	326,247,246,1654,	0,1027,1488,4342,	1	protein_coding	intron
chr1	180895933	180895934	m6AIP_abcam_peak_515b	0	+	chr1	180893107	180899103	ENSMUST00000085797.5|Lefty2|ENSMUSG00000066652.5|protein_coding	0	+	180893183	180897813	0	4	326,247,246,1654,	0,1027,1488,4342,	1	protein_coding	intron
chr1	180896108	180896109	m6AIP_abcam_peak_515c	0	+	chr1	180893107	180899103	ENSMUST00000085797.5|Lefty2|ENSMUSG00000066652.5|protein_coding	0	+	180893183	180897813	0	4	326,247,246,1654,	0,1027,1488,4342,	1	protein_coding	intron
chr1	180935573	180935574	m6AIP_abcam_peak_517	0	+	chr1	180935021	180938400	ENSMUST00000037361.8|Lefty1|ENSMUSG00000038793.8|protein_coding	0	+	180935109	180937975	0	4	338,247,246,789,	0,1525,1987,2590,	1	protein_coding	intron
chr1	181091025	181091026	m6AIP_SySy_peak_401	0	-	chr1	181087137	181144204	ENSMUST00000027797.8|Nvl|ENSMUSG00000026516.8|protein_coding	0	-	181093864	181144107	0	23	6772,71,89,77,107,100,120,63,105,219,250,145,118,102,135,77,133,273,58,97,53,74,154,	0,7846,9998,11989,14391,17934,19722,22022,25150,26945,30298,33217,36729,39800,42371,43256,43600,47654,49735,51933,52116,55188,56913,	1	protein_coding	exon
chr1	181091251	181091252	m6AIP_SySy_peak_402	0	-	chr1	181087137	181144204	ENSMUST00000027797.8|Nvl|ENSMUSG00000026516.8|protein_coding	0	-	181093864	181144107	0	23	6772,71,89,77,107,100,120,63,105,219,250,145,118,102,135,77,133,273,58,97,53,74,154,	0,7846,9998,11989,14391,17934,19722,22022,25150,26945,30298,33217,36729,39800,42371,43256,43600,47654,49735,51933,52116,55188,56913,	1	protein_coding	exon
chr1	181121961	181121962	m6AIP_abcam_peak_520	0	-	chr1	181087137	181144204	ENSMUST00000027797.8|Nvl|ENSMUSG00000026516.8|protein_coding	0	-	181093864	181144107	0	23	6772,71,89,77,107,100,120,63,105,219,250,145,118,102,135,77,133,273,58,97,53,74,154,	0,7846,9998,11989,14391,17934,19722,22022,25150,26945,30298,33217,36729,39800,42371,43256,43600,47654,49735,51933,52116,55188,56913,	1	protein_coding	intron
chr1	181152525	181152526	m6AIP_abcam_peak_522	0	+	chr1	181150930	181168994	ENSMUST00000134115.7|Cnih4|ENSMUSG00000062169.13|protein_coding	0	+	181150992	181166208	0	5	131,69,113,141,2814,	0,2804,4928,11144,15250,	1	protein_coding	intron
chr1	181177444	181177445	m6AIP_SySy_peak_403a	0	-	chr1	181173227	181212001	ENSMUST00000237749.1|Wdr26|ENSMUSG00000038733.14|protein_coding	0	-	181177805	181211701	0	14	4604,186,130,79,146,120,141,139,157,98,137,105,100,926,	0,8076,9541,10499,11023,12720,14378,18533,24347,25619,29796,35775,35985,37848,	1	protein_coding	exon
chr1	181177606	181177607	m6AIP_SySy_peak_403b	0	-	chr1	181173227	181212001	ENSMUST00000237749.1|Wdr26|ENSMUSG00000038733.14|protein_coding	0	-	181177805	181211701	0	14	4604,186,130,79,146,120,141,139,157,98,137,105,100,926,	0,8076,9541,10499,11023,12720,14378,18533,24347,25619,29796,35775,35985,37848,	1	protein_coding	exon
chr1	181831378	181831379	m6AIP_abcam_peak_524	0	-	chr1	181815334	181842379	ENSMUST00000005003.11|Lbr|ENSMUSG00000004880.11|protein_coding	0	-	181816857	181838542	0	14	1684,123,81,169,126,104,192,55,197,193,84,231,179,92,	0,1930,2154,3505,4529,5339,6101,10287,13377,16207,16814,20723,23043,26953,	1	protein_coding	intron
chr1	181905804	181905805	m6AIP_abcam_peak_526	0	-	chr1	181905512	182019661	ENSMUST00000078719.12|Enah|ENSMUSG00000022995.16|protein_coding	0	-	181905859	182019534	0	15	385,58,79,67,49,58,146,305,843,281,85,57,178,166,132,	0,874,2785,7794,11686,12745,12925,13812,16145,18047,25165,30147,50881,56241,114017,	1	protein_coding	exon
chr1	181917283	181917284	m6AIP_abcam_peak_527a	0	-	chr1	181905512	182019661	ENSMUST00000078719.12|Enah|ENSMUSG00000022995.16|protein_coding	0	-	181905859	182019534	0	15	385,58,79,67,49,58,146,305,843,281,85,57,178,166,132,	0,874,2785,7794,11686,12745,12925,13812,16145,18047,25165,30147,50881,56241,114017,	1	protein_coding	intron
chr1	181917406	181917407	m6AIP_abcam_peak_527b	0	-	chr1	181905512	182019661	ENSMUST00000078719.12|Enah|ENSMUSG00000022995.16|protein_coding	0	-	181905859	182019534	0	15	385,58,79,67,49,58,146,305,843,281,85,57,178,166,132,	0,874,2785,7794,11686,12745,12925,13812,16145,18047,25165,30147,50881,56241,114017,	1	protein_coding	intron
chr1	181923777	181923778	m6AIP_abcam_peak_528	0	-	chr1	181905512	182019661	ENSMUST00000078719.12|Enah|ENSMUSG00000022995.16|protein_coding	0	-	181905859	182019534	0	15	385,58,79,67,49,58,146,305,843,281,85,57,178,166,132,	0,874,2785,7794,11686,12745,12925,13812,16145,18047,25165,30147,50881,56241,114017,	1	protein_coding	exon
chr1	181928417	181928418	m6AIP_abcam_peak_529	0	-	chr1	181905512	182019661	ENSMUST00000078719.12|Enah|ENSMUSG00000022995.16|protein_coding	0	-	181905859	182019534	0	15	385,58,79,67,49,58,146,305,843,281,85,57,178,166,132,	0,874,2785,7794,11686,12745,12925,13812,16145,18047,25165,30147,50881,56241,114017,	1	protein_coding	intron
chr1	181972945	181972946	m6AIP_abcam_peak_530	0	-	chr1	181905512	182019661	ENSMUST00000078719.12|Enah|ENSMUSG00000022995.16|protein_coding	0	-	181905859	182019534	0	15	385,58,79,67,49,58,146,305,843,281,85,57,178,166,132,	0,874,2785,7794,11686,12745,12925,13812,16145,18047,25165,30147,50881,56241,114017,	1	protein_coding	intron
chr1	182316583	182316584	m6AIP_SySy_peak_407a	0	-	chr1	182313101	182341618	ENSMUST00000051431.9|Fbxo28|ENSMUSG00000047539.9|protein_coding	0	-	182316890	182341589	0	5	4184,196,139,110,296,	0,4708,13152,16772,28221,	1	protein_coding	exon
chr1	182316791	182316792	m6AIP_SySy_peak_407b	0	-	chr1	182313101	182341618	ENSMUST00000051431.9|Fbxo28|ENSMUSG00000047539.9|protein_coding	0	-	182316890	182341589	0	5	4184,196,139,110,296,	0,4708,13152,16772,28221,	1	protein_coding	exon
chr1	182317058	182317059	m6AIP_SySy_peak_407c	0	-	chr1	182313101	182341618	ENSMUST00000051431.9|Fbxo28|ENSMUSG00000047539.9|protein_coding	0	-	182316890	182341589	0	5	4184,196,139,110,296,	0,4708,13152,16772,28221,	1	protein_coding	exon
chr1	182461955	182461956	m6AIP_SySy_peak_408	0	+	chr1	182409171	182462432	ENSMUST00000117245.1|Trp53bp2|ENSMUSG00000026510.10|protein_coding	0	+	182409423	182461728	0	18	279,148,114,83,102,175,182,165,229,108,149,463,779,138,134,167,200,746,	0,19722,22387,26180,27726,31665,32450,32961,33461,35153,35489,37102,39229,43483,44526,46525,49588,52515,	1	protein_coding	exon
chr1	182895368	182895369	m6AIP_SySy_peak_409	0	+	chr1	182764894	182896591	ENSMUST00000085724.4|Susd4|ENSMUSG00000038576.15|protein_coding	0	+	182765040	182895227	0	8	294,213,174,189,192,145,383,1393,	0,68168,89062,93527,122445,123873,126988,130304,	1	protein_coding	exon
chr1	182895746	182895747	m6AIP_SySy_peak_410	0	+	chr1	182764894	182896591	ENSMUST00000085724.4|Susd4|ENSMUSG00000038576.15|protein_coding	0	+	182765040	182895227	0	8	294,213,174,189,192,145,383,1393,	0,68168,89062,93527,122445,123873,126988,130304,	1	protein_coding	exon
chr1	183086511	183086512	m6AIP_abcam_peak_532	0	-	chr1	183086265	183221485	ENSMUST00000003035.11|Disp1|ENSMUSG00000030768.12|protein_coding	0	-	183086288	183135860	0	10	3605,98,98,128,124,30,522,128,88,163,	0,9978,12286,12654,13651,20852,49089,87230,116686,135057,	1	protein_coding	exon
chr1	183322662	183322663	m6AIP_abcam_peak_533	0	+	chr1	183297048	183325476	ENSMUST00000109166.7|Aida|ENSMUSG00000042901.10|protein_coding	0	+	183297518	183322585	0	10	580,70,54,55,64,104,123,123,118,2988,	0,7629,9375,9836,16612,16930,19531,21763,25235,25440,	1	protein_coding	exon
chr1	183323135	183323136	m6AIP_SySy_peak_411	0	+	chr1	183297048	183325476	ENSMUST00000109166.7|Aida|ENSMUSG00000042901.10|protein_coding	0	+	183297518	183322585	0	10	580,70,54,55,64,104,123,123,118,2988,	0,7629,9375,9836,16612,16930,19531,21763,25235,25440,	1	protein_coding	exon
chr1	183356683	183356684	m6AIP_SySy_peak_412	0	-	chr1	183356345	183369553	ENSMUST00000194543.2|Mia3|ENSMUSG00000056050.13|protein_coding	0	-	183356345	183369529	0	4	2670,87,134,157,	0,5699,9301,13051,	1	protein_coding	exon
chr1	183356883	183356884	m6AIP_abcam_peak_534b	0	-	chr1	183356345	183369553	ENSMUST00000194543.2|Mia3|ENSMUSG00000056050.13|protein_coding	0	-	183356345	183369529	0	4	2670,87,134,157,	0,5699,9301,13051,	1	protein_coding	exon
chr1	183357499	183357500	m6AIP_SySy_peak_413a	0	-	chr1	183356345	183369553	ENSMUST00000194543.2|Mia3|ENSMUSG00000056050.13|protein_coding	0	-	183356345	183369529	0	4	2670,87,134,157,	0,5699,9301,13051,	1	protein_coding	exon
chr1	183357669	183357670	m6AIP_SySy_peak_413b	0	-	chr1	183356345	183369553	ENSMUST00000194543.2|Mia3|ENSMUSG00000056050.13|protein_coding	0	-	183356345	183369529	0	4	2670,87,134,157,	0,5699,9301,13051,	1	protein_coding	exon
chr1	183358592	183358593	m6AIP_SySy_peak_414	0	-	chr1	183356345	183369553	ENSMUST00000194543.2|Mia3|ENSMUSG00000056050.13|protein_coding	0	-	183356345	183369529	0	4	2670,87,134,157,	0,5699,9301,13051,	1	protein_coding	exon
chr1	185401349	185401350	m6AIP_SySy_peak_415a	0	+	chr1	185363043	185428360	ENSMUST00000046514.12|Eprs|ENSMUSG00000026615.14|protein_coding	0	+	185363197	185428147	0	32	200,85,100,157,140,95,127,193,172,234,85,60,111,137,208,113,118,360,234,263,52,210,73,80,102,156,198,174,161,79,65,364,	0,4487,6533,7845,9874,11074,15731,16501,18756,21833,23202,24015,31319,32986,34016,35350,36178,38265,43917,44447,47141,48114,48659,50111,50405,51286,52710,55168,57083,61267,64808,64953,	1	protein_coding	exon
chr1	185401537	185401538	m6AIP_SySy_peak_415b	0	+	chr1	185363043	185428360	ENSMUST00000046514.12|Eprs|ENSMUSG00000026615.14|protein_coding	0	+	185363197	185428147	0	32	200,85,100,157,140,95,127,193,172,234,85,60,111,137,208,113,118,360,234,263,52,210,73,80,102,156,198,174,161,79,65,364,	0,4487,6533,7845,9874,11074,15731,16501,18756,21833,23202,24015,31319,32986,34016,35350,36178,38265,43917,44447,47141,48114,48659,50111,50405,51286,52710,55168,57083,61267,64808,64953,	1	protein_coding	exon
chr1	185464782	185464783	m6AIP_SySy_peak_416	0	+	chr1	185454847	185468762	ENSMUST00000061093.6|Slc30a10|ENSMUSG00000026614.7|protein_coding	0	+	185455063	185464555	0	4	832,78,240,4686,	0,1504,7839,9229,	1	protein_coding	exon
chr1	186721298	186721299	m6AIP_SySy_peak_417	0	-	chr1	186720977	186749358	ENSMUST00000001339.5|Rrp15|ENSMUSG00000001305.5|protein_coding	0	-	186721402	186749308	0	5	569,199,98,260,195,	0,15138,16610,18626,28186,	1	protein_coding	exon
chr1	186967817	186967818	m6AIP_SySy_peak_418	0	+	chr1	186967415	186970627	ENSMUST00000045108.1|D1Pas1|ENSMUSG00000039224.1|protein_coding	0	+	186967875	186969858	0	1	3212,	0,	1	protein_coding	exon
chr1	186968221	186968222	m6AIP_abcam_peak_539a	0	+	chr1	186967415	186970627	ENSMUST00000045108.1|D1Pas1|ENSMUSG00000039224.1|protein_coding	0	+	186967875	186969858	0	1	3212,	0,	1	protein_coding	exon
chr1	186968456	186968457	m6AIP_SySy_peak_419a	0	+	chr1	186967415	186970627	ENSMUST00000045108.1|D1Pas1|ENSMUSG00000039224.1|protein_coding	0	+	186967875	186969858	0	1	3212,	0,	1	protein_coding	exon
chr1	186968866	186968867	m6AIP_SySy_peak_419b	0	+	chr1	186967415	186970627	ENSMUST00000045108.1|D1Pas1|ENSMUSG00000039224.1|protein_coding	0	+	186967875	186969858	0	1	3212,	0,	1	protein_coding	exon
chr1	186969673	186969674	m6AIP_SySy_peak_420a	0	+	chr1	186967415	186970627	ENSMUST00000045108.1|D1Pas1|ENSMUSG00000039224.1|protein_coding	0	+	186967875	186969858	0	1	3212,	0,	1	protein_coding	exon
chr1	186969929	186969930	m6AIP_SySy_peak_420b	0	+	chr1	186967415	186970627	ENSMUST00000045108.1|D1Pas1|ENSMUSG00000039224.1|protein_coding	0	+	186967875	186969858	0	1	3212,	0,	1	protein_coding	exon
chr1	187225534	187225535	m6AIP_SySy_peak_421	0	+	chr1	187215510	187351427	ENSMUST00000065573.13|Gpatch2|ENSMUSG00000039210.16|protein_coding	0	+	187215623	187348577	0	10	166,717,62,183,80,68,40,71,89,3071,	0,9992,15273,17620,18236,88819,101013,106773,125976,132846,	1	protein_coding	exon
chr1	187225967	187225968	m6AIP_SySy_peak_422	0	+	chr1	187215510	187351427	ENSMUST00000065573.13|Gpatch2|ENSMUSG00000039210.16|protein_coding	0	+	187215623	187348577	0	10	166,717,62,183,80,68,40,71,89,3071,	0,9992,15273,17620,18236,88819,101013,106773,125976,132846,	1	protein_coding	exon
chr1	187348525	187348526	m6AIP_abcam_peak_543	0	+	chr1	187215510	187351427	ENSMUST00000065573.13|Gpatch2|ENSMUSG00000039210.16|protein_coding	0	+	187215623	187348577	0	10	166,717,62,183,80,68,40,71,89,3071,	0,9992,15273,17620,18236,88819,101013,106773,125976,132846,	1	protein_coding	exon
chr1	187350150	187350151	m6AIP_SySy_peak_423	0	+	chr1	187215510	187351427	ENSMUST00000065573.13|Gpatch2|ENSMUSG00000039210.16|protein_coding	0	+	187215623	187348577	0	10	166,717,62,183,80,68,40,71,89,3071,	0,9992,15273,17620,18236,88819,101013,106773,125976,132846,	1	protein_coding	exon
chr1	188972551	188972552	m6AIP_SySy_peak_424	0	-	chr1	188971094	189007840	ENSMUST00000085678.7|Kctd3|ENSMUSG00000026608.13|protein_coding	0	-	188972124	189007612	0	18	1589,139,185,97,156,171,117,88,116,191,91,141,81,59,74,46,54,311,	0,2971,3192,5516,7402,10130,11915,12112,16421,21468,24647,25305,25867,26182,29158,30248,30810,36435,	1	protein_coding	exon
chr1	188986091	188986092	m6AIP_abcam_peak_545	0	-	chr1	188971094	189007840	ENSMUST00000085678.7|Kctd3|ENSMUSG00000026608.13|protein_coding	0	-	188972124	189007612	0	18	1589,139,185,97,156,171,117,88,116,191,91,141,81,59,74,46,54,311,	0,2971,3192,5516,7402,10130,11915,12112,16421,21468,24647,25305,25867,26182,29158,30248,30810,36435,	1	protein_coding	intron
chr1	188987036	188987037	m6AIP_abcam_peak_546	0	-	chr1	188971094	189007840	ENSMUST00000085678.7|Kctd3|ENSMUSG00000026608.13|protein_coding	0	-	188972124	189007612	0	18	1589,139,185,97,156,171,117,88,116,191,91,141,81,59,74,46,54,311,	0,2971,3192,5516,7402,10130,11915,12112,16421,21468,24647,25305,25867,26182,29158,30248,30810,36435,	1	protein_coding	intron
chr1	188988726	188988727	m6AIP_abcam_peak_547a	0	-	chr1	188971094	189007840	ENSMUST00000085678.7|Kctd3|ENSMUSG00000026608.13|protein_coding	0	-	188972124	189007612	0	18	1589,139,185,97,156,171,117,88,116,191,91,141,81,59,74,46,54,311,	0,2971,3192,5516,7402,10130,11915,12112,16421,21468,24647,25305,25867,26182,29158,30248,30810,36435,	1	protein_coding	intron
chr1	188988870	188988871	m6AIP_abcam_peak_547b	0	-	chr1	188971094	189007840	ENSMUST00000085678.7|Kctd3|ENSMUSG00000026608.13|protein_coding	0	-	188972124	189007612	0	18	1589,139,185,97,156,171,117,88,116,191,91,141,81,59,74,46,54,311,	0,2971,3192,5516,7402,10130,11915,12112,16421,21468,24647,25305,25867,26182,29158,30248,30810,36435,	1	protein_coding	intron
chr1	189648814	189648815	m6AIP_SySy_peak_425a	0	-	chr1	189640605	189688086	ENSMUST00000171929.7|Cenpf|ENSMUSG00000026605.14|protein_coding	0	-	189642598	189685106	0	18	2197,179,477,160,153,2832,3428,136,123,129,126,203,286,92,107,197,194,111,	0,6196,8005,9956,10542,11655,16039,21391,27910,30442,31903,38333,39615,41755,42239,43162,44339,47370,	1	protein_coding	exon
chr1	189648961	189648962	m6AIP_SySy_peak_425b	0	-	chr1	189640605	189688086	ENSMUST00000171929.7|Cenpf|ENSMUSG00000026605.14|protein_coding	0	-	189642598	189685106	0	18	2197,179,477,160,153,2832,3428,136,123,129,126,203,286,92,107,197,194,111,	0,6196,8005,9956,10542,11655,16039,21391,27910,30442,31903,38333,39615,41755,42239,43162,44339,47370,	1	protein_coding	exon
chr1	189652536	189652537	m6AIP_abcam_peak_549	0	-	chr1	189640605	189688086	ENSMUST00000171929.7|Cenpf|ENSMUSG00000026605.14|protein_coding	0	-	189642598	189685106	0	18	2197,179,477,160,153,2832,3428,136,123,129,126,203,286,92,107,197,194,111,	0,6196,8005,9956,10542,11655,16039,21391,27910,30442,31903,38333,39615,41755,42239,43162,44339,47370,	1	protein_coding	exon
chr1	189652884	189652885	m6AIP_SySy_peak_426a	0	-	chr1	189640605	189688086	ENSMUST00000171929.7|Cenpf|ENSMUSG00000026605.14|protein_coding	0	-	189642598	189685106	0	18	2197,179,477,160,153,2832,3428,136,123,129,126,203,286,92,107,197,194,111,	0,6196,8005,9956,10542,11655,16039,21391,27910,30442,31903,38333,39615,41755,42239,43162,44339,47370,	1	protein_coding	exon
chr1	189653017	189653018	m6AIP_SySy_peak_426b	0	-	chr1	189640605	189688086	ENSMUST00000171929.7|Cenpf|ENSMUSG00000026605.14|protein_coding	0	-	189642598	189685106	0	18	2197,179,477,160,153,2832,3428,136,123,129,126,203,286,92,107,197,194,111,	0,6196,8005,9956,10542,11655,16039,21391,27910,30442,31903,38333,39615,41755,42239,43162,44339,47370,	1	protein_coding	exon
chr1	189653324	189653325	m6AIP_SySy_peak_427a	0	-	chr1	189640605	189688086	ENSMUST00000171929.7|Cenpf|ENSMUSG00000026605.14|protein_coding	0	-	189642598	189685106	0	18	2197,179,477,160,153,2832,3428,136,123,129,126,203,286,92,107,197,194,111,	0,6196,8005,9956,10542,11655,16039,21391,27910,30442,31903,38333,39615,41755,42239,43162,44339,47370,	1	protein_coding	exon
chr1	189653424	189653425	m6AIP_SySy_peak_427b	0	-	chr1	189640605	189688086	ENSMUST00000171929.7|Cenpf|ENSMUSG00000026605.14|protein_coding	0	-	189642598	189685106	0	18	2197,179,477,160,153,2832,3428,136,123,129,126,203,286,92,107,197,194,111,	0,6196,8005,9956,10542,11655,16039,21391,27910,30442,31903,38333,39615,41755,42239,43162,44339,47370,	1	protein_coding	exon
chr1	189653933	189653934	m6AIP_SySy_peak_428a	0	-	chr1	189640605	189688086	ENSMUST00000171929.7|Cenpf|ENSMUSG00000026605.14|protein_coding	0	-	189642598	189685106	0	18	2197,179,477,160,153,2832,3428,136,123,129,126,203,286,92,107,197,194,111,	0,6196,8005,9956,10542,11655,16039,21391,27910,30442,31903,38333,39615,41755,42239,43162,44339,47370,	1	protein_coding	exon
chr1	189654246	189654247	m6AIP_SySy_peak_428b	0	-	chr1	189640605	189688086	ENSMUST00000171929.7|Cenpf|ENSMUSG00000026605.14|protein_coding	0	-	189642598	189685106	0	18	2197,179,477,160,153,2832,3428,136,123,129,126,203,286,92,107,197,194,111,	0,6196,8005,9956,10542,11655,16039,21391,27910,30442,31903,38333,39615,41755,42239,43162,44339,47370,	1	protein_coding	exon
chr1	189654948	189654949	m6AIP_abcam_peak_552	0	-	chr1	189640605	189688086	ENSMUST00000171929.7|Cenpf|ENSMUSG00000026605.14|protein_coding	0	-	189642598	189685106	0	18	2197,179,477,160,153,2832,3428,136,123,129,126,203,286,92,107,197,194,111,	0,6196,8005,9956,10542,11655,16039,21391,27910,30442,31903,38333,39615,41755,42239,43162,44339,47370,	1	protein_coding	exon
chr1	189656927	189656928	m6AIP_SySy_peak_429a	0	-	chr1	189640605	189688086	ENSMUST00000171929.7|Cenpf|ENSMUSG00000026605.14|protein_coding	0	-	189642598	189685106	0	18	2197,179,477,160,153,2832,3428,136,123,129,126,203,286,92,107,197,194,111,	0,6196,8005,9956,10542,11655,16039,21391,27910,30442,31903,38333,39615,41755,42239,43162,44339,47370,	1	protein_coding	exon
chr1	189657028	189657029	m6AIP_SySy_peak_429b	0	-	chr1	189640605	189688086	ENSMUST00000171929.7|Cenpf|ENSMUSG00000026605.14|protein_coding	0	-	189642598	189685106	0	18	2197,179,477,160,153,2832,3428,136,123,129,126,203,286,92,107,197,194,111,	0,6196,8005,9956,10542,11655,16039,21391,27910,30442,31903,38333,39615,41755,42239,43162,44339,47370,	1	protein_coding	exon
chr1	189657341	189657342	m6AIP_SySy_peak_430a	0	-	chr1	189640605	189688086	ENSMUST00000171929.7|Cenpf|ENSMUSG00000026605.14|protein_coding	0	-	189642598	189685106	0	18	2197,179,477,160,153,2832,3428,136,123,129,126,203,286,92,107,197,194,111,	0,6196,8005,9956,10542,11655,16039,21391,27910,30442,31903,38333,39615,41755,42239,43162,44339,47370,	1	protein_coding	exon
chr1	189657486	189657487	m6AIP_SySy_peak_430b	0	-	chr1	189640605	189688086	ENSMUST00000171929.7|Cenpf|ENSMUSG00000026605.14|protein_coding	0	-	189642598	189685106	0	18	2197,179,477,160,153,2832,3428,136,123,129,126,203,286,92,107,197,194,111,	0,6196,8005,9956,10542,11655,16039,21391,27910,30442,31903,38333,39615,41755,42239,43162,44339,47370,	1	protein_coding	exon
chr1	189657690	189657691	m6AIP_SySy_peak_430c	0	-	chr1	189640605	189688086	ENSMUST00000171929.7|Cenpf|ENSMUSG00000026605.14|protein_coding	0	-	189642598	189685106	0	18	2197,179,477,160,153,2832,3428,136,123,129,126,203,286,92,107,197,194,111,	0,6196,8005,9956,10542,11655,16039,21391,27910,30442,31903,38333,39615,41755,42239,43162,44339,47370,	1	protein_coding	exon
chr1	189657947	189657948	m6AIP_abcam_peak_553c	0	-	chr1	189640605	189688086	ENSMUST00000171929.7|Cenpf|ENSMUSG00000026605.14|protein_coding	0	-	189642598	189685106	0	18	2197,179,477,160,153,2832,3428,136,123,129,126,203,286,92,107,197,194,111,	0,6196,8005,9956,10542,11655,16039,21391,27910,30442,31903,38333,39615,41755,42239,43162,44339,47370,	1	protein_coding	exon
chr1	189658594	189658595	m6AIP_abcam_peak_554	0	-	chr1	189640605	189688086	ENSMUST00000171929.7|Cenpf|ENSMUSG00000026605.14|protein_coding	0	-	189642598	189685106	0	18	2197,179,477,160,153,2832,3428,136,123,129,126,203,286,92,107,197,194,111,	0,6196,8005,9956,10542,11655,16039,21391,27910,30442,31903,38333,39615,41755,42239,43162,44339,47370,	1	protein_coding	exon
chr1	189659748	189659749	m6AIP_abcam_peak_555	0	-	chr1	189640605	189688086	ENSMUST00000171929.7|Cenpf|ENSMUSG00000026605.14|protein_coding	0	-	189642598	189685106	0	18	2197,179,477,160,153,2832,3428,136,123,129,126,203,286,92,107,197,194,111,	0,6196,8005,9956,10542,11655,16039,21391,27910,30442,31903,38333,39615,41755,42239,43162,44339,47370,	1	protein_coding	exon
chr1	189679050	189679051	m6AIP_abcam_peak_556a	0	-	chr1	189640605	189688086	ENSMUST00000171929.7|Cenpf|ENSMUSG00000026605.14|protein_coding	0	-	189642598	189685106	0	18	2197,179,477,160,153,2832,3428,136,123,129,126,203,286,92,107,197,194,111,	0,6196,8005,9956,10542,11655,16039,21391,27910,30442,31903,38333,39615,41755,42239,43162,44339,47370,	1	protein_coding	exon
chr1	189679103	189679104	m6AIP_abcam_peak_556b	0	-	chr1	189640605	189688086	ENSMUST00000171929.7|Cenpf|ENSMUSG00000026605.14|protein_coding	0	-	189642598	189685106	0	18	2197,179,477,160,153,2832,3428,136,123,129,126,203,286,92,107,197,194,111,	0,6196,8005,9956,10542,11655,16039,21391,27910,30442,31903,38333,39615,41755,42239,43162,44339,47370,	1	protein_coding	exon
chr1	189729558	189729559	m6AIP_abcam_peak_557	0	+	chr1	189728267	189876695	ENSMUST00000097442.8|Ptpn14|ENSMUSG00000026604.17|protein_coding	0	+	189786774	189870055	0	19	397,313,170,98,68,71,88,89,88,83,58,79,1484,144,219,129,235,164,6769,	0,58368,70244,94321,96762,104460,105050,108073,111204,112194,114894,118066,121756,126657,128366,132190,134936,137104,141659,	1	protein_coding	intron
chr1	190773154	190773155	m6AIP_SySy_peak_431	0	-	chr1	190772878	190911770	ENSMUST00000061611.14|Rps6kc1|ENSMUSG00000089872.10|protein_coding	0	-	190773592	190911660	0	15	825,96,83,90,1569,133,48,93,116,360,94,116,121,36,215,	0,9656,10685,25773,26134,36004,37195,61127,71608,98713,112455,115770,126572,132204,138677,	1	protein_coding	exon
chr1	190799661	190799662	m6AIP_SySy_peak_432	0	-	chr1	190772878	190911770	ENSMUST00000061611.14|Rps6kc1|ENSMUSG00000089872.10|protein_coding	0	-	190773592	190911660	0	15	825,96,83,90,1569,133,48,93,116,360,94,116,121,36,215,	0,9656,10685,25773,26134,36004,37195,61127,71608,98713,112455,115770,126572,132204,138677,	1	protein_coding	exon
chr1	190800059	190800060	m6AIP_abcam_peak_559a	0	-	chr1	190772878	190911770	ENSMUST00000061611.14|Rps6kc1|ENSMUSG00000089872.10|protein_coding	0	-	190773592	190911660	0	15	825,96,83,90,1569,133,48,93,116,360,94,116,121,36,215,	0,9656,10685,25773,26134,36004,37195,61127,71608,98713,112455,115770,126572,132204,138677,	1	protein_coding	exon
chr1	190800260	190800261	m6AIP_abcam_peak_559b	0	-	chr1	190772878	190911770	ENSMUST00000061611.14|Rps6kc1|ENSMUSG00000089872.10|protein_coding	0	-	190773592	190911660	0	15	825,96,83,90,1569,133,48,93,116,360,94,116,121,36,215,	0,9656,10685,25773,26134,36004,37195,61127,71608,98713,112455,115770,126572,132204,138677,	1	protein_coding	exon
chr1	190949899	190949900	m6AIP_SySy_peak_433	0	-	chr1	190947647	190979002	ENSMUST00000047409.8|Vash2|ENSMUSG00000037568.12|protein_coding	0	-	190950183	190978456	0	8	2609,116,382,75,57,89,407,297,	0,10966,12450,18555,19281,22756,30533,31058,	1	protein_coding	exon
chr1	190960282	190960283	m6AIP_SySy_peak_434	0	-	chr1	190947647	190979002	ENSMUST00000047409.8|Vash2|ENSMUSG00000037568.12|protein_coding	0	-	190950183	190978456	0	8	2609,116,382,75,57,89,407,297,	0,10966,12450,18555,19281,22756,30533,31058,	1	protein_coding	exon
chr1	191352764	191352765	m6AIP_SySy_peak_435	0	-	chr1	191351974	191397041	ENSMUST00000067976.8|Ppp2r5a|ENSMUSG00000026626.11|protein_coding	0	-	191352976	191396416	0	13	1135,102,128,120,51,54,109,60,131,93,102,197,806,	0,1899,2556,2767,3048,4359,4912,5817,6950,10274,16666,20495,44261,	1	protein_coding	exon
chr1	191372568	191372569	m6AIP_SySy_peak_436	0	-	chr1	191351974	191397041	ENSMUST00000067976.8|Ppp2r5a|ENSMUSG00000026626.11|protein_coding	0	-	191352976	191396416	0	13	1135,102,128,120,51,54,109,60,131,93,102,197,806,	0,1899,2556,2767,3048,4359,4912,5817,6950,10274,16666,20495,44261,	1	protein_coding	exon
chr1	191396763	191396764	m6AIP_SySy_peak_437	0	-	chr1	191351974	191397041	ENSMUST00000067976.8|Ppp2r5a|ENSMUSG00000026626.11|protein_coding	0	-	191352976	191396416	0	13	1135,102,128,120,51,54,109,60,131,93,102,197,806,	0,1899,2556,2767,3048,4359,4912,5817,6950,10274,16666,20495,44261,	1	protein_coding	exon
chr1	191539142	191539143	m6AIP_SySy_peak_438	0	-	chr1	191537364	191575544	ENSMUST00000027933.10|Dtl|ENSMUSG00000037474.13|protein_coding	0	-	191539242	191575400	0	15	1977,833,133,90,113,105,104,74,113,66,121,62,99,126,196,	0,3339,9126,10931,15623,19076,19419,20696,24060,25746,30926,31130,32302,33214,37984,	1	protein_coding	exon
chr1	191540851	191540852	m6AIP_SySy_peak_439	0	-	chr1	191537364	191575544	ENSMUST00000027933.10|Dtl|ENSMUSG00000037474.13|protein_coding	0	-	191539242	191575400	0	15	1977,833,133,90,113,105,104,74,113,66,121,62,99,126,196,	0,3339,9126,10931,15623,19076,19419,20696,24060,25746,30926,31130,32302,33214,37984,	1	protein_coding	exon
chr1	191564965	191564966	m6AIP_abcam_peak_561	0	-	chr1	191537364	191575544	ENSMUST00000027933.10|Dtl|ENSMUSG00000037474.13|protein_coding	0	-	191539242	191575400	0	15	1977,833,133,90,113,105,104,74,113,66,121,62,99,126,196,	0,3339,9126,10931,15623,19076,19419,20696,24060,25746,30926,31130,32302,33214,37984,	1	protein_coding	intron
chr1	191621357	191621358	m6AIP_SySy_peak_440	0	+	chr1	191575635	191623688	ENSMUST00000045450.6|Ints7|ENSMUSG00000037461.10|protein_coding	0	+	191575857	191621464	0	20	316,130,147,138,47,200,123,118,135,98,240,138,207,195,104,69,133,99,186,2524,	0,6763,7543,10888,18791,20537,21251,26609,29171,30485,32184,34728,36222,37379,38003,38943,40065,42176,43960,45529,	1	protein_coding	exon
chr1	191909105	191909106	m6AIP_SySy_peak_441a	0	+	chr1	191906766	191913247	ENSMUST00000044954.6|Slc30a1|ENSMUSG00000037434.7|protein_coding	0	+	191907006	191909755	0	2	847,4397,	0,2084,	1	protein_coding	exon
chr1	191909230	191909231	m6AIP_SySy_peak_441b	0	+	chr1	191906766	191913247	ENSMUST00000044954.6|Slc30a1|ENSMUSG00000037434.7|protein_coding	0	+	191907006	191909755	0	2	847,4397,	0,2084,	1	protein_coding	exon
chr1	191909871	191909872	m6AIP_SySy_peak_442	0	+	chr1	191906766	191913247	ENSMUST00000044954.6|Slc30a1|ENSMUSG00000037434.7|protein_coding	0	+	191907006	191909755	0	2	847,4397,	0,2084,	1	protein_coding	exon
chr1	192897408	192897409	m6AIP_SySy_peak_443	0	-	chr1	192891232	193035775	ENSMUST00000215093.1|Syt14|ENSMUSG00000016200.14|protein_coding	0	-	192897306	192984594	0	9	6388,190,450,272,216,1392,165,48,153,	0,10519,39245,41881,89113,92287,95485,135737,144390,	1	protein_coding	exon
chr1	192930621	192930622	m6AIP_SySy_peak_444	0	-	chr1	192891232	193035775	ENSMUST00000215093.1|Syt14|ENSMUSG00000016200.14|protein_coding	0	-	192897306	192984594	0	9	6388,190,450,272,216,1392,165,48,153,	0,10519,39245,41881,89113,92287,95485,135737,144390,	1	protein_coding	exon
chr1	192930770	192930771	m6AIP_abcam_peak_565	0	-	chr1	192891232	193035775	ENSMUST00000215093.1|Syt14|ENSMUSG00000016200.14|protein_coding	0	-	192897306	192984594	0	9	6388,190,450,272,216,1392,165,48,153,	0,10519,39245,41881,89113,92287,95485,135737,144390,	1	protein_coding	exon
chr1	192984076	192984077	m6AIP_SySy_peak_445	0	-	chr1	192891232	193035775	ENSMUST00000215093.1|Syt14|ENSMUSG00000016200.14|protein_coding	0	-	192897306	192984594	0	9	6388,190,450,272,216,1392,165,48,153,	0,10519,39245,41881,89113,92287,95485,135737,144390,	1	protein_coding	exon
chr1	193107423	193107424	m6AIP_SySy_peak_446	0	-	chr1	193104401	193130272	ENSMUST00000085555.6|Utp25|ENSMUSG00000016181.9|protein_coding	0	-	193107542	193130150	0	12	3385,246,113,183,203,220,411,89,171,280,40,229,	0,9355,10203,10437,13099,13791,15908,17604,19236,23865,25089,25642,	1	protein_coding	exon
chr1	193174363	193174364	m6AIP_SySy_peak_447a	0	+	chr1	193168045	193177832	ENSMUST00000160822.2|A130010J15Rik|ENSMUSG00000079144.7|protein_coding	0	+	193174341	193175133	0	3	86,119,3588,	0,471,6199,	1	protein_coding	exon
chr1	193174497	193174498	m6AIP_SySy_peak_447b	0	+	chr1	193168045	193177832	ENSMUST00000160822.2|A130010J15Rik|ENSMUSG00000079144.7|protein_coding	0	+	193174341	193175133	0	3	86,119,3588,	0,471,6199,	1	protein_coding	exon
chr1	193174646	193174647	m6AIP_SySy_peak_447c	0	+	chr1	193168045	193177832	ENSMUST00000160822.2|A130010J15Rik|ENSMUSG00000079144.7|protein_coding	0	+	193174341	193175133	0	3	86,119,3588,	0,471,6199,	1	protein_coding	exon
chr1	193174855	193174856	m6AIP_SySy_peak_447d	0	+	chr1	193168045	193177832	ENSMUST00000160822.2|A130010J15Rik|ENSMUSG00000079144.7|protein_coding	0	+	193174341	193175133	0	3	86,119,3588,	0,471,6199,	1	protein_coding	exon
chr1	193280701	193280702	m6AIP_SySy_peak_448	0	+	chr1	193207724	193343878	ENSMUST00000194677.5|Lamb3|ENSMUSG00000026639.18|protein_coding	0	+	193303519	193343510	0	27	153,119,53,551,84,60,155,115,74,192,64,185,121,189,156,197,112,379,161,218,198,145,208,142,177,154,505,	0,61719,72498,72646,86628,95763,96711,112707,113328,116012,117835,118164,120169,120910,122315,123023,123571,124398,126455,126691,127124,127632,131081,131664,132160,133023,135649,	1	protein_coding	exon
chr1	194643925	194643926	m6AIP_abcam_peak_568	0	+	chr1	194619824	194816869	ENSMUST00000027952.11|Plxna2|ENSMUSG00000026640.12|protein_coding	0	+	194643759	194812161	0	32	573,1262,183,135,101,124,154,97,115,201,97,191,152,118,137,168,94,240,144,235,143,269,67,147,160,104,100,191,170,213,151,4804,	0,23861,29631,92359,126305,129487,131551,132228,134495,142574,144657,147546,160688,166742,168954,169896,170286,173904,174548,174998,177082,177715,179685,179950,180676,181218,185078,186457,187677,190237,191032,192241,	1	protein_coding	exon
chr10	3873272	3873273	m6AIP_SySy_peak_450	0	+	chr10	3834878	3964452	ENSMUST00000239159.1|Plekhg1|ENSMUSG00000040624.18|protein_coding	0	+	3834958	3964452	0	16	198,515,101,70,47,151,132,183,96,93,34,84,39,23,1660,1052,	0,38048,68678,84257,95328,98718,102971,105290,105559,105755,111012,112641,114788,117432,121667,128522,	1	protein_coding	exon
chr10	3957832	3957833	m6AIP_SySy_peak_451a	0	+	chr10	3834878	3964452	ENSMUST00000239159.1|Plekhg1|ENSMUSG00000040624.18|protein_coding	0	+	3834958	3964452	0	16	198,515,101,70,47,151,132,183,96,93,34,84,39,23,1660,1052,	0,38048,68678,84257,95328,98718,102971,105290,105559,105755,111012,112641,114788,117432,121667,128522,	1	protein_coding	exon
chr10	3957953	3957954	m6AIP_SySy_peak_451b	0	+	chr10	3834878	3964452	ENSMUST00000239159.1|Plekhg1|ENSMUSG00000040624.18|protein_coding	0	+	3834958	3964452	0	16	198,515,101,70,47,151,132,183,96,93,34,84,39,23,1660,1052,	0,38048,68678,84257,95328,98718,102971,105290,105559,105755,111012,112641,114788,117432,121667,128522,	1	protein_coding	exon
chr10	3963958	3963959	m6AIP_abcam_peak_571	0	+	chr10	3834878	3964452	ENSMUST00000239159.1|Plekhg1|ENSMUSG00000040624.18|protein_coding	0	+	3834958	3964452	0	16	198,515,101,70,47,151,132,183,96,93,34,84,39,23,1660,1052,	0,38048,68678,84257,95328,98718,102971,105290,105559,105755,111012,112641,114788,117432,121667,128522,	1	protein_coding	exon
chr10	3964298	3964299	m6AIP_SySy_peak_452	0	+	chr10	3834878	3964452	ENSMUST00000239159.1|Plekhg1|ENSMUSG00000040624.18|protein_coding	0	+	3834958	3964452	0	16	198,515,101,70,47,151,132,183,96,93,34,84,39,23,1660,1052,	0,38048,68678,84257,95328,98718,102971,105290,105559,105755,111012,112641,114788,117432,121667,128522,	1	protein_coding	exon
chr10	3973347	3973348	m6AIP_SySy_peak_453	0	+	chr10	3973130	4167081	ENSMUST00000120585.7|Mthfd1l|ENSMUSG00000040675.17|protein_coding	0	+	3973254	4148098	0	28	348,85,51,54,125,101,137,112,92,98,174,137,47,108,75,103,77,141,69,112,140,42,101,178,108,153,118,601,	0,5503,7085,7220,10953,12435,16730,34611,42383,43593,45295,55264,57559,59101,60158,62085,68642,74700,75069,83619,110606,115103,116164,116865,130105,133246,174878,193350,	1	protein_coding	exon
chr10	3992638	3992639	m6AIP_SySy_peak_454	0	+	chr10	3973130	4167081	ENSMUST00000120585.7|Mthfd1l|ENSMUSG00000040675.17|protein_coding	0	+	3973254	4148098	0	28	348,85,51,54,125,101,137,112,92,98,174,137,47,108,75,103,77,141,69,112,140,42,101,178,108,153,118,601,	0,5503,7085,7220,10953,12435,16730,34611,42383,43593,45295,55264,57559,59101,60158,62085,68642,74700,75069,83619,110606,115103,116164,116865,130105,133246,174878,193350,	1	protein_coding	intron
chr10	4115828	4115829	m6AIP_abcam_peak_574	0	+	chr10	3973130	4167081	ENSMUST00000120585.7|Mthfd1l|ENSMUSG00000040675.17|protein_coding	0	+	3973254	4148098	0	28	348,85,51,54,125,101,137,112,92,98,174,137,47,108,75,103,77,141,69,112,140,42,101,178,108,153,118,601,	0,5503,7085,7220,10953,12435,16730,34611,42383,43593,45295,55264,57559,59101,60158,62085,68642,74700,75069,83619,110606,115103,116164,116865,130105,133246,174878,193350,	1	protein_coding	intron
chr10	4353140	4353141	m6AIP_abcam_peak_575	0	+	chr10	4266379	4359470	ENSMUST00000045730.6|Akap12|ENSMUSG00000038587.10|protein_coding	0	+	4266518	4357931	0	4	289,115,4798,993,	0,47363,86762,92098,	1	protein_coding	intron
chr10	4353508	4353509	m6AIP_abcam_peak_576a	0	+	chr10	4266379	4359470	ENSMUST00000045730.6|Akap12|ENSMUSG00000038587.10|protein_coding	0	+	4266518	4357931	0	4	289,115,4798,993,	0,47363,86762,92098,	1	protein_coding	exon
chr10	4353523	4353524	m6AIP_abcam_peak_576b	0	+	chr10	4266379	4359470	ENSMUST00000045730.6|Akap12|ENSMUSG00000038587.10|protein_coding	0	+	4266518	4357931	0	4	289,115,4798,993,	0,47363,86762,92098,	1	protein_coding	exon
chr10	4354041	4354042	m6AIP_abcam_peak_577a	0	+	chr10	4266379	4359470	ENSMUST00000045730.6|Akap12|ENSMUSG00000038587.10|protein_coding	0	+	4266518	4357931	0	4	289,115,4798,993,	0,47363,86762,92098,	1	protein_coding	exon
chr10	4354157	4354158	m6AIP_abcam_peak_577b	0	+	chr10	4266379	4359470	ENSMUST00000045730.6|Akap12|ENSMUSG00000038587.10|protein_coding	0	+	4266518	4357931	0	4	289,115,4798,993,	0,47363,86762,92098,	1	protein_coding	exon
chr10	4355372	4355373	m6AIP_SySy_peak_456a	0	+	chr10	4266379	4359470	ENSMUST00000045730.6|Akap12|ENSMUSG00000038587.10|protein_coding	0	+	4266518	4357931	0	4	289,115,4798,993,	0,47363,86762,92098,	1	protein_coding	exon
chr10	4355532	4355533	m6AIP_SySy_peak_456b	0	+	chr10	4266379	4359470	ENSMUST00000045730.6|Akap12|ENSMUSG00000038587.10|protein_coding	0	+	4266518	4357931	0	4	289,115,4798,993,	0,47363,86762,92098,	1	protein_coding	exon
chr10	4355873	4355874	m6AIP_abcam_peak_578a	0	+	chr10	4266379	4359470	ENSMUST00000045730.6|Akap12|ENSMUSG00000038587.10|protein_coding	0	+	4266518	4357931	0	4	289,115,4798,993,	0,47363,86762,92098,	1	protein_coding	exon
chr10	4356002	4356003	m6AIP_abcam_peak_578b	0	+	chr10	4266379	4359470	ENSMUST00000045730.6|Akap12|ENSMUSG00000038587.10|protein_coding	0	+	4266518	4357931	0	4	289,115,4798,993,	0,47363,86762,92098,	1	protein_coding	exon
chr10	4356422	4356423	m6AIP_abcam_peak_579a	0	+	chr10	4266379	4359470	ENSMUST00000045730.6|Akap12|ENSMUSG00000038587.10|protein_coding	0	+	4266518	4357931	0	4	289,115,4798,993,	0,47363,86762,92098,	1	protein_coding	exon
chr10	4356740	4356741	m6AIP_abcam_peak_579b	0	+	chr10	4266379	4359470	ENSMUST00000045730.6|Akap12|ENSMUSG00000038587.10|protein_coding	0	+	4266518	4357931	0	4	289,115,4798,993,	0,47363,86762,92098,	1	protein_coding	exon
chr10	4357197	4357198	m6AIP_abcam_peak_580	0	+	chr10	4266379	4359470	ENSMUST00000045730.6|Akap12|ENSMUSG00000038587.10|protein_coding	0	+	4266518	4357931	0	4	289,115,4798,993,	0,47363,86762,92098,	1	protein_coding	exon
chr10	4357816	4357817	m6AIP_abcam_peak_581	0	+	chr10	4266379	4359470	ENSMUST00000045730.6|Akap12|ENSMUSG00000038587.10|protein_coding	0	+	4266518	4357931	0	4	289,115,4798,993,	0,47363,86762,92098,	1	protein_coding	exon
chr10	4358556	4358557	m6AIP_abcam_peak_582	0	+	chr10	4266379	4359470	ENSMUST00000045730.6|Akap12|ENSMUSG00000038587.10|protein_coding	0	+	4266518	4357931	0	4	289,115,4798,993,	0,47363,86762,92098,	1	protein_coding	exon
chr10	4368673	4368674	m6AIP_SySy_peak_457	0	-	chr10	4367074	4388108	ENSMUST00000100078.9|Zbtb2|ENSMUSG00000075327.10|protein_coding	0	-	4368479	4374742	0	3	2777,185,264,	0,7495,20770,	1	protein_coding	exon
chr10	4453803	4453804	m6AIP_SySy_peak_458a	0	+	chr10	4432466	4455141	ENSMUST00000095893.10|Armt1|ENSMUSG00000061759.15|protein_coding	0	+	4432670	4454236	0	5	245,106,245,163,1670,	0,2361,7025,18180,21005,	1	protein_coding	exon
chr10	4453927	4453928	m6AIP_SySy_peak_458b	0	+	chr10	4432466	4455141	ENSMUST00000095893.10|Armt1|ENSMUSG00000061759.15|protein_coding	0	+	4432670	4454236	0	5	245,106,245,163,1670,	0,2361,7025,18180,21005,	1	protein_coding	exon
chr10	4454043	4454044	m6AIP_SySy_peak_458c	0	+	chr10	4432466	4455141	ENSMUST00000095893.10|Armt1|ENSMUSG00000061759.15|protein_coding	0	+	4432670	4454236	0	5	245,106,245,163,1670,	0,2361,7025,18180,21005,	1	protein_coding	exon
chr10	5799408	5799409	m6AIP_SySy_peak_459	0	-	chr10	5799159	5805600	ENSMUST00000019907.7|Fbxo5|ENSMUSG00000019773.7|protein_coding	0	-	5799570	5805337	0	5	663,180,91,664,342,	0,1096,1992,2709,6099,	1	protein_coding	exon
chr10	5801903	5801904	m6AIP_SySy_peak_460	0	-	chr10	5799159	5805600	ENSMUST00000019907.7|Fbxo5|ENSMUSG00000019773.7|protein_coding	0	-	5799570	5805337	0	5	663,180,91,664,342,	0,1096,1992,2709,6099,	1	protein_coding	exon
chr10	5802253	5802254	m6AIP_SySy_peak_461a	0	-	chr10	5799159	5805600	ENSMUST00000019907.7|Fbxo5|ENSMUSG00000019773.7|protein_coding	0	-	5799570	5805337	0	5	663,180,91,664,342,	0,1096,1992,2709,6099,	1	protein_coding	exon
chr10	5802352	5802353	m6AIP_SySy_peak_461b	0	-	chr10	5799159	5805600	ENSMUST00000019907.7|Fbxo5|ENSMUSG00000019773.7|protein_coding	0	-	5799570	5805337	0	5	663,180,91,664,342,	0,1096,1992,2709,6099,	1	protein_coding	exon
chr10	5813212	5813213	m6AIP_SySy_peak_462	0	-	chr10	5811886	5823910	ENSMUST00000019908.8|Mtrf1l|ENSMUSG00000019774.8|protein_coding	0	-	5813205	5823763	0	7	1520,137,118,164,184,80,385,	0,2154,3665,5562,6914,8138,11639,	1	protein_coding	exon
chr10	7211728	7211729	m6AIP_SySy_peak_463	0	-	chr10	7119062	7212237	ENSMUST00000015346.11|Cnksr3|ENSMUSG00000015202.13|protein_coding	0	-	7120287	7211683	0	13	1524,90,209,125,147,69,60,120,42,88,203,164,606,	0,7032,7572,9960,15459,15985,19292,21256,23898,33801,35220,41581,92569,	1	protein_coding	exon
chr10	7445038	7445039	m6AIP_abcam_peak_586a	0	-	chr10	7443037	7473638	ENSMUST00000177585.8|Ulbp1|ENSMUSG00000079685.10|protein_coding	0	-	7445550	7473341	0	6	2660,135,104,276,255,385,	0,3380,4343,13302,13916,30216,	1	protein_coding	exon
chr10	7445112	7445113	m6AIP_abcam_peak_586b	0	-	chr10	7443037	7473638	ENSMUST00000177585.8|Ulbp1|ENSMUSG00000079685.10|protein_coding	0	-	7445550	7473341	0	6	2660,135,104,276,255,385,	0,3380,4343,13302,13916,30216,	1	protein_coding	exon
chr10	7450545	7450546	m6AIP_SySy_peak_464	0	-	chr10	7443037	7473638	ENSMUST00000177585.8|Ulbp1|ENSMUSG00000079685.10|protein_coding	0	-	7445550	7473341	0	6	2660,135,104,276,255,385,	0,3380,4343,13302,13916,30216,	1	protein_coding	intron
chr10	7466694	7466695	m6AIP_abcam_peak_588	0	-	chr10	7443037	7473638	ENSMUST00000177585.8|Ulbp1|ENSMUSG00000079685.10|protein_coding	0	-	7445550	7473341	0	6	2660,135,104,276,255,385,	0,3380,4343,13302,13916,30216,	1	protein_coding	intron
chr10	7467590	7467591	m6AIP_abcam_peak_589	0	-	chr10	7443037	7473638	ENSMUST00000177585.8|Ulbp1|ENSMUSG00000079685.10|protein_coding	0	-	7445550	7473341	0	6	2660,135,104,276,255,385,	0,3380,4343,13302,13916,30216,	1	protein_coding	intron
chr10	7702741	7702742	m6AIP_abcam_peak_591	0	+	chr10	7681213	7716460	ENSMUST00000165952.8|Lats1|ENSMUSG00000040021.13|protein_coding	0	+	7691466	7713010	0	8	237,480,148,1511,583,183,107,3960,	0,10121,16288,20396,24246,29251,29635,31287,	1	protein_coding	exon
chr10	7705750	7705751	m6AIP_SySy_peak_465a	0	+	chr10	7681213	7716460	ENSMUST00000165952.8|Lats1|ENSMUSG00000040021.13|protein_coding	0	+	7691466	7713010	0	8	237,480,148,1511,583,183,107,3960,	0,10121,16288,20396,24246,29251,29635,31287,	1	protein_coding	exon
chr10	7705881	7705882	m6AIP_SySy_peak_465b	0	+	chr10	7681213	7716460	ENSMUST00000165952.8|Lats1|ENSMUSG00000040021.13|protein_coding	0	+	7691466	7713010	0	8	237,480,148,1511,583,183,107,3960,	0,10121,16288,20396,24246,29251,29635,31287,	1	protein_coding	exon
chr10	7712885	7712886	m6AIP_SySy_peak_466	0	+	chr10	7681213	7716460	ENSMUST00000165952.8|Lats1|ENSMUSG00000040021.13|protein_coding	0	+	7691466	7713010	0	8	237,480,148,1511,583,183,107,3960,	0,10121,16288,20396,24246,29251,29635,31287,	1	protein_coding	exon
chr10	7821051	7821052	m6AIP_abcam_peak_594a	0	+	chr10	7792890	7823135	ENSMUST00000015901.10|Ppil4|ENSMUSG00000015757.10|protein_coding	0	+	7792950	7821203	0	13	130,68,65,118,143,97,117,125,67,112,97,148,2184,	0,2753,2906,4867,5524,6662,7843,8954,12065,14380,17471,21773,28061,	1	protein_coding	exon
chr10	7821123	7821124	m6AIP_abcam_peak_594b	0	+	chr10	7792890	7823135	ENSMUST00000015901.10|Ppil4|ENSMUSG00000015757.10|protein_coding	0	+	7792950	7821203	0	13	130,68,65,118,143,97,117,125,67,112,97,148,2184,	0,2753,2906,4867,5524,6662,7843,8954,12065,14380,17471,21773,28061,	1	protein_coding	exon
chr10	7906329	7906330	m6AIP_SySy_peak_467a	0	-	chr10	7905652	7956230	ENSMUST00000146444.7|Tab2|ENSMUSG00000015755.16|protein_coding	0	-	7907434	7924786	0	7	1925,81,94,161,1501,188,430,	0,4394,5436,5735,13461,19032,50148,	1	protein_coding	exon
chr10	7906467	7906468	m6AIP_SySy_peak_467b	0	-	chr10	7905652	7956230	ENSMUST00000146444.7|Tab2|ENSMUSG00000015755.16|protein_coding	0	-	7907434	7924786	0	7	1925,81,94,161,1501,188,430,	0,4394,5436,5735,13461,19032,50148,	1	protein_coding	exon
chr10	7906973	7906974	m6AIP_SySy_peak_468a	0	-	chr10	7905652	7956230	ENSMUST00000146444.7|Tab2|ENSMUSG00000015755.16|protein_coding	0	-	7907434	7924786	0	7	1925,81,94,161,1501,188,430,	0,4394,5436,5735,13461,19032,50148,	1	protein_coding	exon
chr10	7907347	7907348	m6AIP_SySy_peak_468b	0	-	chr10	7905652	7956230	ENSMUST00000146444.7|Tab2|ENSMUSG00000015755.16|protein_coding	0	-	7907434	7924786	0	7	1925,81,94,161,1501,188,430,	0,4394,5436,5735,13461,19032,50148,	1	protein_coding	exon
chr10	7907402	7907403	m6AIP_SySy_peak_468c	0	-	chr10	7905652	7956230	ENSMUST00000146444.7|Tab2|ENSMUSG00000015755.16|protein_coding	0	-	7907434	7924786	0	7	1925,81,94,161,1501,188,430,	0,4394,5436,5735,13461,19032,50148,	1	protein_coding	exon
chr10	7919998	7919999	m6AIP_abcam_peak_596a	0	-	chr10	7905652	7956230	ENSMUST00000146444.7|Tab2|ENSMUSG00000015755.16|protein_coding	0	-	7907434	7924786	0	7	1925,81,94,161,1501,188,430,	0,4394,5436,5735,13461,19032,50148,	1	protein_coding	exon
chr10	7920232	7920233	m6AIP_SySy_peak_469a	0	-	chr10	7905652	7956230	ENSMUST00000146444.7|Tab2|ENSMUSG00000015755.16|protein_coding	0	-	7907434	7924786	0	7	1925,81,94,161,1501,188,430,	0,4394,5436,5735,13461,19032,50148,	1	protein_coding	exon
chr10	7920494	7920495	m6AIP_SySy_peak_469b	0	-	chr10	7905652	7956230	ENSMUST00000146444.7|Tab2|ENSMUSG00000015755.16|protein_coding	0	-	7907434	7924786	0	7	1925,81,94,161,1501,188,430,	0,4394,5436,5735,13461,19032,50148,	1	protein_coding	exon
chr10	7925537	7925538	m6AIP_abcam_peak_597	0	-	chr10	7905652	7956230	ENSMUST00000146444.7|Tab2|ENSMUSG00000015755.16|protein_coding	0	-	7907434	7924786	0	7	1925,81,94,161,1501,188,430,	0,4394,5436,5735,13461,19032,50148,	1	protein_coding	intron
chr10	8501905	8501906	m6AIP_abcam_peak_598	0	-	chr10	8204808	8518825	ENSMUST00000061601.8|Ust|ENSMUSG00000047712.8|protein_coding	0	-	8207386	8518399	0	8	2862,158,98,154,80,156,44,676,	0,41094,43280,93247,102599,125259,186079,313341,	1	protein_coding	intron
chr10	8725444	8725445	m6AIP_SySy_peak_470	0	-	chr10	8722218	8886070	ENSMUST00000015449.5|Sash1|ENSMUSG00000015305.6|protein_coding	0	-	8725496	8885858	0	20	3542,132,1109,114,151,210,170,136,144,75,347,133,102,113,87,41,50,51,129,347,	0,5639,7109,11377,17102,17955,19209,20209,22269,23897,28920,34410,58300,61979,64129,67342,92022,92188,128144,163505,	1	protein_coding	exon
chr10	8729804	8729805	m6AIP_SySy_peak_471	0	-	chr10	8722218	8886070	ENSMUST00000015449.5|Sash1|ENSMUSG00000015305.6|protein_coding	0	-	8725496	8885858	0	20	3542,132,1109,114,151,210,170,136,144,75,347,133,102,113,87,41,50,51,129,347,	0,5639,7109,11377,17102,17955,19209,20209,22269,23897,28920,34410,58300,61979,64129,67342,92022,92188,128144,163505,	1	protein_coding	exon
chr10	8730176	8730177	m6AIP_SySy_peak_472	0	-	chr10	8722218	8886070	ENSMUST00000015449.5|Sash1|ENSMUSG00000015305.6|protein_coding	0	-	8725496	8885858	0	20	3542,132,1109,114,151,210,170,136,144,75,347,133,102,113,87,41,50,51,129,347,	0,5639,7109,11377,17102,17955,19209,20209,22269,23897,28920,34410,58300,61979,64129,67342,92022,92188,128144,163505,	1	protein_coding	exon
chr10	9760381	9760382	m6AIP_SySy_peak_473a	0	-	chr10	9755546	9900683	ENSMUST00000038213.13|Stxbp5|ENSMUSG00000019790.17|protein_coding	0	-	9760912	9900683	0	28	5408,221,112,166,370,240,51,48,60,66,152,126,179,221,41,68,148,73,155,79,124,84,64,135,101,82,98,153,	0,7198,11611,13283,13794,14903,22474,28641,28794,33816,42575,44396,52873,53482,56121,56418,56713,60704,61759,69823,80287,82530,86324,87680,109466,111066,143610,144984,	1	protein_coding	exon
chr10	9760558	9760559	m6AIP_SySy_peak_473b	0	-	chr10	9755546	9900683	ENSMUST00000038213.13|Stxbp5|ENSMUSG00000019790.17|protein_coding	0	-	9760912	9900683	0	28	5408,221,112,166,370,240,51,48,60,66,152,126,179,221,41,68,148,73,155,79,124,84,64,135,101,82,98,153,	0,7198,11611,13283,13794,14903,22474,28641,28794,33816,42575,44396,52873,53482,56121,56418,56713,60704,61759,69823,80287,82530,86324,87680,109466,111066,143610,144984,	1	protein_coding	exon
chr10	11151659	11151660	m6AIP_SySy_peak_474a	0	+	chr10	11149429	11217595	ENSMUST00000044053.12|Shprh|ENSMUSG00000090112.8|protein_coding	0	+	11151650	11213544	0	30	157,656,130,219,79,151,109,254,651,252,79,164,257,122,89,93,108,143,174,63,226,144,102,72,189,93,87,179,81,4148,	0,2183,5229,7590,10088,11037,12689,13379,14915,17056,18404,20549,20817,22443,29304,32082,34344,35890,36951,37413,38510,40201,41556,43056,44751,55751,56839,57667,62892,64018,	1	protein_coding	exon
chr10	11151862	11151863	m6AIP_SySy_peak_474b	0	+	chr10	11149429	11217595	ENSMUST00000044053.12|Shprh|ENSMUSG00000090112.8|protein_coding	0	+	11151650	11213544	0	30	157,656,130,219,79,151,109,254,651,252,79,164,257,122,89,93,108,143,174,63,226,144,102,72,189,93,87,179,81,4148,	0,2183,5229,7590,10088,11037,12689,13379,14915,17056,18404,20549,20817,22443,29304,32082,34344,35890,36951,37413,38510,40201,41556,43056,44751,55751,56839,57667,62892,64018,	1	protein_coding	exon
chr10	11152161	11152162	m6AIP_SySy_peak_474c	0	+	chr10	11149429	11217595	ENSMUST00000044053.12|Shprh|ENSMUSG00000090112.8|protein_coding	0	+	11151650	11213544	0	30	157,656,130,219,79,151,109,254,651,252,79,164,257,122,89,93,108,143,174,63,226,144,102,72,189,93,87,179,81,4148,	0,2183,5229,7590,10088,11037,12689,13379,14915,17056,18404,20549,20817,22443,29304,32082,34344,35890,36951,37413,38510,40201,41556,43056,44751,55751,56839,57667,62892,64018,	1	protein_coding	exon
chr10	11164473	11164474	m6AIP_SySy_peak_475a	0	+	chr10	11149429	11217595	ENSMUST00000044053.12|Shprh|ENSMUSG00000090112.8|protein_coding	0	+	11151650	11213544	0	30	157,656,130,219,79,151,109,254,651,252,79,164,257,122,89,93,108,143,174,63,226,144,102,72,189,93,87,179,81,4148,	0,2183,5229,7590,10088,11037,12689,13379,14915,17056,18404,20549,20817,22443,29304,32082,34344,35890,36951,37413,38510,40201,41556,43056,44751,55751,56839,57667,62892,64018,	1	protein_coding	exon
chr10	11164614	11164615	m6AIP_SySy_peak_475b	0	+	chr10	11149429	11217595	ENSMUST00000044053.12|Shprh|ENSMUSG00000090112.8|protein_coding	0	+	11151650	11213544	0	30	157,656,130,219,79,151,109,254,651,252,79,164,257,122,89,93,108,143,174,63,226,144,102,72,189,93,87,179,81,4148,	0,2183,5229,7590,10088,11037,12689,13379,14915,17056,18404,20549,20817,22443,29304,32082,34344,35890,36951,37413,38510,40201,41556,43056,44751,55751,56839,57667,62892,64018,	1	protein_coding	exon
chr10	11202990	11202991	m6AIP_SySy_peak_476	0	+	chr10	11149429	11217595	ENSMUST00000044053.12|Shprh|ENSMUSG00000090112.8|protein_coding	0	+	11151650	11213544	0	30	157,656,130,219,79,151,109,254,651,252,79,164,257,122,89,93,108,143,174,63,226,144,102,72,189,93,87,179,81,4148,	0,2183,5229,7590,10088,11037,12689,13379,14915,17056,18404,20549,20817,22443,29304,32082,34344,35890,36951,37413,38510,40201,41556,43056,44751,55751,56839,57667,62892,64018,	1	protein_coding	intron
chr10	11289668	11289669	m6AIP_SySy_peak_477	0	+	chr10	11281329	11298052	ENSMUST00000129456.7|Fbxo30|ENSMUSG00000047648.13|protein_coding	0	+	11289535	11295420	0	3	171,2053,2836,	0,8190,13887,	1	protein_coding	exon
chr10	11289927	11289928	m6AIP_SySy_peak_478	0	+	chr10	11281329	11298052	ENSMUST00000129456.7|Fbxo30|ENSMUSG00000047648.13|protein_coding	0	+	11289535	11295420	0	3	171,2053,2836,	0,8190,13887,	1	protein_coding	exon
chr10	11290212	11290213	m6AIP_SySy_peak_479	0	+	chr10	11281329	11298052	ENSMUST00000129456.7|Fbxo30|ENSMUSG00000047648.13|protein_coding	0	+	11289535	11295420	0	3	171,2053,2836,	0,8190,13887,	1	protein_coding	exon
chr10	11290944	11290945	m6AIP_SySy_peak_480a	0	+	chr10	11281329	11298052	ENSMUST00000129456.7|Fbxo30|ENSMUSG00000047648.13|protein_coding	0	+	11289535	11295420	0	3	171,2053,2836,	0,8190,13887,	1	protein_coding	exon
chr10	11291167	11291168	m6AIP_SySy_peak_480b	0	+	chr10	11281329	11298052	ENSMUST00000129456.7|Fbxo30|ENSMUSG00000047648.13|protein_coding	0	+	11289535	11295420	0	3	171,2053,2836,	0,8190,13887,	1	protein_coding	exon
chr10	11291361	11291362	m6AIP_SySy_peak_480c	0	+	chr10	11281329	11298052	ENSMUST00000129456.7|Fbxo30|ENSMUSG00000047648.13|protein_coding	0	+	11289535	11295420	0	3	171,2053,2836,	0,8190,13887,	1	protein_coding	exon
chr10	11295298	11295299	m6AIP_SySy_peak_481	0	+	chr10	11281329	11298052	ENSMUST00000129456.7|Fbxo30|ENSMUSG00000047648.13|protein_coding	0	+	11289535	11295420	0	3	171,2053,2836,	0,8190,13887,	1	protein_coding	exon
chr10	11295434	11295435	m6AIP_SySy_peak_482	0	+	chr10	11281329	11298052	ENSMUST00000129456.7|Fbxo30|ENSMUSG00000047648.13|protein_coding	0	+	11289535	11295420	0	3	171,2053,2836,	0,8190,13887,	1	protein_coding	exon
chr10	12433700	12433701	m6AIP_abcam_peak_608	0	-	chr10	12382187	12861735	ENSMUST00000076817.4|Utrn|ENSMUSG00000019820.11|protein_coding	0	-	12384187	12861646	0	74	2009,23,93,109,241,159,66,66,39,137,112,167,158,86,202,75,62,61,79,147,269,130,157,173,190,155,206,118,209,76,150,136,176,151,173,192,138,159,171,129,180,171,156,174,129,162,150,135,180,171,156,114,213,146,181,242,88,124,170,180,108,102,120,151,182,204,161,116,173,93,78,93,62,168,	0,3330,19123,20695,23666,24248,31748,32993,33263,39409,54093,57439,59748,65819,73175,81098,82993,93083,96225,99036,104198,119190,143150,155853,239003,251756,254408,258739,261215,266955,270523,272511,276308,278591,281178,282759,284511,285312,287468,287932,289563,296392,298284,300089,301057,302222,304144,306105,308542,311176,315801,316814,327778,329250,331066,331945,337830,338631,344023,345545,3465…	1	protein_coding	intron
chr10	12548103	12548104	m6AIP_SySy_peak_483	0	-	chr10	12382187	12861735	ENSMUST00000076817.4|Utrn|ENSMUSG00000019820.11|protein_coding	0	-	12384187	12861646	0	74	2009,23,93,109,241,159,66,66,39,137,112,167,158,86,202,75,62,61,79,147,269,130,157,173,190,155,206,118,209,76,150,136,176,151,173,192,138,159,171,129,180,171,156,174,129,162,150,135,180,171,156,114,213,146,181,242,88,124,170,180,108,102,120,151,182,204,161,116,173,93,78,93,62,168,	0,3330,19123,20695,23666,24248,31748,32993,33263,39409,54093,57439,59748,65819,73175,81098,82993,93083,96225,99036,104198,119190,143150,155853,239003,251756,254408,258739,261215,266955,270523,272511,276308,278591,281178,282759,284511,285312,287468,287932,289563,296392,298284,300089,301057,302222,304144,306105,308542,311176,315801,316814,327778,329250,331066,331945,337830,338631,344023,345545,3465…	1	protein_coding	intron
chr10	12690923	12690924	m6AIP_abcam_peak_610	0	-	chr10	12382187	12861735	ENSMUST00000076817.4|Utrn|ENSMUSG00000019820.11|protein_coding	0	-	12384187	12861646	0	74	2009,23,93,109,241,159,66,66,39,137,112,167,158,86,202,75,62,61,79,147,269,130,157,173,190,155,206,118,209,76,150,136,176,151,173,192,138,159,171,129,180,171,156,174,129,162,150,135,180,171,156,114,213,146,181,242,88,124,170,180,108,102,120,151,182,204,161,116,173,93,78,93,62,168,	0,3330,19123,20695,23666,24248,31748,32993,33263,39409,54093,57439,59748,65819,73175,81098,82993,93083,96225,99036,104198,119190,143150,155853,239003,251756,254408,258739,261215,266955,270523,272511,276308,278591,281178,282759,284511,285312,287468,287932,289563,296392,298284,300089,301057,302222,304144,306105,308542,311176,315801,316814,327778,329250,331066,331945,337830,338631,344023,345545,3465…	1	protein_coding	intron
chr10	12714280	12714281	m6AIP_abcam_peak_611	0	-	chr10	12382187	12861735	ENSMUST00000076817.4|Utrn|ENSMUSG00000019820.11|protein_coding	0	-	12384187	12861646	0	74	2009,23,93,109,241,159,66,66,39,137,112,167,158,86,202,75,62,61,79,147,269,130,157,173,190,155,206,118,209,76,150,136,176,151,173,192,138,159,171,129,180,171,156,174,129,162,150,135,180,171,156,114,213,146,181,242,88,124,170,180,108,102,120,151,182,204,161,116,173,93,78,93,62,168,	0,3330,19123,20695,23666,24248,31748,32993,33263,39409,54093,57439,59748,65819,73175,81098,82993,93083,96225,99036,104198,119190,143150,155853,239003,251756,254408,258739,261215,266955,270523,272511,276308,278591,281178,282759,284511,285312,287468,287932,289563,296392,298284,300089,301057,302222,304144,306105,308542,311176,315801,316814,327778,329250,331066,331945,337830,338631,344023,345545,3465…	1	protein_coding	exon
chr10	13009006	13009007	m6AIP_SySy_peak_484	0	+	chr10	13005342	13009183	ENSMUST00000105139.4|Sf3b5|ENSMUSG00000078348.4|protein_coding	0	+	13008622	13008883	0	1	3841,	0,	1	protein_coding	exon
chr10	13515395	13515396	m6AIP_SySy_peak_485	0	+	chr10	13501000	13519035	ENSMUST00000121465.2|Fuca2|ENSMUSG00000019810.15|protein_coding	0	+	13501167	13514847	0	7	373,188,340,211,191,109,4329,	0,2070,4738,5705,6234,11617,13706,	1	protein_coding	exon
chr10	14467378	14467379	m6AIP_SySy_peak_486	0	-	chr10	14404561	14545036	ENSMUST00000238680.1|Adgrg6|ENSMUSG00000039116.7|protein_coding	0	-	14405259	14544915	0	24	877,153,102,284,97,269,128,107,46,120,141,172,211,56,112,143,66,53,86,69,624,342,101,123,	0,5111,5894,15864,18111,22174,23528,27044,28359,29716,32218,33858,35048,35776,36831,39444,43501,44256,46017,53518,62571,64201,131292,140352,	1	protein_coding	exon
chr10	17724706	17724707	m6AIP_SySy_peak_487	0	+	chr10	17723232	17725643	ENSMUST00000219558.1|Cited2|ENSMUSG00000039910.10|protein_coding	0	+	17723945	17724755	0	1	2411,	0,	1	protein_coding	exon
chr10	17915588	17915589	m6AIP_SySy_peak_488a	0	-	chr10	17899034	17948067	ENSMUST00000037879.7|Heca|ENSMUSG00000039879.9|protein_coding	0	-	17902212	17947782	0	4	3343,155,1041,559,	0,8999,15957,48474,	1	protein_coding	exon
chr10	17915735	17915736	m6AIP_SySy_peak_488b	0	-	chr10	17899034	17948067	ENSMUST00000037879.7|Heca|ENSMUSG00000039879.9|protein_coding	0	-	17902212	17947782	0	4	3343,155,1041,559,	0,8999,15957,48474,	1	protein_coding	exon
chr10	17922242	17922243	m6AIP_abcam_peak_615	0	-	chr10	17899034	17948067	ENSMUST00000037879.7|Heca|ENSMUSG00000039879.9|protein_coding	0	-	17902212	17947782	0	4	3343,155,1041,559,	0,8999,15957,48474,	1	protein_coding	intron
chr10	18062292	18062293	m6AIP_abcam_peak_616	0	+	chr10	18055939	18125132	ENSMUST00000126390.7|Reps1|ENSMUSG00000019854.17|protein_coding	0	+	18055962	18124948	0	20	176,124,197,154,125,163,64,155,122,81,88,102,70,119,65,186,96,149,106,253,	0,33508,36905,37230,37839,38470,38905,40242,48214,51728,58459,59776,61725,62987,64225,65093,66495,67085,67659,68940,	1	protein_coding	intron
chr10	18531865	18531866	m6AIP_abcam_peak_617	0	+	chr10	18318984	18531973	ENSMUST00000207038.1|Nhsl1|ENSMUSG00000039835.16|protein_coding	0	+	18318984	18531973	0	7	292,153,125,193,3252,133,706,	0,153934,179048,192565,204806,208551,212283,	1	protein_coding	exon
chr10	18646354	18646355	m6AIP_SySy_peak_492a	0	-	chr10	18581838	18743949	ENSMUST00000215836.1|Arfgef3|ENSMUSG00000019852.7|protein_coding	0	-	18589580	18743625	0	34	7934,1213,122,132,103,115,177,129,145,104,123,145,180,146,134,318,151,111,216,108,166,167,899,113,334,105,79,43,123,69,132,82,52,409,	0,9291,13069,15489,15857,17347,18595,21568,25806,26482,29365,31299,35010,37809,39287,43309,45782,48192,48441,48980,52924,53841,64322,65965,70695,72371,78758,79507,83052,95986,114714,117490,152219,161702,	1	protein_coding	exon
chr10	18646533	18646534	m6AIP_SySy_peak_492b	0	-	chr10	18581838	18743949	ENSMUST00000215836.1|Arfgef3|ENSMUSG00000019852.7|protein_coding	0	-	18589580	18743625	0	34	7934,1213,122,132,103,115,177,129,145,104,123,145,180,146,134,318,151,111,216,108,166,167,899,113,334,105,79,43,123,69,132,82,52,409,	0,9291,13069,15489,15857,17347,18595,21568,25806,26482,29365,31299,35010,37809,39287,43309,45782,48192,48441,48980,52924,53841,64322,65965,70695,72371,78758,79507,83052,95986,114714,117490,152219,161702,	1	protein_coding	exon
chr10	20167367	20167368	m6AIP_abcam_peak_618	0	+	chr10	20148983	20281590	ENSMUST00000116259.4|Map7|ENSMUSG00000019996.17|protein_coding	0	+	20149013	20280006	0	18	97,99,78,164,118,111,114,149,116,254,229,175,102,51,58,100,221,1595,	0,81800,84385,96286,97614,101386,108200,112851,117752,118139,120376,124296,124795,125262,125618,127192,129141,131012,	1	protein_coding	intron
chr10	20325506	20325507	m6AIP_abcam_peak_619	0	+	chr10	20312483	20342499	ENSMUST00000043881.11|Bclaf1|ENSMUSG00000037608.16|protein_coding	0	+	20322012	20340057	0	13	121,104,114,906,666,170,106,85,176,181,147,213,2448,	0,5524,9519,10479,12656,13446,15618,16826,19602,20908,22015,27225,27568,	1	protein_coding	exon
chr10	20339702	20339703	m6AIP_abcam_peak_620	0	+	chr10	20312483	20342499	ENSMUST00000043881.11|Bclaf1|ENSMUSG00000037608.16|protein_coding	0	+	20322012	20340057	0	13	121,104,114,906,666,170,106,85,176,181,147,213,2448,	0,5524,9519,10479,12656,13446,15618,16826,19602,20908,22015,27225,27568,	1	protein_coding	intron
chr10	21368576	21368577	m6AIP_SySy_peak_493a	0	+	chr10	21296032	21368883	ENSMUST00000219915.1|Hbs1l|ENSMUSG00000019977.16|protein_coding	0	+	21296133	21368300	0	18	144,66,114,195,109,266,166,118,147,75,118,69,105,91,109,101,145,595,	0,3145,8497,11552,40934,45681,46366,49044,51229,53279,55894,56509,58606,62280,62699,68642,71609,72256,	1	protein_coding	exon
chr10	21368743	21368744	m6AIP_SySy_peak_493b	0	+	chr10	21296032	21368883	ENSMUST00000219915.1|Hbs1l|ENSMUSG00000019977.16|protein_coding	0	+	21296133	21368300	0	18	144,66,114,195,109,266,166,118,147,75,118,69,105,91,109,101,145,595,	0,3145,8497,11552,40934,45681,46366,49044,51229,53279,55894,56509,58606,62280,62699,68642,71609,72256,	1	protein_coding	exon
chr10	21998946	21998947	m6AIP_SySy_peak_494	0	+	chr10	21882183	21999893	ENSMUST00000120509.7|Sgk1|ENSMUSG00000019970.15|protein_coding	0	+	21882638	21998827	0	14	524,210,76,76,76,105,84,132,113,124,96,156,90,1234,	0,46158,87265,112782,113290,113610,113842,114039,114375,114795,115158,115714,115976,116476,	1	protein_coding	exon
chr10	22705612	22705613	m6AIP_SySy_peak_495	0	-	chr10	22703878	22731447	ENSMUST00000127698.7|Tbpl1|ENSMUSG00000071359.13|protein_coding	0	-	22705815	22712048	0	7	2017,95,104,64,83,178,332,	0,3710,3892,5267,5478,8035,27237,	1	protein_coding	exon
chr10	24801595	24801596	m6AIP_abcam_peak_622	0	-	chr10	24772405	24836225	ENSMUST00000020169.8|Enpp3|ENSMUSG00000019989.8|protein_coding	0	-	24773901	24836093	0	25	1667,157,133,78,133,155,55,179,88,67,128,32,129,109,73,66,110,120,80,98,61,126,123,76,210,	0,2377,4355,5488,6287,12384,14053,15313,19583,21179,23280,25353,25746,26752,31993,33463,35040,35672,37448,45461,48166,52397,53770,59325,63610,	1	protein_coding	intron
chr10	24824606	24824607	m6AIP_abcam_peak_623	0	-	chr10	24772405	24836225	ENSMUST00000020169.8|Enpp3|ENSMUSG00000019989.8|protein_coding	0	-	24773901	24836093	0	25	1667,157,133,78,133,155,55,179,88,67,128,32,129,109,73,66,110,120,80,98,61,126,123,76,210,	0,2377,4355,5488,6287,12384,14053,15313,19583,21179,23280,25353,25746,26752,31993,33463,35040,35672,37448,45461,48166,52397,53770,59325,63610,	1	protein_coding	intron
chr10	25403862	25403863	m6AIP_abcam_peak_624	0	+	chr10	25359797	25523515	ENSMUST00000053748.15|Epb41l2|ENSMUSG00000019978.16|protein_coding	0	+	25441586	25513080	0	20	184,485,213,105,43,76,219,88,153,98,173,143,63,147,564,123,99,81,109,1219,	0,81775,83944,100994,108298,109398,111621,113278,119211,119870,124410,129153,133769,135647,142026,144339,146377,147979,153175,162499,	1	protein_coding	intron
chr10	25404159	25404160	m6AIP_abcam_peak_625a	0	+	chr10	25359797	25523515	ENSMUST00000053748.15|Epb41l2|ENSMUSG00000019978.16|protein_coding	0	+	25441586	25513080	0	20	184,485,213,105,43,76,219,88,153,98,173,143,63,147,564,123,99,81,109,1219,	0,81775,83944,100994,108298,109398,111621,113278,119211,119870,124410,129153,133769,135647,142026,144339,146377,147979,153175,162499,	1	protein_coding	intron
chr10	25404234	25404235	m6AIP_abcam_peak_625b	0	+	chr10	25359797	25523515	ENSMUST00000053748.15|Epb41l2|ENSMUSG00000019978.16|protein_coding	0	+	25441586	25513080	0	20	184,485,213,105,43,76,219,88,153,98,173,143,63,147,564,123,99,81,109,1219,	0,81775,83944,100994,108298,109398,111621,113278,119211,119870,124410,129153,133769,135647,142026,144339,146377,147979,153175,162499,	1	protein_coding	intron
chr10	25443755	25443756	m6AIP_abcam_peak_626	0	+	chr10	25359797	25523515	ENSMUST00000053748.15|Epb41l2|ENSMUSG00000019978.16|protein_coding	0	+	25441586	25513080	0	20	184,485,213,105,43,76,219,88,153,98,173,143,63,147,564,123,99,81,109,1219,	0,81775,83944,100994,108298,109398,111621,113278,119211,119870,124410,129153,133769,135647,142026,144339,146377,147979,153175,162499,	1	protein_coding	exon
chr10	25501848	25501849	m6AIP_abcam_peak_627a	0	+	chr10	25359797	25523515	ENSMUST00000053748.15|Epb41l2|ENSMUSG00000019978.16|protein_coding	0	+	25441586	25513080	0	20	184,485,213,105,43,76,219,88,153,98,173,143,63,147,564,123,99,81,109,1219,	0,81775,83944,100994,108298,109398,111621,113278,119211,119870,124410,129153,133769,135647,142026,144339,146377,147979,153175,162499,	1	protein_coding	exon
chr10	25502097	25502098	m6AIP_abcam_peak_627b	0	+	chr10	25359797	25523515	ENSMUST00000053748.15|Epb41l2|ENSMUSG00000019978.16|protein_coding	0	+	25441586	25513080	0	20	184,485,213,105,43,76,219,88,153,98,173,143,63,147,564,123,99,81,109,1219,	0,81775,83944,100994,108298,109398,111621,113278,119211,119870,124410,129153,133769,135647,142026,144339,146377,147979,153175,162499,	1	protein_coding	exon
chr10	27786877	27786878	m6AIP_SySy_peak_496a	0	-	chr10	27744883	27809624	ENSMUST00000218501.1|Gm30228|ENSMUSG00000112206.1|lncRNA	0	-	27809624	27809624	0	3	1789,74,86,	0,63741,64655,	1	ncRNA	intron
chr10	27787144	27787145	m6AIP_SySy_peak_496b	0	-	chr10	27744883	27809624	ENSMUST00000218501.1|Gm30228|ENSMUSG00000112206.1|lncRNA	0	-	27809624	27809624	0	3	1789,74,86,	0,63741,64655,	1	ncRNA	intron
chr10	27797610	27797611	m6AIP_SySy_peak_497	0	-	chr10	27744883	27809624	ENSMUST00000218501.1|Gm30228|ENSMUSG00000112206.1|lncRNA	0	-	27809624	27809624	0	3	1789,74,86,	0,63741,64655,	1	ncRNA	intron
chr10	28100067	28100068	m6AIP_abcam_peak_631	0	+	chr10	28074853	28595966	ENSMUST00000218276.1|Ptprk|ENSMUSG00000019889.10|protein_coding	0	+	28075080	28595855	0	34	324,123,272,82,116,175,294,303,110,202,106,274,37,139,30,161,36,12,185,88,77,18,37,98,117,155,136,150,174,132,126,164,136,165,	0,131280,188647,259622,261568,279751,308577,390904,398094,400231,408334,418060,422055,476764,479916,485151,487253,489241,491641,493473,495043,495320,498514,499965,500736,505539,510706,511069,512054,514074,514405,517031,517916,520948,	1	protein_coding	intron
chr10	28105093	28105094	m6AIP_abcam_peak_632	0	+	chr10	28074853	28595966	ENSMUST00000218276.1|Ptprk|ENSMUSG00000019889.10|protein_coding	0	+	28075080	28595855	0	34	324,123,272,82,116,175,294,303,110,202,106,274,37,139,30,161,36,12,185,88,77,18,37,98,117,155,136,150,174,132,126,164,136,165,	0,131280,188647,259622,261568,279751,308577,390904,398094,400231,408334,418060,422055,476764,479916,485151,487253,489241,491641,493473,495043,495320,498514,499965,500736,505539,510706,511069,512054,514074,514405,517031,517916,520948,	1	protein_coding	intron
chr10	28117649	28117650	m6AIP_abcam_peak_633	0	+	chr10	28074853	28595966	ENSMUST00000218276.1|Ptprk|ENSMUSG00000019889.10|protein_coding	0	+	28075080	28595855	0	34	324,123,272,82,116,175,294,303,110,202,106,274,37,139,30,161,36,12,185,88,77,18,37,98,117,155,136,150,174,132,126,164,136,165,	0,131280,188647,259622,261568,279751,308577,390904,398094,400231,408334,418060,422055,476764,479916,485151,487253,489241,491641,493473,495043,495320,498514,499965,500736,505539,510706,511069,512054,514074,514405,517031,517916,520948,	1	protein_coding	intron
chr10	28127303	28127304	m6AIP_abcam_peak_634	0	+	chr10	28074853	28595966	ENSMUST00000218276.1|Ptprk|ENSMUSG00000019889.10|protein_coding	0	+	28075080	28595855	0	34	324,123,272,82,116,175,294,303,110,202,106,274,37,139,30,161,36,12,185,88,77,18,37,98,117,155,136,150,174,132,126,164,136,165,	0,131280,188647,259622,261568,279751,308577,390904,398094,400231,408334,418060,422055,476764,479916,485151,487253,489241,491641,493473,495043,495320,498514,499965,500736,505539,510706,511069,512054,514074,514405,517031,517916,520948,	1	protein_coding	intron
chr10	28157868	28157869	m6AIP_abcam_peak_635	0	+	chr10	28074853	28595966	ENSMUST00000218276.1|Ptprk|ENSMUSG00000019889.10|protein_coding	0	+	28075080	28595855	0	34	324,123,272,82,116,175,294,303,110,202,106,274,37,139,30,161,36,12,185,88,77,18,37,98,117,155,136,150,174,132,126,164,136,165,	0,131280,188647,259622,261568,279751,308577,390904,398094,400231,408334,418060,422055,476764,479916,485151,487253,489241,491641,493473,495043,495320,498514,499965,500736,505539,510706,511069,512054,514074,514405,517031,517916,520948,	1	protein_coding	intron
chr10	28252068	28252069	m6AIP_abcam_peak_636	0	+	chr10	28074853	28595966	ENSMUST00000218276.1|Ptprk|ENSMUSG00000019889.10|protein_coding	0	+	28075080	28595855	0	34	324,123,272,82,116,175,294,303,110,202,106,274,37,139,30,161,36,12,185,88,77,18,37,98,117,155,136,150,174,132,126,164,136,165,	0,131280,188647,259622,261568,279751,308577,390904,398094,400231,408334,418060,422055,476764,479916,485151,487253,489241,491641,493473,495043,495320,498514,499965,500736,505539,510706,511069,512054,514074,514405,517031,517916,520948,	1	protein_coding	intron
chr10	28269428	28269429	m6AIP_abcam_peak_637	0	+	chr10	28074853	28595966	ENSMUST00000218276.1|Ptprk|ENSMUSG00000019889.10|protein_coding	0	+	28075080	28595855	0	34	324,123,272,82,116,175,294,303,110,202,106,274,37,139,30,161,36,12,185,88,77,18,37,98,117,155,136,150,174,132,126,164,136,165,	0,131280,188647,259622,261568,279751,308577,390904,398094,400231,408334,418060,422055,476764,479916,485151,487253,489241,491641,493473,495043,495320,498514,499965,500736,505539,510706,511069,512054,514074,514405,517031,517916,520948,	1	protein_coding	intron
chr10	28414936	28414937	m6AIP_abcam_peak_638	0	+	chr10	28074853	28595966	ENSMUST00000218276.1|Ptprk|ENSMUSG00000019889.10|protein_coding	0	+	28075080	28595855	0	34	324,123,272,82,116,175,294,303,110,202,106,274,37,139,30,161,36,12,185,88,77,18,37,98,117,155,136,150,174,132,126,164,136,165,	0,131280,188647,259622,261568,279751,308577,390904,398094,400231,408334,418060,422055,476764,479916,485151,487253,489241,491641,493473,495043,495320,498514,499965,500736,505539,510706,511069,512054,514074,514405,517031,517916,520948,	1	protein_coding	intron
chr10	29196289	29196290	m6AIP_abcam_peak_639	0	+	chr10	29143838	29199630	ENSMUST00000092629.3|Soga3|ENSMUSG00000038916.7|protein_coding	0	+	29146658	29199055	0	7	597,1190,225,159,72,1176,686,	0,2725,4346,6405,37123,52426,55106,	1	protein_coding	exon
chr10	29224430	29224431	m6AIP_abcam_peak_640	0	+	chr10	29211605	29230779	ENSMUST00000092627.5|9330159F19Rik|ENSMUSG00000004360.9|protein_coding	0	+	29218119	29227371	0	6	261,242,345,80,1180,3573,	0,6449,10180,10615,12629,15601,	1	protein_coding	exon
chr10	29346904	29346905	m6AIP_SySy_peak_499a	0	-	chr10	29344177	29362442	ENSMUST00000037548.10|Rnf146|ENSMUSG00000038876.12|protein_coding	0	-	29346808	29354296	0	4	3706,156,61,479,	0,10114,17107,17786,	1	protein_coding	exon
chr10	29347173	29347174	m6AIP_SySy_peak_499b	0	-	chr10	29344177	29362442	ENSMUST00000037548.10|Rnf146|ENSMUSG00000038876.12|protein_coding	0	-	29346808	29354296	0	4	3706,156,61,479,	0,10114,17107,17786,	1	protein_coding	exon
chr10	29347332	29347333	m6AIP_SySy_peak_499c	0	-	chr10	29344177	29362442	ENSMUST00000037548.10|Rnf146|ENSMUSG00000038876.12|protein_coding	0	-	29346808	29354296	0	4	3706,156,61,479,	0,10114,17107,17786,	1	protein_coding	exon
chr10	29352218	29352219	m6AIP_abcam_peak_643	0	-	chr10	29344177	29362442	ENSMUST00000037548.10|Rnf146|ENSMUSG00000038876.12|protein_coding	0	-	29346808	29354296	0	4	3706,156,61,479,	0,10114,17107,17786,	1	protein_coding	intron
chr10	30562982	30562983	m6AIP_abcam_peak_645	0	-	chr10	30534224	30600749	ENSMUST00000019927.6|Trmt11|ENSMUSG00000019792.8|protein_coding	0	-	30535112	30600661	0	13	1020,121,132,73,165,81,157,135,93,82,74,66,160,	0,13432,24694,24939,26593,32201,53214,55800,56618,56796,59890,63515,66365,	1	protein_coding	intron
chr10	30588309	30588310	m6AIP_SySy_peak_500	0	-	chr10	30534224	30600749	ENSMUST00000019927.6|Trmt11|ENSMUSG00000019792.8|protein_coding	0	-	30535112	30600661	0	13	1020,121,132,73,165,81,157,135,93,82,74,66,160,	0,13432,24694,24939,26593,32201,53214,55800,56618,56796,59890,63515,66365,	1	protein_coding	intron
chr10	30588728	30588729	m6AIP_SySy_peak_501a	0	-	chr10	30534224	30600749	ENSMUST00000019927.6|Trmt11|ENSMUSG00000019792.8|protein_coding	0	-	30535112	30600661	0	13	1020,121,132,73,165,81,157,135,93,82,74,66,160,	0,13432,24694,24939,26593,32201,53214,55800,56618,56796,59890,63515,66365,	1	protein_coding	intron
chr10	30588895	30588896	m6AIP_SySy_peak_501b	0	-	chr10	30534224	30600749	ENSMUST00000019927.6|Trmt11|ENSMUSG00000019792.8|protein_coding	0	-	30535112	30600661	0	13	1020,121,132,73,165,81,157,135,93,82,74,66,160,	0,13432,24694,24939,26593,32201,53214,55800,56618,56796,59890,63515,66365,	1	protein_coding	intron
chr10	30647486	30647487	m6AIP_SySy_peak_502	0	-	chr10	30643467	30771941	ENSMUST00000215740.1|Ncoa7|ENSMUSG00000039697.16|protein_coding	0	-	30647515	30771778	0	15	4184,74,96,153,132,148,169,1031,185,126,114,108,80,221,222,	0,4499,4977,9468,10843,18826,46236,47289,50601,52600,54662,58451,61133,79178,128252,	1	protein_coding	exon
chr10	30691209	30691210	m6AIP_abcam_peak_647a	0	-	chr10	30643467	30771941	ENSMUST00000215740.1|Ncoa7|ENSMUSG00000039697.16|protein_coding	0	-	30647515	30771778	0	15	4184,74,96,153,132,148,169,1031,185,126,114,108,80,221,222,	0,4499,4977,9468,10843,18826,46236,47289,50601,52600,54662,58451,61133,79178,128252,	1	protein_coding	exon
chr10	30691435	30691436	m6AIP_SySy_peak_503	0	-	chr10	30643467	30771941	ENSMUST00000215740.1|Ncoa7|ENSMUSG00000039697.16|protein_coding	0	-	30647515	30771778	0	15	4184,74,96,153,132,148,169,1031,185,126,114,108,80,221,222,	0,4499,4977,9468,10843,18826,46236,47289,50601,52600,54662,58451,61133,79178,128252,	1	protein_coding	exon
chr10	30768874	30768875	m6AIP_abcam_peak_648	0	-	chr10	30643467	30771941	ENSMUST00000215740.1|Ncoa7|ENSMUSG00000039697.16|protein_coding	0	-	30647515	30771778	0	15	4184,74,96,153,132,148,169,1031,185,126,114,108,80,221,222,	0,4499,4977,9468,10843,18826,46236,47289,50601,52600,54662,58451,61133,79178,128252,	1	protein_coding	intron
chr10	33622850	33622851	m6AIP_SySy_peak_504	0	-	chr10	33512285	33624769	ENSMUST00000019920.12|Clvs2|ENSMUSG00000019785.14|protein_coding	0	-	33513258	33622932	0	6	1061,221,111,175,515,634,	0,16037,31096,83458,110258,111850,	1	protein_coding	exon
chr10	33922092	33922093	m6AIP_SySy_peak_505	0	-	chr10	33919141	33951259	ENSMUST00000218055.1|Zup1|ENSMUSG00000039531.8|protein_coding	0	-	33919327	33949484	0	11	234,221,152,166,189,169,122,111,570,117,129,	0,8259,8870,10679,11014,15947,21016,24508,29787,30606,31989,	1	protein_coding	intron
chr10	33922449	33922450	m6AIP_abcam_peak_652	0	-	chr10	33919141	33951259	ENSMUST00000218055.1|Zup1|ENSMUSG00000039531.8|protein_coding	0	-	33919327	33949484	0	11	234,221,152,166,189,169,122,111,570,117,129,	0,8259,8870,10679,11014,15947,21016,24508,29787,30606,31989,	1	protein_coding	intron
chr10	33926050	33926051	m6AIP_SySy_peak_506	0	-	chr10	33919141	33951259	ENSMUST00000218055.1|Zup1|ENSMUSG00000039531.8|protein_coding	0	-	33919327	33949484	0	11	234,221,152,166,189,169,122,111,570,117,129,	0,8259,8870,10679,11014,15947,21016,24508,29787,30606,31989,	1	protein_coding	intron
chr10	33926209	33926210	m6AIP_abcam_peak_654	0	-	chr10	33919141	33951259	ENSMUST00000218055.1|Zup1|ENSMUSG00000039531.8|protein_coding	0	-	33919327	33949484	0	11	234,221,152,166,189,169,122,111,570,117,129,	0,8259,8870,10679,11014,15947,21016,24508,29787,30606,31989,	1	protein_coding	intron
chr10	33949006	33949007	m6AIP_SySy_peak_507a	0	-	chr10	33919141	33951259	ENSMUST00000218055.1|Zup1|ENSMUSG00000039531.8|protein_coding	0	-	33919327	33949484	0	11	234,221,152,166,189,169,122,111,570,117,129,	0,8259,8870,10679,11014,15947,21016,24508,29787,30606,31989,	1	protein_coding	exon
chr10	33949153	33949154	m6AIP_SySy_peak_507b	0	-	chr10	33919141	33951259	ENSMUST00000218055.1|Zup1|ENSMUSG00000039531.8|protein_coding	0	-	33919327	33949484	0	11	234,221,152,166,189,169,122,111,570,117,129,	0,8259,8870,10679,11014,15947,21016,24508,29787,30606,31989,	1	protein_coding	exon
chr10	33949347	33949348	m6AIP_SySy_peak_507c	0	-	chr10	33919141	33951259	ENSMUST00000218055.1|Zup1|ENSMUSG00000039531.8|protein_coding	0	-	33919327	33949484	0	11	234,221,152,166,189,169,122,111,570,117,129,	0,8259,8870,10679,11014,15947,21016,24508,29787,30606,31989,	1	protein_coding	exon
chr10	34151746	34151747	m6AIP_SySy_peak_508	0	-	chr10	34151392	34207715	ENSMUST00000048010.8|Dse|ENSMUSG00000039497.8|protein_coding	0	-	34152215	34184107	0	6	2582,208,240,254,469,636,	0,4516,8576,11343,32299,55687,	1	protein_coding	exon
chr10	34152320	34152321	m6AIP_SySy_peak_509	0	-	chr10	34151392	34207715	ENSMUST00000048010.8|Dse|ENSMUSG00000039497.8|protein_coding	0	-	34152215	34184107	0	6	2582,208,240,254,469,636,	0,4516,8576,11343,32299,55687,	1	protein_coding	exon
chr10	34152775	34152776	m6AIP_SySy_peak_510	0	-	chr10	34151392	34207715	ENSMUST00000048010.8|Dse|ENSMUSG00000039497.8|protein_coding	0	-	34152215	34184107	0	6	2582,208,240,254,469,636,	0,4516,8576,11343,32299,55687,	1	protein_coding	exon
chr10	34153171	34153172	m6AIP_SySy_peak_511	0	-	chr10	34151392	34207715	ENSMUST00000048010.8|Dse|ENSMUSG00000039497.8|protein_coding	0	-	34152215	34184107	0	6	2582,208,240,254,469,636,	0,4516,8576,11343,32299,55687,	1	protein_coding	exon
chr10	34153651	34153652	m6AIP_SySy_peak_512a	0	-	chr10	34151392	34207715	ENSMUST00000048010.8|Dse|ENSMUSG00000039497.8|protein_coding	0	-	34152215	34184107	0	6	2582,208,240,254,469,636,	0,4516,8576,11343,32299,55687,	1	protein_coding	exon
chr10	34153780	34153781	m6AIP_SySy_peak_512b	0	-	chr10	34151392	34207715	ENSMUST00000048010.8|Dse|ENSMUSG00000039497.8|protein_coding	0	-	34152215	34184107	0	6	2582,208,240,254,469,636,	0,4516,8576,11343,32299,55687,	1	protein_coding	exon
chr10	34179360	34179361	m6AIP_abcam_peak_658	0	-	chr10	34151392	34207715	ENSMUST00000048010.8|Dse|ENSMUSG00000039497.8|protein_coding	0	-	34152215	34184107	0	6	2582,208,240,254,469,636,	0,4516,8576,11343,32299,55687,	1	protein_coding	intron
chr10	34184047	34184048	m6AIP_abcam_peak_659	0	-	chr10	34151392	34207715	ENSMUST00000048010.8|Dse|ENSMUSG00000039497.8|protein_coding	0	-	34152215	34184107	0	6	2582,208,240,254,469,636,	0,4516,8576,11343,32299,55687,	1	protein_coding	exon
chr10	34282988	34282989	m6AIP_SySy_peak_513a	0	+	chr10	34282189	34285275	ENSMUST00000061372.6|Tspyl1|ENSMUSG00000047514.6|protein_coding	0	+	34282280	34283420	0	1	3086,	0,	1	protein_coding	exon
chr10	34283291	34283292	m6AIP_SySy_peak_513b	0	+	chr10	34282189	34285275	ENSMUST00000061372.6|Tspyl1|ENSMUSG00000047514.6|protein_coding	0	+	34282280	34283420	0	1	3086,	0,	1	protein_coding	exon
chr10	34283570	34283571	m6AIP_SySy_peak_513c	0	+	chr10	34282189	34285275	ENSMUST00000061372.6|Tspyl1|ENSMUSG00000047514.6|protein_coding	0	+	34282280	34283420	0	1	3086,	0,	1	protein_coding	exon
chr10	39626347	39626348	m6AIP_SySy_peak_514	0	+	chr10	39612933	39655307	ENSMUST00000019987.6|Traf3ip2|ENSMUSG00000019842.6|protein_coding	0	+	39625857	39654529	0	9	413,810,190,179,89,69,117,75,925,	0,12916,21601,26286,28372,32774,33915,37972,41449,	1	protein_coding	exon
chr10	39626716	39626717	m6AIP_SySy_peak_515	0	+	chr10	39612933	39655307	ENSMUST00000019987.6|Traf3ip2|ENSMUSG00000019842.6|protein_coding	0	+	39625857	39654529	0	9	413,810,190,179,89,69,117,75,925,	0,12916,21601,26286,28372,32774,33915,37972,41449,	1	protein_coding	intron
chr10	39809904	39809905	m6AIP_abcam_peak_663	0	+	chr10	39732117	39875211	ENSMUST00000019986.12|Rev3l|ENSMUSG00000019841.15|protein_coding	0	+	39732474	39874224	0	32	496,190,75,161,97,95,105,85,149,120,238,143,4153,896,83,126,193,112,116,119,119,142,245,109,207,110,115,138,191,247,210,1128,	0,51025,58651,62746,67763,72834,73482,74544,74717,81853,85024,88330,88988,95592,98781,100400,103042,104508,106324,108767,111293,114024,114551,115857,119749,122581,126989,130576,131620,132476,135175,141966,	1	protein_coding	intron
chr10	39821760	39821761	m6AIP_abcam_peak_664	0	+	chr10	39732117	39875211	ENSMUST00000019986.12|Rev3l|ENSMUSG00000019841.15|protein_coding	0	+	39732474	39874224	0	32	496,190,75,161,97,95,105,85,149,120,238,143,4153,896,83,126,193,112,116,119,119,142,245,109,207,110,115,138,191,247,210,1128,	0,51025,58651,62746,67763,72834,73482,74544,74717,81853,85024,88330,88988,95592,98781,100400,103042,104508,106324,108767,111293,114024,114551,115857,119749,122581,126989,130576,131620,132476,135175,141966,	1	protein_coding	exon
chr10	39822156	39822157	m6AIP_SySy_peak_516	0	+	chr10	39732117	39875211	ENSMUST00000019986.12|Rev3l|ENSMUSG00000019841.15|protein_coding	0	+	39732474	39874224	0	32	496,190,75,161,97,95,105,85,149,120,238,143,4153,896,83,126,193,112,116,119,119,142,245,109,207,110,115,138,191,247,210,1128,	0,51025,58651,62746,67763,72834,73482,74544,74717,81853,85024,88330,88988,95592,98781,100400,103042,104508,106324,108767,111293,114024,114551,115857,119749,122581,126989,130576,131620,132476,135175,141966,	1	protein_coding	exon
chr10	39824821	39824822	m6AIP_SySy_peak_517	0	+	chr10	39732117	39875211	ENSMUST00000019986.12|Rev3l|ENSMUSG00000019841.15|protein_coding	0	+	39732474	39874224	0	32	496,190,75,161,97,95,105,85,149,120,238,143,4153,896,83,126,193,112,116,119,119,142,245,109,207,110,115,138,191,247,210,1128,	0,51025,58651,62746,67763,72834,73482,74544,74717,81853,85024,88330,88988,95592,98781,100400,103042,104508,106324,108767,111293,114024,114551,115857,119749,122581,126989,130576,131620,132476,135175,141966,	1	protein_coding	exon
chr10	39827818	39827819	m6AIP_SySy_peak_518a	0	+	chr10	39732117	39875211	ENSMUST00000019986.12|Rev3l|ENSMUSG00000019841.15|protein_coding	0	+	39732474	39874224	0	32	496,190,75,161,97,95,105,85,149,120,238,143,4153,896,83,126,193,112,116,119,119,142,245,109,207,110,115,138,191,247,210,1128,	0,51025,58651,62746,67763,72834,73482,74544,74717,81853,85024,88330,88988,95592,98781,100400,103042,104508,106324,108767,111293,114024,114551,115857,119749,122581,126989,130576,131620,132476,135175,141966,	1	protein_coding	exon
chr10	39827949	39827950	m6AIP_SySy_peak_518b	0	+	chr10	39732117	39875211	ENSMUST00000019986.12|Rev3l|ENSMUSG00000019841.15|protein_coding	0	+	39732474	39874224	0	32	496,190,75,161,97,95,105,85,149,120,238,143,4153,896,83,126,193,112,116,119,119,142,245,109,207,110,115,138,191,247,210,1128,	0,51025,58651,62746,67763,72834,73482,74544,74717,81853,85024,88330,88988,95592,98781,100400,103042,104508,106324,108767,111293,114024,114551,115857,119749,122581,126989,130576,131620,132476,135175,141966,	1	protein_coding	exon
chr10	39828480	39828481	m6AIP_SySy_peak_519	0	+	chr10	39732117	39875211	ENSMUST00000019986.12|Rev3l|ENSMUSG00000019841.15|protein_coding	0	+	39732474	39874224	0	32	496,190,75,161,97,95,105,85,149,120,238,143,4153,896,83,126,193,112,116,119,119,142,245,109,207,110,115,138,191,247,210,1128,	0,51025,58651,62746,67763,72834,73482,74544,74717,81853,85024,88330,88988,95592,98781,100400,103042,104508,106324,108767,111293,114024,114551,115857,119749,122581,126989,130576,131620,132476,135175,141966,	1	protein_coding	exon
chr10	39874498	39874499	m6AIP_SySy_peak_520	0	+	chr10	39732117	39875211	ENSMUST00000019986.12|Rev3l|ENSMUSG00000019841.15|protein_coding	0	+	39732474	39874224	0	32	496,190,75,161,97,95,105,85,149,120,238,143,4153,896,83,126,193,112,116,119,119,142,245,109,207,110,115,138,191,247,210,1128,	0,51025,58651,62746,67763,72834,73482,74544,74717,81853,85024,88330,88988,95592,98781,100400,103042,104508,106324,108767,111293,114024,114551,115857,119749,122581,126989,130576,131620,132476,135175,141966,	1	protein_coding	exon
chr10	39891316	39891317	m6AIP_SySy_peak_521	0	-	chr10	39890012	39899215	ENSMUST00000178045.8|Mfsd4b4|ENSMUSG00000096687.8|protein_coding	0	-	39891721	39895529	0	5	2917,117,169,485,302,	0,4003,4759,5499,8901,	1	protein_coding	exon
chr10	39891737	39891738	m6AIP_SySy_peak_522	0	-	chr10	39890012	39899215	ENSMUST00000178045.8|Mfsd4b4|ENSMUSG00000096687.8|protein_coding	0	-	39891721	39895529	0	5	2917,117,169,485,302,	0,4003,4759,5499,8901,	1	protein_coding	exon
chr10	40258538	40258539	m6AIP_abcam_peak_668	0	+	chr10	40258466	40258679	ENSMUST00000196710.1|Rnu3a|ENSMUSG00000106147.1|snoRNA	0	+	40258679	40258679	0	1	213,	0,	1	ncRNA	exon
chr10	40258538	40258539	m6AIP_abcam_peak_668	0	+	chr10	40258466	40258680	ENSMUST00000083936.2|Rnu3a|ENSMUSG00000065870.2|snoRNA	0	+	40258680	40258680	0	1	214,	0,	1	ncRNA	exon
chr10	40349644	40349645	m6AIP_abcam_peak_669	0	+	chr10	40349307	40483818	ENSMUST00000044672.10|Cdk19|ENSMUSG00000038481.13|protein_coding	0	+	40349593	40479803	0	13	414,76,111,141,58,132,144,70,73,98,79,267,4144,	0,45017,84996,86764,104707,117330,120271,120578,126261,126849,127581,128394,130367,	1	protein_coding	exon
chr10	40479975	40479976	m6AIP_SySy_peak_523	0	+	chr10	40349307	40483818	ENSMUST00000044672.10|Cdk19|ENSMUSG00000038481.13|protein_coding	0	+	40349593	40479803	0	13	414,76,111,141,58,132,144,70,73,98,79,267,4144,	0,45017,84996,86764,104707,117330,120271,120578,126261,126849,127581,128394,130367,	1	protein_coding	exon
chr10	41451494	41451495	m6AIP_SySy_peak_524	0	+	chr10	41450382	41465574	ENSMUST00000080771.9|Zbtb24|ENSMUSG00000019826.11|protein_coding	0	+	41451119	41465042	0	7	148,980,168,84,84,82,1298,	0,706,4645,5290,6149,11896,13894,	1	protein_coding	exon
chr10	41451899	41451900	m6AIP_SySy_peak_525	0	+	chr10	41450382	41465574	ENSMUST00000080771.9|Zbtb24|ENSMUSG00000019826.11|protein_coding	0	+	41451119	41465042	0	7	148,980,168,84,84,82,1298,	0,706,4645,5290,6149,11896,13894,	1	protein_coding	exon
chr10	41490154	41490155	m6AIP_SySy_peak_526a	0	-	chr10	41487171	41490340	ENSMUST00000019965.12|Smpd2|ENSMUSG00000019822.12|protein_coding	0	-	41487205	41490032	0	10	411,154,105,133,83,90,94,77,97,358,	0,500,821,1005,1261,1562,1759,2103,2292,2811,	1	protein_coding	exon
chr10	41490255	41490256	m6AIP_SySy_peak_526b	0	-	chr10	41487171	41490340	ENSMUST00000019965.12|Smpd2|ENSMUSG00000019822.12|protein_coding	0	-	41487205	41490032	0	10	411,154,105,133,83,90,94,77,97,358,	0,500,821,1005,1261,1562,1759,2103,2292,2811,	1	protein_coding	exon
chr10	41528802	41528803	m6AIP_SySy_peak_527	0	+	chr10	41519413	41531048	ENSMUST00000019962.14|Cd164|ENSMUSG00000019818.15|protein_coding	0	+	41519534	41528841	0	6	287,90,72,39,57,2377,	0,2504,3759,4693,7413,9258,	1	protein_coding	exon
chr10	41719493	41719494	m6AIP_SySy_peak_528a	0	-	chr10	41718840	41809613	ENSMUST00000186239.6|Cep57l1|ENSMUSG00000019813.16|protein_coding	0	-	41719694	41745918	0	12	1067,145,122,78,87,78,117,122,180,151,67,41,	0,2716,4043,5020,9787,10490,12158,21999,24201,26930,62643,90732,	1	protein_coding	exon
[truncated: 15,023 more rows]
