# Supplementary material for: Acute depletion of METTL3 implicates N6-methyladenosine in alternative intron/exon inclusion in the nascent transcriptome
Source: Genome Res. 2021 Aug;31(8):1395–408. doi: 10.1101/gr.271635.120 (PMC8327914; doi:10.1101/gr.271635.120)
Supplement: Supplemental Material [file supp_gr.271635.120_Supplemental_Code.tar.gz.zip › Nascent_m6A_Scripts/intron_methylation/m6AIP_Cfg1_Cfg2.summits.Intersects_with_GENCODE_vM24_MaxORF_LongestNcRNA.intron]

chr1	4781913	4781914	m6AIP_SySy_peak_1	0	-	chr1	4773210	4785739	ENSMUST00000156816.6|Mrpl15|ENSMUSG00000033845.13|protein_coding	0	-	4776463	4785677	0	5	3591,124,166,155,167,	0,4314,9357,10740,12362,	1	protein_coding	intron
chr1	4983973	4983974	m6AIP_abcam_peak_2	0	-	chr1	4909575	5070285	ENSMUST00000118000.7|Rgs20|ENSMUSG00000002459.17|protein_coding	0	-	4910473	5070177	0	6	1087,235,84,143,300,276,	0,2738,7321,14271,111162,160434,	1	protein_coding	intron
chr1	5127261	5127262	m6AIP_abcam_peak_3	0	+	chr1	5083079	5162529	ENSMUST00000044369.12|Atp6v1h|ENSMUSG00000033793.12|protein_coding	0	+	5084450	5162165	0	14	199,147,103,90,114,105,54,98,193,179,126,102,114,425,	0,1337,5929,10283,12535,14949,17990,34310,41197,50004,52732,60670,66868,79025,	1	protein_coding	intron
chr1	6251453	6251454	m6AIP_SySy_peak_5a	0	+	chr1	6214644	6276648	ENSMUST00000027040.12|Rb1cc1|ENSMUSG00000025907.14|protein_coding	0	+	6230002	6274275	0	24	313,110,115,127,171,203,427,171,185,187,82,62,104,127,1892,166,109,241,49,48,59,137,71,2451,	0,13295,15314,19316,19584,23617,25307,29460,30150,30513,30780,30953,33061,33421,33631,46285,48189,48379,49897,50929,54053,56046,58056,59553,	1	protein_coding	intron
chr1	6251561	6251562	m6AIP_SySy_peak_5b	0	+	chr1	6214644	6276648	ENSMUST00000027040.12|Rb1cc1|ENSMUSG00000025907.14|protein_coding	0	+	6230002	6274275	0	24	313,110,115,127,171,203,427,171,185,187,82,62,104,127,1892,166,109,241,49,48,59,137,71,2451,	0,13295,15314,19316,19584,23617,25307,29460,30150,30513,30780,30953,33061,33421,33631,46285,48189,48379,49897,50929,54053,56046,58056,59553,	1	protein_coding	intron
chr1	7111954	7111955	m6AIP_abcam_peak_8	0	+	chr1	7088919	7173628	ENSMUST00000061280.16|Pcmtd1|ENSMUSG00000051285.17|protein_coding	0	+	7120308	7169882	0	6	297,422,103,172,124,4114,	0,31274,58717,71972,74328,80595,	1	protein_coding	intron
chr1	7164520	7164521	m6AIP_abcam_peak_10	0	+	chr1	7088919	7173628	ENSMUST00000061280.16|Pcmtd1|ENSMUSG00000051285.17|protein_coding	0	+	7120308	7169882	0	6	297,422,103,172,124,4114,	0,31274,58717,71972,74328,80595,	1	protein_coding	intron
chr1	10115127	10115128	m6AIP_abcam_peak_19	0	+	chr1	10038216	10136768	ENSMUST00000071087.11|Cspp1|ENSMUSG00000056763.16|protein_coding	0	+	10045085	10136145	0	30	128,109,103,104,81,99,395,87,71,94,58,206,134,79,130,148,153,113,150,147,105,67,118,140,141,47,64,110,139,835,	0,6859,9207,20503,26116,27106,28209,36643,38955,44036,45284,47530,49834,50665,51971,57649,65995,70152,74176,74659,75386,77801,78397,88123,89206,91769,94237,94947,95875,97717,	1	protein_coding	intron
chr1	15811114	15811115	m6AIP_abcam_peak_28	0	+	chr1	15805645	15844052	ENSMUST00000188371.6|Terf1|ENSMUSG00000025925.14|protein_coding	0	+	15805677	15843082	0	10	312,96,122,87,150,113,60,89,107,1132,	0,1995,7395,10240,13288,14005,25861,27755,32536,37275,	1	protein_coding	intron
chr1	15811400	15811401	m6AIP_abcam_peak_29	0	+	chr1	15805645	15844052	ENSMUST00000188371.6|Terf1|ENSMUSG00000025925.14|protein_coding	0	+	15805677	15843082	0	10	312,96,122,87,150,113,60,89,107,1132,	0,1995,7395,10240,13288,14005,25861,27755,32536,37275,	1	protein_coding	intron
chr1	20813641	20813642	m6AIP_abcam_peak_33	0	-	chr1	20802967	20820312	ENSMUST00000053266.10|Mcm3|ENSMUSG00000041859.10|protein_coding	0	-	20803455	20820208	0	17	687,91,77,104,141,151,127,175,209,132,154,109,239,131,209,113,182,	0,1849,2295,2829,3774,5753,6628,7090,8997,9596,9993,11431,11721,13681,14275,14825,17163,	1	protein_coding	intron
chr1	24071993	24071994	m6AIP_abcam_peak_37	0	-	chr1	24011680	24100333	ENSMUST00000027337.14|Fam135a|ENSMUSG00000026153.15|protein_coding	0	-	24012291	24085487	0	21	817,114,111,152,98,92,161,2329,155,74,156,50,154,127,174,71,140,80,116,92,273,	0,3098,8994,10173,12532,13101,14927,16519,19061,20982,32433,34677,41502,42323,44063,45523,45685,56218,73730,74839,88380,	1	protein_coding	intron
chr1	30813613	30813614	m6AIP_abcam_peak_40	0	-	chr1	30802338	30873581	ENSMUST00000186733.6|Phf3|ENSMUSG00000048874.15|protein_coding	0	-	30803798	30863230	0	16	3604,196,90,148,196,136,132,117,157,145,184,310,1717,162,269,4,	0,3830,6384,8344,9433,10678,11621,14129,17742,18344,18792,21871,27504,34766,60648,71239,	1	protein_coding	intron
chr1	30829581	30829582	m6AIP_SySy_peak_31	0	-	chr1	30802338	30873581	ENSMUST00000186733.6|Phf3|ENSMUSG00000048874.15|protein_coding	0	-	30803798	30863230	0	16	3604,196,90,148,196,136,132,117,157,145,184,310,1717,162,269,4,	0,3830,6384,8344,9433,10678,11621,14129,17742,18344,18792,21871,27504,34766,60648,71239,	1	protein_coding	intron
chr1	30852754	30852755	m6AIP_abcam_peak_42	0	-	chr1	30802338	30873581	ENSMUST00000186733.6|Phf3|ENSMUSG00000048874.15|protein_coding	0	-	30803798	30863230	0	16	3604,196,90,148,196,136,132,117,157,145,184,310,1717,162,269,4,	0,3830,6384,8344,9433,10678,11621,14129,17742,18344,18792,21871,27504,34766,60648,71239,	1	protein_coding	intron
chr1	33571822	33571823	m6AIP_abcam_peak_43a	0	-	chr1	33453809	33669795	ENSMUST00000027312.10|Prim2|ENSMUSG00000026134.11|protein_coding	0	-	33454085	33669011	0	14	495,69,83,127,186,73,68,138,96,121,80,104,163,172,	0,10243,26648,30872,58206,60335,79486,174585,176528,208436,209967,213235,215048,215814,	1	protein_coding	intron
chr1	33571941	33571942	m6AIP_abcam_peak_43b	0	-	chr1	33453809	33669795	ENSMUST00000027312.10|Prim2|ENSMUSG00000026134.11|protein_coding	0	-	33454085	33669011	0	14	495,69,83,127,186,73,68,138,96,121,80,104,163,172,	0,10243,26648,30872,58206,60335,79486,174585,176528,208436,209967,213235,215048,215814,	1	protein_coding	intron
chr1	33637726	33637727	m6AIP_abcam_peak_44	0	-	chr1	33453809	33669795	ENSMUST00000027312.10|Prim2|ENSMUSG00000026134.11|protein_coding	0	-	33454085	33669011	0	14	495,69,83,127,186,73,68,138,96,121,80,104,163,172,	0,10243,26648,30872,58206,60335,79486,174585,176528,208436,209967,213235,215048,215814,	1	protein_coding	intron
chr1	33791659	33791660	m6AIP_abcam_peak_48	0	-	chr1	33761544	33814527	ENSMUST00000019861.12|Zfp451|ENSMUSG00000042197.13|protein_coding	0	-	33762162	33814358	0	15	665,66,187,131,141,1595,148,154,127,151,112,126,81,84,190,	0,4299,8176,9224,11348,14724,17499,18351,20523,21496,22308,24862,43794,52182,52793,	1	protein_coding	intron
chr1	33801408	33801409	m6AIP_SySy_peak_36a	0	-	chr1	33761544	33814527	ENSMUST00000019861.12|Zfp451|ENSMUSG00000042197.13|protein_coding	0	-	33762162	33814358	0	15	665,66,187,131,141,1595,148,154,127,151,112,126,81,84,190,	0,4299,8176,9224,11348,14724,17499,18351,20523,21496,22308,24862,43794,52182,52793,	1	protein_coding	intron
chr1	33801552	33801553	m6AIP_SySy_peak_36b	0	-	chr1	33761544	33814527	ENSMUST00000019861.12|Zfp451|ENSMUSG00000042197.13|protein_coding	0	-	33762162	33814358	0	15	665,66,187,131,141,1595,148,154,127,151,112,126,81,84,190,	0,4299,8176,9224,11348,14724,17499,18351,20523,21496,22308,24862,43794,52182,52793,	1	protein_coding	intron
chr1	33801710	33801711	m6AIP_SySy_peak_36c	0	-	chr1	33761544	33814527	ENSMUST00000019861.12|Zfp451|ENSMUSG00000042197.13|protein_coding	0	-	33762162	33814358	0	15	665,66,187,131,141,1595,148,154,127,151,112,126,81,84,190,	0,4299,8176,9224,11348,14724,17499,18351,20523,21496,22308,24862,43794,52182,52793,	1	protein_coding	intron
chr1	33801960	33801961	m6AIP_SySy_peak_36d	0	-	chr1	33761544	33814527	ENSMUST00000019861.12|Zfp451|ENSMUSG00000042197.13|protein_coding	0	-	33762162	33814358	0	15	665,66,187,131,141,1595,148,154,127,151,112,126,81,84,190,	0,4299,8176,9224,11348,14724,17499,18351,20523,21496,22308,24862,43794,52182,52793,	1	protein_coding	intron
chr1	33802449	33802450	m6AIP_SySy_peak_36e	0	-	chr1	33761544	33814527	ENSMUST00000019861.12|Zfp451|ENSMUSG00000042197.13|protein_coding	0	-	33762162	33814358	0	15	665,66,187,131,141,1595,148,154,127,151,112,126,81,84,190,	0,4299,8176,9224,11348,14724,17499,18351,20523,21496,22308,24862,43794,52182,52793,	1	protein_coding	intron
chr1	33914667	33914668	m6AIP_abcam_peak_50	0	+	chr1	33908224	34307592	ENSMUST00000183034.4|Dst|ENSMUSG00000026131.20|protein_coding	0	+	33908271	34307592	0	103	228,35,201,208,62,90,78,93,167,113,107,120,96,128,94,155,463,129,78,162,105,96,126,150,155,127,184,158,179,139,194,163,84,108,99,129,89,133,5292,150,216,150,234,153,234,267,546,177,124,209,318,167,157,127,63,242,130,200,496,1472,162,171,167,160,327,85,242,207,120,108,219,204,232,227,123,102,102,174,156,198,129,171,156,207,120,170,160,195,129,144,189,130,164,163,155,75,18,118,72,203,111,124,263,	0,774,60478,97966,178017,205708,207893,209207,226865,243977,244188,246288,248374,248556,252395,252779,254784,255401,255672,255851,256102,256833,257955,258717,259051,259386,259598,260939,261525,262135,262891,263958,264777,265890,266472,275791,277737,278594,279747,285167,285780,286290,287603,288976,290293,291067,292645,294220,300329,302929,303997,304677,306309,307261,309585,310110,311171,315579,317…	1	protein_coding	intron
chr1	33915283	33915284	m6AIP_abcam_peak_51	0	+	chr1	33908224	34307592	ENSMUST00000183034.4|Dst|ENSMUSG00000026131.20|protein_coding	0	+	33908271	34307592	0	103	228,35,201,208,62,90,78,93,167,113,107,120,96,128,94,155,463,129,78,162,105,96,126,150,155,127,184,158,179,139,194,163,84,108,99,129,89,133,5292,150,216,150,234,153,234,267,546,177,124,209,318,167,157,127,63,242,130,200,496,1472,162,171,167,160,327,85,242,207,120,108,219,204,232,227,123,102,102,174,156,198,129,171,156,207,120,170,160,195,129,144,189,130,164,163,155,75,18,118,72,203,111,124,263,	0,774,60478,97966,178017,205708,207893,209207,226865,243977,244188,246288,248374,248556,252395,252779,254784,255401,255672,255851,256102,256833,257955,258717,259051,259386,259598,260939,261525,262135,262891,263958,264777,265890,266472,275791,277737,278594,279747,285167,285780,286290,287603,288976,290293,291067,292645,294220,300329,302929,303997,304677,306309,307261,309585,310110,311171,315579,317…	1	protein_coding	intron
chr1	33921111	33921112	m6AIP_abcam_peak_52	0	+	chr1	33908224	34307592	ENSMUST00000183034.4|Dst|ENSMUSG00000026131.20|protein_coding	0	+	33908271	34307592	0	103	228,35,201,208,62,90,78,93,167,113,107,120,96,128,94,155,463,129,78,162,105,96,126,150,155,127,184,158,179,139,194,163,84,108,99,129,89,133,5292,150,216,150,234,153,234,267,546,177,124,209,318,167,157,127,63,242,130,200,496,1472,162,171,167,160,327,85,242,207,120,108,219,204,232,227,123,102,102,174,156,198,129,171,156,207,120,170,160,195,129,144,189,130,164,163,155,75,18,118,72,203,111,124,263,	0,774,60478,97966,178017,205708,207893,209207,226865,243977,244188,246288,248374,248556,252395,252779,254784,255401,255672,255851,256102,256833,257955,258717,259051,259386,259598,260939,261525,262135,262891,263958,264777,265890,266472,275791,277737,278594,279747,285167,285780,286290,287603,288976,290293,291067,292645,294220,300329,302929,303997,304677,306309,307261,309585,310110,311171,315579,317…	1	protein_coding	intron
chr1	34090147	34090148	m6AIP_abcam_peak_53	0	+	chr1	33908224	34307592	ENSMUST00000183034.4|Dst|ENSMUSG00000026131.20|protein_coding	0	+	33908271	34307592	0	103	228,35,201,208,62,90,78,93,167,113,107,120,96,128,94,155,463,129,78,162,105,96,126,150,155,127,184,158,179,139,194,163,84,108,99,129,89,133,5292,150,216,150,234,153,234,267,546,177,124,209,318,167,157,127,63,242,130,200,496,1472,162,171,167,160,327,85,242,207,120,108,219,204,232,227,123,102,102,174,156,198,129,171,156,207,120,170,160,195,129,144,189,130,164,163,155,75,18,118,72,203,111,124,263,	0,774,60478,97966,178017,205708,207893,209207,226865,243977,244188,246288,248374,248556,252395,252779,254784,255401,255672,255851,256102,256833,257955,258717,259051,259386,259598,260939,261525,262135,262891,263958,264777,265890,266472,275791,277737,278594,279747,285167,285780,286290,287603,288976,290293,291067,292645,294220,300329,302929,303997,304677,306309,307261,309585,310110,311171,315579,317…	1	protein_coding	intron
chr1	34104589	34104590	m6AIP_abcam_peak_54	0	+	chr1	33908224	34307592	ENSMUST00000183034.4|Dst|ENSMUSG00000026131.20|protein_coding	0	+	33908271	34307592	0	103	228,35,201,208,62,90,78,93,167,113,107,120,96,128,94,155,463,129,78,162,105,96,126,150,155,127,184,158,179,139,194,163,84,108,99,129,89,133,5292,150,216,150,234,153,234,267,546,177,124,209,318,167,157,127,63,242,130,200,496,1472,162,171,167,160,327,85,242,207,120,108,219,204,232,227,123,102,102,174,156,198,129,171,156,207,120,170,160,195,129,144,189,130,164,163,155,75,18,118,72,203,111,124,263,	0,774,60478,97966,178017,205708,207893,209207,226865,243977,244188,246288,248374,248556,252395,252779,254784,255401,255672,255851,256102,256833,257955,258717,259051,259386,259598,260939,261525,262135,262891,263958,264777,265890,266472,275791,277737,278594,279747,285167,285780,286290,287603,288976,290293,291067,292645,294220,300329,302929,303997,304677,306309,307261,309585,310110,311171,315579,317…	1	protein_coding	intron
chr1	34177824	34177825	m6AIP_SySy_peak_37a	0	+	chr1	33908224	34307592	ENSMUST00000183034.4|Dst|ENSMUSG00000026131.20|protein_coding	0	+	33908271	34307592	0	103	228,35,201,208,62,90,78,93,167,113,107,120,96,128,94,155,463,129,78,162,105,96,126,150,155,127,184,158,179,139,194,163,84,108,99,129,89,133,5292,150,216,150,234,153,234,267,546,177,124,209,318,167,157,127,63,242,130,200,496,1472,162,171,167,160,327,85,242,207,120,108,219,204,232,227,123,102,102,174,156,198,129,171,156,207,120,170,160,195,129,144,189,130,164,163,155,75,18,118,72,203,111,124,263,	0,774,60478,97966,178017,205708,207893,209207,226865,243977,244188,246288,248374,248556,252395,252779,254784,255401,255672,255851,256102,256833,257955,258717,259051,259386,259598,260939,261525,262135,262891,263958,264777,265890,266472,275791,277737,278594,279747,285167,285780,286290,287603,288976,290293,291067,292645,294220,300329,302929,303997,304677,306309,307261,309585,310110,311171,315579,317…	1	protein_coding	intron
chr1	34177978	34177979	m6AIP_SySy_peak_37b	0	+	chr1	33908224	34307592	ENSMUST00000183034.4|Dst|ENSMUSG00000026131.20|protein_coding	0	+	33908271	34307592	0	103	228,35,201,208,62,90,78,93,167,113,107,120,96,128,94,155,463,129,78,162,105,96,126,150,155,127,184,158,179,139,194,163,84,108,99,129,89,133,5292,150,216,150,234,153,234,267,546,177,124,209,318,167,157,127,63,242,130,200,496,1472,162,171,167,160,327,85,242,207,120,108,219,204,232,227,123,102,102,174,156,198,129,171,156,207,120,170,160,195,129,144,189,130,164,163,155,75,18,118,72,203,111,124,263,	0,774,60478,97966,178017,205708,207893,209207,226865,243977,244188,246288,248374,248556,252395,252779,254784,255401,255672,255851,256102,256833,257955,258717,259051,259386,259598,260939,261525,262135,262891,263958,264777,265890,266472,275791,277737,278594,279747,285167,285780,286290,287603,288976,290293,291067,292645,294220,300329,302929,303997,304677,306309,307261,309585,310110,311171,315579,317…	1	protein_coding	intron
chr1	34178472	34178473	m6AIP_abcam_peak_57	0	+	chr1	33908224	34307592	ENSMUST00000183034.4|Dst|ENSMUSG00000026131.20|protein_coding	0	+	33908271	34307592	0	103	228,35,201,208,62,90,78,93,167,113,107,120,96,128,94,155,463,129,78,162,105,96,126,150,155,127,184,158,179,139,194,163,84,108,99,129,89,133,5292,150,216,150,234,153,234,267,546,177,124,209,318,167,157,127,63,242,130,200,496,1472,162,171,167,160,327,85,242,207,120,108,219,204,232,227,123,102,102,174,156,198,129,171,156,207,120,170,160,195,129,144,189,130,164,163,155,75,18,118,72,203,111,124,263,	0,774,60478,97966,178017,205708,207893,209207,226865,243977,244188,246288,248374,248556,252395,252779,254784,255401,255672,255851,256102,256833,257955,258717,259051,259386,259598,260939,261525,262135,262891,263958,264777,265890,266472,275791,277737,278594,279747,285167,285780,286290,287603,288976,290293,291067,292645,294220,300329,302929,303997,304677,306309,307261,309585,310110,311171,315579,317…	1	protein_coding	intron
chr1	34178659	34178660	m6AIP_abcam_peak_58	0	+	chr1	33908224	34307592	ENSMUST00000183034.4|Dst|ENSMUSG00000026131.20|protein_coding	0	+	33908271	34307592	0	103	228,35,201,208,62,90,78,93,167,113,107,120,96,128,94,155,463,129,78,162,105,96,126,150,155,127,184,158,179,139,194,163,84,108,99,129,89,133,5292,150,216,150,234,153,234,267,546,177,124,209,318,167,157,127,63,242,130,200,496,1472,162,171,167,160,327,85,242,207,120,108,219,204,232,227,123,102,102,174,156,198,129,171,156,207,120,170,160,195,129,144,189,130,164,163,155,75,18,118,72,203,111,124,263,	0,774,60478,97966,178017,205708,207893,209207,226865,243977,244188,246288,248374,248556,252395,252779,254784,255401,255672,255851,256102,256833,257955,258717,259051,259386,259598,260939,261525,262135,262891,263958,264777,265890,266472,275791,277737,278594,279747,285167,285780,286290,287603,288976,290293,291067,292645,294220,300329,302929,303997,304677,306309,307261,309585,310110,311171,315579,317…	1	protein_coding	intron
chr1	34180354	34180355	m6AIP_SySy_peak_38	0	+	chr1	33908224	34307592	ENSMUST00000183034.4|Dst|ENSMUSG00000026131.20|protein_coding	0	+	33908271	34307592	0	103	228,35,201,208,62,90,78,93,167,113,107,120,96,128,94,155,463,129,78,162,105,96,126,150,155,127,184,158,179,139,194,163,84,108,99,129,89,133,5292,150,216,150,234,153,234,267,546,177,124,209,318,167,157,127,63,242,130,200,496,1472,162,171,167,160,327,85,242,207,120,108,219,204,232,227,123,102,102,174,156,198,129,171,156,207,120,170,160,195,129,144,189,130,164,163,155,75,18,118,72,203,111,124,263,	0,774,60478,97966,178017,205708,207893,209207,226865,243977,244188,246288,248374,248556,252395,252779,254784,255401,255672,255851,256102,256833,257955,258717,259051,259386,259598,260939,261525,262135,262891,263958,264777,265890,266472,275791,277737,278594,279747,285167,285780,286290,287603,288976,290293,291067,292645,294220,300329,302929,303997,304677,306309,307261,309585,310110,311171,315579,317…	1	protein_coding	intron
chr1	34181307	34181308	m6AIP_SySy_peak_39	0	+	chr1	33908224	34307592	ENSMUST00000183034.4|Dst|ENSMUSG00000026131.20|protein_coding	0	+	33908271	34307592	0	103	228,35,201,208,62,90,78,93,167,113,107,120,96,128,94,155,463,129,78,162,105,96,126,150,155,127,184,158,179,139,194,163,84,108,99,129,89,133,5292,150,216,150,234,153,234,267,546,177,124,209,318,167,157,127,63,242,130,200,496,1472,162,171,167,160,327,85,242,207,120,108,219,204,232,227,123,102,102,174,156,198,129,171,156,207,120,170,160,195,129,144,189,130,164,163,155,75,18,118,72,203,111,124,263,	0,774,60478,97966,178017,205708,207893,209207,226865,243977,244188,246288,248374,248556,252395,252779,254784,255401,255672,255851,256102,256833,257955,258717,259051,259386,259598,260939,261525,262135,262891,263958,264777,265890,266472,275791,277737,278594,279747,285167,285780,286290,287603,288976,290293,291067,292645,294220,300329,302929,303997,304677,306309,307261,309585,310110,311171,315579,317…	1	protein_coding	intron
chr1	34182197	34182198	m6AIP_SySy_peak_40	0	+	chr1	33908224	34307592	ENSMUST00000183034.4|Dst|ENSMUSG00000026131.20|protein_coding	0	+	33908271	34307592	0	103	228,35,201,208,62,90,78,93,167,113,107,120,96,128,94,155,463,129,78,162,105,96,126,150,155,127,184,158,179,139,194,163,84,108,99,129,89,133,5292,150,216,150,234,153,234,267,546,177,124,209,318,167,157,127,63,242,130,200,496,1472,162,171,167,160,327,85,242,207,120,108,219,204,232,227,123,102,102,174,156,198,129,171,156,207,120,170,160,195,129,144,189,130,164,163,155,75,18,118,72,203,111,124,263,	0,774,60478,97966,178017,205708,207893,209207,226865,243977,244188,246288,248374,248556,252395,252779,254784,255401,255672,255851,256102,256833,257955,258717,259051,259386,259598,260939,261525,262135,262891,263958,264777,265890,266472,275791,277737,278594,279747,285167,285780,286290,287603,288976,290293,291067,292645,294220,300329,302929,303997,304677,306309,307261,309585,310110,311171,315579,317…	1	protein_coding	intron
chr1	34237777	34237778	m6AIP_SySy_peak_47	0	+	chr1	33908224	34307592	ENSMUST00000183034.4|Dst|ENSMUSG00000026131.20|protein_coding	0	+	33908271	34307592	0	103	228,35,201,208,62,90,78,93,167,113,107,120,96,128,94,155,463,129,78,162,105,96,126,150,155,127,184,158,179,139,194,163,84,108,99,129,89,133,5292,150,216,150,234,153,234,267,546,177,124,209,318,167,157,127,63,242,130,200,496,1472,162,171,167,160,327,85,242,207,120,108,219,204,232,227,123,102,102,174,156,198,129,171,156,207,120,170,160,195,129,144,189,130,164,163,155,75,18,118,72,203,111,124,263,	0,774,60478,97966,178017,205708,207893,209207,226865,243977,244188,246288,248374,248556,252395,252779,254784,255401,255672,255851,256102,256833,257955,258717,259051,259386,259598,260939,261525,262135,262891,263958,264777,265890,266472,275791,277737,278594,279747,285167,285780,286290,287603,288976,290293,291067,292645,294220,300329,302929,303997,304677,306309,307261,309585,310110,311171,315579,317…	1	protein_coding	intron
chr1	34834589	34834590	m6AIP_abcam_peak_72	0	-	chr1	34813218	34843050	ENSMUST00000167518.7|Fam168b|ENSMUSG00000037503.12|protein_coding	0	-	34818013	34836802	0	8	4186,130,178,143,36,81,81,223,	0,4778,6373,6648,10801,15548,23514,29609,	1	protein_coding	intron
chr1	36360327	36360328	m6AIP_abcam_peak_78	0	-	chr1	36337572	36368014	ENSMUST00000186470.1|Kansl3|ENSMUSG00000010453.12|protein_coding	0	-	36337630	36367983	0	21	79,134,223,110,131,82,192,78,157,201,64,158,75,72,102,117,132,186,91,171,246,	0,5678,6100,6497,7343,7812,8265,9644,10952,11245,11829,14060,14353,16021,16199,16525,17076,20467,20797,27909,30196,	1	protein_coding	intron
chr1	36444765	36444766	m6AIP_abcam_peak_80	0	-	chr1	36423185	36445271	ENSMUST00000115011.7|Lman2l|ENSMUSG00000001143.13|protein_coding	0	-	36424360	36445233	0	9	1318,120,115,162,33,83,118,119,222,	0,1652,4916,5114,6237,15564,16423,20305,21864,	1	protein_coding	intron
chr1	36596648	36596649	m6AIP_abcam_peak_82	0	-	chr1	36562691	36683183	ENSMUST00000170295.7|Fam178b|ENSMUSG00000046337.17|protein_coding	0	-	36562987	36660947	0	15	329,153,78,126,88,98,177,85,115,85,106,153,62,315,316,	0,1638,2139,15827,23224,37431,37716,38175,45725,69728,72475,81518,96672,98043,120176,	1	protein_coding	intron
chr1	36807074	36807075	m6AIP_abcam_peak_83	0	-	chr1	36792193	36939822	ENSMUST00000194563.5|Tmem131|ENSMUSG00000026116.11|protein_coding	0	-	36792920	36939345	0	42	1012,155,98,97,122,163,150,125,128,179,593,159,186,187,143,152,67,110,139,118,76,153,87,105,135,111,171,154,109,109,62,57,151,81,123,117,124,69,41,62,392,126,	0,1850,2610,2907,3101,3968,6748,7085,9631,12274,15690,16633,18087,19214,19967,20363,23261,23693,23915,26464,26699,26869,30873,32522,33018,33235,34817,35068,35871,37372,41302,42422,42568,45765,48195,49400,62650,80318,89140,97070,146971,147503,	1	protein_coding	intron
chr1	36826061	36826062	m6AIP_abcam_peak_84	0	-	chr1	36792193	36939822	ENSMUST00000194563.5|Tmem131|ENSMUSG00000026116.11|protein_coding	0	-	36792920	36939345	0	42	1012,155,98,97,122,163,150,125,128,179,593,159,186,187,143,152,67,110,139,118,76,153,87,105,135,111,171,154,109,109,62,57,151,81,123,117,124,69,41,62,392,126,	0,1850,2610,2907,3101,3968,6748,7085,9631,12274,15690,16633,18087,19214,19967,20363,23261,23693,23915,26464,26699,26869,30873,32522,33018,33235,34817,35068,35871,37372,41302,42422,42568,45765,48195,49400,62650,80318,89140,97070,146971,147503,	1	protein_coding	intron
chr1	36867162	36867163	m6AIP_abcam_peak_85	0	-	chr1	36792193	36939822	ENSMUST00000194563.5|Tmem131|ENSMUSG00000026116.11|protein_coding	0	-	36792920	36939345	0	42	1012,155,98,97,122,163,150,125,128,179,593,159,186,187,143,152,67,110,139,118,76,153,87,105,135,111,171,154,109,109,62,57,151,81,123,117,124,69,41,62,392,126,	0,1850,2610,2907,3101,3968,6748,7085,9631,12274,15690,16633,18087,19214,19967,20363,23261,23693,23915,26464,26699,26869,30873,32522,33018,33235,34817,35068,35871,37372,41302,42422,42568,45765,48195,49400,62650,80318,89140,97070,146971,147503,	1	protein_coding	intron
chr1	36867736	36867737	m6AIP_SySy_peak_59	0	-	chr1	36792193	36939822	ENSMUST00000194563.5|Tmem131|ENSMUSG00000026116.11|protein_coding	0	-	36792920	36939345	0	42	1012,155,98,97,122,163,150,125,128,179,593,159,186,187,143,152,67,110,139,118,76,153,87,105,135,111,171,154,109,109,62,57,151,81,123,117,124,69,41,62,392,126,	0,1850,2610,2907,3101,3968,6748,7085,9631,12274,15690,16633,18087,19214,19967,20363,23261,23693,23915,26464,26699,26869,30873,32522,33018,33235,34817,35068,35871,37372,41302,42422,42568,45765,48195,49400,62650,80318,89140,97070,146971,147503,	1	protein_coding	intron
chr1	38061027	38061028	m6AIP_SySy_peak_62	0	-	chr1	38052785	38129662	ENSMUST00000027251.11|Rev1|ENSMUSG00000026082.11|protein_coding	0	-	38053086	38108457	0	23	413,103,157,212,121,234,203,166,103,173,221,120,155,129,109,117,108,704,153,169,127,64,201,	0,830,1054,1298,1959,2505,3478,3931,4888,6336,10329,14714,18557,21529,26504,30918,32759,35185,39277,46067,54782,55618,76676,	1	protein_coding	intron
chr1	39368416	39368417	m6AIP_abcam_peak_91	0	+	chr1	39367877	39371366	ENSMUST00000194746.5|Rpl31|ENSMUSG00000073702.11|protein_coding	0	+	39368148	39371110	0	4	57,107,126,413,	0,271,2136,3076,	1	protein_coding	intron
chr1	39569576	39569577	m6AIP_abcam_peak_93	0	-	chr1	39551295	39577405	ENSMUST00000062525.10|Rnf149|ENSMUSG00000048234.13|protein_coding	0	-	39552471	39577274	0	7	1220,193,97,83,69,251,579,	0,4182,7019,9397,12752,13786,25531,	1	protein_coding	intron
chr1	39906037	39906038	m6AIP_abcam_peak_94	0	+	chr1	39900912	40026310	ENSMUST00000163854.8|Map4k4|ENSMUSG00000026074.15|protein_coding	0	+	39901229	40024712	0	31	374,66,57,126,111,91,131,55,79,176,73,211,162,87,126,162,231,107,152,107,176,121,118,171,144,135,101,150,160,140,1682,	0,596,61265,73014,75794,79647,82226,82970,84269,85712,88057,89176,96108,98975,99711,100517,102844,103894,105758,106520,108775,109644,113193,113614,116197,118631,120171,121792,122447,123397,123716,	1	protein_coding	intron
chr1	39981036	39981037	m6AIP_abcam_peak_95	0	+	chr1	39900912	40026310	ENSMUST00000163854.8|Map4k4|ENSMUSG00000026074.15|protein_coding	0	+	39901229	40024712	0	31	374,66,57,126,111,91,131,55,79,176,73,211,162,87,126,162,231,107,152,107,176,121,118,171,144,135,101,150,160,140,1682,	0,596,61265,73014,75794,79647,82226,82970,84269,85712,88057,89176,96108,98975,99711,100517,102844,103894,105758,106520,108775,109644,113193,113614,116197,118631,120171,121792,122447,123397,123716,	1	protein_coding	intron
chr1	42898664	42898665	m6AIP_SySy_peak_66b	0	+	chr1	42851232	42905682	ENSMUST00000057208.12|Mrps9|ENSMUSG00000060679.14|protein_coding	0	+	42851291	42905496	0	11	194,180,63,31,80,68,76,169,109,170,278,	0,11236,28522,28663,36474,44117,44860,47207,48208,52062,54172,	1	protein_coding	intron
chr1	42898825	42898826	m6AIP_SySy_peak_66c	0	+	chr1	42851232	42905682	ENSMUST00000057208.12|Mrps9|ENSMUSG00000060679.14|protein_coding	0	+	42851291	42905496	0	11	194,180,63,31,80,68,76,169,109,170,278,	0,11236,28522,28663,36474,44117,44860,47207,48208,52062,54172,	1	protein_coding	intron
chr1	42899114	42899115	m6AIP_SySy_peak_66d	0	+	chr1	42851232	42905682	ENSMUST00000057208.12|Mrps9|ENSMUSG00000060679.14|protein_coding	0	+	42851291	42905496	0	11	194,180,63,31,80,68,76,169,109,170,278,	0,11236,28522,28663,36474,44117,44860,47207,48208,52062,54172,	1	protein_coding	intron
chr1	43772250	43772251	m6AIP_abcam_peak_99	0	-	chr1	43746965	43827800	ENSMUST00000126008.7|Uxs1|ENSMUSG00000057363.12|protein_coding	0	-	43750230	43827708	0	15	3397,104,58,61,44,120,122,60,105,181,61,44,49,28,186,	0,6751,8733,10006,13555,17924,24715,27851,33099,43498,50279,58387,58660,60384,80649,	1	protein_coding	intron
chr1	43795025	43795026	m6AIP_abcam_peak_100	0	-	chr1	43746965	43827800	ENSMUST00000126008.7|Uxs1|ENSMUSG00000057363.12|protein_coding	0	-	43750230	43827708	0	15	3397,104,58,61,44,120,122,60,105,181,61,44,49,28,186,	0,6751,8733,10006,13555,17924,24715,27851,33099,43498,50279,58387,58660,60384,80649,	1	protein_coding	intron
chr1	52170668	52170669	m6AIP_abcam_peak_103	0	-	chr1	52163447	52233223	ENSMUST00000114513.8|Gls|ENSMUSG00000026103.14|protein_coding	0	-	52166157	52232992	0	18	2867,64,77,62,93,132,177,51,67,59,33,59,164,80,130,122,97,632,	0,4888,5037,5449,25231,25975,27663,32717,33295,36263,36407,43853,48755,51030,52117,56040,56495,69144,	1	protein_coding	intron
chr1	52187689	52187690	m6AIP_SySy_peak_76a	0	-	chr1	52163447	52233223	ENSMUST00000114513.8|Gls|ENSMUSG00000026103.14|protein_coding	0	-	52166157	52232992	0	18	2867,64,77,62,93,132,177,51,67,59,33,59,164,80,130,122,97,632,	0,4888,5037,5449,25231,25975,27663,32717,33295,36263,36407,43853,48755,51030,52117,56040,56495,69144,	1	protein_coding	intron
chr1	52187828	52187829	m6AIP_SySy_peak_76b	0	-	chr1	52163447	52233223	ENSMUST00000114513.8|Gls|ENSMUSG00000026103.14|protein_coding	0	-	52166157	52232992	0	18	2867,64,77,62,93,132,177,51,67,59,33,59,164,80,130,122,97,632,	0,4888,5037,5449,25231,25975,27663,32717,33295,36263,36407,43853,48755,51030,52117,56040,56495,69144,	1	protein_coding	intron
chr1	52225871	52225872	m6AIP_abcam_peak_104a	0	-	chr1	52163447	52233223	ENSMUST00000114513.8|Gls|ENSMUSG00000026103.14|protein_coding	0	-	52166157	52232992	0	18	2867,64,77,62,93,132,177,51,67,59,33,59,164,80,130,122,97,632,	0,4888,5037,5449,25231,25975,27663,32717,33295,36263,36407,43853,48755,51030,52117,56040,56495,69144,	1	protein_coding	intron
chr1	52226011	52226012	m6AIP_abcam_peak_104b	0	-	chr1	52163447	52233223	ENSMUST00000114513.8|Gls|ENSMUSG00000026103.14|protein_coding	0	-	52166157	52232992	0	18	2867,64,77,62,93,132,177,51,67,59,33,59,164,80,130,122,97,632,	0,4888,5037,5449,25231,25975,27663,32717,33295,36263,36407,43853,48755,51030,52117,56040,56495,69144,	1	protein_coding	intron
chr1	52927768	52927769	m6AIP_abcam_peak_111	0	-	chr1	52922323	52952844	ENSMUST00000050567.10|1700019D03Rik|ENSMUSG00000043629.12|protein_coding	0	-	52925246	52925567	0	2	3411,230,	0,30291,	1	protein_coding	intron
chr1	53263123	53263124	m6AIP_abcam_peak_112	0	-	chr1	53189186	53297018	ENSMUST00000027267.13|Pms1|ENSMUSG00000026098.13|protein_coding	0	-	53189333	53282072	0	13	312,161,131,480,851,144,123,117,164,103,183,152,133,	0,2913,5741,7636,17375,18389,18776,27044,67442,78641,85883,92754,107699,	1	protein_coding	intron
chr1	58007296	58007297	m6AIP_abcam_peak_115	0	+	chr1	57995970	58025899	ENSMUST00000027202.8|Sgo2a|ENSMUSG00000026039.9|protein_coding	0	+	57998097	58024799	0	9	342,126,176,78,86,236,2625,154,1116,	0,2125,3993,5247,6923,17536,19388,23618,28813,	1	protein_coding	intron
chr1	58487385	58487386	m6AIP_abcam_peak_122	0	-	chr1	58462770	58505109	ENSMUST00000027198.11|Orc2|ENSMUSG00000026037.14|protein_coding	0	-	58464203	58501416	0	18	1520,119,62,172,147,97,133,110,99,194,61,32,90,90,144,104,49,338,	0,3224,4880,6897,8169,9534,12038,13663,17480,18189,20872,30086,30890,34605,37470,38552,39071,42001,	1	protein_coding	intron
chr1	59647578	59647579	m6AIP_abcam_peak_130	0	-	chr1	59639433	59670834	ENSMUST00000091374.8|Sumo1|ENSMUSG00000026021.15|protein_coding	0	-	59640199	59670691	0	5	835,72,78,75,155,	0,2984,5083,16024,31246,	1	protein_coding	intron
chr1	60207998	60207999	m6AIP_abcam_peak_134a	0	+	chr1	60180598	60338328	ENSMUST00000160834.7|Nbeal1|ENSMUSG00000073664.11|protein_coding	0	+	60181703	60330992	0	55	87,292,92,162,82,128,83,86,307,107,84,99,581,133,120,304,86,90,169,134,160,103,157,159,160,89,561,176,154,129,306,150,158,125,127,149,134,102,96,125,141,131,110,118,98,117,90,110,173,95,117,162,149,136,7438,	0,864,13905,14416,19506,20265,25735,36597,41468,44026,50003,54198,54382,55772,56498,57973,61940,64195,67017,67764,70436,70705,72753,74295,76831,78051,79634,80811,83680,84283,87160,87784,89673,91534,96526,97314,98068,99100,100648,101226,103384,106712,109316,111235,112268,115280,124676,129605,130328,131552,138718,139072,147461,148728,150292,	1	protein_coding	intron
chr1	60208077	60208078	m6AIP_abcam_peak_134b	0	+	chr1	60180598	60338328	ENSMUST00000160834.7|Nbeal1|ENSMUSG00000073664.11|protein_coding	0	+	60181703	60330992	0	55	87,292,92,162,82,128,83,86,307,107,84,99,581,133,120,304,86,90,169,134,160,103,157,159,160,89,561,176,154,129,306,150,158,125,127,149,134,102,96,125,141,131,110,118,98,117,90,110,173,95,117,162,149,136,7438,	0,864,13905,14416,19506,20265,25735,36597,41468,44026,50003,54198,54382,55772,56498,57973,61940,64195,67017,67764,70436,70705,72753,74295,76831,78051,79634,80811,83680,84283,87160,87784,89673,91534,96526,97314,98068,99100,100648,101226,103384,106712,109316,111235,112268,115280,124676,129605,130328,131552,138718,139072,147461,148728,150292,	1	protein_coding	intron
chr1	60327108	60327109	m6AIP_abcam_peak_136	0	+	chr1	60180598	60338328	ENSMUST00000160834.7|Nbeal1|ENSMUSG00000073664.11|protein_coding	0	+	60181703	60330992	0	55	87,292,92,162,82,128,83,86,307,107,84,99,581,133,120,304,86,90,169,134,160,103,157,159,160,89,561,176,154,129,306,150,158,125,127,149,134,102,96,125,141,131,110,118,98,117,90,110,173,95,117,162,149,136,7438,	0,864,13905,14416,19506,20265,25735,36597,41468,44026,50003,54198,54382,55772,56498,57973,61940,64195,67017,67764,70436,70705,72753,74295,76831,78051,79634,80811,83680,84283,87160,87784,89673,91534,96526,97314,98068,99100,100648,101226,103384,106712,109316,111235,112268,115280,124676,129605,130328,131552,138718,139072,147461,148728,150292,	1	protein_coding	intron
chr1	60477162	60477163	m6AIP_SySy_peak_102a	0	+	chr1	60409694	60481158	ENSMUST00000188618.6|Abi2|ENSMUSG00000026782.15|protein_coding	0	+	60409802	60478007	0	12	225,168,177,18,98,147,125,183,159,174,93,3156,	0,24548,27361,29247,34290,37565,38383,40376,43909,60971,67045,68308,	1	protein_coding	intron
chr1	60477271	60477272	m6AIP_SySy_peak_102b	0	+	chr1	60409694	60481158	ENSMUST00000188618.6|Abi2|ENSMUSG00000026782.15|protein_coding	0	+	60409802	60478007	0	12	225,168,177,18,98,147,125,183,159,174,93,3156,	0,24548,27361,29247,34290,37565,38383,40376,43909,60971,67045,68308,	1	protein_coding	intron
chr1	63476808	63476809	m6AIP_abcam_peak_155	0	+	chr1	63445894	63596276	ENSMUST00000087374.9|Adam23|ENSMUSG00000025964.15|protein_coding	0	+	63446210	63592656	0	26	518,221,77,64,83,64,73,74,66,72,164,85,91,49,100,72,90,81,51,64,106,120,169,112,91,3669,	0,1833,31784,69682,82863,84340,88391,89240,91024,97224,99536,100521,101832,103852,105866,109260,109919,111513,117514,118250,120707,121954,125015,126992,139470,146713,	1	protein_coding	intron
chr1	63510136	63510137	m6AIP_abcam_peak_156	0	+	chr1	63445894	63596276	ENSMUST00000087374.9|Adam23|ENSMUSG00000025964.15|protein_coding	0	+	63446210	63592656	0	26	518,221,77,64,83,64,73,74,66,72,164,85,91,49,100,72,90,81,51,64,106,120,169,112,91,3669,	0,1833,31784,69682,82863,84340,88391,89240,91024,97224,99536,100521,101832,103852,105866,109260,109919,111513,117514,118250,120707,121954,125015,126992,139470,146713,	1	protein_coding	intron
chr1	63530907	63530908	m6AIP_abcam_peak_158a	0	+	chr1	63445894	63596276	ENSMUST00000087374.9|Adam23|ENSMUSG00000025964.15|protein_coding	0	+	63446210	63592656	0	26	518,221,77,64,83,64,73,74,66,72,164,85,91,49,100,72,90,81,51,64,106,120,169,112,91,3669,	0,1833,31784,69682,82863,84340,88391,89240,91024,97224,99536,100521,101832,103852,105866,109260,109919,111513,117514,118250,120707,121954,125015,126992,139470,146713,	1	protein_coding	intron
chr1	63530976	63530977	m6AIP_abcam_peak_158b	0	+	chr1	63445894	63596276	ENSMUST00000087374.9|Adam23|ENSMUSG00000025964.15|protein_coding	0	+	63446210	63592656	0	26	518,221,77,64,83,64,73,74,66,72,164,85,91,49,100,72,90,81,51,64,106,120,169,112,91,3669,	0,1833,31784,69682,82863,84340,88391,89240,91024,97224,99536,100521,101832,103852,105866,109260,109919,111513,117514,118250,120707,121954,125015,126992,139470,146713,	1	protein_coding	intron
chr1	63562233	63562234	m6AIP_abcam_peak_159	0	+	chr1	63445894	63596276	ENSMUST00000087374.9|Adam23|ENSMUSG00000025964.15|protein_coding	0	+	63446210	63592656	0	26	518,221,77,64,83,64,73,74,66,72,164,85,91,49,100,72,90,81,51,64,106,120,169,112,91,3669,	0,1833,31784,69682,82863,84340,88391,89240,91024,97224,99536,100521,101832,103852,105866,109260,109919,111513,117514,118250,120707,121954,125015,126992,139470,146713,	1	protein_coding	intron
chr1	63570561	63570562	m6AIP_abcam_peak_160	0	+	chr1	63445894	63596276	ENSMUST00000087374.9|Adam23|ENSMUSG00000025964.15|protein_coding	0	+	63446210	63592656	0	26	518,221,77,64,83,64,73,74,66,72,164,85,91,49,100,72,90,81,51,64,106,120,169,112,91,3669,	0,1833,31784,69682,82863,84340,88391,89240,91024,97224,99536,100521,101832,103852,105866,109260,109919,111513,117514,118250,120707,121954,125015,126992,139470,146713,	1	protein_coding	intron
chr1	64561921	64561922	m6AIP_abcam_peak_164	0	+	chr1	64532808	64601257	ENSMUST00000049932.11|Creb1|ENSMUSG00000025958.14|protein_coding	0	+	64550856	64597378	0	9	96,122,147,42,101,143,183,151,4024,	0,18040,25694,26918,33408,37325,41264,43370,64425,	1	protein_coding	intron
chr1	66714782	66714783	m6AIP_abcam_peak_174	0	+	chr1	66700830	66719805	ENSMUST00000113995.1|Rpe|ENSMUSG00000026005.15|protein_coding	0	+	66700906	66717876	0	7	187,32,80,140,135,87,2052,	0,786,5615,13746,14282,15128,16923,	1	protein_coding	intron
chr1	71054027	71054028	m6AIP_abcam_peak_178a	0	-	chr1	71027497	71103146	ENSMUST00000027393.7|Bard1|ENSMUSG00000026196.7|protein_coding	0	-	71030519	71102807	0	11	3355,98,93,133,109,173,81,938,143,57,479,	0,3861,19180,20142,26115,37981,39610,47045,60611,61973,75170,	1	protein_coding	intron
chr1	71054173	71054174	m6AIP_abcam_peak_178b	0	-	chr1	71027497	71103146	ENSMUST00000027393.7|Bard1|ENSMUSG00000026196.7|protein_coding	0	-	71030519	71102807	0	11	3355,98,93,133,109,173,81,938,143,57,479,	0,3861,19180,20142,26115,37981,39610,47045,60611,61973,75170,	1	protein_coding	intron
chr1	72199139	72199140	m6AIP_abcam_peak_181	0	-	chr1	72159441	72212307	ENSMUST00000048860.8|Mreg|ENSMUSG00000039395.8|protein_coding	0	-	72160884	72212111	0	5	1578,164,91,160,291,	0,2880,4630,32601,52575,	1	protein_coding	intron
chr1	72338164	72338165	m6AIP_abcam_peak_182	0	+	chr1	72307426	72394952	ENSMUST00000027379.9|Xrcc5|ENSMUSG00000026187.9|protein_coding	0	+	72307546	72394722	0	21	141,114,184,49,123,192,115,139,113,63,138,91,134,197,94,70,110,97,68,72,245,	0,3008,4981,6727,8032,11572,17647,18789,22499,27209,31533,32562,35582,38801,46816,49390,74192,75931,76275,86469,87281,	1	protein_coding	intron
chr1	72343807	72343808	m6AIP_abcam_peak_183	0	+	chr1	72307426	72394952	ENSMUST00000027379.9|Xrcc5|ENSMUSG00000026187.9|protein_coding	0	+	72307546	72394722	0	21	141,114,184,49,123,192,115,139,113,63,138,91,134,197,94,70,110,97,68,72,245,	0,3008,4981,6727,8032,11572,17647,18789,22499,27209,31533,32562,35582,38801,46816,49390,74192,75931,76275,86469,87281,	1	protein_coding	intron
chr1	72825031	72825032	m6AIP_abcam_peak_185	0	+	chr1	72824502	72852474	ENSMUST00000047328.10|Igfbp2|ENSMUSG00000039323.18|protein_coding	0	+	72824579	72852162	0	4	462,227,141,477,	0,24583,25061,27495,	1	protein_coding	intron
chr1	72827300	72827301	m6AIP_abcam_peak_186	0	+	chr1	72824502	72852474	ENSMUST00000047328.10|Igfbp2|ENSMUSG00000039323.18|protein_coding	0	+	72824579	72852162	0	4	462,227,141,477,	0,24583,25061,27495,	1	protein_coding	intron
chr1	72838796	72838797	m6AIP_abcam_peak_187	0	+	chr1	72824502	72852474	ENSMUST00000047328.10|Igfbp2|ENSMUSG00000039323.18|protein_coding	0	+	72824579	72852162	0	4	462,227,141,477,	0,24583,25061,27495,	1	protein_coding	intron
chr1	74249777	74249778	m6AIP_abcam_peak_190	0	+	chr1	74236496	74268209	ENSMUST00000113820.8|Arpc2|ENSMUSG00000006304.14|protein_coding	0	+	74236825	74267795	0	11	114,82,35,113,46,187,94,127,101,101,439,	0,321,9583,11635,14757,18331,19461,25962,27246,27856,31274,	1	protein_coding	intron
chr1	77463819	77463820	m6AIP_abcam_peak_203	0	-	chr1	77367184	77515088	ENSMUST00000027451.12|Epha4|ENSMUSG00000026235.14|protein_coding	0	-	77373732	77515031	0	18	2487,938,156,194,150,210,62,186,114,59,112,160,125,339,156,664,68,148,	0,5725,7586,10229,13679,15684,16338,20612,21288,22848,31309,32453,34015,59366,77680,139363,144498,147756,	1	protein_coding	intron
chr1	78664511	78664512	m6AIP_abcam_peak_205	0	+	chr1	78657824	78707743	ENSMUST00000035779.14|Acsl3|ENSMUSG00000032883.15|protein_coding	0	+	78681632	78706415	0	16	279,140,418,178,110,139,151,124,72,140,173,75,192,115,158,1486,	0,5316,23768,30412,32444,34257,36371,38256,38604,39065,41171,41931,43444,45661,47409,48433,	1	protein_coding	intron
chr1	78665295	78665296	m6AIP_abcam_peak_206a	0	+	chr1	78657824	78707743	ENSMUST00000035779.14|Acsl3|ENSMUSG00000032883.15|protein_coding	0	+	78681632	78706415	0	16	279,140,418,178,110,139,151,124,72,140,173,75,192,115,158,1486,	0,5316,23768,30412,32444,34257,36371,38256,38604,39065,41171,41931,43444,45661,47409,48433,	1	protein_coding	intron
chr1	78665444	78665445	m6AIP_abcam_peak_206b	0	+	chr1	78657824	78707743	ENSMUST00000035779.14|Acsl3|ENSMUSG00000032883.15|protein_coding	0	+	78681632	78706415	0	16	279,140,418,178,110,139,151,124,72,140,173,75,192,115,158,1486,	0,5316,23768,30412,32444,34257,36371,38256,38604,39065,41171,41931,43444,45661,47409,48433,	1	protein_coding	intron
chr1	78666382	78666383	m6AIP_SySy_peak_158a	0	+	chr1	78657824	78707743	ENSMUST00000035779.14|Acsl3|ENSMUSG00000032883.15|protein_coding	0	+	78681632	78706415	0	16	279,140,418,178,110,139,151,124,72,140,173,75,192,115,158,1486,	0,5316,23768,30412,32444,34257,36371,38256,38604,39065,41171,41931,43444,45661,47409,48433,	1	protein_coding	intron
chr1	78666617	78666618	m6AIP_SySy_peak_158b	0	+	chr1	78657824	78707743	ENSMUST00000035779.14|Acsl3|ENSMUSG00000032883.15|protein_coding	0	+	78681632	78706415	0	16	279,140,418,178,110,139,151,124,72,140,173,75,192,115,158,1486,	0,5316,23768,30412,32444,34257,36371,38256,38604,39065,41171,41931,43444,45661,47409,48433,	1	protein_coding	intron
chr1	78668198	78668199	m6AIP_abcam_peak_208	0	+	chr1	78657824	78707743	ENSMUST00000035779.14|Acsl3|ENSMUSG00000032883.15|protein_coding	0	+	78681632	78706415	0	16	279,140,418,178,110,139,151,124,72,140,173,75,192,115,158,1486,	0,5316,23768,30412,32444,34257,36371,38256,38604,39065,41171,41931,43444,45661,47409,48433,	1	protein_coding	intron
chr1	78669878	78669879	m6AIP_abcam_peak_209	0	+	chr1	78657824	78707743	ENSMUST00000035779.14|Acsl3|ENSMUSG00000032883.15|protein_coding	0	+	78681632	78706415	0	16	279,140,418,178,110,139,151,124,72,140,173,75,192,115,158,1486,	0,5316,23768,30412,32444,34257,36371,38256,38604,39065,41171,41931,43444,45661,47409,48433,	1	protein_coding	intron
chr1	78673640	78673641	m6AIP_abcam_peak_210	0	+	chr1	78657824	78707743	ENSMUST00000035779.14|Acsl3|ENSMUSG00000032883.15|protein_coding	0	+	78681632	78706415	0	16	279,140,418,178,110,139,151,124,72,140,173,75,192,115,158,1486,	0,5316,23768,30412,32444,34257,36371,38256,38604,39065,41171,41931,43444,45661,47409,48433,	1	protein_coding	intron
chr1	78691544	78691545	m6AIP_abcam_peak_211	0	+	chr1	78657824	78707743	ENSMUST00000035779.14|Acsl3|ENSMUSG00000032883.15|protein_coding	0	+	78681632	78706415	0	16	279,140,418,178,110,139,151,124,72,140,173,75,192,115,158,1486,	0,5316,23768,30412,32444,34257,36371,38256,38604,39065,41171,41931,43444,45661,47409,48433,	1	protein_coding	intron
chr1	82855559	82855560	m6AIP_abcam_peak_212	0	+	chr1	82839733	82895122	ENSMUST00000190046.6|Agfg1|ENSMUSG00000026159.13|protein_coding	0	+	82839733	82895058	0	14	156,94,116,163,154,120,72,210,181,77,93,159,86,124,	0,18622,30951,35554,36437,40274,41013,42494,43447,46377,46641,53690,54748,55265,	1	protein_coding	intron
chr1	84226469	84226470	m6AIP_abcam_peak_214	0	-	chr1	84036295	84284645	ENSMUST00000168574.8|Pid1|ENSMUSG00000045658.16|protein_coding	0	-	84038030	84284370	0	3	2212,147,305,	0,122936,248045,	1	protein_coding	intron
chr1	84733729	84733730	m6AIP_abcam_peak_217	0	-	chr1	84721188	84839304	ENSMUST00000027421.12|Trip12|ENSMUSG00000026219.14|protein_coding	0	-	84724617	84814920	0	41	3626,104,95,114,165,165,155,115,99,157,143,152,128,200,74,173,152,192,142,175,101,208,119,229,154,157,118,166,69,162,93,96,36,149,96,84,137,106,803,147,76,	0,4207,4547,5014,6936,9343,10434,10824,15793,17489,18325,20998,21905,22631,23489,23824,25989,27969,29169,30350,30691,33082,36228,36533,37785,39574,39822,40675,40930,42139,42650,44791,44970,47394,55128,56235,61638,64902,72336,93634,118040,	1	protein_coding	intron
chr1	84838087	84838088	m6AIP_abcam_peak_218	0	-	chr1	84721188	84839304	ENSMUST00000027421.12|Trip12|ENSMUSG00000026219.14|protein_coding	0	-	84724617	84814920	0	41	3626,104,95,114,165,165,155,115,99,157,143,152,128,200,74,173,152,192,142,175,101,208,119,229,154,157,118,166,69,162,93,96,36,149,96,84,137,106,803,147,76,	0,4207,4547,5014,6936,9343,10434,10824,15793,17489,18325,20998,21905,22631,23489,23824,25989,27969,29169,30350,30691,33082,36228,36533,37785,39574,39822,40675,40930,42139,42650,44791,44970,47394,55128,56235,61638,64902,72336,93634,118040,	1	protein_coding	intron
chr1	84838698	84838699	m6AIP_abcam_peak_219	0	-	chr1	84721188	84839304	ENSMUST00000027421.12|Trip12|ENSMUSG00000026219.14|protein_coding	0	-	84724617	84814920	0	41	3626,104,95,114,165,165,155,115,99,157,143,152,128,200,74,173,152,192,142,175,101,208,119,229,154,157,118,166,69,162,93,96,36,149,96,84,137,106,803,147,76,	0,4207,4547,5014,6936,9343,10434,10824,15793,17489,18325,20998,21905,22631,23489,23824,25989,27969,29169,30350,30691,33082,36228,36533,37785,39574,39822,40675,40930,42139,42650,44791,44970,47394,55128,56235,61638,64902,72336,93634,118040,	1	protein_coding	intron
chr1	86527052	86527053	m6AIP_SySy_peak_165a	0	+	chr1	86526736	86529527	ENSMUST00000188699.6|Ptma|ENSMUSG00000026238.14|protein_coding	0	+	86526905	86529527	0	5	214,164,82,72,72,	0,1112,2038,2436,2719,	1	protein_coding	intron
chr1	86527338	86527339	m6AIP_SySy_peak_165b	0	+	chr1	86526736	86529527	ENSMUST00000188699.6|Ptma|ENSMUSG00000026238.14|protein_coding	0	+	86526905	86529527	0	5	214,164,82,72,72,	0,1112,2038,2436,2719,	1	protein_coding	intron
chr1	86527402	86527403	m6AIP_SySy_peak_165c	0	+	chr1	86526736	86529527	ENSMUST00000188699.6|Ptma|ENSMUSG00000026238.14|protein_coding	0	+	86526905	86529527	0	5	214,164,82,72,72,	0,1112,2038,2436,2719,	1	protein_coding	intron
chr1	86529310	86529311	m6AIP_abcam_peak_228	0	+	chr1	86526736	86529527	ENSMUST00000188699.6|Ptma|ENSMUSG00000026238.14|protein_coding	0	+	86526905	86529527	0	5	214,164,82,72,72,	0,1112,2038,2436,2719,	1	protein_coding	intron
chr1	87232116	87232117	m6AIP_SySy_peak_166	0	+	chr1	87213913	87234711	ENSMUST00000050876.13|Eif4e2|ENSMUSG00000026254.17|protein_coding	0	+	87213999	87232708	0	7	106,115,135,105,153,137,2118,	0,5667,7006,10439,11936,12183,18680,	1	protein_coding	intron
chr1	87681095	87681096	m6AIP_abcam_peak_235	0	+	chr1	87620311	87720507	ENSMUST00000169754.7|Inpp5d|ENSMUSG00000026288.14|protein_coding	0	+	87620488	87719323	0	27	320,64,151,175,141,88,81,72,124,107,103,197,118,97,139,109,89,82,90,114,83,88,150,97,276,595,1187,	0,14980,45075,47577,49330,55971,61177,61375,63431,71313,75021,77037,77801,78716,79328,80848,81103,82806,85622,87784,89306,90753,91719,92881,94726,97378,99009,	1	protein_coding	intron
chr1	87686314	87686315	m6AIP_abcam_peak_236	0	+	chr1	87620311	87720507	ENSMUST00000169754.7|Inpp5d|ENSMUSG00000026288.14|protein_coding	0	+	87620488	87719323	0	27	320,64,151,175,141,88,81,72,124,107,103,197,118,97,139,109,89,82,90,114,83,88,150,97,276,595,1187,	0,14980,45075,47577,49330,55971,61177,61375,63431,71313,75021,77037,77801,78716,79328,80848,81103,82806,85622,87784,89306,90753,91719,92881,94726,97378,99009,	1	protein_coding	intron
chr1	87777082	87777083	m6AIP_abcam_peak_237	0	+	chr1	87756085	87792425	ENSMUST00000113190.2|Atg16l1|ENSMUSG00000026289.15|protein_coding	0	+	87756199	87791309	0	19	229,94,106,74,252,66,87,57,48,103,106,71,72,121,106,150,48,102,1210,	0,3965,9252,10023,10720,15306,18059,18727,18995,19671,22836,24039,25585,29790,30155,33245,33486,34500,35130,	1	protein_coding	intron
chr1	89678606	89678607	m6AIP_abcam_peak_250	0	+	chr1	89580235	89895277	ENSMUST00000074945.7|Agap1|ENSMUSG00000055013.16|protein_coding	0	+	89580746	89888894	0	18	1418,59,88,12,86,142,135,128,156,93,105,169,162,155,91,223,256,6587,	0,24362,29260,30048,47525,50152,53924,83425,84798,90943,145725,163492,208927,254198,257476,262785,307270,308455,	1	protein_coding	intron
chr1	89810608	89810609	m6AIP_abcam_peak_251a	0	+	chr1	89580235	89895277	ENSMUST00000074945.7|Agap1|ENSMUSG00000055013.16|protein_coding	0	+	89580746	89888894	0	18	1418,59,88,12,86,142,135,128,156,93,105,169,162,155,91,223,256,6587,	0,24362,29260,30048,47525,50152,53924,83425,84798,90943,145725,163492,208927,254198,257476,262785,307270,308455,	1	protein_coding	intron
chr1	89810774	89810775	m6AIP_abcam_peak_251b	0	+	chr1	89580235	89895277	ENSMUST00000074945.7|Agap1|ENSMUSG00000055013.16|protein_coding	0	+	89580746	89888894	0	18	1418,59,88,12,86,142,135,128,156,93,105,169,162,155,91,223,256,6587,	0,24362,29260,30048,47525,50152,53924,83425,84798,90943,145725,163492,208927,254198,257476,262785,307270,308455,	1	protein_coding	intron
chr1	91311061	91311062	m6AIP_abcam_peak_255	0	+	chr1	91298337	91321075	ENSMUST00000027532.12|Scly|ENSMUSG00000026307.12|protein_coding	0	+	91298395	91320230	0	12	111,113,101,181,128,165,107,37,84,100,76,999,	0,2190,4431,6936,9976,10313,11459,17151,18726,19254,20700,21739,	1	protein_coding	intron
chr1	91398100	91398101	m6AIP_abcam_peak_256a	0	-	chr1	91375830	91398783	ENSMUST00000027534.12|Ilkap|ENSMUSG00000026309.14|protein_coding	0	-	91375941	91398705	0	12	252,82,120,122,88,94,107,127,120,57,66,133,	0,487,2635,6020,7473,8734,9409,11384,12514,14776,15301,22820,	1	protein_coding	intron
chr1	91398135	91398136	m6AIP_abcam_peak_256b	0	-	chr1	91375830	91398783	ENSMUST00000027534.12|Ilkap|ENSMUSG00000026309.14|protein_coding	0	-	91375941	91398705	0	12	252,82,120,122,88,94,107,127,120,57,66,133,	0,487,2635,6020,7473,8734,9409,11384,12514,14776,15301,22820,	1	protein_coding	intron
chr1	91510777	91510778	m6AIP_abcam_peak_258	0	+	chr1	91494646	91527956	ENSMUST00000189341.6|Traf3ip1|ENSMUSG00000034292.13|protein_coding	0	+	91494765	91527783	0	16	242,69,162,138,420,76,96,63,21,85,84,124,37,77,224,339,	0,3306,4855,6126,6358,12846,16705,21467,23647,24931,25409,26237,26540,28184,31232,32971,	1	protein_coding	intron
chr1	92911580	92911581	m6AIP_SySy_peak_186	0	+	chr1	92910782	92920841	ENSMUST00000027487.14|Rnpepl1|ENSMUSG00000026269.14|protein_coding	0	+	92910970	92919855	0	11	701,141,152,117,236,114,113,109,231,143,1280,	0,4276,5031,5572,5928,6364,6851,7235,8090,8401,8779,	1	protein_coding	intron
chr1	93276649	93276650	m6AIP_abcam_peak_262	0	+	chr1	93235840	93301065	ENSMUST00000062202.13|Sned1|ENSMUSG00000047793.13|protein_coding	0	+	93235988	93296278	0	31	361,288,141,163,126,114,114,114,126,105,114,117,117,117,114,174,114,114,114,114,297,184,113,282,145,83,96,117,88,82,4799,	0,20424,23125,23804,25808,26263,29197,29438,35301,35758,36014,36651,38208,38503,38764,39456,44640,45396,45811,46428,46851,47361,47734,48544,49955,50171,51087,53467,54157,59879,60426,	1	protein_coding	intron
chr1	93485137	93485138	m6AIP_abcam_peak_269	0	+	chr1	93478963	93510260	ENSMUST00000027495.14|Sept2|ENSMUSG00000026276.20|protein_coding	0	+	93489145	93507064	0	13	105,31,121,87,124,135,118,102,146,84,58,120,2548,	0,10160,12193,16615,18377,20048,20309,21494,22543,24471,26580,27999,28749,	1	protein_coding	intron
chr1	93485137	93485138	m6AIP_abcam_peak_269	0	+	chr1	93479060	93509733	ENSMUST00000168776.7|Sept2|ENSMUSG00000116048.1|protein_coding	0	+	93489145	93507064	0	13	120,31,121,87,124,135,118,102,146,84,58,120,2021,	0,10063,12096,16518,18280,19951,20212,21397,22446,24374,26483,27902,28652,	1	protein_coding	intron
chr1	93749339	93749340	m6AIP_SySy_peak_195	0	-	chr1	93701934	93754780	ENSMUST00000190116.6|Thap4|ENSMUSG00000026279.14|protein_coding	0	-	93705535	93754533	0	6	3721,104,110,160,1139,324,	0,12963,14697,23222,47912,52522,	1	protein_coding	intron
chr1	105521379	105521380	m6AIP_SySy_peak_200	0	-	chr1	105382259	105569139	ENSMUST00000188743.1|Gm28403|ENSMUSG00000101214.1|lncRNA	0	-	105569139	105569139	0	6	399,159,1417,176,195,364,	0,19035,20656,24182,24452,186516,	1	ncRNA	intron
chr1	105534026	105534027	m6AIP_SySy_peak_201	0	-	chr1	105382259	105569139	ENSMUST00000188743.1|Gm28403|ENSMUSG00000101214.1|lncRNA	0	-	105569139	105569139	0	6	399,159,1417,176,195,364,	0,19035,20656,24182,24452,186516,	1	ncRNA	intron
chr1	105534026	105534027	m6AIP_SySy_peak_201	0	-	chr1	105518425	105663662	ENSMUST00000186485.6|Pign|ENSMUSG00000056536.14|protein_coding	0	-	105522003	105657822	0	31	3702,53,43,74,76,56,87,103,103,109,109,92,93,100,140,183,79,56,93,60,41,117,131,125,107,99,122,249,120,74,163,	0,28238,30639,33946,35638,36018,39037,39562,47722,61496,66563,69554,70623,70800,73196,79242,80623,119084,119757,122239,126053,128272,129683,130857,134678,137508,138240,139176,140461,140867,145074,	1	protein_coding	intron
chr1	105537540	105537541	m6AIP_abcam_peak_274	0	-	chr1	105382259	105569139	ENSMUST00000188743.1|Gm28403|ENSMUSG00000101214.1|lncRNA	0	-	105569139	105569139	0	6	399,159,1417,176,195,364,	0,19035,20656,24182,24452,186516,	1	ncRNA	intron
chr1	105537540	105537541	m6AIP_abcam_peak_274	0	-	chr1	105518425	105663662	ENSMUST00000186485.6|Pign|ENSMUSG00000056536.14|protein_coding	0	-	105522003	105657822	0	31	3702,53,43,74,76,56,87,103,103,109,109,92,93,100,140,183,79,56,93,60,41,117,131,125,107,99,122,249,120,74,163,	0,28238,30639,33946,35638,36018,39037,39562,47722,61496,66563,69554,70623,70800,73196,79242,80623,119084,119757,122239,126053,128272,129683,130857,134678,137508,138240,139176,140461,140867,145074,	1	protein_coding	intron
chr1	105566797	105566798	m6AIP_abcam_peak_275	0	-	chr1	105382259	105569139	ENSMUST00000188743.1|Gm28403|ENSMUSG00000101214.1|lncRNA	0	-	105569139	105569139	0	6	399,159,1417,176,195,364,	0,19035,20656,24182,24452,186516,	1	ncRNA	intron
chr1	105566797	105566798	m6AIP_abcam_peak_275	0	-	chr1	105518425	105663662	ENSMUST00000186485.6|Pign|ENSMUSG00000056536.14|protein_coding	0	-	105522003	105657822	0	31	3702,53,43,74,76,56,87,103,103,109,109,92,93,100,140,183,79,56,93,60,41,117,131,125,107,99,122,249,120,74,163,	0,28238,30639,33946,35638,36018,39037,39562,47722,61496,66563,69554,70623,70800,73196,79242,80623,119084,119757,122239,126053,128272,129683,130857,134678,137508,138240,139176,140461,140867,145074,	1	protein_coding	intron
chr1	105567067	105567068	m6AIP_abcam_peak_276	0	-	chr1	105382259	105569139	ENSMUST00000188743.1|Gm28403|ENSMUSG00000101214.1|lncRNA	0	-	105569139	105569139	0	6	399,159,1417,176,195,364,	0,19035,20656,24182,24452,186516,	1	ncRNA	intron
chr1	105567067	105567068	m6AIP_abcam_peak_276	0	-	chr1	105518425	105663662	ENSMUST00000186485.6|Pign|ENSMUSG00000056536.14|protein_coding	0	-	105522003	105657822	0	31	3702,53,43,74,76,56,87,103,103,109,109,92,93,100,140,183,79,56,93,60,41,117,131,125,107,99,122,249,120,74,163,	0,28238,30639,33946,35638,36018,39037,39562,47722,61496,66563,69554,70623,70800,73196,79242,80623,119084,119757,122239,126053,128272,129683,130857,134678,137508,138240,139176,140461,140867,145074,	1	protein_coding	intron
chr1	105567651	105567652	m6AIP_SySy_peak_202	0	-	chr1	105382259	105569139	ENSMUST00000188743.1|Gm28403|ENSMUSG00000101214.1|lncRNA	0	-	105569139	105569139	0	6	399,159,1417,176,195,364,	0,19035,20656,24182,24452,186516,	1	ncRNA	intron
chr1	105567651	105567652	m6AIP_SySy_peak_202	0	-	chr1	105518425	105663662	ENSMUST00000186485.6|Pign|ENSMUSG00000056536.14|protein_coding	0	-	105522003	105657822	0	31	3702,53,43,74,76,56,87,103,103,109,109,92,93,100,140,183,79,56,93,60,41,117,131,125,107,99,122,249,120,74,163,	0,28238,30639,33946,35638,36018,39037,39562,47722,61496,66563,69554,70623,70800,73196,79242,80623,119084,119757,122239,126053,128272,129683,130857,134678,137508,138240,139176,140461,140867,145074,	1	protein_coding	intron
chr1	105618415	105618416	m6AIP_abcam_peak_277	0	-	chr1	105518425	105663662	ENSMUST00000186485.6|Pign|ENSMUSG00000056536.14|protein_coding	0	-	105522003	105657822	0	31	3702,53,43,74,76,56,87,103,103,109,109,92,93,100,140,183,79,56,93,60,41,117,131,125,107,99,122,249,120,74,163,	0,28238,30639,33946,35638,36018,39037,39562,47722,61496,66563,69554,70623,70800,73196,79242,80623,119084,119757,122239,126053,128272,129683,130857,134678,137508,138240,139176,140461,140867,145074,	1	protein_coding	intron
chr1	105748072	105748073	m6AIP_abcam_peak_278	0	+	chr1	105663912	105755191	ENSMUST00000086721.9|Relch|ENSMUSG00000026319.13|protein_coding	0	+	105664107	105753623	0	29	721,90,72,56,114,204,92,294,76,96,113,91,72,141,165,148,157,124,49,80,107,100,83,64,139,117,89,71,1689,	0,14250,23036,23217,23369,27993,28299,28971,31515,32588,40018,49936,52865,54862,55539,57355,61736,62430,64027,67288,70605,72010,77100,77384,79298,82156,86409,87060,89590,	1	protein_coding	intron
chr1	106748416	106748417	m6AIP_abcam_peak_283	0	-	chr1	106720458	106759727	ENSMUST00000010049.5|Kdsr|ENSMUSG00000009905.5|protein_coding	0	-	106724901	106759651	0	10	4563,102,84,84,192,96,66,57,90,184,	0,7170,14088,18872,23210,27029,27312,32753,34985,39085,	1	protein_coding	intron
chr1	113894242	113894243	m6AIP_SySy_peak_212	0	-	chr1	113891384	113964134	ENSMUST00000180837.1|9330185C12Rik|ENSMUSG00000097648.1|lncRNA	0	-	113964134	113964134	0	3	664,29,316,	0,17950,72434,	1	ncRNA	intron
chr1	113894410	113894411	m6AIP_abcam_peak_284b	0	-	chr1	113891384	113964134	ENSMUST00000180837.1|9330185C12Rik|ENSMUSG00000097648.1|lncRNA	0	-	113964134	113964134	0	3	664,29,316,	0,17950,72434,	1	ncRNA	intron
chr1	113923972	113923973	m6AIP_abcam_peak_285	0	-	chr1	113891384	113964134	ENSMUST00000180837.1|9330185C12Rik|ENSMUSG00000097648.1|lncRNA	0	-	113964134	113964134	0	3	664,29,316,	0,17950,72434,	1	ncRNA	intron
chr1	113946708	113946709	m6AIP_abcam_peak_286	0	-	chr1	113891384	113964134	ENSMUST00000180837.1|9330185C12Rik|ENSMUSG00000097648.1|lncRNA	0	-	113964134	113964134	0	3	664,29,316,	0,17950,72434,	1	ncRNA	intron
chr1	113949677	113949678	m6AIP_abcam_peak_287	0	-	chr1	113891384	113964134	ENSMUST00000180837.1|9330185C12Rik|ENSMUSG00000097648.1|lncRNA	0	-	113964134	113964134	0	3	664,29,316,	0,17950,72434,	1	ncRNA	intron
chr1	118302942	118302943	m6AIP_abcam_peak_289	0	-	chr1	118294777	118311416	ENSMUST00000027623.8|Tsn|ENSMUSG00000026374.14|protein_coding	0	-	118300803	118311066	0	6	6260,80,116,97,94,416,	0,9913,10422,13967,14995,16223,	1	protein_coding	intron
chr1	118841318	118841319	m6AIP_abcam_peak_295	0	-	chr1	118834131	119053619	ENSMUST00000062483.14|Gli2|ENSMUSG00000048402.14|protein_coding	0	-	118835784	119002175	0	14	4046,337,282,165,150,135,123,217,202,186,203,106,167,318,	0,6122,7784,10219,11785,14251,19126,20309,21304,32440,33847,56164,167908,219170,	1	protein_coding	intron
chr1	118904764	118904765	m6AIP_abcam_peak_296	0	-	chr1	118834131	119053619	ENSMUST00000062483.14|Gli2|ENSMUSG00000048402.14|protein_coding	0	-	118835784	119002175	0	14	4046,337,282,165,150,135,123,217,202,186,203,106,167,318,	0,6122,7784,10219,11785,14251,19126,20309,21304,32440,33847,56164,167908,219170,	1	protein_coding	intron
chr1	118946061	118946062	m6AIP_abcam_peak_297	0	-	chr1	118834131	119053619	ENSMUST00000062483.14|Gli2|ENSMUSG00000048402.14|protein_coding	0	-	118835784	119002175	0	14	4046,337,282,165,150,135,123,217,202,186,203,106,167,318,	0,6122,7784,10219,11785,14251,19126,20309,21304,32440,33847,56164,167908,219170,	1	protein_coding	intron
chr1	118952421	118952422	m6AIP_abcam_peak_298	0	-	chr1	118834131	119053619	ENSMUST00000062483.14|Gli2|ENSMUSG00000048402.14|protein_coding	0	-	118835784	119002175	0	14	4046,337,282,165,150,135,123,217,202,186,203,106,167,318,	0,6122,7784,10219,11785,14251,19126,20309,21304,32440,33847,56164,167908,219170,	1	protein_coding	intron
chr1	119039214	119039215	m6AIP_abcam_peak_299a	0	-	chr1	118834131	119053619	ENSMUST00000062483.14|Gli2|ENSMUSG00000048402.14|protein_coding	0	-	118835784	119002175	0	14	4046,337,282,165,150,135,123,217,202,186,203,106,167,318,	0,6122,7784,10219,11785,14251,19126,20309,21304,32440,33847,56164,167908,219170,	1	protein_coding	intron
chr1	119039334	119039335	m6AIP_abcam_peak_299b	0	-	chr1	118834131	119053619	ENSMUST00000062483.14|Gli2|ENSMUSG00000048402.14|protein_coding	0	-	118835784	119002175	0	14	4046,337,282,165,150,135,123,217,202,186,203,106,167,318,	0,6122,7784,10219,11785,14251,19126,20309,21304,32440,33847,56164,167908,219170,	1	protein_coding	intron
chr1	119039502	119039503	m6AIP_abcam_peak_299c	0	-	chr1	118834131	119053619	ENSMUST00000062483.14|Gli2|ENSMUSG00000048402.14|protein_coding	0	-	118835784	119002175	0	14	4046,337,282,165,150,135,123,217,202,186,203,106,167,318,	0,6122,7784,10219,11785,14251,19126,20309,21304,32440,33847,56164,167908,219170,	1	protein_coding	intron
chr1	119039871	119039872	m6AIP_abcam_peak_300	0	-	chr1	118834131	119053619	ENSMUST00000062483.14|Gli2|ENSMUSG00000048402.14|protein_coding	0	-	118835784	119002175	0	14	4046,337,282,165,150,135,123,217,202,186,203,106,167,318,	0,6122,7784,10219,11785,14251,19126,20309,21304,32440,33847,56164,167908,219170,	1	protein_coding	intron
chr1	119046577	119046578	m6AIP_abcam_peak_301a	0	-	chr1	118834131	119053619	ENSMUST00000062483.14|Gli2|ENSMUSG00000048402.14|protein_coding	0	-	118835784	119002175	0	14	4046,337,282,165,150,135,123,217,202,186,203,106,167,318,	0,6122,7784,10219,11785,14251,19126,20309,21304,32440,33847,56164,167908,219170,	1	protein_coding	intron
chr1	119046723	119046724	m6AIP_abcam_peak_301b	0	-	chr1	118834131	119053619	ENSMUST00000062483.14|Gli2|ENSMUSG00000048402.14|protein_coding	0	-	118835784	119002175	0	14	4046,337,282,165,150,135,123,217,202,186,203,106,167,318,	0,6122,7784,10219,11785,14251,19126,20309,21304,32440,33847,56164,167908,219170,	1	protein_coding	intron
chr1	119558726	119558727	m6AIP_abcam_peak_307a	0	-	chr1	119548130	119648934	ENSMUST00000163147.7|Epb41l5|ENSMUSG00000026383.14|protein_coding	0	-	119549128	119642656	0	25	1065,131,42,75,91,65,129,98,164,116,64,28,107,170,70,89,88,121,53,45,79,43,105,182,150,	0,1756,2391,6075,6921,19665,21914,24675,30783,50874,52067,57097,59856,60986,67215,68270,69233,69423,72036,72544,73755,75795,85414,94346,100654,	1	protein_coding	intron
chr1	119558902	119558903	m6AIP_abcam_peak_307b	0	-	chr1	119548130	119648934	ENSMUST00000163147.7|Epb41l5|ENSMUSG00000026383.14|protein_coding	0	-	119549128	119642656	0	25	1065,131,42,75,91,65,129,98,164,116,64,28,107,170,70,89,88,121,53,45,79,43,105,182,150,	0,1756,2391,6075,6921,19665,21914,24675,30783,50874,52067,57097,59856,60986,67215,68270,69233,69423,72036,72544,73755,75795,85414,94346,100654,	1	protein_coding	intron
chr1	119756485	119756486	m6AIP_abcam_peak_309	0	-	chr1	119652466	119837613	ENSMUST00000064091.11|Ptpn4|ENSMUSG00000026384.13|protein_coding	0	-	119659830	119802460	0	27	7451,136,149,129,147,62,91,167,157,57,84,160,159,126,69,173,64,89,88,121,53,45,79,43,108,155,712,	0,15047,23082,26288,27582,30017,30238,32000,35143,39134,39279,40283,53688,55309,63480,69397,73566,88888,90885,112564,112962,113411,120582,120762,131015,149856,184435,	1	protein_coding	intron
chr1	119767518	119767519	m6AIP_abcam_peak_310a	0	-	chr1	119652466	119837613	ENSMUST00000064091.11|Ptpn4|ENSMUSG00000026384.13|protein_coding	0	-	119659830	119802460	0	27	7451,136,149,129,147,62,91,167,157,57,84,160,159,126,69,173,64,89,88,121,53,45,79,43,108,155,712,	0,15047,23082,26288,27582,30017,30238,32000,35143,39134,39279,40283,53688,55309,63480,69397,73566,88888,90885,112564,112962,113411,120582,120762,131015,149856,184435,	1	protein_coding	intron
chr1	119767701	119767702	m6AIP_abcam_peak_310b	0	-	chr1	119652466	119837613	ENSMUST00000064091.11|Ptpn4|ENSMUSG00000026384.13|protein_coding	0	-	119659830	119802460	0	27	7451,136,149,129,147,62,91,167,157,57,84,160,159,126,69,173,64,89,88,121,53,45,79,43,108,155,712,	0,15047,23082,26288,27582,30017,30238,32000,35143,39134,39279,40283,53688,55309,63480,69397,73566,88888,90885,112564,112962,113411,120582,120762,131015,149856,184435,	1	protein_coding	intron
chr1	119779425	119779426	m6AIP_abcam_peak_311	0	-	chr1	119652466	119837613	ENSMUST00000064091.11|Ptpn4|ENSMUSG00000026384.13|protein_coding	0	-	119659830	119802460	0	27	7451,136,149,129,147,62,91,167,157,57,84,160,159,126,69,173,64,89,88,121,53,45,79,43,108,155,712,	0,15047,23082,26288,27582,30017,30238,32000,35143,39134,39279,40283,53688,55309,63480,69397,73566,88888,90885,112564,112962,113411,120582,120762,131015,149856,184435,	1	protein_coding	intron
chr1	125402372	125402373	m6AIP_abcam_peak_316	0	-	chr1	125392905	125435547	ENSMUST00000178474.7|Actr3|ENSMUSG00000026341.16|protein_coding	0	-	125393994	125435328	0	12	1185,84,126,93,174,144,108,96,111,125,56,263,	0,2162,4201,4546,10487,12939,14386,15614,18358,23350,25343,42379,	1	protein_coding	intron
chr1	127787324	127787325	m6AIP_abcam_peak_317	0	+	chr1	127774163	127808061	ENSMUST00000027587.14|Ccnt2|ENSMUSG00000026349.14|protein_coding	0	+	127774227	127803559	0	9	222,82,129,61,63,46,164,71,5900,	0,937,17441,19194,21091,23677,25226,27442,27998,	1	protein_coding	intron
chr1	127871786	127871787	m6AIP_abcam_peak_320	0	+	chr1	127868811	127942610	ENSMUST00000212506.1|Rab3gap1|ENSMUSG00000036104.12|protein_coding	0	+	127868811	127942610	0	25	18,56,76,133,79,120,166,100,82,69,74,93,167,90,173,55,372,138,228,97,104,116,103,21,237,	0,113,5268,20344,22206,32767,34860,41039,46827,49409,50756,55916,56463,58648,59137,61578,61895,65605,68526,69177,69386,69763,70234,72782,73562,	1	protein_coding	intron
chr1	128402756	128402757	m6AIP_abcam_peak_323	0	-	chr1	128363706	128417359	ENSMUST00000027602.14|Dars|ENSMUSG00000026356.15|protein_coding	0	-	128364233	128417217	0	16	619,72,112,81,43,147,148,135,112,60,81,103,103,93,58,208,	0,2991,3214,4658,5786,8433,10230,12471,15059,23410,25412,27564,41659,49953,51647,53445,	1	protein_coding	intron
chr1	130448574	130448575	m6AIP_abcam_peak_324	0	-	chr1	130439026	130462744	ENSMUST00000027650.12|Cd55|ENSMUSG00000026399.12|protein_coding	0	-	130440311	130462669	0	10	1353,21,81,147,192,86,100,192,186,175,	0,8592,9301,10390,13357,17794,19060,20555,22795,23543,	1	protein_coding	intron
chr1	130690391	130690392	m6AIP_SySy_peak_235	0	-	chr1	130670208	130715799	ENSMUST00000188520.1|Gm29427|ENSMUSG00000101904.1|protein_coding	0	-	130698716	130714556	0	18	193,127,133,84,38,72,65,105,147,208,125,57,75,67,97,126,111,79,	0,738,2375,4016,7474,7630,28470,30561,31496,32022,35168,36217,36634,36843,37300,37867,44257,45512,	1	protein_coding	intron
chr1	130690782	130690783	m6AIP_SySy_peak_236a	0	-	chr1	130670208	130715799	ENSMUST00000188520.1|Gm29427|ENSMUSG00000101904.1|protein_coding	0	-	130698716	130714556	0	18	193,127,133,84,38,72,65,105,147,208,125,57,75,67,97,126,111,79,	0,738,2375,4016,7474,7630,28470,30561,31496,32022,35168,36217,36634,36843,37300,37867,44257,45512,	1	protein_coding	intron
chr1	130690978	130690979	m6AIP_SySy_peak_236b	0	-	chr1	130670208	130715799	ENSMUST00000188520.1|Gm29427|ENSMUSG00000101904.1|protein_coding	0	-	130698716	130714556	0	18	193,127,133,84,38,72,65,105,147,208,125,57,75,67,97,126,111,79,	0,738,2375,4016,7474,7630,28470,30561,31496,32022,35168,36217,36634,36843,37300,37867,44257,45512,	1	protein_coding	intron
chr1	131179740	131179741	m6AIP_abcam_peak_329	0	+	chr1	131153180	131187658	ENSMUST00000131855.1|Eif2d|ENSMUSG00000026427.16|protein_coding	0	+	131153369	131182886	0	16	245,191,84,91,108,215,118,46,104,150,90,96,121,175,174,1457,	0,1048,1987,2452,5011,7229,8104,10339,11222,11439,11939,13146,14939,17756,29587,33021,	1	protein_coding	intron
chr1	131366850	131366851	m6AIP_abcam_peak_330	0	-	chr1	131285250	131527347	ENSMUST00000097588.8|Srgap2|ENSMUSG00000026425.15|protein_coding	0	-	131289356	131525004	0	23	4490,325,147,181,80,225,106,135,78,61,25,28,85,198,102,225,129,216,63,163,193,656,115,	0,7270,11069,13081,15142,25223,31878,34274,35184,39837,46866,48606,51139,59098,60511,64201,70260,71439,78751,126549,151424,239687,241982,	1	protein_coding	intron
chr1	131497616	131497617	m6AIP_abcam_peak_331	0	-	chr1	131285250	131527347	ENSMUST00000097588.8|Srgap2|ENSMUSG00000026425.15|protein_coding	0	-	131289356	131525004	0	23	4490,325,147,181,80,225,106,135,78,61,25,28,85,198,102,225,129,216,63,163,193,656,115,	0,7270,11069,13081,15142,25223,31878,34274,35184,39837,46866,48606,51139,59098,60511,64201,70260,71439,78751,126549,151424,239687,241982,	1	protein_coding	intron
chr1	131977781	131977782	m6AIP_SySy_peak_241	0	+	chr1	131962953	132014486	ENSMUST00000191034.1|Gm29103|ENSMUSG00000100037.1|lncRNA	0	+	132014486	132014486	0	3	99,395,104,	0,13764,51429,	1	ncRNA	intron
chr1	132359911	132359912	m6AIP_SySy_peak_249	0	-	chr1	132356314	132391281	ENSMUST00000045473.15|Tmcc2|ENSMUSG00000042066.16|protein_coding	0	-	132357505	132391183	0	5	1503,136,941,525,305,	0,2588,3960,24342,34662,	1	protein_coding	intron
chr1	132613551	132613552	m6AIP_abcam_peak_337	0	-	chr1	132570043	132707406	ENSMUST00000187861.6|Nfasc|ENSMUSG00000026442.14|protein_coding	0	-	132570419	132642768	0	32	608,70,132,153,117,237,15,174,123,205,116,223,71,198,102,45,125,148,167,112,144,132,185,112,171,123,197,106,18,181,109,308,	0,3726,6242,12951,14320,18030,23307,25440,26482,27721,30055,31927,33754,34997,35440,36959,38339,39713,40267,40731,41486,49345,50881,51468,61641,64124,64580,66942,67820,72634,95435,137055,	1	protein_coding	intron
chr1	133014225	133014226	m6AIP_abcam_peak_339	0	-	chr1	132991353	133025356	ENSMUST00000067398.12|Mdm4|ENSMUSG00000054387.13|protein_coding	0	-	132991655	133018854	0	11	872,81,147,161,100,68,56,134,78,108,109,	0,3149,5209,9929,12437,13300,17783,19711,21283,27423,33894,	1	protein_coding	intron
chr1	133658161	133658162	m6AIP_abcam_peak_348	0	-	chr1	133619861	133661318	ENSMUST00000191896.5|Zc3h11a|ENSMUSG00000102976.6|protein_coding	0	-	133621542	133647389	0	18	1940,68,167,328,83,504,99,60,111,81,117,204,124,120,194,60,54,82,	0,2255,3122,4621,5986,6905,13900,16135,17487,18671,18971,19178,20750,25865,27474,34111,35483,41375,	1	protein_coding	intron
chr1	133658161	133658162	m6AIP_abcam_peak_348	0	-	chr1	133619870	133661380	ENSMUST00000027736.12|Zc3h11a|ENSMUSG00000116275.1|protein_coding	0	-	133621542	133647389	0	17	1931,68,167,328,83,504,99,60,111,81,117,204,124,120,194,60,144,	0,2246,3113,4612,5977,6896,13891,16126,17478,18662,18962,19169,20741,25856,27465,34102,41366,	1	protein_coding	intron
chr1	133659507	133659508	m6AIP_abcam_peak_349	0	-	chr1	133619861	133661318	ENSMUST00000191896.5|Zc3h11a|ENSMUSG00000102976.6|protein_coding	0	-	133621542	133647389	0	18	1940,68,167,328,83,504,99,60,111,81,117,204,124,120,194,60,54,82,	0,2255,3122,4621,5986,6905,13900,16135,17487,18671,18971,19178,20750,25865,27474,34111,35483,41375,	1	protein_coding	intron
chr1	133659507	133659508	m6AIP_abcam_peak_349	0	-	chr1	133619870	133661380	ENSMUST00000027736.12|Zc3h11a|ENSMUSG00000116275.1|protein_coding	0	-	133621542	133647389	0	17	1931,68,167,328,83,504,99,60,111,81,117,204,124,120,194,60,144,	0,2246,3113,4612,5977,6896,13891,16126,17478,18662,18962,19169,20741,25856,27465,34102,41366,	1	protein_coding	intron
chr1	134305113	134305114	m6AIP_abcam_peak_351	0	-	chr1	134296782	134332928	ENSMUST00000168515.7|Ppfia4|ENSMUSG00000026458.13|protein_coding	0	-	134299077	134332523	0	29	2046,111,178,69,176,98,176,27,63,201,82,94,164,134,36,241,209,109,92,132,84,135,147,192,90,75,165,102,639,	0,2243,2508,3687,6822,7504,12793,14746,15274,15753,16304,16847,19832,20280,20655,21025,22432,24278,26219,27296,27728,29701,30033,30475,31217,31510,31861,32363,35507,	1	protein_coding	intron
chr1	134407971	134407972	m6AIP_abcam_peak_352	0	+	chr1	134405780	134411740	ENSMUST00000027726.13|Cyb5r1|ENSMUSG00000026456.18|protein_coding	0	+	134406038	134411079	0	9	273,150,73,107,130,84,86,100,834,	0,532,818,1265,1793,2623,3820,4712,5126,	1	protein_coding	intron
chr1	134597452	134597453	m6AIP_abcam_peak_354	0	+	chr1	134560170	134635285	ENSMUST00000047714.13|Kdm5b|ENSMUSG00000042207.17|protein_coding	0	+	134560338	134631374	0	27	372,78,123,171,135,97,110,159,120,159,182,163,120,195,182,125,151,115,356,139,180,159,486,112,155,321,4049,	0,24983,27751,28606,33158,35629,37412,38889,40463,42279,44271,45542,47517,48694,53017,53716,55747,56018,57521,59389,60672,61764,64540,67094,68427,70262,71066,	1	protein_coding	intron
chr1	135582978	135582979	m6AIP_abcam_peak_359	0	-	chr1	135438847	135688105	ENSMUST00000190298.7|Nav1|ENSMUSG00000009418.16|protein_coding	0	-	135441683	135607871	0	31	2932,198,119,197,72,155,236,160,96,98,169,193,197,122,112,84,78,24,53,149,42,435,691,298,139,366,103,801,104,743,187,	0,4786,10083,11047,11722,11938,13324,13957,14345,15197,15586,15843,16286,19808,21496,21843,24874,25067,25858,28793,30008,30784,31632,33311,33885,93501,98349,145707,163697,168314,249071,	1	protein_coding	intron
chr1	136707875	136707876	m6AIP_SySy_peak_283a	0	+	chr1	136696210	136726142	ENSMUST00000181274.1|Platr22|ENSMUSG00000097448.1|lncRNA	0	+	136726142	136726142	0	5	185,104,108,48,1172,	0,9328,28360,28581,28760,	1	ncRNA	intron
chr1	136707997	136707998	m6AIP_SySy_peak_283b	0	+	chr1	136696210	136726142	ENSMUST00000181274.1|Platr22|ENSMUSG00000097448.1|lncRNA	0	+	136726142	136726142	0	5	185,104,108,48,1172,	0,9328,28360,28581,28760,	1	ncRNA	intron
chr1	136708172	136708173	m6AIP_SySy_peak_283c	0	+	chr1	136696210	136726142	ENSMUST00000181274.1|Platr22|ENSMUSG00000097448.1|lncRNA	0	+	136726142	136726142	0	5	185,104,108,48,1172,	0,9328,28360,28581,28760,	1	ncRNA	intron
chr1	136709330	136709331	m6AIP_SySy_peak_284a	0	+	chr1	136696210	136726142	ENSMUST00000181274.1|Platr22|ENSMUSG00000097448.1|lncRNA	0	+	136726142	136726142	0	5	185,104,108,48,1172,	0,9328,28360,28581,28760,	1	ncRNA	intron
chr1	136709432	136709433	m6AIP_SySy_peak_284b	0	+	chr1	136696210	136726142	ENSMUST00000181274.1|Platr22|ENSMUSG00000097448.1|lncRNA	0	+	136726142	136726142	0	5	185,104,108,48,1172,	0,9328,28360,28581,28760,	1	ncRNA	intron
chr1	136941076	136941077	m6AIP_abcam_peak_376b	0	-	chr1	136842570	136960448	ENSMUST00000027649.13|Nr5a2|ENSMUSG00000026398.14|protein_coding	0	-	136845462	136960290	0	9	3140,148,120,641,142,119,138,63,222,	0,39693,48112,97838,100716,102388,106151,109531,117656,	1	protein_coding	intron
chr1	136949305	136949306	m6AIP_abcam_peak_377	0	-	chr1	136842570	136960448	ENSMUST00000027649.13|Nr5a2|ENSMUSG00000026398.14|protein_coding	0	-	136845462	136960290	0	9	3140,148,120,641,142,119,138,63,222,	0,39693,48112,97838,100716,102388,106151,109531,117656,	1	protein_coding	intron
chr1	150440426	150440427	m6AIP_abcam_peak_388	0	+	chr1	150392837	150449815	ENSMUST00000124973.8|Tpr|ENSMUSG00000006005.18|protein_coding	0	+	150392943	150449787	0	52	176,303,105,74,97,104,165,93,81,88,141,92,198,108,227,164,134,149,163,135,141,166,167,153,117,204,185,148,138,132,131,211,144,187,206,62,209,273,149,84,195,132,91,185,69,95,107,96,157,119,96,84,	0,518,2361,5762,9417,10760,11037,13624,14491,14652,15906,16365,17142,19063,20053,20806,21578,21828,23231,24544,25110,27000,28798,29690,30219,30648,30959,31825,32799,34025,35282,36497,37723,38324,39573,39981,40840,42805,43880,44565,46244,47229,47601,49221,50346,50497,51530,53030,53247,54674,56305,56894,	1	protein_coding	intron
chr1	151413189	151413190	m6AIP_SySy_peak_294	0	-	chr1	151367698	151428455	ENSMUST00000064771.11|Swt1|ENSMUSG00000052748.14|protein_coding	0	-	151368458	151423560	0	20	890,65,67,132,188,149,139,164,146,94,189,102,130,60,688,56,84,87,99,159,	0,2880,4609,11684,16618,20921,23737,26910,29507,33381,35256,36096,37717,39877,43072,45092,52401,54335,55808,60598,	1	protein_coding	intron
chr1	151414408	151414409	m6AIP_SySy_peak_295	0	-	chr1	151367698	151428455	ENSMUST00000064771.11|Swt1|ENSMUSG00000052748.14|protein_coding	0	-	151368458	151423560	0	20	890,65,67,132,188,149,139,164,146,94,189,102,130,60,688,56,84,87,99,159,	0,2880,4609,11684,16618,20921,23737,26910,29507,33381,35256,36096,37717,39877,43072,45092,52401,54335,55808,60598,	1	protein_coding	intron
chr1	151414509	151414510	m6AIP_abcam_peak_390b	0	-	chr1	151367698	151428455	ENSMUST00000064771.11|Swt1|ENSMUSG00000052748.14|protein_coding	0	-	151368458	151423560	0	20	890,65,67,132,188,149,139,164,146,94,189,102,130,60,688,56,84,87,99,159,	0,2880,4609,11684,16618,20921,23737,26910,29507,33381,35256,36096,37717,39877,43072,45092,52401,54335,55808,60598,	1	protein_coding	intron
chr1	151496857	151496858	m6AIP_abcam_peak_391	0	-	chr1	151469404	151500811	ENSMUST00000187048.6|Rnf2|ENSMUSG00000026484.13|protein_coding	0	-	151471315	151478623	0	8	2013,172,273,216,161,89,184,93,	0,2233,3667,6735,7467,9132,17867,31314,	1	protein_coding	intron
chr1	152848716	152848717	m6AIP_abcam_peak_393	0	-	chr1	152836995	152878168	ENSMUST00000043560.14|Smg7|ENSMUSG00000042772.15|protein_coding	0	-	152839271	152878093	0	23	2390,146,171,160,81,150,372,383,145,283,120,61,71,154,163,136,151,72,172,133,118,32,128,	0,3039,3306,4029,4517,6234,7040,8217,9123,11738,12879,15602,17314,18853,19453,21883,22356,23454,24685,29585,31256,33764,41045,	1	protein_coding	intron
chr1	153275192	153275193	m6AIP_abcam_peak_399	0	-	chr1	153218921	153332786	ENSMUST00000027752.14|Lamc1|ENSMUSG00000026478.14|protein_coding	0	-	153221472	153332539	0	28	2808,100,159,200,115,150,145,138,80,206,157,179,143,154,246,189,222,113,190,123,137,99,118,189,167,131,305,659,	0,4737,7462,8589,9813,10120,11800,12812,14563,15526,20333,21395,22955,23707,24309,28016,28315,30118,30643,30923,31465,31690,32155,33030,36267,39154,43468,113206,	1	protein_coding	intron
chr1	153288302	153288303	m6AIP_abcam_peak_400	0	-	chr1	153218921	153332786	ENSMUST00000027752.14|Lamc1|ENSMUSG00000026478.14|protein_coding	0	-	153221472	153332539	0	28	2808,100,159,200,115,150,145,138,80,206,157,179,143,154,246,189,222,113,190,123,137,99,118,189,167,131,305,659,	0,4737,7462,8589,9813,10120,11800,12812,14563,15526,20333,21395,22955,23707,24309,28016,28315,30118,30643,30923,31465,31690,32155,33030,36267,39154,43468,113206,	1	protein_coding	intron
chr1	153442541	153442542	m6AIP_SySy_peak_301	0	+	chr1	153425161	153452574	ENSMUST00000042373.11|Shcbp1l|ENSMUSG00000042708.12|protein_coding	0	+	153425223	153452464	0	10	425,150,215,87,219,106,154,251,123,362,	0,3398,8013,10601,10756,12363,20636,22562,23739,27051,	1	protein_coding	intron
chr1	155910417	155910418	m6AIP_abcam_peak_407	0	-	chr1	155844963	155973255	ENSMUST00000138762.7|Cep350|ENSMUSG00000033671.18|protein_coding	0	-	155848562	155962547	0	38	3764,123,147,405,1964,83,137,161,145,209,200,161,147,88,185,197,164,126,137,141,111,164,203,187,173,142,1061,122,662,147,114,114,614,160,112,44,86,407,	0,13059,15205,15472,16684,21076,23707,26945,30358,33946,40943,49630,52471,55822,56476,57623,61525,64240,65654,66172,66924,69752,70485,77350,79601,81450,83149,86544,87825,90851,95753,99135,108190,113597,114756,116180,117511,127885,	1	protein_coding	intron
chr1	156044185	156044186	m6AIP_abcam_peak_414	0	+	chr1	156035402	156068861	ENSMUST00000111757.9|Tor1aip2|ENSMUSG00000050565.16|protein_coding	0	+	156059520	156065458	0	7	706,60,330,177,582,102,4161,	0,5672,15891,24008,26185,28190,29298,	1	protein_coding	intron
chr1	156051658	156051659	m6AIP_SySy_peak_313a	0	+	chr1	156035402	156068861	ENSMUST00000111757.9|Tor1aip2|ENSMUSG00000050565.16|protein_coding	0	+	156059520	156065458	0	7	706,60,330,177,582,102,4161,	0,5672,15891,24008,26185,28190,29298,	1	protein_coding	intron
chr1	156051949	156051950	m6AIP_SySy_peak_313b	0	+	chr1	156035402	156068861	ENSMUST00000111757.9|Tor1aip2|ENSMUSG00000050565.16|protein_coding	0	+	156059520	156065458	0	7	706,60,330,177,582,102,4161,	0,5672,15891,24008,26185,28190,29298,	1	protein_coding	intron
chr1	156560593	156560594	m6AIP_abcam_peak_419	0	+	chr1	156559048	156642716	ENSMUST00000027888.12|Abl2|ENSMUSG00000026596.13|protein_coding	0	+	156559048	156642716	0	12	157,63,171,296,273,85,178,185,153,90,174,1724,	0,61790,63436,66239,70804,72296,74031,74704,76016,77769,81390,81944,	1	protein_coding	intron
chr1	156661318	156661319	m6AIP_abcam_peak_424	0	-	chr1	156653616	156674356	ENSMUST00000079625.10|Tor3a|ENSMUSG00000060519.11|protein_coding	0	-	156655692	156674305	0	6	2327,125,179,266,117,271,	0,2855,12982,15754,19913,20469,	1	protein_coding	intron
chr1	157279590	157279591	m6AIP_abcam_peak_426	0	-	chr1	157135181	157412595	ENSMUST00000078308.12|Rasal2|ENSMUSG00000070565.11|protein_coding	0	-	157140710	157411938	0	18	5694,88,203,135,862,200,202,237,145,145,555,99,154,110,107,124,128,859,	0,11008,12448,14591,21724,23477,25943,28521,29425,38961,40481,42464,43917,57565,94857,151549,163955,276555,	1	protein_coding	intron
chr1	157388972	157388973	m6AIP_abcam_peak_427	0	-	chr1	157135181	157412595	ENSMUST00000078308.12|Rasal2|ENSMUSG00000070565.11|protein_coding	0	-	157140710	157411938	0	18	5694,88,203,135,862,200,202,237,145,145,555,99,154,110,107,124,128,859,	0,11008,12448,14591,21724,23477,25943,28521,29425,38961,40481,42464,43917,57565,94857,151549,163955,276555,	1	protein_coding	intron
chr1	159245034	159245035	m6AIP_abcam_peak_428	0	+	chr1	159232325	159347640	ENSMUST00000076894.10|Cop1|ENSMUSG00000040782.12|protein_coding	0	+	159232437	159344838	0	20	525,60,98,77,120,69,60,77,58,115,136,144,109,82,117,118,125,161,45,2820,	0,7236,12263,16876,17697,20222,34431,35783,45763,52222,56579,74247,76084,76557,87398,92591,94751,96276,110481,112495,	1	protein_coding	intron
chr1	159329921	159329922	m6AIP_abcam_peak_429a	0	+	chr1	159232325	159347640	ENSMUST00000076894.10|Cop1|ENSMUSG00000040782.12|protein_coding	0	+	159232437	159344838	0	20	525,60,98,77,120,69,60,77,58,115,136,144,109,82,117,118,125,161,45,2820,	0,7236,12263,16876,17697,20222,34431,35783,45763,52222,56579,74247,76084,76557,87398,92591,94751,96276,110481,112495,	1	protein_coding	intron
chr1	159330023	159330024	m6AIP_abcam_peak_429b	0	+	chr1	159232325	159347640	ENSMUST00000076894.10|Cop1|ENSMUSG00000040782.12|protein_coding	0	+	159232437	159344838	0	20	525,60,98,77,120,69,60,77,58,115,136,144,109,82,117,118,125,161,45,2820,	0,7236,12263,16876,17697,20222,34431,35783,45763,52222,56579,74247,76084,76557,87398,92591,94751,96276,110481,112495,	1	protein_coding	intron
chr1	160927514	160927515	m6AIP_abcam_peak_431	0	+	chr1	160906417	160974978	ENSMUST00000161609.7|Rc3h1|ENSMUSG00000040423.11|protein_coding	0	+	160930113	160967797	0	20	282,381,121,240,176,201,133,119,113,282,215,368,165,153,214,91,133,171,116,7332,	0,23546,31694,33577,34401,36110,40116,41889,43804,44423,45197,48366,49397,52983,55853,57061,57290,58532,59255,61229,	1	protein_coding	intron
chr1	162692230	162692231	m6AIP_SySy_peak_335	0	-	chr1	162670726	162740556	ENSMUST00000182660.7|Prrc2c|ENSMUSG00000040225.15|protein_coding	0	-	162673401	162724815	0	35	2930,237,127,104,219,108,232,137,113,204,202,102,93,252,189,86,841,155,209,2253,208,259,158,547,54,145,88,134,83,221,126,110,178,166,232,	0,4878,5964,6628,7283,8773,9099,10033,10494,11591,13328,17389,20414,21646,22009,25551,26706,28152,31455,33642,37039,38126,38802,39556,42577,43516,44665,44859,45552,47963,49754,50703,52383,53977,69598,	1	protein_coding	intron
chr1	162695295	162695296	m6AIP_abcam_peak_442	0	-	chr1	162670726	162740556	ENSMUST00000182660.7|Prrc2c|ENSMUSG00000040225.15|protein_coding	0	-	162673401	162724815	0	35	2930,237,127,104,219,108,232,137,113,204,202,102,93,252,189,86,841,155,209,2253,208,259,158,547,54,145,88,134,83,221,126,110,178,166,232,	0,4878,5964,6628,7283,8773,9099,10033,10494,11591,13328,17389,20414,21646,22009,25551,26706,28152,31455,33642,37039,38126,38802,39556,42577,43516,44665,44859,45552,47963,49754,50703,52383,53977,69598,	1	protein_coding	intron
chr1	163943007	163943008	m6AIP_abcam_peak_446	0	+	chr1	163929764	163955126	ENSMUST00000027876.10|Scyl3|ENSMUSG00000026584.14|protein_coding	0	+	163933528	163953438	0	14	422,215,186,114,57,103,112,78,140,185,172,159,680,1745,	0,3714,4867,6653,8975,10116,11342,14059,15031,16399,19377,20803,22172,23617,	1	protein_coding	intron
chr1	163944461	163944462	m6AIP_abcam_peak_447	0	+	chr1	163929764	163955126	ENSMUST00000027876.10|Scyl3|ENSMUSG00000026584.14|protein_coding	0	+	163933528	163953438	0	14	422,215,186,114,57,103,112,78,140,185,172,159,680,1745,	0,3714,4867,6653,8975,10116,11342,14059,15031,16399,19377,20803,22172,23617,	1	protein_coding	intron
chr1	165396737	165396738	m6AIP_abcam_peak_451	0	-	chr1	165328697	165460465	ENSMUST00000027856.12|Dcaf6|ENSMUSG00000026571.12|protein_coding	0	-	165329938	165460227	0	19	1306,106,89,157,139,397,69,116,118,258,120,94,215,136,114,186,93,62,335,	0,4591,8047,9490,11187,22186,22774,23263,28731,59960,61716,63441,70956,82766,91413,94158,95604,100556,131433,	1	protein_coding	intron
chr1	165959753	165959754	m6AIP_abcam_peak_453	0	-	chr1	165865153	166002678	ENSMUST00000160260.8|Pou2f1|ENSMUSG00000026565.18|protein_coding	0	-	165875737	166002622	0	17	10895,89,346,72,106,180,146,142,174,95,127,189,123,54,101,66,117,	0,11823,14976,17893,26656,29751,31283,32471,36986,41531,43726,46134,48073,49956,51768,66508,137408,	1	protein_coding	intron
chr1	166126832	166126833	m6AIP_abcam_peak_458	0	-	chr1	166098147	166127922	ENSMUST00000192369.5|Dusp27|ENSMUSG00000026564.9|protein_coding	0	-	166098624	166127179	0	6	3239,218,232,95,130,131,	0,9825,11904,13883,28922,29644,	1	protein_coding	intron
chr1	170983041	170983042	m6AIP_abcam_peak_468	0	+	chr1	170981943	170986466	ENSMUST00000194503.1|Gm10522|ENSMUSG00000104340.1|lncRNA	0	+	170986466	170986466	0	3	118,229,816,	0,1790,3707,	1	ncRNA	intron
chr1	171238069	171238070	m6AIP_abcam_peak_469a	0	-	chr1	171234852	171247122	ENSMUST00000013737.12|Ndufs2|ENSMUSG00000013593.12|protein_coding	0	-	171235049	171247088	0	13	235,58,84,96,130,120,86,78,188,121,191,107,129,	0,420,1504,1753,2287,3092,3434,3662,3857,4421,6094,11238,12141,	1	protein_coding	intron
chr1	171238206	171238207	m6AIP_abcam_peak_469b	0	-	chr1	171234852	171247122	ENSMUST00000013737.12|Ndufs2|ENSMUSG00000013593.12|protein_coding	0	-	171235049	171247088	0	13	235,58,84,96,130,120,86,78,188,121,191,107,129,	0,420,1504,1753,2287,3092,3434,3662,3857,4421,6094,11238,12141,	1	protein_coding	intron
chr1	175687798	175687799	m6AIP_abcam_peak_485	0	-	chr1	175662420	175692776	ENSMUST00000027809.7|Opn3|ENSMUSG00000026525.9|protein_coding	0	-	175662890	175692536	0	4	734,252,320,607,	0,1106,2889,29749,	1	protein_coding	intron
chr1	177774538	177774539	m6AIP_abcam_peak_493a	0	-	chr1	177762961	177796511	ENSMUST00000016105.8|Adss|ENSMUSG00000015961.8|protein_coding	0	-	177764244	177796394	0	13	1336,150,98,125,155,127,82,108,67,51,69,103,300,	0,4693,6963,8179,9110,10613,12619,13495,13851,19881,21087,21934,33250,	1	protein_coding	intron
chr1	177774715	177774716	m6AIP_abcam_peak_493b	0	-	chr1	177762961	177796511	ENSMUST00000016105.8|Adss|ENSMUSG00000015961.8|protein_coding	0	-	177764244	177796394	0	13	1336,150,98,125,155,127,82,108,67,51,69,103,300,	0,4693,6963,8179,9110,10613,12619,13495,13851,19881,21087,21934,33250,	1	protein_coding	intron
chr1	178194786	178194787	m6AIP_abcam_peak_494	0	+	chr1	178187531	178257301	ENSMUST00000027783.13|Desi2|ENSMUSG00000026502.13|protein_coding	0	+	178187915	178249468	0	5	426,73,94,142,8067,	0,50380,55080,56809,61703,	1	protein_coding	intron
chr1	179266857	179266858	m6AIP_abcam_peak_497	0	-	chr1	178951959	179518034	ENSMUST00000128302.7|Smyd3|ENSMUSG00000055067.15|protein_coding	0	-	178957460	179517951	0	12	5603,109,175,88,111,103,68,137,58,108,64,247,	0,20228,91777,98331,134364,140906,142375,453323,458447,459718,471395,565828,	1	protein_coding	intron
chr1	179298217	179298218	m6AIP_abcam_peak_498a	0	-	chr1	178951959	179518034	ENSMUST00000128302.7|Smyd3|ENSMUSG00000055067.15|protein_coding	0	-	178957460	179517951	0	12	5603,109,175,88,111,103,68,137,58,108,64,247,	0,20228,91777,98331,134364,140906,142375,453323,458447,459718,471395,565828,	1	protein_coding	intron
chr1	179298530	179298531	m6AIP_abcam_peak_498b	0	-	chr1	178951959	179518034	ENSMUST00000128302.7|Smyd3|ENSMUSG00000055067.15|protein_coding	0	-	178957460	179517951	0	12	5603,109,175,88,111,103,68,137,58,108,64,247,	0,20228,91777,98331,134364,140906,142375,453323,458447,459718,471395,565828,	1	protein_coding	intron
chr1	179298704	179298705	m6AIP_abcam_peak_498c	0	-	chr1	178951959	179518034	ENSMUST00000128302.7|Smyd3|ENSMUSG00000055067.15|protein_coding	0	-	178957460	179517951	0	12	5603,109,175,88,111,103,68,137,58,108,64,247,	0,20228,91777,98331,134364,140906,142375,453323,458447,459718,471395,565828,	1	protein_coding	intron
chr1	179317115	179317116	m6AIP_abcam_peak_499	0	-	chr1	178951959	179518034	ENSMUST00000128302.7|Smyd3|ENSMUSG00000055067.15|protein_coding	0	-	178957460	179517951	0	12	5603,109,175,88,111,103,68,137,58,108,64,247,	0,20228,91777,98331,134364,140906,142375,453323,458447,459718,471395,565828,	1	protein_coding	intron
chr1	179517557	179517558	m6AIP_abcam_peak_500	0	-	chr1	178951959	179518034	ENSMUST00000128302.7|Smyd3|ENSMUSG00000055067.15|protein_coding	0	-	178957460	179517951	0	12	5603,109,175,88,111,103,68,137,58,108,64,247,	0,20228,91777,98331,134364,140906,142375,453323,458447,459718,471395,565828,	1	protein_coding	intron
chr1	179757649	179757650	m6AIP_abcam_peak_506	0	-	chr1	179744893	179803680	ENSMUST00000027768.13|Ahctf1|ENSMUSG00000026491.13|protein_coding	0	-	179746332	179799331	0	36	1635,77,134,1762,206,95,100,418,204,193,108,151,151,132,145,188,147,57,124,94,105,141,90,91,129,62,182,133,151,85,117,208,181,254,128,328,	0,2286,3663,7417,10555,13041,15368,17651,18576,20984,23401,24095,24415,25695,25905,30438,31114,32609,32806,34710,35962,36749,38053,39196,40114,41176,41801,42074,43295,44755,45405,47452,48749,50783,54317,58459,	1	protein_coding	intron
chr1	180052972	180052973	m6AIP_abcam_peak_508	0	+	chr1	179961109	180162166	ENSMUST00000212756.1|Cdc42bpa|ENSMUSG00000026490.18|protein_coding	0	+	179961109	180162166	0	38	178,92,84,96,149,94,201,249,80,167,123,134,243,111,248,106,125,106,149,92,77,48,39,84,106,137,140,82,217,63,594,98,85,124,118,118,158,132,	0,38252,70395,75719,78942,100680,103856,106041,108187,111235,113460,123262,132834,133271,139915,144937,148044,150154,150635,152913,156557,157626,162814,173187,175542,176620,177322,178613,180232,181167,183297,185835,188043,189025,190050,198496,200430,200925,	1	protein_coding	intron
chr1	180809460	180809461	m6AIP_abcam_peak_511	0	-	chr1	180800831	180813632	ENSMUST00000161308.7|H3f3a|ENSMUSG00000060743.12|protein_coding	0	-	180803076	180811926	0	4	2374,154,151,162,	0,9285,10967,12639,	1	protein_coding	intron
chr1	180895764	180895765	m6AIP_abcam_peak_515a	0	+	chr1	180893107	180899103	ENSMUST00000085797.5|Lefty2|ENSMUSG00000066652.5|protein_coding	0	+	180893183	180897813	0	4	326,247,246,1654,	0,1027,1488,4342,	1	protein_coding	intron
chr1	180895933	180895934	m6AIP_abcam_peak_515b	0	+	chr1	180893107	180899103	ENSMUST00000085797.5|Lefty2|ENSMUSG00000066652.5|protein_coding	0	+	180893183	180897813	0	4	326,247,246,1654,	0,1027,1488,4342,	1	protein_coding	intron
chr1	180896108	180896109	m6AIP_abcam_peak_515c	0	+	chr1	180893107	180899103	ENSMUST00000085797.5|Lefty2|ENSMUSG00000066652.5|protein_coding	0	+	180893183	180897813	0	4	326,247,246,1654,	0,1027,1488,4342,	1	protein_coding	intron
chr1	180935573	180935574	m6AIP_abcam_peak_517	0	+	chr1	180935021	180938400	ENSMUST00000037361.8|Lefty1|ENSMUSG00000038793.8|protein_coding	0	+	180935109	180937975	0	4	338,247,246,789,	0,1525,1987,2590,	1	protein_coding	intron
chr1	181121961	181121962	m6AIP_abcam_peak_520	0	-	chr1	181087137	181144204	ENSMUST00000027797.8|Nvl|ENSMUSG00000026516.8|protein_coding	0	-	181093864	181144107	0	23	6772,71,89,77,107,100,120,63,105,219,250,145,118,102,135,77,133,273,58,97,53,74,154,	0,7846,9998,11989,14391,17934,19722,22022,25150,26945,30298,33217,36729,39800,42371,43256,43600,47654,49735,51933,52116,55188,56913,	1	protein_coding	intron
chr1	181152525	181152526	m6AIP_abcam_peak_522	0	+	chr1	181150930	181168994	ENSMUST00000134115.7|Cnih4|ENSMUSG00000062169.13|protein_coding	0	+	181150992	181166208	0	5	131,69,113,141,2814,	0,2804,4928,11144,15250,	1	protein_coding	intron
chr1	181831378	181831379	m6AIP_abcam_peak_524	0	-	chr1	181815334	181842379	ENSMUST00000005003.11|Lbr|ENSMUSG00000004880.11|protein_coding	0	-	181816857	181838542	0	14	1684,123,81,169,126,104,192,55,197,193,84,231,179,92,	0,1930,2154,3505,4529,5339,6101,10287,13377,16207,16814,20723,23043,26953,	1	protein_coding	intron
chr1	181917283	181917284	m6AIP_abcam_peak_527a	0	-	chr1	181905512	182019661	ENSMUST00000078719.12|Enah|ENSMUSG00000022995.16|protein_coding	0	-	181905859	182019534	0	15	385,58,79,67,49,58,146,305,843,281,85,57,178,166,132,	0,874,2785,7794,11686,12745,12925,13812,16145,18047,25165,30147,50881,56241,114017,	1	protein_coding	intron
chr1	181917406	181917407	m6AIP_abcam_peak_527b	0	-	chr1	181905512	182019661	ENSMUST00000078719.12|Enah|ENSMUSG00000022995.16|protein_coding	0	-	181905859	182019534	0	15	385,58,79,67,49,58,146,305,843,281,85,57,178,166,132,	0,874,2785,7794,11686,12745,12925,13812,16145,18047,25165,30147,50881,56241,114017,	1	protein_coding	intron
chr1	181928417	181928418	m6AIP_abcam_peak_529	0	-	chr1	181905512	182019661	ENSMUST00000078719.12|Enah|ENSMUSG00000022995.16|protein_coding	0	-	181905859	182019534	0	15	385,58,79,67,49,58,146,305,843,281,85,57,178,166,132,	0,874,2785,7794,11686,12745,12925,13812,16145,18047,25165,30147,50881,56241,114017,	1	protein_coding	intron
chr1	181972945	181972946	m6AIP_abcam_peak_530	0	-	chr1	181905512	182019661	ENSMUST00000078719.12|Enah|ENSMUSG00000022995.16|protein_coding	0	-	181905859	182019534	0	15	385,58,79,67,49,58,146,305,843,281,85,57,178,166,132,	0,874,2785,7794,11686,12745,12925,13812,16145,18047,25165,30147,50881,56241,114017,	1	protein_coding	intron
chr1	188986091	188986092	m6AIP_abcam_peak_545	0	-	chr1	188971094	189007840	ENSMUST00000085678.7|Kctd3|ENSMUSG00000026608.13|protein_coding	0	-	188972124	189007612	0	18	1589,139,185,97,156,171,117,88,116,191,91,141,81,59,74,46,54,311,	0,2971,3192,5516,7402,10130,11915,12112,16421,21468,24647,25305,25867,26182,29158,30248,30810,36435,	1	protein_coding	intron
chr1	188987036	188987037	m6AIP_abcam_peak_546	0	-	chr1	188971094	189007840	ENSMUST00000085678.7|Kctd3|ENSMUSG00000026608.13|protein_coding	0	-	188972124	189007612	0	18	1589,139,185,97,156,171,117,88,116,191,91,141,81,59,74,46,54,311,	0,2971,3192,5516,7402,10130,11915,12112,16421,21468,24647,25305,25867,26182,29158,30248,30810,36435,	1	protein_coding	intron
chr1	188988726	188988727	m6AIP_abcam_peak_547a	0	-	chr1	188971094	189007840	ENSMUST00000085678.7|Kctd3|ENSMUSG00000026608.13|protein_coding	0	-	188972124	189007612	0	18	1589,139,185,97,156,171,117,88,116,191,91,141,81,59,74,46,54,311,	0,2971,3192,5516,7402,10130,11915,12112,16421,21468,24647,25305,25867,26182,29158,30248,30810,36435,	1	protein_coding	intron
chr1	188988870	188988871	m6AIP_abcam_peak_547b	0	-	chr1	188971094	189007840	ENSMUST00000085678.7|Kctd3|ENSMUSG00000026608.13|protein_coding	0	-	188972124	189007612	0	18	1589,139,185,97,156,171,117,88,116,191,91,141,81,59,74,46,54,311,	0,2971,3192,5516,7402,10130,11915,12112,16421,21468,24647,25305,25867,26182,29158,30248,30810,36435,	1	protein_coding	intron
chr1	189729558	189729559	m6AIP_abcam_peak_557	0	+	chr1	189728267	189876695	ENSMUST00000097442.8|Ptpn14|ENSMUSG00000026604.17|protein_coding	0	+	189786774	189870055	0	19	397,313,170,98,68,71,88,89,88,83,58,79,1484,144,219,129,235,164,6769,	0,58368,70244,94321,96762,104460,105050,108073,111204,112194,114894,118066,121756,126657,128366,132190,134936,137104,141659,	1	protein_coding	intron
chr1	191564965	191564966	m6AIP_abcam_peak_561	0	-	chr1	191537364	191575544	ENSMUST00000027933.10|Dtl|ENSMUSG00000037474.13|protein_coding	0	-	191539242	191575400	0	15	1977,833,133,90,113,105,104,74,113,66,121,62,99,126,196,	0,3339,9126,10931,15623,19076,19419,20696,24060,25746,30926,31130,32302,33214,37984,	1	protein_coding	intron
chr10	3992638	3992639	m6AIP_SySy_peak_454	0	+	chr10	3973130	4167081	ENSMUST00000120585.7|Mthfd1l|ENSMUSG00000040675.17|protein_coding	0	+	3973254	4148098	0	28	348,85,51,54,125,101,137,112,92,98,174,137,47,108,75,103,77,141,69,112,140,42,101,178,108,153,118,601,	0,5503,7085,7220,10953,12435,16730,34611,42383,43593,45295,55264,57559,59101,60158,62085,68642,74700,75069,83619,110606,115103,116164,116865,130105,133246,174878,193350,	1	protein_coding	intron
chr10	4115828	4115829	m6AIP_abcam_peak_574	0	+	chr10	3973130	4167081	ENSMUST00000120585.7|Mthfd1l|ENSMUSG00000040675.17|protein_coding	0	+	3973254	4148098	0	28	348,85,51,54,125,101,137,112,92,98,174,137,47,108,75,103,77,141,69,112,140,42,101,178,108,153,118,601,	0,5503,7085,7220,10953,12435,16730,34611,42383,43593,45295,55264,57559,59101,60158,62085,68642,74700,75069,83619,110606,115103,116164,116865,130105,133246,174878,193350,	1	protein_coding	intron
chr10	4353140	4353141	m6AIP_abcam_peak_575	0	+	chr10	4266379	4359470	ENSMUST00000045730.6|Akap12|ENSMUSG00000038587.10|protein_coding	0	+	4266518	4357931	0	4	289,115,4798,993,	0,47363,86762,92098,	1	protein_coding	intron
chr10	7450545	7450546	m6AIP_SySy_peak_464	0	-	chr10	7443037	7473638	ENSMUST00000177585.8|Ulbp1|ENSMUSG00000079685.10|protein_coding	0	-	7445550	7473341	0	6	2660,135,104,276,255,385,	0,3380,4343,13302,13916,30216,	1	protein_coding	intron
chr10	7466694	7466695	m6AIP_abcam_peak_588	0	-	chr10	7443037	7473638	ENSMUST00000177585.8|Ulbp1|ENSMUSG00000079685.10|protein_coding	0	-	7445550	7473341	0	6	2660,135,104,276,255,385,	0,3380,4343,13302,13916,30216,	1	protein_coding	intron
chr10	7467590	7467591	m6AIP_abcam_peak_589	0	-	chr10	7443037	7473638	ENSMUST00000177585.8|Ulbp1|ENSMUSG00000079685.10|protein_coding	0	-	7445550	7473341	0	6	2660,135,104,276,255,385,	0,3380,4343,13302,13916,30216,	1	protein_coding	intron
chr10	7925537	7925538	m6AIP_abcam_peak_597	0	-	chr10	7905652	7956230	ENSMUST00000146444.7|Tab2|ENSMUSG00000015755.16|protein_coding	0	-	7907434	7924786	0	7	1925,81,94,161,1501,188,430,	0,4394,5436,5735,13461,19032,50148,	1	protein_coding	intron
chr10	8501905	8501906	m6AIP_abcam_peak_598	0	-	chr10	8204808	8518825	ENSMUST00000061601.8|Ust|ENSMUSG00000047712.8|protein_coding	0	-	8207386	8518399	0	8	2862,158,98,154,80,156,44,676,	0,41094,43280,93247,102599,125259,186079,313341,	1	protein_coding	intron
chr10	11202990	11202991	m6AIP_SySy_peak_476	0	+	chr10	11149429	11217595	ENSMUST00000044053.12|Shprh|ENSMUSG00000090112.8|protein_coding	0	+	11151650	11213544	0	30	157,656,130,219,79,151,109,254,651,252,79,164,257,122,89,93,108,143,174,63,226,144,102,72,189,93,87,179,81,4148,	0,2183,5229,7590,10088,11037,12689,13379,14915,17056,18404,20549,20817,22443,29304,32082,34344,35890,36951,37413,38510,40201,41556,43056,44751,55751,56839,57667,62892,64018,	1	protein_coding	intron
chr10	12433700	12433701	m6AIP_abcam_peak_608	0	-	chr10	12382187	12861735	ENSMUST00000076817.4|Utrn|ENSMUSG00000019820.11|protein_coding	0	-	12384187	12861646	0	74	2009,23,93,109,241,159,66,66,39,137,112,167,158,86,202,75,62,61,79,147,269,130,157,173,190,155,206,118,209,76,150,136,176,151,173,192,138,159,171,129,180,171,156,174,129,162,150,135,180,171,156,114,213,146,181,242,88,124,170,180,108,102,120,151,182,204,161,116,173,93,78,93,62,168,	0,3330,19123,20695,23666,24248,31748,32993,33263,39409,54093,57439,59748,65819,73175,81098,82993,93083,96225,99036,104198,119190,143150,155853,239003,251756,254408,258739,261215,266955,270523,272511,276308,278591,281178,282759,284511,285312,287468,287932,289563,296392,298284,300089,301057,302222,304144,306105,308542,311176,315801,316814,327778,329250,331066,331945,337830,338631,344023,345545,3465…	1	protein_coding	intron
chr10	12548103	12548104	m6AIP_SySy_peak_483	0	-	chr10	12382187	12861735	ENSMUST00000076817.4|Utrn|ENSMUSG00000019820.11|protein_coding	0	-	12384187	12861646	0	74	2009,23,93,109,241,159,66,66,39,137,112,167,158,86,202,75,62,61,79,147,269,130,157,173,190,155,206,118,209,76,150,136,176,151,173,192,138,159,171,129,180,171,156,174,129,162,150,135,180,171,156,114,213,146,181,242,88,124,170,180,108,102,120,151,182,204,161,116,173,93,78,93,62,168,	0,3330,19123,20695,23666,24248,31748,32993,33263,39409,54093,57439,59748,65819,73175,81098,82993,93083,96225,99036,104198,119190,143150,155853,239003,251756,254408,258739,261215,266955,270523,272511,276308,278591,281178,282759,284511,285312,287468,287932,289563,296392,298284,300089,301057,302222,304144,306105,308542,311176,315801,316814,327778,329250,331066,331945,337830,338631,344023,345545,3465…	1	protein_coding	intron
chr10	12690923	12690924	m6AIP_abcam_peak_610	0	-	chr10	12382187	12861735	ENSMUST00000076817.4|Utrn|ENSMUSG00000019820.11|protein_coding	0	-	12384187	12861646	0	74	2009,23,93,109,241,159,66,66,39,137,112,167,158,86,202,75,62,61,79,147,269,130,157,173,190,155,206,118,209,76,150,136,176,151,173,192,138,159,171,129,180,171,156,174,129,162,150,135,180,171,156,114,213,146,181,242,88,124,170,180,108,102,120,151,182,204,161,116,173,93,78,93,62,168,	0,3330,19123,20695,23666,24248,31748,32993,33263,39409,54093,57439,59748,65819,73175,81098,82993,93083,96225,99036,104198,119190,143150,155853,239003,251756,254408,258739,261215,266955,270523,272511,276308,278591,281178,282759,284511,285312,287468,287932,289563,296392,298284,300089,301057,302222,304144,306105,308542,311176,315801,316814,327778,329250,331066,331945,337830,338631,344023,345545,3465…	1	protein_coding	intron
chr10	17922242	17922243	m6AIP_abcam_peak_615	0	-	chr10	17899034	17948067	ENSMUST00000037879.7|Heca|ENSMUSG00000039879.9|protein_coding	0	-	17902212	17947782	0	4	3343,155,1041,559,	0,8999,15957,48474,	1	protein_coding	intron
chr10	18062292	18062293	m6AIP_abcam_peak_616	0	+	chr10	18055939	18125132	ENSMUST00000126390.7|Reps1|ENSMUSG00000019854.17|protein_coding	0	+	18055962	18124948	0	20	176,124,197,154,125,163,64,155,122,81,88,102,70,119,65,186,96,149,106,253,	0,33508,36905,37230,37839,38470,38905,40242,48214,51728,58459,59776,61725,62987,64225,65093,66495,67085,67659,68940,	1	protein_coding	intron
chr10	20167367	20167368	m6AIP_abcam_peak_618	0	+	chr10	20148983	20281590	ENSMUST00000116259.4|Map7|ENSMUSG00000019996.17|protein_coding	0	+	20149013	20280006	0	18	97,99,78,164,118,111,114,149,116,254,229,175,102,51,58,100,221,1595,	0,81800,84385,96286,97614,101386,108200,112851,117752,118139,120376,124296,124795,125262,125618,127192,129141,131012,	1	protein_coding	intron
chr10	20339702	20339703	m6AIP_abcam_peak_620	0	+	chr10	20312483	20342499	ENSMUST00000043881.11|Bclaf1|ENSMUSG00000037608.16|protein_coding	0	+	20322012	20340057	0	13	121,104,114,906,666,170,106,85,176,181,147,213,2448,	0,5524,9519,10479,12656,13446,15618,16826,19602,20908,22015,27225,27568,	1	protein_coding	intron
chr10	24801595	24801596	m6AIP_abcam_peak_622	0	-	chr10	24772405	24836225	ENSMUST00000020169.8|Enpp3|ENSMUSG00000019989.8|protein_coding	0	-	24773901	24836093	0	25	1667,157,133,78,133,155,55,179,88,67,128,32,129,109,73,66,110,120,80,98,61,126,123,76,210,	0,2377,4355,5488,6287,12384,14053,15313,19583,21179,23280,25353,25746,26752,31993,33463,35040,35672,37448,45461,48166,52397,53770,59325,63610,	1	protein_coding	intron
chr10	24824606	24824607	m6AIP_abcam_peak_623	0	-	chr10	24772405	24836225	ENSMUST00000020169.8|Enpp3|ENSMUSG00000019989.8|protein_coding	0	-	24773901	24836093	0	25	1667,157,133,78,133,155,55,179,88,67,128,32,129,109,73,66,110,120,80,98,61,126,123,76,210,	0,2377,4355,5488,6287,12384,14053,15313,19583,21179,23280,25353,25746,26752,31993,33463,35040,35672,37448,45461,48166,52397,53770,59325,63610,	1	protein_coding	intron
chr10	25403862	25403863	m6AIP_abcam_peak_624	0	+	chr10	25359797	25523515	ENSMUST00000053748.15|Epb41l2|ENSMUSG00000019978.16|protein_coding	0	+	25441586	25513080	0	20	184,485,213,105,43,76,219,88,153,98,173,143,63,147,564,123,99,81,109,1219,	0,81775,83944,100994,108298,109398,111621,113278,119211,119870,124410,129153,133769,135647,142026,144339,146377,147979,153175,162499,	1	protein_coding	intron
chr10	25404159	25404160	m6AIP_abcam_peak_625a	0	+	chr10	25359797	25523515	ENSMUST00000053748.15|Epb41l2|ENSMUSG00000019978.16|protein_coding	0	+	25441586	25513080	0	20	184,485,213,105,43,76,219,88,153,98,173,143,63,147,564,123,99,81,109,1219,	0,81775,83944,100994,108298,109398,111621,113278,119211,119870,124410,129153,133769,135647,142026,144339,146377,147979,153175,162499,	1	protein_coding	intron
chr10	25404234	25404235	m6AIP_abcam_peak_625b	0	+	chr10	25359797	25523515	ENSMUST00000053748.15|Epb41l2|ENSMUSG00000019978.16|protein_coding	0	+	25441586	25513080	0	20	184,485,213,105,43,76,219,88,153,98,173,143,63,147,564,123,99,81,109,1219,	0,81775,83944,100994,108298,109398,111621,113278,119211,119870,124410,129153,133769,135647,142026,144339,146377,147979,153175,162499,	1	protein_coding	intron
chr10	27786877	27786878	m6AIP_SySy_peak_496a	0	-	chr10	27744883	27809624	ENSMUST00000218501.1|Gm30228|ENSMUSG00000112206.1|lncRNA	0	-	27809624	27809624	0	3	1789,74,86,	0,63741,64655,	1	ncRNA	intron
chr10	27787144	27787145	m6AIP_SySy_peak_496b	0	-	chr10	27744883	27809624	ENSMUST00000218501.1|Gm30228|ENSMUSG00000112206.1|lncRNA	0	-	27809624	27809624	0	3	1789,74,86,	0,63741,64655,	1	ncRNA	intron
chr10	27797610	27797611	m6AIP_SySy_peak_497	0	-	chr10	27744883	27809624	ENSMUST00000218501.1|Gm30228|ENSMUSG00000112206.1|lncRNA	0	-	27809624	27809624	0	3	1789,74,86,	0,63741,64655,	1	ncRNA	intron
chr10	28100067	28100068	m6AIP_abcam_peak_631	0	+	chr10	28074853	28595966	ENSMUST00000218276.1|Ptprk|ENSMUSG00000019889.10|protein_coding	0	+	28075080	28595855	0	34	324,123,272,82,116,175,294,303,110,202,106,274,37,139,30,161,36,12,185,88,77,18,37,98,117,155,136,150,174,132,126,164,136,165,	0,131280,188647,259622,261568,279751,308577,390904,398094,400231,408334,418060,422055,476764,479916,485151,487253,489241,491641,493473,495043,495320,498514,499965,500736,505539,510706,511069,512054,514074,514405,517031,517916,520948,	1	protein_coding	intron
chr10	28105093	28105094	m6AIP_abcam_peak_632	0	+	chr10	28074853	28595966	ENSMUST00000218276.1|Ptprk|ENSMUSG00000019889.10|protein_coding	0	+	28075080	28595855	0	34	324,123,272,82,116,175,294,303,110,202,106,274,37,139,30,161,36,12,185,88,77,18,37,98,117,155,136,150,174,132,126,164,136,165,	0,131280,188647,259622,261568,279751,308577,390904,398094,400231,408334,418060,422055,476764,479916,485151,487253,489241,491641,493473,495043,495320,498514,499965,500736,505539,510706,511069,512054,514074,514405,517031,517916,520948,	1	protein_coding	intron
chr10	28117649	28117650	m6AIP_abcam_peak_633	0	+	chr10	28074853	28595966	ENSMUST00000218276.1|Ptprk|ENSMUSG00000019889.10|protein_coding	0	+	28075080	28595855	0	34	324,123,272,82,116,175,294,303,110,202,106,274,37,139,30,161,36,12,185,88,77,18,37,98,117,155,136,150,174,132,126,164,136,165,	0,131280,188647,259622,261568,279751,308577,390904,398094,400231,408334,418060,422055,476764,479916,485151,487253,489241,491641,493473,495043,495320,498514,499965,500736,505539,510706,511069,512054,514074,514405,517031,517916,520948,	1	protein_coding	intron
chr10	28127303	28127304	m6AIP_abcam_peak_634	0	+	chr10	28074853	28595966	ENSMUST00000218276.1|Ptprk|ENSMUSG00000019889.10|protein_coding	0	+	28075080	28595855	0	34	324,123,272,82,116,175,294,303,110,202,106,274,37,139,30,161,36,12,185,88,77,18,37,98,117,155,136,150,174,132,126,164,136,165,	0,131280,188647,259622,261568,279751,308577,390904,398094,400231,408334,418060,422055,476764,479916,485151,487253,489241,491641,493473,495043,495320,498514,499965,500736,505539,510706,511069,512054,514074,514405,517031,517916,520948,	1	protein_coding	intron
chr10	28157868	28157869	m6AIP_abcam_peak_635	0	+	chr10	28074853	28595966	ENSMUST00000218276.1|Ptprk|ENSMUSG00000019889.10|protein_coding	0	+	28075080	28595855	0	34	324,123,272,82,116,175,294,303,110,202,106,274,37,139,30,161,36,12,185,88,77,18,37,98,117,155,136,150,174,132,126,164,136,165,	0,131280,188647,259622,261568,279751,308577,390904,398094,400231,408334,418060,422055,476764,479916,485151,487253,489241,491641,493473,495043,495320,498514,499965,500736,505539,510706,511069,512054,514074,514405,517031,517916,520948,	1	protein_coding	intron
chr10	28252068	28252069	m6AIP_abcam_peak_636	0	+	chr10	28074853	28595966	ENSMUST00000218276.1|Ptprk|ENSMUSG00000019889.10|protein_coding	0	+	28075080	28595855	0	34	324,123,272,82,116,175,294,303,110,202,106,274,37,139,30,161,36,12,185,88,77,18,37,98,117,155,136,150,174,132,126,164,136,165,	0,131280,188647,259622,261568,279751,308577,390904,398094,400231,408334,418060,422055,476764,479916,485151,487253,489241,491641,493473,495043,495320,498514,499965,500736,505539,510706,511069,512054,514074,514405,517031,517916,520948,	1	protein_coding	intron
chr10	28269428	28269429	m6AIP_abcam_peak_637	0	+	chr10	28074853	28595966	ENSMUST00000218276.1|Ptprk|ENSMUSG00000019889.10|protein_coding	0	+	28075080	28595855	0	34	324,123,272,82,116,175,294,303,110,202,106,274,37,139,30,161,36,12,185,88,77,18,37,98,117,155,136,150,174,132,126,164,136,165,	0,131280,188647,259622,261568,279751,308577,390904,398094,400231,408334,418060,422055,476764,479916,485151,487253,489241,491641,493473,495043,495320,498514,499965,500736,505539,510706,511069,512054,514074,514405,517031,517916,520948,	1	protein_coding	intron
chr10	28414936	28414937	m6AIP_abcam_peak_638	0	+	chr10	28074853	28595966	ENSMUST00000218276.1|Ptprk|ENSMUSG00000019889.10|protein_coding	0	+	28075080	28595855	0	34	324,123,272,82,116,175,294,303,110,202,106,274,37,139,30,161,36,12,185,88,77,18,37,98,117,155,136,150,174,132,126,164,136,165,	0,131280,188647,259622,261568,279751,308577,390904,398094,400231,408334,418060,422055,476764,479916,485151,487253,489241,491641,493473,495043,495320,498514,499965,500736,505539,510706,511069,512054,514074,514405,517031,517916,520948,	1	protein_coding	intron
chr10	29352218	29352219	m6AIP_abcam_peak_643	0	-	chr10	29344177	29362442	ENSMUST00000037548.10|Rnf146|ENSMUSG00000038876.12|protein_coding	0	-	29346808	29354296	0	4	3706,156,61,479,	0,10114,17107,17786,	1	protein_coding	intron
chr10	30562982	30562983	m6AIP_abcam_peak_645	0	-	chr10	30534224	30600749	ENSMUST00000019927.6|Trmt11|ENSMUSG00000019792.8|protein_coding	0	-	30535112	30600661	0	13	1020,121,132,73,165,81,157,135,93,82,74,66,160,	0,13432,24694,24939,26593,32201,53214,55800,56618,56796,59890,63515,66365,	1	protein_coding	intron
chr10	30588309	30588310	m6AIP_SySy_peak_500	0	-	chr10	30534224	30600749	ENSMUST00000019927.6|Trmt11|ENSMUSG00000019792.8|protein_coding	0	-	30535112	30600661	0	13	1020,121,132,73,165,81,157,135,93,82,74,66,160,	0,13432,24694,24939,26593,32201,53214,55800,56618,56796,59890,63515,66365,	1	protein_coding	intron
chr10	30588728	30588729	m6AIP_SySy_peak_501a	0	-	chr10	30534224	30600749	ENSMUST00000019927.6|Trmt11|ENSMUSG00000019792.8|protein_coding	0	-	30535112	30600661	0	13	1020,121,132,73,165,81,157,135,93,82,74,66,160,	0,13432,24694,24939,26593,32201,53214,55800,56618,56796,59890,63515,66365,	1	protein_coding	intron
chr10	30588895	30588896	m6AIP_SySy_peak_501b	0	-	chr10	30534224	30600749	ENSMUST00000019927.6|Trmt11|ENSMUSG00000019792.8|protein_coding	0	-	30535112	30600661	0	13	1020,121,132,73,165,81,157,135,93,82,74,66,160,	0,13432,24694,24939,26593,32201,53214,55800,56618,56796,59890,63515,66365,	1	protein_coding	intron
chr10	30768874	30768875	m6AIP_abcam_peak_648	0	-	chr10	30643467	30771941	ENSMUST00000215740.1|Ncoa7|ENSMUSG00000039697.16|protein_coding	0	-	30647515	30771778	0	15	4184,74,96,153,132,148,169,1031,185,126,114,108,80,221,222,	0,4499,4977,9468,10843,18826,46236,47289,50601,52600,54662,58451,61133,79178,128252,	1	protein_coding	intron
chr10	33922092	33922093	m6AIP_SySy_peak_505	0	-	chr10	33919141	33951259	ENSMUST00000218055.1|Zup1|ENSMUSG00000039531.8|protein_coding	0	-	33919327	33949484	0	11	234,221,152,166,189,169,122,111,570,117,129,	0,8259,8870,10679,11014,15947,21016,24508,29787,30606,31989,	1	protein_coding	intron
chr10	33922449	33922450	m6AIP_abcam_peak_652	0	-	chr10	33919141	33951259	ENSMUST00000218055.1|Zup1|ENSMUSG00000039531.8|protein_coding	0	-	33919327	33949484	0	11	234,221,152,166,189,169,122,111,570,117,129,	0,8259,8870,10679,11014,15947,21016,24508,29787,30606,31989,	1	protein_coding	intron
chr10	33926050	33926051	m6AIP_SySy_peak_506	0	-	chr10	33919141	33951259	ENSMUST00000218055.1|Zup1|ENSMUSG00000039531.8|protein_coding	0	-	33919327	33949484	0	11	234,221,152,166,189,169,122,111,570,117,129,	0,8259,8870,10679,11014,15947,21016,24508,29787,30606,31989,	1	protein_coding	intron
chr10	33926209	33926210	m6AIP_abcam_peak_654	0	-	chr10	33919141	33951259	ENSMUST00000218055.1|Zup1|ENSMUSG00000039531.8|protein_coding	0	-	33919327	33949484	0	11	234,221,152,166,189,169,122,111,570,117,129,	0,8259,8870,10679,11014,15947,21016,24508,29787,30606,31989,	1	protein_coding	intron
chr10	34179360	34179361	m6AIP_abcam_peak_658	0	-	chr10	34151392	34207715	ENSMUST00000048010.8|Dse|ENSMUSG00000039497.8|protein_coding	0	-	34152215	34184107	0	6	2582,208,240,254,469,636,	0,4516,8576,11343,32299,55687,	1	protein_coding	intron
chr10	39626716	39626717	m6AIP_SySy_peak_515	0	+	chr10	39612933	39655307	ENSMUST00000019987.6|Traf3ip2|ENSMUSG00000019842.6|protein_coding	0	+	39625857	39654529	0	9	413,810,190,179,89,69,117,75,925,	0,12916,21601,26286,28372,32774,33915,37972,41449,	1	protein_coding	intron
chr10	39809904	39809905	m6AIP_abcam_peak_663	0	+	chr10	39732117	39875211	ENSMUST00000019986.12|Rev3l|ENSMUSG00000019841.15|protein_coding	0	+	39732474	39874224	0	32	496,190,75,161,97,95,105,85,149,120,238,143,4153,896,83,126,193,112,116,119,119,142,245,109,207,110,115,138,191,247,210,1128,	0,51025,58651,62746,67763,72834,73482,74544,74717,81853,85024,88330,88988,95592,98781,100400,103042,104508,106324,108767,111293,114024,114551,115857,119749,122581,126989,130576,131620,132476,135175,141966,	1	protein_coding	intron
chr10	41799993	41799994	m6AIP_SySy_peak_529a	0	-	chr10	41718840	41809613	ENSMUST00000186239.6|Cep57l1|ENSMUSG00000019813.16|protein_coding	0	-	41719694	41745918	0	12	1067,145,122,78,87,78,117,122,180,151,67,41,	0,2716,4043,5020,9787,10490,12158,21999,24201,26930,62643,90732,	1	protein_coding	intron
chr10	41800164	41800165	m6AIP_SySy_peak_529b	0	-	chr10	41718840	41809613	ENSMUST00000186239.6|Cep57l1|ENSMUSG00000019813.16|protein_coding	0	-	41719694	41745918	0	12	1067,145,122,78,87,78,117,122,180,151,67,41,	0,2716,4043,5020,9787,10490,12158,21999,24201,26930,62643,90732,	1	protein_coding	intron
chr10	41800396	41800397	m6AIP_SySy_peak_529c	0	-	chr10	41718840	41809613	ENSMUST00000186239.6|Cep57l1|ENSMUSG00000019813.16|protein_coding	0	-	41719694	41745918	0	12	1067,145,122,78,87,78,117,122,180,151,67,41,	0,2716,4043,5020,9787,10490,12158,21999,24201,26930,62643,90732,	1	protein_coding	intron
chr10	41801830	41801831	m6AIP_abcam_peak_673a	0	-	chr10	41718840	41809613	ENSMUST00000186239.6|Cep57l1|ENSMUSG00000019813.16|protein_coding	0	-	41719694	41745918	0	12	1067,145,122,78,87,78,117,122,180,151,67,41,	0,2716,4043,5020,9787,10490,12158,21999,24201,26930,62643,90732,	1	protein_coding	intron
chr10	41801916	41801917	m6AIP_abcam_peak_673b	0	-	chr10	41718840	41809613	ENSMUST00000186239.6|Cep57l1|ENSMUSG00000019813.16|protein_coding	0	-	41719694	41745918	0	12	1067,145,122,78,87,78,117,122,180,151,67,41,	0,2716,4043,5020,9787,10490,12158,21999,24201,26930,62643,90732,	1	protein_coding	intron
chr10	42274493	42274494	m6AIP_abcam_peak_677	0	-	chr10	42181840	42276752	ENSMUST00000105502.7|Foxo3|ENSMUSG00000048756.11|protein_coding	0	-	42196500	42275433	0	4	4455,1436,730,227,	0,14625,92975,94685,	1	protein_coding	intron
chr10	42428279	42428280	m6AIP_abcam_peak_678	0	-	chr10	42312584	42478565	ENSMUST00000041024.14|Afg1l|ENSMUSG00000038302.14|protein_coding	0	-	42313490	42478401	0	13	1032,114,141,101,71,83,59,100,131,102,52,224,303,	0,3765,6007,27240,27597,47580,87756,102964,112593,113901,125769,141722,165678,	1	protein_coding	intron
chr10	42437242	42437243	m6AIP_abcam_peak_679	0	-	chr10	42312584	42478565	ENSMUST00000041024.14|Afg1l|ENSMUSG00000038302.14|protein_coding	0	-	42313490	42478401	0	13	1032,114,141,101,71,83,59,100,131,102,52,224,303,	0,3765,6007,27240,27597,47580,87756,102964,112593,113901,125769,141722,165678,	1	protein_coding	intron
chr10	43249103	43249104	m6AIP_abcam_peak_681	0	+	chr10	43221485	43440602	ENSMUST00000095725.10|Pdss2|ENSMUSG00000038240.13|protein_coding	0	+	43221761	43439957	0	8	575,135,199,75,174,132,33,804,	0,77313,124042,150649,172385,174075,192029,218313,	1	protein_coding	intron
chr10	43319652	43319653	m6AIP_abcam_peak_682	0	+	chr10	43221485	43440602	ENSMUST00000095725.10|Pdss2|ENSMUSG00000038240.13|protein_coding	0	+	43221761	43439957	0	8	575,135,199,75,174,132,33,804,	0,77313,124042,150649,172385,174075,192029,218313,	1	protein_coding	intron
chr10	43345879	43345880	m6AIP_SySy_peak_534b	0	+	chr10	43221485	43440602	ENSMUST00000095725.10|Pdss2|ENSMUSG00000038240.13|protein_coding	0	+	43221761	43439957	0	8	575,135,199,75,174,132,33,804,	0,77313,124042,150649,172385,174075,192029,218313,	1	protein_coding	intron
chr10	43357168	43357169	m6AIP_SySy_peak_535	0	+	chr10	43221485	43440602	ENSMUST00000095725.10|Pdss2|ENSMUSG00000038240.13|protein_coding	0	+	43221761	43439957	0	8	575,135,199,75,174,132,33,804,	0,77313,124042,150649,172385,174075,192029,218313,	1	protein_coding	intron
chr10	52270168	52270169	m6AIP_abcam_peak_692	0	+	chr10	52233618	52321376	ENSMUST00000069004.13|Dcbld1|ENSMUSG00000019891.15|protein_coding	0	+	52233750	52319996	0	11	217,213,135,52,73,134,41,88,50,120,1901,	0,28108,50484,52729,57232,70968,77781,79195,80736,83413,85857,	1	protein_coding	intron
chr10	59202324	59202325	m6AIP_SySy_peak_553	0	-	chr10	59141626	59221847	ENSMUST00000220156.1|Sept10|ENSMUSG00000019917.10|protein_coding	0	-	59141649	59221408	0	10	114,188,133,169,97,162,187,196,118,457,	0,24877,29187,35221,37134,39393,41898,50539,51071,79764,	1	protein_coding	intron
chr10	59218718	59218719	m6AIP_abcam_peak_702	0	-	chr10	59141626	59221847	ENSMUST00000220156.1|Sept10|ENSMUSG00000019917.10|protein_coding	0	-	59141649	59221408	0	10	114,188,133,169,97,162,187,196,118,457,	0,24877,29187,35221,37134,39393,41898,50539,51071,79764,	1	protein_coding	intron
chr10	59753398	59753399	m6AIP_abcam_peak_704	0	+	chr10	59702598	59864130	ENSMUST00000020311.12|Micu1|ENSMUSG00000020111.15|protein_coding	0	+	59727957	59863336	0	14	89,162,175,163,44,12,6,115,83,198,138,109,90,952,	0,25358,30384,38061,47905,54107,64485,65539,85342,86280,124590,137076,158964,160580,	1	protein_coding	intron
chr10	61448472	61448473	m6AIP_abcam_peak_713	0	-	chr10	61428490	61452661	ENSMUST00000020288.14|Eif4ebp2|ENSMUSG00000020091.15|protein_coding	0	-	61433796	61452546	0	3	5338,186,260,	0,6427,23911,	1	protein_coding	intron
chr10	61696751	61696752	m6AIP_SySy_peak_566a	0	+	chr10	61695513	61702773	ENSMUST00000020284.4|Tysnd1|ENSMUSG00000020087.5|protein_coding	0	+	61695570	61702251	0	4	1229,131,186,740,	0,2784,3929,6520,	1	protein_coding	intron
chr10	61696875	61696876	m6AIP_SySy_peak_566b	0	+	chr10	61695513	61702773	ENSMUST00000020284.4|Tysnd1|ENSMUSG00000020087.5|protein_coding	0	+	61695570	61702251	0	4	1229,131,186,740,	0,2784,3929,6520,	1	protein_coding	intron
chr10	62457544	62457545	m6AIP_abcam_peak_716	0	-	chr10	62455234	62486598	ENSMUST00000092473.4|Vps26a|ENSMUSG00000020078.16|protein_coding	0	-	62456744	62486476	0	9	1624,143,69,107,165,157,76,150,221,	0,3689,8456,9397,13055,14666,15825,25323,31143,	1	protein_coding	intron
chr10	62756682	62756683	m6AIP_abcam_peak_721	0	-	chr10	62743927	62792231	ENSMUST00000020268.6|Ccar1|ENSMUSG00000020074.7|protein_coding	0	-	62744762	62790993	0	25	895,206,186,121,147,80,112,240,192,186,84,211,167,114,226,162,130,193,115,194,33,45,164,122,27,	0,1335,2973,3416,6619,7009,7815,9246,12555,16166,19512,20396,21339,22014,22629,26927,28008,32640,32921,36513,39306,39955,41503,46993,48277,	1	protein_coding	intron
chr10	62822346	62822347	m6AIP_SySy_peak_571	0	-	chr10	62804576	62899118	ENSMUST00000174189.1|Tet1|ENSMUSG00000047146.17|protein_coding	0	-	62812531	62880014	0	13	8836,247,138,90,96,151,212,94,91,2203,54,1982,175,	0,9001,9859,11807,14362,14896,17972,28317,28961,33599,60231,73575,94367,	1	protein_coding	intron
chr10	62857135	62857136	m6AIP_abcam_peak_725	0	-	chr10	62804576	62899118	ENSMUST00000174189.1|Tet1|ENSMUSG00000047146.17|protein_coding	0	-	62812531	62880014	0	13	8836,247,138,90,96,151,212,94,91,2203,54,1982,175,	0,9001,9859,11807,14362,14896,17972,28317,28961,33599,60231,73575,94367,	1	protein_coding	intron
chr10	63015735	63015736	m6AIP_abcam_peak_727	0	-	chr10	63014663	63023894	ENSMUST00000020263.13|Hnrnph3|ENSMUSG00000020069.16|protein_coding	0	-	63015637	63019504	0	10	1051,93,96,136,116,87,185,139,135,175,	0,1138,1416,1743,2558,2860,3377,4096,4729,9056,	1	protein_coding	intron
chr10	67060260	67060261	m6AIP_abcam_peak_732	0	-	chr10	67011671	67096846	ENSMUST00000217841.1|Reep3|ENSMUSG00000019873.8|protein_coding	0	-	67013767	67096821	0	9	2115,77,146,145,114,121,77,73,57,	0,2416,3230,10077,22927,24213,27829,51327,85118,	1	protein_coding	intron
chr10	67151733	67151734	m6AIP_abcam_peak_734a	0	+	chr10	67127257	67256318	ENSMUST00000174408.7|Jmjd1c|ENSMUSG00000037876.17|protein_coding	0	+	67127257	67255537	0	26	165,165,114,106,125,144,193,1682,173,2183,202,215,153,90,128,211,215,279,169,91,131,123,140,177,132,871,	0,30649,62478,88012,89725,90780,91019,91696,96751,97479,102590,104714,106113,110850,111549,111991,112604,113405,116514,117525,118248,118776,120753,122372,127194,128190,	1	protein_coding	intron
chr10	67151835	67151836	m6AIP_abcam_peak_734b	0	+	chr10	67127257	67256318	ENSMUST00000174408.7|Jmjd1c|ENSMUSG00000037876.17|protein_coding	0	+	67127257	67255537	0	26	165,165,114,106,125,144,193,1682,173,2183,202,215,153,90,128,211,215,279,169,91,131,123,140,177,132,871,	0,30649,62478,88012,89725,90780,91019,91696,96751,97479,102590,104714,106113,110850,111549,111991,112604,113405,116514,117525,118248,118776,120753,122372,127194,128190,	1	protein_coding	intron
chr10	67152278	67152279	m6AIP_SySy_peak_578	0	+	chr10	67127257	67256318	ENSMUST00000174408.7|Jmjd1c|ENSMUSG00000037876.17|protein_coding	0	+	67127257	67255537	0	26	165,165,114,106,125,144,193,1682,173,2183,202,215,153,90,128,211,215,279,169,91,131,123,140,177,132,871,	0,30649,62478,88012,89725,90780,91019,91696,96751,97479,102590,104714,106113,110850,111549,111991,112604,113405,116514,117525,118248,118776,120753,122372,127194,128190,	1	protein_coding	intron
chr10	67252772	67252773	m6AIP_abcam_peak_737	0	+	chr10	67127257	67256318	ENSMUST00000174408.7|Jmjd1c|ENSMUSG00000037876.17|protein_coding	0	+	67127257	67255537	0	26	165,165,114,106,125,144,193,1682,173,2183,202,215,153,90,128,211,215,279,169,91,131,123,140,177,132,871,	0,30649,62478,88012,89725,90780,91019,91696,96751,97479,102590,104714,106113,110850,111549,111991,112604,113405,116514,117525,118248,118776,120753,122372,127194,128190,	1	protein_coding	intron
chr10	68132944	68132945	m6AIP_SySy_peak_585a	0	-	chr10	68092519	68278740	ENSMUST00000219238.1|Arid5b|ENSMUSG00000019947.10|protein_coding	0	-	68096503	68278710	0	10	6150,199,98,53,205,113,231,226,255,51,	0,9375,25731,34179,36269,42474,93506,150484,185410,186170,	1	protein_coding	intron
chr10	68133139	68133140	m6AIP_SySy_peak_585b	0	-	chr10	68092519	68278740	ENSMUST00000219238.1|Arid5b|ENSMUSG00000019947.10|protein_coding	0	-	68096503	68278710	0	10	6150,199,98,53,205,113,231,226,255,51,	0,9375,25731,34179,36269,42474,93506,150484,185410,186170,	1	protein_coding	intron
chr10	68133373	68133374	m6AIP_SySy_peak_585c	0	-	chr10	68092519	68278740	ENSMUST00000219238.1|Arid5b|ENSMUSG00000019947.10|protein_coding	0	-	68096503	68278710	0	10	6150,199,98,53,205,113,231,226,255,51,	0,9375,25731,34179,36269,42474,93506,150484,185410,186170,	1	protein_coding	intron
chr10	69343317	69343318	m6AIP_abcam_peak_745	0	-	chr10	69335145	69352938	ENSMUST00000020099.12|Cdk1|ENSMUSG00000019942.13|protein_coding	0	-	69338497	69350132	0	8	3451,142,164,171,124,157,63,103,	0,5335,5569,7394,9915,10929,14950,17690,	1	protein_coding	intron
chr10	70847426	70847427	m6AIP_SySy_peak_588	0	+	chr10	70847016	70853726	ENSMUST00000217694.1|Gm48023|ENSMUSG00000112883.1|lncRNA	0	+	70853726	70853726	0	4	104,48,244,68,	0,1026,5162,6642,	1	ncRNA	intron
chr10	71374530	71374531	m6AIP_abcam_peak_754	0	+	chr10	71347835	71382000	ENSMUST00000121446.1|Ipmk|ENSMUSG00000060733.13|protein_coding	0	+	71347951	71381818	0	6	255,86,97,176,82,796,	0,15614,18173,24869,28869,33369,	1	protein_coding	intron
chr10	72657725	72657726	m6AIP_abcam_peak_755	0	+	chr10	72654894	72669789	ENSMUST00000105431.7|Zwint|ENSMUSG00000019923.14|protein_coding	0	+	72654918	72657386	0	8	83,91,124,167,57,140,123,1891,	0,1088,1343,1635,1922,2151,2371,13004,	1	protein_coding	intron
chr10	72665369	72665370	m6AIP_abcam_peak_756	0	+	chr10	72654894	72669789	ENSMUST00000105431.7|Zwint|ENSMUSG00000019923.14|protein_coding	0	+	72654918	72657386	0	8	83,91,124,167,57,140,123,1891,	0,1088,1343,1635,1922,2151,2371,13004,	1	protein_coding	intron
chr10	74992203	74992204	m6AIP_abcam_peak_757	0	+	chr10	74967176	75016907	ENSMUST00000037813.4|Gnaz|ENSMUSG00000040009.6|protein_coding	0	+	74991417	75015212	0	4	206,66,1207,2040,	0,11614,23757,47691,	1	protein_coding	intron
chr10	76359397	76359398	m6AIP_abcam_peak_764	0	-	chr10	76351266	76442726	ENSMUST00000001179.6|Pcnt|ENSMUSG00000001151.10|protein_coding	0	-	76351738	76442618	0	42	513,128,139,77,233,120,174,103,245,450,151,277,193,168,165,167,103,681,846,171,204,21,117,230,213,163,233,152,152,207,565,458,88,241,112,137,175,56,256,72,213,162,	0,1642,2906,3792,4897,5768,16041,17464,18568,23584,28638,28896,29966,30753,33474,34437,36160,37585,40927,48589,50065,52357,52491,53155,57431,58201,60259,60754,61231,67093,68711,71501,75618,76546,77933,81737,82340,82718,85159,85878,88876,91298,	1	protein_coding	intron
chr10	76374723	76374724	m6AIP_abcam_peak_765	0	-	chr10	76351266	76442726	ENSMUST00000001179.6|Pcnt|ENSMUSG00000001151.10|protein_coding	0	-	76351738	76442618	0	42	513,128,139,77,233,120,174,103,245,450,151,277,193,168,165,167,103,681,846,171,204,21,117,230,213,163,233,152,152,207,565,458,88,241,112,137,175,56,256,72,213,162,	0,1642,2906,3792,4897,5768,16041,17464,18568,23584,28638,28896,29966,30753,33474,34437,36160,37585,40927,48589,50065,52357,52491,53155,57431,58201,60259,60754,61231,67093,68711,71501,75618,76546,77933,81737,82340,82718,85159,85878,88876,91298,	1	protein_coding	intron
chr10	76376501	76376502	m6AIP_abcam_peak_766	0	-	chr10	76351266	76442726	ENSMUST00000001179.6|Pcnt|ENSMUSG00000001151.10|protein_coding	0	-	76351738	76442618	0	42	513,128,139,77,233,120,174,103,245,450,151,277,193,168,165,167,103,681,846,171,204,21,117,230,213,163,233,152,152,207,565,458,88,241,112,137,175,56,256,72,213,162,	0,1642,2906,3792,4897,5768,16041,17464,18568,23584,28638,28896,29966,30753,33474,34437,36160,37585,40927,48589,50065,52357,52491,53155,57431,58201,60259,60754,61231,67093,68711,71501,75618,76546,77933,81737,82340,82718,85159,85878,88876,91298,	1	protein_coding	intron
chr10	76848622	76848623	m6AIP_abcam_peak_774	0	-	chr10	76761856	76961788	ENSMUST00000001148.10|Pcbp3|ENSMUSG00000001120.15|protein_coding	0	-	76762489	76825869	0	16	670,170,53,60,79,42,75,129,132,117,33,24,155,133,100,41,	0,1365,6007,8403,9104,19975,23283,26534,27881,35938,36770,37672,38903,64003,130700,199891,	1	protein_coding	intron
chr10	77994633	77994634	m6AIP_abcam_peak_776	0	-	chr10	77986946	78009807	ENSMUST00000020522.8|Pfkl|ENSMUSG00000020277.10|protein_coding	0	-	77988209	78009683	0	22	1411,106,100,112,62,165,153,88,71,147,64,65,126,93,96,109,45,166,190,78,74,209,	0,1728,1918,2619,2943,3195,3725,4407,5069,5445,6435,7189,8297,9373,10577,12879,13188,13729,14364,15063,18494,22652,	1	protein_coding	intron
chr10	78038009	78038010	m6AIP_SySy_peak_610a	0	-	chr10	78030021	78043580	ENSMUST00000128241.7|Aire|ENSMUSG00000000731.15|protein_coding	0	-	78030243	78043523	0	14	303,69,109,122,177,100,116,81,149,114,75,156,175,192,	0,1799,4359,4564,5635,6663,7851,9640,9909,11478,12039,12495,12880,13367,	1	protein_coding	intron
chr10	78038193	78038194	m6AIP_SySy_peak_610b	0	-	chr10	78030021	78043580	ENSMUST00000128241.7|Aire|ENSMUSG00000000731.15|protein_coding	0	-	78030243	78043523	0	14	303,69,109,122,177,100,116,81,149,114,75,156,175,192,	0,1799,4359,4564,5635,6663,7851,9640,9909,11478,12039,12495,12880,13367,	1	protein_coding	intron
chr10	78077955	78077956	m6AIP_SySy_peak_611a	0	+	chr10	78071160	78083913	ENSMUST00000219038.1|Icosl|ENSMUSG00000000732.9|protein_coding	0	+	78071160	78083255	0	6	119,354,294,150,30,744,	0,577,2546,4044,5983,12009,	1	protein_coding	intron
chr10	78078096	78078097	m6AIP_SySy_peak_611b	0	+	chr10	78071160	78083913	ENSMUST00000219038.1|Icosl|ENSMUSG00000000732.9|protein_coding	0	+	78071160	78083255	0	6	119,354,294,150,30,744,	0,577,2546,4044,5983,12009,	1	protein_coding	intron
chr10	78078467	78078468	m6AIP_SySy_peak_611c	0	+	chr10	78071160	78083913	ENSMUST00000219038.1|Icosl|ENSMUSG00000000732.9|protein_coding	0	+	78071160	78083255	0	6	119,354,294,150,30,744,	0,577,2546,4044,5983,12009,	1	protein_coding	intron
chr10	78078722	78078723	m6AIP_SySy_peak_611d	0	+	chr10	78071160	78083913	ENSMUST00000219038.1|Icosl|ENSMUSG00000000732.9|protein_coding	0	+	78071160	78083255	0	6	119,354,294,150,30,744,	0,577,2546,4044,5983,12009,	1	protein_coding	intron
chr10	78078926	78078927	m6AIP_SySy_peak_611e	0	+	chr10	78071160	78083913	ENSMUST00000219038.1|Icosl|ENSMUSG00000000732.9|protein_coding	0	+	78071160	78083255	0	6	119,354,294,150,30,744,	0,577,2546,4044,5983,12009,	1	protein_coding	intron
chr10	78079037	78079038	m6AIP_SySy_peak_611f	0	+	chr10	78071160	78083913	ENSMUST00000219038.1|Icosl|ENSMUSG00000000732.9|protein_coding	0	+	78071160	78083255	0	6	119,354,294,150,30,744,	0,577,2546,4044,5983,12009,	1	protein_coding	intron
chr10	78219167	78219168	m6AIP_abcam_peak_781	0	-	chr10	78186724	78244641	ENSMUST00000000384.7|Trappc10|ENSMUSG00000000374.8|protein_coding	0	-	78187855	78244502	0	23	1370,195,178,171,127,101,230,159,142,512,113,141,92,77,115,147,248,112,196,197,136,82,206,	0,2031,6634,9563,11013,12319,13893,14707,16155,17156,20709,21167,22659,23653,24039,24751,27843,30425,33464,35939,42054,44729,57711,	1	protein_coding	intron
chr10	78400985	78400986	m6AIP_abcam_peak_783b	0	-	chr10	78400385	78413043	ENSMUST00000062678.10|Rrp1|ENSMUSG00000061032.9|protein_coding	0	-	78400793	78412952	0	13	599,117,20,98,80,362,65,130,62,86,58,83,224,	0,1464,2039,2224,3119,4539,5029,5180,8027,8748,10580,11018,12434,	1	protein_coding	intron
chr10	79087507	79087508	m6AIP_abcam_peak_789	0	-	chr10	79064373	79097600	ENSMUST00000039271.6|2610008E11Rik|ENSMUSG00000060301.6|protein_coding	0	-	79066470	79097478	0	6	3678,95,93,93,127,143,	0,4260,23913,28038,30057,33084,	1	protein_coding	intron
chr10	79670626	79670627	m6AIP_abcam_peak_792	0	+	chr10	79669368	79676127	ENSMUST00000020552.6|Tpgs1|ENSMUSG00000020308.6|protein_coding	0	+	79669409	79675937	0	2	415,728,	0,6031,	1	protein_coding	intron
chr10	79671377	79671378	m6AIP_abcam_peak_793	0	+	chr10	79669368	79676127	ENSMUST00000020552.6|Tpgs1|ENSMUSG00000020308.6|protein_coding	0	+	79669409	79675937	0	2	415,728,	0,6031,	1	protein_coding	intron
chr10	79705691	79705692	m6AIP_abcam_peak_795	0	+	chr10	79704499	79711895	ENSMUST00000067036.11|Bsg|ENSMUSG00000023175.15|protein_coding	0	+	79704517	79711557	0	8	85,348,157,83,143,283,25,402,	0,4197,5171,5558,5760,6138,6756,6994,	1	protein_coding	intron
chr10	79738806	79738807	m6AIP_SySy_peak_627	0	-	chr10	79736129	79746579	ENSMUST00000020580.12|Polrmt|ENSMUSG00000020329.12|protein_coding	0	-	79736233	79746552	0	21	154,77,92,73,99,53,114,87,180,123,123,789,222,171,165,150,187,131,551,99,115,	0,237,393,604,1134,1327,1470,1670,1901,2198,2552,3013,4014,4449,4703,4997,5578,5858,7048,9544,10335,	1	protein_coding	intron
chr10	79856839	79856840	m6AIP_SySy_peak_630	0	+	chr10	79854426	79864432	ENSMUST00000172282.7|Ptbp1|ENSMUSG00000006498.16|protein_coding	0	+	79854713	79863277	0	14	295,31,73,320,171,111,175,78,146,34,93,217,78,1288,	0,2077,4325,4525,4925,5175,5354,5690,6397,7587,8022,8226,8551,8718,	1	protein_coding	intron
chr10	79961362	79961363	m6AIP_abcam_peak_798	0	+	chr10	79960151	79970203	ENSMUST00000045247.8|Wdr18|ENSMUSG00000035754.8|protein_coding	0	+	79960162	79967599	0	10	221,111,134,142,144,65,125,167,69,2733,	0,850,4774,5058,5828,6054,6193,6408,7168,7319,	1	protein_coding	intron
chr10	80080184	80080185	m6AIP_SySy_peak_635	0	-	chr10	80056991	80104370	ENSMUST00000219260.1|Sbno2|ENSMUSG00000035673.10|protein_coding	0	-	80057415	80086337	0	33	873,191,77,132,96,95,144,75,109,72,113,136,132,170,192,80,98,177,154,106,118,144,91,134,155,97,84,162,112,74,176,112,169,	0,964,1261,1424,1645,1813,2944,3173,3402,3598,3797,3992,4324,5170,5576,6657,7153,7328,9558,9839,10285,11336,11693,11867,12290,12619,12976,15365,25623,27249,29265,45618,47210,	1	protein_coding	intron
chr10	80080558	80080559	m6AIP_abcam_peak_800	0	-	chr10	80056991	80104370	ENSMUST00000219260.1|Sbno2|ENSMUSG00000035673.10|protein_coding	0	-	80057415	80086337	0	33	873,191,77,132,96,95,144,75,109,72,113,136,132,170,192,80,98,177,154,106,118,144,91,134,155,97,84,162,112,74,176,112,169,	0,964,1261,1424,1645,1813,2944,3173,3402,3598,3797,3992,4324,5170,5576,6657,7153,7328,9558,9839,10285,11336,11693,11867,12290,12619,12976,15365,25623,27249,29265,45618,47210,	1	protein_coding	intron
chr10	80080972	80080973	m6AIP_SySy_peak_636	0	-	chr10	80056991	80104370	ENSMUST00000219260.1|Sbno2|ENSMUSG00000035673.10|protein_coding	0	-	80057415	80086337	0	33	873,191,77,132,96,95,144,75,109,72,113,136,132,170,192,80,98,177,154,106,118,144,91,134,155,97,84,162,112,74,176,112,169,	0,964,1261,1424,1645,1813,2944,3173,3402,3598,3797,3992,4324,5170,5576,6657,7153,7328,9558,9839,10285,11336,11693,11867,12290,12619,12976,15365,25623,27249,29265,45618,47210,	1	protein_coding	intron
chr10	80082418	80082419	m6AIP_SySy_peak_637	0	-	chr10	80056991	80104370	ENSMUST00000219260.1|Sbno2|ENSMUSG00000035673.10|protein_coding	0	-	80057415	80086337	0	33	873,191,77,132,96,95,144,75,109,72,113,136,132,170,192,80,98,177,154,106,118,144,91,134,155,97,84,162,112,74,176,112,169,	0,964,1261,1424,1645,1813,2944,3173,3402,3598,3797,3992,4324,5170,5576,6657,7153,7328,9558,9839,10285,11336,11693,11867,12290,12619,12976,15365,25623,27249,29265,45618,47210,	1	protein_coding	intron
chr10	80412361	80412362	m6AIP_abcam_peak_810a	0	-	chr10	80409546	80433643	ENSMUST00000105342.7|Tcf3|ENSMUSG00000020167.14|protein_coding	0	-	80410131	80431011	0	19	728,236,133,127,159,74,79,59,136,158,103,53,133,68,79,74,73,132,324,	0,3280,3658,5615,5818,6306,7013,7184,7543,7766,7991,9219,9920,10474,11541,11785,18124,21390,23773,	1	protein_coding	intron
chr10	80412539	80412540	m6AIP_abcam_peak_810b	0	-	chr10	80409546	80433643	ENSMUST00000105342.7|Tcf3|ENSMUSG00000020167.14|protein_coding	0	-	80410131	80431011	0	19	728,236,133,127,159,74,79,59,136,158,103,53,133,68,79,74,73,132,324,	0,3280,3658,5615,5818,6306,7013,7184,7543,7766,7991,9219,9920,10474,11541,11785,18124,21390,23773,	1	protein_coding	intron
chr10	80549096	80549097	m6AIP_SySy_peak_648	0	-	chr10	80540924	80561560	ENSMUST00000057910.15|Rexo1|ENSMUSG00000047417.18|protein_coding	0	-	80542392	80561420	0	15	1557,260,116,111,74,114,138,114,124,132,164,214,102,1733,297,	0,1640,1983,2376,2722,3078,3358,3835,4538,4951,5377,6848,7507,8408,20339,	1	protein_coding	intron
chr10	80606813	80606814	m6AIP_SySy_peak_650a	0	+	chr10	80602879	80615783	ENSMUST00000079883.11|Scamp4|ENSMUSG00000113949.1|protein_coding	0	+	80608843	80614783	0	7	70,48,129,157,102,118,1180,	0,5923,6450,6761,8148,9462,11724,	1	protein_coding	intron
chr10	80607025	80607026	m6AIP_SySy_peak_650b	0	+	chr10	80602879	80615783	ENSMUST00000079883.11|Scamp4|ENSMUSG00000113949.1|protein_coding	0	+	80608843	80614783	0	7	70,48,129,157,102,118,1180,	0,5923,6450,6761,8148,9462,11724,	1	protein_coding	intron
chr10	80607479	80607480	m6AIP_SySy_peak_651	0	+	chr10	80602879	80615783	ENSMUST00000079883.11|Scamp4|ENSMUSG00000113949.1|protein_coding	0	+	80608843	80614783	0	7	70,48,129,157,102,118,1180,	0,5923,6450,6761,8148,9462,11724,	1	protein_coding	intron
chr10	80655579	80655580	m6AIP_abcam_peak_815	0	-	chr10	80642616	80657071	ENSMUST00000003434.13|Btbd2|ENSMUSG00000003344.14|protein_coding	0	-	80643529	80656530	0	9	1075,147,88,193,198,106,157,120,942,	0,1209,1645,1986,2723,3764,5088,5943,13513,	1	protein_coding	intron
chr10	80718796	80718797	m6AIP_SySy_peak_653	0	-	chr10	80706955	80742264	ENSMUST00000020420.8|Ap3d1|ENSMUSG00000020198.8|protein_coding	0	-	80707887	80741991	0	31	1028,80,122,86,89,190,48,144,96,72,166,74,188,76,72,142,146,232,380,146,49,50,50,74,140,130,108,81,81,96,369,	0,1502,1791,2245,2444,2811,3464,3733,5156,5640,5809,6601,7017,7291,8152,8915,9518,10743,12053,12711,14164,14635,15957,16577,16735,20098,20926,23022,23918,25895,34940,	1	protein_coding	intron
chr10	80827592	80827593	m6AIP_abcam_peak_817a	0	+	chr10	80826685	80829290	ENSMUST00000180036.7|Oaz1|ENSMUSG00000035242.15|protein_coding	0	+	80826759	80829004	0	6	220,58,87,173,86,420,	0,1551,1610,1775,2025,2185,	1	protein_coding	intron
chr10	80827841	80827842	m6AIP_abcam_peak_817b	0	+	chr10	80826685	80829290	ENSMUST00000180036.7|Oaz1|ENSMUSG00000035242.15|protein_coding	0	+	80826759	80829004	0	6	220,58,87,173,86,420,	0,1551,1610,1775,2025,2185,	1	protein_coding	intron
chr10	80854992	80854993	m6AIP_abcam_peak_818a	0	-	chr10	80852824	80855209	ENSMUST00000035775.8|Lsm7|ENSMUSG00000035215.9|protein_coding	0	-	80852957	80855186	0	4	276,72,91,29,	0,933,1793,2356,	1	protein_coding	intron
chr10	80855095	80855096	m6AIP_abcam_peak_818b	0	-	chr10	80852824	80855209	ENSMUST00000035775.8|Lsm7|ENSMUSG00000035215.9|protein_coding	0	-	80852957	80855186	0	4	276,72,91,29,	0,933,1793,2356,	1	protein_coding	intron
chr10	81078771	81078772	m6AIP_SySy_peak_659	0	+	chr10	81070034	81082559	ENSMUST00000005057.6|Thop1|ENSMUSG00000004929.12|protein_coding	0	+	81070262	81082019	0	13	244,213,149,108,103,161,136,367,202,187,129,137,696,	0,3118,5476,6908,7878,8435,9423,9836,10378,10992,11272,11565,11829,	1	protein_coding	intron
chr10	81107015	81107016	m6AIP_abcam_peak_820a	0	+	chr10	81105914	81124697	ENSMUST00000143517.7|Map2k2|ENSMUSG00000035027.18|protein_coding	0	+	81106146	81123730	0	11	324,211,147,78,52,125,214,68,62,46,1078,	0,2833,9111,12237,13194,13342,13575,15128,15988,16652,17705,	1	protein_coding	intron
chr10	81107150	81107151	m6AIP_abcam_peak_820b	0	+	chr10	81105914	81124697	ENSMUST00000143517.7|Map2k2|ENSMUSG00000035027.18|protein_coding	0	+	81106146	81123730	0	11	324,211,147,78,52,125,214,68,62,46,1078,	0,2833,9111,12237,13194,13342,13575,15128,15988,16652,17705,	1	protein_coding	intron
chr10	81113298	81113299	m6AIP_SySy_peak_660	0	+	chr10	81105914	81124697	ENSMUST00000143517.7|Map2k2|ENSMUSG00000035027.18|protein_coding	0	+	81106146	81123730	0	11	324,211,147,78,52,125,214,68,62,46,1078,	0,2833,9111,12237,13194,13342,13575,15128,15988,16652,17705,	1	protein_coding	intron
chr10	81147629	81147630	m6AIP_SySy_peak_663	0	+	chr10	81136270	81152222	ENSMUST00000048128.14|Zbtb7a|ENSMUSG00000035011.15|protein_coding	0	+	81143973	81148435	0	3	429,1256,4253,	0,7691,11699,	1	protein_coding	intron
chr10	81309741	81309742	m6AIP_abcam_peak_824	0	+	chr10	81293004	81319973	ENSMUST00000045469.14|Pip5k1c|ENSMUSG00000034902.17|protein_coding	0	+	81293058	81317768	0	19	148,32,93,131,118,153,300,206,84,49,85,162,139,33,99,127,78,78,2208,	0,11679,12181,12694,13303,14479,15943,17674,18638,18969,19497,19903,20358,20615,20990,21987,22874,24321,24761,	1	protein_coding	intron
chr10	81633163	81633164	m6AIP_abcam_peak_834	0	+	chr10	81628634	81647610	ENSMUST00000119336.7|Ankrd24|ENSMUSG00000054708.17|protein_coding	0	+	81629712	81647177	0	20	6,200,131,89,65,58,71,107,188,38,81,108,45,99,73,119,1377,129,66,511,	0,914,6230,6435,7053,7734,9434,9636,9926,10672,11221,11393,12133,12257,13341,13666,13882,17670,18158,18465,	1	protein_coding	intron
chr10	82866795	82866796	m6AIP_abcam_peak_840	0	+	chr10	82833950	82897712	ENSMUST00000219368.1|Txnrd1|ENSMUSG00000020250.10|protein_coding	0	+	82872969	82896045	0	15	81,338,123,73,120,143,116,226,93,77,157,108,96,135,1736,	0,38987,40662,41673,43315,45255,45799,47772,49963,50534,50991,51235,53222,56433,62026,	1	protein_coding	intron
chr10	84551739	84551740	m6AIP_SySy_peak_692	0	-	chr10	84547416	84553338	ENSMUST00000181466.1|Platr7|ENSMUSG00000097076.1|lncRNA	0	-	84553338	84553338	0	4	781,411,63,79,	0,1803,5231,5843,	1	ncRNA	intron
chr10	84717380	84717381	m6AIP_abcam_peak_856	0	+	chr10	84622291	84727178	ENSMUST00000077175.6|Polr3b|ENSMUSG00000034453.8|protein_coding	0	+	84622466	84725780	0	28	247,33,57,65,76,101,92,118,109,123,120,135,162,201,163,154,75,99,128,210,159,118,143,104,167,114,174,1528,	0,5958,6191,6335,9493,10163,12609,15763,17450,24504,30382,33653,45030,51036,52265,54591,57454,58074,61885,70505,73263,74657,77107,91337,91953,96118,98052,103359,	1	protein_coding	intron
chr10	84984691	84984692	m6AIP_abcam_peak_859	0	+	chr10	84917615	85016447	ENSMUST00000038523.14|Ric8b|ENSMUSG00000035620.15|protein_coding	0	+	84917741	85015187	0	10	210,48,609,95,229,96,145,145,120,1372,	0,7930,29796,40400,52247,53113,62432,74504,84166,97460,	1	protein_coding	intron
chr10	84985518	84985519	m6AIP_abcam_peak_860	0	+	chr10	84917615	85016447	ENSMUST00000038523.14|Ric8b|ENSMUSG00000035620.15|protein_coding	0	+	84917741	85015187	0	10	210,48,609,95,229,96,145,145,120,1372,	0,7930,29796,40400,52247,53113,62432,74504,84166,97460,	1	protein_coding	intron
chr10	85905897	85905898	m6AIP_abcam_peak_864	0	-	chr10	85891965	85916986	ENSMUST00000220032.1|Prdm4|ENSMUSG00000035529.10|protein_coding	0	-	85893129	85912970	0	12	1474,169,315,128,86,140,150,795,186,134,206,179,	0,7209,8876,9738,10961,12165,13383,15310,18257,20872,24558,24842,	1	protein_coding	intron
chr10	85906176	85906177	m6AIP_abcam_peak_865	0	-	chr10	85891965	85916986	ENSMUST00000220032.1|Prdm4|ENSMUSG00000035529.10|protein_coding	0	-	85893129	85912970	0	12	1474,169,315,128,86,140,150,795,186,134,206,179,	0,7209,8876,9738,10961,12165,13383,15310,18257,20872,24558,24842,	1	protein_coding	intron
chr10	88145771	88145772	m6AIP_abcam_peak_873	0	-	chr10	88091431	88146941	ENSMUST00000048518.15|Parpbp|ENSMUSG00000035365.15|protein_coding	0	-	88092854	88144092	0	11	1755,133,82,179,181,155,171,105,231,156,446,	0,2163,18867,20164,23089,33376,34725,41662,48434,52508,55064,	1	protein_coding	intron
chr10	88383552	88383553	m6AIP_abcam_peak_874	0	+	chr10	88379225	88447329	ENSMUST00000020251.9|Gnptab|ENSMUSG00000035311.16|protein_coding	0	+	88379418	88445840	0	21	310,86,120,42,206,65,135,162,180,171,124,204,1040,200,220,114,86,99,168,91,1567,	0,21426,32690,33379,35167,39899,40200,49267,50235,50614,52107,53215,53823,56776,57126,58209,59902,60225,60998,64083,66537,	1	protein_coding	intron
chr10	88396163	88396164	m6AIP_abcam_peak_875	0	+	chr10	88379225	88447329	ENSMUST00000020251.9|Gnptab|ENSMUSG00000035311.16|protein_coding	0	+	88379418	88445840	0	21	310,86,120,42,206,65,135,162,180,171,124,204,1040,200,220,114,86,99,168,91,1567,	0,21426,32690,33379,35167,39899,40200,49267,50235,50614,52107,53215,53823,56776,57126,58209,59902,60225,60998,64083,66537,	1	protein_coding	intron
chr10	88461306	88461307	m6AIP_abcam_peak_878	0	+	chr10	88459568	88473235	ENSMUST00000020252.9|Sycp3|ENSMUSG00000020059.9|protein_coding	0	+	88459665	88472958	0	9	144,143,64,35,118,100,99,105,331,	0,2892,3794,4267,6870,7714,9977,13107,13336,	1	protein_coding	intron
chr10	89438445	89438446	m6AIP_abcam_peak_881	0	-	chr10	89408822	89443967	ENSMUST00000099374.8|Gas2l3|ENSMUSG00000074802.11|protein_coding	0	-	89413202	89433788	0	11	5670,108,139,64,142,116,169,48,72,107,113,	0,8197,12634,13392,17585,20207,22061,24942,25467,27680,35032,	1	protein_coding	intron
chr10	89813315	89813316	m6AIP_SySy_peak_711	0	+	chr10	89744990	89819871	ENSMUST00000020112.6|Uhrf1bp1l|ENSMUSG00000019951.10|protein_coding	0	+	89745244	89818051	0	21	298,163,39,92,190,141,171,181,84,183,119,142,194,1502,173,143,151,254,109,182,1937,	0,27596,29089,30948,34844,36136,37579,42114,44307,45560,46372,49492,58028,59721,61633,63527,64637,66496,67053,71049,72944,	1	protein_coding	intron
chr10	89814060	89814061	m6AIP_SySy_peak_712	0	+	chr10	89744990	89819871	ENSMUST00000020112.6|Uhrf1bp1l|ENSMUSG00000019951.10|protein_coding	0	+	89745244	89818051	0	21	298,163,39,92,190,141,171,181,84,183,119,142,194,1502,173,143,151,254,109,182,1937,	0,27596,29089,30948,34844,36136,37579,42114,44307,45560,46372,49492,58028,59721,61633,63527,64637,66496,67053,71049,72944,	1	protein_coding	intron
chr10	95227818	95227819	m6AIP_abcam_peak_892	0	-	chr10	95174745	95324108	ENSMUST00000053594.6|Cradd|ENSMUSG00000045867.10|protein_coding	0	-	95175676	95322883	0	3	1233,304,124,	0,147840,149239,	1	protein_coding	intron
chr10	95394736	95394737	m6AIP_abcam_peak_893	0	-	chr10	95385361	95413109	ENSMUST00000139210.7|Socs2|ENSMUSG00000020027.18|protein_coding	0	-	95392783	95413109	0	5	3034,153,81,523,451,	0,3528,5203,7052,27297,	1	protein_coding	intron
chr10	95412460	95412461	m6AIP_SySy_peak_725a	0	-	chr10	95385361	95413109	ENSMUST00000139210.7|Socs2|ENSMUSG00000020027.18|protein_coding	0	-	95392783	95413109	0	5	3034,153,81,523,451,	0,3528,5203,7052,27297,	1	protein_coding	intron
chr10	95412577	95412578	m6AIP_SySy_peak_725b	0	-	chr10	95385361	95413109	ENSMUST00000139210.7|Socs2|ENSMUSG00000020027.18|protein_coding	0	-	95392783	95413109	0	5	3034,153,81,523,451,	0,3528,5203,7052,27297,	1	protein_coding	intron
chr10	95943051	95943052	m6AIP_abcam_peak_896	0	+	chr10	95940749	96045518	ENSMUST00000053484.7|Eea1|ENSMUSG00000036499.9|protein_coding	0	+	95940948	96042204	0	29	223,93,128,55,66,40,114,122,156,117,339,150,120,204,201,114,156,140,331,102,195,183,186,132,186,239,121,99,3437,	0,33236,48812,49505,49650,52674,54135,54819,56187,62137,70025,71335,72556,77256,79081,80857,83147,85282,85807,86302,87643,90761,95830,96664,97943,98773,99502,100690,101332,	1	protein_coding	intron
chr10	95985703	95985704	m6AIP_abcam_peak_897	0	+	chr10	95940749	96045518	ENSMUST00000053484.7|Eea1|ENSMUSG00000036499.9|protein_coding	0	+	95940948	96042204	0	29	223,93,128,55,66,40,114,122,156,117,339,150,120,204,201,114,156,140,331,102,195,183,186,132,186,239,121,99,3437,	0,33236,48812,49505,49650,52674,54135,54819,56187,62137,70025,71335,72556,77256,79081,80857,83147,85282,85807,86302,87643,90761,95830,96664,97943,98773,99502,100690,101332,	1	protein_coding	intron
chr10	99108120	99108121	m6AIP_abcam_peak_902	0	+	chr10	99107035	99197988	ENSMUST00000020113.14|Poc1b|ENSMUSG00000019952.15|protein_coding	0	+	99107208	99196730	0	12	188,85,172,180,108,116,134,69,150,81,216,1363,	0,756,17795,22447,37199,37443,45765,48033,49166,57833,85746,89590,	1	protein_coding	intron
chr10	99109235	99109236	m6AIP_SySy_peak_732	0	+	chr10	99107035	99197988	ENSMUST00000020113.14|Poc1b|ENSMUSG00000019952.15|protein_coding	0	+	99107208	99196730	0	12	188,85,172,180,108,116,134,69,150,81,216,1363,	0,756,17795,22447,37199,37443,45765,48033,49166,57833,85746,89590,	1	protein_coding	intron
chr10	99110058	99110059	m6AIP_SySy_peak_733	0	+	chr10	99107035	99197988	ENSMUST00000020113.14|Poc1b|ENSMUSG00000019952.15|protein_coding	0	+	99107208	99196730	0	12	188,85,172,180,108,116,134,69,150,81,216,1363,	0,756,17795,22447,37199,37443,45765,48033,49166,57833,85746,89590,	1	protein_coding	intron
chr10	100565546	100565547	m6AIP_abcam_peak_908	0	+	chr10	100487557	100573655	ENSMUST00000220346.1|Cep290|ENSMUSG00000019971.10|protein_coding	0	+	100488306	100573107	0	54	195,130,78,70,47,144,54,21,153,183,90,123,124,173,163,101,88,113,85,143,165,150,116,103,231,174,112,206,152,112,456,165,108,135,267,108,200,214,138,222,123,146,156,124,135,87,165,123,173,142,74,95,80,776,	0,721,1004,1762,2589,5090,7343,8083,8265,9131,10382,11504,12589,13545,21106,22929,23104,24729,26362,26900,27576,28596,30219,30896,31087,35672,40991,42460,43543,49248,49878,51368,52426,52778,53992,54859,55684,57359,58817,61170,61695,63806,64259,66853,70513,72047,73682,74551,75708,79453,80523,81257,84505,85322,	1	protein_coding	intron
chr10	115385985	115385986	m6AIP_SySy_peak_747a	0	+	chr10	115384958	115432772	ENSMUST00000036044.8|Zfc3h1|ENSMUSG00000034163.10|protein_coding	0	+	115385197	115432033	0	35	849,417,65,199,224,121,98,210,165,138,122,150,175,132,543,110,132,122,102,120,184,187,189,238,106,199,95,111,105,166,101,102,40,63,877,	0,5691,13046,15756,16650,18241,19241,21394,21775,22916,23912,24134,25570,26240,26761,27398,29003,29237,30280,30661,31780,33683,34813,35683,38246,38425,39599,42077,42439,42666,43902,45694,46444,46744,46937,	1	protein_coding	intron
chr10	115386148	115386149	m6AIP_SySy_peak_747b	0	+	chr10	115384958	115432772	ENSMUST00000036044.8|Zfc3h1|ENSMUSG00000034163.10|protein_coding	0	+	115385197	115432033	0	35	849,417,65,199,224,121,98,210,165,138,122,150,175,132,543,110,132,122,102,120,184,187,189,238,106,199,95,111,105,166,101,102,40,63,877,	0,5691,13046,15756,16650,18241,19241,21394,21775,22916,23912,24134,25570,26240,26761,27398,29003,29237,30280,30661,31780,33683,34813,35683,38246,38425,39599,42077,42439,42666,43902,45694,46444,46744,46937,	1	protein_coding	intron
chr10	115390636	115390637	m6AIP_SySy_peak_748a	0	+	chr10	115384958	115432772	ENSMUST00000036044.8|Zfc3h1|ENSMUSG00000034163.10|protein_coding	0	+	115385197	115432033	0	35	849,417,65,199,224,121,98,210,165,138,122,150,175,132,543,110,132,122,102,120,184,187,189,238,106,199,95,111,105,166,101,102,40,63,877,	0,5691,13046,15756,16650,18241,19241,21394,21775,22916,23912,24134,25570,26240,26761,27398,29003,29237,30280,30661,31780,33683,34813,35683,38246,38425,39599,42077,42439,42666,43902,45694,46444,46744,46937,	1	protein_coding	intron
chr10	115421943	115421944	m6AIP_abcam_peak_920	0	+	chr10	115384958	115432772	ENSMUST00000036044.8|Zfc3h1|ENSMUSG00000034163.10|protein_coding	0	+	115385197	115432033	0	35	849,417,65,199,224,121,98,210,165,138,122,150,175,132,543,110,132,122,102,120,184,187,189,238,106,199,95,111,105,166,101,102,40,63,877,	0,5691,13046,15756,16650,18241,19241,21394,21775,22916,23912,24134,25570,26240,26761,27398,29003,29237,30280,30661,31780,33683,34813,35683,38246,38425,39599,42077,42439,42666,43902,45694,46444,46744,46937,	1	protein_coding	intron
chr10	116509223	116509224	m6AIP_abcam_peak_922	0	-	chr10	116485165	116581500	ENSMUST00000105267.7|Cnot2|ENSMUSG00000020166.15|protein_coding	0	-	116486199	116549080	0	16	1121,145,101,50,62,157,121,125,126,80,183,148,67,123,143,48,	0,7126,8527,9657,9794,12920,13172,14176,16026,18869,21063,21875,32151,42661,63867,96287,	1	protein_coding	intron
chr10	116554527	116554528	m6AIP_abcam_peak_923	0	-	chr10	116485165	116581500	ENSMUST00000105267.7|Cnot2|ENSMUSG00000020166.15|protein_coding	0	-	116486199	116549080	0	16	1121,145,101,50,62,157,121,125,126,80,183,148,67,123,143,48,	0,7126,8527,9657,9794,12920,13172,14176,16026,18869,21063,21875,32151,42661,63867,96287,	1	protein_coding	intron
chr10	116568235	116568236	m6AIP_abcam_peak_924	0	-	chr10	116485165	116581500	ENSMUST00000105267.7|Cnot2|ENSMUSG00000020166.15|protein_coding	0	-	116486199	116549080	0	16	1121,145,101,50,62,157,121,125,126,80,183,148,67,123,143,48,	0,7126,8527,9657,9794,12920,13172,14176,16026,18869,21063,21875,32151,42661,63867,96287,	1	protein_coding	intron
chr10	116938711	116938712	m6AIP_abcam_peak_926	0	-	chr10	116906776	116950431	ENSMUST00000219109.1|Rab3ip|ENSMUSG00000064181.6|protein_coding	0	-	116907035	116939451	0	11	342,70,100,113,129,204,78,96,259,281,172,	0,3348,3505,7320,9067,11985,12797,21412,30620,32424,43483,	1	protein_coding	intron
chr10	117356735	117356736	m6AIP_abcam_peak_929	0	-	chr10	117349041	117376929	ENSMUST00000176670.7|Cpsf6|ENSMUSG00000055531.12|protein_coding	0	-	117355937	117376898	0	11	426,190,154,116,505,111,174,146,104,210,91,	0,6893,9951,11398,11814,12732,12972,13933,17039,18737,27797,	1	protein_coding	intron
chr10	117693011	117693012	m6AIP_abcam_peak_931	0	-	chr10	117688874	117710758	ENSMUST00000020408.15|Mdm2|ENSMUSG00000020184.15|protein_coding	0	-	117690209	117709780	0	12	1911,78,156,164,97,59,50,134,75,85,83,207,	0,2270,3707,6030,7078,7506,12690,13327,16280,20825,21071,21677,	1	protein_coding	intron
chr10	118147306	118147307	m6AIP_SySy_peak_757	0	+	chr10	118141858	118168381	ENSMUST00000163238.8|Mdm1|ENSMUSG00000020212.14|protein_coding	0	+	118141944	118168163	0	15	104,115,377,135,168,95,100,30,176,303,110,110,247,60,331,	0,991,4736,6122,8930,10143,10316,14975,15336,16443,17588,17801,22342,24766,26192,	1	protein_coding	intron
chr10	118147584	118147585	m6AIP_abcam_peak_932	0	+	chr10	118141858	118168381	ENSMUST00000163238.8|Mdm1|ENSMUSG00000020212.14|protein_coding	0	+	118141944	118168163	0	15	104,115,377,135,168,95,100,30,176,303,110,110,247,60,331,	0,991,4736,6122,8930,10143,10316,14975,15336,16443,17588,17801,22342,24766,26192,	1	protein_coding	intron
chr10	120109344	120109345	m6AIP_SySy_peak_762a	0	-	chr10	120083607	120112987	ENSMUST00000020449.11|Helb|ENSMUSG00000020228.11|protein_coding	0	-	120084811	120112862	0	13	1366,468,144,205,60,91,155,142,175,879,170,396,303,	0,5800,8001,8876,10619,11493,14574,17790,19162,21551,25278,27225,29077,	1	protein_coding	intron
chr10	120109557	120109558	m6AIP_SySy_peak_762b	0	-	chr10	120083607	120112987	ENSMUST00000020449.11|Helb|ENSMUSG00000020228.11|protein_coding	0	-	120084811	120112862	0	13	1366,468,144,205,60,91,155,142,175,879,170,396,303,	0,5800,8001,8876,10619,11493,14574,17790,19162,21551,25278,27225,29077,	1	protein_coding	intron
chr10	120109621	120109622	m6AIP_SySy_peak_762c	0	-	chr10	120083607	120112987	ENSMUST00000020449.11|Helb|ENSMUSG00000020228.11|protein_coding	0	-	120084811	120112862	0	13	1366,468,144,205,60,91,155,142,175,879,170,396,303,	0,5800,8001,8876,10619,11493,14574,17790,19162,21551,25278,27225,29077,	1	protein_coding	intron
chr10	120110694	120110695	m6AIP_SySy_peak_763	0	-	chr10	120083607	120112987	ENSMUST00000020449.11|Helb|ENSMUSG00000020228.11|protein_coding	0	-	120084811	120112862	0	13	1366,468,144,205,60,91,155,142,175,879,170,396,303,	0,5800,8001,8876,10619,11493,14574,17790,19162,21551,25278,27225,29077,	1	protein_coding	intron
chr10	120162023	120162024	m6AIP_abcam_peak_945	0	-	chr10	120141647	120201659	ENSMUST00000020448.10|Irak3|ENSMUSG00000020227.10|protein_coding	0	-	120142714	120201459	0	12	1544,165,63,199,119,115,65,152,55,104,183,333,	0,3998,4250,4783,23445,24757,28670,34583,36420,37048,40878,59679,	1	protein_coding	intron
chr10	120439371	120439372	m6AIP_abcam_peak_946	0	-	chr10	120361274	120476469	ENSMUST00000159699.1|Hmga2|ENSMUSG00000056758.14|protein_coding	0	-	120364288	120476063	0	6	3022,100,33,51,87,517,	0,9351,13393,101389,111977,114678,	1	protein_coding	intron
chr10	120962786	120962787	m6AIP_abcam_peak_947	0	-	chr10	120923851	120979332	ENSMUST00000119093.1|Lemd3|ENSMUSG00000048661.14|protein_coding	0	-	120925392	120979326	0	14	1705,79,106,82,179,103,102,146,80,66,68,67,38,1549,	0,1915,2083,4094,7190,7869,8076,9543,9778,13224,23352,25445,28366,53932,	1	protein_coding	intron
chr10	122033926	122033927	m6AIP_abcam_peak_950	0	-	chr10	121780990	122047315	ENSMUST00000081688.12|Srgap1|ENSMUSG00000020121.15|protein_coding	0	-	121785397	122047193	0	22	4785,340,135,181,80,225,106,135,78,61,103,28,85,198,102,222,129,183,63,163,196,189,	0,11195,11664,13616,19834,23825,26870,42046,44425,44643,48236,50894,59039,59774,72658,74314,88726,89337,115692,144825,150323,266136,	1	protein_coding	intron
chr10	122082044	122082045	m6AIP_abcam_peak_952	0	-	chr10	122078113	122097371	ENSMUST00000140299.2|Rxylt1|ENSMUSG00000034620.17|protein_coding	0	-	122081271	122097071	0	6	3576,171,315,103,156,472,	0,10765,12346,16476,17825,18786,	1	protein_coding	intron
chr10	122085966	122085967	m6AIP_abcam_peak_953	0	-	chr10	122078113	122097371	ENSMUST00000140299.2|Rxylt1|ENSMUSG00000034620.17|protein_coding	0	-	122081271	122097071	0	6	3576,171,315,103,156,472,	0,10765,12346,16476,17825,18786,	1	protein_coding	intron
chr10	122086292	122086293	m6AIP_abcam_peak_954	0	-	chr10	122078113	122097371	ENSMUST00000140299.2|Rxylt1|ENSMUSG00000034620.17|protein_coding	0	-	122081271	122097071	0	6	3576,171,315,103,156,472,	0,10765,12346,16476,17825,18786,	1	protein_coding	intron
chr10	122088429	122088430	m6AIP_abcam_peak_955	0	-	chr10	122078113	122097371	ENSMUST00000140299.2|Rxylt1|ENSMUSG00000034620.17|protein_coding	0	-	122081271	122097071	0	6	3576,171,315,103,156,472,	0,10765,12346,16476,17825,18786,	1	protein_coding	intron
chr10	123048776	123048777	m6AIP_SySy_peak_772	0	-	chr10	122992059	123076505	ENSMUST00000073792.10|Mon2|ENSMUSG00000034602.15|protein_coding	0	-	122995669	123075962	0	36	3774,83,208,124,61,191,129,18,144,623,199,294,163,176,111,3,102,91,74,81,105,113,185,82,227,154,137,125,195,126,95,130,132,128,64,654,	0,7599,10636,13952,14912,16076,17443,17853,18434,21308,22881,24203,26015,28244,30774,31026,31850,34020,34194,34347,34849,37073,38050,38980,40463,42245,43408,43952,46401,50171,50915,54238,59577,60125,67128,83792,	1	protein_coding	intron
chr10	126995123	126995124	m6AIP_abcam_peak_960	0	+	chr10	126978716	126999969	ENSMUST00000105256.9|Ctdsp2|ENSMUSG00000078429.9|protein_coding	0	+	126979237	126996486	0	8	585,146,39,102,57,93,186,3609,	0,12814,13882,14291,15135,17138,17309,17644,	1	protein_coding	intron
chr10	127193509	127193510	m6AIP_abcam_peak_964	0	-	chr10	127190641	127195727	ENSMUST00000116229.1|Dtx3|ENSMUSG00000040415.15|protein_coding	0	-	127191115	127193730	0	5	912,749,74,225,34,	0,1967,3088,3768,5052,	1	protein_coding	intron
chr10	128115195	128115196	m6AIP_SySy_peak_787a	0	+	chr10	128091609	128129302	ENSMUST00000217851.1|Baz2a|ENSMUSG00000040054.17|protein_coding	0	+	128091772	128126753	0	29	167,138,594,186,222,450,61,109,102,211,101,66,231,255,215,75,181,60,145,632,223,156,152,290,133,147,224,144,2715,	0,17284,19145,20972,21850,22724,23415,24451,24696,24937,26945,27345,27660,28014,29501,29981,30190,30458,30696,31414,32156,32497,32725,33283,33659,33889,34408,34716,34978,	1	protein_coding	intron
chr10	128115296	128115297	m6AIP_SySy_peak_787b	0	+	chr10	128091609	128129302	ENSMUST00000217851.1|Baz2a|ENSMUSG00000040054.17|protein_coding	0	+	128091772	128126753	0	29	167,138,594,186,222,450,61,109,102,211,101,66,231,255,215,75,181,60,145,632,223,156,152,290,133,147,224,144,2715,	0,17284,19145,20972,21850,22724,23415,24451,24696,24937,26945,27345,27660,28014,29501,29981,30190,30458,30696,31414,32156,32497,32725,33283,33659,33889,34408,34716,34978,	1	protein_coding	intron
chr10	128115403	128115404	m6AIP_SySy_peak_787c	0	+	chr10	128091609	128129302	ENSMUST00000217851.1|Baz2a|ENSMUSG00000040054.17|protein_coding	0	+	128091772	128126753	0	29	167,138,594,186,222,450,61,109,102,211,101,66,231,255,215,75,181,60,145,632,223,156,152,290,133,147,224,144,2715,	0,17284,19145,20972,21850,22724,23415,24451,24696,24937,26945,27345,27660,28014,29501,29981,30190,30458,30696,31414,32156,32497,32725,33283,33659,33889,34408,34716,34978,	1	protein_coding	intron
chr10	128115964	128115965	m6AIP_abcam_peak_975	0	+	chr10	128091609	128129302	ENSMUST00000217851.1|Baz2a|ENSMUSG00000040054.17|protein_coding	0	+	128091772	128126753	0	29	167,138,594,186,222,450,61,109,102,211,101,66,231,255,215,75,181,60,145,632,223,156,152,290,133,147,224,144,2715,	0,17284,19145,20972,21850,22724,23415,24451,24696,24937,26945,27345,27660,28014,29501,29981,30190,30458,30696,31414,32156,32497,32725,33283,33659,33889,34408,34716,34978,	1	protein_coding	intron
chr10	128119256	128119257	m6AIP_abcam_peak_976a	0	+	chr10	128091609	128129302	ENSMUST00000217851.1|Baz2a|ENSMUSG00000040054.17|protein_coding	0	+	128091772	128126753	0	29	167,138,594,186,222,450,61,109,102,211,101,66,231,255,215,75,181,60,145,632,223,156,152,290,133,147,224,144,2715,	0,17284,19145,20972,21850,22724,23415,24451,24696,24937,26945,27345,27660,28014,29501,29981,30190,30458,30696,31414,32156,32497,32725,33283,33659,33889,34408,34716,34978,	1	protein_coding	intron
chr10	128248194	128248195	m6AIP_abcam_peak_978	0	+	chr10	128232064	128252941	ENSMUST00000055539.10|Timeless|ENSMUSG00000039994.15|protein_coding	0	+	128239900	128252256	0	29	111,164,154,115,63,102,156,134,88,177,218,104,170,126,152,98,118,202,146,86,121,83,143,178,69,119,214,96,750,	0,7769,8073,8315,8525,9210,9519,10245,10566,11130,12005,12373,12595,14021,14244,15088,15275,15511,16297,17282,17456,17663,17903,18220,18481,18629,19605,19928,20127,	1	protein_coding	intron
chr10	128437623	128437624	m6AIP_abcam_peak_983	0	+	chr10	128411656	128441441	ENSMUST00000171342.2|Rnf41|ENSMUSG00000025373.14|protein_coding	0	+	128428613	128438434	0	8	169,183,113,272,136,104,377,1929,	0,3462,16934,23656,24811,25651,26426,27856,	1	protein_coding	intron
chr10	128558981	128558982	m6AIP_abcam_peak_986b	0	-	chr10	128557767	128565987	ENSMUST00000131728.3|Pa2g4|ENSMUSG00000025364.13|protein_coding	0	-	128558905	128565827	0	12	1204,54,128,95,213,79,64,93,70,106,129,248,	0,1294,1462,1670,2314,2891,3151,5059,5298,5456,5809,7972,	1	protein_coding	intron
chr10	128565486	128565487	m6AIP_SySy_peak_796	0	-	chr10	128557767	128565987	ENSMUST00000131728.3|Pa2g4|ENSMUSG00000025364.13|protein_coding	0	-	128558905	128565827	0	12	1204,54,128,95,213,79,64,93,70,106,129,248,	0,1294,1462,1670,2314,2891,3151,5059,5298,5456,5809,7972,	1	protein_coding	intron
chr11	3221081	3221082	m6AIP_abcam_peak_992	0	+	chr11	3202994	3244585	ENSMUST00000179770.7|Eif4enif1|ENSMUSG00000020454.17|protein_coding	0	+	3203657	3244089	0	19	200,121,74,128,287,202,176,136,180,233,72,184,80,140,85,133,342,168,735,	0,635,10265,12597,17249,18098,21637,24400,24711,26874,30993,31467,32586,33219,36406,37900,39382,40188,40856,	1	protein_coding	intron
chr11	3300918	3300919	m6AIP_abcam_peak_995	0	+	chr11	3289992	3309083	ENSMUST00000110043.7|Patz1|ENSMUSG00000020453.17|protein_coding	0	+	3290613	3308066	0	5	1892,64,172,138,1436,	0,3287,9041,16230,17655,	1	protein_coding	intron
chr11	3309457	3309458	m6AIP_abcam_peak_996	0	+	chr11	3308995	3320722	ENSMUST00000152576.1|Gm11944|ENSMUSG00000084941.1|lncRNA	0	+	3320722	3320722	0	6	328,147,94,69,110,125,	0,1994,3536,8286,10241,11602,	1	ncRNA	intron
chr11	3348942	3348943	m6AIP_abcam_peak_998a	0	-	chr11	3344255	3409174	ENSMUST00000101638.3|Limk2|ENSMUSG00000020451.17|protein_coding	0	-	3345739	3409061	0	16	1629,158,56,175,66,57,132,87,187,197,106,189,110,136,100,129,	0,1979,2796,3318,4338,6136,6386,8035,9021,11017,11555,13854,14739,16195,48661,64790,	1	protein_coding	intron
chr11	3349039	3349040	m6AIP_abcam_peak_998b	0	-	chr11	3344255	3409174	ENSMUST00000101638.3|Limk2|ENSMUSG00000020451.17|protein_coding	0	-	3345739	3409061	0	16	1629,158,56,175,66,57,132,87,187,197,106,189,110,136,100,129,	0,1979,2796,3318,4338,6136,6386,8035,9021,11017,11555,13854,14739,16195,48661,64790,	1	protein_coding	intron
chr11	3356287	3356288	m6AIP_abcam_peak_999	0	-	chr11	3344255	3409174	ENSMUST00000101638.3|Limk2|ENSMUSG00000020451.17|protein_coding	0	-	3345739	3409061	0	16	1629,158,56,175,66,57,132,87,187,197,106,189,110,136,100,129,	0,1979,2796,3318,4338,6136,6386,8035,9021,11017,11555,13854,14739,16195,48661,64790,	1	protein_coding	intron
chr11	3359456	3359457	m6AIP_abcam_peak_1000	0	-	chr11	3344255	3409174	ENSMUST00000101638.3|Limk2|ENSMUSG00000020451.17|protein_coding	0	-	3345739	3409061	0	16	1629,158,56,175,66,57,132,87,187,197,106,189,110,136,100,129,	0,1979,2796,3318,4338,6136,6386,8035,9021,11017,11555,13854,14739,16195,48661,64790,	1	protein_coding	intron
chr11	3520513	3520514	m6AIP_abcam_peak_1001	0	-	chr11	3517522	3537398	ENSMUST00000110011.7|Smtn|ENSMUSG00000020439.17|protein_coding	0	-	3517676	3537373	0	20	305,69,152,118,174,94,63,165,76,153,173,516,72,73,321,98,79,94,149,76,	0,3325,4294,4938,5252,7110,7360,7519,8642,8805,11917,12244,12847,13522,13679,14888,15075,15238,15852,19800,	1	protein_coding	intron
chr11	3650773	3650774	m6AIP_SySy_peak_817	0	+	chr11	3649190	3690477	ENSMUST00000096441.4|Morc2a|ENSMUSG00000034543.15|protein_coding	0	+	3650379	3689103	0	26	1257,54,35,69,91,109,160,112,126,80,83,86,141,155,129,106,133,72,378,132,55,142,225,94,189,1443,	0,9481,12638,19580,20138,23075,26637,26913,27451,28212,29036,29345,30465,30689,30984,31592,32484,34354,34508,35423,35647,36194,36467,36785,38920,39844,	1	protein_coding	intron
chr11	3674203	3674204	m6AIP_abcam_peak_1006	0	+	chr11	3649190	3690477	ENSMUST00000096441.4|Morc2a|ENSMUSG00000034543.15|protein_coding	0	+	3650379	3689103	0	26	1257,54,35,69,91,109,160,112,126,80,83,86,141,155,129,106,133,72,378,132,55,142,225,94,189,1443,	0,9481,12638,19580,20138,23075,26637,26913,27451,28212,29036,29345,30465,30689,30984,31592,32484,34354,34508,35423,35647,36194,36467,36785,38920,39844,	1	protein_coding	intron
chr11	3922441	3922442	m6AIP_abcam_peak_1009	0	-	chr11	3917191	3932159	ENSMUST00000109993.8|Tcn2|ENSMUSG00000020432.12|protein_coding	0	-	3917647	3931456	0	10	518,116,166,187,173,162,170,193,195,147,	0,2098,4819,6204,6510,7749,8808,10198,14201,14821,	1	protein_coding	intron
chr11	3965129	3965130	m6AIP_abcam_peak_1010	0	+	chr11	3963974	3980004	ENSMUST00000109985.7|Pes1|ENSMUSG00000020430.12|protein_coding	0	+	3964036	3978910	0	15	86,80,154,110,172,102,117,75,87,131,126,185,158,162,1178,	0,4288,5458,6650,9222,9462,11554,11765,12060,12313,12797,13041,13651,13896,14852,	1	protein_coding	intron
chr11	4197444	4197445	m6AIP_abcam_peak_1014	0	+	chr11	4186788	4215505	ENSMUST00000041042.12|Tbc1d10a|ENSMUSG00000034412.13|protein_coding	0	+	4186788	4215153	0	9	311,100,108,107,115,66,190,155,805,	0,18968,23137,25352,25996,26189,26768,27048,27912,	1	protein_coding	intron
chr11	4209326	4209327	m6AIP_abcam_peak_1015	0	+	chr11	4186788	4215505	ENSMUST00000041042.12|Tbc1d10a|ENSMUSG00000034412.13|protein_coding	0	+	4186788	4215153	0	9	311,100,108,107,115,66,190,155,805,	0,18968,23137,25352,25996,26189,26768,27048,27912,	1	protein_coding	intron
chr11	4422555	4422556	m6AIP_abcam_peak_1018	0	-	chr11	4345813	4440745	ENSMUST00000109948.7|Hormad2|ENSMUSG00000020419.11|protein_coding	0	-	4346561	4435052	0	11	853,254,152,68,27,21,37,64,142,88,263,	0,62776,63193,66399,74890,75775,78457,78942,81430,89188,94669,	1	protein_coding	intron
chr11	4785568	4785569	m6AIP_abcam_peak_1021	0	-	chr11	4765844	4849536	ENSMUST00000109910.8|Nf2|ENSMUSG00000009073.16|protein_coding	0	-	4768222	4848985	0	16	2429,166,128,106,218,123,114,75,135,76,83,69,84,123,126,665,	0,16342,18591,21599,23820,25246,28567,28998,34016,37833,40409,42412,50237,52660,54523,83027,	1	protein_coding	intron
chr11	5064484	5064485	m6AIP_SySy_peak_826	0	-	chr11	5060371	5065327	ENSMUST00000056649.12|Gas2l1|ENSMUSG00000034201.13|protein_coding	0	-	5060790	5064458	0	7	1446,172,97,108,653,258,113,	0,1783,2043,2222,3454,4465,4843,	1	protein_coding	intron
chr11	5064558	5064559	m6AIP_abcam_peak_1027	0	-	chr11	5060371	5065327	ENSMUST00000056649.12|Gas2l1|ENSMUSG00000034201.13|protein_coding	0	-	5060790	5064458	0	7	1446,172,97,108,653,258,113,	0,1783,2043,2222,3454,4465,4843,	1	protein_coding	intron
chr11	5082459	5082460	m6AIP_abcam_peak_1028b	0	-	chr11	5069896	5099042	ENSMUST00000102930.9|Ewsr1|ENSMUSG00000009079.16|protein_coding	0	-	5070063	5099021	0	18	207,253,98,163,123,130,119,33,35,181,212,168,187,18,124,52,37,34,	0,331,729,1099,1623,2915,8576,9023,9588,12356,13463,15999,18063,21563,21962,23784,23972,29112,	1	protein_coding	intron
chr11	5788968	5788969	m6AIP_SySy_peak_835a	0	+	chr11	5788521	5800288	ENSMUST00000020769.13|Dbnl|ENSMUSG00000020476.14|protein_coding	0	+	5788559	5799999	0	13	121,56,113,75,147,78,152,61,94,96,110,106,429,	0,3270,5128,5715,6926,8224,8502,8753,9105,9494,9694,10712,11338,	1	protein_coding	intron
chr11	5789107	5789108	m6AIP_SySy_peak_835b	0	+	chr11	5788521	5800288	ENSMUST00000020769.13|Dbnl|ENSMUSG00000020476.14|protein_coding	0	+	5788559	5799999	0	13	121,56,113,75,147,78,152,61,94,96,110,106,429,	0,3270,5128,5715,6926,8224,8502,8753,9105,9494,9694,10712,11338,	1	protein_coding	intron
chr11	6121425	6121426	m6AIP_SySy_peak_839	0	-	chr11	6105690	6200415	ENSMUST00000066496.9|Nudcd3|ENSMUSG00000053838.14|protein_coding	0	-	6108244	6200134	0	6	2665,189,144,133,323,473,	0,7552,19727,44804,87463,94252,	1	protein_coding	intron
chr11	6180617	6180618	m6AIP_abcam_peak_1038	0	-	chr11	6105690	6200415	ENSMUST00000066496.9|Nudcd3|ENSMUSG00000053838.14|protein_coding	0	-	6108244	6200134	0	6	2665,189,144,133,323,473,	0,7552,19727,44804,87463,94252,	1	protein_coding	intron
chr11	6309172	6309173	m6AIP_abcam_peak_1040	0	+	chr11	6291667	6356592	ENSMUST00000093350.9|Ogdh|ENSMUSG00000020456.17|protein_coding	0	+	6296977	6355674	0	24	26,248,192,91,45,116,155,147,91,180,129,180,153,103,129,151,128,179,72,129,73,164,155,1039,	0,5284,22120,25097,33210,42865,46890,47441,48170,48775,50827,54847,55430,56161,56567,56990,57432,57647,58174,58938,60458,63261,63623,63886,	1	protein_coding	intron
chr11	8458456	8458457	m6AIP_abcam_peak_1050	0	-	chr11	8431651	8664681	ENSMUST00000239111.1|Tns3|ENSMUSG00000020422.14|protein_coding	0	-	8434493	8664664	0	31	2987,27,69,169,78,78,96,132,87,641,172,81,118,161,1245,105,66,130,76,61,113,84,65,123,51,172,50,39,38,112,203,	0,4064,4194,5452,12283,13294,13994,17038,18418,19203,21427,46573,46741,47853,60441,86547,87471,87789,99220,100052,100745,106351,109515,113577,115619,117280,118020,147431,168903,184088,232827,	1	protein_coding	intron
chr11	8487631	8487632	m6AIP_abcam_peak_1051	0	-	chr11	8431651	8664681	ENSMUST00000239111.1|Tns3|ENSMUSG00000020422.14|protein_coding	0	-	8434493	8664664	0	31	2987,27,69,169,78,78,96,132,87,641,172,81,118,161,1245,105,66,130,76,61,113,84,65,123,51,172,50,39,38,112,203,	0,4064,4194,5452,12283,13294,13994,17038,18418,19203,21427,46573,46741,47853,60441,86547,87471,87789,99220,100052,100745,106351,109515,113577,115619,117280,118020,147431,168903,184088,232827,	1	protein_coding	intron
chr11	8490963	8490964	m6AIP_abcam_peak_1052a	0	-	chr11	8431651	8664681	ENSMUST00000239111.1|Tns3|ENSMUSG00000020422.14|protein_coding	0	-	8434493	8664664	0	31	2987,27,69,169,78,78,96,132,87,641,172,81,118,161,1245,105,66,130,76,61,113,84,65,123,51,172,50,39,38,112,203,	0,4064,4194,5452,12283,13294,13994,17038,18418,19203,21427,46573,46741,47853,60441,86547,87471,87789,99220,100052,100745,106351,109515,113577,115619,117280,118020,147431,168903,184088,232827,	1	protein_coding	intron
chr11	8491064	8491065	m6AIP_abcam_peak_1052b	0	-	chr11	8431651	8664681	ENSMUST00000239111.1|Tns3|ENSMUSG00000020422.14|protein_coding	0	-	8434493	8664664	0	31	2987,27,69,169,78,78,96,132,87,641,172,81,118,161,1245,105,66,130,76,61,113,84,65,123,51,172,50,39,38,112,203,	0,4064,4194,5452,12283,13294,13994,17038,18418,19203,21427,46573,46741,47853,60441,86547,87471,87789,99220,100052,100745,106351,109515,113577,115619,117280,118020,147431,168903,184088,232827,	1	protein_coding	intron
chr11	8521426	8521427	m6AIP_abcam_peak_1054	0	-	chr11	8431651	8664681	ENSMUST00000239111.1|Tns3|ENSMUSG00000020422.14|protein_coding	0	-	8434493	8664664	0	31	2987,27,69,169,78,78,96,132,87,641,172,81,118,161,1245,105,66,130,76,61,113,84,65,123,51,172,50,39,38,112,203,	0,4064,4194,5452,12283,13294,13994,17038,18418,19203,21427,46573,46741,47853,60441,86547,87471,87789,99220,100052,100745,106351,109515,113577,115619,117280,118020,147431,168903,184088,232827,	1	protein_coding	intron
chr11	11994400	11994401	m6AIP_abcam_peak_1058	0	-	chr11	11930507	12037401	ENSMUST00000093321.11|Grb10|ENSMUSG00000020176.17|protein_coding	0	-	11933462	11970616	0	17	3102,94,88,67,117,75,99,111,138,69,116,157,165,154,220,79,210,	0,3691,6210,6493,7299,7902,13374,14308,14987,15456,16179,20995,24236,37024,39915,57088,106684,	1	protein_coding	intron
chr11	12330472	12330473	m6AIP_abcam_peak_1064	0	-	chr11	12236675	12464957	ENSMUST00000046755.13|Cobl|ENSMUSG00000020173.17|protein_coding	0	-	12238041	12464722	0	15	1384,264,120,1883,98,289,171,139,174,75,98,229,211,204,276,	0,12974,14347,16413,19469,30180,70282,72938,107068,128429,132918,139134,141473,149887,228006,	1	protein_coding	intron
chr11	12449415	12449416	m6AIP_abcam_peak_1065	0	-	chr11	12236675	12464957	ENSMUST00000046755.13|Cobl|ENSMUSG00000020173.17|protein_coding	0	-	12238041	12464722	0	15	1384,264,120,1883,98,289,171,139,174,75,98,229,211,204,276,	0,12974,14347,16413,19469,30180,70282,72938,107068,128429,132918,139134,141473,149887,228006,	1	protein_coding	intron
chr11	12451831	12451832	m6AIP_abcam_peak_1066	0	-	chr11	12236675	12464957	ENSMUST00000046755.13|Cobl|ENSMUSG00000020173.17|protein_coding	0	-	12238041	12464722	0	15	1384,264,120,1883,98,289,171,139,174,75,98,229,211,204,276,	0,12974,14347,16413,19469,30180,70282,72938,107068,128429,132918,139134,141473,149887,228006,	1	protein_coding	intron
chr11	19951829	19951830	m6AIP_abcam_peak_1073	0	+	chr11	19924374	20024026	ENSMUST00000093299.12|Spred2|ENSMUSG00000045671.17|protein_coding	0	+	19924930	20021447	0	7	582,178,81,169,65,138,3236,	0,73745,76634,81407,84038,93677,96416,	1	protein_coding	intron
chr11	19962152	19962153	m6AIP_SySy_peak_858	0	+	chr11	19924374	20024026	ENSMUST00000093299.12|Spred2|ENSMUSG00000045671.17|protein_coding	0	+	19924930	20021447	0	7	582,178,81,169,65,138,3236,	0,73745,76634,81407,84038,93677,96416,	1	protein_coding	intron
chr11	19992495	19992496	m6AIP_abcam_peak_1075	0	+	chr11	19924374	20024026	ENSMUST00000093299.12|Spred2|ENSMUSG00000045671.17|protein_coding	0	+	19924930	20021447	0	7	582,178,81,169,65,138,3236,	0,73745,76634,81407,84038,93677,96416,	1	protein_coding	intron
chr11	19995573	19995574	m6AIP_abcam_peak_1076	0	+	chr11	19924374	20024026	ENSMUST00000093299.12|Spred2|ENSMUSG00000045671.17|protein_coding	0	+	19924930	20021447	0	7	582,178,81,169,65,138,3236,	0,73745,76634,81407,84038,93677,96416,	1	protein_coding	intron
chr11	20005402	20005403	m6AIP_abcam_peak_1077	0	+	chr11	19924374	20024026	ENSMUST00000093299.12|Spred2|ENSMUSG00000045671.17|protein_coding	0	+	19924930	20021447	0	7	582,178,81,169,65,138,3236,	0,73745,76634,81407,84038,93677,96416,	1	protein_coding	intron
chr11	20068604	20068605	m6AIP_abcam_peak_1079	0	-	chr11	20062303	20112913	ENSMUST00000000137.7|Actr2|ENSMUSG00000020152.7|protein_coding	0	-	20064688	20112852	0	9	2556,133,146,150,137,73,216,111,109,	0,10152,14884,17719,18358,28991,31926,38519,50501,	1	protein_coding	intron
chr11	20070052	20070053	m6AIP_abcam_peak_1080	0	-	chr11	20062303	20112913	ENSMUST00000000137.7|Actr2|ENSMUSG00000020152.7|protein_coding	0	-	20064688	20112852	0	9	2556,133,146,150,137,73,216,111,109,	0,10152,14884,17719,18358,28991,31926,38519,50501,	1	protein_coding	intron
chr11	20076600	20076601	m6AIP_abcam_peak_1081	0	-	chr11	20062303	20112913	ENSMUST00000000137.7|Actr2|ENSMUSG00000020152.7|protein_coding	0	-	20064688	20112852	0	9	2556,133,146,150,137,73,216,111,109,	0,10152,14884,17719,18358,28991,31926,38519,50501,	1	protein_coding	intron
chr11	20093631	20093632	m6AIP_abcam_peak_1082	0	-	chr11	20062303	20112913	ENSMUST00000000137.7|Actr2|ENSMUSG00000020152.7|protein_coding	0	-	20064688	20112852	0	9	2556,133,146,150,137,73,216,111,109,	0,10152,14884,17719,18358,28991,31926,38519,50501,	1	protein_coding	intron
chr11	20238604	20238605	m6AIP_SySy_peak_860	0	-	chr11	20227036	20249418	ENSMUST00000050611.13|Cep68|ENSMUSG00000044066.14|protein_coding	0	-	20230427	20242197	0	7	2445,171,97,123,1503,353,112,	0,3387,8969,11429,12159,14849,22270,	1	protein_coding	intron
chr11	21143685	21143686	m6AIP_SySy_peak_866a	0	+	chr11	21135468	21150323	ENSMUST00000101477.1|Peli1|ENSMUSG00000020134.13|protein_coding	0	+	21136114	21148523	0	6	717,130,102,198,189,2367,	0,5095,7087,11446,11789,12488,	1	protein_coding	intron
chr11	21143835	21143836	m6AIP_SySy_peak_866b	0	+	chr11	21135468	21150323	ENSMUST00000101477.1|Peli1|ENSMUSG00000020134.13|protein_coding	0	+	21136114	21148523	0	6	717,130,102,198,189,2367,	0,5095,7087,11446,11789,12488,	1	protein_coding	intron
chr11	21144153	21144154	m6AIP_SySy_peak_867	0	+	chr11	21135468	21150323	ENSMUST00000101477.1|Peli1|ENSMUSG00000020134.13|protein_coding	0	+	21136114	21148523	0	6	717,130,102,198,189,2367,	0,5095,7087,11446,11789,12488,	1	protein_coding	intron
chr11	21144612	21144613	m6AIP_SySy_peak_868	0	+	chr11	21135468	21150323	ENSMUST00000101477.1|Peli1|ENSMUSG00000020134.13|protein_coding	0	+	21136114	21148523	0	6	717,130,102,198,189,2367,	0,5095,7087,11446,11789,12488,	1	protein_coding	intron
chr11	21270968	21270969	m6AIP_abcam_peak_1089	0	+	chr11	21239280	21321136	ENSMUST00000006221.13|Vps54|ENSMUSG00000020128.15|protein_coding	0	+	21263218	21319858	0	23	91,156,242,79,35,132,386,127,108,56,97,341,130,182,113,64,106,88,122,81,108,95,1384,	0,23918,25349,29504,32423,35717,38394,51752,52743,56060,59473,60697,66370,67085,67628,69458,71796,72959,73570,73803,75638,77511,80472,	1	protein_coding	intron
chr11	21314038	21314039	m6AIP_abcam_peak_1091	0	+	chr11	21239280	21321136	ENSMUST00000006221.13|Vps54|ENSMUSG00000020128.15|protein_coding	0	+	21263218	21319858	0	23	91,156,242,79,35,132,386,127,108,56,97,341,130,182,113,64,106,88,122,81,108,95,1384,	0,23918,25349,29504,32423,35717,38394,51752,52743,56060,59473,60697,66370,67085,67628,69458,71796,72959,73570,73803,75638,77511,80472,	1	protein_coding	intron
chr11	22852949	22852950	m6AIP_abcam_peak_1099	0	-	chr11	22834746	22860101	ENSMUST00000062844.10|B3gnt2|ENSMUSG00000051650.11|protein_coding	0	-	22835992	22837186	0	2	2449,608,	0,24747,	1	protein_coding	intron
chr11	22852949	22852950	m6AIP_abcam_peak_1099	0	-	chr11	22834743	22982090	ENSMUST00000160826.1|Gm28048|ENSMUSG00000098650.1|protein_coding	0	-	22837189	22982090	0	3	2452,282,12,	0,121667,147335,	1	protein_coding	intron
chr11	22927543	22927544	m6AIP_abcam_peak_1100	0	-	chr11	22834743	22982090	ENSMUST00000160826.1|Gm28048|ENSMUSG00000098650.1|protein_coding	0	-	22837189	22982090	0	3	2452,282,12,	0,121667,147335,	1	protein_coding	intron
chr11	22927543	22927544	m6AIP_abcam_peak_1100	0	-	chr11	22899763	22978996	ENSMUST00000057843.11|Commd1|ENSMUSG00000051355.18|protein_coding	0	-	22899949	22978455	0	4	294,282,203,680,	0,56647,74136,78553,	1	protein_coding	intron
chr11	23425141	23425142	m6AIP_abcam_peak_1107	0	+	chr11	23306915	23489744	ENSMUST00000137823.7|Usp34|ENSMUSG00000056342.16|protein_coding	0	+	23306915	23489188	0	80	101,88,421,51,150,68,193,62,82,93,126,130,36,131,722,215,116,128,90,96,83,155,114,100,160,127,148,101,210,126,123,84,87,201,83,41,125,153,105,56,121,184,161,66,147,57,78,95,173,154,79,54,96,65,76,48,66,81,86,169,75,152,49,105,45,105,148,635,158,79,127,108,105,125,124,80,141,144,160,1161,	0,13745,26523,36404,36595,38234,42235,44676,47929,48090,54363,54671,55661,56142,56875,60423,63323,63528,66405,68085,70639,74309,75638,77485,78097,81518,81748,85926,86836,94537,96644,96896,98951,105299,107820,110547,110733,112063,113124,114182,114330,119146,119719,122384,125330,125562,125703,126264,128991,131951,134184,137231,137390,139516,139663,139828,140002,142297,145080,145603,145875,147609,15…	1	protein_coding	intron
chr11	23590961	23590962	m6AIP_abcam_peak_1110	0	-	chr11	23573250	23629027	ENSMUST00000043356.12|0610010F05Rik|ENSMUSG00000042208.15|protein_coding	0	-	23575480	23629022	0	20	2267,92,89,74,29,92,100,33,100,146,153,124,111,87,161,59,239,94,187,155,	0,3480,8345,9616,9847,11269,15384,16700,20175,22130,33363,35750,38496,38711,41845,43887,46978,49185,51685,55622,	1	protein_coding	intron
chr11	23614300	23614301	m6AIP_abcam_peak_1111	0	-	chr11	23573250	23629027	ENSMUST00000043356.12|0610010F05Rik|ENSMUSG00000042208.15|protein_coding	0	-	23575480	23629022	0	20	2267,92,89,74,29,92,100,33,100,146,153,124,111,87,161,59,239,94,187,155,	0,3480,8345,9616,9847,11269,15384,16700,20175,22130,33363,35750,38496,38711,41845,43887,46978,49185,51685,55622,	1	protein_coding	intron
chr11	23886599	23886600	m6AIP_abcam_peak_1113	0	-	chr11	23862645	23895253	ENSMUST00000020513.9|Papolg|ENSMUSG00000020273.13|protein_coding	0	-	23863957	23895038	0	22	1411,57,66,221,89,170,122,110,120,54,85,121,73,139,90,112,54,110,82,67,162,232,	0,3765,3984,4552,4856,5311,5713,7547,8097,9781,10582,11144,11829,13674,17228,19537,21415,22518,22845,27583,29097,32376,	1	protein_coding	intron
chr11	29716110	29716111	m6AIP_abcam_peak_1123	0	+	chr11	29692946	29742916	ENSMUST00000102843.9|Rtn4|ENSMUSG00000020458.16|protein_coding	0	+	29693188	29742029	0	9	747,57,2361,208,139,70,47,59,930,	0,12588,13463,40686,43413,48034,48553,48748,49040,	1	protein_coding	intron
chr11	30198008	30198009	m6AIP_SySy_peak_900	0	-	chr11	30099394	30268169	ENSMUST00000006629.13|Sptbn1|ENSMUSG00000020315.18|protein_coding	0	-	30100495	30219726	0	36	1320,43,174,239,64,110,197,85,139,245,375,205,131,282,90,225,264,147,91,203,757,138,871,154,303,159,118,188,113,116,81,92,174,152,194,222,	0,2218,3853,5041,9694,10476,11331,13432,14461,15281,18241,18896,19982,21135,21581,22081,24404,25471,30175,36545,37479,38969,39197,41076,42725,43624,44711,46434,47344,50105,50535,52161,54834,59899,120184,168553,	1	protein_coding	intron
chr11	30265882	30265883	m6AIP_abcam_peak_1129	0	-	chr11	30099394	30268169	ENSMUST00000006629.13|Sptbn1|ENSMUSG00000020315.18|protein_coding	0	-	30100495	30219726	0	36	1320,43,174,239,64,110,197,85,139,245,375,205,131,282,90,225,264,147,91,203,757,138,871,154,303,159,118,188,113,116,81,92,174,152,194,222,	0,2218,3853,5041,9694,10476,11331,13432,14461,15281,18241,18896,19982,21135,21581,22081,24404,25471,30175,36545,37479,38969,39197,41076,42725,43624,44711,46434,47344,50105,50535,52161,54834,59899,120184,168553,	1	protein_coding	intron
chr11	30782543	30782544	m6AIP_abcam_peak_1130	0	+	chr11	30771725	30880361	ENSMUST00000041231.13|Psme4|ENSMUSG00000040850.17|protein_coding	0	+	30771982	30878513	0	47	499,141,117,45,150,64,75,123,93,266,187,90,65,151,99,70,68,216,158,96,56,57,56,99,63,96,132,210,137,54,130,82,154,70,126,153,105,92,132,209,86,129,156,163,134,139,698,	0,19366,20196,31088,32564,33237,34529,35977,38110,39057,40252,41937,43502,43832,46005,46363,47278,48202,49190,51333,58624,60408,60663,60806,62360,62548,63610,65556,67159,69843,70265,71781,73454,74102,75672,76321,78877,79417,80947,81451,84304,89622,93708,102392,105020,106653,107938,	1	protein_coding	intron
chr11	30785529	30785530	m6AIP_abcam_peak_1131	0	+	chr11	30771725	30880361	ENSMUST00000041231.13|Psme4|ENSMUSG00000040850.17|protein_coding	0	+	30771982	30878513	0	47	499,141,117,45,150,64,75,123,93,266,187,90,65,151,99,70,68,216,158,96,56,57,56,99,63,96,132,210,137,54,130,82,154,70,126,153,105,92,132,209,86,129,156,163,134,139,698,	0,19366,20196,31088,32564,33237,34529,35977,38110,39057,40252,41937,43502,43832,46005,46363,47278,48202,49190,51333,58624,60408,60663,60806,62360,62548,63610,65556,67159,69843,70265,71781,73454,74102,75672,76321,78877,79417,80947,81451,84304,89622,93708,102392,105020,106653,107938,	1	protein_coding	intron
chr11	31369151	31369152	m6AIP_SySy_peak_903a	0	-	chr11	31357306	31370074	ENSMUST00000020546.2|Stc2|ENSMUSG00000020303.2|protein_coding	0	-	31360143	31369862	0	4	3222,212,143,363,	0,8025,10419,12405,	1	protein_coding	intron
chr11	31369349	31369350	m6AIP_SySy_peak_903b	0	-	chr11	31357306	31370074	ENSMUST00000020546.2|Stc2|ENSMUSG00000020303.2|protein_coding	0	-	31360143	31369862	0	4	3222,212,143,363,	0,8025,10419,12405,	1	protein_coding	intron
chr11	32717504	32717505	m6AIP_abcam_peak_1135	0	+	chr11	32642874	32746816	ENSMUST00000076383.7|Fbxw11|ENSMUSG00000020271.17|protein_coding	0	+	32642890	32742620	0	14	61,102,63,226,187,91,138,119,250,119,111,79,186,2287,	0,37326,65313,68897,77597,79180,88461,90625,92263,95487,96281,97312,99584,101655,	1	protein_coding	intron
chr11	33258515	33258516	m6AIP_abcam_peak_1136	0	-	chr11	33211794	33513746	ENSMUST00000102815.9|Ranbp17|ENSMUSG00000040594.19|protein_coding	0	-	33213401	33513619	0	28	1704,128,99,167,139,215,83,108,89,104,109,64,81,74,136,106,194,173,147,120,74,166,105,66,167,91,147,145,	0,5497,7376,31315,52841,54315,72113,77769,85547,90972,106444,106633,116649,117676,230008,240649,263092,266369,267348,269227,271211,274123,275848,279532,281456,288885,292887,301807,	1	protein_coding	intron
chr11	33270992	33270993	m6AIP_abcam_peak_1137	0	-	chr11	33211794	33513746	ENSMUST00000102815.9|Ranbp17|ENSMUSG00000040594.19|protein_coding	0	-	33213401	33513619	0	28	1704,128,99,167,139,215,83,108,89,104,109,64,81,74,136,106,194,173,147,120,74,166,105,66,167,91,147,145,	0,5497,7376,31315,52841,54315,72113,77769,85547,90972,106444,106633,116649,117676,230008,240649,263092,266369,267348,269227,271211,274123,275848,279532,281456,288885,292887,301807,	1	protein_coding	intron
chr11	33303203	33303204	m6AIP_abcam_peak_1138	0	-	chr11	33211794	33513746	ENSMUST00000102815.9|Ranbp17|ENSMUSG00000040594.19|protein_coding	0	-	33213401	33513619	0	28	1704,128,99,167,139,215,83,108,89,104,109,64,81,74,136,106,194,173,147,120,74,166,105,66,167,91,147,145,	0,5497,7376,31315,52841,54315,72113,77769,85547,90972,106444,106633,116649,117676,230008,240649,263092,266369,267348,269227,271211,274123,275848,279532,281456,288885,292887,301807,	1	protein_coding	intron
chr11	33331137	33331138	m6AIP_abcam_peak_1139	0	-	chr11	33211794	33513746	ENSMUST00000102815.9|Ranbp17|ENSMUSG00000040594.19|protein_coding	0	-	33213401	33513619	0	28	1704,128,99,167,139,215,83,108,89,104,109,64,81,74,136,106,194,173,147,120,74,166,105,66,167,91,147,145,	0,5497,7376,31315,52841,54315,72113,77769,85547,90972,106444,106633,116649,117676,230008,240649,263092,266369,267348,269227,271211,274123,275848,279532,281456,288885,292887,301807,	1	protein_coding	intron
chr11	33354678	33354679	m6AIP_abcam_peak_1140	0	-	chr11	33211794	33513746	ENSMUST00000102815.9|Ranbp17|ENSMUSG00000040594.19|protein_coding	0	-	33213401	33513619	0	28	1704,128,99,167,139,215,83,108,89,104,109,64,81,74,136,106,194,173,147,120,74,166,105,66,167,91,147,145,	0,5497,7376,31315,52841,54315,72113,77769,85547,90972,106444,106633,116649,117676,230008,240649,263092,266369,267348,269227,271211,274123,275848,279532,281456,288885,292887,301807,	1	protein_coding	intron
chr11	33356270	33356271	m6AIP_SySy_peak_909	0	-	chr11	33211794	33513746	ENSMUST00000102815.9|Ranbp17|ENSMUSG00000040594.19|protein_coding	0	-	33213401	33513619	0	28	1704,128,99,167,139,215,83,108,89,104,109,64,81,74,136,106,194,173,147,120,74,166,105,66,167,91,147,145,	0,5497,7376,31315,52841,54315,72113,77769,85547,90972,106444,106633,116649,117676,230008,240649,263092,266369,267348,269227,271211,274123,275848,279532,281456,288885,292887,301807,	1	protein_coding	intron
chr11	33364280	33364281	m6AIP_abcam_peak_1142	0	-	chr11	33211794	33513746	ENSMUST00000102815.9|Ranbp17|ENSMUSG00000040594.19|protein_coding	0	-	33213401	33513619	0	28	1704,128,99,167,139,215,83,108,89,104,109,64,81,74,136,106,194,173,147,120,74,166,105,66,167,91,147,145,	0,5497,7376,31315,52841,54315,72113,77769,85547,90972,106444,106633,116649,117676,230008,240649,263092,266369,267348,269227,271211,274123,275848,279532,281456,288885,292887,301807,	1	protein_coding	intron
chr11	33421116	33421117	m6AIP_SySy_peak_910	0	-	chr11	33211794	33513746	ENSMUST00000102815.9|Ranbp17|ENSMUSG00000040594.19|protein_coding	0	-	33213401	33513619	0	28	1704,128,99,167,139,215,83,108,89,104,109,64,81,74,136,106,194,173,147,120,74,166,105,66,167,91,147,145,	0,5497,7376,31315,52841,54315,72113,77769,85547,90972,106444,106633,116649,117676,230008,240649,263092,266369,267348,269227,271211,274123,275848,279532,281456,288885,292887,301807,	1	protein_coding	intron
chr11	33473901	33473902	m6AIP_abcam_peak_1144	0	-	chr11	33211794	33513746	ENSMUST00000102815.9|Ranbp17|ENSMUSG00000040594.19|protein_coding	0	-	33213401	33513619	0	28	1704,128,99,167,139,215,83,108,89,104,109,64,81,74,136,106,194,173,147,120,74,166,105,66,167,91,147,145,	0,5497,7376,31315,52841,54315,72113,77769,85547,90972,106444,106633,116649,117676,230008,240649,263092,266369,267348,269227,271211,274123,275848,279532,281456,288885,292887,301807,	1	protein_coding	intron
chr11	33484621	33484622	m6AIP_abcam_peak_1145a	0	-	chr11	33211794	33513746	ENSMUST00000102815.9|Ranbp17|ENSMUSG00000040594.19|protein_coding	0	-	33213401	33513619	0	28	1704,128,99,167,139,215,83,108,89,104,109,64,81,74,136,106,194,173,147,120,74,166,105,66,167,91,147,145,	0,5497,7376,31315,52841,54315,72113,77769,85547,90972,106444,106633,116649,117676,230008,240649,263092,266369,267348,269227,271211,274123,275848,279532,281456,288885,292887,301807,	1	protein_coding	intron
chr11	33484702	33484703	m6AIP_abcam_peak_1145b	0	-	chr11	33211794	33513746	ENSMUST00000102815.9|Ranbp17|ENSMUSG00000040594.19|protein_coding	0	-	33213401	33513619	0	28	1704,128,99,167,139,215,83,108,89,104,109,64,81,74,136,106,194,173,147,120,74,166,105,66,167,91,147,145,	0,5497,7376,31315,52841,54315,72113,77769,85547,90972,106444,106633,116649,117676,230008,240649,263092,266369,267348,269227,271211,274123,275848,279532,281456,288885,292887,301807,	1	protein_coding	intron
chr11	34830627	34830628	m6AIP_SySy_peak_915	0	-	chr11	34809189	34833641	ENSMUST00000093191.2|Spdl1|ENSMUSG00000069910.2|protein_coding	0	-	34809694	34830880	0	12	653,349,188,110,141,111,99,150,198,177,175,154,	0,4136,9933,10588,11700,12991,13184,13370,14140,16173,21535,24298,	1	protein_coding	intron
chr11	35895354	35895355	m6AIP_abcam_peak_1150a	0	-	chr11	35838399	35980527	ENSMUST00000018993.6|Wwc1|ENSMUSG00000018849.6|protein_coding	0	-	35839177	35980089	0	23	845,122,234,93,165,118,92,141,193,87,81,109,539,90,243,74,147,130,80,77,204,110,557,	0,1910,3354,5755,13794,14960,21696,23409,28835,30697,32074,32516,37214,38129,44848,49663,50860,53049,58976,60219,71776,76776,141571,	1	protein_coding	intron
chr11	35895518	35895519	m6AIP_abcam_peak_1150b	0	-	chr11	35838399	35980527	ENSMUST00000018993.6|Wwc1|ENSMUSG00000018849.6|protein_coding	0	-	35839177	35980089	0	23	845,122,234,93,165,118,92,141,193,87,81,109,539,90,243,74,147,130,80,77,204,110,557,	0,1910,3354,5755,13794,14960,21696,23409,28835,30697,32074,32516,37214,38129,44848,49663,50860,53049,58976,60219,71776,76776,141571,	1	protein_coding	intron
chr11	35968772	35968773	m6AIP_abcam_peak_1151	0	-	chr11	35838399	35980527	ENSMUST00000018993.6|Wwc1|ENSMUSG00000018849.6|protein_coding	0	-	35839177	35980089	0	23	845,122,234,93,165,118,92,141,193,87,81,109,539,90,243,74,147,130,80,77,204,110,557,	0,1910,3354,5755,13794,14960,21696,23409,28835,30697,32074,32516,37214,38129,44848,49663,50860,53049,58976,60219,71776,76776,141571,	1	protein_coding	intron
chr11	44530726	44530727	m6AIP_abcam_peak_1156	0	+	chr11	44518963	44565520	ENSMUST00000019333.9|Rnf145|ENSMUSG00000019189.13|protein_coding	0	+	44524959	44564285	0	11	311,216,109,92,236,176,141,183,148,357,1601,	0,5964,12312,23665,29800,32680,36174,38292,41008,42501,44956,	1	protein_coding	intron
chr11	45879353	45879354	m6AIP_abcam_peak_1158	0	+	chr11	45851963	45910625	ENSMUST00000109261.10|Clint1|ENSMUSG00000006169.20|protein_coding	0	+	45852151	45909287	0	12	229,105,97,109,165,178,247,70,75,287,205,1685,	0,31746,32368,34467,35422,38658,41907,43096,50247,54217,55876,56977,	1	protein_coding	intron
chr11	45879585	45879586	m6AIP_SySy_peak_925	0	+	chr11	45851963	45910625	ENSMUST00000109261.10|Clint1|ENSMUSG00000006169.20|protein_coding	0	+	45852151	45909287	0	12	229,105,97,109,165,178,247,70,75,287,205,1685,	0,31746,32368,34467,35422,38658,41907,43096,50247,54217,55876,56977,	1	protein_coding	intron
chr11	49709699	49709700	m6AIP_abcam_peak_1167a	0	-	chr11	49671502	49712723	ENSMUST00000145353.7|Cnot6|ENSMUSG00000020362.13|protein_coding	0	-	49675192	49702652	0	12	3903,203,231,155,155,158,69,105,86,187,114,370,	0,5797,8418,9638,10536,11622,13584,13745,15344,17662,31038,40851,	1	protein_coding	intron
chr11	49709867	49709868	m6AIP_abcam_peak_1167b	0	-	chr11	49671502	49712723	ENSMUST00000145353.7|Cnot6|ENSMUSG00000020362.13|protein_coding	0	-	49675192	49702652	0	12	3903,203,231,155,155,158,69,105,86,187,114,370,	0,5797,8418,9638,10536,11622,13584,13745,15344,17662,31038,40851,	1	protein_coding	intron
chr11	50271310	50271311	m6AIP_abcam_peak_1173	0	-	chr11	50255633	50292311	ENSMUST00000059458.4|Maml1|ENSMUSG00000050567.16|protein_coding	0	-	50257848	50292061	0	5	3195,97,234,1416,586,	0,5343,7616,9961,36092,	1	protein_coding	intron
chr11	50382521	50382522	m6AIP_abcam_peak_1176	0	+	chr11	50377768	50386528	ENSMUST00000077817.7|Hnrnph1|ENSMUSG00000007850.16|protein_coding	0	+	50378330	50385895	0	13	34,137,156,144,139,179,72,134,136,60,90,93,752,	0,522,1699,2052,3690,4768,5031,5159,5410,5911,6062,6875,8008,	1	protein_coding	intron
chr11	51635278	51635279	m6AIP_abcam_peak_1181	0	-	chr11	51623672	51635896	ENSMUST00000001081.9|Rmnd5b|ENSMUSG00000001054.9|protein_coding	0	-	51624082	51629614	0	10	474,155,103,166,167,101,141,146,186,307,	0,556,802,1996,3063,3326,3949,4207,5803,11917,	1	protein_coding	intron
chr11	53266069	53266070	m6AIP_abcam_peak_1188	0	-	chr11	53259813	53300457	ENSMUST00000020630.7|Hspa4|ENSMUSG00000020361.13|protein_coding	0	-	53261611	53300166	0	19	2002,162,120,108,126,153,96,182,134,107,152,77,245,134,100,123,141,58,398,	0,2450,3066,5220,6110,7152,8676,9874,11132,12200,12913,15329,20654,23715,24286,27039,29210,32443,40246,	1	protein_coding	intron
chr11	53297228	53297229	m6AIP_abcam_peak_1189	0	-	chr11	53259813	53300457	ENSMUST00000020630.7|Hspa4|ENSMUSG00000020361.13|protein_coding	0	-	53261611	53300166	0	19	2002,162,120,108,126,153,96,182,134,107,152,77,245,134,100,123,141,58,398,	0,2450,3066,5220,6110,7152,8676,9874,11132,12200,12913,15329,20654,23715,24286,27039,29210,32443,40246,	1	protein_coding	intron
chr11	53368216	53368217	m6AIP_abcam_peak_1191	0	+	chr11	53350832	53421830	ENSMUST00000060945.11|Aff4|ENSMUSG00000049470.13|protein_coding	0	+	53368663	53415515	0	21	297,127,780,45,87,37,46,55,38,163,918,89,247,95,64,137,72,94,44,221,6443,	0,17827,21445,24756,29753,38922,41938,45706,46999,47404,48756,51645,53523,55748,57047,57224,57566,58435,60083,61003,64555,	1	protein_coding	intron
chr11	54551129	54551130	m6AIP_abcam_peak_1198	0	+	chr11	54522889	54696979	ENSMUST00000101206.9|Rapgef6|ENSMUSG00000037533.20|protein_coding	0	+	54523049	54696105	0	29	229,71,57,84,70,144,132,178,137,159,153,165,108,204,109,241,158,241,384,212,124,24,221,189,135,229,503,303,900,	0,20689,23483,29900,38435,45463,87898,96996,99426,102971,103695,108302,111870,113122,116860,119821,126292,134356,137913,141113,145724,148765,153305,156349,161002,167287,168348,171380,173190,	1	protein_coding	intron
chr11	54573063	54573064	m6AIP_abcam_peak_1199	0	+	chr11	54522889	54696979	ENSMUST00000101206.9|Rapgef6|ENSMUSG00000037533.20|protein_coding	0	+	54523049	54696105	0	29	229,71,57,84,70,144,132,178,137,159,153,165,108,204,109,241,158,241,384,212,124,24,221,189,135,229,503,303,900,	0,20689,23483,29900,38435,45463,87898,96996,99426,102971,103695,108302,111870,113122,116860,119821,126292,134356,137913,141113,145724,148765,153305,156349,161002,167287,168348,171380,173190,	1	protein_coding	intron
chr11	54775810	54775811	m6AIP_abcam_peak_1201	0	-	chr11	54717455	54787675	ENSMUST00000064104.12|Cdc42se2|ENSMUSG00000052298.12|protein_coding	0	-	54720258	54740291	0	6	2269,115,102,313,154,116,	0,2787,6118,22782,38950,70104,	1	protein_coding	intron
chr11	54943880	54943881	m6AIP_abcam_peak_1202	0	-	chr11	54910786	54962917	ENSMUST00000102731.7|Tnip1|ENSMUSG00000020400.17|protein_coding	0	-	54911536	54940846	0	19	785,91,192,66,126,132,129,132,66,90,124,95,192,81,119,138,172,158,85,	0,4710,6009,6469,7013,7819,9974,13311,13589,15917,18308,19978,23202,25674,27160,28811,29924,45234,52046,	1	protein_coding	intron
chr11	55017609	55017610	m6AIP_abcam_peak_1203	0	-	chr11	54979107	55033445	ENSMUST00000108883.9|Anxa6|ENSMUSG00000018340.13|protein_coding	0	-	54979461	55021554	0	26	414,123,59,96,94,18,54,80,91,114,95,82,79,59,123,59,96,94,57,80,91,114,95,91,44,87,	0,2508,4190,5968,7014,7943,12283,13179,15176,15359,15777,17205,19427,20687,22103,24871,25559,26005,26677,28750,30002,31884,32595,34717,42429,54251,	1	protein_coding	intron
chr11	55173826	55173827	m6AIP_abcam_peak_1204a	0	-	chr11	55158469	55185077	ENSMUST00000039305.5|Slc36a2|ENSMUSG00000020264.5|protein_coding	0	-	55159343	55184959	0	10	1146,170,167,99,219,85,96,89,91,267,	0,4176,5763,10360,11384,16198,20855,22237,23075,26341,	1	protein_coding	intron
chr11	55173994	55173995	m6AIP_abcam_peak_1204b	0	-	chr11	55158469	55185077	ENSMUST00000039305.5|Slc36a2|ENSMUSG00000020264.5|protein_coding	0	-	55159343	55184959	0	10	1146,170,167,99,219,85,96,89,91,267,	0,4176,5763,10360,11384,16198,20855,22237,23075,26341,	1	protein_coding	intron
chr11	55487358	55487359	m6AIP_SySy_peak_967	0	+	chr11	55469684	55504838	ENSMUST00000018727.3|G3bp1|ENSMUSG00000018583.5|protein_coding	0	+	55485643	55499668	0	12	117,113,82,174,91,94,199,102,112,129,110,5380,	0,15941,17794,19334,22279,23763,25568,26459,27966,28228,28873,29774,	1	protein_coding	intron
chr11	58309806	58309807	m6AIP_abcam_peak_1211	0	+	chr11	58307068	58314613	ENSMUST00000153510.8|Zfp692|ENSMUSG00000037243.17|protein_coding	0	+	58307585	58314522	0	12	188,188,32,264,49,138,219,78,79,115,100,437,	0,505,904,1726,2323,2459,2885,3187,3349,4387,6897,7108,	1	protein_coding	intron
chr11	58311177	58311178	m6AIP_abcam_peak_1212	0	+	chr11	58307068	58314613	ENSMUST00000153510.8|Zfp692|ENSMUSG00000037243.17|protein_coding	0	+	58307585	58314522	0	12	188,188,32,264,49,138,219,78,79,115,100,437,	0,505,904,1726,2323,2459,2885,3187,3349,4387,6897,7108,	1	protein_coding	intron
chr11	60168580	60168581	m6AIP_abcam_peak_1224	0	+	chr11	60105012	60199195	ENSMUST00000064190.12|Rai1|ENSMUSG00000062115.15|protein_coding	0	+	60185111	60198045	0	6	382,130,5527,94,50,1165,	0,35228,80083,88926,92776,93018,	1	protein_coding	intron
chr11	60214956	60214957	m6AIP_abcam_peak_1228	0	-	chr11	60199088	60220604	ENSMUST00000020846.7|Srebf1|ENSMUSG00000020538.15|protein_coding	0	-	60199921	60220543	0	19	1063,112,201,166,133,110,103,169,167,262,179,196,215,112,222,138,179,420,152,	0,1337,1546,2157,2491,2707,3070,3673,4010,4257,4710,4982,5298,6033,6767,7084,7306,7749,21364,	1	protein_coding	intron
chr11	60539393	60539394	m6AIP_SySy_peak_998	0	+	chr11	60537977	60558512	ENSMUST00000044250.3|Alkbh5|ENSMUSG00000042650.3|protein_coding	0	+	60538422	60554415	0	4	1218,81,156,4275,	0,9710,15736,16260,	1	protein_coding	intron
chr11	60939297	60939298	m6AIP_abcam_peak_1239	0	+	chr11	60932032	60952811	ENSMUST00000019076.9|Map2k3|ENSMUSG00000018932.9|protein_coding	0	+	60932222	60951847	0	12	239,67,49,114,120,117,52,128,78,140,46,1048,	0,9847,10272,11118,11454,12632,13478,14611,15078,17888,19125,19731,	1	protein_coding	intron
chr11	60951540	60951541	m6AIP_abcam_peak_1240	0	+	chr11	60932032	60952811	ENSMUST00000019076.9|Map2k3|ENSMUSG00000018932.9|protein_coding	0	+	60932222	60951847	0	12	239,67,49,114,120,117,52,128,78,140,46,1048,	0,9847,10272,11118,11454,12632,13478,14611,15078,17888,19125,19731,	1	protein_coding	intron
chr11	61493371	61493372	m6AIP_abcam_peak_1245	0	-	chr11	61488811	61494296	ENSMUST00000079080.12|Mapk7|ENSMUSG00000001034.17|protein_coding	0	-	61489116	61493878	0	7	459,134,656,1079,166,308,217,	0,552,1037,1796,4092,4835,5268,	1	protein_coding	intron
chr11	61534877	61534878	m6AIP_abcam_peak_1247	0	-	chr11	61517249	61579687	ENSMUST00000179936.7|Epn2|ENSMUSG00000001036.17|protein_coding	0	-	61519417	61546744	0	11	2458,216,87,165,175,111,113,171,762,73,121,	0,4409,5156,5779,15268,16321,18021,26908,28900,48572,62317,	1	protein_coding	intron
chr11	61570351	61570352	m6AIP_abcam_peak_1249	0	-	chr11	61517249	61579687	ENSMUST00000179936.7|Epn2|ENSMUSG00000001036.17|protein_coding	0	-	61519417	61546744	0	11	2458,216,87,165,175,111,113,171,762,73,121,	0,4409,5156,5779,15268,16321,18021,26908,28900,48572,62317,	1	protein_coding	intron
chr11	61571583	61571584	m6AIP_abcam_peak_1250	0	-	chr11	61517249	61579687	ENSMUST00000179936.7|Epn2|ENSMUSG00000001036.17|protein_coding	0	-	61519417	61546744	0	11	2458,216,87,165,175,111,113,171,762,73,121,	0,4409,5156,5779,15268,16321,18021,26908,28900,48572,62317,	1	protein_coding	intron
chr11	61918348	61918349	m6AIP_abcam_peak_1252	0	-	chr11	61871306	61930252	ENSMUST00000102650.9|Akap10|ENSMUSG00000047804.15|protein_coding	0	-	61873015	61930076	0	15	1715,96,53,83,110,174,145,137,124,85,99,558,183,48,264,	0,6000,6667,15393,18931,22073,25341,29003,32600,33468,38541,43717,44777,51475,58682,	1	protein_coding	intron
chr11	62286905	62286906	m6AIP_abcam_peak_1255a	0	+	chr11	62281483	62316426	ENSMUST00000050646.12|Ttc19|ENSMUSG00000042298.18|protein_coding	0	+	62281512	62314143	0	10	210,104,111,39,57,62,95,152,163,2417,	0,301,2113,2647,3519,4340,10640,27558,31532,32526,	1	protein_coding	intron
chr11	62287077	62287078	m6AIP_abcam_peak_1255b	0	+	chr11	62281483	62316426	ENSMUST00000050646.12|Ttc19|ENSMUSG00000042298.18|protein_coding	0	+	62281512	62314143	0	10	210,104,111,39,57,62,95,152,163,2417,	0,301,2113,2647,3519,4340,10640,27558,31532,32526,	1	protein_coding	intron
chr11	62336232	62336233	m6AIP_abcam_peak_1257	0	-	chr11	62316425	62457332	ENSMUST00000018645.12|Ncor1|ENSMUSG00000018501.17|protein_coding	0	-	62317842	62438445	0	46	1605,177,222,54,143,144,212,164,129,494,166,150,150,207,222,355,257,84,141,169,101,102,118,161,196,130,547,127,140,63,215,125,102,55,179,91,173,67,53,57,114,183,193,137,178,185,	0,2940,4570,4966,9061,10680,13015,13550,14370,17237,18070,21119,21673,22433,23982,26571,28206,28809,32927,34952,36808,37945,38145,42429,50538,52868,56650,60209,62089,64982,66735,68292,73265,74553,76079,78712,81839,84775,87373,87984,94394,103172,106449,117137,121912,140722,	1	protein_coding	intron
chr11	62341581	62341582	m6AIP_abcam_peak_1258	0	-	chr11	62316425	62457332	ENSMUST00000018645.12|Ncor1|ENSMUSG00000018501.17|protein_coding	0	-	62317842	62438445	0	46	1605,177,222,54,143,144,212,164,129,494,166,150,150,207,222,355,257,84,141,169,101,102,118,161,196,130,547,127,140,63,215,125,102,55,179,91,173,67,53,57,114,183,193,137,178,185,	0,2940,4570,4966,9061,10680,13015,13550,14370,17237,18070,21119,21673,22433,23982,26571,28206,28809,32927,34952,36808,37945,38145,42429,50538,52868,56650,60209,62089,64982,66735,68292,73265,74553,76079,78712,81839,84775,87373,87984,94394,103172,106449,117137,121912,140722,	1	protein_coding	intron
chr11	62409069	62409070	m6AIP_abcam_peak_1261	0	-	chr11	62316425	62457332	ENSMUST00000018645.12|Ncor1|ENSMUSG00000018501.17|protein_coding	0	-	62317842	62438445	0	46	1605,177,222,54,143,144,212,164,129,494,166,150,150,207,222,355,257,84,141,169,101,102,118,161,196,130,547,127,140,63,215,125,102,55,179,91,173,67,53,57,114,183,193,137,178,185,	0,2940,4570,4966,9061,10680,13015,13550,14370,17237,18070,21119,21673,22433,23982,26571,28206,28809,32927,34952,36808,37945,38145,42429,50538,52868,56650,60209,62089,64982,66735,68292,73265,74553,76079,78712,81839,84775,87373,87984,94394,103172,106449,117137,121912,140722,	1	protein_coding	intron
chr11	65037659	65037660	m6AIP_abcam_peak_1262	0	-	chr11	65002039	65162904	ENSMUST00000093002.11|Arhgap44|ENSMUSG00000033389.16|protein_coding	0	-	65003310	65162638	0	21	1411,378,158,228,18,181,92,114,81,82,112,128,82,69,118,77,112,77,105,40,319,	0,6023,7842,9831,10867,19901,21086,22151,24764,29611,30044,36576,37111,39402,51059,55257,57784,65040,72397,73131,160546,	1	protein_coding	intron
chr11	65066008	65066009	m6AIP_abcam_peak_1263	0	-	chr11	65002039	65162904	ENSMUST00000093002.11|Arhgap44|ENSMUSG00000033389.16|protein_coding	0	-	65003310	65162638	0	21	1411,378,158,228,18,181,92,114,81,82,112,128,82,69,118,77,112,77,105,40,319,	0,6023,7842,9831,10867,19901,21086,22151,24764,29611,30044,36576,37111,39402,51059,55257,57784,65040,72397,73131,160546,	1	protein_coding	intron
chr11	65130408	65130409	m6AIP_SySy_peak_1033	0	-	chr11	65002039	65162904	ENSMUST00000093002.11|Arhgap44|ENSMUSG00000033389.16|protein_coding	0	-	65003310	65162638	0	21	1411,378,158,228,18,181,92,114,81,82,112,128,82,69,118,77,112,77,105,40,319,	0,6023,7842,9831,10867,19901,21086,22151,24764,29611,30044,36576,37111,39402,51059,55257,57784,65040,72397,73131,160546,	1	protein_coding	intron
chr11	65142375	65142376	m6AIP_abcam_peak_1264	0	-	chr11	65002039	65162904	ENSMUST00000093002.11|Arhgap44|ENSMUSG00000033389.16|protein_coding	0	-	65003310	65162638	0	21	1411,378,158,228,18,181,92,114,81,82,112,128,82,69,118,77,112,77,105,40,319,	0,6023,7842,9831,10867,19901,21086,22151,24764,29611,30044,36576,37111,39402,51059,55257,57784,65040,72397,73131,160546,	1	protein_coding	intron
chr11	67050538	67050539	m6AIP_abcam_peak_1268	0	-	chr11	67038040	67052570	ENSMUST00000116363.1|Adprm|ENSMUSG00000020910.16|protein_coding	0	-	67038140	67042081	0	5	405,117,627,98,36,	0,2178,3440,13640,14494,	1	protein_coding	intron
chr11	68055832	68055833	m6AIP_abcam_peak_1270	0	+	chr11	67966192	68207148	ENSMUST00000021285.13|Stx8|ENSMUSG00000020903.13|protein_coding	0	+	67966500	68203773	0	8	325,100,95,111,125,93,102,3443,	0,3579,7040,18370,45122,54713,143084,237513,	1	protein_coding	intron
chr11	68270463	68270464	m6AIP_abcam_peak_1271	0	-	chr11	68269557	68270879	ENSMUST00000151817.1|Gm12305|ENSMUSG00000084993.1|lncRNA	0	-	68270879	68270879	0	2	70,337,	0,985,	1	ncRNA	intron
chr11	68270463	68270464	m6AIP_abcam_peak_1271	0	-	chr11	68209363	68400823	ENSMUST00000108674.8|Ntn1|ENSMUSG00000020902.12|protein_coding	0	-	68213005	68386120	0	8	3971,75,54,150,189,1082,258,95,	0,17172,48091,51133,68059,175739,191021,191365,	1	protein_coding	intron
chr11	68278103	68278104	m6AIP_abcam_peak_1272	0	-	chr11	68209363	68400823	ENSMUST00000108674.8|Ntn1|ENSMUSG00000020902.12|protein_coding	0	-	68213005	68386120	0	8	3971,75,54,150,189,1082,258,95,	0,17172,48091,51133,68059,175739,191021,191365,	1	protein_coding	intron
chr11	68333498	68333499	m6AIP_abcam_peak_1273	0	-	chr11	68209363	68400823	ENSMUST00000108674.8|Ntn1|ENSMUSG00000020902.12|protein_coding	0	-	68213005	68386120	0	8	3971,75,54,150,189,1082,258,95,	0,17172,48091,51133,68059,175739,191021,191365,	1	protein_coding	intron
chr11	68338748	68338749	m6AIP_abcam_peak_1274a	0	-	chr11	68209363	68400823	ENSMUST00000108674.8|Ntn1|ENSMUSG00000020902.12|protein_coding	0	-	68213005	68386120	0	8	3971,75,54,150,189,1082,258,95,	0,17172,48091,51133,68059,175739,191021,191365,	1	protein_coding	intron
chr11	68338810	68338811	m6AIP_abcam_peak_1274b	0	-	chr11	68209363	68400823	ENSMUST00000108674.8|Ntn1|ENSMUSG00000020902.12|protein_coding	0	-	68213005	68386120	0	8	3971,75,54,150,189,1082,258,95,	0,17172,48091,51133,68059,175739,191021,191365,	1	protein_coding	intron
chr11	68352423	68352424	m6AIP_abcam_peak_1275	0	-	chr11	68209363	68400823	ENSMUST00000108674.8|Ntn1|ENSMUSG00000020902.12|protein_coding	0	-	68213005	68386120	0	8	3971,75,54,150,189,1082,258,95,	0,17172,48091,51133,68059,175739,191021,191365,	1	protein_coding	intron
chr11	68361248	68361249	m6AIP_abcam_peak_1276	0	-	chr11	68209363	68400823	ENSMUST00000108674.8|Ntn1|ENSMUSG00000020902.12|protein_coding	0	-	68213005	68386120	0	8	3971,75,54,150,189,1082,258,95,	0,17172,48091,51133,68059,175739,191021,191365,	1	protein_coding	intron
chr11	68791850	68791851	m6AIP_abcam_peak_1278	0	+	chr11	68692315	68816624	ENSMUST00000092984.5|Myh10|ENSMUSG00000020900.15|protein_coding	0	+	68692479	68815071	0	41	244,376,157,28,103,93,64,99,144,96,119,153,174,174,115,194,122,70,161,109,132,207,138,124,172,213,145,207,105,153,249,213,213,162,129,89,124,209,109,173,1698,	0,6894,29004,42072,53001,59626,67430,68337,70195,70522,71920,72725,75883,78568,79556,90790,91067,92611,92880,93302,93509,95022,97789,98301,99547,100740,105016,105934,108499,109261,109792,110524,112311,114809,116477,117844,119285,119481,120653,122066,122611,	1	protein_coding	intron
chr11	68802105	68802106	m6AIP_abcam_peak_1279	0	+	chr11	68692315	68816624	ENSMUST00000092984.5|Myh10|ENSMUSG00000020900.15|protein_coding	0	+	68692479	68815071	0	41	244,376,157,28,103,93,64,99,144,96,119,153,174,174,115,194,122,70,161,109,132,207,138,124,172,213,145,207,105,153,249,213,213,162,129,89,124,209,109,173,1698,	0,6894,29004,42072,53001,59626,67430,68337,70195,70522,71920,72725,75883,78568,79556,90790,91067,92611,92880,93302,93509,95022,97789,98301,99547,100740,105016,105934,108499,109261,109792,110524,112311,114809,116477,117844,119285,119481,120653,122066,122611,	1	protein_coding	intron
chr11	69315146	69315147	m6AIP_abcam_peak_1281	0	-	chr11	69299486	69323775	ENSMUST00000092973.5|Cntrob|ENSMUSG00000032782.19|protein_coding	0	-	69299870	69322962	0	19	504,73,115,171,64,143,259,163,126,134,147,237,99,117,117,157,64,85,1086,	0,756,3365,3607,4771,6000,8456,9861,10491,11848,15224,15703,19459,19866,20371,21331,21869,22362,23203,	1	protein_coding	intron
chr11	69412083	69412084	m6AIP_abcam_peak_1284	0	-	chr11	69398507	69413675	ENSMUST00000094077.4|Kdm6b|ENSMUSG00000018476.7|protein_coding	0	-	69399825	69408162	0	23	1342,171,127,142,188,115,149,72,65,206,106,127,2168,351,204,162,93,220,99,142,144,118,143,	0,1432,1688,2199,2485,2755,3007,3251,3409,3568,5070,5282,5498,7751,8189,8476,8728,8917,9233,9518,9750,10156,15025,	1	protein_coding	intron
chr11	69566711	69566712	m6AIP_abcam_peak_1285	0	-	chr11	69561758	69579324	ENSMUST00000048139.11|Wrap53|ENSMUSG00000041346.11|protein_coding	0	-	69561778	69579052	0	10	261,138,104,209,133,91,89,112,99,655,	0,363,635,890,1545,1788,2100,15867,16688,16911,	1	protein_coding	intron
chr11	69574774	69574775	m6AIP_abcam_peak_1286	0	-	chr11	69561758	69579324	ENSMUST00000048139.11|Wrap53|ENSMUSG00000041346.11|protein_coding	0	-	69561778	69579052	0	10	261,138,104,209,133,91,89,112,99,655,	0,363,635,890,1545,1788,2100,15867,16688,16911,	1	protein_coding	intron
chr11	69604569	69604570	m6AIP_SySy_peak_1048	0	-	chr11	69599735	69605829	ENSMUST00000047889.12|Atp1b2|ENSMUSG00000041329.13|protein_coding	0	-	69601247	69605372	0	7	1677,99,57,206,105,129,569,	0,1789,2689,2964,3271,3689,5525,	1	protein_coding	intron
chr11	69685708	69685709	m6AIP_abcam_peak_1289	0	+	chr11	69684328	69691141	ENSMUST00000140371.7|Tnfsf13os|ENSMUSG00000085890.7|lncRNA	0	+	69691141	69691141	0	3	345,79,392,	0,4031,6421,	1	ncRNA	intron
chr11	69686676	69686677	m6AIP_abcam_peak_1290a	0	+	chr11	69684328	69691141	ENSMUST00000140371.7|Tnfsf13os|ENSMUSG00000085890.7|lncRNA	0	+	69691141	69691141	0	3	345,79,392,	0,4031,6421,	1	ncRNA	intron
chr11	69686864	69686865	m6AIP_abcam_peak_1290b	0	+	chr11	69684328	69691141	ENSMUST00000140371.7|Tnfsf13os|ENSMUSG00000085890.7|lncRNA	0	+	69691141	69691141	0	3	345,79,392,	0,4031,6421,	1	ncRNA	intron
chr11	69836570	69836571	m6AIP_abcam_peak_1293	0	-	chr11	69823121	69837784	ENSMUST00000108634.8|Nlgn2|ENSMUSG00000051790.15|protein_coding	0	-	69825202	69834438	0	8	2958,597,193,186,150,51,696,737,	0,3622,4594,4896,5243,7441,10860,13926,	1	protein_coding	intron
chr11	69891196	69891197	m6AIP_abcam_peak_1294	0	-	chr11	69881566	69895539	ENSMUST00000001631.6|Acap1|ENSMUSG00000001588.12|protein_coding	0	-	69881624	69895338	0	22	159,50,111,110,173,170,95,70,212,124,101,52,110,75,96,45,184,59,54,120,58,254,	0,415,815,1018,2017,2755,3019,3229,3826,4126,5401,5589,7670,7869,8051,8253,8432,8867,9022,9297,13033,13719,	1	protein_coding	intron
chr11	69902669	69902670	m6AIP_abcam_peak_1295	0	+	chr11	69901890	69913820	ENSMUST00000061837.10|Neurl4|ENSMUSG00000047284.14|protein_coding	0	+	69901897	69913331	0	29	295,445,66,299,112,89,73,265,182,86,163,199,77,79,176,132,146,225,99,162,165,159,180,88,108,145,113,166,694,	0,1117,1763,1974,2442,2643,3640,3830,4335,4627,4835,5093,5373,5533,5946,6205,6568,6787,7103,7326,7657,8370,8844,9135,9327,9553,9851,10038,11236,	1	protein_coding	intron
chr11	70403538	70403539	m6AIP_abcam_peak_1305a	0	-	chr11	70392882	70410028	ENSMUST00000019065.9|Pelp1|ENSMUSG00000018921.11|protein_coding	0	-	70392929	70410012	0	17	140,1431,207,56,160,148,117,89,88,130,151,60,72,150,106,65,265,	0,879,2419,2777,3403,3673,3935,4132,4567,4760,5183,5598,8767,9034,12744,13374,16881,	1	protein_coding	intron
chr11	70403697	70403698	m6AIP_abcam_peak_1305b	0	-	chr11	70392882	70410028	ENSMUST00000019065.9|Pelp1|ENSMUSG00000018921.11|protein_coding	0	-	70392929	70410012	0	17	140,1431,207,56,160,148,117,89,88,130,151,60,72,150,106,65,265,	0,879,2419,2777,3403,3673,3935,4132,4567,4760,5183,5598,8767,9034,12744,13374,16881,	1	protein_coding	intron
chr11	70403849	70403850	m6AIP_abcam_peak_1305c	0	-	chr11	70392882	70410028	ENSMUST00000019065.9|Pelp1|ENSMUSG00000018921.11|protein_coding	0	-	70392929	70410012	0	17	140,1431,207,56,160,148,117,89,88,130,151,60,72,150,106,65,265,	0,879,2419,2777,3403,3673,3935,4132,4567,4760,5183,5598,8767,9034,12744,13374,16881,	1	protein_coding	intron
chr11	70409187	70409188	m6AIP_abcam_peak_1306a	0	-	chr11	70392882	70410028	ENSMUST00000019065.9|Pelp1|ENSMUSG00000018921.11|protein_coding	0	-	70392929	70410012	0	17	140,1431,207,56,160,148,117,89,88,130,151,60,72,150,106,65,265,	0,879,2419,2777,3403,3673,3935,4132,4567,4760,5183,5598,8767,9034,12744,13374,16881,	1	protein_coding	intron
chr11	70409281	70409282	m6AIP_abcam_peak_1306b	0	-	chr11	70392882	70410028	ENSMUST00000019065.9|Pelp1|ENSMUSG00000018921.11|protein_coding	0	-	70392929	70410012	0	17	140,1431,207,56,160,148,117,89,88,130,151,60,72,150,106,65,265,	0,879,2419,2777,3403,3673,3935,4132,4567,4760,5183,5598,8767,9034,12744,13374,16881,	1	protein_coding	intron
chr11	70943324	70943325	m6AIP_SySy_peak_1071	0	-	chr11	70943081	70969962	ENSMUST00000035283.10|Nup88|ENSMUSG00000040667.11|protein_coding	0	-	70943258	70969951	0	17	241,119,127,99,66,141,159,102,91,99,148,187,174,87,126,170,314,	0,797,1030,1400,1591,1763,2121,4620,7064,8178,11419,13054,15184,18500,22625,24766,26567,	1	protein_coding	intron
chr11	70949436	70949437	m6AIP_abcam_peak_1314	0	-	chr11	70943081	70969962	ENSMUST00000035283.10|Nup88|ENSMUSG00000040667.11|protein_coding	0	-	70943258	70969951	0	17	241,119,127,99,66,141,159,102,91,99,148,187,174,87,126,170,314,	0,797,1030,1400,1591,1763,2121,4620,7064,8178,11419,13054,15184,18500,22625,24766,26567,	1	protein_coding	intron
chr11	71024286	71024287	m6AIP_abcam_peak_1318	0	+	chr11	71019610	71027371	ENSMUST00000048807.11|Mis12|ENSMUSG00000040599.13|protein_coding	0	+	71025142	71025763	0	3	579,162,2262,	0,4939,5499,	1	protein_coding	intron
chr11	72161633	72161634	m6AIP_abcam_peak_1320	0	-	chr11	72154096	72207026	ENSMUST00000204457.2|Gm43951|ENSMUSG00000107877.2|protein_coding	0	-	72203951	72206840	0	19	1342,225,121,82,186,87,79,90,90,120,167,224,211,216,63,107,601,143,3833,	0,4695,5303,11420,12541,14619,15684,21106,21390,22564,24308,26306,35451,37322,40463,41686,44266,48315,49097,	1	protein_coding	intron
chr11	72161633	72161634	m6AIP_abcam_peak_1320	0	-	chr11	72154096	72207431	ENSMUST00000238653.1|4933427D14Rik|ENSMUSG00000020807.15|protein_coding	0	-	72155320	72202504	0	19	1342,225,121,82,186,87,79,90,90,120,167,224,211,216,63,107,601,143,236,	0,4695,5303,11420,12541,14619,15684,21106,21390,22564,24308,26306,35451,37322,40463,41686,44266,48315,53099,	1	protein_coding	intron
chr11	72635741	72635742	m6AIP_abcam_peak_1322	0	+	chr11	72607282	72686481	ENSMUST00000021148.12|Ube2g1|ENSMUSG00000020794.13|protein_coding	0	+	72607589	72679455	0	6	353,103,98,179,124,2958,	0,55788,65677,70422,72086,76241,	1	protein_coding	intron
chr11	72644595	72644596	m6AIP_abcam_peak_1323a	0	+	chr11	72607282	72686481	ENSMUST00000021148.12|Ube2g1|ENSMUSG00000020794.13|protein_coding	0	+	72607589	72679455	0	6	353,103,98,179,124,2958,	0,55788,65677,70422,72086,76241,	1	protein_coding	intron
chr11	72644765	72644766	m6AIP_abcam_peak_1323b	0	+	chr11	72607282	72686481	ENSMUST00000021148.12|Ube2g1|ENSMUSG00000020794.13|protein_coding	0	+	72607589	72679455	0	6	353,103,98,179,124,2958,	0,55788,65677,70422,72086,76241,	1	protein_coding	intron
chr11	72724514	72724515	m6AIP_abcam_peak_1324	0	+	chr11	72690005	72772146	ENSMUST00000155998.1|Ankfy1|ENSMUSG00000020790.14|protein_coding	0	+	72690024	72767645	0	25	29,193,119,136,124,150,166,205,69,200,98,229,99,154,169,119,157,201,177,148,91,125,147,91,4634,	0,22151,24359,32622,38755,40466,42242,48246,49983,50396,56850,59294,60074,60395,62059,63594,64331,65684,67287,68447,69910,70234,71357,74771,77507,	1	protein_coding	intron
chr11	74777770	74777771	m6AIP_abcam_peak_1334a	0	+	chr11	74770829	74817894	ENSMUST00000010698.12|Mettl16|ENSMUSG00000010554.14|protein_coding	0	+	74773521	74817758	0	11	155,128,200,141,116,143,120,70,90,174,736,	0,2692,13228,16725,21373,25152,32063,33001,34423,46040,46329,	1	protein_coding	intron
chr11	74777912	74777913	m6AIP_abcam_peak_1334b	0	+	chr11	74770829	74817894	ENSMUST00000010698.12|Mettl16|ENSMUSG00000010554.14|protein_coding	0	+	74773521	74817758	0	11	155,128,200,141,116,143,120,70,90,174,736,	0,2692,13228,16725,21373,25152,32063,33001,34423,46040,46329,	1	protein_coding	intron
chr11	74839394	74839395	m6AIP_abcam_peak_1335	0	+	chr11	74830919	74845725	ENSMUST00000000291.8|Mnt|ENSMUSG00000000282.12|protein_coding	0	+	74831328	74843320	0	6	482,586,42,112,193,3175,	0,5443,6511,6692,11241,11631,	1	protein_coding	intron
chr11	75091574	75091575	m6AIP_abcam_peak_1342	0	+	chr11	74925822	75164448	ENSMUST00000045281.12|Smg6|ENSMUSG00000038290.15|protein_coding	0	+	74925915	75162950	0	19	181,1756,193,111,107,79,111,213,62,146,117,169,202,177,147,154,212,82,1629,	0,3170,5754,6518,9172,9536,19699,20184,56029,64247,112790,116045,127939,213370,216934,230338,233353,234002,236997,	1	protein_coding	intron
chr11	75366347	75366348	m6AIP_abcam_peak_1343	0	+	chr11	75348432	75405705	ENSMUST00000044530.2|Smyd4|ENSMUSG00000018809.2|protein_coding	0	+	75349680	75404919	0	11	319,146,145,90,1156,183,164,133,117,124,940,	0,1236,33817,38978,41639,51168,51849,53685,54676,54984,56333,	1	protein_coding	intron
chr11	75588762	75588763	m6AIP_abcam_peak_1347	0	+	chr11	75588107	75628778	ENSMUST00000179521.7|Pitpna|ENSMUSG00000017781.17|protein_coding	0	+	75588332	75625509	0	12	245,31,149,92,11,75,84,78,111,123,66,2662,	0,4081,10072,15281,15617,20997,24112,31132,31348,32146,37357,38009,	1	protein_coding	intron
chr11	75589322	75589323	m6AIP_abcam_peak_1348	0	+	chr11	75588107	75628778	ENSMUST00000179521.7|Pitpna|ENSMUSG00000017781.17|protein_coding	0	+	75588332	75625509	0	12	245,31,149,92,11,75,84,78,111,123,66,2662,	0,4081,10072,15281,15617,20997,24112,31132,31348,32146,37357,38009,	1	protein_coding	intron
chr11	75753566	75753567	m6AIP_abcam_peak_1352a	0	+	chr11	75732868	75765845	ENSMUST00000067664.9|Ywhae|ENSMUSG00000020849.13|protein_coding	0	+	75733027	75764672	0	6	223,200,107,207,137,1226,	0,19012,22705,23948,26423,31751,	1	protein_coding	intron
chr11	75753695	75753696	m6AIP_abcam_peak_1352b	0	+	chr11	75732868	75765845	ENSMUST00000067664.9|Ywhae|ENSMUSG00000020849.13|protein_coding	0	+	75733027	75764672	0	6	223,200,107,207,137,1226,	0,19012,22705,23948,26423,31751,	1	protein_coding	intron
chr11	75753804	75753805	m6AIP_abcam_peak_1352c	0	+	chr11	75732868	75765845	ENSMUST00000067664.9|Ywhae|ENSMUSG00000020849.13|protein_coding	0	+	75733027	75764672	0	6	223,200,107,207,137,1226,	0,19012,22705,23948,26423,31751,	1	protein_coding	intron
chr11	76466423	76466424	m6AIP_abcam_peak_1355	0	-	chr11	76416733	76623558	ENSMUST00000238684.1|Abr|ENSMUSG00000017631.19|protein_coding	0	-	76419103	76623215	0	23	2460,148,106,135,140,110,60,132,98,75,105,76,123,166,122,141,53,61,108,186,99,185,1382,	0,3001,5419,6314,7300,8180,8533,35119,35597,37782,38875,39427,39866,42447,44559,46794,47504,51982,55755,62261,69704,92154,205443,	1	protein_coding	intron
chr11	76979422	76979423	m6AIP_abcam_peak_1356	0	+	chr11	76945503	76987379	ENSMUST00000021197.9|Blmh|ENSMUSG00000020840.10|protein_coding	0	+	76945880	76986627	0	12	390,198,110,142,89,93,156,159,68,118,70,904,	0,738,4456,5540,6997,9006,20311,21228,21490,23099,26405,40972,	1	protein_coding	intron
chr11	77538341	77538342	m6AIP_SySy_peak_1119	0	-	chr11	77529161	77607815	ENSMUST00000058496.7|Taok1|ENSMUSG00000017291.13|protein_coding	0	-	77537866	77585404	0	20	9167,183,213,240,204,129,237,135,204,168,82,94,92,114,97,46,102,72,222,608,	0,10892,12463,16127,20110,21710,24511,26402,30580,31092,34502,36584,42445,44534,46411,48161,49564,50612,56111,78046,	1	protein_coding	intron
chr11	77606999	77607000	m6AIP_abcam_peak_1361	0	-	chr11	77529161	77607815	ENSMUST00000058496.7|Taok1|ENSMUSG00000017291.13|protein_coding	0	-	77537866	77585404	0	20	9167,183,213,240,204,129,237,135,204,168,82,94,92,114,97,46,102,72,222,608,	0,10892,12463,16127,20110,21710,24511,26402,30580,31092,34502,36584,42445,44534,46411,48161,49564,50612,56111,78046,	1	protein_coding	intron
chr11	77709678	77709679	m6AIP_SySy_peak_1123	0	+	chr11	77686171	77741921	ENSMUST00000181023.1|Nufip2|ENSMUSG00000037857.16|protein_coding	0	+	77686227	77741792	0	4	336,1713,33,236,	0,5370,19337,55514,	1	protein_coding	intron
chr11	77709915	77709916	m6AIP_SySy_peak_1124	0	+	chr11	77686171	77741921	ENSMUST00000181023.1|Nufip2|ENSMUSG00000037857.16|protein_coding	0	+	77686227	77741792	0	4	336,1713,33,236,	0,5370,19337,55514,	1	protein_coding	intron
chr11	77778380	77778381	m6AIP_SySy_peak_1126c	0	+	chr11	77777292	77865142	ENSMUST00000168348.7|Myo18a|ENSMUSG00000000631.20|protein_coding	0	+	77777315	77864835	0	41	1022,144,88,107,177,214,143,101,64,145,12,171,91,193,81,142,160,187,244,110,66,129,144,90,120,112,128,155,124,201,111,105,147,114,117,84,138,186,140,123,452,	0,38563,40326,40606,40809,41288,41618,42684,43505,43749,45370,45983,46469,46800,47810,50243,50498,51884,52327,55101,59124,63388,64155,64626,64855,65164,65811,66224,68103,68315,69079,69598,69999,70632,72077,72929,73453,75924,76459,80430,87398,	1	protein_coding	intron
chr11	77837697	77837698	m6AIP_abcam_peak_1368	0	+	chr11	77777292	77865142	ENSMUST00000168348.7|Myo18a|ENSMUSG00000000631.20|protein_coding	0	+	77777315	77864835	0	41	1022,144,88,107,177,214,143,101,64,145,12,171,91,193,81,142,160,187,244,110,66,129,144,90,120,112,128,155,124,201,111,105,147,114,117,84,138,186,140,123,452,	0,38563,40326,40606,40809,41288,41618,42684,43505,43749,45370,45983,46469,46800,47810,50243,50498,51884,52327,55101,59124,63388,64155,64626,64855,65164,65811,66224,68103,68315,69079,69598,69999,70632,72077,72929,73453,75924,76459,80430,87398,	1	protein_coding	intron
chr11	77846887	77846888	m6AIP_abcam_peak_1370	0	+	chr11	77777292	77865142	ENSMUST00000168348.7|Myo18a|ENSMUSG00000000631.20|protein_coding	0	+	77777315	77864835	0	41	1022,144,88,107,177,214,143,101,64,145,12,171,91,193,81,142,160,187,244,110,66,129,144,90,120,112,128,155,124,201,111,105,147,114,117,84,138,186,140,123,452,	0,38563,40326,40606,40809,41288,41618,42684,43505,43749,45370,45983,46469,46800,47810,50243,50498,51884,52327,55101,59124,63388,64155,64626,64855,65164,65811,66224,68103,68315,69079,69598,69999,70632,72077,72929,73453,75924,76459,80430,87398,	1	protein_coding	intron
chr11	77859211	77859212	m6AIP_SySy_peak_1127	0	+	chr11	77777292	77865142	ENSMUST00000168348.7|Myo18a|ENSMUSG00000000631.20|protein_coding	0	+	77777315	77864835	0	41	1022,144,88,107,177,214,143,101,64,145,12,171,91,193,81,142,160,187,244,110,66,129,144,90,120,112,128,155,124,201,111,105,147,114,117,84,138,186,140,123,452,	0,38563,40326,40606,40809,41288,41618,42684,43505,43749,45370,45983,46469,46800,47810,50243,50498,51884,52327,55101,59124,63388,64155,64626,64855,65164,65811,66224,68103,68315,69079,69598,69999,70632,72077,72929,73453,75924,76459,80430,87398,	1	protein_coding	intron
chr11	78278086	78278087	m6AIP_abcam_peak_1386	0	+	chr11	78261751	78290623	ENSMUST00000010421.6|2610507B11Rik|ENSMUSG00000010277.7|protein_coding	0	+	78261849	78289983	0	39	166,130,50,148,119,61,190,124,125,68,146,119,164,259,206,1093,192,203,119,221,191,100,203,295,158,207,100,183,122,156,122,181,87,111,136,131,102,135,820,	0,947,1838,2160,2712,3427,3821,4599,4843,5184,5345,6347,6574,6887,7736,9539,11026,11345,11689,11930,12713,13036,13255,15288,17295,17957,21307,22348,22987,23686,23923,24761,25544,25932,26180,26413,27189,27534,28052,	1	protein_coding	intron
chr11	78278535	78278536	m6AIP_abcam_peak_1387	0	+	chr11	78261751	78290623	ENSMUST00000010421.6|2610507B11Rik|ENSMUSG00000010277.7|protein_coding	0	+	78261849	78289983	0	39	166,130,50,148,119,61,190,124,125,68,146,119,164,259,206,1093,192,203,119,221,191,100,203,295,158,207,100,183,122,156,122,181,87,111,136,131,102,135,820,	0,947,1838,2160,2712,3427,3821,4599,4843,5184,5345,6347,6574,6887,7736,9539,11026,11345,11689,11930,12713,13036,13255,15288,17295,17957,21307,22348,22987,23686,23923,24761,25544,25932,26180,26413,27189,27534,28052,	1	protein_coding	intron
chr11	78518727	78518728	m6AIP_abcam_peak_1390	0	+	chr11	78512192	78522736	ENSMUST00000001127.10|Poldip2|ENSMUSG00000001100.10|protein_coding	0	+	78512311	78521908	0	11	280,82,98,97,76,108,137,27,126,80,943,	0,1727,2895,4626,5360,5632,5880,6760,6987,8959,9601,	1	protein_coding	intron
chr11	78592027	78592028	m6AIP_abcam_peak_1391	0	-	chr11	78567167	78697373	ENSMUST00000142739.7|Nlk|ENSMUSG00000017376.15|protein_coding	0	-	78568920	78696266	0	11	1808,94,199,87,102,210,86,107,56,130,1565,	0,4303,5065,7673,16155,19701,22137,23715,51107,59409,128641,	1	protein_coding	intron
chr11	78616699	78616700	m6AIP_abcam_peak_1392	0	-	chr11	78567167	78697373	ENSMUST00000142739.7|Nlk|ENSMUSG00000017376.15|protein_coding	0	-	78568920	78696266	0	11	1808,94,199,87,102,210,86,107,56,130,1565,	0,4303,5065,7673,16155,19701,22137,23715,51107,59409,128641,	1	protein_coding	intron
chr11	78677202	78677203	m6AIP_SySy_peak_1145	0	-	chr11	78567167	78697373	ENSMUST00000142739.7|Nlk|ENSMUSG00000017376.15|protein_coding	0	-	78568920	78696266	0	11	1808,94,199,87,102,210,86,107,56,130,1565,	0,4303,5065,7673,16155,19701,22137,23715,51107,59409,128641,	1	protein_coding	intron
chr11	80080426	80080427	m6AIP_abcam_peak_1399	0	-	chr11	80046492	80080991	ENSMUST00000061283.14|Crlf3|ENSMUSG00000017561.16|protein_coding	0	-	80047480	80080912	0	8	1245,113,133,223,178,88,208,208,	0,2099,9959,11299,12707,13605,17699,34291,	1	protein_coding	intron
chr11	84094488	84094489	m6AIP_abcam_peak_1419	0	-	chr11	84078919	84129600	ENSMUST00000018795.12|Tada2a|ENSMUSG00000018651.14|protein_coding	0	-	84079591	84127012	0	16	858,74,44,133,72,111,44,64,73,89,158,92,60,107,108,64,	0,3118,5794,6719,8191,11629,13056,14664,24133,25272,27269,31034,39328,42162,48068,50617,	1	protein_coding	intron
chr11	84822060	84822061	m6AIP_SySy_peak_1172	0	-	chr11	84820855	84828964	ENSMUST00000047560.7|Dhrs11|ENSMUSG00000034449.7|protein_coding	0	-	84821259	84828897	0	7	446,66,93,130,95,210,214,	0,547,809,1455,2216,4512,7895,	1	protein_coding	intron
chr11	85357192	85357193	m6AIP_abcam_peak_1424	0	+	chr11	85353166	85826058	ENSMUST00000108061.7|Bcas3|ENSMUSG00000059439.15|protein_coding	0	+	85354892	85825238	0	28	67,86,88,55,76,107,82,73,108,77,77,84,171,94,134,265,151,45,125,166,101,101,197,98,168,66,91,857,	0,1427,1721,6458,12385,17890,42172,62485,98494,104701,112992,117585,123471,129476,142661,156261,178626,190761,201023,204156,205904,223615,227875,230730,448618,460833,468855,472035,	1	protein_coding	intron
chr11	85679714	85679715	m6AIP_abcam_peak_1425	0	+	chr11	85353166	85826058	ENSMUST00000108061.7|Bcas3|ENSMUSG00000059439.15|protein_coding	0	+	85354892	85825238	0	28	67,86,88,55,76,107,82,73,108,77,77,84,171,94,134,265,151,45,125,166,101,101,197,98,168,66,91,857,	0,1427,1721,6458,12385,17890,42172,62485,98494,104701,112992,117585,123471,129476,142661,156261,178626,190761,201023,204156,205904,223615,227875,230730,448618,460833,468855,472035,	1	protein_coding	intron
chr11	86096145	86096146	m6AIP_abcam_peak_1426	0	-	chr11	86058137	86201193	ENSMUST00000044423.3|Brip1|ENSMUSG00000034329.16|protein_coding	0	-	86061428	86198964	0	20	3908,324,83,113,122,160,162,141,166,155,133,200,222,291,129,128,174,112,123,85,	0,6640,16141,19719,50629,52205,77121,80625,80876,85119,87924,90220,94450,99450,128827,131594,134677,139731,140734,142971,	1	protein_coding	intron
chr11	86204037	86204038	m6AIP_abcam_peak_1427	0	+	chr11	86201369	86211192	ENSMUST00000128960.1|Brip1os|ENSMUSG00000085208.3|lncRNA	0	+	86211192	86211192	0	2	183,4240,	0,5583,	1	ncRNA	intron
chr11	86231535	86231536	m6AIP_abcam_peak_1428	0	-	chr11	86210680	86257550	ENSMUST00000018212.12|Ints2|ENSMUSG00000018068.13|protein_coding	0	-	86212631	86256318	0	25	2121,177,106,108,252,199,126,202,165,105,109,177,135,69,115,72,126,227,174,131,114,103,139,307,347,	0,2210,4230,4463,4866,7055,11425,14262,15957,18520,21284,22402,23991,25858,27578,27784,32232,33722,38129,38541,40287,41577,44665,45342,46523,	1	protein_coding	intron
chr11	86301378	86301379	m6AIP_abcam_peak_1430	0	-	chr11	86267032	86357602	ENSMUST00000043624.8|Med13|ENSMUSG00000034297.14|protein_coding	0	-	86270985	86357525	0	30	4086,101,174,149,186,159,143,224,192,220,457,190,224,162,917,197,215,91,122,79,214,684,111,163,195,198,146,169,235,143,	0,5430,8341,9787,11437,11731,12560,16167,16718,18080,19401,21058,21900,24010,31247,33617,34097,34432,36501,39951,41666,52315,60769,61414,62135,63955,64850,78827,88241,90427,	1	protein_coding	intron
chr11	86511064	86511065	m6AIP_abcam_peak_1433	0	-	chr11	86498870	86544805	ENSMUST00000154617.7|Rps6kb1|ENSMUSG00000020516.15|protein_coding	0	-	86502724	86544706	0	15	4092,113,108,78,63,108,91,91,101,58,148,69,121,50,240,	0,5395,7920,12718,12954,13935,14429,14676,17220,18712,21021,33901,35155,36540,45695,	1	protein_coding	intron
chr11	87109823	87109824	m6AIP_SySy_peak_1191	0	+	chr11	87109233	87124635	ENSMUST00000020794.5|Ska2|ENSMUSG00000020492.11|protein_coding	0	+	87109271	87121999	0	4	71,87,177,2702,	0,6870,8434,12700,	1	protein_coding	intron
chr11	87133904	87133905	m6AIP_abcam_peak_1438	0	+	chr11	87127076	87220683	ENSMUST00000041282.12|Trim37|ENSMUSG00000018548.15|protein_coding	0	+	87127473	87218334	0	24	418,102,41,117,88,123,124,68,125,51,82,77,180,115,219,137,86,195,309,123,190,119,111,2432,	0,2639,10513,13408,16050,18387,19857,22219,32744,36742,39525,40363,50772,55344,57807,59302,62997,69744,74241,78856,79687,82692,89360,91175,	1	protein_coding	intron
chr11	87139341	87139342	m6AIP_abcam_peak_1439	0	+	chr11	87127076	87220683	ENSMUST00000041282.12|Trim37|ENSMUSG00000018548.15|protein_coding	0	+	87127473	87218334	0	24	418,102,41,117,88,123,124,68,125,51,82,77,180,115,219,137,86,195,309,123,190,119,111,2432,	0,2639,10513,13408,16050,18387,19857,22219,32744,36742,39525,40363,50772,55344,57807,59302,62997,69744,74241,78856,79687,82692,89360,91175,	1	protein_coding	intron
chr11	87468293	87468294	m6AIP_abcam_peak_1440	0	+	chr11	87405064	87555823	ENSMUST00000060835.11|Tex14|ENSMUSG00000010342.16|protein_coding	0	+	87433809	87555520	0	31	106,137,115,166,137,82,131,114,124,179,152,191,151,920,107,83,282,101,67,82,63,128,206,97,75,78,94,93,110,52,340,	0,28744,69339,79635,81184,87975,89887,91135,92765,94419,104503,106360,107068,108877,111603,114590,115573,117430,122779,127282,128474,130468,131630,133501,133931,137425,138219,144367,146466,149863,150419,	1	protein_coding	intron
chr11	88461844	88461845	m6AIP_abcam_peak_1448	0	-	chr11	88343888	88718101	ENSMUST00000092794.11|Msi2|ENSMUSG00000069769.13|protein_coding	0	-	88347083	88718090	0	14	772,73,209,63,75,115,83,49,93,42,85,82,41,73,	0,3164,4895,22896,42156,50676,70019,136117,246166,368549,372621,373401,373816,374140,	1	protein_coding	intron
chr11	88463857	88463858	m6AIP_abcam_peak_1449	0	-	chr11	88343888	88718101	ENSMUST00000092794.11|Msi2|ENSMUSG00000069769.13|protein_coding	0	-	88347083	88718090	0	14	772,73,209,63,75,115,83,49,93,42,85,82,41,73,	0,3164,4895,22896,42156,50676,70019,136117,246166,368549,372621,373401,373816,374140,	1	protein_coding	intron
chr11	88498587	88498588	m6AIP_abcam_peak_1450	0	-	chr11	88343888	88718101	ENSMUST00000092794.11|Msi2|ENSMUSG00000069769.13|protein_coding	0	-	88347083	88718090	0	14	772,73,209,63,75,115,83,49,93,42,85,82,41,73,	0,3164,4895,22896,42156,50676,70019,136117,246166,368549,372621,373401,373816,374140,	1	protein_coding	intron
chr11	88632239	88632240	m6AIP_abcam_peak_1451	0	-	chr11	88343888	88718101	ENSMUST00000092794.11|Msi2|ENSMUSG00000069769.13|protein_coding	0	-	88347083	88718090	0	14	772,73,209,63,75,115,83,49,93,42,85,82,41,73,	0,3164,4895,22896,42156,50676,70019,136117,246166,368549,372621,373401,373816,374140,	1	protein_coding	intron
chr11	88696198	88696199	m6AIP_abcam_peak_1452	0	-	chr11	88343888	88718101	ENSMUST00000092794.11|Msi2|ENSMUSG00000069769.13|protein_coding	0	-	88347083	88718090	0	14	772,73,209,63,75,115,83,49,93,42,85,82,41,73,	0,3164,4895,22896,42156,50676,70019,136117,246166,368549,372621,373401,373816,374140,	1	protein_coding	intron
chr11	88705610	88705611	m6AIP_abcam_peak_1453a	0	-	chr11	88343888	88718101	ENSMUST00000092794.11|Msi2|ENSMUSG00000069769.13|protein_coding	0	-	88347083	88718090	0	14	772,73,209,63,75,115,83,49,93,42,85,82,41,73,	0,3164,4895,22896,42156,50676,70019,136117,246166,368549,372621,373401,373816,374140,	1	protein_coding	intron
chr11	88705714	88705715	m6AIP_abcam_peak_1453b	0	-	chr11	88343888	88718101	ENSMUST00000092794.11|Msi2|ENSMUSG00000069769.13|protein_coding	0	-	88347083	88718090	0	14	772,73,209,63,75,115,83,49,93,42,85,82,41,73,	0,3164,4895,22896,42156,50676,70019,136117,246166,368549,372621,373401,373816,374140,	1	protein_coding	intron
chr11	89009110	89009111	m6AIP_abcam_peak_1456	0	+	chr11	88999375	89020293	ENSMUST00000107896.9|Trim25|ENSMUSG00000000275.16|protein_coding	0	+	88999488	89016721	0	9	707,96,234,169,63,24,99,99,4099,	0,5353,9743,11429,14100,15791,16157,16343,16819,	1	protein_coding	intron
chr11	89016042	89016043	m6AIP_abcam_peak_1457	0	+	chr11	88999375	89020293	ENSMUST00000107896.9|Trim25|ENSMUSG00000000275.16|protein_coding	0	+	88999488	89016721	0	9	707,96,234,169,63,24,99,99,4099,	0,5353,9743,11429,14100,15791,16157,16343,16819,	1	protein_coding	intron
chr11	93886792	93886793	m6AIP_abcam_peak_1460	0	+	chr11	93885851	93946985	ENSMUST00000107853.7|Mbtd1|ENSMUSG00000059474.13|protein_coding	0	+	93905204	93943893	0	16	211,200,134,124,83,118,135,89,235,56,105,148,83,235,78,3211,	0,19307,22952,24431,26524,35515,37294,37939,38573,39815,40370,43762,45961,46368,48029,57923,	1	protein_coding	intron
chr11	94138923	94138924	m6AIP_SySy_peak_1205	0	+	chr11	94133484	94155776	ENSMUST00000132584.7|B230206L02Rik|ENSMUSG00000086003.7|lncRNA	0	+	94155776	94155776	0	6	71,177,130,75,42,200,	0,5002,16351,17853,21971,22092,	1	ncRNA	intron
chr11	94303173	94303174	m6AIP_abcam_peak_1464	0	-	chr11	94291138	94321988	ENSMUST00000021226.13|Luc7l3|ENSMUSG00000020863.15|protein_coding	0	-	94292835	94321788	0	11	1894,141,161,284,162,105,75,145,40,67,299,	0,1999,4781,5745,6620,8817,10366,12703,15047,18486,30551,	1	protein_coding	intron
chr11	95292791	95292792	m6AIP_abcam_peak_1472	0	-	chr11	95274258	95309602	ENSMUST00000092766.11|Kat7|ENSMUSG00000038909.16|protein_coding	0	-	95275785	95309557	0	15	1629,107,147,94,141,90,192,111,99,90,83,240,177,148,66,	0,2184,3210,6132,7242,7580,9770,12071,15513,17261,20304,25720,28874,31790,35278,	1	protein_coding	intron
chr11	95296800	95296801	m6AIP_abcam_peak_1473	0	-	chr11	95274258	95309602	ENSMUST00000092766.11|Kat7|ENSMUSG00000038909.16|protein_coding	0	-	95275785	95309557	0	15	1629,107,147,94,141,90,192,111,99,90,83,240,177,148,66,	0,2184,3210,6132,7242,7580,9770,12071,15513,17261,20304,25720,28874,31790,35278,	1	protein_coding	intron
chr11	95429748	95429749	m6AIP_abcam_peak_1474	0	+	chr11	95414097	95493406	ENSMUST00000107722.7|Spop|ENSMUSG00000057522.15|protein_coding	0	+	95470587	95491841	0	10	307,144,122,152,128,178,56,123,143,1710,	0,56424,57125,60133,60387,67816,71194,71739,76187,77599,	1	protein_coding	intron
chr11	95750447	95750448	m6AIP_SySy_peak_1222b	0	+	chr11	95712672	95772353	ENSMUST00000107717.7|Zfp652|ENSMUSG00000075595.9|protein_coding	0	+	95749250	95764059	0	6	61,1148,148,116,145,8815,	0,36327,40202,40689,41238,50866,	1	protein_coding	intron
chr11	95993275	95993276	m6AIP_abcam_peak_1481	0	-	chr11	95957162	96005940	ENSMUST00000013559.2|Igf2bp1|ENSMUSG00000013415.9|protein_coding	0	-	95963499	96005633	0	15	6430,114,132,75,120,123,136,123,135,282,64,52,49,61,482,	0,9014,9488,10386,11200,11636,12686,13506,15882,16776,18097,22119,22458,47060,48296,	1	protein_coding	intron
chr11	96807084	96807085	m6AIP_SySy_peak_1226	0	+	chr11	96789158	96808640	ENSMUST00000093943.9|Cbx1|ENSMUSG00000018666.13|protein_coding	0	+	96800807	96806760	0	6	195,177,178,95,149,457,	0,11612,12270,13569,17457,19025,	1	protein_coding	intron
chr11	96818655	96818656	m6AIP_SySy_peak_1227a	0	-	chr11	96817598	96827719	ENSMUST00000107659.7|Nfe2l1|ENSMUSG00000038615.17|protein_coding	0	-	96817708	96827707	0	5	332,1122,159,216,522,	0,1796,3652,4505,9599,	1	protein_coding	intron
chr11	96818801	96818802	m6AIP_SySy_peak_1227b	0	-	chr11	96817598	96827719	ENSMUST00000107659.7|Nfe2l1|ENSMUSG00000038615.17|protein_coding	0	-	96817708	96827707	0	5	332,1122,159,216,522,	0,1796,3652,4505,9599,	1	protein_coding	intron
chr11	96818951	96818952	m6AIP_SySy_peak_1227c	0	-	chr11	96817598	96827719	ENSMUST00000107659.7|Nfe2l1|ENSMUSG00000038615.17|protein_coding	0	-	96817708	96827707	0	5	332,1122,159,216,522,	0,1796,3652,4505,9599,	1	protein_coding	intron
chr11	96819097	96819098	m6AIP_SySy_peak_1227d	0	-	chr11	96817598	96827719	ENSMUST00000107659.7|Nfe2l1|ENSMUSG00000038615.17|protein_coding	0	-	96817708	96827707	0	5	332,1122,159,216,522,	0,1796,3652,4505,9599,	1	protein_coding	intron
chr11	96935205	96935206	m6AIP_SySy_peak_1231	0	+	chr11	96916269	96953466	ENSMUST00000131501.7|D030028A08Rik|ENSMUSG00000078700.10|lncRNA	0	+	96953466	96953466	0	7	310,314,112,1448,223,249,886,	0,7755,23053,23264,25290,28575,36311,	1	ncRNA	intron
chr11	97209448	97209449	m6AIP_abcam_peak_1487	0	-	chr11	97205843	97280638	ENSMUST00000001480.13|Npepps|ENSMUSG00000001441.13|protein_coding	0	-	97207115	97280458	0	23	1425,48,156,108,57,143,220,135,140,64,110,61,105,165,115,34,97,201,108,122,78,85,438,	0,6436,7188,7927,11947,12664,17107,18815,20885,23986,26045,29211,30221,32250,35085,35960,36107,36759,38584,42358,52430,61751,74357,	1	protein_coding	intron
chr11	97655621	97655622	m6AIP_abcam_peak_1494	0	-	chr11	97644183	97660367	ENSMUST00000134427.1|Gm11613|ENSMUSG00000085586.1|lncRNA	0	-	97660367	97660367	0	4	374,1259,168,170,	0,675,2170,16014,	1	ncRNA	intron
chr11	97657690	97657691	m6AIP_abcam_peak_1495	0	-	chr11	97644183	97660367	ENSMUST00000134427.1|Gm11613|ENSMUSG00000085586.1|lncRNA	0	-	97660367	97660367	0	4	374,1259,168,170,	0,675,2170,16014,	1	ncRNA	intron
chr11	97668752	97668753	m6AIP_abcam_peak_1496	0	+	chr11	97663571	97685463	ENSMUST00000107586.2|Mllt6|ENSMUSG00000038437.11|protein_coding	0	+	97663571	97681587	0	20	109,80,55,110,104,94,213,99,226,612,182,109,67,143,198,89,350,91,357,3918,	0,1383,1914,2158,3218,3503,5852,6681,8885,9888,10866,11202,12567,12798,13290,13576,14742,15393,16898,17974,	1	protein_coding	intron
chr11	98192143	98192144	m6AIP_abcam_peak_1504	0	-	chr11	98152154	98193293	ENSMUST00000107545.8|Med1|ENSMUSG00000018160.15|protein_coding	0	-	98155240	98193083	0	17	6315,106,96,202,119,125,112,90,74,75,72,29,133,55,79,107,235,	0,8782,8989,11645,14101,14544,15364,17208,18793,19541,21066,26957,27862,28099,31687,37027,40904,	1	protein_coding	intron
chr11	98222609	98222610	m6AIP_abcam_peak_1508	0	+	chr11	98203334	98251044	ENSMUST00000107538.1|Cdk12|ENSMUSG00000003119.14|protein_coding	0	+	98203367	98250389	0	14	1076,876,177,140,171,190,57,102,78,117,132,212,453,1362,	0,7026,15739,17679,19293,21107,26778,27649,33370,37444,38363,40026,41882,46348,	1	protein_coding	intron
chr11	98800542	98800543	m6AIP_SySy_peak_1259a	0	+	chr11	98795515	98807859	ENSMUST00000037915.8|Msl1|ENSMUSG00000052915.14|protein_coding	0	+	98795830	98805432	0	9	1089,224,383,48,65,68,125,73,2518,	0,3624,4484,6752,7266,8387,8786,9331,9826,	1	protein_coding	intron
chr11	98800572	98800573	m6AIP_SySy_peak_1259b	0	+	chr11	98795515	98807859	ENSMUST00000037915.8|Msl1|ENSMUSG00000052915.14|protein_coding	0	+	98795830	98805432	0	9	1089,224,383,48,65,68,125,73,2518,	0,3624,4484,6752,7266,8387,8786,9331,9826,	1	protein_coding	intron
chr11	98864267	98864268	m6AIP_abcam_peak_1516	0	+	chr11	98863637	98905040	ENSMUST00000037480.8|Wipf2|ENSMUSG00000038013.14|protein_coding	0	+	98885041	98899685	0	8	265,131,133,117,657,210,102,5396,	0,21336,27062,27858,28425,32479,35093,36007,	1	protein_coding	intron
chr11	101083746	101083747	m6AIP_SySy_peak_1267	0	+	chr11	101082624	101086619	ENSMUST00000107308.3|Coasy|ENSMUSG00000001755.12|protein_coding	0	+	101083009	101086310	0	9	1082,215,132,190,65,85,98,147,372,	0,1691,2130,2383,2657,2911,3165,3373,3623,	1	protein_coding	intron
chr11	101292705	101292706	m6AIP_abcam_peak_1526	0	-	chr11	101285951	101302286	ENSMUST00000130916.7|Becn1|ENSMUSG00000035086.13|protein_coding	0	-	101288812	101301854	0	12	3030,143,61,150,147,195,137,91,59,68,129,155,	0,3831,4487,5431,8049,9018,9343,9582,10306,13057,15776,16180,	1	protein_coding	intron
chr11	101551398	101551399	m6AIP_abcam_peak_1532	0	-	chr11	101488763	101551879	ENSMUST00000017290.10|Brca1|ENSMUSG00000017146.12|protein_coding	0	-	101489766	101549094	0	23	1149,61,74,55,81,41,78,88,281,179,130,172,71,3315,77,46,103,140,89,78,54,99,111,	0,3095,3417,4788,9170,13228,13717,16553,19186,21157,23956,28507,33668,34561,39237,41027,42228,43256,45175,46764,51217,60251,63005,	1	protein_coding	intron
chr11	101739877	101739878	m6AIP_abcam_peak_1537	0	+	chr11	101732949	101767358	ENSMUST00000039152.13|Dhx8|ENSMUSG00000034931.15|protein_coding	0	+	101733040	101766859	0	23	239,86,73,86,110,432,145,204,88,98,148,182,195,186,211,182,141,156,138,129,197,180,719,	0,1206,2428,2859,4707,5180,6754,7713,8551,10126,12156,16935,17928,19061,19335,20198,21782,24643,29259,30947,31195,31828,33690,	1	protein_coding	intron
chr11	101740206	101740207	m6AIP_abcam_peak_1538	0	+	chr11	101732949	101767358	ENSMUST00000039152.13|Dhx8|ENSMUSG00000034931.15|protein_coding	0	+	101733040	101766859	0	23	239,86,73,86,110,432,145,204,88,98,148,182,195,186,211,182,141,156,138,129,197,180,719,	0,1206,2428,2859,4707,5180,6754,7713,8551,10126,12156,16935,17928,19061,19335,20198,21782,24643,29259,30947,31195,31828,33690,	1	protein_coding	intron
chr11	101740417	101740418	m6AIP_abcam_peak_1539	0	+	chr11	101732949	101767358	ENSMUST00000039152.13|Dhx8|ENSMUSG00000034931.15|protein_coding	0	+	101733040	101766859	0	23	239,86,73,86,110,432,145,204,88,98,148,182,195,186,211,182,141,156,138,129,197,180,719,	0,1206,2428,2859,4707,5180,6754,7713,8551,10126,12156,16935,17928,19061,19335,20198,21782,24643,29259,30947,31195,31828,33690,	1	protein_coding	intron
chr11	101977787	101977788	m6AIP_abcam_peak_1542	0	-	chr11	101971142	101987013	ENSMUST00000107173.8|Dusp3|ENSMUSG00000003518.13|protein_coding	0	-	101974733	101986926	0	4	3797,227,140,147,	0,10474,13469,15724,	1	protein_coding	intron
chr11	102312445	102312446	m6AIP_abcam_peak_1548	0	-	chr11	102304559	102319096	ENSMUST00000174302.7|Ubtf|ENSMUSG00000020923.17|protein_coding	0	-	102306640	102316406	0	21	2207,144,72,48,190,89,111,156,156,114,42,142,134,111,121,65,156,84,176,125,249,	0,2296,2519,2684,3389,3669,4139,4334,4837,5094,5308,5631,5883,6366,6820,7194,9338,9579,10304,11789,14288,	1	protein_coding	intron
chr11	102491020	102491021	m6AIP_abcam_peak_1551	0	-	chr11	102475914	102556199	ENSMUST00000143842.1|Gpatch8|ENSMUSG00000034621.14|protein_coding	0	-	102478192	102556124	0	8	6173,131,144,87,68,73,75,120,	0,11585,24888,31528,32229,52179,62367,80165,	1	protein_coding	intron
chr11	102871197	102871198	m6AIP_abcam_peak_1555b	0	-	chr11	102838472	102880967	ENSMUST00000021306.13|Eftud2|ENSMUSG00000020929.14|protein_coding	0	-	102838800	102877714	0	28	424,108,154,95,119,88,127,87,83,102,141,112,194,128,136,91,64,125,167,83,91,36,66,76,79,166,109,73,	0,677,947,1551,1791,2697,2928,3209,4877,5667,7623,8112,9485,10711,13284,16306,16751,21529,24138,26235,27097,29373,30114,30622,31695,32547,39137,42422,	1	protein_coding	intron
chr11	103099806	103099807	m6AIP_abcam_peak_1558	0	-	chr11	103070303	103101658	ENSMUST00000103077.1|Plcd3|ENSMUSG00000020937.14|protein_coding	0	-	103070840	103101530	0	15	626,150,136,167,117,151,147,153,145,202,229,130,229,162,279,	0,706,951,1337,3424,4255,4553,6410,7178,7457,7935,9236,9883,10200,31076,	1	protein_coding	intron
chr11	103370386	103370387	m6AIP_abcam_peak_1563	0	-	chr11	103364274	103412687	ENSMUST00000041272.9|Plekhm1|ENSMUSG00000034247.9|protein_coding	0	-	103366881	103403869	0	12	2719,158,64,194,146,921,319,391,627,248,86,95,	0,3323,3833,6587,9665,12318,15759,22683,30413,32752,39550,48318,	1	protein_coding	intron
chr11	103376442	103376443	m6AIP_SySy_peak_1298a	0	-	chr11	103364274	103412687	ENSMUST00000041272.9|Plekhm1|ENSMUSG00000034247.9|protein_coding	0	-	103366881	103403869	0	12	2719,158,64,194,146,921,319,391,627,248,86,95,	0,3323,3833,6587,9665,12318,15759,22683,30413,32752,39550,48318,	1	protein_coding	intron
chr11	103376527	103376528	m6AIP_SySy_peak_1298b	0	-	chr11	103364274	103412687	ENSMUST00000041272.9|Plekhm1|ENSMUSG00000034247.9|protein_coding	0	-	103366881	103403869	0	12	2719,158,64,194,146,921,319,391,627,248,86,95,	0,3323,3833,6587,9665,12318,15759,22683,30413,32752,39550,48318,	1	protein_coding	intron
chr11	103377897	103377898	m6AIP_abcam_peak_1565	0	-	chr11	103364274	103412687	ENSMUST00000041272.9|Plekhm1|ENSMUSG00000034247.9|protein_coding	0	-	103366881	103403869	0	12	2719,158,64,194,146,921,319,391,627,248,86,95,	0,3323,3833,6587,9665,12318,15759,22683,30413,32752,39550,48318,	1	protein_coding	intron
chr11	103393239	103393240	m6AIP_abcam_peak_1566	0	-	chr11	103364274	103412687	ENSMUST00000041272.9|Plekhm1|ENSMUSG00000034247.9|protein_coding	0	-	103366881	103403869	0	12	2719,158,64,194,146,921,319,391,627,248,86,95,	0,3323,3833,6587,9665,12318,15759,22683,30413,32752,39550,48318,	1	protein_coding	intron
chr11	104312337	104312338	m6AIP_SySy_peak_1301	0	+	chr11	104282380	104328187	ENSMUST00000106989.2|Mapt|ENSMUSG00000018411.17|protein_coding	0	+	104282380	104328187	0	13	100,87,87,66,759,50,198,133,266,93,82,113,216,	0,4742,7527,12478,16117,19980,22831,24245,27888,35776,38970,40047,45591,	1	protein_coding	intron
chr11	104370821	104370822	m6AIP_abcam_peak_1570a	0	-	chr11	104333500	104442291	ENSMUST00000106972.7|Kansl1|ENSMUSG00000018412.16|protein_coding	0	-	104334977	104425210	0	15	1705,253,113,58,122,149,189,183,166,193,116,99,142,1372,567,	0,1946,2720,3048,4625,8862,9358,9990,16986,23183,23980,35179,45184,90421,108224,	1	protein_coding	intron
chr11	104370993	104370994	m6AIP_abcam_peak_1570b	0	-	chr11	104333500	104442291	ENSMUST00000106972.7|Kansl1|ENSMUSG00000018412.16|protein_coding	0	-	104334977	104425210	0	15	1705,253,113,58,122,149,189,183,166,193,116,99,142,1372,567,	0,1946,2720,3048,4625,8862,9358,9990,16986,23183,23980,35179,45184,90421,108224,	1	protein_coding	intron
chr11	104394942	104394943	m6AIP_abcam_peak_1571	0	-	chr11	104333500	104442291	ENSMUST00000106972.7|Kansl1|ENSMUSG00000018412.16|protein_coding	0	-	104334977	104425210	0	15	1705,253,113,58,122,149,189,183,166,193,116,99,142,1372,567,	0,1946,2720,3048,4625,8862,9358,9990,16986,23183,23980,35179,45184,90421,108224,	1	protein_coding	intron
chr11	104413541	104413542	m6AIP_abcam_peak_1572	0	-	chr11	104333500	104442291	ENSMUST00000106972.7|Kansl1|ENSMUSG00000018412.16|protein_coding	0	-	104334977	104425210	0	15	1705,253,113,58,122,149,189,183,166,193,116,99,142,1372,567,	0,1946,2720,3048,4625,8862,9358,9990,16986,23183,23980,35179,45184,90421,108224,	1	protein_coding	intron
chr11	104420926	104420927	m6AIP_abcam_peak_1573	0	-	chr11	104333500	104442291	ENSMUST00000106972.7|Kansl1|ENSMUSG00000018412.16|protein_coding	0	-	104334977	104425210	0	15	1705,253,113,58,122,149,189,183,166,193,116,99,142,1372,567,	0,1946,2720,3048,4625,8862,9358,9990,16986,23183,23980,35179,45184,90421,108224,	1	protein_coding	intron
chr11	104423827	104423828	m6AIP_SySy_peak_1303a	0	-	chr11	104333500	104442291	ENSMUST00000106972.7|Kansl1|ENSMUSG00000018412.16|protein_coding	0	-	104334977	104425210	0	15	1705,253,113,58,122,149,189,183,166,193,116,99,142,1372,567,	0,1946,2720,3048,4625,8862,9358,9990,16986,23183,23980,35179,45184,90421,108224,	1	protein_coding	intron
chr11	105218694	105218695	m6AIP_abcam_peak_1578	0	+	chr11	105181526	105282177	ENSMUST00000106941.8|Tlk2|ENSMUSG00000020694.17|protein_coding	0	+	105184213	105281258	0	22	525,83,72,70,44,96,168,96,93,111,137,153,67,98,82,92,90,170,139,112,108,1093,	0,2685,25853,27325,28267,29018,39659,58834,60042,65247,65932,67958,71764,73439,75343,78734,85626,88099,89572,94310,97591,99558,	1	protein_coding	intron
chr11	106252344	106252345	m6AIP_abcam_peak_1583a	0	-	chr11	106249141	106256079	ENSMUST00000021048.6|Ftsj3|ENSMUSG00000020706.13|protein_coding	0	-	106249423	106255651	0	21	475,95,184,100,86,275,118,182,136,150,81,101,105,116,195,100,80,47,106,93,319,	0,562,731,1013,1206,1420,1764,2012,3061,3286,3524,3758,3939,4147,4340,4620,5465,5644,6178,6443,6619,	1	protein_coding	intron
chr11	106716657	106716658	m6AIP_abcam_peak_1587a	0	-	chr11	106661796	106750628	ENSMUST00000068021.8|Pecam1|ENSMUSG00000020717.19|protein_coding	0	-	106661956	106715052	0	16	228,57,63,54,74,28,108,288,276,249,276,303,294,27,166,486,	0,9945,17752,19235,21083,21796,22431,23164,26979,29139,33957,35255,37795,53105,53222,88346,	1	protein_coding	intron
chr11	106716767	106716768	m6AIP_abcam_peak_1587b	0	-	chr11	106661796	106750628	ENSMUST00000068021.8|Pecam1|ENSMUSG00000020717.19|protein_coding	0	-	106661956	106715052	0	16	228,57,63,54,74,28,108,288,276,249,276,303,294,27,166,486,	0,9945,17752,19235,21083,21796,22431,23164,26979,29139,33957,35255,37795,53105,53222,88346,	1	protein_coding	intron
chr11	106811192	106811193	m6AIP_abcam_peak_1588	0	+	chr11	106789274	106818853	ENSMUST00000018516.10|Cep95|ENSMUSG00000018372.13|protein_coding	0	+	106789358	106818725	0	20	103,129,108,111,100,116,129,194,110,130,154,140,102,133,170,75,153,147,72,320,	0,1456,3202,6848,10769,12188,15718,16961,19917,20353,21921,23121,24486,25329,26193,26459,27378,28559,28921,29259,	1	protein_coding	intron
chr11	107068433	107068434	m6AIP_abcam_peak_1589	0	-	chr11	107033082	107132127	ENSMUST00000106763.7|Bptf|ENSMUSG00000040481.17|protein_coding	0	-	107035802	107131922	0	30	2757,187,85,193,344,226,83,863,235,218,109,152,247,43,151,129,125,2308,180,109,130,132,356,188,186,189,210,224,823,854,	0,7143,9592,10550,13917,19706,20140,21373,22789,25551,27389,28601,29453,32585,32863,34044,35192,39600,43439,44577,45437,47640,48133,49430,53629,61919,62633,66483,77730,98191,	1	protein_coding	intron
chr11	107099817	107099818	m6AIP_SySy_peak_1318b	0	-	chr11	107033082	107132127	ENSMUST00000106763.7|Bptf|ENSMUSG00000040481.17|protein_coding	0	-	107035802	107131922	0	30	2757,187,85,193,344,226,83,863,235,218,109,152,247,43,151,129,125,2308,180,109,130,132,356,188,186,189,210,224,823,854,	0,7143,9592,10550,13917,19706,20140,21373,22789,25551,27389,28601,29453,32585,32863,34044,35192,39600,43439,44577,45437,47640,48133,49430,53629,61919,62633,66483,77730,98191,	1	protein_coding	intron
chr11	107102741	107102742	m6AIP_abcam_peak_1596	0	-	chr11	107033082	107132127	ENSMUST00000106763.7|Bptf|ENSMUSG00000040481.17|protein_coding	0	-	107035802	107131922	0	30	2757,187,85,193,344,226,83,863,235,218,109,152,247,43,151,129,125,2308,180,109,130,132,356,188,186,189,210,224,823,854,	0,7143,9592,10550,13917,19706,20140,21373,22789,25551,27389,28601,29453,32585,32863,34044,35192,39600,43439,44577,45437,47640,48133,49430,53629,61919,62633,66483,77730,98191,	1	protein_coding	intron
chr11	107267237	107267238	m6AIP_abcam_peak_1600	0	-	chr11	107207891	107337637	ENSMUST00000040380.12|Pitpnc1|ENSMUSG00000040430.18|protein_coding	0	-	107212341	107337539	0	8	4767,64,156,96,72,8,89,226,	0,18339,26455,44130,88307,112901,113695,129520,	1	protein_coding	intron
chr11	107302098	107302099	m6AIP_abcam_peak_1601	0	-	chr11	107207891	107337637	ENSMUST00000040380.12|Pitpnc1|ENSMUSG00000040430.18|protein_coding	0	-	107212341	107337539	0	8	4767,64,156,96,72,8,89,226,	0,18339,26455,44130,88307,112901,113695,129520,	1	protein_coding	intron
chr11	107313359	107313360	m6AIP_abcam_peak_1602	0	-	chr11	107207891	107337637	ENSMUST00000040380.12|Pitpnc1|ENSMUSG00000040430.18|protein_coding	0	-	107212341	107337539	0	8	4767,64,156,96,72,8,89,226,	0,18339,26455,44130,88307,112901,113695,129520,	1	protein_coding	intron
chr11	107328668	107328669	m6AIP_abcam_peak_1603	0	-	chr11	107207891	107337637	ENSMUST00000040380.12|Pitpnc1|ENSMUSG00000040430.18|protein_coding	0	-	107212341	107337539	0	8	4767,64,156,96,72,8,89,226,	0,18339,26455,44130,88307,112901,113695,129520,	1	protein_coding	intron
chr11	107560737	107560738	m6AIP_abcam_peak_1607	0	+	chr11	107547959	107686943	ENSMUST00000075012.7|Helz|ENSMUSG00000020721.16|protein_coding	0	+	107574955	107686719	0	32	22,56,228,37,125,57,52,76,199,108,298,268,334,131,180,105,179,119,146,148,184,229,205,52,191,208,80,637,235,517,253,559,	0,1386,26978,29903,44746,47179,51190,52316,54350,54976,56106,65891,71023,72124,78575,79390,84212,87020,88206,89820,98090,101152,108084,113135,113882,115648,118039,122075,123087,124569,137331,138425,	1	protein_coding	intron
chr11	107576452	107576453	m6AIP_abcam_peak_1608a	0	+	chr11	107547959	107686943	ENSMUST00000075012.7|Helz|ENSMUSG00000020721.16|protein_coding	0	+	107574955	107686719	0	32	22,56,228,37,125,57,52,76,199,108,298,268,334,131,180,105,179,119,146,148,184,229,205,52,191,208,80,637,235,517,253,559,	0,1386,26978,29903,44746,47179,51190,52316,54350,54976,56106,65891,71023,72124,78575,79390,84212,87020,88206,89820,98090,101152,108084,113135,113882,115648,118039,122075,123087,124569,137331,138425,	1	protein_coding	intron
chr11	107576540	107576541	m6AIP_abcam_peak_1608b	0	+	chr11	107547959	107686943	ENSMUST00000075012.7|Helz|ENSMUSG00000020721.16|protein_coding	0	+	107574955	107686719	0	32	22,56,228,37,125,57,52,76,199,108,298,268,334,131,180,105,179,119,146,148,184,229,205,52,191,208,80,637,235,517,253,559,	0,1386,26978,29903,44746,47179,51190,52316,54350,54976,56106,65891,71023,72124,78575,79390,84212,87020,88206,89820,98090,101152,108084,113135,113882,115648,118039,122075,123087,124569,137331,138425,	1	protein_coding	intron
chr11	107577569	107577570	m6AIP_abcam_peak_1609	0	+	chr11	107547959	107686943	ENSMUST00000075012.7|Helz|ENSMUSG00000020721.16|protein_coding	0	+	107574955	107686719	0	32	22,56,228,37,125,57,52,76,199,108,298,268,334,131,180,105,179,119,146,148,184,229,205,52,191,208,80,637,235,517,253,559,	0,1386,26978,29903,44746,47179,51190,52316,54350,54976,56106,65891,71023,72124,78575,79390,84212,87020,88206,89820,98090,101152,108084,113135,113882,115648,118039,122075,123087,124569,137331,138425,	1	protein_coding	intron
chr11	107597500	107597501	m6AIP_abcam_peak_1610	0	+	chr11	107547959	107686943	ENSMUST00000075012.7|Helz|ENSMUSG00000020721.16|protein_coding	0	+	107574955	107686719	0	32	22,56,228,37,125,57,52,76,199,108,298,268,334,131,180,105,179,119,146,148,184,229,205,52,191,208,80,637,235,517,253,559,	0,1386,26978,29903,44746,47179,51190,52316,54350,54976,56106,65891,71023,72124,78575,79390,84212,87020,88206,89820,98090,101152,108084,113135,113882,115648,118039,122075,123087,124569,137331,138425,	1	protein_coding	intron
chr11	107617752	107617753	m6AIP_abcam_peak_1611	0	+	chr11	107547959	107686943	ENSMUST00000075012.7|Helz|ENSMUSG00000020721.16|protein_coding	0	+	107574955	107686719	0	32	22,56,228,37,125,57,52,76,199,108,298,268,334,131,180,105,179,119,146,148,184,229,205,52,191,208,80,637,235,517,253,559,	0,1386,26978,29903,44746,47179,51190,52316,54350,54976,56106,65891,71023,72124,78575,79390,84212,87020,88206,89820,98090,101152,108084,113135,113882,115648,118039,122075,123087,124569,137331,138425,	1	protein_coding	intron
chr11	107646042	107646043	m6AIP_abcam_peak_1612	0	+	chr11	107547959	107686943	ENSMUST00000075012.7|Helz|ENSMUSG00000020721.16|protein_coding	0	+	107574955	107686719	0	32	22,56,228,37,125,57,52,76,199,108,298,268,334,131,180,105,179,119,146,148,184,229,205,52,191,208,80,637,235,517,253,559,	0,1386,26978,29903,44746,47179,51190,52316,54350,54976,56106,65891,71023,72124,78575,79390,84212,87020,88206,89820,98090,101152,108084,113135,113882,115648,118039,122075,123087,124569,137331,138425,	1	protein_coding	intron
chr11	108578590	108578591	m6AIP_SySy_peak_1324	0	+	chr11	108425191	108860615	ENSMUST00000150863.8|Cep112|ENSMUSG00000020728.17|protein_coding	0	+	108425203	108860195	0	27	160,114,191,173,91,78,48,78,87,100,119,144,155,130,93,60,80,136,108,183,231,63,150,90,102,65,424,	0,8934,12014,15232,45100,46825,61401,61721,73052,77874,81347,83030,93487,93938,94704,98127,106194,145096,165812,181021,239304,327386,332478,383458,430591,434151,435000,	1	protein_coding	intron
chr11	113691123	113691124	m6AIP_abcam_peak_1621	0	+	chr11	113684411	113694647	ENSMUST00000042227.14|D11Wsu47e|ENSMUSG00000041623.17|protein_coding	0	+	113687780	113694534	0	5	399,1448,105,108,136,	0,3362,7317,7983,10100,	1	protein_coding	intron
chr11	115576080	115576081	m6AIP_abcam_peak_1629a	0	+	chr11	115564433	115583985	ENSMUST00000021085.10|Nup85|ENSMUSG00000020739.11|protein_coding	0	+	115564529	115583822	0	19	129,94,163,71,44,70,122,135,123,132,107,84,66,152,118,101,152,102,265,	0,720,2167,3929,4245,5268,5565,13496,13730,14055,14356,16070,16296,16487,17308,17505,18443,18892,19287,	1	protein_coding	intron
chr11	115576221	115576222	m6AIP_SySy_peak_1340a	0	+	chr11	115564433	115583985	ENSMUST00000021085.10|Nup85|ENSMUSG00000020739.11|protein_coding	0	+	115564529	115583822	0	19	129,94,163,71,44,70,122,135,123,132,107,84,66,152,118,101,152,102,265,	0,720,2167,3929,4245,5268,5565,13496,13730,14055,14356,16070,16296,16487,17308,17505,18443,18892,19287,	1	protein_coding	intron
chr11	115576398	115576399	m6AIP_SySy_peak_1340b	0	+	chr11	115564433	115583985	ENSMUST00000021085.10|Nup85|ENSMUSG00000020739.11|protein_coding	0	+	115564529	115583822	0	19	129,94,163,71,44,70,122,135,123,132,107,84,66,152,118,101,152,102,265,	0,720,2167,3929,4245,5268,5565,13496,13730,14055,14356,16070,16296,16487,17308,17505,18443,18892,19287,	1	protein_coding	intron
chr11	116024333	116024334	m6AIP_SySy_peak_1348	0	-	chr11	116021911	116027962	ENSMUST00000106454.7|H3f3b|ENSMUSG00000016559.14|protein_coding	0	-	116023406	116024009	0	6	1624,154,138,340,151,107,	0,1713,1970,2467,3393,5944,	1	protein_coding	intron
chr11	117157222	117157223	m6AIP_SySy_peak_1359a	0	+	chr11	117115171	117159265	ENSMUST00000021177.14|Sec14l1|ENSMUSG00000020823.16|protein_coding	0	+	117117189	117158769	0	17	180,93,150,132,129,235,110,190,89,71,172,135,135,252,179,102,512,	0,1988,26246,26490,28115,28609,29677,31936,33363,33974,34987,35432,37972,40048,41189,41629,43582,	1	protein_coding	intron
chr11	117157330	117157331	m6AIP_SySy_peak_1359b	0	+	chr11	117115171	117159265	ENSMUST00000021177.14|Sec14l1|ENSMUSG00000020823.16|protein_coding	0	+	117117189	117158769	0	17	180,93,150,132,129,235,110,190,89,71,172,135,135,252,179,102,512,	0,1988,26246,26490,28115,28609,29677,31936,33363,33974,34987,35432,37972,40048,41189,41629,43582,	1	protein_coding	intron
chr11	117655538	117655539	m6AIP_SySy_peak_1361	0	+	chr11	117654812	117763439	ENSMUST00000106344.7|Tnrc6c|ENSMUSG00000025571.13|protein_coding	0	+	117700761	117760851	0	22	519,100,22,327,2601,213,167,81,58,143,174,138,120,84,241,168,192,144,195,71,140,2949,	0,45912,47566,59313,66137,77355,78797,81159,83478,85054,86832,88114,92364,94431,94764,98164,100518,101150,103124,104091,104811,105678,	1	protein_coding	intron
chr11	117661861	117661862	m6AIP_abcam_peak_1644	0	+	chr11	117654812	117763439	ENSMUST00000106344.7|Tnrc6c|ENSMUSG00000025571.13|protein_coding	0	+	117700761	117760851	0	22	519,100,22,327,2601,213,167,81,58,143,174,138,120,84,241,168,192,144,195,71,140,2949,	0,45912,47566,59313,66137,77355,78797,81159,83478,85054,86832,88114,92364,94431,94764,98164,100518,101150,103124,104091,104811,105678,	1	protein_coding	intron
chr11	117691513	117691514	m6AIP_abcam_peak_1645	0	+	chr11	117654812	117763439	ENSMUST00000106344.7|Tnrc6c|ENSMUSG00000025571.13|protein_coding	0	+	117700761	117760851	0	22	519,100,22,327,2601,213,167,81,58,143,174,138,120,84,241,168,192,144,195,71,140,2949,	0,45912,47566,59313,66137,77355,78797,81159,83478,85054,86832,88114,92364,94431,94764,98164,100518,101150,103124,104091,104811,105678,	1	protein_coding	intron
chr11	117723600	117723601	m6AIP_SySy_peak_1364	0	+	chr11	117654812	117763439	ENSMUST00000106344.7|Tnrc6c|ENSMUSG00000025571.13|protein_coding	0	+	117700761	117760851	0	22	519,100,22,327,2601,213,167,81,58,143,174,138,120,84,241,168,192,144,195,71,140,2949,	0,45912,47566,59313,66137,77355,78797,81159,83478,85054,86832,88114,92364,94431,94764,98164,100518,101150,103124,104091,104811,105678,	1	protein_coding	intron
chr11	117724649	117724650	m6AIP_SySy_peak_1365a	0	+	chr11	117654812	117763439	ENSMUST00000106344.7|Tnrc6c|ENSMUSG00000025571.13|protein_coding	0	+	117700761	117760851	0	22	519,100,22,327,2601,213,167,81,58,143,174,138,120,84,241,168,192,144,195,71,140,2949,	0,45912,47566,59313,66137,77355,78797,81159,83478,85054,86832,88114,92364,94431,94764,98164,100518,101150,103124,104091,104811,105678,	1	protein_coding	intron
chr11	117724707	117724708	m6AIP_SySy_peak_1365b	0	+	chr11	117654812	117763439	ENSMUST00000106344.7|Tnrc6c|ENSMUSG00000025571.13|protein_coding	0	+	117700761	117760851	0	22	519,100,22,327,2601,213,167,81,58,143,174,138,120,84,241,168,192,144,195,71,140,2949,	0,45912,47566,59313,66137,77355,78797,81159,83478,85054,86832,88114,92364,94431,94764,98164,100518,101150,103124,104091,104811,105678,	1	protein_coding	intron
chr11	117813562	117813563	m6AIP_SySy_peak_1369	0	+	chr11	117809667	117839904	ENSMUST00000132298.1|Gm20708|ENSMUSG00000093485.1|protein_coding	0	+	117809704	117838629	0	3	136,232,1412,	0,22677,28825,	1	protein_coding	intron
chr11	117872865	117872866	m6AIP_SySy_peak_1371	0	+	chr11	117871249	117887416	ENSMUST00000125607.1|Gm11725|ENSMUSG00000085434.1|lncRNA	0	+	117887416	117887416	0	4	184,117,109,1440,	0,529,845,14727,	1	ncRNA	intron
chr11	117873301	117873302	m6AIP_SySy_peak_1372a	0	+	chr11	117871249	117887416	ENSMUST00000125607.1|Gm11725|ENSMUSG00000085434.1|lncRNA	0	+	117887416	117887416	0	4	184,117,109,1440,	0,529,845,14727,	1	ncRNA	intron
chr11	117873478	117873479	m6AIP_SySy_peak_1372b	0	+	chr11	117871249	117887416	ENSMUST00000125607.1|Gm11725|ENSMUSG00000085434.1|lncRNA	0	+	117887416	117887416	0	4	184,117,109,1440,	0,529,845,14727,	1	ncRNA	intron
chr11	119396533	119396534	m6AIP_SySy_peak_1384	0	+	chr11	119393099	119487415	ENSMUST00000093902.11|Rnf213|ENSMUSG00000070327.14|protein_coding	0	+	119393099	119486158	0	67	97,170,468,114,170,156,212,284,260,198,226,56,154,165,90,123,181,174,150,584,166,218,141,168,1150,194,156,3603,137,96,119,120,110,151,139,192,146,155,225,182,121,101,183,170,100,112,211,203,123,111,243,82,35,95,160,169,92,252,133,84,181,202,78,195,90,179,1411,	0,9422,15614,16313,17005,17622,18327,21232,21939,23347,24974,26073,26966,28214,29905,31056,32893,34396,34913,37066,38488,40311,41588,41836,42811,44518,44873,47089,52530,53010,54135,55654,56145,56624,56993,59411,61340,63053,65168,65633,66841,68791,69001,70204,70468,71905,72786,73124,74127,74870,75718,77032,77755,78615,80264,81066,83363,83949,86437,86764,87651,88046,89297,89831,90555,90737,92905,	1	protein_coding	intron
chr11	119402344	119402345	m6AIP_SySy_peak_1385	0	+	chr11	119393099	119487415	ENSMUST00000093902.11|Rnf213|ENSMUSG00000070327.14|protein_coding	0	+	119393099	119486158	0	67	97,170,468,114,170,156,212,284,260,198,226,56,154,165,90,123,181,174,150,584,166,218,141,168,1150,194,156,3603,137,96,119,120,110,151,139,192,146,155,225,182,121,101,183,170,100,112,211,203,123,111,243,82,35,95,160,169,92,252,133,84,181,202,78,195,90,179,1411,	0,9422,15614,16313,17005,17622,18327,21232,21939,23347,24974,26073,26966,28214,29905,31056,32893,34396,34913,37066,38488,40311,41588,41836,42811,44518,44873,47089,52530,53010,54135,55654,56145,56624,56993,59411,61340,63053,65168,65633,66841,68791,69001,70204,70468,71905,72786,73124,74127,74870,75718,77032,77755,78615,80264,81066,83363,83949,86437,86764,87651,88046,89297,89831,90555,90737,92905,	1	protein_coding	intron
chr11	119685226	119685227	m6AIP_abcam_peak_1670	0	+	chr11	119603148	119899407	ENSMUST00000026671.12|Rptor|ENSMUSG00000025583.15|protein_coding	0	+	119603809	119897482	0	34	823,103,83,159,147,176,60,101,145,76,102,84,111,75,66,192,141,118,141,159,119,104,184,111,106,115,125,105,107,128,87,117,130,1994,	0,54515,68129,121861,140718,153090,177394,195620,196173,208796,213929,218512,219762,240533,243209,243604,248178,253118,254164,254687,262403,268346,269067,271005,281775,283888,285393,287965,289403,291107,291770,292754,293271,294265,	1	protein_coding	intron
chr11	119829660	119829661	m6AIP_abcam_peak_1671	0	+	chr11	119603148	119899407	ENSMUST00000026671.12|Rptor|ENSMUSG00000025583.15|protein_coding	0	+	119603809	119897482	0	34	823,103,83,159,147,176,60,101,145,76,102,84,111,75,66,192,141,118,141,159,119,104,184,111,106,115,125,105,107,128,87,117,130,1994,	0,54515,68129,121861,140718,153090,177394,195620,196173,208796,213929,218512,219762,240533,243209,243604,248178,253118,254164,254687,262403,268346,269067,271005,281775,283888,285393,287965,289403,291107,291770,292754,293271,294265,	1	protein_coding	intron
chr11	120258238	120258239	m6AIP_abcam_peak_1675	0	+	chr11	120232946	120292296	ENSMUST00000044985.13|Bahcc1|ENSMUSG00000039741.15|protein_coding	0	+	120237079	120289883	0	28	161,398,180,123,1746,109,179,159,278,331,816,200,137,129,115,293,179,302,108,151,115,76,109,117,177,1181,237,2620,	0,3913,26125,35360,38412,40368,40747,41037,41472,41925,43111,46108,46423,47123,49172,50149,51049,51307,51773,51965,52198,52412,52624,53354,53646,53977,56361,56730,	1	protein_coding	intron
chr11	120258623	120258624	m6AIP_abcam_peak_1676	0	+	chr11	120232946	120292296	ENSMUST00000044985.13|Bahcc1|ENSMUSG00000039741.15|protein_coding	0	+	120237079	120289883	0	28	161,398,180,123,1746,109,179,159,278,331,816,200,137,129,115,293,179,302,108,151,115,76,109,117,177,1181,237,2620,	0,3913,26125,35360,38412,40368,40747,41037,41472,41925,43111,46108,46423,47123,49172,50149,51049,51307,51773,51965,52198,52412,52624,53354,53646,53977,56361,56730,	1	protein_coding	intron
chr11	120659528	120659529	m6AIP_abcam_peak_1690	0	-	chr11	120653787	120660606	ENSMUST00000106177.7|Notum|ENSMUSG00000042988.10|protein_coding	0	-	120654219	120660338	0	11	739,48,148,101,192,103,59,61,96,53,612,	0,976,1976,2544,2772,3705,4098,4543,4862,5037,6207,	1	protein_coding	intron
chr11	120963597	120963598	m6AIP_SySy_peak_1419	0	-	chr11	120958989	120991330	ENSMUST00000239115.1|Csnk1d|ENSMUSG00000025162.18|protein_coding	0	-	120959205	120991010	0	9	306,140,172,149,171,229,149,111,396,	0,9005,10033,12577,13387,13976,14831,24243,31945,	1	protein_coding	intron
chr11	121266279	121266280	m6AIP_abcam_peak_1695	0	+	chr11	121259989	121309896	ENSMUST00000106113.1|Foxk2|ENSMUSG00000039275.9|protein_coding	0	+	121260130	121306964	0	9	533,195,148,147,194,176,297,210,3129,	0,25432,27941,30754,36039,36924,38569,39594,46778,	1	protein_coding	intron
chr11	121453312	121453313	m6AIP_abcam_peak_1697	0	+	chr11	121451948	121617164	ENSMUST00000103013.9|Tbcd|ENSMUSG00000039230.14|protein_coding	0	+	121452044	121616945	0	39	280,51,98,102,147,56,133,46,133,143,61,75,95,157,58,30,86,81,74,118,61,23,32,63,77,82,119,92,141,84,159,139,122,78,90,88,110,85,237,	0,1682,7452,8460,9305,9803,23590,40609,41810,45046,47087,48087,51744,88903,98275,105007,108726,121847,123337,124177,126766,128199,130804,138395,139230,140682,142311,144500,145303,150008,151039,151285,151666,153314,156623,157391,158032,159715,164979,	1	protein_coding	intron
chr12	3416471	3416472	m6AIP_SySy_peak_1430	0	-	chr12	3403877	3427011	ENSMUST00000168012.2|1110002L01Rik|ENSMUSG00000071456.6|lncRNA	0	-	3427011	3427011	0	3	2834,224,511,	0,3823,22623,	1	ncRNA	intron
chr12	3455286	3455287	m6AIP_abcam_peak_1704	0	+	chr12	3426856	3506847	ENSMUST00000111215.9|Asxl2|ENSMUSG00000037486.18|protein_coding	0	+	3427155	3502372	0	12	356,83,3,109,148,116,124,164,97,106,712,6869,	0,15617,23394,24805,30205,42621,47633,57588,62780,66877,69368,73122,	1	protein_coding	intron
chr12	3477130	3477131	m6AIP_abcam_peak_1705	0	+	chr12	3426856	3506847	ENSMUST00000111215.9|Asxl2|ENSMUSG00000037486.18|protein_coding	0	+	3427155	3502372	0	12	356,83,3,109,148,116,124,164,97,106,712,6869,	0,15617,23394,24805,30205,42621,47633,57588,62780,66877,69368,73122,	1	protein_coding	intron
chr12	4635573	4635574	m6AIP_abcam_peak_1720	0	+	chr12	4593007	4713962	ENSMUST00000220311.1|Itsn2|ENSMUSG00000020640.10|protein_coding	0	+	4613274	4713197	0	40	225,63,93,64,164,207,97,140,64,138,86,263,150,141,88,140,81,137,137,98,176,130,206,86,167,46,122,97,192,122,107,184,99,168,216,122,83,84,174,923,	0,20235,31883,33522,34825,36537,36860,37629,39366,39928,40469,41527,42573,43539,44731,46647,47905,56975,59343,60438,65007,65434,68851,71529,73152,78265,78394,79729,80408,104134,107312,108174,113252,113957,114522,115105,115937,118945,119459,120032,	1	protein_coding	intron
chr12	4819617	4819618	m6AIP_abcam_peak_1722	0	+	chr12	4817543	4827659	ENSMUST00000046207.8|Sf3b6|ENSMUSG00000037361.8|protein_coding	0	+	4817789	4827103	0	4	276,119,139,646,	0,3050,9214,9470,	1	protein_coding	intron
chr12	8681003	8681004	m6AIP_abcam_peak_1732a	0	+	chr12	8674680	8752581	ENSMUST00000168361.7|Pum2|ENSMUSG00000020594.14|protein_coding	0	+	8698108	8749720	0	21	146,69,109,188,167,271,94,126,143,133,144,294,237,268,130,135,138,126,122,193,2993,	0,23410,31252,34641,35478,38679,39163,44307,46984,49366,53953,54175,58592,69080,69656,69934,72476,73430,73717,74080,74908,	1	protein_coding	intron
chr12	8681252	8681253	m6AIP_SySy_peak_1452a	0	+	chr12	8674680	8752581	ENSMUST00000168361.7|Pum2|ENSMUSG00000020594.14|protein_coding	0	+	8698108	8749720	0	21	146,69,109,188,167,271,94,126,143,133,144,294,237,268,130,135,138,126,122,193,2993,	0,23410,31252,34641,35478,38679,39163,44307,46984,49366,53953,54175,58592,69080,69656,69934,72476,73430,73717,74080,74908,	1	protein_coding	intron
chr12	8681395	8681396	m6AIP_SySy_peak_1452b	0	+	chr12	8674680	8752581	ENSMUST00000168361.7|Pum2|ENSMUSG00000020594.14|protein_coding	0	+	8698108	8749720	0	21	146,69,109,188,167,271,94,126,143,133,144,294,237,268,130,135,138,126,122,193,2993,	0,23410,31252,34641,35478,38679,39163,44307,46984,49366,53953,54175,58592,69080,69656,69934,72476,73430,73717,74080,74908,	1	protein_coding	intron
chr12	12310222	12310223	m6AIP_abcam_peak_1736	0	+	chr12	12262138	12380965	ENSMUST00000069066.13|Fam49a|ENSMUSG00000020589.17|protein_coding	0	+	12340688	12372810	0	13	100,73,142,80,122,106,137,78,117,80,127,71,8219,	0,14204,42042,78540,95906,97074,99296,99876,100113,100322,102581,107755,110608,	1	protein_coding	intron
chr12	12343513	12343514	m6AIP_abcam_peak_1737	0	+	chr12	12262138	12380965	ENSMUST00000069066.13|Fam49a|ENSMUSG00000020589.17|protein_coding	0	+	12340688	12372810	0	13	100,73,142,80,122,106,137,78,117,80,127,71,8219,	0,14204,42042,78540,95906,97074,99296,99876,100113,100322,102581,107755,110608,	1	protein_coding	intron
chr12	13238206	13238207	m6AIP_abcam_peak_1739	0	-	chr12	13216972	13249213	ENSMUST00000071103.9|Ddx1|ENSMUSG00000037149.10|protein_coding	0	-	13219497	13249119	0	26	2656,121,96,43,73,73,92,147,52,189,90,99,61,139,115,77,73,77,84,84,48,97,30,64,52,110,	0,3374,3765,6703,6820,6969,8426,10332,12120,12269,13319,14472,17067,19021,20240,20756,22133,22518,23586,23878,25327,26887,27995,28713,29053,32131,	1	protein_coding	intron
chr12	18902744	18902745	m6AIP_SySy_peak_1460a	0	+	chr12	18853839	18906503	ENSMUST00000222888.1|Gm40847|ENSMUSG00000113778.1|lncRNA	0	+	18906503	18906503	0	2	158,601,	0,52063,	1	ncRNA	intron
chr12	18902841	18902842	m6AIP_SySy_peak_1460b	0	+	chr12	18853839	18906503	ENSMUST00000222888.1|Gm40847|ENSMUSG00000113778.1|lncRNA	0	+	18906503	18906503	0	2	158,601,	0,52063,	1	ncRNA	intron
chr12	19047402	19047403	m6AIP_SySy_peak_1461	0	+	chr12	19044705	19055179	ENSMUST00000222330.1|Gm40849|ENSMUSG00000114188.1|lncRNA	0	+	19055179	19055179	0	4	115,154,138,196,	0,4054,4847,10278,	1	ncRNA	intron
chr12	20294286	20294287	m6AIP_abcam_peak_1751	0	+	chr12	20191899	20309078	ENSMUST00000232183.1|Gm49692|ENSMUSG00000116736.1|lncRNA	0	+	20309078	20309078	0	2	1021,282,	0,116897,	1	ncRNA	intron
chr12	20623022	20623023	m6AIP_abcam_peak_1753	0	+	chr12	20615013	20664803	ENSMUST00000223281.1|Gm48693|ENSMUSG00000113157.2|lncRNA	0	+	20664803	20664803	0	2	416,309,	0,49481,	1	ncRNA	intron
chr12	20623022	20623023	m6AIP_abcam_peak_1753	0	+	chr12	20615342	20637948	ENSMUST00000222348.2|Gm49700|ENSMUSG00000116883.1|lncRNA	0	+	20637948	20637948	0	5	87,127,61,308,963,	0,17766,18095,19808,21643,	1	ncRNA	intron
chr12	20646115	20646116	m6AIP_abcam_peak_1754	0	+	chr12	20615013	20664803	ENSMUST00000223281.1|Gm48693|ENSMUSG00000113157.2|lncRNA	0	+	20664803	20664803	0	2	416,309,	0,49481,	1	ncRNA	intron
chr12	20658679	20658680	m6AIP_abcam_peak_1755	0	+	chr12	20615013	20664803	ENSMUST00000223281.1|Gm48693|ENSMUSG00000113157.2|lncRNA	0	+	20664803	20664803	0	2	416,309,	0,49481,	1	ncRNA	intron
chr12	20661700	20661701	m6AIP_SySy_peak_1467	0	+	chr12	20615013	20664803	ENSMUST00000223281.1|Gm48693|ENSMUSG00000113157.2|lncRNA	0	+	20664803	20664803	0	2	416,309,	0,49481,	1	ncRNA	intron
chr12	20807284	20807285	m6AIP_abcam_peak_1757	0	-	chr12	20804380	20815779	ENSMUST00000189625.1|1700030C10Rik|ENSMUSG00000099759.1|lncRNA	0	-	20815779	20815779	0	2	1301,434,	0,10965,	1	ncRNA	intron
chr12	20810720	20810721	m6AIP_abcam_peak_1758	0	-	chr12	20804380	20815779	ENSMUST00000189625.1|1700030C10Rik|ENSMUSG00000099759.1|lncRNA	0	-	20815779	20815779	0	2	1301,434,	0,10965,	1	ncRNA	intron
chr12	21016477	21016478	m6AIP_abcam_peak_1760a	0	+	chr12	20990535	21040428	ENSMUST00000232257.1|Gm30124|ENSMUSG00000116627.1|lncRNA	0	+	21040428	21040428	0	4	337,127,61,705,	0,22451,22780,49188,	1	ncRNA	intron
chr12	21016647	21016648	m6AIP_abcam_peak_1760b	0	+	chr12	20990535	21040428	ENSMUST00000232257.1|Gm30124|ENSMUSG00000116627.1|lncRNA	0	+	21040428	21040428	0	4	337,127,61,705,	0,22451,22780,49188,	1	ncRNA	intron
chr12	21022264	21022265	m6AIP_abcam_peak_1761	0	+	chr12	20990535	21040428	ENSMUST00000232257.1|Gm30124|ENSMUSG00000116627.1|lncRNA	0	+	21040428	21040428	0	4	337,127,61,705,	0,22451,22780,49188,	1	ncRNA	intron
chr12	22137273	22137274	m6AIP_abcam_peak_1764	0	-	chr12	22115755	22156646	ENSMUST00000172838.2|Gm4425|ENSMUSG00000093846.1|lncRNA	0	-	22156646	22156646	0	5	2065,189,61,127,415,	0,7597,14389,14650,40476,	1	ncRNA	intron
chr12	24061784	24061785	m6AIP_SySy_peak_1473	0	-	chr12	24043201	24097246	ENSMUST00000101538.4|9030624G23Rik|ENSMUSG00000073158.4|protein_coding	0	-	24044700	24096968	0	4	1653,61,127,404,	0,31157,31420,53641,	1	protein_coding	intron
chr12	24652171	24652172	m6AIP_abcam_peak_1767a	0	+	chr12	24651273	24662789	ENSMUST00000020982.6|Klf11|ENSMUSG00000020653.12|protein_coding	0	+	24651524	24660463	0	4	293,252,934,2607,	0,2285,3569,8909,	1	protein_coding	intron
chr12	24652306	24652307	m6AIP_abcam_peak_1767b	0	+	chr12	24651273	24662789	ENSMUST00000020982.6|Klf11|ENSMUSG00000020653.12|protein_coding	0	+	24651524	24660463	0	4	293,252,934,2607,	0,2285,3569,8909,	1	protein_coding	intron
chr12	24652406	24652407	m6AIP_abcam_peak_1767c	0	+	chr12	24651273	24662789	ENSMUST00000020982.6|Klf11|ENSMUSG00000020653.12|protein_coding	0	+	24651524	24660463	0	4	293,252,934,2607,	0,2285,3569,8909,	1	protein_coding	intron
chr12	24837866	24837867	m6AIP_abcam_peak_1770a	0	+	chr12	24831622	24959874	ENSMUST00000110942.10|Mboat2|ENSMUSG00000020646.17|protein_coding	0	+	24831699	24959160	0	13	152,146,78,96,56,55,181,193,104,65,133,152,940,	0,46568,51094,92576,102944,107671,114883,116565,119763,122563,123654,125950,127312,	1	protein_coding	intron
chr12	24838002	24838003	m6AIP_abcam_peak_1770b	0	+	chr12	24831622	24959874	ENSMUST00000110942.10|Mboat2|ENSMUSG00000020646.17|protein_coding	0	+	24831699	24959160	0	13	152,146,78,96,56,55,181,193,104,65,133,152,940,	0,46568,51094,92576,102944,107671,114883,116565,119763,122563,123654,125950,127312,	1	protein_coding	intron
chr12	24908166	24908167	m6AIP_abcam_peak_1771	0	+	chr12	24831622	24959874	ENSMUST00000110942.10|Mboat2|ENSMUSG00000020646.17|protein_coding	0	+	24831699	24959160	0	13	152,146,78,96,56,55,181,193,104,65,133,152,940,	0,46568,51094,92576,102944,107671,114883,116565,119763,122563,123654,125950,127312,	1	protein_coding	intron
chr12	25043148	25043149	m6AIP_abcam_peak_1773	0	+	chr12	24974924	25059697	ENSMUST00000066652.6|Kidins220|ENSMUSG00000036333.11|protein_coding	0	+	24982269	25057841	0	32	138,141,99,99,99,99,99,198,99,99,99,178,165,180,166,152,290,141,244,89,145,163,179,227,114,57,33,33,132,99,237,3116,	0,7312,11979,13607,14813,15751,17285,19887,22307,23781,24336,26648,28064,29019,30128,33134,33478,35147,35970,36575,38372,41965,61529,63399,65531,66321,71278,72969,76170,77872,78873,81657,	1	protein_coding	intron
chr12	28634041	28634042	m6AIP_abcam_peak_1774	0	-	chr12	28630853	28635953	ENSMUST00000074267.4|Rps7|ENSMUSG00000061477.4|protein_coding	0	-	28631115	28635654	0	7	340,151,65,144,72,84,98,	0,770,2914,3355,4562,4726,5002,	1	protein_coding	intron
chr12	28658988	28658989	m6AIP_abcam_peak_1775	0	+	chr12	28649601	28659589	ENSMUST00000020959.8|Rnaseh1|ENSMUSG00000020630.9|protein_coding	0	+	28649688	28659079	0	8	215,116,162,100,55,85,125,597,	0,2423,3461,5983,7670,8031,8569,9391,	1	protein_coding	intron
chr12	28769118	28769119	m6AIP_abcam_peak_1777	0	+	chr12	28751802	28869865	ENSMUST00000221877.1|Eipr1|ENSMUSG00000036613.8|protein_coding	0	+	28751962	28867095	0	9	202,84,133,157,100,137,168,165,2945,	0,8267,14969,76905,95754,107449,111152,112867,115118,	1	protein_coding	intron
chr12	32829586	32829587	m6AIP_abcam_peak_1779	0	+	chr12	32820334	32853349	ENSMUST00000020886.8|Nampt|ENSMUSG00000020572.8|protein_coding	0	+	32820569	32850533	0	11	292,157,104,129,159,137,226,120,141,135,2927,	0,9832,12697,14567,17964,18816,20590,22350,26371,28282,30088,	1	protein_coding	intron
chr12	36154353	36154354	m6AIP_abcam_peak_1785	0	-	chr12	36091834	36156825	ENSMUST00000020856.5|Bzw2|ENSMUSG00000020547.5|protein_coding	0	-	36092280	36134948	0	12	475,123,139,147,171,110,136,66,104,177,65,158,	0,1132,12427,15661,17870,22133,27152,28884,32100,38157,43056,64833,	1	protein_coding	intron
chr12	41146765	41146766	m6AIP_abcam_peak_1787	0	+	chr12	41024089	41955588	ENSMUST00000132121.7|Immp2l|ENSMUSG00000056899.10|protein_coding	0	+	41068311	41955100	0	7	56,73,137,104,66,103,608,	0,471,44220,86750,604674,679565,930891,	1	protein_coding	intron
chr12	41170882	41170883	m6AIP_abcam_peak_1788a	0	+	chr12	41024089	41955588	ENSMUST00000132121.7|Immp2l|ENSMUSG00000056899.10|protein_coding	0	+	41068311	41955100	0	7	56,73,137,104,66,103,608,	0,471,44220,86750,604674,679565,930891,	1	protein_coding	intron
chr12	41171064	41171065	m6AIP_abcam_peak_1788b	0	+	chr12	41024089	41955588	ENSMUST00000132121.7|Immp2l|ENSMUSG00000056899.10|protein_coding	0	+	41068311	41955100	0	7	56,73,137,104,66,103,608,	0,471,44220,86750,604674,679565,930891,	1	protein_coding	intron
chr12	41173166	41173167	m6AIP_SySy_peak_1486	0	+	chr12	41024089	41955588	ENSMUST00000132121.7|Immp2l|ENSMUSG00000056899.10|protein_coding	0	+	41068311	41955100	0	7	56,73,137,104,66,103,608,	0,471,44220,86750,604674,679565,930891,	1	protein_coding	intron
chr12	41186456	41186457	m6AIP_abcam_peak_1789	0	+	chr12	41024089	41955588	ENSMUST00000132121.7|Immp2l|ENSMUSG00000056899.10|protein_coding	0	+	41068311	41955100	0	7	56,73,137,104,66,103,608,	0,471,44220,86750,604674,679565,930891,	1	protein_coding	intron
chr12	41221289	41221290	m6AIP_abcam_peak_1790	0	+	chr12	41024089	41955588	ENSMUST00000132121.7|Immp2l|ENSMUSG00000056899.10|protein_coding	0	+	41068311	41955100	0	7	56,73,137,104,66,103,608,	0,471,44220,86750,604674,679565,930891,	1	protein_coding	intron
chr12	41322353	41322354	m6AIP_abcam_peak_1791	0	+	chr12	41024089	41955588	ENSMUST00000132121.7|Immp2l|ENSMUSG00000056899.10|protein_coding	0	+	41068311	41955100	0	7	56,73,137,104,66,103,608,	0,471,44220,86750,604674,679565,930891,	1	protein_coding	intron
chr12	41374914	41374915	m6AIP_abcam_peak_1792	0	+	chr12	41024089	41955588	ENSMUST00000132121.7|Immp2l|ENSMUSG00000056899.10|protein_coding	0	+	41068311	41955100	0	7	56,73,137,104,66,103,608,	0,471,44220,86750,604674,679565,930891,	1	protein_coding	intron
chr12	51370367	51370368	m6AIP_abcam_peak_1798	0	+	chr12	51348287	51373267	ENSMUST00000119211.7|G2e3|ENSMUSG00000035293.13|protein_coding	0	+	51351408	51372722	0	16	157,41,98,102,125,166,107,117,125,130,69,305,182,173,191,838,	0,3117,5316,5512,7593,8739,11454,12643,14898,15129,15664,16967,19487,20758,23272,24142,	1	protein_coding	intron
chr12	51635460	51635461	m6AIP_abcam_peak_1801a	0	-	chr12	51609631	51691887	ENSMUST00000013130.14|Strn3|ENSMUSG00000020954.16|protein_coding	0	-	51610102	51691703	0	18	641,87,108,141,168,122,48,176,134,141,111,142,127,174,82,74,104,466,	0,728,10182,12148,13544,17478,17881,18073,19742,23947,33472,38362,40472,43040,45770,51519,51978,81790,	1	protein_coding	intron
chr12	51635591	51635592	m6AIP_abcam_peak_1801b	0	-	chr12	51609631	51691887	ENSMUST00000013130.14|Strn3|ENSMUSG00000020954.16|protein_coding	0	-	51610102	51691703	0	18	641,87,108,141,168,122,48,176,134,141,111,142,127,174,82,74,104,466,	0,728,10182,12148,13544,17478,17881,18073,19742,23947,33472,38362,40472,43040,45770,51519,51978,81790,	1	protein_coding	intron
chr12	57283655	57283656	m6AIP_abcam_peak_1810	0	+	chr12	57282172	57467041	ENSMUST00000153137.5|Mipol1|ENSMUSG00000047022.18|protein_coding	0	+	57303417	57460965	0	13	138,82,207,127,106,130,34,171,108,95,231,143,586,	0,701,21172,23838,25186,43351,49823,50116,81954,132143,174780,178669,184283,	1	protein_coding	intron
chr12	59135364	59135365	m6AIP_abcam_peak_1812	0	+	chr12	59095799	59189799	ENSMUST00000219140.2|Mia2|ENSMUSG00000021000.17|protein_coding	0	+	59095799	59189799	0	30	115,134,87,1216,183,101,132,22,89,72,27,111,72,105,123,115,47,91,139,102,61,36,68,83,129,159,117,59,235,164,	0,5671,8675,12036,23574,23907,40264,41781,41898,48899,50536,51047,52052,53664,58556,62453,63791,64376,67081,73134,74458,75157,76725,78306,80531,84050,88387,89929,92511,93836,	1	protein_coding	intron
chr12	64954659	64954660	m6AIP_abcam_peak_1814	0	-	chr12	64938832	64965534	ENSMUST00000222508.1|Klhl28|ENSMUSG00000020948.9|protein_coding	0	-	64943449	64957737	0	5	4781,209,444,899,126,	0,11181,12543,18006,26576,	1	protein_coding	intron
chr12	65146414	65146415	m6AIP_abcam_peak_1821	0	-	chr12	65132733	65172580	ENSMUST00000052201.8|Mis18bp1|ENSMUSG00000047534.17|protein_coding	0	-	65133530	65161937	0	14	892,55,100,152,158,170,829,143,88,131,74,467,626,132,	0,1070,4016,5911,7999,10489,15988,19954,21072,21985,24258,25661,28669,39715,	1	protein_coding	intron
chr12	69196934	69196935	m6AIP_SySy_peak_1514	0	-	chr12	69189838	69204267	ENSMUST00000222699.1|Gm49384|ENSMUSG00000113786.1|protein_coding	0	-	69192884	69204267	0	4	556,144,68,177,	0,2969,13068,14252,	1	protein_coding	intron
chr12	69729295	69729296	m6AIP_abcam_peak_1828	0	+	chr12	69724949	69744660	ENSMUST00000220916.1|Dmac2l|ENSMUSG00000054894.6|protein_coding	0	+	69737954	69743833	0	6	65,100,111,209,172,942,	0,505,13001,15949,16695,18769,	1	protein_coding	intron
chr12	70985988	70985989	m6AIP_abcam_peak_1830	0	+	chr12	70974620	70996347	ENSMUST00000160027.7|Psma3|ENSMUSG00000060073.9|protein_coding	0	+	70974746	70994395	0	11	147,83,124,102,74,73,66,47,68,65,1997,	0,4112,8698,9872,10051,12242,13803,15864,18392,18885,19730,	1	protein_coding	intron
chr12	71989668	71989669	m6AIP_abcam_peak_1837	0	+	chr12	71831162	71992327	ENSMUST00000085299.3|Daam1|ENSMUSG00000034574.10|protein_coding	0	+	71895763	71989888	0	26	169,220,90,72,95,334,111,104,67,118,139,59,188,300,108,27,107,85,107,89,169,108,61,132,171,2649,	0,64564,84536,105396,111010,112891,114021,114235,115065,115352,115836,116230,120031,120670,121289,127584,128643,139931,144027,145633,146480,149591,151530,154520,157723,158516,	1	protein_coding	intron
chr12	72774226	72774227	m6AIP_abcam_peak_1840	0	+	chr12	72761210	72799819	ENSMUST00000021514.9|Ppm1a|ENSMUSG00000021096.11|protein_coding	0	+	72783702	72793741	0	6	421,854,118,109,58,6108,	0,22472,25461,29422,31567,32501,	1	protein_coding	intron
chr12	72909403	72909404	m6AIP_abcam_peak_1843	0	-	chr12	72881108	72917760	ENSMUST00000110489.8|4930447C04Rik|ENSMUSG00000021098.14|protein_coding	0	-	72881227	72916871	0	19	316,58,139,176,62,47,86,77,119,92,121,43,188,90,127,57,57,90,43,	0,4114,8599,11695,13875,17378,17601,21304,22107,25082,26712,28662,28795,32076,34247,35565,35714,36399,36609,	1	protein_coding	intron
chr12	73256337	73256338	m6AIP_abcam_peak_1848	0	+	chr12	73123716	73273988	ENSMUST00000021523.6|Mnat1|ENSMUSG00000021103.12|protein_coding	0	+	73123837	73272534	0	8	210,153,74,104,141,126,122,1575,	0,44283,46877,55488,58067,64423,95304,148697,	1	protein_coding	intron
chr12	73282411	73282412	m6AIP_SySy_peak_1531	0	-	chr12	73280010	73286709	ENSMUST00000116420.3|Trmt5|ENSMUSG00000034442.11|protein_coding	0	-	73280549	73286688	0	5	622,652,125,641,26,	0,994,2601,4624,6673,	1	protein_coding	intron
chr12	75497914	75497915	m6AIP_abcam_peak_1850	0	-	chr12	75450880	75596200	ENSMUST00000021447.8|Ppp2r5e|ENSMUSG00000021051.10|protein_coding	0	-	75453713	75593325	0	14	2933,102,128,120,51,54,109,60,131,93,102,197,164,566,	0,8807,11421,13993,15747,15911,17631,18661,18851,34251,42533,64721,142288,144754,	1	protein_coding	intron
chr12	75515598	75515599	m6AIP_SySy_peak_1535a	0	-	chr12	75450880	75596200	ENSMUST00000021447.8|Ppp2r5e|ENSMUSG00000021051.10|protein_coding	0	-	75453713	75593325	0	14	2933,102,128,120,51,54,109,60,131,93,102,197,164,566,	0,8807,11421,13993,15747,15911,17631,18661,18851,34251,42533,64721,142288,144754,	1	protein_coding	intron
chr12	75541707	75541708	m6AIP_abcam_peak_1851	0	-	chr12	75450880	75596200	ENSMUST00000021447.8|Ppp2r5e|ENSMUSG00000021051.10|protein_coding	0	-	75453713	75593325	0	14	2933,102,128,120,51,54,109,60,131,93,102,197,164,566,	0,8807,11421,13993,15747,15911,17631,18661,18851,34251,42533,64721,142288,144754,	1	protein_coding	intron
chr12	76448498	76448499	m6AIP_SySy_peak_1540	0	+	chr12	76444559	76451336	ENSMUST00000101281.2|Gm10451|ENSMUSG00000073000.3|lncRNA	0	+	76451336	76451336	0	4	106,179,122,1191,	0,3415,5151,5586,	1	ncRNA	intron
chr12	76449000	76449001	m6AIP_SySy_peak_1541	0	+	chr12	76444559	76451336	ENSMUST00000101281.2|Gm10451|ENSMUSG00000073000.3|lncRNA	0	+	76451336	76451336	0	4	106,179,122,1191,	0,3415,5151,5586,	1	ncRNA	intron
chr12	76450122	76450123	m6AIP_SySy_peak_1542	0	+	chr12	76444559	76451336	ENSMUST00000101281.2|Gm10451|ENSMUSG00000073000.3|lncRNA	0	+	76451336	76451336	0	4	106,179,122,1191,	0,3415,5151,5586,	1	ncRNA	intron
chr12	76781470	76781471	m6AIP_SySy_peak_1545	0	+	chr12	76765537	76783180	ENSMUST00000041262.13|Churc1|ENSMUSG00000090258.7|protein_coding	0	+	76765599	76782905	0	4	101,136,71,368,	0,7720,10056,17275,	1	protein_coding	intron
chr12	76781470	76781471	m6AIP_SySy_peak_1545	0	+	chr12	76765597	76920231	ENSMUST00000137826.7|Fntb|ENSMUSG00000033373.16|protein_coding	0	+	76765599	76920207	0	14	41,136,71,65,73,92,147,84,87,130,133,112,115,156,	0,7660,9996,96888,107778,109434,122134,122374,131729,141347,144613,149022,150816,154478,	1	protein_coding	intron
chr12	78229029	78229030	m6AIP_abcam_peak_1864	0	+	chr12	78226652	78684767	ENSMUST00000110388.9|Gphn|ENSMUSG00000047454.12|protein_coding	0	+	78226777	78683911	0	23	189,79,58,93,95,67,273,108,135,43,138,93,56,120,59,154,122,88,74,65,104,97,990,	0,116699,149707,185688,228104,254646,265385,267297,277964,336203,363881,382492,386319,396651,399481,400454,410805,428154,437838,443171,453638,456065,457125,	1	protein_coding	intron
chr12	78350978	78350979	m6AIP_SySy_peak_1547	0	+	chr12	78226652	78684767	ENSMUST00000110388.9|Gphn|ENSMUSG00000047454.12|protein_coding	0	+	78226777	78683911	0	23	189,79,58,93,95,67,273,108,135,43,138,93,56,120,59,154,122,88,74,65,104,97,990,	0,116699,149707,185688,228104,254646,265385,267297,277964,336203,363881,382492,386319,396651,399481,400454,410805,428154,437838,443171,453638,456065,457125,	1	protein_coding	intron
chr12	79242421	79242422	m6AIP_abcam_peak_1868	0	-	chr12	79232345	79296304	ENSMUST00000021547.7|Zfyve26|ENSMUSG00000066440.5|protein_coding	0	-	79233965	79295670	0	42	1824,45,183,60,142,200,198,219,210,148,221,137,32,137,164,99,247,177,123,105,197,743,103,219,165,120,264,202,152,69,87,609,201,164,89,165,122,505,90,79,296,79,	0,4268,4827,5976,6558,7511,8550,11926,13689,14125,17117,18808,19803,22884,25069,28455,29232,31427,31965,33342,34012,36013,38492,39721,40947,41211,42506,43897,46062,46744,47697,48011,50456,51690,52913,53136,53860,55029,58528,61480,63131,63880,	1	protein_coding	intron
chr12	79351533	79351534	m6AIP_abcam_peak_1871	0	+	chr12	79297562	79814378	ENSMUST00000218039.2|Rad51b|ENSMUSG00000059060.15|protein_coding	0	+	79300563	79813958	0	11	692,106,114,117,137,120,184,97,104,79,437,	0,2979,4913,5769,17269,27404,29658,360261,469508,505627,516379,	1	protein_coding	intron
chr12	79367877	79367878	m6AIP_abcam_peak_1872	0	+	chr12	79297562	79814378	ENSMUST00000218039.2|Rad51b|ENSMUSG00000059060.15|protein_coding	0	+	79300563	79813958	0	11	692,106,114,117,137,120,184,97,104,79,437,	0,2979,4913,5769,17269,27404,29658,360261,469508,505627,516379,	1	protein_coding	intron
chr12	79414194	79414195	m6AIP_abcam_peak_1873	0	+	chr12	79297562	79814378	ENSMUST00000218039.2|Rad51b|ENSMUSG00000059060.15|protein_coding	0	+	79300563	79813958	0	11	692,106,114,117,137,120,184,97,104,79,437,	0,2979,4913,5769,17269,27404,29658,360261,469508,505627,516379,	1	protein_coding	intron
chr12	79415313	79415314	m6AIP_SySy_peak_1558	0	+	chr12	79297562	79814378	ENSMUST00000218039.2|Rad51b|ENSMUSG00000059060.15|protein_coding	0	+	79300563	79813958	0	11	692,106,114,117,137,120,184,97,104,79,437,	0,2979,4913,5769,17269,27404,29658,360261,469508,505627,516379,	1	protein_coding	intron
chr12	79416086	79416087	m6AIP_abcam_peak_1875	0	+	chr12	79297562	79814378	ENSMUST00000218039.2|Rad51b|ENSMUSG00000059060.15|protein_coding	0	+	79300563	79813958	0	11	692,106,114,117,137,120,184,97,104,79,437,	0,2979,4913,5769,17269,27404,29658,360261,469508,505627,516379,	1	protein_coding	intron
chr12	79416547	79416548	m6AIP_abcam_peak_1876	0	+	chr12	79297562	79814378	ENSMUST00000218039.2|Rad51b|ENSMUSG00000059060.15|protein_coding	0	+	79300563	79813958	0	11	692,106,114,117,137,120,184,97,104,79,437,	0,2979,4913,5769,17269,27404,29658,360261,469508,505627,516379,	1	protein_coding	intron
chr12	79454587	79454588	m6AIP_abcam_peak_1877	0	+	chr12	79297562	79814378	ENSMUST00000218039.2|Rad51b|ENSMUSG00000059060.15|protein_coding	0	+	79300563	79813958	0	11	692,106,114,117,137,120,184,97,104,79,437,	0,2979,4913,5769,17269,27404,29658,360261,469508,505627,516379,	1	protein_coding	intron
chr12	79570575	79570576	m6AIP_abcam_peak_1878	0	+	chr12	79297562	79814378	ENSMUST00000218039.2|Rad51b|ENSMUSG00000059060.15|protein_coding	0	+	79300563	79813958	0	11	692,106,114,117,137,120,184,97,104,79,437,	0,2979,4913,5769,17269,27404,29658,360261,469508,505627,516379,	1	protein_coding	intron
chr12	79670801	79670802	m6AIP_SySy_peak_1559	0	+	chr12	79297562	79814378	ENSMUST00000218039.2|Rad51b|ENSMUSG00000059060.15|protein_coding	0	+	79300563	79813958	0	11	692,106,114,117,137,120,184,97,104,79,437,	0,2979,4913,5769,17269,27404,29658,360261,469508,505627,516379,	1	protein_coding	intron
chr12	80259262	80259263	m6AIP_SySy_peak_1562	0	-	chr12	80167546	80260371	ENSMUST00000021554.15|Actn1|ENSMUSG00000015143.15|protein_coding	0	-	80168321	80260091	0	21	934,159,81,147,180,135,183,141,109,151,148,231,93,86,82,79,88,87,120,115,385,	0,1311,3139,4182,5416,6533,6913,8609,9641,10755,13814,15846,17260,24821,26089,28848,29379,31434,37415,41812,92440,	1	protein_coding	intron
chr12	80722192	80722193	m6AIP_abcam_peak_1883	0	+	chr12	80692590	80724214	ENSMUST00000140770.1|Plekhd1|ENSMUSG00000066438.6|protein_coding	0	+	80692878	80722485	0	13	437,94,90,77,92,53,95,94,179,133,145,150,1896,	0,12953,13414,13762,14581,15591,24630,26322,27993,28622,28858,29355,29728,	1	protein_coding	intron
chr12	80838652	80838653	m6AIP_abcam_peak_1884	0	+	chr12	80790509	80877873	ENSMUST00000220238.1|Susd6|ENSMUSG00000021133.9|protein_coding	0	+	80828122	80877121	0	7	306,218,63,198,136,428,778,	0,37516,60704,77917,79565,83639,86586,	1	protein_coding	intron
chr12	80945683	80945684	m6AIP_SySy_peak_1565	0	+	chr12	80945531	80950503	ENSMUST00000110351.7|Srsf5|ENSMUSG00000021134.17|protein_coding	0	+	80946594	80949978	0	8	141,145,71,99,70,74,111,787,	0,1044,1779,1964,2264,3563,3962,4185,	1	protein_coding	intron
chr12	81493550	81493551	m6AIP_abcam_peak_1889	0	-	chr12	81470602	81532882	ENSMUST00000166664.1|Gm20498|ENSMUSG00000021139.17|protein_coding	0	-	81472234	81532779	0	6	1749,63,72,96,137,167,	0,3984,10328,33941,40226,62113,	1	protein_coding	intron
chr12	82191763	82191764	m6AIP_abcam_peak_1894	0	+	chr12	82169419	82451786	ENSMUST00000166429.8|Sipa1l1|ENSMUSG00000042700.16|protein_coding	0	+	82341001	82450044	0	23	657,66,61,1838,131,189,175,104,158,574,275,270,147,125,119,443,240,166,247,147,115,82,1886,	0,65043,141929,171242,187813,193523,202948,215231,218135,226773,227926,233490,247484,251118,252955,255593,263333,264269,268268,271395,277397,279890,280481,	1	protein_coding	intron
chr12	82210385	82210386	m6AIP_abcam_peak_1895	0	+	chr12	82169419	82451786	ENSMUST00000166429.8|Sipa1l1|ENSMUSG00000042700.16|protein_coding	0	+	82341001	82450044	0	23	657,66,61,1838,131,189,175,104,158,574,275,270,147,125,119,443,240,166,247,147,115,82,1886,	0,65043,141929,171242,187813,193523,202948,215231,218135,226773,227926,233490,247484,251118,252955,255593,263333,264269,268268,271395,277397,279890,280481,	1	protein_coding	intron
chr12	82239534	82239535	m6AIP_abcam_peak_1896	0	+	chr12	82169419	82451786	ENSMUST00000166429.8|Sipa1l1|ENSMUSG00000042700.16|protein_coding	0	+	82341001	82450044	0	23	657,66,61,1838,131,189,175,104,158,574,275,270,147,125,119,443,240,166,247,147,115,82,1886,	0,65043,141929,171242,187813,193523,202948,215231,218135,226773,227926,233490,247484,251118,252955,255593,263333,264269,268268,271395,277397,279890,280481,	1	protein_coding	intron
chr12	83568570	83568571	m6AIP_abcam_peak_1900	0	-	chr12	83546557	83597114	ENSMUST00000221919.1|Zfyve1|ENSMUSG00000042628.8|protein_coding	0	-	83547882	83594880	0	13	1558,114,181,171,118,98,109,107,215,505,925,201,118,	0,4263,4908,5818,8385,8607,9043,12056,22291,28074,47840,49846,50439,	1	protein_coding	intron
chr12	84192469	84192470	m6AIP_SySy_peak_1590a	0	-	chr12	84149277	84194015	ENSMUST00000110294.1|Elmsan1|ENSMUSG00000042507.15|protein_coding	0	-	84152401	84174178	0	13	3284,197,213,150,89,76,104,143,67,346,300,1670,517,	0,3557,5617,7149,8977,9698,10372,10597,11201,12978,22182,23476,44221,	1	protein_coding	intron
chr12	84192601	84192602	m6AIP_SySy_peak_1590b	0	-	chr12	84149277	84194015	ENSMUST00000110294.1|Elmsan1|ENSMUSG00000042507.15|protein_coding	0	-	84152401	84174178	0	13	3284,197,213,150,89,76,104,143,67,346,300,1670,517,	0,3557,5617,7149,8977,9698,10372,10597,11201,12978,22182,23476,44221,	1	protein_coding	intron
chr12	84323231	84323232	m6AIP_abcam_peak_1912	0	+	chr12	84316851	84343723	ENSMUST00000045931.11|Zfp410|ENSMUSG00000042472.11|protein_coding	0	+	84321958	84343033	0	12	323,180,136,219,192,151,182,90,126,141,128,729,	0,4960,6032,8719,10427,12950,14783,16083,20764,21790,23250,26143,	1	protein_coding	intron
chr12	84367076	84367077	m6AIP_abcam_peak_1913	0	+	chr12	84361656	84373792	ENSMUST00000110276.7|Coq6|ENSMUSG00000021235.13|protein_coding	0	+	84362050	84373708	0	13	163,285,135,59,124,131,108,63,108,203,116,167,114,	0,296,5228,6486,6929,8599,9267,9451,9794,10482,10762,10994,12022,	1	protein_coding	intron
chr12	84418005	84418006	m6AIP_abcam_peak_1914	0	+	chr12	84409070	84433780	ENSMUST00000081828.12|Bbof1|ENSMUSG00000057265.13|protein_coding	0	+	84409181	84433306	0	12	185,229,66,144,81,71,145,494,102,75,115,480,	0,1966,4193,5503,10903,14362,16065,17637,19272,20934,21148,24230,	1	protein_coding	intron
chr12	84418224	84418225	m6AIP_SySy_peak_1592a	0	+	chr12	84409070	84433780	ENSMUST00000081828.12|Bbof1|ENSMUSG00000057265.13|protein_coding	0	+	84409181	84433306	0	12	185,229,66,144,81,71,145,494,102,75,115,480,	0,1966,4193,5503,10903,14362,16065,17637,19272,20934,21148,24230,	1	protein_coding	intron
chr12	84418310	84418311	m6AIP_SySy_peak_1592b	0	+	chr12	84409070	84433780	ENSMUST00000081828.12|Bbof1|ENSMUSG00000057265.13|protein_coding	0	+	84409181	84433306	0	12	185,229,66,144,81,71,145,494,102,75,115,480,	0,1966,4193,5503,10903,14362,16065,17637,19272,20934,21148,24230,	1	protein_coding	intron
chr12	84454460	84454461	m6AIP_abcam_peak_1915	0	+	chr12	84451421	84531573	ENSMUST00000137170.2|Lin52|ENSMUSG00000085793.2|protein_coding	0	+	84451512	84529745	0	6	122,75,38,67,84,1884,	0,4819,6527,8197,10947,78268,	1	protein_coding	intron
chr12	85054031	85054032	m6AIP_SySy_peak_1598	0	+	chr12	84996351	85070515	ENSMUST00000021670.14|Ylpm1|ENSMUSG00000021244.15|protein_coding	0	+	84996489	85069765	0	21	1005,237,219,944,2118,118,421,93,190,119,155,63,120,177,84,84,81,52,131,181,411,	0,16537,17552,18298,32418,37565,44221,45471,45770,46590,48018,52457,52781,53340,53592,53937,60870,63911,68619,73267,73753,	1	protein_coding	intron
chr12	86477793	86477794	m6AIP_abcam_peak_1926	0	+	chr12	86421643	86521625	ENSMUST00000110204.8|Esrrb|ENSMUSG00000021255.17|protein_coding	0	+	86421914	86519065	0	7	321,410,117,111,162,270,2805,	0,48502,66903,84171,84705,92637,97177,	1	protein_coding	intron
chr12	86478713	86478714	m6AIP_abcam_peak_1927	0	+	chr12	86421643	86521625	ENSMUST00000110204.8|Esrrb|ENSMUSG00000021255.17|protein_coding	0	+	86421914	86519065	0	7	321,410,117,111,162,270,2805,	0,48502,66903,84171,84705,92637,97177,	1	protein_coding	intron
chr12	87286674	87286675	m6AIP_SySy_peak_1619	0	-	chr12	87278637	87299705	ENSMUST00000125733.7|Ism2|ENSMUSG00000050671.12|protein_coding	0	-	87279681	87299705	0	6	1565,84,141,361,243,132,	0,3662,4008,6388,8257,20936,	1	protein_coding	intron
chr12	91205719	91205720	m6AIP_abcam_peak_1934	0	-	chr12	90998491	91384409	ENSMUST00000141429.7|Cep128|ENSMUSG00000061533.16|protein_coding	0	-	90999522	91366489	0	26	1168,103,114,78,24,50,193,60,177,165,651,351,152,133,75,87,117,73,92,116,127,87,162,135,141,176,	0,10341,20800,23908,64650,85182,215073,232303,235552,257083,261494,268244,290997,295542,297711,300499,327023,334759,340567,349034,350258,365868,367851,371570,383156,385742,	1	protein_coding	intron
chr12	91684743	91684744	m6AIP_SySy_peak_1623	0	-	chr12	91641542	91743855	ENSMUST00000164713.7|Ston2|ENSMUSG00000020961.15|protein_coding	0	-	91641627	91743693	0	5	381,1839,198,276,250,	0,5689,72384,98928,102063,	1	protein_coding	intron
chr12	91821098	91821099	m6AIP_abcam_peak_1940	0	-	chr12	91806042	91849157	ENSMUST00000021347.11|Sel1l|ENSMUSG00000020964.14|protein_coding	0	-	91809843	91849031	0	21	4011,129,173,75,166,149,88,63,78,69,57,155,82,60,54,163,106,168,217,38,199,	0,5834,7789,8576,8931,9723,10178,11239,12176,13999,17491,18777,19254,20462,20609,24644,25526,27012,35595,37183,42916,	1	protein_coding	intron
chr12	98813809	98813810	m6AIP_SySy_peak_1627a	0	-	chr12	98789144	98901484	ENSMUST00000223282.1|Eml5|ENSMUSG00000051166.10|protein_coding	0	-	98790349	98901028	0	44	1242,101,154,104,163,173,189,115,158,209,174,21,99,130,79,9,15,127,202,177,89,132,153,142,128,112,203,101,94,106,187,119,107,168,213,257,138,202,136,186,69,99,160,653,	0,1468,2132,2879,3371,4969,5286,7362,9646,11758,13139,16322,21374,26790,28675,30716,32455,35489,36234,38189,39562,41715,41927,48098,52406,53527,54809,62237,63463,66779,69574,70814,71315,72000,73952,76109,81622,83859,85362,86982,91666,92831,97837,111687,	1	protein_coding	intron
chr12	98813918	98813919	m6AIP_SySy_peak_1627b	0	-	chr12	98789144	98901484	ENSMUST00000223282.1|Eml5|ENSMUSG00000051166.10|protein_coding	0	-	98790349	98901028	0	44	1242,101,154,104,163,173,189,115,158,209,174,21,99,130,79,9,15,127,202,177,89,132,153,142,128,112,203,101,94,106,187,119,107,168,213,257,138,202,136,186,69,99,160,653,	0,1468,2132,2879,3371,4969,5286,7362,9646,11758,13139,16322,21374,26790,28675,30716,32455,35489,36234,38189,39562,41715,41927,48098,52406,53527,54809,62237,63463,66779,69574,70814,71315,72000,73952,76109,81622,83859,85362,86982,91666,92831,97837,111687,	1	protein_coding	intron
chr12	98814075	98814076	m6AIP_SySy_peak_1627c	0	-	chr12	98789144	98901484	ENSMUST00000223282.1|Eml5|ENSMUSG00000051166.10|protein_coding	0	-	98790349	98901028	0	44	1242,101,154,104,163,173,189,115,158,209,174,21,99,130,79,9,15,127,202,177,89,132,153,142,128,112,203,101,94,106,187,119,107,168,213,257,138,202,136,186,69,99,160,653,	0,1468,2132,2879,3371,4969,5286,7362,9646,11758,13139,16322,21374,26790,28675,30716,32455,35489,36234,38189,39562,41715,41927,48098,52406,53527,54809,62237,63463,66779,69574,70814,71315,72000,73952,76109,81622,83859,85362,86982,91666,92831,97837,111687,	1	protein_coding	intron
chr12	98894772	98894773	m6AIP_abcam_peak_1945	0	-	chr12	98789144	98901484	ENSMUST00000223282.1|Eml5|ENSMUSG00000051166.10|protein_coding	0	-	98790349	98901028	0	44	1242,101,154,104,163,173,189,115,158,209,174,21,99,130,79,9,15,127,202,177,89,132,153,142,128,112,203,101,94,106,187,119,107,168,213,257,138,202,136,186,69,99,160,653,	0,1468,2132,2879,3371,4969,5286,7362,9646,11758,13139,16322,21374,26790,28675,30716,32455,35489,36234,38189,39562,41715,41927,48098,52406,53527,54809,62237,63463,66779,69574,70814,71315,72000,73952,76109,81622,83859,85362,86982,91666,92831,97837,111687,	1	protein_coding	intron
chr12	99261573	99261574	m6AIP_abcam_peak_1946	0	-	chr12	99190077	99393797	ENSMUST00000046859.11|Foxn3|ENSMUSG00000033713.12|protein_coding	0	-	99196266	99388903	0	6	6736,106,65,113,557,128,	0,19383,101159,151344,198283,203592,	1	protein_coding	intron
chr12	99289185	99289186	m6AIP_abcam_peak_1947	0	-	chr12	99190077	99393797	ENSMUST00000046859.11|Foxn3|ENSMUSG00000033713.12|protein_coding	0	-	99196266	99388903	0	6	6736,106,65,113,557,128,	0,19383,101159,151344,198283,203592,	1	protein_coding	intron
chr12	99328234	99328235	m6AIP_abcam_peak_1948	0	-	chr12	99190077	99393797	ENSMUST00000046859.11|Foxn3|ENSMUSG00000033713.12|protein_coding	0	-	99196266	99388903	0	6	6736,106,65,113,557,128,	0,19383,101159,151344,198283,203592,	1	protein_coding	intron
chr12	99363645	99363646	m6AIP_abcam_peak_1949	0	-	chr12	99190077	99393797	ENSMUST00000046859.11|Foxn3|ENSMUSG00000033713.12|protein_coding	0	-	99196266	99388903	0	6	6736,106,65,113,557,128,	0,19383,101159,151344,198283,203592,	1	protein_coding	intron
chr12	100924876	100924877	m6AIP_abcam_peak_1956	0	-	chr12	100912699	101028983	ENSMUST00000085096.9|Ccdc88c|ENSMUSG00000021182.16|protein_coding	0	-	100912809	101028831	0	30	1106,293,69,69,189,239,90,146,187,144,278,162,186,127,128,1062,159,185,145,147,159,82,185,141,84,59,70,109,101,212,	0,3878,5629,8827,10480,16127,17815,19068,20459,22926,25130,26297,27385,28409,29297,32147,34400,35747,40587,41464,53239,53680,55108,55554,57692,58521,71200,109594,115536,116072,	1	protein_coding	intron
chr12	101889525	101889526	m6AIP_abcam_peak_1961	0	-	chr12	101834042	101913267	ENSMUST00000021605.13|Trip11|ENSMUSG00000021188.14|protein_coding	0	-	101837545	101912828	0	21	3724,145,117,115,82,100,104,164,194,141,3021,213,87,41,363,166,66,279,111,62,578,	0,10737,11015,11689,12553,28550,37781,39280,43912,44746,49213,52765,55662,56535,59388,60219,61608,64782,68189,71712,78647,	1	protein_coding	intron
chr12	101924143	101924144	m6AIP_SySy_peak_1642	0	-	chr12	101918900	101958246	ENSMUST00000021606.11|Atxn3|ENSMUSG00000021189.11|protein_coding	0	-	101923106	101958157	0	11	4304,98,97,167,133,88,67,86,45,165,113,	0,7583,14067,15347,18436,23216,26499,26933,29103,29374,39233,	1	protein_coding	intron
chr12	102624851	102624852	m6AIP_abcam_peak_1965	0	-	chr12	102568581	102704930	ENSMUST00000046518.11|Itpk1|ENSMUSG00000057963.9|protein_coding	0	-	102570125	102704816	0	10	1903,163,68,166,41,99,118,126,25,209,	0,5340,10523,15705,19314,19882,37507,54718,106861,136140,	1	protein_coding	intron
chr12	102675056	102675057	m6AIP_abcam_peak_1966	0	-	chr12	102568581	102704930	ENSMUST00000046518.11|Itpk1|ENSMUSG00000057963.9|protein_coding	0	-	102570125	102704816	0	10	1903,163,68,166,41,99,118,126,25,209,	0,5340,10523,15705,19314,19882,37507,54718,106861,136140,	1	protein_coding	intron
chr12	102690870	102690871	m6AIP_abcam_peak_1967a	0	-	chr12	102673016	102727333	ENSMUST00000178129.1|Gm28373|ENSMUSG00000096751.3|lncRNA	0	-	102727333	102727333	0	3	2451,143,130,	0,47035,54187,	1	ncRNA	intron
chr12	102690870	102690871	m6AIP_abcam_peak_1967a	0	-	chr12	102568581	102704930	ENSMUST00000046518.11|Itpk1|ENSMUSG00000057963.9|protein_coding	0	-	102570125	102704816	0	10	1903,163,68,166,41,99,118,126,25,209,	0,5340,10523,15705,19314,19882,37507,54718,106861,136140,	1	protein_coding	intron
chr12	102690942	102690943	m6AIP_abcam_peak_1967b	0	-	chr12	102673016	102727333	ENSMUST00000178129.1|Gm28373|ENSMUSG00000096751.3|lncRNA	0	-	102727333	102727333	0	3	2451,143,130,	0,47035,54187,	1	ncRNA	intron
chr12	102690942	102690943	m6AIP_abcam_peak_1967b	0	-	chr12	102568581	102704930	ENSMUST00000046518.11|Itpk1|ENSMUSG00000057963.9|protein_coding	0	-	102570125	102704816	0	10	1903,163,68,166,41,99,118,126,25,209,	0,5340,10523,15705,19314,19882,37507,54718,106861,136140,	1	protein_coding	intron
chr12	102742496	102742497	m6AIP_SySy_peak_1646	0	-	chr12	102719974	102757765	ENSMUST00000179306.1|Gm28051|ENSMUSG00000098530.1|protein_coding	0	-	102720153	102757745	0	2	220,225,	0,37566,	1	protein_coding	intron
chr12	102742881	102742882	m6AIP_SySy_peak_1647	0	-	chr12	102719974	102757765	ENSMUST00000179306.1|Gm28051|ENSMUSG00000098530.1|protein_coding	0	-	102720153	102757745	0	2	220,225,	0,37566,	1	protein_coding	intron
chr12	102749314	102749315	m6AIP_abcam_peak_1968	0	-	chr12	102719974	102757765	ENSMUST00000179306.1|Gm28051|ENSMUSG00000098530.1|protein_coding	0	-	102720153	102757745	0	2	220,225,	0,37566,	1	protein_coding	intron
chr12	102749314	102749315	m6AIP_abcam_peak_1968	0	-	chr12	102741731	102758672	ENSMUST00000174651.1|Gm20604|ENSMUSG00000041716.7|protein_coding	0	-	102743371	102757745	0	2	1663,1132,	0,15809,	1	protein_coding	intron
chr12	102753949	102753950	m6AIP_SySy_peak_1649	0	-	chr12	102719974	102757765	ENSMUST00000179306.1|Gm28051|ENSMUSG00000098530.1|protein_coding	0	-	102720153	102757745	0	2	220,225,	0,37566,	1	protein_coding	intron
chr12	102753949	102753950	m6AIP_SySy_peak_1649	0	-	chr12	102741731	102758672	ENSMUST00000174651.1|Gm20604|ENSMUSG00000041716.7|protein_coding	0	-	102743371	102757745	0	2	1663,1132,	0,15809,	1	protein_coding	intron
chr12	102757274	102757275	m6AIP_abcam_peak_1970	0	-	chr12	102753274	102757800	ENSMUST00000173969.1|Gon7|ENSMUSG00000091931.5|protein_coding	0	-	102754074	102757745	0	2	892,260,	0,4266,	1	protein_coding	intron
chr12	102757274	102757275	m6AIP_abcam_peak_1970	0	-	chr12	102719974	102757765	ENSMUST00000179306.1|Gm28051|ENSMUSG00000098530.1|protein_coding	0	-	102720153	102757745	0	2	220,225,	0,37566,	1	protein_coding	intron
chr12	102757274	102757275	m6AIP_abcam_peak_1970	0	-	chr12	102741731	102758672	ENSMUST00000174651.1|Gm20604|ENSMUSG00000041716.7|protein_coding	0	-	102743371	102757745	0	2	1663,1132,	0,15809,	1	protein_coding	intron
chr12	102868023	102868024	m6AIP_abcam_peak_1972	0	-	chr12	102780796	102878406	ENSMUST00000223554.1|Btbd7|ENSMUSG00000041702.7|protein_coding	0	-	102785110	102840181	0	12	5136,450,179,190,144,161,76,209,1080,188,153,191,	0,7138,9908,12949,14376,27103,30323,31838,56821,59303,60242,97419,	1	protein_coding	intron
chr12	104780361	104780362	m6AIP_SySy_peak_1658	0	-	chr12	104771479	104865009	ENSMUST00000109937.8|Clmn|ENSMUSG00000021097.15|protein_coding	0	-	104771791	104864951	0	14	484,93,71,61,197,1680,83,194,191,93,84,96,62,140,	0,1702,2293,3009,5465,9242,12427,13913,18502,20359,25562,28997,33129,93390,	1	protein_coding	intron
chr12	105833354	105833355	m6AIP_abcam_peak_1981	0	+	chr12	105784693	105838807	ENSMUST00000109901.8|Papola|ENSMUSG00000021111.15|protein_coding	0	+	105784906	105836860	0	22	221,174,67,82,110,54,112,90,139,73,121,85,54,120,110,122,143,101,221,63,75,2043,	0,14957,15990,20233,21793,22471,23861,24649,24830,26343,27580,28504,33662,34086,35647,38862,42250,43587,44363,48406,50016,52071,	1	protein_coding	intron
chr12	108167709	108167710	m6AIP_abcam_peak_1985	0	-	chr12	108106430	108179314	ENSMUST00000071095.13|Setd3|ENSMUSG00000056770.15|protein_coding	0	-	108107231	108165165	0	13	1248,161,86,167,75,115,59,257,73,149,93,110,162,	0,2126,4791,5699,6888,11811,12675,51323,51845,53802,56542,58632,72722,	1	protein_coding	intron
chr12	108198117	108198118	m6AIP_abcam_peak_1986a	0	+	chr12	108179578	108203357	ENSMUST00000221167.1|Ccnk|ENSMUSG00000021258.10|protein_coding	0	+	108186425	108202701	0	12	302,32,247,82,132,106,58,170,269,34,75,1282,	0,2598,6797,7600,9486,14093,14763,15488,16004,16760,19730,22497,	1	protein_coding	intron
chr12	108198170	108198171	m6AIP_abcam_peak_1986b	0	+	chr12	108179578	108203357	ENSMUST00000221167.1|Ccnk|ENSMUSG00000021258.10|protein_coding	0	+	108186425	108202701	0	12	302,32,247,82,132,106,58,170,269,34,75,1282,	0,2598,6797,7600,9486,14093,14763,15488,16004,16760,19730,22497,	1	protein_coding	intron
chr12	108805659	108805660	m6AIP_abcam_peak_1987	0	+	chr12	108792972	108820148	ENSMUST00000021692.8|Yy1|ENSMUSG00000021264.12|protein_coding	0	+	108793412	108815655	0	5	1119,163,61,159,4676,	0,13506,19946,21633,22500,	1	protein_coding	intron
chr12	108807909	108807910	m6AIP_abcam_peak_1988	0	+	chr12	108792972	108820148	ENSMUST00000021692.8|Yy1|ENSMUSG00000021264.12|protein_coding	0	+	108793412	108815655	0	5	1119,163,61,159,4676,	0,13506,19946,21633,22500,	1	protein_coding	intron
chr12	108869955	108869956	m6AIP_SySy_peak_1670	0	-	chr12	108860033	108893197	ENSMUST00000161154.1|Wars|ENSMUSG00000021266.16|protein_coding	0	-	108860311	108888486	0	11	300,158,141,287,101,183,120,109,214,173,38,	0,1235,2769,5979,7643,15080,15632,21009,22661,28342,33126,	1	protein_coding	intron
chr12	108906584	108906585	m6AIP_abcam_peak_1991	0	+	chr12	108894316	109028452	ENSMUST00000047115.8|Wdr25|ENSMUSG00000040877.16|protein_coding	0	+	108897930	109027467	0	8	1573,168,817,148,131,171,141,1207,	0,2575,3592,86374,98490,130646,132093,132929,	1	protein_coding	intron
chr12	108949884	108949885	m6AIP_abcam_peak_1992	0	+	chr12	108894316	109028452	ENSMUST00000047115.8|Wdr25|ENSMUSG00000040877.16|protein_coding	0	+	108897930	109027467	0	8	1573,168,817,148,131,171,141,1207,	0,2575,3592,86374,98490,130646,132093,132929,	1	protein_coding	intron
chr12	110501664	110501665	m6AIP_abcam_peak_1999	0	+	chr12	110485858	110580804	ENSMUST00000084985.10|Ppp2r5c|ENSMUSG00000017843.14|protein_coding	0	+	110485858	110580532	0	14	94,200,111,93,131,60,109,54,171,128,102,73,117,404,	0,36632,58216,59736,59912,65203,66926,68984,75439,81869,83095,84837,88886,94542,	1	protein_coding	intron
chr12	110784570	110784571	m6AIP_abcam_peak_2001	0	+	chr12	110737991	110795028	ENSMUST00000095410.7|Wdr20|ENSMUSG00000037957.14|protein_coding	0	+	110738028	110794391	0	3	286,183,1915,	0,41304,55122,	1	protein_coding	intron
chr12	111494615	111494616	m6AIP_SySy_peak_1692a	0	-	chr12	111450404	111499622	ENSMUST00000221429.1|Gm40578|ENSMUSG00000113029.1|lncRNA	0	-	111499622	111499622	0	3	665,97,158,	0,47856,49060,	1	ncRNA	intron
chr12	111494733	111494734	m6AIP_SySy_peak_1692b	0	-	chr12	111450404	111499622	ENSMUST00000221429.1|Gm40578|ENSMUSG00000113029.1|lncRNA	0	-	111499622	111499622	0	3	665,97,158,	0,47856,49060,	1	ncRNA	intron
chr12	111791189	111791190	m6AIP_abcam_peak_2014a	0	+	chr12	111758848	111803240	ENSMUST00000239017.1|Klc1|ENSMUSG00000021288.19|protein_coding	0	+	111772319	111801260	0	16	194,262,231,79,226,88,102,174,100,50,68,109,162,131,67,2046,	0,13470,15504,17075,17963,19171,19750,22803,23095,26423,26586,28639,30476,36699,41495,42346,	1	protein_coding	intron
chr12	111791325	111791326	m6AIP_abcam_peak_2014b	0	+	chr12	111758848	111803240	ENSMUST00000239017.1|Klc1|ENSMUSG00000021288.19|protein_coding	0	+	111772319	111801260	0	16	194,262,231,79,226,88,102,174,100,50,68,109,162,131,67,2046,	0,13470,15504,17075,17963,19171,19750,22803,23095,26423,26586,28639,30476,36699,41495,42346,	1	protein_coding	intron
chr12	111797737	111797738	m6AIP_abcam_peak_2015	0	+	chr12	111758848	111803240	ENSMUST00000239017.1|Klc1|ENSMUSG00000021288.19|protein_coding	0	+	111772319	111801260	0	16	194,262,231,79,226,88,102,174,100,50,68,109,162,131,67,2046,	0,13470,15504,17075,17963,19171,19750,22803,23095,26423,26586,28639,30476,36699,41495,42346,	1	protein_coding	intron
chr12	112612837	112612838	m6AIP_SySy_peak_1701	0	+	chr12	112588783	112614957	ENSMUST00000101029.3|Inf2|ENSMUSG00000037679.9|protein_coding	0	+	112600002	112612603	0	23	112,400,116,160,34,142,142,849,146,62,103,86,101,71,108,71,121,165,103,162,627,57,63,	0,11210,12545,12739,13394,14297,14928,15230,16589,17010,17460,18189,18711,19545,19693,20064,20889,21335,21678,21911,22626,23764,26111,	1	protein_coding	intron
chr12	112613781	112613782	m6AIP_SySy_peak_1702	0	+	chr12	112588783	112614957	ENSMUST00000101029.3|Inf2|ENSMUSG00000037679.9|protein_coding	0	+	112600002	112612603	0	23	112,400,116,160,34,142,142,849,146,62,103,86,101,71,108,71,121,165,103,162,627,57,63,	0,11210,12545,12739,13394,14297,14928,15230,16589,17010,17460,18189,18711,19545,19693,20064,20889,21335,21678,21911,22626,23764,26111,	1	protein_coding	intron
chr12	112741269	112741270	m6AIP_abcam_peak_2023	0	+	chr12	112722173	112746592	ENSMUST00000101018.10|Cep170b|ENSMUSG00000072825.11|protein_coding	0	+	112724650	112744912	0	19	209,132,90,79,59,139,105,474,713,174,91,1671,238,160,144,89,94,52,1928,	0,2450,9177,9831,10326,11218,12987,13178,13982,14984,15400,15665,18600,20779,21229,21496,21896,22349,22491,	1	protein_coding	intron
chr12	112789256	112789257	m6AIP_abcam_peak_2029a	0	-	chr12	112781009	112802657	ENSMUST00000124526.1|Ahnak2|ENSMUSG00000072812.4|protein_coding	0	-	112781009	112802526	0	7	4586,176,142,102,99,56,186,	0,4706,5153,5979,6891,7113,21462,	1	protein_coding	intron
chr12	112789493	112789494	m6AIP_abcam_peak_2029b	0	-	chr12	112781009	112802657	ENSMUST00000124526.1|Ahnak2|ENSMUSG00000072812.4|protein_coding	0	-	112781009	112802526	0	7	4586,176,142,102,99,56,186,	0,4706,5153,5979,6891,7113,21462,	1	protein_coding	intron
chr12	112789753	112789754	m6AIP_abcam_peak_2029c	0	-	chr12	112781009	112802657	ENSMUST00000124526.1|Ahnak2|ENSMUSG00000072812.4|protein_coding	0	-	112781009	112802526	0	7	4586,176,142,102,99,56,186,	0,4706,5153,5979,6891,7113,21462,	1	protein_coding	intron
chr12	112824840	112824841	m6AIP_abcam_peak_2031	0	-	chr12	112820228	112829389	ENSMUST00000062092.6|Cdca4|ENSMUSG00000047832.9|protein_coding	0	-	112821392	112822106	0	2	1884,541,	0,8620,	1	protein_coding	intron
chr12	112919380	112919381	m6AIP_abcam_peak_2032a	0	-	chr12	112907818	112929776	ENSMUST00000075827.4|Jag2|ENSMUSG00000002799.6|protein_coding	0	-	112908888	112929484	0	26	1567,157,132,249,116,114,86,28,117,114,114,114,153,151,174,47,114,114,114,120,131,61,252,58,351,358,	0,1734,2625,3240,3884,4090,4710,4874,5346,5571,5797,6117,6307,6538,7379,7652,7786,8061,8515,8785,8990,12253,12412,14181,21063,21600,	1	protein_coding	intron
chr12	112919559	112919560	m6AIP_abcam_peak_2032b	0	-	chr12	112907818	112929776	ENSMUST00000075827.4|Jag2|ENSMUSG00000002799.6|protein_coding	0	-	112908888	112929484	0	26	1567,157,132,249,116,114,86,28,117,114,114,114,153,151,174,47,114,114,114,120,131,61,252,58,351,358,	0,1734,2625,3240,3884,4090,4710,4874,5346,5571,5797,6117,6307,6538,7379,7652,7786,8061,8515,8785,8990,12253,12412,14181,21063,21600,	1	protein_coding	intron
chr12	112977465	112977466	m6AIP_SySy_peak_1720a	0	-	chr12	112960084	113000704	ENSMUST00000011302.8|Brf1|ENSMUSG00000011158.8|protein_coding	0	-	112960320	113000356	0	18	274,172,52,257,56,82,62,264,93,40,127,94,150,73,30,176,81,532,	0,1025,1638,2291,3292,3425,4099,5644,9180,9357,10012,12177,13387,19600,22942,27832,32979,40088,	1	protein_coding	intron
chr12	112977601	112977602	m6AIP_SySy_peak_1720b	0	-	chr12	112960084	113000704	ENSMUST00000011302.8|Brf1|ENSMUSG00000011158.8|protein_coding	0	-	112960320	113000356	0	18	274,172,52,257,56,82,62,264,93,40,127,94,150,73,30,176,81,532,	0,1025,1638,2291,3292,3425,4099,5644,9180,9357,10012,12177,13387,19600,22942,27832,32979,40088,	1	protein_coding	intron
chr12	112978415	112978416	m6AIP_SySy_peak_1721a	0	-	chr12	112960084	113000704	ENSMUST00000011302.8|Brf1|ENSMUSG00000011158.8|protein_coding	0	-	112960320	113000356	0	18	274,172,52,257,56,82,62,264,93,40,127,94,150,73,30,176,81,532,	0,1025,1638,2291,3292,3425,4099,5644,9180,9357,10012,12177,13387,19600,22942,27832,32979,40088,	1	protein_coding	intron
chr13	3903246	3903247	m6AIP_SySy_peak_1736	0	-	chr13	3883332	3918220	ENSMUST00000091853.11|Net1|ENSMUSG00000021215.15|protein_coding	0	-	3884069	3918065	0	12	1141,187,171,258,77,97,63,168,108,60,67,283,	0,1470,2715,3205,4038,4238,4645,5022,5538,24464,29535,34605,	1	protein_coding	intron
chr13	3903814	3903815	m6AIP_SySy_peak_1737	0	-	chr13	3883332	3918220	ENSMUST00000091853.11|Net1|ENSMUSG00000021215.15|protein_coding	0	-	3884069	3918065	0	12	1141,187,171,258,77,97,63,168,108,60,67,283,	0,1470,2715,3205,4038,4238,4645,5022,5538,24464,29535,34605,	1	protein_coding	intron
chr13	3917685	3917686	m6AIP_SySy_peak_1738	0	-	chr13	3883332	3918220	ENSMUST00000091853.11|Net1|ENSMUSG00000021215.15|protein_coding	0	-	3884069	3918065	0	12	1141,187,171,258,77,97,63,168,108,60,67,283,	0,1470,2715,3205,4038,4238,4645,5022,5538,24464,29535,34605,	1	protein_coding	intron
chr13	6601710	6601711	m6AIP_abcam_peak_2051	0	-	chr13	6579767	6648777	ENSMUST00000138703.7|Pfkp|ENSMUSG00000021196.14|protein_coding	0	-	6581459	6648679	0	22	1825,103,100,112,62,165,153,88,71,147,70,65,126,93,96,109,45,166,190,78,74,207,	0,2635,4833,6712,7284,8721,18091,18971,20828,22945,23311,23631,25188,25868,34936,39407,39752,41118,42139,45368,56157,68803,	1	protein_coding	intron
chr13	6604755	6604756	m6AIP_SySy_peak_1740	0	-	chr13	6579767	6648777	ENSMUST00000138703.7|Pfkp|ENSMUSG00000021196.14|protein_coding	0	-	6581459	6648679	0	22	1825,103,100,112,62,165,153,88,71,147,70,65,126,93,96,109,45,166,190,78,74,207,	0,2635,4833,6712,7284,8721,18091,18971,20828,22945,23311,23631,25188,25868,34936,39407,39752,41118,42139,45368,56157,68803,	1	protein_coding	intron
chr13	6640505	6640506	m6AIP_abcam_peak_2052a	0	-	chr13	6579767	6648777	ENSMUST00000138703.7|Pfkp|ENSMUSG00000021196.14|protein_coding	0	-	6581459	6648679	0	22	1825,103,100,112,62,165,153,88,71,147,70,65,126,93,96,109,45,166,190,78,74,207,	0,2635,4833,6712,7284,8721,18091,18971,20828,22945,23311,23631,25188,25868,34936,39407,39752,41118,42139,45368,56157,68803,	1	protein_coding	intron
chr13	6640608	6640609	m6AIP_abcam_peak_2052b	0	-	chr13	6579767	6648777	ENSMUST00000138703.7|Pfkp|ENSMUSG00000021196.14|protein_coding	0	-	6581459	6648679	0	22	1825,103,100,112,62,165,153,88,71,147,70,65,126,93,96,109,45,166,190,78,74,207,	0,2635,4833,6712,7284,8721,18091,18971,20828,22945,23311,23631,25188,25868,34936,39407,39752,41118,42139,45368,56157,68803,	1	protein_coding	intron
chr13	6642555	6642556	m6AIP_abcam_peak_2053	0	-	chr13	6579767	6648777	ENSMUST00000138703.7|Pfkp|ENSMUSG00000021196.14|protein_coding	0	-	6581459	6648679	0	22	1825,103,100,112,62,165,153,88,71,147,70,65,126,93,96,109,45,166,190,78,74,207,	0,2635,4833,6712,7284,8721,18091,18971,20828,22945,23311,23631,25188,25868,34936,39407,39752,41118,42139,45368,56157,68803,	1	protein_coding	intron
chr13	8849474	8849475	m6AIP_SySy_peak_1741	0	-	chr13	8802967	8871730	ENSMUST00000054251.12|Wdr37|ENSMUSG00000021147.17|protein_coding	0	-	8805814	8861225	0	14	2979,115,135,142,241,77,45,72,136,65,96,97,178,248,	0,16895,17443,32329,33815,39762,41819,44647,46566,50702,51032,53864,58120,68515,	1	protein_coding	intron
chr13	9153531	9153532	m6AIP_abcam_peak_2056	0	+	chr13	9093880	9173988	ENSMUST00000188211.7|Larp4b|ENSMUSG00000033499.14|protein_coding	0	+	9122145	9170942	0	18	300,119,60,148,147,79,137,104,111,54,210,107,252,46,165,125,109,3337,	0,28227,30022,42898,43274,49873,51501,53520,55945,56984,57134,64242,64670,70794,72436,74797,75017,76771,	1	protein_coding	intron
chr13	9293797	9293798	m6AIP_abcam_peak_2059	0	+	chr13	9276981	9666178	ENSMUST00000166299.1|Dip2c|ENSMUSG00000048264.16|protein_coding	0	+	9276981	9666030	0	39	85,72,111,126,210,135,120,198,92,111,124,110,103,65,94,120,115,17,15,111,137,209,115,202,110,81,124,122,112,110,131,169,171,62,58,75,175,124,401,	0,216123,229597,256270,259674,273202,274764,276292,283689,286132,290849,291319,291609,294068,298152,298380,299822,307023,315762,324404,327507,329341,331962,333715,337365,338763,344897,345600,346775,346976,350991,357740,360113,369997,377621,379655,382263,385155,388796,	1	protein_coding	intron
chr13	9328457	9328458	m6AIP_abcam_peak_2060	0	+	chr13	9276981	9666178	ENSMUST00000166299.1|Dip2c|ENSMUSG00000048264.16|protein_coding	0	+	9276981	9666030	0	39	85,72,111,126,210,135,120,198,92,111,124,110,103,65,94,120,115,17,15,111,137,209,115,202,110,81,124,122,112,110,131,169,171,62,58,75,175,124,401,	0,216123,229597,256270,259674,273202,274764,276292,283689,286132,290849,291319,291609,294068,298152,298380,299822,307023,315762,324404,327507,329341,331962,333715,337365,338763,344897,345600,346775,346976,350991,357740,360113,369997,377621,379655,382263,385155,388796,	1	protein_coding	intron
chr13	9343487	9343488	m6AIP_abcam_peak_2061a	0	+	chr13	9276981	9666178	ENSMUST00000166299.1|Dip2c|ENSMUSG00000048264.16|protein_coding	0	+	9276981	9666030	0	39	85,72,111,126,210,135,120,198,92,111,124,110,103,65,94,120,115,17,15,111,137,209,115,202,110,81,124,122,112,110,131,169,171,62,58,75,175,124,401,	0,216123,229597,256270,259674,273202,274764,276292,283689,286132,290849,291319,291609,294068,298152,298380,299822,307023,315762,324404,327507,329341,331962,333715,337365,338763,344897,345600,346775,346976,350991,357740,360113,369997,377621,379655,382263,385155,388796,	1	protein_coding	intron
chr13	9343533	9343534	m6AIP_abcam_peak_2061b	0	+	chr13	9276981	9666178	ENSMUST00000166299.1|Dip2c|ENSMUSG00000048264.16|protein_coding	0	+	9276981	9666030	0	39	85,72,111,126,210,135,120,198,92,111,124,110,103,65,94,120,115,17,15,111,137,209,115,202,110,81,124,122,112,110,131,169,171,62,58,75,175,124,401,	0,216123,229597,256270,259674,273202,274764,276292,283689,286132,290849,291319,291609,294068,298152,298380,299822,307023,315762,324404,327507,329341,331962,333715,337365,338763,344897,345600,346775,346976,350991,357740,360113,369997,377621,379655,382263,385155,388796,	1	protein_coding	intron
chr13	9362449	9362450	m6AIP_abcam_peak_2062	0	+	chr13	9276981	9666178	ENSMUST00000166299.1|Dip2c|ENSMUSG00000048264.16|protein_coding	0	+	9276981	9666030	0	39	85,72,111,126,210,135,120,198,92,111,124,110,103,65,94,120,115,17,15,111,137,209,115,202,110,81,124,122,112,110,131,169,171,62,58,75,175,124,401,	0,216123,229597,256270,259674,273202,274764,276292,283689,286132,290849,291319,291609,294068,298152,298380,299822,307023,315762,324404,327507,329341,331962,333715,337365,338763,344897,345600,346775,346976,350991,357740,360113,369997,377621,379655,382263,385155,388796,	1	protein_coding	intron
chr13	12087913	12087914	m6AIP_abcam_peak_2068	0	-	chr13	11553101	12106945	ENSMUST00000021750.14|Ryr2|ENSMUSG00000021313.16|protein_coding	0	-	11554515	12106446	0	105	1510,52,101,65,157,135,147,61,134,43,131,222,87,148,65,1298,82,105,129,89,81,74,77,80,100,54,52,104,97,113,36,135,60,171,93,88,241,321,131,82,239,61,50,122,65,116,124,76,78,138,90,79,164,141,91,221,170,121,106,187,136,104,133,115,274,144,106,201,799,227,87,163,161,115,353,209,175,209,148,160,84,104,105,217,193,242,134,119,96,136,184,122,165,157,75,97,100,113,79,75,15,21,105,120,547,	0,2329,3496,4945,7422,13746,15370,19144,24678,31034,32306,34114,35040,38123,39991,41580,43969,45404,48657,50583,52054,65505,66368,68213,69800,82423,85330,87172,90702,93391,94600,96628,101264,102516,103931,105848,106999,108964,112779,113977,115711,116827,123096,127864,131360,133841,134788,137190,139537,147146,147677,150395,152533,153480,154680,154920,156815,159033,161415,163839,165268,168649,16962…	1	protein_coding	intron
chr13	14096340	14096341	m6AIP_abcam_peak_2073	0	+	chr13	14063791	14199362	ENSMUST00000110534.7|Arid4b|ENSMUSG00000039219.18|protein_coding	0	+	14064873	14197733	0	24	241,55,111,66,91,80,92,139,80,77,155,73,95,98,241,176,261,85,199,1215,114,216,147,1757,	0,1033,56349,62659,65383,68644,72376,79188,81495,89624,91189,93982,96386,97506,100317,100975,106127,117428,120515,123025,127351,129574,131538,133814,	1	protein_coding	intron
chr13	17773380	17773381	m6AIP_abcam_peak_2085	0	-	chr13	17717394	17804651	ENSMUST00000042365.8|Cdk13|ENSMUSG00000041297.8|protein_coding	0	-	17718060	17804651	0	14	1517,450,206,132,117,78,102,57,190,171,140,171,657,1214,	0,1961,3693,9725,10672,21522,21696,32862,34276,45709,47559,49041,54906,86043,	1	protein_coding	intron
chr13	17777454	17777455	m6AIP_abcam_peak_2086	0	-	chr13	17717394	17804651	ENSMUST00000042365.8|Cdk13|ENSMUSG00000041297.8|protein_coding	0	-	17718060	17804651	0	14	1517,450,206,132,117,78,102,57,190,171,140,171,657,1214,	0,1961,3693,9725,10672,21522,21696,32862,34276,45709,47559,49041,54906,86043,	1	protein_coding	intron
chr13	17784672	17784673	m6AIP_abcam_peak_2087	0	-	chr13	17717394	17804651	ENSMUST00000042365.8|Cdk13|ENSMUSG00000041297.8|protein_coding	0	-	17718060	17804651	0	14	1517,450,206,132,117,78,102,57,190,171,140,171,657,1214,	0,1961,3693,9725,10672,21522,21696,32862,34276,45709,47559,49041,54906,86043,	1	protein_coding	intron
chr13	17793351	17793352	m6AIP_abcam_peak_2088	0	-	chr13	17717394	17804651	ENSMUST00000042365.8|Cdk13|ENSMUSG00000041297.8|protein_coding	0	-	17718060	17804651	0	14	1517,450,206,132,117,78,102,57,190,171,140,171,657,1214,	0,1961,3693,9725,10672,21522,21696,32862,34276,45709,47559,49041,54906,86043,	1	protein_coding	intron
chr13	17794228	17794229	m6AIP_abcam_peak_2089	0	-	chr13	17717394	17804651	ENSMUST00000042365.8|Cdk13|ENSMUSG00000041297.8|protein_coding	0	-	17718060	17804651	0	14	1517,450,206,132,117,78,102,57,190,171,140,171,657,1214,	0,1961,3693,9725,10672,21522,21696,32862,34276,45709,47559,49041,54906,86043,	1	protein_coding	intron
chr13	17927552	17927553	m6AIP_abcam_peak_2090	0	-	chr13	17880570	17944239	ENSMUST00000009003.8|Rala|ENSMUSG00000008859.8|protein_coding	0	-	17882378	17897066	0	5	1931,175,209,150,223,	0,7936,12551,16382,63446,	1	protein_coding	intron
chr13	18849584	18849585	m6AIP_abcam_peak_2091	0	+	chr13	18717289	18866811	ENSMUST00000072961.5|Vps41|ENSMUSG00000041236.8|protein_coding	0	+	18717315	18866200	0	29	47,39,105,78,75,63,66,120,147,67,98,130,116,57,62,82,93,128,145,42,51,138,55,141,137,100,45,80,692,	0,5898,22152,27972,65357,74297,77037,93142,94277,96937,106490,110314,111933,113447,121362,122358,123868,124863,126179,128018,128597,131596,135051,136057,137235,145247,145448,146743,148830,	1	protein_coding	intron
chr13	20204148	20204149	m6AIP_abcam_peak_2092	0	+	chr13	20090618	20608353	ENSMUST00000072519.6|Elmo1|ENSMUSG00000041112.17|protein_coding	0	+	20185426	20605299	0	22	153,151,41,73,51,170,36,100,152,79,51,123,132,105,109,137,164,113,108,83,78,3255,	0,94735,117515,118520,150954,160385,170938,183901,190193,192293,196101,197272,199743,251749,282463,358851,473805,481726,491600,499025,509561,514480,	1	protein_coding	intron
chr13	20386080	20386081	m6AIP_abcam_peak_2093	0	+	chr13	20090618	20608353	ENSMUST00000072519.6|Elmo1|ENSMUSG00000041112.17|protein_coding	0	+	20185426	20605299	0	22	153,151,41,73,51,170,36,100,152,79,51,123,132,105,109,137,164,113,108,83,78,3255,	0,94735,117515,118520,150954,160385,170938,183901,190193,192293,196101,197272,199743,251749,282463,358851,473805,481726,491600,499025,509561,514480,	1	protein_coding	intron
chr13	20455586	20455587	m6AIP_abcam_peak_2094	0	+	chr13	20090618	20608353	ENSMUST00000072519.6|Elmo1|ENSMUSG00000041112.17|protein_coding	0	+	20185426	20605299	0	22	153,151,41,73,51,170,36,100,152,79,51,123,132,105,109,137,164,113,108,83,78,3255,	0,94735,117515,118520,150954,160385,170938,183901,190193,192293,196101,197272,199743,251749,282463,358851,473805,481726,491600,499025,509561,514480,	1	protein_coding	intron
chr13	20502799	20502800	m6AIP_abcam_peak_2095	0	+	chr13	20090618	20608353	ENSMUST00000072519.6|Elmo1|ENSMUSG00000041112.17|protein_coding	0	+	20185426	20605299	0	22	153,151,41,73,51,170,36,100,152,79,51,123,132,105,109,137,164,113,108,83,78,3255,	0,94735,117515,118520,150954,160385,170938,183901,190193,192293,196101,197272,199743,251749,282463,358851,473805,481726,491600,499025,509561,514480,	1	protein_coding	intron
chr13	21181285	21181286	m6AIP_SySy_peak_1762a	0	+	chr13	21179444	21194724	ENSMUST00000222544.1|Trim27|ENSMUSG00000021326.13|protein_coding	0	+	21180494	21192625	0	9	112,979,96,231,23,116,33,27,2695,	0,491,2539,4287,8596,10410,10647,11775,12585,	1	protein_coding	intron
chr13	21181437	21181438	m6AIP_SySy_peak_1762b	0	+	chr13	21179444	21194724	ENSMUST00000222544.1|Trim27|ENSMUSG00000021326.13|protein_coding	0	+	21180494	21192625	0	9	112,979,96,231,23,116,33,27,2695,	0,491,2539,4287,8596,10410,10647,11775,12585,	1	protein_coding	intron
chr13	21185374	21185375	m6AIP_abcam_peak_2097a	0	+	chr13	21179444	21194724	ENSMUST00000222544.1|Trim27|ENSMUSG00000021326.13|protein_coding	0	+	21180494	21192625	0	9	112,979,96,231,23,116,33,27,2695,	0,491,2539,4287,8596,10410,10647,11775,12585,	1	protein_coding	intron
chr13	21185467	21185468	m6AIP_abcam_peak_2097b	0	+	chr13	21179444	21194724	ENSMUST00000222544.1|Trim27|ENSMUSG00000021326.13|protein_coding	0	+	21180494	21192625	0	9	112,979,96,231,23,116,33,27,2695,	0,491,2539,4287,8596,10410,10647,11775,12585,	1	protein_coding	intron
chr13	21188759	21188760	m6AIP_abcam_peak_2098	0	+	chr13	21179444	21194724	ENSMUST00000222544.1|Trim27|ENSMUSG00000021326.13|protein_coding	0	+	21180494	21192625	0	9	112,979,96,231,23,116,33,27,2695,	0,491,2539,4287,8596,10410,10647,11775,12585,	1	protein_coding	intron
chr13	21395897	21395898	m6AIP_abcam_peak_2101	0	-	chr13	21387002	21402755	ENSMUST00000116434.10|Zkscan3|ENSMUSG00000021327.19|protein_coding	0	-	21387798	21396516	0	6	1704,124,65,148,475,84,	0,6959,7514,7756,9097,15669,	1	protein_coding	intron
chr13	23600232	23600233	m6AIP_SySy_peak_1786	0	-	chr13	23583669	23621124	ENSMUST00000051091.4|H2bc6|ENSMUSG00000047246.7|protein_coding	0	-	23585575	23585956	0	2	2297,209,	0,37246,	1	protein_coding	intron
chr13	29665959	29665960	m6AIP_abcam_peak_2115	0	-	chr13	29325300	29855674	ENSMUST00000006353.13|Cdkal1|ENSMUSG00000006191.17|protein_coding	0	-	29326036	29850108	0	16	928,165,84,63,181,146,167,104,121,49,97,85,113,170,44,112,	0,29329,32199,118707,149228,192112,226928,300320,366298,383794,392420,451916,520927,524638,529597,530262,	1	protein_coding	intron
chr13	29927947	29927948	m6AIP_abcam_peak_2117	0	-	chr13	29906574	29986063	ENSMUST00000102948.10|E2f3|ENSMUSG00000016477.18|protein_coding	0	-	29909902	29985668	0	7	3591,136,115,159,220,112,764,	0,4618,6829,10271,12001,13539,78725,	1	protein_coding	intron
chr13	29959789	29959790	m6AIP_abcam_peak_2118	0	-	chr13	29906574	29986063	ENSMUST00000102948.10|E2f3|ENSMUSG00000016477.18|protein_coding	0	-	29909902	29985668	0	7	3591,136,115,159,220,112,764,	0,4618,6829,10271,12001,13539,78725,	1	protein_coding	intron
chr13	29967278	29967279	m6AIP_abcam_peak_2119	0	-	chr13	29906574	29986063	ENSMUST00000102948.10|E2f3|ENSMUSG00000016477.18|protein_coding	0	-	29909902	29985668	0	7	3591,136,115,159,220,112,764,	0,4618,6829,10271,12001,13539,78725,	1	protein_coding	intron
chr13	30856202	30856203	m6AIP_abcam_peak_2120	0	-	chr13	30813918	30950298	ENSMUST00000102946.7|Exoc2|ENSMUSG00000021357.14|protein_coding	0	-	30815297	30940727	0	29	1473,60,62,123,56,142,117,67,62,60,81,62,122,158,66,125,126,119,103,82,146,81,125,114,127,177,161,59,119,	0,4079,6659,8713,12120,42735,50912,54053,57200,57923,58370,61340,62812,63324,63629,68330,72270,86866,91734,92584,92813,97251,111804,113389,121576,124197,126691,132446,136261,	1	protein_coding	intron
chr13	33904586	33904587	m6AIP_abcam_peak_2123	0	-	chr13	33879816	33905708	ENSMUST00000172184.1|Serpinb6c|ENSMUSG00000052180.15|protein_coding	0	-	33879930	33899429	0	7	516,156,143,118,153,175,66,	0,805,13987,15452,17527,19445,25826,	1	protein_coding	intron
chr13	35797569	35797570	m6AIP_abcam_peak_2129	0	+	chr13	35659832	35874063	ENSMUST00000075220.13|Cdyl|ENSMUSG00000059288.14|protein_coding	0	+	35669945	35872670	0	10	161,137,93,75,667,257,173,211,144,1552,	0,9979,23913,130268,156076,196830,198243,203366,211745,212679,	1	protein_coding	intron
chr13	35869891	35869892	m6AIP_abcam_peak_2131	0	+	chr13	35659832	35874063	ENSMUST00000075220.13|Cdyl|ENSMUSG00000059288.14|protein_coding	0	+	35669945	35872670	0	10	161,137,93,75,667,257,173,211,144,1552,	0,9979,23913,130268,156076,196830,198243,203366,211745,212679,	1	protein_coding	intron
chr13	36010418	36010419	m6AIP_abcam_peak_2132	0	-	chr13	35978394	36117526	ENSMUST00000053265.7|Lyrm4|ENSMUSG00000046573.7|protein_coding	0	-	35979838	36117160	0	3	1513,121,452,	0,114411,138680,	1	protein_coding	intron
chr13	36010418	36010419	m6AIP_abcam_peak_2132	0	-	chr13	36006724	36189723	ENSMUST00000223888.1|Gm48765|ENSMUSG00000114407.1|lncRNA	0	-	36189723	36189723	0	2	1793,520,	0,182479,	1	ncRNA	intron
chr13	36060468	36060469	m6AIP_abcam_peak_2133	0	-	chr13	35978394	36117526	ENSMUST00000053265.7|Lyrm4|ENSMUSG00000046573.7|protein_coding	0	-	35979838	36117160	0	3	1513,121,452,	0,114411,138680,	1	protein_coding	intron
chr13	36060468	36060469	m6AIP_abcam_peak_2133	0	-	chr13	36006724	36189723	ENSMUST00000223888.1|Gm48765|ENSMUSG00000114407.1|lncRNA	0	-	36189723	36189723	0	2	1793,520,	0,182479,	1	ncRNA	intron
chr13	36079804	36079805	m6AIP_abcam_peak_2134	0	-	chr13	35978394	36117526	ENSMUST00000053265.7|Lyrm4|ENSMUSG00000046573.7|protein_coding	0	-	35979838	36117160	0	3	1513,121,452,	0,114411,138680,	1	protein_coding	intron
chr13	36079804	36079805	m6AIP_abcam_peak_2134	0	-	chr13	36006724	36189723	ENSMUST00000223888.1|Gm48765|ENSMUSG00000114407.1|lncRNA	0	-	36189723	36189723	0	2	1793,520,	0,182479,	1	ncRNA	intron
chr13	36173044	36173045	m6AIP_abcam_peak_2135	0	+	chr13	36117879	36724295	ENSMUST00000224916.1|Fars2|ENSMUSG00000021420.13|protein_coding	0	+	36204529	36722121	0	8	126,633,160,132,161,152,1179,823,	0,86629,114242,128483,224057,292199,604046,605593,	1	protein_coding	intron
chr13	36382883	36382884	m6AIP_abcam_peak_2137	0	+	chr13	36117879	36724295	ENSMUST00000224916.1|Fars2|ENSMUSG00000021420.13|protein_coding	0	+	36204529	36722121	0	8	126,633,160,132,161,152,1179,823,	0,86629,114242,128483,224057,292199,604046,605593,	1	protein_coding	intron
chr13	40887092	40887093	m6AIP_abcam_peak_2147	0	+	chr13	40859753	40960887	ENSMUST00000110191.9|Gcnt2|ENSMUSG00000021360.16|protein_coding	0	+	40860354	40958342	0	3	1520,96,2736,	0,93822,98398,	1	protein_coding	intron
chr13	40887377	40887378	m6AIP_SySy_peak_1816	0	+	chr13	40859753	40960887	ENSMUST00000110191.9|Gcnt2|ENSMUSG00000021360.16|protein_coding	0	+	40860354	40958342	0	3	1520,96,2736,	0,93822,98398,	1	protein_coding	intron
chr13	40887858	40887859	m6AIP_abcam_peak_2148	0	+	chr13	40859753	40960887	ENSMUST00000110191.9|Gcnt2|ENSMUSG00000021360.16|protein_coding	0	+	40860354	40958342	0	3	1520,96,2736,	0,93822,98398,	1	protein_coding	intron
chr13	40888188	40888189	m6AIP_abcam_peak_2149	0	+	chr13	40859753	40960887	ENSMUST00000110191.9|Gcnt2|ENSMUSG00000021360.16|protein_coding	0	+	40860354	40958342	0	3	1520,96,2736,	0,93822,98398,	1	protein_coding	intron
chr13	40890759	40890760	m6AIP_abcam_peak_2150	0	+	chr13	40859753	40960887	ENSMUST00000110191.9|Gcnt2|ENSMUSG00000021360.16|protein_coding	0	+	40860354	40958342	0	3	1520,96,2736,	0,93822,98398,	1	protein_coding	intron
chr13	40893298	40893299	m6AIP_abcam_peak_2151	0	+	chr13	40859753	40960887	ENSMUST00000110191.9|Gcnt2|ENSMUSG00000021360.16|protein_coding	0	+	40860354	40958342	0	3	1520,96,2736,	0,93822,98398,	1	protein_coding	intron
chr13	40903273	40903274	m6AIP_abcam_peak_2152	0	+	chr13	40859753	40960887	ENSMUST00000110191.9|Gcnt2|ENSMUSG00000021360.16|protein_coding	0	+	40860354	40958342	0	3	1520,96,2736,	0,93822,98398,	1	protein_coding	intron
chr13	40917880	40917881	m6AIP_SySy_peak_1817	0	+	chr13	40859753	40960887	ENSMUST00000110191.9|Gcnt2|ENSMUSG00000021360.16|protein_coding	0	+	40860354	40958342	0	3	1520,96,2736,	0,93822,98398,	1	protein_coding	intron
chr13	40918393	40918394	m6AIP_SySy_peak_1818a	0	+	chr13	40859753	40960887	ENSMUST00000110191.9|Gcnt2|ENSMUSG00000021360.16|protein_coding	0	+	40860354	40958342	0	3	1520,96,2736,	0,93822,98398,	1	protein_coding	intron
chr13	40918540	40918541	m6AIP_SySy_peak_1818b	0	+	chr13	40859753	40960887	ENSMUST00000110191.9|Gcnt2|ENSMUSG00000021360.16|protein_coding	0	+	40860354	40958342	0	3	1520,96,2736,	0,93822,98398,	1	protein_coding	intron
chr13	40918732	40918733	m6AIP_SySy_peak_1819	0	+	chr13	40859753	40960887	ENSMUST00000110191.9|Gcnt2|ENSMUSG00000021360.16|protein_coding	0	+	40860354	40958342	0	3	1520,96,2736,	0,93822,98398,	1	protein_coding	intron
chr13	40957380	40957381	m6AIP_abcam_peak_2154	0	+	chr13	40859753	40960887	ENSMUST00000110191.9|Gcnt2|ENSMUSG00000021360.16|protein_coding	0	+	40860354	40958342	0	3	1520,96,2736,	0,93822,98398,	1	protein_coding	intron
chr13	43474000	43474001	m6AIP_abcam_peak_2160	0	-	chr13	43402674	43481282	ENSMUST00000144326.3|Ranbp9|ENSMUSG00000038546.9|protein_coding	0	-	43403558	43480928	0	14	1015,112,152,122,145,191,109,113,185,23,168,53,112,871,	0,3937,9736,11308,13650,16901,18536,19876,22355,27773,32139,33415,59037,77737,	1	protein_coding	intron
chr13	44768674	44768675	m6AIP_abcam_peak_2161a	0	+	chr13	44731270	44921643	ENSMUST00000173246.7|Jarid2|ENSMUSG00000038518.15|protein_coding	0	+	44731871	44919952	0	18	646,136,142,170,177,236,1033,503,93,119,71,115,106,183,131,184,108,1844,	0,92109,117009,143012,153433,164983,170955,174962,176223,179072,179266,179895,181910,182380,182975,183493,185146,188529,	1	protein_coding	intron
chr13	44768726	44768727	m6AIP_abcam_peak_2161b	0	+	chr13	44731270	44921643	ENSMUST00000173246.7|Jarid2|ENSMUSG00000038518.15|protein_coding	0	+	44731871	44919952	0	18	646,136,142,170,177,236,1033,503,93,119,71,115,106,183,131,184,108,1844,	0,92109,117009,143012,153433,164983,170955,174962,176223,179072,179266,179895,181910,182380,182975,183493,185146,188529,	1	protein_coding	intron
chr13	44768763	44768764	m6AIP_abcam_peak_2161c	0	+	chr13	44731270	44921643	ENSMUST00000173246.7|Jarid2|ENSMUSG00000038518.15|protein_coding	0	+	44731871	44919952	0	18	646,136,142,170,177,236,1033,503,93,119,71,115,106,183,131,184,108,1844,	0,92109,117009,143012,153433,164983,170955,174962,176223,179072,179266,179895,181910,182380,182975,183493,185146,188529,	1	protein_coding	intron
chr13	46716094	46716095	m6AIP_abcam_peak_2166	0	-	chr13	46679904	46727940	ENSMUST00000021803.9|Nup153|ENSMUSG00000021374.10|protein_coding	0	-	46681157	46727473	0	22	1338,169,273,354,876,192,606,123,85,99,135,127,47,147,54,45,117,129,140,249,223,581,	0,1619,3092,3978,6718,9154,13607,16741,19744,21084,21699,24735,25264,27842,29724,29861,30007,32728,32936,33716,37196,47455,	1	protein_coding	intron
chr13	47102074	47102075	m6AIP_abcam_peak_2168	0	-	chr13	47084781	47106190	ENSMUST00000021807.12|Dek|ENSMUSG00000021377.15|protein_coding	0	-	47086067	47105728	0	11	1298,69,149,139,189,121,95,110,102,166,118,	0,1643,3243,3695,13373,14561,15392,16841,17191,20790,21291,	1	protein_coding	intron
chr13	49593147	49593148	m6AIP_abcam_peak_2173	0	-	chr13	49464022	49652785	ENSMUST00000021818.8|Cenpp|ENSMUSG00000021391.10|protein_coding	0	-	49464209	49652689	0	8	315,92,80,97,89,89,179,203,	0,672,1656,163232,177203,183543,186098,188560,	1	protein_coding	intron
chr13	49594332	49594333	m6AIP_abcam_peak_2174	0	-	chr13	49464022	49652785	ENSMUST00000021818.8|Cenpp|ENSMUSG00000021391.10|protein_coding	0	-	49464209	49652689	0	8	315,92,80,97,89,89,179,203,	0,672,1656,163232,177203,183543,186098,188560,	1	protein_coding	intron
chr13	49594549	49594550	m6AIP_abcam_peak_2175	0	-	chr13	49464022	49652785	ENSMUST00000021818.8|Cenpp|ENSMUSG00000021391.10|protein_coding	0	-	49464209	49652689	0	8	315,92,80,97,89,89,179,203,	0,672,1656,163232,177203,183543,186098,188560,	1	protein_coding	intron
chr13	49594762	49594763	m6AIP_abcam_peak_2176	0	-	chr13	49464022	49652785	ENSMUST00000021818.8|Cenpp|ENSMUSG00000021391.10|protein_coding	0	-	49464209	49652689	0	8	315,92,80,97,89,89,179,203,	0,672,1656,163232,177203,183543,186098,188560,	1	protein_coding	intron
chr13	49598792	49598793	m6AIP_abcam_peak_2177a	0	-	chr13	49464022	49652785	ENSMUST00000021818.8|Cenpp|ENSMUSG00000021391.10|protein_coding	0	-	49464209	49652689	0	8	315,92,80,97,89,89,179,203,	0,672,1656,163232,177203,183543,186098,188560,	1	protein_coding	intron
chr13	49598923	49598924	m6AIP_abcam_peak_2177b	0	-	chr13	49464022	49652785	ENSMUST00000021818.8|Cenpp|ENSMUSG00000021391.10|protein_coding	0	-	49464209	49652689	0	8	315,92,80,97,89,89,179,203,	0,672,1656,163232,177203,183543,186098,188560,	1	protein_coding	intron
chr13	49599760	49599761	m6AIP_abcam_peak_2178	0	-	chr13	49464022	49652785	ENSMUST00000021818.8|Cenpp|ENSMUSG00000021391.10|protein_coding	0	-	49464209	49652689	0	8	315,92,80,97,89,89,179,203,	0,672,1656,163232,177203,183543,186098,188560,	1	protein_coding	intron
chr13	51133628	51133629	m6AIP_abcam_peak_2180	0	+	chr13	51100879	51152546	ENSMUST00000095797.5|Spin1|ENSMUSG00000021395.11|protein_coding	0	+	51123236	51149161	0	6	111,201,49,254,234,3585,	0,22208,27045,38477,43422,48082,	1	protein_coding	intron
chr13	51668725	51668726	m6AIP_SySy_peak_1846a	0	+	chr13	51651696	51684044	ENSMUST00000040117.14|Secisbp2|ENSMUSG00000035139.14|protein_coding	0	+	51651784	51683381	0	17	124,149,250,142,230,79,203,123,90,142,167,139,157,221,155,190,767,	0,910,2689,3402,5184,10924,13575,19110,21373,22191,24590,25444,27137,28036,30303,30747,31581,	1	protein_coding	intron
chr13	51668890	51668891	m6AIP_SySy_peak_1846b	0	+	chr13	51651696	51684044	ENSMUST00000040117.14|Secisbp2|ENSMUSG00000035139.14|protein_coding	0	+	51651784	51683381	0	17	124,149,250,142,230,79,203,123,90,142,167,139,157,221,155,190,767,	0,910,2689,3402,5184,10924,13575,19110,21373,22191,24590,25444,27137,28036,30303,30747,31581,	1	protein_coding	intron
chr13	52630168	52630169	m6AIP_abcam_peak_2185	0	+	chr13	52583172	52648792	ENSMUST00000120135.7|Syk|ENSMUSG00000021457.14|protein_coding	0	+	52610838	52645795	0	14	433,457,161,139,82,32,69,88,178,210,190,141,113,3070,	0,27623,29122,37628,39507,40072,41535,48484,49715,54865,57432,58692,59867,62550,	1	protein_coding	intron
chr13	53210908	53210909	m6AIP_abcam_peak_2193	0	-	chr13	53109316	53286124	ENSMUST00000021918.8|Ror2|ENSMUSG00000021464.14|protein_coding	0	-	53110219	53285877	0	9	2352,203,246,315,128,31,288,78,344,	0,3731,7818,9374,12347,21600,22433,37317,176464,	1	protein_coding	intron
chr13	53243756	53243757	m6AIP_abcam_peak_2194	0	-	chr13	53109316	53286124	ENSMUST00000021918.8|Ror2|ENSMUSG00000021464.14|protein_coding	0	-	53110219	53285877	0	9	2352,203,246,315,128,31,288,78,344,	0,3731,7818,9374,12347,21600,22433,37317,176464,	1	protein_coding	intron
chr13	54094465	54094466	m6AIP_abcam_peak_2196	0	+	chr13	54071868	54108342	ENSMUST00000021930.9|Sfxn1|ENSMUSG00000021474.9|protein_coding	0	+	54085459	54106603	0	11	64,175,171,99,76,86,128,50,50,48,1836,	0,13580,17020,19354,20504,21132,21985,24862,32933,33879,34638,	1	protein_coding	intron
chr13	54597423	54597424	m6AIP_abcam_peak_2203	0	-	chr13	54593584	54611292	ENSMUST00000049575.7|Cltb|ENSMUSG00000047547.14|protein_coding	0	-	54593870	54611264	0	6	458,54,112,118,47,215,	0,3441,5137,5459,13059,17493,	1	protein_coding	intron
chr13	54598693	54598694	m6AIP_abcam_peak_2204	0	-	chr13	54593584	54611292	ENSMUST00000049575.7|Cltb|ENSMUSG00000047547.14|protein_coding	0	-	54593870	54611264	0	6	458,54,112,118,47,215,	0,3441,5137,5459,13059,17493,	1	protein_coding	intron
chr13	55661561	55661562	m6AIP_abcam_peak_2218	0	+	chr13	55635026	55681256	ENSMUST00000172272.7|Ddx46|ENSMUSG00000021500.17|protein_coding	0	+	55635178	55678831	0	23	169,189,144,97,166,152,114,166,121,176,122,79,83,165,163,194,138,150,177,219,145,74,2473,	0,2999,4764,10344,12600,15388,17017,17886,18575,18977,19982,23993,25690,28192,28752,31160,34685,35177,38914,40869,41743,42494,43757,	1	protein_coding	intron
chr13	59477458	59477459	m6AIP_SySy_peak_1880	0	-	chr13	59445741	59557311	ENSMUST00000022040.13|Agtpbp1|ENSMUSG00000021557.15|protein_coding	0	-	59450136	59544418	0	26	4573,161,177,132,130,181,154,145,88,149,87,84,689,117,98,178,209,38,94,132,147,64,68,125,65,89,	0,14727,16255,20243,27946,28790,29918,31252,36775,49591,49821,51234,54272,58452,62217,66582,68345,71911,79404,82645,85315,86271,87430,90507,98645,111481,	1	protein_coding	intron
chr13	59587660	59587661	m6AIP_abcam_peak_2220	0	+	chr13	59585294	59635922	ENSMUST00000022038.14|Naa35|ENSMUSG00000021555.15|protein_coding	0	+	59586157	59634477	0	23	165,129,34,115,75,168,67,44,51,84,115,179,60,107,67,99,179,137,68,141,123,81,1505,	0,858,10054,12745,14434,15609,21951,22093,22850,23466,24184,27342,31449,32625,37571,39210,40124,42583,43623,44705,45286,47653,49123,	1	protein_coding	intron
chr13	59645224	59645225	m6AIP_abcam_peak_2221	0	-	chr13	59634625	59675811	ENSMUST00000022039.6|Golm1|ENSMUSG00000021556.12|protein_coding	0	-	59637291	59665655	0	10	2776,108,222,145,130,103,55,180,150,85,	0,3679,5494,7617,10467,14937,16070,29572,30901,41101,	1	protein_coding	intron
chr13	59709890	59709891	m6AIP_abcam_peak_2225a	0	-	chr13	59699805	59710330	ENSMUST00000224982.1|Spata31d1a|ENSMUSG00000050876.9|protein_coding	0	-	59700301	59706150	0	5	4217,61,43,927,77,	0,4335,5240,6159,10448,	1	protein_coding	intron
chr13	59709988	59709989	m6AIP_abcam_peak_2225b	0	-	chr13	59699805	59710330	ENSMUST00000224982.1|Spata31d1a|ENSMUSG00000050876.9|protein_coding	0	-	59700301	59706150	0	5	4217,61,43,927,77,	0,4335,5240,6159,10448,	1	protein_coding	intron
chr13	62135822	62135823	m6AIP_abcam_peak_2235	0	+	chr13	62129915	62173419	ENSMUST00000099449.3|Zfp808|ENSMUSG00000074867.4|protein_coding	0	+	62130025	62173220	0	4	113,127,61,2270,	0,39526,39838,41234,	1	protein_coding	intron
chr13	62142331	62142332	m6AIP_abcam_peak_2236	0	+	chr13	62129915	62173419	ENSMUST00000099449.3|Zfp808|ENSMUSG00000074867.4|protein_coding	0	+	62130025	62173220	0	4	113,127,61,2270,	0,39526,39838,41234,	1	protein_coding	intron
chr13	62161366	62161367	m6AIP_SySy_peak_1888	0	+	chr13	62129915	62173419	ENSMUST00000099449.3|Zfp808|ENSMUSG00000074867.4|protein_coding	0	+	62130025	62173220	0	4	113,127,61,2270,	0,39526,39838,41234,	1	protein_coding	intron
chr13	62377617	62377618	m6AIP_abcam_peak_2242	0	-	chr13	62368327	62383177	ENSMUST00000187656.6|Gm3604|ENSMUSG00000094942.7|protein_coding	0	-	62368862	62383082	0	4	2024,61,127,98,	0,3235,3482,14752,	1	protein_coding	intron
chr13	62461246	62461247	m6AIP_abcam_peak_2246	0	-	chr13	62453015	62466832	ENSMUST00000221747.1|Gm49359|ENSMUSG00000113450.1|protein_coding	0	-	62454322	62466709	0	4	2178,61,127,126,	0,3671,3917,13691,	1	protein_coding	intron
chr13	62461246	62461247	m6AIP_abcam_peak_2246	0	-	chr13	62453714	62558511	ENSMUST00000076195.6|Zfp935|ENSMUSG00000055228.8|protein_coding	0	-	62454870	62558489	0	3	1479,127,25,	0,3218,104772,	1	protein_coding	intron
chr13	62544436	62544437	m6AIP_abcam_peak_2247	0	-	chr13	62453714	62558511	ENSMUST00000076195.6|Zfp935|ENSMUSG00000055228.8|protein_coding	0	-	62454870	62558489	0	3	1479,127,25,	0,3218,104772,	1	protein_coding	intron
chr13	62544436	62544437	m6AIP_abcam_peak_2247	0	-	chr13	62516796	62558511	ENSMUST00000101547.11|Zfp934|ENSMUSG00000074865.11|protein_coding	0	-	62517499	62558489	0	4	1934,61,127,25,	0,3375,3621,41690,	1	protein_coding	intron
chr13	62549071	62549072	m6AIP_SySy_peak_1895	0	-	chr13	62453714	62558511	ENSMUST00000076195.6|Zfp935|ENSMUSG00000055228.8|protein_coding	0	-	62454870	62558489	0	3	1479,127,25,	0,3218,104772,	1	protein_coding	intron
chr13	62549071	62549072	m6AIP_SySy_peak_1895	0	-	chr13	62516796	62558511	ENSMUST00000101547.11|Zfp934|ENSMUSG00000074865.11|protein_coding	0	-	62517499	62558489	0	4	1934,61,127,25,	0,3375,3621,41690,	1	protein_coding	intron
chr13	62553330	62553331	m6AIP_SySy_peak_1896	0	-	chr13	62453714	62558511	ENSMUST00000076195.6|Zfp935|ENSMUSG00000055228.8|protein_coding	0	-	62454870	62558489	0	3	1479,127,25,	0,3218,104772,	1	protein_coding	intron
chr13	62553330	62553331	m6AIP_SySy_peak_1896	0	-	chr13	62516796	62558511	ENSMUST00000101547.11|Zfp934|ENSMUSG00000074865.11|protein_coding	0	-	62517499	62558489	0	4	1934,61,127,25,	0,3375,3621,41690,	1	protein_coding	intron
chr13	62553917	62553918	m6AIP_SySy_peak_1897	0	-	chr13	62453714	62558511	ENSMUST00000076195.6|Zfp935|ENSMUSG00000055228.8|protein_coding	0	-	62454870	62558489	0	3	1479,127,25,	0,3218,104772,	1	protein_coding	intron
chr13	62553917	62553918	m6AIP_SySy_peak_1897	0	-	chr13	62516796	62558511	ENSMUST00000101547.11|Zfp934|ENSMUSG00000074865.11|protein_coding	0	-	62517499	62558489	0	4	1934,61,127,25,	0,3375,3621,41690,	1	protein_coding	intron
chr13	63273005	63273006	m6AIP_SySy_peak_1901a	0	+	chr13	63014933	63299656	ENSMUST00000091560.10|Aopep|ENSMUSG00000021458.17|protein_coding	0	+	63015166	63298852	0	15	1030,167,160,246,190,107,103,108,44,61,69,75,117,87,945,	0,18089,46101,53106,141612,156007,175545,176132,184573,195172,225153,225323,267208,281924,283778,	1	protein_coding	intron
chr13	63273132	63273133	m6AIP_SySy_peak_1901b	0	+	chr13	63014933	63299656	ENSMUST00000091560.10|Aopep|ENSMUSG00000021458.17|protein_coding	0	+	63015166	63298852	0	15	1030,167,160,246,190,107,103,108,44,61,69,75,117,87,945,	0,18089,46101,53106,141612,156007,175545,176132,184573,195172,225153,225323,267208,281924,283778,	1	protein_coding	intron
chr13	63273923	63273924	m6AIP_SySy_peak_1902	0	+	chr13	63014933	63299656	ENSMUST00000091560.10|Aopep|ENSMUSG00000021458.17|protein_coding	0	+	63015166	63298852	0	15	1030,167,160,246,190,107,103,108,44,61,69,75,117,87,945,	0,18089,46101,53106,141612,156007,175545,176132,184573,195172,225153,225323,267208,281924,283778,	1	protein_coding	intron
chr13	63286147	63286148	m6AIP_abcam_peak_2254	0	+	chr13	63014933	63299656	ENSMUST00000091560.10|Aopep|ENSMUSG00000021458.17|protein_coding	0	+	63015166	63298852	0	15	1030,167,160,246,190,107,103,108,44,61,69,75,117,87,945,	0,18089,46101,53106,141612,156007,175545,176132,184573,195172,225153,225323,267208,281924,283778,	1	protein_coding	intron
chr13	63860881	63860882	m6AIP_abcam_peak_2259a	0	+	chr13	63815474	63899503	ENSMUST00000238465.1|Ercc6l2|ENSMUSG00000021470.19|protein_coding	0	+	63815474	63899503	0	19	43,425,120,194,162,208,141,114,120,72,146,96,100,153,81,1132,155,182,970,	0,4156,9334,19121,25949,26487,29071,31866,33266,37476,38153,42756,50483,53551,55214,56321,61904,79163,83059,	1	protein_coding	intron
chr13	63861001	63861002	m6AIP_abcam_peak_2259b	0	+	chr13	63815474	63899503	ENSMUST00000238465.1|Ercc6l2|ENSMUSG00000021470.19|protein_coding	0	+	63815474	63899503	0	19	43,425,120,194,162,208,141,114,120,72,146,96,100,153,81,1132,155,182,970,	0,4156,9334,19121,25949,26487,29071,31866,33266,37476,38153,42756,50483,53551,55214,56321,61904,79163,83059,	1	protein_coding	intron
chr13	64196454	64196455	m6AIP_SySy_peak_1912	0	-	chr13	64189267	64274988	ENSMUST00000221634.1|Cdc14b|ENSMUSG00000033102.15|protein_coding	0	-	64190333	64274750	0	15	191,64,117,98,160,139,231,88,63,67,77,93,76,91,398,	0,1021,12064,19839,20658,20927,26232,26944,30618,31412,36304,54366,57257,57960,85323,	1	protein_coding	intron
chr13	64206436	64206437	m6AIP_abcam_peak_2263	0	-	chr13	64189267	64274988	ENSMUST00000221634.1|Cdc14b|ENSMUSG00000033102.15|protein_coding	0	-	64190333	64274750	0	15	191,64,117,98,160,139,231,88,63,67,77,93,76,91,398,	0,1021,12064,19839,20658,20927,26232,26944,30618,31412,36304,54366,57257,57960,85323,	1	protein_coding	intron
chr13	64214269	64214270	m6AIP_abcam_peak_2264	0	-	chr13	64189267	64274988	ENSMUST00000221634.1|Cdc14b|ENSMUSG00000033102.15|protein_coding	0	-	64190333	64274750	0	15	191,64,117,98,160,139,231,88,63,67,77,93,76,91,398,	0,1021,12064,19839,20658,20927,26232,26944,30618,31412,36304,54366,57257,57960,85323,	1	protein_coding	intron
chr13	65336925	65336926	m6AIP_abcam_peak_2268	0	-	chr13	65336221	65348597	ENSMUST00000220595.1|Gm7762|ENSMUSG00000113406.1|lncRNA	0	-	65348597	65348597	0	4	302,61,127,114,	0,4327,4756,12262,	1	ncRNA	intron
chr13	66918722	66918723	m6AIP_abcam_peak_2272	0	-	chr13	66912117	66933088	ENSMUST00000021991.10|Mterf3|ENSMUSG00000021519.11|protein_coding	0	-	66912183	66930203	0	8	261,162,72,148,190,153,339,154,	0,2509,4495,4908,10638,16052,17767,20817,	1	protein_coding	intron
chr13	67343071	67343072	m6AIP_SySy_peak_1924a	0	-	chr13	67317941	67360536	ENSMUST00000044819.6|Gm28044|ENSMUSG00000098781.1|protein_coding	0	-	67320823	67360509	0	6	36,96,163,96,127,33,	0,2330,2850,27408,29901,42562,	1	protein_coding	intron
chr13	67343258	67343259	m6AIP_SySy_peak_1924b	0	-	chr13	67317941	67360536	ENSMUST00000044819.6|Gm28044|ENSMUSG00000098781.1|protein_coding	0	-	67320823	67360509	0	6	36,96,163,96,127,33,	0,2330,2850,27408,29901,42562,	1	protein_coding	intron
chr13	67343366	67343367	m6AIP_SySy_peak_1924c	0	-	chr13	67317941	67360536	ENSMUST00000044819.6|Gm28044|ENSMUSG00000098781.1|protein_coding	0	-	67320823	67360509	0	6	36,96,163,96,127,33,	0,2330,2850,27408,29901,42562,	1	protein_coding	intron
chr13	67415102	67415103	m6AIP_abcam_peak_2276	0	-	chr13	67405708	67421418	ENSMUST00000056470.9|Zfp459|ENSMUSG00000055560.8|protein_coding	0	-	67408158	67413957	0	4	3034,96,127,77,	0,7399,8125,15633,	1	protein_coding	intron
chr13	67516216	67516217	m6AIP_SySy_peak_1927	0	-	chr13	67491151	67526151	ENSMUST00000167914.1|Gm26965|ENSMUSG00000097565.1|protein_coding	0	-	67494697	67526082	0	6	999,96,127,96,127,75,	0,2855,3451,29474,30041,34925,	1	protein_coding	intron
chr13	67618276	67618277	m6AIP_SySy_peak_1930a	0	-	chr13	67592158	67637769	ENSMUST00000224814.1|Gm49345|ENSMUSG00000114923.1|protein_coding	0	-	67592158	67637682	0	4	1757,96,127,123,	0,3057,4490,45488,	1	protein_coding	intron
chr13	67618479	67618480	m6AIP_SySy_peak_1930b	0	-	chr13	67592158	67637769	ENSMUST00000224814.1|Gm49345|ENSMUSG00000114923.1|protein_coding	0	-	67592158	67637682	0	4	1757,96,127,123,	0,3057,4490,45488,	1	protein_coding	intron
chr13	73776968	73776969	m6AIP_abcam_peak_2295	0	+	chr13	73763696	73816754	ENSMUST00000017900.8|Slc12a7|ENSMUSG00000017756.9|protein_coding	0	+	73763766	73814934	0	24	194,95,123,147,55,131,242,212,168,99,58,175,119,99,120,105,169,196,170,132,108,179,134,1912,	0,20822,21347,24868,26244,26953,28853,30227,31401,31907,33070,33830,34722,35246,35916,36688,37231,41717,42332,42609,45288,46209,49842,51146,	1	protein_coding	intron
chr13	73804248	73804249	m6AIP_abcam_peak_2296	0	+	chr13	73763696	73816754	ENSMUST00000017900.8|Slc12a7|ENSMUSG00000017756.9|protein_coding	0	+	73763766	73814934	0	24	194,95,123,147,55,131,242,212,168,99,58,175,119,99,120,105,169,196,170,132,108,179,134,1912,	0,20822,21347,24868,26244,26953,28853,30227,31401,31907,33070,33830,34722,35246,35916,36688,37231,41717,42332,42609,45288,46209,49842,51146,	1	protein_coding	intron
chr13	73925858	73925859	m6AIP_SySy_peak_1951a	0	-	chr13	73911346	73937784	ENSMUST00000022053.10|Trip13|ENSMUSG00000021569.10|protein_coding	0	-	73913243	73937581	0	13	1993,70,113,154,107,87,64,73,91,56,130,166,295,	0,3141,4111,7064,8648,9001,9826,16564,18312,18813,21511,24760,26143,	1	protein_coding	intron
chr13	73926100	73926101	m6AIP_SySy_peak_1951b	0	-	chr13	73911346	73937784	ENSMUST00000022053.10|Trip13|ENSMUSG00000021569.10|protein_coding	0	-	73913243	73937581	0	13	1993,70,113,154,107,87,64,73,91,56,130,166,295,	0,3141,4111,7064,8648,9001,9826,16564,18312,18813,21511,24760,26143,	1	protein_coding	intron
chr13	73935885	73935886	m6AIP_abcam_peak_2299	0	-	chr13	73911346	73937784	ENSMUST00000022053.10|Trip13|ENSMUSG00000021569.10|protein_coding	0	-	73913243	73937581	0	13	1993,70,113,154,107,87,64,73,91,56,130,166,295,	0,3141,4111,7064,8648,9001,9826,16564,18312,18813,21511,24760,26143,	1	protein_coding	intron
chr13	74461359	74461360	m6AIP_abcam_peak_2305	0	-	chr13	74447271	74462719	ENSMUST00000222455.1|E430024I08Rik|ENSMUSG00000112964.1|lncRNA	0	-	74462719	74462719	0	4	1288,61,127,138,	0,2684,2964,15310,	1	ncRNA	intron
chr13	75709564	75709565	m6AIP_abcam_peak_2311a	0	+	chr13	75706756	75772364	ENSMUST00000001583.7|Ell2|ENSMUSG00000001542.7|protein_coding	0	+	75707650	75770796	0	12	1041,48,122,164,260,125,85,568,67,172,45,1685,	0,18196,39535,43168,49518,55121,55388,56791,59397,62782,63789,63923,	1	protein_coding	intron
chr13	75709707	75709708	m6AIP_abcam_peak_2311b	0	+	chr13	75706756	75772364	ENSMUST00000001583.7|Ell2|ENSMUSG00000001542.7|protein_coding	0	+	75707650	75770796	0	12	1041,48,122,164,260,125,85,568,67,172,45,1685,	0,18196,39535,43168,49518,55121,55388,56791,59397,62782,63789,63923,	1	protein_coding	intron
chr13	75739517	75739518	m6AIP_abcam_peak_2312	0	+	chr13	75706756	75772364	ENSMUST00000001583.7|Ell2|ENSMUSG00000001542.7|protein_coding	0	+	75707650	75770796	0	12	1041,48,122,164,260,125,85,568,67,172,45,1685,	0,18196,39535,43168,49518,55121,55388,56791,59397,62782,63789,63923,	1	protein_coding	intron
chr13	76005835	76005836	m6AIP_SySy_peak_1963	0	-	chr13	76001534	76018562	ENSMUST00000050997.1|Rfesd|ENSMUSG00000043190.14|protein_coding	0	-	76002824	76008285	0	4	1554,35,176,1042,	0,6448,6576,15986,	1	protein_coding	intron
chr13	76180429	76180430	m6AIP_abcam_peak_2314	0	+	chr13	76098733	76190316	ENSMUST00000224386.1|Ttc37|ENSMUSG00000033991.9|protein_coding	0	+	76108193	76187674	0	45	96,70,64,149,91,144,92,76,141,99,109,141,102,140,87,104,127,180,125,254,103,177,145,79,62,57,69,75,142,94,78,125,124,219,73,54,112,129,122,159,153,131,124,95,1884,	0,637,5971,7496,9459,12939,13441,14304,14836,19350,19544,23901,24708,26027,28232,28763,29890,30626,31467,32474,34124,35941,36213,36493,36667,37684,39600,40754,41794,44449,46467,48978,50009,51784,53176,56688,56918,58515,74585,76455,81310,84081,86393,88866,89699,	1	protein_coding	intron
chr13	77097722	77097723	m6AIP_abcam_peak_2315	0	-	chr13	77043087	77135473	ENSMUST00000151524.8|Slf1|ENSMUSG00000021597.16|protein_coding	0	-	77043548	77126714	0	21	943,183,93,131,164,146,148,166,129,164,159,54,135,144,144,129,163,241,76,114,121,	0,3434,4022,5999,6790,8061,23512,40353,41244,47217,48097,49270,57834,60393,61446,62888,69484,82142,83277,83513,92265,	1	protein_coding	intron
chr13	78025337	78025338	m6AIP_abcam_peak_2317	0	+	chr13	77708689	78163655	ENSMUST00000163257.8|Fam172a|ENSMUSG00000064138.14|protein_coding	0	+	77742780	78163655	0	11	164,124,102,101,66,192,222,120,117,85,143,	0,34073,50738,53148,116633,125820,193964,243295,290896,297698,454823,	1	protein_coding	intron
chr13	81530503	81530504	m6AIP_SySy_peak_1970	0	-	chr13	81095067	81633154	ENSMUST00000095585.10|Adgrv1|ENSMUSG00000069170.14|protein_coding	0	-	81095382	81633028	0	90	434,178,189,122,158,179,117,101,161,140,250,185,408,243,172,118,1103,136,175,144,474,150,237,220,196,149,233,186,139,121,118,165,180,183,177,203,256,147,205,223,123,265,108,147,158,125,176,263,142,139,79,94,164,180,100,131,210,812,182,245,216,216,610,140,81,130,203,181,177,374,732,215,127,267,124,164,181,186,127,224,177,330,277,566,114,105,96,150,182,148,	0,8151,11835,60087,87578,175676,188288,279114,287152,290820,291644,296548,302099,310096,317979,319506,323928,327061,329155,332535,338357,340492,342401,344345,344980,347398,349278,349782,350145,351311,353767,364608,371094,377328,377815,379864,381413,384561,386245,386781,392784,393839,397389,397806,398047,399506,401124,403917,407935,408786,409024,411031,413588,414298,415782,416427,422885,425435,427…	1	protein_coding	intron
chr13	84242111	84242112	m6AIP_abcam_peak_2324	0	+	chr13	84222299	84296141	ENSMUST00000057495.9|Tmem161b|ENSMUSG00000035762.11|protein_coding	0	+	84222431	84294880	0	12	135,104,84,98,157,152,61,141,114,175,97,1539,	0,28930,35461,37843,49871,60411,61004,61685,64385,70079,71081,72303,	1	protein_coding	intron
chr13	85274788	85274789	m6AIP_abcam_peak_2326	0	-	chr13	85214779	85289029	ENSMUST00000109552.2|Rasa1|ENSMUSG00000021549.14|protein_coding	0	-	85216103	85288907	0	25	1408,135,78,89,68,87,116,143,160,173,77,158,78,88,157,121,79,151,53,32,118,71,136,153,634,	0,2097,3402,4626,6691,8678,9423,10702,11754,12172,13451,13828,14825,15608,18809,19580,23359,29408,31811,35652,37646,40604,41559,43538,73616,	1	protein_coding	intron
chr13	90014232	90014233	m6AIP_abcam_peak_2329	0	-	chr13	89848920	90089608	ENSMUST00000022115.13|Xrcc4|ENSMUSG00000021615.13|protein_coding	0	-	89849357	90071679	0	8	543,148,92,153,167,176,149,112,	0,92041,142152,143533,151997,213088,222620,240576,	1	protein_coding	intron
chr13	92283103	92283104	m6AIP_abcam_peak_2332	0	-	chr13	92211871	92354995	ENSMUST00000185852.6|Msh3|ENSMUSG00000014850.15|protein_coding	0	-	92212434	92354900	0	24	675,172,130,187,158,112,108,117,65,169,188,133,110,85,115,113,167,146,118,117,189,221,118,233,	0,3598,9084,11238,23702,37955,44823,51849,54055,62080,62858,74005,87281,88402,97573,100702,130374,133084,134861,135457,137277,139359,141353,142891,	1	protein_coding	intron
chr13	92284699	92284700	m6AIP_abcam_peak_2333	0	-	chr13	92211871	92354995	ENSMUST00000185852.6|Msh3|ENSMUSG00000014850.15|protein_coding	0	-	92212434	92354900	0	24	675,172,130,187,158,112,108,117,65,169,188,133,110,85,115,113,167,146,118,117,189,221,118,233,	0,3598,9084,11238,23702,37955,44823,51849,54055,62080,62858,74005,87281,88402,97573,100702,130374,133084,134861,135457,137277,139359,141353,142891,	1	protein_coding	intron
chr13	92337201	92337202	m6AIP_abcam_peak_2334a	0	-	chr13	92211871	92354995	ENSMUST00000185852.6|Msh3|ENSMUSG00000014850.15|protein_coding	0	-	92212434	92354900	0	24	675,172,130,187,158,112,108,117,65,169,188,133,110,85,115,113,167,146,118,117,189,221,118,233,	0,3598,9084,11238,23702,37955,44823,51849,54055,62080,62858,74005,87281,88402,97573,100702,130374,133084,134861,135457,137277,139359,141353,142891,	1	protein_coding	intron
chr13	92337356	92337357	m6AIP_abcam_peak_2334b	0	-	chr13	92211871	92354995	ENSMUST00000185852.6|Msh3|ENSMUSG00000014850.15|protein_coding	0	-	92212434	92354900	0	24	675,172,130,187,158,112,108,117,65,169,188,133,110,85,115,113,167,146,118,117,189,221,118,233,	0,3598,9084,11238,23702,37955,44823,51849,54055,62080,62858,74005,87281,88402,97573,100702,130374,133084,134861,135457,137277,139359,141353,142891,	1	protein_coding	intron
chr13	92337526	92337527	m6AIP_abcam_peak_2334c	0	-	chr13	92211871	92354995	ENSMUST00000185852.6|Msh3|ENSMUSG00000014850.15|protein_coding	0	-	92212434	92354900	0	24	675,172,130,187,158,112,108,117,65,169,188,133,110,85,115,113,167,146,118,117,189,221,118,233,	0,3598,9084,11238,23702,37955,44823,51849,54055,62080,62858,74005,87281,88402,97573,100702,130374,133084,134861,135457,137277,139359,141353,142891,	1	protein_coding	intron
chr13	93096106	93096107	m6AIP_abcam_peak_2335	0	+	chr13	93094832	93098968	ENSMUST00000224009.1|A630019I02Rik|ENSMUSG00000114968.1|lncRNA	0	+	93098968	93098968	0	4	331,26,197,2436,	0,881,1022,1700,	1	ncRNA	intron
chr13	93366670	93366671	m6AIP_SySy_peak_1983	0	+	chr13	93308033	93405129	ENSMUST00000079086.7|Homer1|ENSMUSG00000007617.18|protein_coding	0	+	93308307	93402229	0	9	327,157,132,93,140,157,111,81,3089,	0,33722,38535,41171,47906,79490,83657,84994,94007,	1	protein_coding	intron
chr13	93441622	93441623	m6AIP_abcam_peak_2339	0	-	chr13	93430100	93499808	ENSMUST00000065537.8|Jmy|ENSMUSG00000021690.10|protein_coding	0	-	93439441	93499306	0	11	5319,311,607,96,87,188,166,170,151,174,1507,	0,9338,10914,12485,22706,23287,23827,29519,34466,42520,68201,	1	protein_coding	intron
chr13	94372321	94372322	m6AIP_abcam_peak_2340a	0	+	chr13	94358959	94566317	ENSMUST00000022196.4|Ap3b1|ENSMUSG00000021686.6|protein_coding	0	+	94359103	94565758	0	27	272,76,75,96,161,67,183,159,98,55,72,63,133,110,177,187,131,163,148,148,73,107,232,85,98,139,713,	0,31832,35759,44378,44987,49817,59001,81295,84959,86962,87106,89493,91993,96436,103436,112716,113839,118006,120767,124253,134709,142958,169205,173022,183819,188795,206645,	1	protein_coding	intron
chr13	94372355	94372356	m6AIP_abcam_peak_2340b	0	+	chr13	94358959	94566317	ENSMUST00000022196.4|Ap3b1|ENSMUSG00000021686.6|protein_coding	0	+	94359103	94565758	0	27	272,76,75,96,161,67,183,159,98,55,72,63,133,110,177,187,131,163,148,148,73,107,232,85,98,139,713,	0,31832,35759,44378,44987,49817,59001,81295,84959,86962,87106,89493,91993,96436,103436,112716,113839,118006,120767,124253,134709,142958,169205,173022,183819,188795,206645,	1	protein_coding	intron
chr13	97082313	97082314	m6AIP_abcam_peak_2348	0	+	chr13	97067285	97131013	ENSMUST00000169863.8|Fam169a|ENSMUSG00000041817.14|protein_coding	0	+	97091820	97127038	0	13	37,135,100,86,172,180,129,107,40,151,157,201,4518,	0,24532,26305,26776,30254,39668,42737,44010,46353,46823,51089,55406,59210,	1	protein_coding	intron
chr13	97087446	97087447	m6AIP_abcam_peak_2349	0	+	chr13	97067285	97131013	ENSMUST00000169863.8|Fam169a|ENSMUSG00000041817.14|protein_coding	0	+	97091820	97127038	0	13	37,135,100,86,172,180,129,107,40,151,157,201,4518,	0,24532,26305,26776,30254,39668,42737,44010,46353,46823,51089,55406,59210,	1	protein_coding	intron
chr13	97096963	97096964	m6AIP_abcam_peak_2350	0	+	chr13	97067285	97131013	ENSMUST00000169863.8|Fam169a|ENSMUSG00000041817.14|protein_coding	0	+	97091820	97127038	0	13	37,135,100,86,172,180,129,107,40,151,157,201,4518,	0,24532,26305,26776,30254,39668,42737,44010,46353,46823,51089,55406,59210,	1	protein_coding	intron
chr13	97190588	97190589	m6AIP_abcam_peak_2354	0	-	chr13	97176330	97198357	ENSMUST00000022169.9|Hexb|ENSMUSG00000021665.9|protein_coding	0	-	97176528	97198261	0	14	259,105,91,175,73,87,181,130,102,111,47,66,146,332,	0,466,725,1549,3013,4751,5502,7346,9237,12631,12975,14882,17791,21695,	1	protein_coding	intron
chr13	97511499	97511500	m6AIP_SySy_peak_2008a	0	+	chr13	97511203	97515730	ENSMUST00000225874.1|Gm2379|ENSMUSG00000114926.1|lncRNA	0	+	97515730	97515730	0	2	231,232,	0,4295,	1	ncRNA	intron
chr13	97511682	97511683	m6AIP_SySy_peak_2008b	0	+	chr13	97511203	97515730	ENSMUST00000225874.1|Gm2379|ENSMUSG00000114926.1|lncRNA	0	+	97515730	97515730	0	2	231,232,	0,4295,	1	ncRNA	intron
chr13	97511846	97511847	m6AIP_SySy_peak_2008c	0	+	chr13	97511203	97515730	ENSMUST00000225874.1|Gm2379|ENSMUSG00000114926.1|lncRNA	0	+	97515730	97515730	0	2	231,232,	0,4295,	1	ncRNA	intron
chr13	97512233	97512234	m6AIP_SySy_peak_2008d	0	+	chr13	97511203	97515730	ENSMUST00000225874.1|Gm2379|ENSMUSG00000114926.1|lncRNA	0	+	97515730	97515730	0	2	231,232,	0,4295,	1	ncRNA	intron
chr13	97512545	97512546	m6AIP_SySy_peak_2009	0	+	chr13	97511203	97515730	ENSMUST00000225874.1|Gm2379|ENSMUSG00000114926.1|lncRNA	0	+	97515730	97515730	0	2	231,232,	0,4295,	1	ncRNA	intron
chr13	98027876	98027877	m6AIP_SySy_peak_2012	0	-	chr13	97899468	98206167	ENSMUST00000109426.2|Arhgef28|ENSMUSG00000021662.11|protein_coding	0	-	97899646	98145584	0	36	348,295,486,48,39,101,132,183,92,179,77,255,118,123,248,141,122,145,49,56,133,124,43,112,205,281,122,61,56,67,181,184,294,148,44,95,	0,29942,31309,37206,37354,39991,42984,45047,46180,47334,52100,54240,57057,58238,61831,65939,67618,67819,69812,70846,78562,78961,81903,85842,88672,94433,97343,129908,130407,144331,151477,154322,175530,177704,246083,306604,	1	protein_coding	intron
chr13	98798223	98798224	m6AIP_abcam_peak_2370	0	-	chr13	98723402	98815449	ENSMUST00000040340.15|Fcho2|ENSMUSG00000041685.16|protein_coding	0	-	98725753	98815108	0	26	2374,165,65,200,133,156,112,130,104,89,43,25,12,176,58,25,73,45,97,99,105,153,142,75,92,374,	0,2658,6786,7374,8674,9115,11616,20008,22398,24813,26449,28504,28931,31677,32165,39429,40287,41102,52418,53986,61373,65960,66329,72890,82903,91673,	1	protein_coding	intron
chr13	98872514	98872515	m6AIP_abcam_peak_2372	0	-	chr13	98839018	98926384	ENSMUST00000109401.7|Tnpo1|ENSMUSG00000009470.17|protein_coding	0	-	98846455	98926265	0	24	5602,143,75,100,76,96,99,88,267,87,172,226,153,169,61,119,123,82,134,107,150,76,114,134,	0,7402,8309,10136,11089,13836,14381,16124,16293,17870,19367,20744,21622,24689,25409,25950,28027,31221,36585,39601,45496,49447,51658,87232,	1	protein_coding	intron
chr13	98922229	98922230	m6AIP_SySy_peak_2014	0	-	chr13	98839018	98926384	ENSMUST00000109401.7|Tnpo1|ENSMUSG00000009470.17|protein_coding	0	-	98846455	98926265	0	24	5602,143,75,100,76,96,99,88,267,87,172,226,153,169,61,119,123,82,134,107,150,76,114,134,	0,7402,8309,10136,11089,13836,14381,16124,16293,17870,19367,20744,21622,24689,25409,25950,28027,31221,36585,39601,45496,49447,51658,87232,	1	protein_coding	intron
chr13	98922687	98922688	m6AIP_abcam_peak_2374a	0	-	chr13	98839018	98926384	ENSMUST00000109401.7|Tnpo1|ENSMUSG00000009470.17|protein_coding	0	-	98846455	98926265	0	24	5602,143,75,100,76,96,99,88,267,87,172,226,153,169,61,119,123,82,134,107,150,76,114,134,	0,7402,8309,10136,11089,13836,14381,16124,16293,17870,19367,20744,21622,24689,25409,25950,28027,31221,36585,39601,45496,49447,51658,87232,	1	protein_coding	intron
chr13	98922819	98922820	m6AIP_abcam_peak_2374b	0	-	chr13	98839018	98926384	ENSMUST00000109401.7|Tnpo1|ENSMUSG00000009470.17|protein_coding	0	-	98846455	98926265	0	24	5602,143,75,100,76,96,99,88,267,87,172,226,153,169,61,119,123,82,134,107,150,76,114,134,	0,7402,8309,10136,11089,13836,14381,16124,16293,17870,19367,20744,21622,24689,25409,25950,28027,31221,36585,39601,45496,49447,51658,87232,	1	protein_coding	intron
chr13	99373187	99373188	m6AIP_abcam_peak_2375	0	+	chr13	99344785	99415562	ENSMUST00000052249.6|Mrps27|ENSMUSG00000041632.7|protein_coding	0	+	99344802	99414978	0	11	90,78,71,59,115,79,116,103,143,171,824,	0,3546,18179,20439,55476,58718,60202,65023,66492,67409,69953,	1	protein_coding	intron
chr13	100712928	100712929	m6AIP_abcam_peak_2385	0	-	chr13	100702630	100730939	ENSMUST00000091299.7|Cdk7|ENSMUSG00000069089.8|protein_coding	0	-	100703477	100730839	0	12	876,148,150,87,100,119,111,69,68,34,60,166,	0,1760,3736,7443,8866,13870,14941,16671,17955,20049,27827,28143,	1	protein_coding	intron
chr13	104050372	104050373	m6AIP_SySy_peak_2025a	0	-	chr13	104023056	104109614	ENSMUST00000109315.4|Nln|ENSMUSG00000021710.11|protein_coding	0	-	104024945	104109456	0	13	2024,137,129,187,202,367,136,161,103,108,149,260,199,	0,12530,13797,14241,23132,27438,29447,35684,36410,38688,46138,49706,86359,	1	protein_coding	intron
chr13	104174290	104174291	m6AIP_SySy_peak_2026	0	-	chr13	104143316	104178423	ENSMUST00000022224.15|Trappc13|ENSMUSG00000021711.17|protein_coding	0	-	104144137	104178159	0	13	929,151,101,199,134,18,45,73,128,85,100,69,310,	0,1087,3927,4767,6733,8848,10979,11520,17650,23542,25146,26503,34797,	1	protein_coding	intron
chr13	104183582	104183583	m6AIP_abcam_peak_2392	0	+	chr13	104178796	104203017	ENSMUST00000022225.11|Trim23|ENSMUSG00000021712.15|protein_coding	0	+	104178880	104201410	0	11	165,163,122,279,183,216,135,130,111,125,1787,	0,2277,5929,8604,9264,10866,13220,19193,19797,21272,22434,	1	protein_coding	intron
chr13	104198300	104198301	m6AIP_abcam_peak_2393	0	+	chr13	104178796	104203017	ENSMUST00000022225.11|Trim23|ENSMUSG00000021712.15|protein_coding	0	+	104178880	104201410	0	11	165,163,122,279,183,216,135,130,111,125,1787,	0,2277,5929,8604,9264,10866,13220,19193,19797,21272,22434,	1	protein_coding	intron
chr13	104794685	104794686	m6AIP_abcam_peak_2396a	0	-	chr13	104631139	104816953	ENSMUST00000022228.12|Cwc27|ENSMUSG00000021715.12|protein_coding	0	-	104631575	104816728	0	14	599,104,110,98,152,34,80,70,104,99,144,113,97,267,	0,26889,30167,89282,161359,165270,166124,170992,173111,173778,175497,176580,180077,185547,	1	protein_coding	intron
chr13	104794888	104794889	m6AIP_abcam_peak_2396b	0	-	chr13	104631139	104816953	ENSMUST00000022228.12|Cwc27|ENSMUSG00000021715.12|protein_coding	0	-	104631575	104816728	0	14	599,104,110,98,152,34,80,70,104,99,144,113,97,267,	0,26889,30167,89282,161359,165270,166124,170992,173111,173778,175497,176580,180077,185547,	1	protein_coding	intron
chr13	106814952	106814953	m6AIP_abcam_peak_2397	0	-	chr13	106794438	106925150	ENSMUST00000186033.6|Ipo11|ENSMUSG00000042590.17|protein_coding	0	-	106795630	106925150	0	30	1357,85,96,122,114,96,81,80,27,77,116,114,117,41,34,127,106,48,91,44,153,193,71,49,59,133,204,73,101,138,	0,17769,28517,47650,52907,53802,62299,62790,63060,66422,71426,76236,81052,81800,82496,85174,88403,89087,92228,94924,97177,97984,101366,102777,104480,106246,115761,116305,125085,130574,	1	protein_coding	intron
chr13	106834180	106834181	m6AIP_SySy_peak_2029	0	-	chr13	106794438	106925150	ENSMUST00000186033.6|Ipo11|ENSMUSG00000042590.17|protein_coding	0	-	106795630	106925150	0	30	1357,85,96,122,114,96,81,80,27,77,116,114,117,41,34,127,106,48,91,44,153,193,71,49,59,133,204,73,101,138,	0,17769,28517,47650,52907,53802,62299,62790,63060,66422,71426,76236,81052,81800,82496,85174,88403,89087,92228,94924,97177,97984,101366,102777,104480,106246,115761,116305,125085,130574,	1	protein_coding	intron
chr13	106885967	106885968	m6AIP_abcam_peak_2398	0	-	chr13	106794438	106925150	ENSMUST00000186033.6|Ipo11|ENSMUSG00000042590.17|protein_coding	0	-	106795630	106925150	0	30	1357,85,96,122,114,96,81,80,27,77,116,114,117,41,34,127,106,48,91,44,153,193,71,49,59,133,204,73,101,138,	0,17769,28517,47650,52907,53802,62299,62790,63060,66422,71426,76236,81052,81800,82496,85174,88403,89087,92228,94924,97177,97984,101366,102777,104480,106246,115761,116305,125085,130574,	1	protein_coding	intron
chr13	106892022	106892023	m6AIP_abcam_peak_2399	0	-	chr13	106794438	106925150	ENSMUST00000186033.6|Ipo11|ENSMUSG00000042590.17|protein_coding	0	-	106795630	106925150	0	30	1357,85,96,122,114,96,81,80,27,77,116,114,117,41,34,127,106,48,91,44,153,193,71,49,59,133,204,73,101,138,	0,17769,28517,47650,52907,53802,62299,62790,63060,66422,71426,76236,81052,81800,82496,85174,88403,89087,92228,94924,97177,97984,101366,102777,104480,106246,115761,116305,125085,130574,	1	protein_coding	intron
chr13	107821903	107821904	m6AIP_abcam_peak_2401	0	-	chr13	107724617	107890064	ENSMUST00000105097.2|Zswim6|ENSMUSG00000032846.10|protein_coding	0	-	107726434	107890049	0	15	2680,82,164,158,136,261,147,147,177,180,151,149,357,181,486,	0,3954,5609,6431,9181,13754,15615,18918,19343,23566,44942,48755,63035,164779,164961,	1	protein_coding	intron
chr13	108071577	108071578	m6AIP_abcam_peak_2403	0	-	chr13	108052588	108158623	ENSMUST00000163558.2|Ndufaf2|ENSMUSG00000068184.7|protein_coding	0	-	108052705	108158569	0	4	366,41,90,181,	0,28764,38945,105854,	1	protein_coding	intron
chr13	109260595	109260596	m6AIP_SySy_peak_2032	0	+	chr13	109116640	109951387	ENSMUST00000120671.7|Pde4d|ENSMUSG00000021699.17|protein_coding	0	+	109116640	109951344	0	15	440,192,37,74,50,113,94,173,99,165,100,155,123,183,457,	0,623746,640936,652893,655990,786936,817227,818665,820036,821326,822621,831599,832773,833568,834290,	1	protein_coding	intron
chr13	109348284	109348285	m6AIP_abcam_peak_2406	0	+	chr13	109116640	109951387	ENSMUST00000120671.7|Pde4d|ENSMUSG00000021699.17|protein_coding	0	+	109116640	109951344	0	15	440,192,37,74,50,113,94,173,99,165,100,155,123,183,457,	0,623746,640936,652893,655990,786936,817227,818665,820036,821326,822621,831599,832773,833568,834290,	1	protein_coding	intron
chr13	109361187	109361188	m6AIP_abcam_peak_2407	0	+	chr13	109116640	109951387	ENSMUST00000120671.7|Pde4d|ENSMUSG00000021699.17|protein_coding	0	+	109116640	109951344	0	15	440,192,37,74,50,113,94,173,99,165,100,155,123,183,457,	0,623746,640936,652893,655990,786936,817227,818665,820036,821326,822621,831599,832773,833568,834290,	1	protein_coding	intron
chr13	109557164	109557165	m6AIP_abcam_peak_2408	0	+	chr13	109116640	109951387	ENSMUST00000120671.7|Pde4d|ENSMUSG00000021699.17|protein_coding	0	+	109116640	109951344	0	15	440,192,37,74,50,113,94,173,99,165,100,155,123,183,457,	0,623746,640936,652893,655990,786936,817227,818665,820036,821326,822621,831599,832773,833568,834290,	1	protein_coding	intron
chr13	109670932	109670933	m6AIP_abcam_peak_2409	0	+	chr13	109116640	109951387	ENSMUST00000120671.7|Pde4d|ENSMUSG00000021699.17|protein_coding	0	+	109116640	109951344	0	15	440,192,37,74,50,113,94,173,99,165,100,155,123,183,457,	0,623746,640936,652893,655990,786936,817227,818665,820036,821326,822621,831599,832773,833568,834290,	1	protein_coding	intron
chr13	109671136	109671137	m6AIP_abcam_peak_2410	0	+	chr13	109116640	109951387	ENSMUST00000120671.7|Pde4d|ENSMUSG00000021699.17|protein_coding	0	+	109116640	109951344	0	15	440,192,37,74,50,113,94,173,99,165,100,155,123,183,457,	0,623746,640936,652893,655990,786936,817227,818665,820036,821326,822621,831599,832773,833568,834290,	1	protein_coding	intron
chr13	109685699	109685700	m6AIP_SySy_peak_2033	0	+	chr13	109116640	109951387	ENSMUST00000120671.7|Pde4d|ENSMUSG00000021699.17|protein_coding	0	+	109116640	109951344	0	15	440,192,37,74,50,113,94,173,99,165,100,155,123,183,457,	0,623746,640936,652893,655990,786936,817227,818665,820036,821326,822621,831599,832773,833568,834290,	1	protein_coding	intron
chr13	109917446	109917447	m6AIP_abcam_peak_2412	0	+	chr13	109116640	109951387	ENSMUST00000120671.7|Pde4d|ENSMUSG00000021699.17|protein_coding	0	+	109116640	109951344	0	15	440,192,37,74,50,113,94,173,99,165,100,155,123,183,457,	0,623746,640936,652893,655990,786936,817227,818665,820036,821326,822621,831599,832773,833568,834290,	1	protein_coding	intron
chr13	111487616	111487617	m6AIP_SySy_peak_2037a	0	-	chr13	111439228	111549947	ENSMUST00000231096.1|Gm49496|ENSMUSG00000116016.1|protein_coding	0	-	111439228	111466913	0	8	16,185,60,67,224,124,120,338,	0,1403,8667,9704,13795,14144,27622,110381,	1	protein_coding	intron
chr13	111487724	111487725	m6AIP_SySy_peak_2037b	0	-	chr13	111439228	111549947	ENSMUST00000231096.1|Gm49496|ENSMUSG00000116016.1|protein_coding	0	-	111439228	111466913	0	8	16,185,60,67,224,124,120,338,	0,1403,8667,9704,13795,14144,27622,110381,	1	protein_coding	intron
chr13	111792650	111792651	m6AIP_abcam_peak_2420	0	-	chr13	111746427	111808993	ENSMUST00000109267.8|Map3k1|ENSMUSG00000021754.17|protein_coding	0	-	111748899	111808969	0	20	2622,132,143,132,163,153,1252,190,92,122,279,184,82,122,149,117,201,201,151,491,	0,4015,4791,5937,7311,8215,8683,10185,10666,11638,13524,16626,17071,17654,21535,22049,22859,26168,29440,62075,	1	protein_coding	intron
chr13	112468500	112468501	m6AIP_abcam_peak_2421	0	+	chr13	112464069	112510086	ENSMUST00000183663.7|Il6st|ENSMUSG00000021756.12|protein_coding	0	+	112475045	112504445	0	17	181,87,79,306,121,161,155,160,83,211,183,102,147,141,97,82,6382,	0,8517,10961,15915,17354,23639,24434,26413,29519,30509,31120,33215,33652,34679,37043,38721,39635,	1	protein_coding	intron
chr13	112470583	112470584	m6AIP_abcam_peak_2422	0	+	chr13	112464069	112510086	ENSMUST00000183663.7|Il6st|ENSMUSG00000021756.12|protein_coding	0	+	112475045	112504445	0	17	181,87,79,306,121,161,155,160,83,211,183,102,147,141,97,82,6382,	0,8517,10961,15915,17354,23639,24434,26413,29519,30509,31120,33215,33652,34679,37043,38721,39635,	1	protein_coding	intron
chr13	112578255	112578256	m6AIP_SySy_peak_2046	0	-	chr13	112522794	112580662	ENSMUST00000051756.7|Il31ra|ENSMUSG00000050377.8|protein_coding	0	-	112523902	112559202	0	17	1576,82,94,141,147,102,186,217,80,154,143,164,118,79,208,164,25,	0,3039,4665,7484,8873,10116,10941,18275,21092,23385,24562,26622,29074,36353,39055,42943,57843,	1	protein_coding	intron
chr13	112868569	112868570	m6AIP_abcam_peak_2428	0	-	chr13	112867417	112927398	ENSMUST00000022281.4|Mtrex|ENSMUSG00000016018.4|protein_coding	0	-	112867942	112927357	0	27	578,105,163,57,106,164,189,111,129,69,173,151,126,102,111,80,132,103,99,125,91,175,113,63,67,138,169,	0,1593,5481,7178,9018,13561,15682,19337,20017,23861,24470,28055,31347,34055,35981,37568,39567,41477,42398,43492,45682,46938,50171,51150,52942,54212,59812,	1	protein_coding	intron
chr13	112870408	112870409	m6AIP_SySy_peak_2048	0	-	chr13	112867417	112927398	ENSMUST00000022281.4|Mtrex|ENSMUSG00000016018.4|protein_coding	0	-	112867942	112927357	0	27	578,105,163,57,106,164,189,111,129,69,173,151,126,102,111,80,132,103,99,125,91,175,113,63,67,138,169,	0,1593,5481,7178,9018,13561,15682,19337,20017,23861,24470,28055,31347,34055,35981,37568,39567,41477,42398,43492,45682,46938,50171,51150,52942,54212,59812,	1	protein_coding	intron
chr13	113823164	113823165	m6AIP_abcam_peak_2435	0	+	chr13	113794504	114157461	ENSMUST00000091201.6|Arl15|ENSMUSG00000042348.10|protein_coding	0	+	113794648	114154856	0	5	192,145,60,209,2758,	0,127742,139559,173077,360199,	1	protein_coding	intron
chr13	113941034	113941035	m6AIP_abcam_peak_2437	0	+	chr13	113794504	114157461	ENSMUST00000091201.6|Arl15|ENSMUSG00000042348.10|protein_coding	0	+	113794648	114154856	0	5	192,145,60,209,2758,	0,127742,139559,173077,360199,	1	protein_coding	intron
chr13	113977551	113977552	m6AIP_abcam_peak_2438	0	+	chr13	113794504	114157461	ENSMUST00000091201.6|Arl15|ENSMUSG00000042348.10|protein_coding	0	+	113794648	114154856	0	5	192,145,60,209,2758,	0,127742,139559,173077,360199,	1	protein_coding	intron
chr13	114344235	114344236	m6AIP_abcam_peak_2439	0	-	chr13	114287794	114388258	ENSMUST00000022286.7|Ndufs4|ENSMUSG00000021764.8|protein_coding	0	-	114288762	114388056	0	5	1072,74,173,79,300,	0,20022,29062,63653,100164,	1	protein_coding	intron
chr13	114361532	114361533	m6AIP_SySy_peak_2059	0	-	chr13	114287794	114388258	ENSMUST00000022286.7|Ndufs4|ENSMUSG00000021764.8|protein_coding	0	-	114288762	114388056	0	5	1072,74,173,79,300,	0,20022,29062,63653,100164,	1	protein_coding	intron
chr13	118386492	118386493	m6AIP_SySy_peak_2060	0	-	chr13	118378380	118387252	ENSMUST00000022245.9|Mrps30|ENSMUSG00000021731.10|protein_coding	0	-	118380352	118387234	0	5	2289,177,106,146,601,	0,4495,6186,6853,8271,	1	protein_coding	intron
chr13	119463905	119463906	m6AIP_abcam_peak_2441	0	+	chr13	119462783	119486117	ENSMUST00000224312.1|4833420G17Rik|ENSMUSG00000062822.8|protein_coding	0	+	119466103	119485917	0	14	336,126,1025,90,647,102,124,92,70,171,95,96,41,391,	0,1781,2496,4083,6731,9355,11049,12049,13153,14900,16644,18151,21669,22943,	1	protein_coding	intron
chr14	7858528	7858529	m6AIP_abcam_peak_2446	0	+	chr14	7817956	7951588	ENSMUST00000052678.8|Flnb|ENSMUSG00000025278.9|protein_coding	0	+	7818151	7950492	0	46	487,249,98,148,119,78,163,198,138,127,137,194,114,144,124,161,91,170,118,263,598,174,163,161,168,124,157,190,248,72,103,141,129,174,159,204,153,123,267,138,116,133,177,219,204,1284,	0,49580,51823,55388,63626,64250,65803,66593,69580,71178,72773,74123,74916,75787,76177,76570,78133,78429,83927,86505,87421,89196,90565,91652,94998,97304,97990,99237,101153,104718,105498,106216,108426,109389,111044,111802,112806,113067,115757,116607,117977,121090,124088,127838,130487,132348,	1	protein_coding	intron
chr14	8501470	8501471	m6AIP_SySy_peak_2074	0	-	chr14	8431191	8666240	ENSMUST00000102996.3|4930452B06Rik|ENSMUSG00000021747.12|protein_coding	0	-	8431605	8665998	0	16	527,95,62,204,332,123,117,154,137,138,157,115,73,94,90,263,	0,11664,42159,51225,79670,84061,85259,86647,87438,105326,126842,147156,213205,228197,231067,234786,	1	protein_coding	intron
chr14	11554529	11554530	m6AIP_abcam_peak_2454	0	+	chr14	11553531	12242041	ENSMUST00000022264.12|Ptprg|ENSMUSG00000021745.14|protein_coding	0	+	11554247	12237873	0	30	801,105,180,149,96,67,158,193,185,109,50,769,133,87,92,92,97,83,135,135,173,136,147,94,77,129,147,143,136,4315,	0,167583,399184,409042,483809,537883,556444,568446,588852,591844,598484,600126,613213,625732,637150,646190,653752,656736,657008,658053,660102,661656,662330,665407,666477,667060,671938,672780,683497,684195,	1	protein_coding	intron
chr14	11626536	11626537	m6AIP_abcam_peak_2455	0	+	chr14	11553531	12242041	ENSMUST00000022264.12|Ptprg|ENSMUSG00000021745.14|protein_coding	0	+	11554247	12237873	0	30	801,105,180,149,96,67,158,193,185,109,50,769,133,87,92,92,97,83,135,135,173,136,147,94,77,129,147,143,136,4315,	0,167583,399184,409042,483809,537883,556444,568446,588852,591844,598484,600126,613213,625732,637150,646190,653752,656736,657008,658053,660102,661656,662330,665407,666477,667060,671938,672780,683497,684195,	1	protein_coding	intron
chr14	11627247	11627248	m6AIP_abcam_peak_2456	0	+	chr14	11553531	12242041	ENSMUST00000022264.12|Ptprg|ENSMUSG00000021745.14|protein_coding	0	+	11554247	12237873	0	30	801,105,180,149,96,67,158,193,185,109,50,769,133,87,92,92,97,83,135,135,173,136,147,94,77,129,147,143,136,4315,	0,167583,399184,409042,483809,537883,556444,568446,588852,591844,598484,600126,613213,625732,637150,646190,653752,656736,657008,658053,660102,661656,662330,665407,666477,667060,671938,672780,683497,684195,	1	protein_coding	intron
chr14	11785029	11785030	m6AIP_abcam_peak_2457	0	+	chr14	11553531	12242041	ENSMUST00000022264.12|Ptprg|ENSMUSG00000021745.14|protein_coding	0	+	11554247	12237873	0	30	801,105,180,149,96,67,158,193,185,109,50,769,133,87,92,92,97,83,135,135,173,136,147,94,77,129,147,143,136,4315,	0,167583,399184,409042,483809,537883,556444,568446,588852,591844,598484,600126,613213,625732,637150,646190,653752,656736,657008,658053,660102,661656,662330,665407,666477,667060,671938,672780,683497,684195,	1	protein_coding	intron
chr14	11966825	11966826	m6AIP_abcam_peak_2458	0	+	chr14	11553531	12242041	ENSMUST00000022264.12|Ptprg|ENSMUSG00000021745.14|protein_coding	0	+	11554247	12237873	0	30	801,105,180,149,96,67,158,193,185,109,50,769,133,87,92,92,97,83,135,135,173,136,147,94,77,129,147,143,136,4315,	0,167583,399184,409042,483809,537883,556444,568446,588852,591844,598484,600126,613213,625732,637150,646190,653752,656736,657008,658053,660102,661656,662330,665407,666477,667060,671938,672780,683497,684195,	1	protein_coding	intron
chr14	13849247	13849248	m6AIP_abcam_peak_2460	0	-	chr14	13814617	13914478	ENSMUST00000144914.2|Gm281|ENSMUSG00000084902.2|protein_coding	0	-	13814948	13914440	0	19	486,49,68,20,200,242,172,233,99,103,163,178,197,108,95,89,172,197,81,	0,9128,10764,11755,13850,15032,16929,30616,42048,46298,47693,49628,51369,53366,57523,82255,84891,90454,99780,	1	protein_coding	intron
chr14	13853097	13853098	m6AIP_abcam_peak_2461	0	-	chr14	13814617	13914478	ENSMUST00000144914.2|Gm281|ENSMUSG00000084902.2|protein_coding	0	-	13814948	13914440	0	19	486,49,68,20,200,242,172,233,99,103,163,178,197,108,95,89,172,197,81,	0,9128,10764,11755,13850,15032,16929,30616,42048,46298,47693,49628,51369,53366,57523,82255,84891,90454,99780,	1	protein_coding	intron
chr14	13960732	13960733	m6AIP_abcam_peak_2462	0	-	chr14	13949011	13961277	ENSMUST00000065865.9|Thoc7|ENSMUSG00000053453.9|protein_coding	0	-	13949259	13961203	0	8	316,70,67,58,87,128,118,93,	0,1120,1287,2194,4064,4399,5527,12173,	1	protein_coding	intron
chr14	14343939	14343940	m6AIP_SySy_peak_2077	0	-	chr14	14328003	14347264	ENSMUST00000224991.1|Gm48860|ENSMUSG00000114883.1|lncRNA	0	-	14347264	14347264	0	3	794,188,122,	0,1282,19139,	1	ncRNA	intron
chr14	14344421	14344422	m6AIP_SySy_peak_2078	0	-	chr14	14328003	14347264	ENSMUST00000224991.1|Gm48860|ENSMUSG00000114883.1|lncRNA	0	-	14347264	14347264	0	3	794,188,122,	0,1282,19139,	1	ncRNA	intron
chr14	14756030	14756031	m6AIP_abcam_peak_2465	0	+	chr14	14703078	14796309	ENSMUST00000223761.2|Slc4a7|ENSMUSG00000021733.11|protein_coding	0	+	14703232	14796158	0	26	202,82,147,139,161,189,369,116,158,88,147,107,175,134,246,106,162,114,162,252,69,174,132,98,108,233,	0,26123,30643,34290,35105,36646,39335,42889,45387,47356,54206,57156,59269,62498,63661,68130,69457,70158,71812,72098,75747,78970,83213,87988,90871,92998,	1	protein_coding	intron
chr14	14763986	14763987	m6AIP_abcam_peak_2466	0	+	chr14	14703078	14796309	ENSMUST00000223761.2|Slc4a7|ENSMUSG00000021733.11|protein_coding	0	+	14703232	14796158	0	26	202,82,147,139,161,189,369,116,158,88,147,107,175,134,246,106,162,114,162,252,69,174,132,98,108,233,	0,26123,30643,34290,35105,36646,39335,42889,45387,47356,54206,57156,59269,62498,63661,68130,69457,70158,71812,72098,75747,78970,83213,87988,90871,92998,	1	protein_coding	intron
chr14	19278175	19278176	m6AIP_abcam_peak_2468	0	+	chr14	19271273	19282822	ENSMUST00000224018.1|Gm48099|ENSMUSG00000114304.1|lncRNA	0	+	19282822	19282822	0	3	130,125,231,	0,10984,11318,	1	ncRNA	intron
chr14	19772798	19772799	m6AIP_abcam_peak_2470	0	+	chr14	19751264	19811787	ENSMUST00000022340.4|Nid2|ENSMUSG00000021806.4|protein_coding	0	+	19751337	19811196	0	21	301,309,233,728,150,246,201,231,144,129,144,120,249,222,170,130,172,158,124,113,602,	0,976,12401,16945,26731,27473,28272,29870,38406,39013,40243,45899,47132,51073,51784,54033,54578,56662,58715,59689,59921,	1	protein_coding	intron
chr14	19912373	19912374	m6AIP_abcam_peak_2472	0	-	chr14	19872558	19977249	ENSMUST00000160013.7|Gng2|ENSMUSG00000043004.13|protein_coding	0	-	19875806	19891372	0	4	3377,116,41,292,	0,18727,88095,104399,	1	protein_coding	intron
chr14	19932091	19932092	m6AIP_abcam_peak_2473	0	-	chr14	19872558	19977249	ENSMUST00000160013.7|Gng2|ENSMUSG00000043004.13|protein_coding	0	-	19875806	19891372	0	4	3377,116,41,292,	0,18727,88095,104399,	1	protein_coding	intron
chr14	19932951	19932952	m6AIP_abcam_peak_2474a	0	-	chr14	19872558	19977249	ENSMUST00000160013.7|Gng2|ENSMUSG00000043004.13|protein_coding	0	-	19875806	19891372	0	4	3377,116,41,292,	0,18727,88095,104399,	1	protein_coding	intron
chr14	19933060	19933061	m6AIP_abcam_peak_2474b	0	-	chr14	19872558	19977249	ENSMUST00000160013.7|Gng2|ENSMUSG00000043004.13|protein_coding	0	-	19875806	19891372	0	4	3377,116,41,292,	0,18727,88095,104399,	1	protein_coding	intron
chr14	19958779	19958780	m6AIP_abcam_peak_2475	0	-	chr14	19872558	19977249	ENSMUST00000160013.7|Gng2|ENSMUSG00000043004.13|protein_coding	0	-	19875806	19891372	0	4	3377,116,41,292,	0,18727,88095,104399,	1	protein_coding	intron
chr14	20175689	20175690	m6AIP_abcam_peak_2477	0	-	chr14	20140056	20181809	ENSMUST00000024011.9|Kcnk5|ENSMUSG00000023243.9|protein_coding	0	-	20141582	20181452	0	5	2401,169,167,112,543,	0,4578,4899,6444,41210,	1	protein_coding	intron
chr14	20387803	20387804	m6AIP_SySy_peak_2084	0	-	chr14	20384637	20388910	ENSMUST00000022345.6|Dnajc9|ENSMUSG00000021811.7|protein_coding	0	-	20385361	20388783	0	5	841,87,255,141,307,	0,1162,3319,3662,3966,	1	protein_coding	intron
chr14	20535814	20535815	m6AIP_abcam_peak_2481	0	-	chr14	20499363	20546573	ENSMUST00000159027.7|Ppp3cb|ENSMUSG00000021816.11|protein_coding	0	-	20501483	20546440	0	14	2299,30,98,85,78,126,95,78,140,146,112,125,201,218,	0,3883,9260,10052,16159,21190,24216,24415,24596,24993,28794,31580,32296,46992,	1	protein_coding	intron
chr14	20640602	20640603	m6AIP_abcam_peak_2484	0	-	chr14	20548911	20641063	ENSMUST00000022356.11|Usp54|ENSMUSG00000034235.17|protein_coding	0	-	20549900	20607228	0	21	1549,187,119,1397,196,120,168,134,232,378,132,169,150,147,106,83,114,135,93,824,147,	0,3162,7335,11934,15956,17031,21336,24856,27561,28023,28543,34410,37088,39163,39421,40272,40462,42567,55140,58170,92005,	1	protein_coding	intron
chr14	20753889	20753890	m6AIP_abcam_peak_2488	0	-	chr14	20736626	20793966	ENSMUST00000226630.1|Camk2g|ENSMUSG00000021820.18|protein_coding	0	-	20737270	20793965	0	22	226,245,95,76,114,49,45,69,33,44,43,84,117,95,84,103,73,66,55,60,95,66,	0,632,2222,2700,4751,6078,7977,9165,11192,19032,23517,23770,27525,28234,28769,29285,29526,33437,34380,42577,55892,57274,	1	protein_coding	intron
chr14	20762870	20762871	m6AIP_abcam_peak_2489a	0	-	chr14	20736626	20793966	ENSMUST00000226630.1|Camk2g|ENSMUSG00000021820.18|protein_coding	0	-	20737270	20793965	0	22	226,245,95,76,114,49,45,69,33,44,43,84,117,95,84,103,73,66,55,60,95,66,	0,632,2222,2700,4751,6078,7977,9165,11192,19032,23517,23770,27525,28234,28769,29285,29526,33437,34380,42577,55892,57274,	1	protein_coding	intron
chr14	20762986	20762987	m6AIP_abcam_peak_2489b	0	-	chr14	20736626	20793966	ENSMUST00000226630.1|Camk2g|ENSMUSG00000021820.18|protein_coding	0	-	20737270	20793965	0	22	226,245,95,76,114,49,45,69,33,44,43,84,117,95,84,103,73,66,55,60,95,66,	0,632,2222,2700,4751,6078,7977,9165,11192,19032,23517,23770,27525,28234,28769,29285,29526,33437,34380,42577,55892,57274,	1	protein_coding	intron
chr14	21544428	21544429	m6AIP_abcam_peak_2493	0	+	chr14	21516874	21670873	ENSMUST00000238837.1|Kat6b|ENSMUSG00000021767.19|protein_coding	0	+	21516874	21670873	0	16	624,109,116,82,133,929,122,116,142,162,94,232,160,309,292,2543,	0,92879,102016,102343,105080,107958,109844,111938,114447,117601,120672,143868,144553,145283,147582,151456,	1	protein_coding	intron
chr14	21553318	21553319	m6AIP_abcam_peak_2494	0	+	chr14	21516874	21670873	ENSMUST00000238837.1|Kat6b|ENSMUSG00000021767.19|protein_coding	0	+	21516874	21670873	0	16	624,109,116,82,133,929,122,116,142,162,94,232,160,309,292,2543,	0,92879,102016,102343,105080,107958,109844,111938,114447,117601,120672,143868,144553,145283,147582,151456,	1	protein_coding	intron
chr14	21560150	21560151	m6AIP_abcam_peak_2495	0	+	chr14	21516874	21670873	ENSMUST00000238837.1|Kat6b|ENSMUSG00000021767.19|protein_coding	0	+	21516874	21670873	0	16	624,109,116,82,133,929,122,116,142,162,94,232,160,309,292,2543,	0,92879,102016,102343,105080,107958,109844,111938,114447,117601,120672,143868,144553,145283,147582,151456,	1	protein_coding	intron
chr14	25847213	25847214	m6AIP_abcam_peak_2504	0	+	chr14	25842155	25886804	ENSMUST00000022416.14|Anxa11|ENSMUSG00000021866.15|protein_coding	0	+	25868871	25886070	0	15	140,63,113,387,88,95,114,91,80,57,94,96,59,123,794,	0,26708,27913,30356,31788,32054,32515,34505,34953,35195,36928,40760,41771,41986,43855,	1	protein_coding	intron
chr14	25848203	25848204	m6AIP_abcam_peak_2505	0	+	chr14	25842155	25886804	ENSMUST00000022416.14|Anxa11|ENSMUSG00000021866.15|protein_coding	0	+	25868871	25886070	0	15	140,63,113,387,88,95,114,91,80,57,94,96,59,123,794,	0,26708,27913,30356,31788,32054,32515,34505,34953,35195,36928,40760,41771,41986,43855,	1	protein_coding	intron
chr14	26443353	26443354	m6AIP_abcam_peak_2506	0	-	chr14	26414295	26534895	ENSMUST00000139075.7|Slmap|ENSMUSG00000021870.17|protein_coding	0	-	26414895	26533525	0	23	693,135,172,118,321,75,123,60,81,60,63,51,51,169,138,141,72,96,63,37,73,148,1568,	0,3817,8125,12269,12939,13946,15492,24383,24652,28279,39242,45114,45608,45746,47965,49280,50905,51272,54187,56068,59603,68523,119032,	1	protein_coding	intron
chr14	26475651	26475652	m6AIP_abcam_peak_2507	0	-	chr14	26414295	26534895	ENSMUST00000139075.7|Slmap|ENSMUSG00000021870.17|protein_coding	0	-	26414895	26533525	0	23	693,135,172,118,321,75,123,60,81,60,63,51,51,169,138,141,72,96,63,37,73,148,1568,	0,3817,8125,12269,12939,13946,15492,24383,24652,28279,39242,45114,45608,45746,47965,49280,50905,51272,54187,56068,59603,68523,119032,	1	protein_coding	intron
chr14	26475944	26475945	m6AIP_abcam_peak_2508	0	-	chr14	26414295	26534895	ENSMUST00000139075.7|Slmap|ENSMUSG00000021870.17|protein_coding	0	-	26414895	26533525	0	23	693,135,172,118,321,75,123,60,81,60,63,51,51,169,138,141,72,96,63,37,73,148,1568,	0,3817,8125,12269,12939,13946,15492,24383,24652,28279,39242,45114,45608,45746,47965,49280,50905,51272,54187,56068,59603,68523,119032,	1	protein_coding	intron
chr14	26924291	26924292	m6AIP_abcam_peak_2513	0	-	chr14	26918987	26971232	ENSMUST00000036570.4|Appl1|ENSMUSG00000040760.11|protein_coding	0	-	26923727	26970454	0	22	4884,90,51,147,37,175,53,183,92,57,43,189,159,83,147,59,42,88,72,60,99,832,	0,6429,6971,8741,9452,9571,21256,23660,24924,26557,28133,30454,31564,32447,33990,39465,40437,41963,43818,44659,45871,51413,	1	protein_coding	intron
chr14	27067038	27067039	m6AIP_abcam_peak_2514	0	+	chr14	27038940	27107286	ENSMUST00000035336.4|Il17rd|ENSMUSG00000040717.6|protein_coding	0	+	27039103	27101386	0	13	289,58,126,119,121,45,152,66,55,111,185,943,6010,	0,37410,43714,48458,49065,52848,52988,54456,55237,55835,56962,60542,62336,	1	protein_coding	intron
chr14	27096513	27096514	m6AIP_abcam_peak_2515	0	+	chr14	27038940	27107286	ENSMUST00000035336.4|Il17rd|ENSMUSG00000040717.6|protein_coding	0	+	27039103	27101386	0	13	289,58,126,119,121,45,152,66,55,111,185,943,6010,	0,37410,43714,48458,49065,52848,52988,54456,55237,55835,56962,60542,62336,	1	protein_coding	intron
chr14	27288393	27288394	m6AIP_abcam_peak_2518	0	+	chr14	27114898	27403308	ENSMUST00000225949.1|Arhgef3|ENSMUSG00000021895.10|protein_coding	0	+	27153011	27401979	0	14	25,138,94,67,63,108,171,63,97,77,258,171,187,1679,	0,29094,38063,93990,150624,247891,264692,269255,270946,271194,279034,282664,285366,286731,	1	protein_coding	intron
chr14	27430118	27430119	m6AIP_SySy_peak_2109	0	+	chr14	27428833	27483555	ENSMUST00000022450.5|Tasor|ENSMUSG00000040651.9|protein_coding	0	+	27429068	27480697	0	24	551,146,93,73,92,162,125,32,106,104,104,73,72,702,368,145,60,929,123,160,109,179,168,2914,	0,9765,11317,12596,13053,13625,17551,18657,19321,20923,21112,30945,31107,32250,35212,37333,38672,42784,46861,47704,48278,50795,51090,51808,	1	protein_coding	intron
chr14	27501252	27501253	m6AIP_abcam_peak_2526	0	-	chr14	27481089	27508460	ENSMUST00000223689.1|Ccdc66|ENSMUSG00000046753.10|protein_coding	0	-	27482515	27508432	0	18	1513,125,254,41,488,111,145,162,85,251,132,113,104,166,442,26,65,39,	0,2718,2975,4003,5373,8944,9573,10698,11929,12182,12991,16249,17351,17634,19151,24548,25561,27332,	1	protein_coding	intron
chr14	27503463	27503464	m6AIP_abcam_peak_2527	0	-	chr14	27481089	27508460	ENSMUST00000223689.1|Ccdc66|ENSMUSG00000046753.10|protein_coding	0	-	27482515	27508432	0	18	1513,125,254,41,488,111,145,162,85,251,132,113,104,166,442,26,65,39,	0,2718,2975,4003,5373,8944,9573,10698,11929,12182,12991,16249,17351,17634,19151,24548,25561,27332,	1	protein_coding	intron
chr14	30552696	30552697	m6AIP_abcam_peak_2531	0	+	chr14	30549130	30574720	ENSMUST00000022529.7|Tkt|ENSMUSG00000021957.7|protein_coding	0	+	30549273	30573512	0	14	250,118,114,98,192,119,194,165,157,131,84,94,123,1384,	0,9590,10621,11456,16357,17811,19033,19844,20825,21072,21832,22021,23077,24206,	1	protein_coding	intron
chr14	30560945	30560946	m6AIP_SySy_peak_2116	0	+	chr14	30549130	30574720	ENSMUST00000022529.7|Tkt|ENSMUSG00000021957.7|protein_coding	0	+	30549273	30573512	0	14	250,118,114,98,192,119,194,165,157,131,84,94,123,1384,	0,9590,10621,11456,16357,17811,19033,19844,20825,21072,21832,22021,23077,24206,	1	protein_coding	intron
chr14	30688243	30688244	m6AIP_abcam_peak_2532	0	+	chr14	30654359	30691317	ENSMUST00000064230.15|Rft1|ENSMUSG00000052395.17|protein_coding	0	+	30654412	30690609	0	13	116,86,117,190,102,138,79,51,131,145,106,250,876,	0,3949,5837,6911,8718,12319,19810,22490,23327,24871,28391,35345,36082,	1	protein_coding	intron
chr14	30729073	30729074	m6AIP_abcam_peak_2534a	0	+	chr14	30715614	30822721	ENSMUST00000054230.11|Sfmbt1|ENSMUSG00000006527.16|protein_coding	0	+	30766073	30817848	0	21	261,139,95,241,89,247,89,102,151,83,127,114,43,62,140,110,176,179,246,129,5014,	0,50348,54184,58270,62289,68328,69086,70199,71842,75119,80711,81961,84126,86243,86917,94681,95774,99459,99793,101133,102093,	1	protein_coding	intron
chr14	30729135	30729136	m6AIP_abcam_peak_2534b	0	+	chr14	30715614	30822721	ENSMUST00000054230.11|Sfmbt1|ENSMUSG00000006527.16|protein_coding	0	+	30766073	30817848	0	21	261,139,95,241,89,247,89,102,151,83,127,114,43,62,140,110,176,179,246,129,5014,	0,50348,54184,58270,62289,68328,69086,70199,71842,75119,80711,81961,84126,86243,86917,94681,95774,99459,99793,101133,102093,	1	protein_coding	intron
[truncated: 3,713 more rows]
