# Supplementary material for: Acute depletion of METTL3 implicates N6-methyladenosine in alternative intron/exon inclusion in the nascent transcriptome
Source: Genome Res. 2021 Aug;31(8):1395–408. doi: 10.1101/gr.271635.120 (PMC8327914; doi:10.1101/gr.271635.120)
Supplement: Supplemental Material [file supp_gr.271635.120_Supplemental_Code.tar.gz.zip › Nascent_m6A_Scripts/intron_methylation/m6AIP_Cfg1_Cfg2.summits.Intersects_with_GENCODE_vM24_MaxORF_LongestNcRNA.intron.matchControl.bed]

chr1	4779761	4779999	m6AIP_SySy_peak_1|ENSMUST00000156816.6|Mrpl15|ENSMUSG00000033845.13|protein_coding_Intron_3	0	-
chr1	4995595	4995724	m6AIP_abcam_peak_2|ENSMUST00000118000.7|Rgs20|ENSMUSG00000002459.17|protein_coding_Intron_2	0	-
chr1	5126128	5126228	m6AIP_abcam_peak_3|ENSMUST00000044369.12|Atp6v1h|ENSMUSG00000033793.12|protein_coding_Intron_9	0	+
chr1	6260678	6260798	m6AIP_SySy_peak_5a|ENSMUST00000027040.12|Rb1cc1|ENSMUSG00000025907.14|protein_coding_Intron_15	0	+
chr1	6256230	6256341	m6AIP_SySy_peak_5b|ENSMUST00000027040.12|Rb1cc1|ENSMUSG00000025907.14|protein_coding_Intron_15	0	+
chr1	7109060	7109233	m6AIP_abcam_peak_8|ENSMUST00000061280.16|Pcmtd1|ENSMUSG00000051285.17|protein_coding_Intron_1	0	+
chr1	7164619	7164724	m6AIP_abcam_peak_10|ENSMUST00000061280.16|Pcmtd1|ENSMUSG00000051285.17|protein_coding_Intron_5	0	+
chr1	10114613	10114849	m6AIP_abcam_peak_19|ENSMUST00000071087.11|Cspp1|ENSMUSG00000056763.16|protein_coding_Intron_21	0	+
chr1	15811434	15811557	m6AIP_abcam_peak_28|ENSMUST00000188371.6|Terf1|ENSMUSG00000025925.14|protein_coding_Intron_2	0	+
chr1	15808817	15808928	m6AIP_abcam_peak_29|ENSMUST00000188371.6|Terf1|ENSMUSG00000025925.14|protein_coding_Intron_2	0	+
chr1	20813771	20813879	m6AIP_abcam_peak_33|ENSMUST00000053266.10|Mcm3|ENSMUSG00000041859.10|protein_coding_Intron_6	0	-
chr1	24084372	24084498	m6AIP_abcam_peak_37|ENSMUST00000027337.14|Fam135a|ENSMUSG00000026153.15|protein_coding_Intron_3	0	-
chr1	30813779	30813920	m6AIP_abcam_peak_40|ENSMUST00000186733.6|Phf3|ENSMUSG00000048874.15|protein_coding_Intron_10	0	-
chr1	30825329	30825516	m6AIP_SySy_peak_31|ENSMUST00000186733.6|Phf3|ENSMUSG00000048874.15|protein_coding_Intron_4	0	-
chr1	30857862	30857992	m6AIP_abcam_peak_42|ENSMUST00000186733.6|Phf3|ENSMUSG00000048874.15|protein_coding_Intron_2	0	-
chr1	33609521	33609649	m6AIP_abcam_peak_43a|ENSMUST00000027312.10|Prim2|ENSMUSG00000026134.11|protein_coding_Intron_7	0	-
chr1	33578789	33578910	m6AIP_abcam_peak_43b|ENSMUST00000027312.10|Prim2|ENSMUSG00000026134.11|protein_coding_Intron_7	0	-
chr1	33659626	33659826	m6AIP_abcam_peak_44|ENSMUST00000027312.10|Prim2|ENSMUSG00000026134.11|protein_coding_Intron_5	0	-
chr1	33798382	33798549	m6AIP_abcam_peak_48|ENSMUST00000019861.12|Zfp451|ENSMUSG00000042197.13|protein_coding_Intron_3	0	-
chr1	33800709	33800820	m6AIP_SySy_peak_36a|ENSMUST00000019861.12|Zfp451|ENSMUSG00000042197.13|protein_coding_Intron_3	0	-
chr1	33795071	33795221	m6AIP_SySy_peak_36b|ENSMUST00000019861.12|Zfp451|ENSMUSG00000042197.13|protein_coding_Intron_3	0	-
chr1	33793424	33793628	m6AIP_SySy_peak_36c|ENSMUST00000019861.12|Zfp451|ENSMUSG00000042197.13|protein_coding_Intron_3	0	-
chr1	33803980	33804230	m6AIP_SySy_peak_36d|ENSMUST00000019861.12|Zfp451|ENSMUSG00000042197.13|protein_coding_Intron_3	0	-
chr1	33789561	33789811	m6AIP_SySy_peak_36e|ENSMUST00000019861.12|Zfp451|ENSMUSG00000042197.13|protein_coding_Intron_3	0	-
chr1	33952823	33952966	m6AIP_abcam_peak_50|ENSMUST00000183034.4|Dst|ENSMUSG00000026131.20|protein_coding_Intron_2	0	+
chr1	33947653	33947833	m6AIP_abcam_peak_51|ENSMUST00000183034.4|Dst|ENSMUSG00000026131.20|protein_coding_Intron_2	0	+
chr1	33914403	33914573	m6AIP_abcam_peak_52|ENSMUST00000183034.4|Dst|ENSMUSG00000026131.20|protein_coding_Intron_2	0	+
chr1	34095643	34095754	m6AIP_abcam_peak_53|ENSMUST00000183034.4|Dst|ENSMUSG00000026131.20|protein_coding_Intron_5	0	+
chr1	34108853	34108973	m6AIP_abcam_peak_54|ENSMUST00000183034.4|Dst|ENSMUSG00000026131.20|protein_coding_Intron_5	0	+
chr1	34178773	34178885	m6AIP_SySy_peak_37a|ENSMUST00000183034.4|Dst|ENSMUSG00000026131.20|protein_coding_Intron_35	0	+
chr1	34183247	34183379	m6AIP_SySy_peak_37b|ENSMUST00000183034.4|Dst|ENSMUSG00000026131.20|protein_coding_Intron_35	0	+
chr1	34178772	34178916	m6AIP_abcam_peak_57|ENSMUST00000183034.4|Dst|ENSMUSG00000026131.20|protein_coding_Intron_35	0	+
chr1	34178348	34178459	m6AIP_abcam_peak_58|ENSMUST00000183034.4|Dst|ENSMUSG00000026131.20|protein_coding_Intron_35	0	+
chr1	34179710	34179960	m6AIP_SySy_peak_38|ENSMUST00000183034.4|Dst|ENSMUSG00000026131.20|protein_coding_Intron_35	0	+
chr1	34175117	34175267	m6AIP_SySy_peak_39|ENSMUST00000183034.4|Dst|ENSMUSG00000026131.20|protein_coding_Intron_35	0	+
chr1	34175552	34175802	m6AIP_SySy_peak_40|ENSMUST00000183034.4|Dst|ENSMUSG00000026131.20|protein_coding_Intron_35	0	+
chr1	34233895	34234058	m6AIP_SySy_peak_47|ENSMUST00000183034.4|Dst|ENSMUSG00000026131.20|protein_coding_Intron_60	0	+
chr1	34831881	34832042	m6AIP_abcam_peak_72|ENSMUST00000167518.7|Fam168b|ENSMUSG00000037503.12|protein_coding_Intron_2	0	-
chr1	36363570	36363730	m6AIP_abcam_peak_78|ENSMUST00000186470.1|Kansl3|ENSMUSG00000010453.12|protein_coding_Intron_2	0	-
chr1	36444759	36444875	m6AIP_abcam_peak_80|ENSMUST00000115011.7|Lman2l|ENSMUSG00000001143.13|protein_coding_Intron_1	0	-
chr1	36589170	36589276	m6AIP_abcam_peak_82|ENSMUST00000170295.7|Fam178b|ENSMUSG00000046337.17|protein_coding_Intron_10	0	-
chr1	36807332	36807533	m6AIP_abcam_peak_83|ENSMUST00000194563.5|Tmem131|ENSMUSG00000026116.11|protein_coding_Intron_32	0	-
chr1	36826325	36826446	m6AIP_abcam_peak_84|ENSMUST00000194563.5|Tmem131|ENSMUSG00000026116.11|protein_coding_Intron_16	0	-
chr1	36861839	36862025	m6AIP_abcam_peak_85|ENSMUST00000194563.5|Tmem131|ENSMUSG00000026116.11|protein_coding_Intron_5	0	-
chr1	36855321	36855421	m6AIP_SySy_peak_59|ENSMUST00000194563.5|Tmem131|ENSMUSG00000026116.11|protein_coding_Intron_5	0	-
chr1	38062844	38062986	m6AIP_SySy_peak_62|ENSMUST00000027251.11|Rev1|ENSMUSG00000026082.11|protein_coding_Intron_13	0	-
chr1	39369355	39369459	m6AIP_abcam_peak_91|ENSMUST00000194746.5|Rpl31|ENSMUSG00000073702.11|protein_coding_Intron_2	0	+
chr1	39572341	39572517	m6AIP_abcam_peak_93|ENSMUST00000062525.10|Rnf149|ENSMUSG00000048234.13|protein_coding_Intron_1	0	-
chr1	39943347	39943505	m6AIP_abcam_peak_94|ENSMUST00000163854.8|Map4k4|ENSMUSG00000026074.15|protein_coding_Intron_2	0	+
chr1	39981370	39981545	m6AIP_abcam_peak_95|ENSMUST00000163854.8|Map4k4|ENSMUSG00000026074.15|protein_coding_Intron_6	0	+
chr1	42899149	42899285	m6AIP_SySy_peak_66b|ENSMUST00000057208.12|Mrps9|ENSMUSG00000060679.14|protein_coding_Intron_8	0	+
chr1	42898732	42898938	m6AIP_SySy_peak_66c|ENSMUST00000057208.12|Mrps9|ENSMUSG00000060679.14|protein_coding_Intron_8	0	+
chr1	42898661	42898842	m6AIP_SySy_peak_66d|ENSMUST00000057208.12|Mrps9|ENSMUSG00000060679.14|protein_coding_Intron_8	0	+
chr1	43774576	43774676	m6AIP_abcam_peak_99|ENSMUST00000126008.7|Uxs1|ENSMUSG00000057363.12|protein_coding_Intron_8	0	-
chr1	43793471	43793608	m6AIP_abcam_peak_100|ENSMUST00000126008.7|Uxs1|ENSMUSG00000057363.12|protein_coding_Intron_5	0	-
chr1	52171753	52171864	m6AIP_abcam_peak_103|ENSMUST00000114513.8|Gls|ENSMUSG00000026103.14|protein_coding_Intron_14	0	-
chr1	52183109	52183278	m6AIP_SySy_peak_76a|ENSMUST00000114513.8|Gls|ENSMUSG00000026103.14|protein_coding_Intron_14	0	-
chr1	52172778	52172887	m6AIP_SySy_peak_76b|ENSMUST00000114513.8|Gls|ENSMUSG00000026103.14|protein_coding_Intron_14	0	-
chr1	52226453	52226560	m6AIP_abcam_peak_104a|ENSMUST00000114513.8|Gls|ENSMUSG00000026103.14|protein_coding_Intron_1	0	-
chr1	52220908	52221025	m6AIP_abcam_peak_104b|ENSMUST00000114513.8|Gls|ENSMUSG00000026103.14|protein_coding_Intron_1	0	-
chr1	52926608	52926794	m6AIP_abcam_peak_111|ENSMUST00000050567.10|1700019D03Rik|ENSMUSG00000043629.12|protein_coding_Intron_1	0	-
chr1	53261580	53261703	m6AIP_abcam_peak_112|ENSMUST00000027267.13|Pms1|ENSMUSG00000026098.13|protein_coding_Intron_4	0	-
chr1	58011216	58011322	m6AIP_abcam_peak_115|ENSMUST00000027202.8|Sgo2a|ENSMUSG00000026039.9|protein_coding_Intron_5	0	+
chr1	58490305	58490421	m6AIP_abcam_peak_122|ENSMUST00000027198.11|Orc2|ENSMUSG00000026037.14|protein_coding_Intron_7	0	-
chr1	59648733	59648843	m6AIP_abcam_peak_130|ENSMUST00000091374.8|Sumo1|ENSMUSG00000026021.15|protein_coding_Intron_2	0	-
chr1	60215575	60215647	m6AIP_abcam_peak_134a|ENSMUST00000160834.7|Nbeal1|ENSMUSG00000073664.11|protein_coding_Intron_7	0	+
chr1	60209583	60209670	m6AIP_abcam_peak_134b|ENSMUST00000160834.7|Nbeal1|ENSMUSG00000073664.11|protein_coding_Intron_7	0	+
chr1	60326885	60327025	m6AIP_abcam_peak_136|ENSMUST00000160834.7|Nbeal1|ENSMUSG00000073664.11|protein_coding_Intron_52	0	+
chr1	60477729	60477907	m6AIP_SySy_peak_102a|ENSMUST00000188618.6|Abi2|ENSMUSG00000026782.15|protein_coding_Intron_11	0	+
chr1	60477119	60477299	m6AIP_SySy_peak_102b|ENSMUST00000188618.6|Abi2|ENSMUSG00000026782.15|protein_coding_Intron_11	0	+
chr1	63459399	63459544	m6AIP_abcam_peak_155|ENSMUST00000087374.9|Adam23|ENSMUSG00000025964.15|protein_coding_Intron_2	0	+
chr1	63502945	63503113	m6AIP_abcam_peak_156|ENSMUST00000087374.9|Adam23|ENSMUSG00000025964.15|protein_coding_Intron_3	0	+
chr1	63531390	63531484	m6AIP_abcam_peak_158a|ENSMUST00000087374.9|Adam23|ENSMUSG00000025964.15|protein_coding_Intron_6	0	+
chr1	63533371	63533489	m6AIP_abcam_peak_158b|ENSMUST00000087374.9|Adam23|ENSMUSG00000025964.15|protein_coding_Intron_6	0	+
chr1	63559992	63560184	m6AIP_abcam_peak_159|ENSMUST00000087374.9|Adam23|ENSMUSG00000025964.15|protein_coding_Intron_18	0	+
chr1	63569475	63569645	m6AIP_abcam_peak_160|ENSMUST00000087374.9|Adam23|ENSMUSG00000025964.15|protein_coding_Intron_22	0	+
chr1	64563935	64564093	m6AIP_abcam_peak_164|ENSMUST00000049932.11|Creb1|ENSMUSG00000025958.14|protein_coding_Intron_4	0	+
chr1	66714915	66715017	m6AIP_abcam_peak_174|ENSMUST00000113995.1|Rpe|ENSMUSG00000026005.15|protein_coding_Intron_4	0	+
chr1	71057992	71058101	m6AIP_abcam_peak_178a|ENSMUST00000027393.7|Bard1|ENSMUSG00000026196.7|protein_coding_Intron_6	0	-
chr1	71058701	71058899	m6AIP_abcam_peak_178b|ENSMUST00000027393.7|Bard1|ENSMUSG00000026196.7|protein_coding_Intron_6	0	-
chr1	72196424	72196524	m6AIP_abcam_peak_181|ENSMUST00000048860.8|Mreg|ENSMUSG00000039395.8|protein_coding_Intron_1	0	-
chr1	72336880	72337081	m6AIP_abcam_peak_182|ENSMUST00000027379.9|Xrcc5|ENSMUSG00000026187.9|protein_coding_Intron_10	0	+
chr1	72345549	72345731	m6AIP_abcam_peak_183|ENSMUST00000027379.9|Xrcc5|ENSMUSG00000026187.9|protein_coding_Intron_13	0	+
chr1	72848386	72848534	m6AIP_abcam_peak_185|ENSMUST00000047328.10|Igfbp2|ENSMUSG00000039323.18|protein_coding_Intron_1	0	+
chr1	72828289	72828427	m6AIP_abcam_peak_186|ENSMUST00000047328.10|Igfbp2|ENSMUSG00000039323.18|protein_coding_Intron_1	0	+
chr1	72835941	72836094	m6AIP_abcam_peak_187|ENSMUST00000047328.10|Igfbp2|ENSMUSG00000039323.18|protein_coding_Intron_1	0	+
chr1	74250707	74250831	m6AIP_abcam_peak_190|ENSMUST00000113820.8|Arpc2|ENSMUSG00000006304.14|protein_coding_Intron_4	0	+
chr1	77490584	77490738	m6AIP_abcam_peak_203|ENSMUST00000027451.12|Epha4|ENSMUSG00000026235.14|protein_coding_Intron_3	0	-
chr1	78666516	78666620	m6AIP_abcam_peak_205|ENSMUST00000035779.14|Acsl3|ENSMUSG00000032883.15|protein_coding_Intron_2	0	+
chr1	78678689	78678798	m6AIP_abcam_peak_206a|ENSMUST00000035779.14|Acsl3|ENSMUSG00000032883.15|protein_coding_Intron_2	0	+
chr1	78676104	78676304	m6AIP_abcam_peak_206b|ENSMUST00000035779.14|Acsl3|ENSMUSG00000032883.15|protein_coding_Intron_2	0	+
chr1	78670709	78670950	m6AIP_SySy_peak_158a|ENSMUST00000035779.14|Acsl3|ENSMUSG00000032883.15|protein_coding_Intron_2	0	+
chr1	78669600	78669772	m6AIP_SySy_peak_158b|ENSMUST00000035779.14|Acsl3|ENSMUSG00000032883.15|protein_coding_Intron_2	0	+
chr1	78667340	78667517	m6AIP_abcam_peak_208|ENSMUST00000035779.14|Acsl3|ENSMUSG00000032883.15|protein_coding_Intron_2	0	+
chr1	78663656	78663793	m6AIP_abcam_peak_209|ENSMUST00000035779.14|Acsl3|ENSMUSG00000032883.15|protein_coding_Intron_2	0	+
chr1	78665371	78665544	m6AIP_abcam_peak_210|ENSMUST00000035779.14|Acsl3|ENSMUSG00000032883.15|protein_coding_Intron_2	0	+
chr1	78690518	78690645	m6AIP_abcam_peak_211|ENSMUST00000035779.14|Acsl3|ENSMUSG00000032883.15|protein_coding_Intron_5	0	+
chr1	82852717	82852967	m6AIP_abcam_peak_212|ENSMUST00000190046.6|Agfg1|ENSMUSG00000026159.13|protein_coding_Intron_1	0	+
chr1	84211054	84211181	m6AIP_abcam_peak_214|ENSMUST00000168574.8|Pid1|ENSMUSG00000045658.16|protein_coding_Intron_1	0	-
chr1	84734502	84734641	m6AIP_abcam_peak_217|ENSMUST00000027421.12|Trip12|ENSMUSG00000026219.14|protein_coding_Intron_33	0	-
chr1	84833013	84833226	m6AIP_abcam_peak_218|ENSMUST00000027421.12|Trip12|ENSMUSG00000026219.14|protein_coding_Intron_1	0	-
chr1	84829146	84829253	m6AIP_abcam_peak_219|ENSMUST00000027421.12|Trip12|ENSMUSG00000026219.14|protein_coding_Intron_1	0	-
chr1	86527320	86527517	m6AIP_SySy_peak_165a|ENSMUST00000188699.6|Ptma|ENSMUSG00000026238.14|protein_coding_Intron_1	0	+
chr1	86527509	86527665	m6AIP_SySy_peak_165b|ENSMUST00000188699.6|Ptma|ENSMUSG00000026238.14|protein_coding_Intron_1	0	+
chr1	86527434	86527591	m6AIP_SySy_peak_165c|ENSMUST00000188699.6|Ptma|ENSMUSG00000026238.14|protein_coding_Intron_1	0	+
chr1	86529264	86529423	m6AIP_abcam_peak_228|ENSMUST00000188699.6|Ptma|ENSMUSG00000026238.14|protein_coding_Intron_4	0	+
chr1	87229817	87229983	m6AIP_SySy_peak_166|ENSMUST00000050876.13|Eif4e2|ENSMUSG00000026254.17|protein_coding_Intron_6	0	+
chr1	87680594	87680769	m6AIP_abcam_peak_235|ENSMUST00000169754.7|Inpp5d|ENSMUSG00000026288.14|protein_coding_Intron_6	0	+
chr1	87686068	87686269	m6AIP_abcam_peak_236|ENSMUST00000169754.7|Inpp5d|ENSMUSG00000026288.14|protein_coding_Intron_9	0	+
chr1	87778594	87778725	m6AIP_abcam_peak_237|ENSMUST00000113190.2|Atg16l1|ENSMUSG00000026289.15|protein_coding_Intron_10	0	+
chr1	89708296	89708526	m6AIP_abcam_peak_250|ENSMUST00000074945.7|Agap1|ENSMUSG00000055013.16|protein_coding_Intron_10	0	+
chr1	89833308	89833439	m6AIP_abcam_peak_251a|ENSMUST00000074945.7|Agap1|ENSMUSG00000055013.16|protein_coding_Intron_13	0	+
chr1	89832835	89832973	m6AIP_abcam_peak_251b|ENSMUST00000074945.7|Agap1|ENSMUSG00000055013.16|protein_coding_Intron_13	0	+
chr1	91314785	91314896	m6AIP_abcam_peak_255|ENSMUST00000027532.12|Scly|ENSMUSG00000026307.12|protein_coding_Intron_7	0	+
chr1	91394148	91394225	m6AIP_abcam_peak_256a|ENSMUST00000027534.12|Ilkap|ENSMUSG00000026309.14|protein_coding_Intron_1	0	-
chr1	91392246	91392324	m6AIP_abcam_peak_256b|ENSMUST00000027534.12|Ilkap|ENSMUSG00000026309.14|protein_coding_Intron_1	0	-
chr1	91510351	91510579	m6AIP_abcam_peak_258|ENSMUST00000189341.6|Traf3ip1|ENSMUSG00000034292.13|protein_coding_Intron_6	0	+
chr1	92911636	92911798	m6AIP_SySy_peak_186|ENSMUST00000027487.14|Rnpepl1|ENSMUSG00000026269.14|protein_coding_Intron_1	0	+
chr1	93275744	93275921	m6AIP_abcam_peak_262|ENSMUST00000062202.13|Sned1|ENSMUSG00000047793.13|protein_coding_Intron_16	0	+
chr1	93484730	93484834	m6AIP_abcam_peak_269|ENSMUST00000027495.14|Sept2|ENSMUSG00000026276.20|protein_coding_Intron_1	0	+
chr1	93485476	93485580	m6AIP_abcam_peak_269|ENSMUST00000168776.7|Sept2|ENSMUSG00000116048.1|protein_coding_Intron_1	0	+
chr1	93740973	93741095	m6AIP_SySy_peak_195|ENSMUST00000190116.6|Thap4|ENSMUSG00000026279.14|protein_coding_Intron_2	0	-
chr1	105540180	105540332	m6AIP_SySy_peak_200|ENSMUST00000188743.1|Gm28403|ENSMUSG00000101214.1|lncRNA_Intron_1	0	-
chr1	105412325	105412427	m6AIP_SySy_peak_201|ENSMUST00000188743.1|Gm28403|ENSMUSG00000101214.1|lncRNA_Intron_1	0	-
chr1	105539002	105539104	m6AIP_SySy_peak_201|ENSMUST00000186485.6|Pign|ENSMUSG00000056536.14|protein_coding_Intron_30	0	-
chr1	105410610	105410779	m6AIP_abcam_peak_274|ENSMUST00000188743.1|Gm28403|ENSMUSG00000101214.1|lncRNA_Intron_1	0	-
chr1	105532767	105532936	m6AIP_abcam_peak_274|ENSMUST00000186485.6|Pign|ENSMUSG00000056536.14|protein_coding_Intron_30	0	-
chr1	105524494	105524611	m6AIP_abcam_peak_275|ENSMUST00000188743.1|Gm28403|ENSMUSG00000101214.1|lncRNA_Intron_1	0	-
chr1	105573043	105573160	m6AIP_abcam_peak_275|ENSMUST00000186485.6|Pign|ENSMUSG00000056536.14|protein_coding_Intron_22	0	-
chr1	105561591	105561759	m6AIP_abcam_peak_276|ENSMUST00000188743.1|Gm28403|ENSMUSG00000101214.1|lncRNA_Intron_1	0	-
chr1	105575492	105575660	m6AIP_abcam_peak_276|ENSMUST00000186485.6|Pign|ENSMUSG00000056536.14|protein_coding_Intron_22	0	-
chr1	105553237	105553415	m6AIP_SySy_peak_202|ENSMUST00000188743.1|Gm28403|ENSMUSG00000101214.1|lncRNA_Intron_1	0	-
chr1	105570534	105570712	m6AIP_SySy_peak_202|ENSMUST00000186485.6|Pign|ENSMUSG00000056536.14|protein_coding_Intron_22	0	-
chr1	105622034	105622153	m6AIP_abcam_peak_277|ENSMUST00000186485.6|Pign|ENSMUSG00000056536.14|protein_coding_Intron_14	0	-
chr1	105750183	105750300	m6AIP_abcam_peak_278|ENSMUST00000086721.9|Relch|ENSMUSG00000026319.13|protein_coding_Intron_26	0	+
chr1	106747961	106748071	m6AIP_abcam_peak_283|ENSMUST00000010049.5|Kdsr|ENSMUSG00000009905.5|protein_coding_Intron_3	0	-
chr1	113905876	113905985	m6AIP_SySy_peak_212|ENSMUST00000180837.1|9330185C12Rik|ENSMUSG00000097648.1|lncRNA_Intron_2	0	-
chr1	113907467	113907622	m6AIP_abcam_peak_284b|ENSMUST00000180837.1|9330185C12Rik|ENSMUSG00000097648.1|lncRNA_Intron_2	0	-
chr1	113909993	113910093	m6AIP_abcam_peak_285|ENSMUST00000180837.1|9330185C12Rik|ENSMUSG00000097648.1|lncRNA_Intron_1	0	-
chr1	113923137	113923280	m6AIP_abcam_peak_286|ENSMUST00000180837.1|9330185C12Rik|ENSMUSG00000097648.1|lncRNA_Intron_1	0	-
chr1	113912900	113913052	m6AIP_abcam_peak_287|ENSMUST00000180837.1|9330185C12Rik|ENSMUSG00000097648.1|lncRNA_Intron_1	0	-
chr1	118304434	118304548	m6AIP_abcam_peak_289|ENSMUST00000027623.8|Tsn|ENSMUSG00000026374.14|protein_coding_Intron_5	0	-
chr1	118841505	118841644	m6AIP_abcam_peak_295|ENSMUST00000062483.14|Gli2|ENSMUSG00000048402.14|protein_coding_Intron_12	0	-
chr1	118975573	118975823	m6AIP_abcam_peak_296|ENSMUST00000062483.14|Gli2|ENSMUSG00000048402.14|protein_coding_Intron_2	0	-
chr1	118990396	118990644	m6AIP_abcam_peak_297|ENSMUST00000062483.14|Gli2|ENSMUSG00000048402.14|protein_coding_Intron_2	0	-
chr1	118919605	118919773	m6AIP_abcam_peak_298|ENSMUST00000062483.14|Gli2|ENSMUSG00000048402.14|protein_coding_Intron_2	0	-
chr1	119050449	119050563	m6AIP_abcam_peak_299a|ENSMUST00000062483.14|Gli2|ENSMUSG00000048402.14|protein_coding_Intron_1	0	-
chr1	119009949	119010092	m6AIP_abcam_peak_299b|ENSMUST00000062483.14|Gli2|ENSMUSG00000048402.14|protein_coding_Intron_1	0	-
chr1	119024100	119024309	m6AIP_abcam_peak_299c|ENSMUST00000062483.14|Gli2|ENSMUSG00000048402.14|protein_coding_Intron_1	0	-
chr1	119021960	119022104	m6AIP_abcam_peak_300|ENSMUST00000062483.14|Gli2|ENSMUSG00000048402.14|protein_coding_Intron_1	0	-
chr1	119036471	119036575	m6AIP_abcam_peak_301a|ENSMUST00000062483.14|Gli2|ENSMUSG00000048402.14|protein_coding_Intron_1	0	-
chr1	119005448	119005584	m6AIP_abcam_peak_301b|ENSMUST00000062483.14|Gli2|ENSMUSG00000048402.14|protein_coding_Intron_1	0	-
chr1	119565840	119565952	m6AIP_abcam_peak_307a|ENSMUST00000163147.7|Epb41l5|ENSMUSG00000026383.14|protein_coding_Intron_20	0	-
chr1	119565233	119565357	m6AIP_abcam_peak_307b|ENSMUST00000163147.7|Epb41l5|ENSMUSG00000026383.14|protein_coding_Intron_20	0	-
chr1	119761132	119761294	m6AIP_abcam_peak_309|ENSMUST00000064091.11|Ptpn4|ENSMUSG00000026384.13|protein_coding_Intron_8	0	-
chr1	119767677	119767810	m6AIP_abcam_peak_310a|ENSMUST00000064091.11|Ptpn4|ENSMUSG00000026384.13|protein_coding_Intron_5	0	-
chr1	119767494	119767603	m6AIP_abcam_peak_310b|ENSMUST00000064091.11|Ptpn4|ENSMUSG00000026384.13|protein_coding_Intron_5	0	-
chr1	119777253	119777421	m6AIP_abcam_peak_311|ENSMUST00000064091.11|Ptpn4|ENSMUSG00000026384.13|protein_coding_Intron_3	0	-
chr1	125402021	125402178	m6AIP_abcam_peak_316|ENSMUST00000178474.7|Actr3|ENSMUSG00000026341.16|protein_coding_Intron_8	0	-
chr1	127786215	127786340	m6AIP_abcam_peak_317|ENSMUST00000027587.14|Ccnt2|ENSMUSG00000026349.14|protein_coding_Intron_2	0	+
chr1	127871437	127871687	m6AIP_abcam_peak_320|ENSMUST00000212506.1|Rab3gap1|ENSMUSG00000036104.12|protein_coding_Intron_2	0	+
chr1	128399060	128399194	m6AIP_abcam_peak_323|ENSMUST00000027602.14|Dars|ENSMUSG00000026356.15|protein_coding_Intron_4	0	-
chr1	130448877	130449127	m6AIP_abcam_peak_324|ENSMUST00000027650.12|Cd55|ENSMUSG00000026399.12|protein_coding_Intron_7	0	-
chr1	130688544	130688690	m6AIP_SySy_peak_235|ENSMUST00000188520.1|Gm29427|ENSMUSG00000101904.1|protein_coding_Intron_12	0	-
chr1	130679087	130679309	m6AIP_SySy_peak_236a|ENSMUST00000188520.1|Gm29427|ENSMUSG00000101904.1|protein_coding_Intron_12	0	-
chr1	130679017	130679222	m6AIP_SySy_peak_236b|ENSMUST00000188520.1|Gm29427|ENSMUSG00000101904.1|protein_coding_Intron_12	0	-
chr1	131172264	131172394	m6AIP_abcam_peak_329|ENSMUST00000131855.1|Eif2d|ENSMUSG00000026427.16|protein_coding_Intron_14	0	+
chr1	131409723	131409935	m6AIP_abcam_peak_330|ENSMUST00000097588.8|Srgap2|ENSMUSG00000026425.15|protein_coding_Intron_4	0	-
chr1	131489636	131489786	m6AIP_abcam_peak_331|ENSMUST00000097588.8|Srgap2|ENSMUSG00000026425.15|protein_coding_Intron_2	0	-
chr1	131997957	131998207	m6AIP_SySy_peak_241|ENSMUST00000191034.1|Gm29103|ENSMUSG00000100037.1|lncRNA_Intron_2	0	+
chr1	132359249	132359373	m6AIP_SySy_peak_249|ENSMUST00000045473.15|Tmcc2|ENSMUSG00000042066.16|protein_coding_Intron_3	0	-
chr1	132613031	132613174	m6AIP_abcam_peak_337|ENSMUST00000187861.6|Nfasc|ENSMUSG00000026442.14|protein_coding_Intron_11	0	-
chr1	133018153	133018292	m6AIP_abcam_peak_339|ENSMUST00000067398.12|Mdm4|ENSMUSG00000054387.13|protein_coding_Intron_2	0	-
chr1	133657830	133658008	m6AIP_abcam_peak_348|ENSMUST00000191896.5|Zc3h11a|ENSMUSG00000102976.6|protein_coding_Intron_1	0	-
chr1	133659472	133659650	m6AIP_abcam_peak_348|ENSMUST00000027736.12|Zc3h11a|ENSMUSG00000116275.1|protein_coding_Intron_1	0	-
chr1	133655937	133656074	m6AIP_abcam_peak_349|ENSMUST00000191896.5|Zc3h11a|ENSMUSG00000102976.6|protein_coding_Intron_1	0	-
chr1	133655073	133655210	m6AIP_abcam_peak_349|ENSMUST00000027736.12|Zc3h11a|ENSMUSG00000116275.1|protein_coding_Intron_1	0	-
chr1	134304949	134305052	m6AIP_abcam_peak_351|ENSMUST00000168515.7|Ppfia4|ENSMUSG00000026458.13|protein_coding_Intron_23	0	-
chr1	134407730	134407852	m6AIP_abcam_peak_352|ENSMUST00000027726.13|Cyb5r1|ENSMUSG00000026456.18|protein_coding_Intron_5	0	+
chr1	134597372	134597514	m6AIP_abcam_peak_354|ENSMUST00000047714.13|Kdm5b|ENSMUSG00000042207.17|protein_coding_Intron_6	0	+
chr1	135557500	135557622	m6AIP_abcam_peak_359|ENSMUST00000190298.7|Nav1|ENSMUSG00000009418.16|protein_coding_Intron_4	0	-
chr1	136708099	136708214	m6AIP_SySy_peak_283a|ENSMUST00000181274.1|Platr22|ENSMUSG00000097448.1|lncRNA_Intron_2	0	+
chr1	136708639	136708786	m6AIP_SySy_peak_283b|ENSMUST00000181274.1|Platr22|ENSMUSG00000097448.1|lncRNA_Intron_2	0	+
chr1	136715409	136715539	m6AIP_SySy_peak_283c|ENSMUST00000181274.1|Platr22|ENSMUSG00000097448.1|lncRNA_Intron_2	0	+
chr1	136716423	136716544	m6AIP_SySy_peak_284a|ENSMUST00000181274.1|Platr22|ENSMUSG00000097448.1|lncRNA_Intron_2	0	+
chr1	136706276	136706347	m6AIP_SySy_peak_284b|ENSMUST00000181274.1|Platr22|ENSMUSG00000097448.1|lncRNA_Intron_2	0	+
chr1	136942477	136942534	m6AIP_abcam_peak_376b|ENSMUST00000027649.13|Nr5a2|ENSMUSG00000026398.14|protein_coding_Intron_5	0	-
chr1	136949267	136949395	m6AIP_abcam_peak_377|ENSMUST00000027649.13|Nr5a2|ENSMUSG00000026398.14|protein_coding_Intron_2	0	-
chr1	150440243	150440318	m6AIP_abcam_peak_388|ENSMUST00000124973.8|Tpr|ENSMUSG00000006005.18|protein_coding_Intron_42	0	+
chr1	151419963	151420091	m6AIP_SySy_peak_294|ENSMUST00000064771.11|Swt1|ENSMUSG00000052748.14|protein_coding_Intron_4	0	-
chr1	151413979	151414136	m6AIP_SySy_peak_295|ENSMUST00000064771.11|Swt1|ENSMUSG00000052748.14|protein_coding_Intron_4	0	-
chr1	151415441	151415528	m6AIP_abcam_peak_390b|ENSMUST00000064771.11|Swt1|ENSMUSG00000052748.14|protein_coding_Intron_4	0	-
chr1	151493650	151493750	m6AIP_abcam_peak_391|ENSMUST00000187048.6|Rnf2|ENSMUSG00000026484.13|protein_coding_Intron_1	0	-
chr1	152846436	152846550	m6AIP_abcam_peak_393|ENSMUST00000043560.14|Smg7|ENSMUSG00000042772.15|protein_coding_Intron_14	0	-
chr1	153303288	153303400	m6AIP_abcam_peak_399|ENSMUST00000027752.14|Lamc1|ENSMUSG00000026478.14|protein_coding_Intron_1	0	-
chr1	153267147	153267258	m6AIP_abcam_peak_400|ENSMUST00000027752.14|Lamc1|ENSMUSG00000026478.14|protein_coding_Intron_1	0	-
chr1	153445305	153445555	m6AIP_SySy_peak_301|ENSMUST00000042373.11|Shcbp1l|ENSMUSG00000042708.12|protein_coding_Intron_6	0	+
chr1	155910033	155910150	m6AIP_abcam_peak_407|ENSMUST00000138762.7|Cep350|ENSMUSG00000033671.18|protein_coding_Intron_20	0	-
chr1	156046637	156046887	m6AIP_abcam_peak_414|ENSMUST00000111757.9|Tor1aip2|ENSMUSG00000050565.16|protein_coding_Intron_2	0	+
chr1	156059101	156059262	m6AIP_SySy_peak_313a|ENSMUST00000111757.9|Tor1aip2|ENSMUSG00000050565.16|protein_coding_Intron_3	0	+
chr1	156055563	156055722	m6AIP_SySy_peak_313b|ENSMUST00000111757.9|Tor1aip2|ENSMUSG00000050565.16|protein_coding_Intron_3	0	+
chr1	156611233	156611360	m6AIP_abcam_peak_419|ENSMUST00000027888.12|Abl2|ENSMUSG00000026596.13|protein_coding_Intron_1	0	+
chr1	156656808	156656908	m6AIP_abcam_peak_424|ENSMUST00000079625.10|Tor3a|ENSMUSG00000060519.11|protein_coding_Intron_4	0	-
chr1	157242825	157243075	m6AIP_abcam_peak_426|ENSMUST00000078308.12|Rasal2|ENSMUSG00000070565.11|protein_coding_Intron_3	0	-
chr1	157329487	157329647	m6AIP_abcam_peak_427|ENSMUST00000078308.12|Rasal2|ENSMUSG00000070565.11|protein_coding_Intron_1	0	-
chr1	159246116	159246220	m6AIP_abcam_peak_428|ENSMUST00000076894.10|Cop1|ENSMUSG00000040782.12|protein_coding_Intron_3	0	+
chr1	159334531	159334635	m6AIP_abcam_peak_429a|ENSMUST00000076894.10|Cop1|ENSMUSG00000040782.12|protein_coding_Intron_18	0	+
chr1	159332033	159332174	m6AIP_abcam_peak_429b|ENSMUST00000076894.10|Cop1|ENSMUSG00000040782.12|protein_coding_Intron_18	0	+
chr1	160908759	160908887	m6AIP_abcam_peak_431|ENSMUST00000161609.7|Rc3h1|ENSMUSG00000040423.11|protein_coding_Intron_1	0	+
chr1	162691482	162691627	m6AIP_SySy_peak_335|ENSMUST00000182660.7|Prrc2c|ENSMUSG00000040225.15|protein_coding_Intron_22	0	-
chr1	162693667	162693802	m6AIP_abcam_peak_442|ENSMUST00000182660.7|Prrc2c|ENSMUSG00000040225.15|protein_coding_Intron_20	0	-
chr1	163943304	163943462	m6AIP_abcam_peak_446|ENSMUST00000027876.10|Scyl3|ENSMUSG00000026584.14|protein_coding_Intron_7	0	+
chr1	163944102	163944352	m6AIP_abcam_peak_447|ENSMUST00000027876.10|Scyl3|ENSMUSG00000026584.14|protein_coding_Intron_8	0	+
chr1	165394905	165395005	m6AIP_abcam_peak_451|ENSMUST00000027856.12|Dcaf6|ENSMUSG00000026571.12|protein_coding_Intron_7	0	-
chr1	165948544	165948655	m6AIP_abcam_peak_453|ENSMUST00000160260.8|Pou2f1|ENSMUSG00000026565.18|protein_coding_Intron_1	0	-
chr1	166116817	166116919	m6AIP_abcam_peak_458|ENSMUST00000192369.5|Dusp27|ENSMUSG00000026564.9|protein_coding_Intron_2	0	-
chr1	170983192	170983298	m6AIP_abcam_peak_468|ENSMUST00000194503.1|Gm10522|ENSMUSG00000104340.1|lncRNA_Intron_1	0	+
chr1	171238166	171238239	m6AIP_abcam_peak_469a|ENSMUST00000013737.12|Ndufs2|ENSMUSG00000013593.12|protein_coding_Intron_7	0	-
chr1	171238111	171238230	m6AIP_abcam_peak_469b|ENSMUST00000013737.12|Ndufs2|ENSMUSG00000013593.12|protein_coding_Intron_7	0	-
chr1	175667045	175667165	m6AIP_abcam_peak_485|ENSMUST00000027809.7|Opn3|ENSMUSG00000026525.9|protein_coding_Intron_1	0	-
chr1	177774236	177774362	m6AIP_abcam_peak_493a|ENSMUST00000016105.8|Adss|ENSMUSG00000015961.8|protein_coding_Intron_7	0	-
chr1	177774058	177774199	m6AIP_abcam_peak_493b|ENSMUST00000016105.8|Adss|ENSMUSG00000015961.8|protein_coding_Intron_7	0	-
chr1	178223147	178223272	m6AIP_abcam_peak_494|ENSMUST00000027783.13|Desi2|ENSMUSG00000026502.13|protein_coding_Intron_1	0	+
chr1	179160990	179161145	m6AIP_abcam_peak_497|ENSMUST00000128302.7|Smyd3|ENSMUSG00000055067.15|protein_coding_Intron_5	0	-
chr1	179110431	179110672	m6AIP_abcam_peak_498a|ENSMUST00000128302.7|Smyd3|ENSMUSG00000055067.15|protein_coding_Intron_5	0	-
chr1	179172352	179172563	m6AIP_abcam_peak_498b|ENSMUST00000128302.7|Smyd3|ENSMUSG00000055067.15|protein_coding_Intron_5	0	-
chr1	179260240	179260348	m6AIP_abcam_peak_498c|ENSMUST00000128302.7|Smyd3|ENSMUSG00000055067.15|protein_coding_Intron_5	0	-
chr1	179106187	179106310	m6AIP_abcam_peak_499|ENSMUST00000128302.7|Smyd3|ENSMUSG00000055067.15|protein_coding_Intron_5	0	-
chr1	179489925	179490032	m6AIP_abcam_peak_500|ENSMUST00000128302.7|Smyd3|ENSMUSG00000055067.15|protein_coding_Intron_1	0	-
chr1	179757120	179757258	m6AIP_abcam_peak_506|ENSMUST00000027768.13|Ahctf1|ENSMUSG00000026491.13|protein_coding_Intron_31	0	-
chr1	180060704	180060808	m6AIP_abcam_peak_508|ENSMUST00000212756.1|Cdc42bpa|ENSMUSG00000026490.18|protein_coding_Intron_5	0	+
chr1	180805409	180805548	m6AIP_abcam_peak_511|ENSMUST00000161308.7|H3f3a|ENSMUSG00000060743.12|protein_coding_Intron_3	0	-
chr1	180896810	180896970	m6AIP_abcam_peak_515a|ENSMUST00000085797.5|Lefty2|ENSMUSG00000066652.5|protein_coding_Intron_3	0	+
chr1	180897206	180897377	m6AIP_abcam_peak_515b|ENSMUST00000085797.5|Lefty2|ENSMUSG00000066652.5|protein_coding_Intron_3	0	+
chr1	180896730	180896904	m6AIP_abcam_peak_515c|ENSMUST00000085797.5|Lefty2|ENSMUSG00000066652.5|protein_coding_Intron_3	0	+
chr1	180935473	180935601	m6AIP_abcam_peak_517|ENSMUST00000037361.8|Lefty1|ENSMUSG00000038793.8|protein_coding_Intron_1	0	+
chr1	181121663	181121873	m6AIP_abcam_peak_520|ENSMUST00000027797.8|Nvl|ENSMUSG00000026516.8|protein_coding_Intron_11	0	-
chr1	181152594	181152798	m6AIP_abcam_peak_522|ENSMUST00000134115.7|Cnih4|ENSMUSG00000062169.13|protein_coding_Intron_1	0	+
chr1	181831114	181831364	m6AIP_abcam_peak_524|ENSMUST00000005003.11|Lbr|ENSMUSG00000004880.11|protein_coding_Intron_5	0	-
chr1	181918099	181918192	m6AIP_abcam_peak_527a|ENSMUST00000078719.12|Enah|ENSMUSG00000022995.16|protein_coding_Intron_10	0	-
chr1	181917571	181917703	m6AIP_abcam_peak_527b|ENSMUST00000078719.12|Enah|ENSMUSG00000022995.16|protein_coding_Intron_10	0	-
chr1	181928093	181928207	m6AIP_abcam_peak_529|ENSMUST00000078719.12|Enah|ENSMUSG00000022995.16|protein_coding_Intron_5	0	-
chr1	181969784	181969946	m6AIP_abcam_peak_530|ENSMUST00000078719.12|Enah|ENSMUSG00000022995.16|protein_coding_Intron_1	0	-
chr1	188985341	188985485	m6AIP_abcam_peak_545|ENSMUST00000085678.7|Kctd3|ENSMUSG00000026608.13|protein_coding_Intron_10	0	-
chr1	188985497	188985693	m6AIP_abcam_peak_546|ENSMUST00000085678.7|Kctd3|ENSMUSG00000026608.13|protein_coding_Intron_10	0	-
chr1	188989399	188989595	m6AIP_abcam_peak_547a|ENSMUST00000085678.7|Kctd3|ENSMUSG00000026608.13|protein_coding_Intron_9	0	-
chr1	188988293	188988488	m6AIP_abcam_peak_547b|ENSMUST00000085678.7|Kctd3|ENSMUSG00000026608.13|protein_coding_Intron_9	0	-
chr1	189775221	189775321	m6AIP_abcam_peak_557|ENSMUST00000097442.8|Ptpn14|ENSMUSG00000026604.17|protein_coding_Intron_1	0	+
chr1	191565301	191565401	m6AIP_abcam_peak_561|ENSMUST00000027933.10|Dtl|ENSMUSG00000037474.13|protein_coding_Intron_5	0	-
chr10	4007478	4007611	m6AIP_SySy_peak_454|ENSMUST00000120585.7|Mthfd1l|ENSMUSG00000040675.17|protein_coding_Intron_7	0	+
chr10	4111852	4111954	m6AIP_abcam_peak_574|ENSMUST00000120585.7|Mthfd1l|ENSMUSG00000040675.17|protein_coding_Intron_26	0	+
chr10	4341654	4341694	m6AIP_abcam_peak_575|ENSMUST00000045730.6|Akap12|ENSMUSG00000038587.10|protein_coding_Intron_2	0	+
chr10	7454753	7454885	m6AIP_SySy_peak_464|ENSMUST00000177585.8|Ulbp1|ENSMUSG00000079685.10|protein_coding_Intron_3	0	-
chr10	7470298	7470398	m6AIP_abcam_peak_588|ENSMUST00000177585.8|Ulbp1|ENSMUSG00000079685.10|protein_coding_Intron_1	0	-
chr10	7470549	7470662	m6AIP_abcam_peak_589|ENSMUST00000177585.8|Ulbp1|ENSMUSG00000079685.10|protein_coding_Intron_1	0	-
chr10	7940197	7940398	m6AIP_abcam_peak_597|ENSMUST00000146444.7|Tab2|ENSMUSG00000015755.16|protein_coding_Intron_1	0	-
chr10	8491556	8491694	m6AIP_abcam_peak_598|ENSMUST00000061601.8|Ust|ENSMUSG00000047712.8|protein_coding_Intron_1	0	-
chr10	11198820	11199070	m6AIP_SySy_peak_476|ENSMUST00000044053.12|Shprh|ENSMUSG00000090112.8|protein_coding_Intron_25	0	+
chr10	12423336	12423586	m6AIP_abcam_peak_608|ENSMUST00000076817.4|Utrn|ENSMUSG00000019820.11|protein_coding_Intron_64	0	-
chr10	12564031	12564216	m6AIP_SySy_peak_483|ENSMUST00000076817.4|Utrn|ENSMUSG00000019820.11|protein_coding_Intron_50	0	-
chr10	12692893	12692956	m6AIP_abcam_peak_610|ENSMUST00000076817.4|Utrn|ENSMUSG00000019820.11|protein_coding_Intron_25	0	-
chr10	17928503	17928678	m6AIP_abcam_peak_615|ENSMUST00000037879.7|Heca|ENSMUSG00000039879.9|protein_coding_Intron_1	0	-
chr10	18075588	18075704	m6AIP_abcam_peak_616|ENSMUST00000126390.7|Reps1|ENSMUSG00000019854.17|protein_coding_Intron_1	0	+
chr10	20209886	20210038	m6AIP_abcam_peak_618|ENSMUST00000116259.4|Map7|ENSMUSG00000019996.17|protein_coding_Intron_1	0	+
chr10	20335295	20335339	m6AIP_abcam_peak_620|ENSMUST00000043881.11|Bclaf1|ENSMUSG00000037608.16|protein_coding_Intron_11	0	+
chr10	24802136	24802256	m6AIP_abcam_peak_622|ENSMUST00000020169.8|Enpp3|ENSMUSG00000019989.8|protein_coding_Intron_11	0	-
chr10	24821784	24821953	m6AIP_abcam_peak_623|ENSMUST00000020169.8|Enpp3|ENSMUSG00000019989.8|protein_coding_Intron_4	0	-
chr10	25393971	25394118	m6AIP_abcam_peak_624|ENSMUST00000053748.15|Epb41l2|ENSMUSG00000019978.16|protein_coding_Intron_1	0	+
chr10	25372250	25372331	m6AIP_abcam_peak_625a|ENSMUST00000053748.15|Epb41l2|ENSMUSG00000019978.16|protein_coding_Intron_1	0	+
chr10	25386422	25386506	m6AIP_abcam_peak_625b|ENSMUST00000053748.15|Epb41l2|ENSMUSG00000019978.16|protein_coding_Intron_1	0	+
chr10	27796515	27796713	m6AIP_SySy_peak_496a|ENSMUST00000218501.1|Gm30228|ENSMUSG00000112206.1|lncRNA_Intron_2	0	-
chr10	27769057	27769241	m6AIP_SySy_peak_496b|ENSMUST00000218501.1|Gm30228|ENSMUSG00000112206.1|lncRNA_Intron_2	0	-
chr10	27753799	27753929	m6AIP_SySy_peak_497|ENSMUST00000218501.1|Gm30228|ENSMUSG00000112206.1|lncRNA_Intron_2	0	-
chr10	28126715	28126848	m6AIP_abcam_peak_631|ENSMUST00000218276.1|Ptprk|ENSMUSG00000019889.10|protein_coding_Intron_1	0	+
chr10	28082194	28082300	m6AIP_abcam_peak_632|ENSMUST00000218276.1|Ptprk|ENSMUSG00000019889.10|protein_coding_Intron_1	0	+
chr10	28128473	28128647	m6AIP_abcam_peak_633|ENSMUST00000218276.1|Ptprk|ENSMUSG00000019889.10|protein_coding_Intron_1	0	+
chr10	28096540	28096645	m6AIP_abcam_peak_634|ENSMUST00000218276.1|Ptprk|ENSMUSG00000019889.10|protein_coding_Intron_1	0	+
chr10	28093071	28093270	m6AIP_abcam_peak_635|ENSMUST00000218276.1|Ptprk|ENSMUSG00000019889.10|protein_coding_Intron_1	0	+
chr10	28241172	28241299	m6AIP_abcam_peak_636|ENSMUST00000218276.1|Ptprk|ENSMUSG00000019889.10|protein_coding_Intron_2	0	+
chr10	28333121	28333371	m6AIP_abcam_peak_637|ENSMUST00000218276.1|Ptprk|ENSMUSG00000019889.10|protein_coding_Intron_3	0	+
chr10	28461107	28461229	m6AIP_abcam_peak_638|ENSMUST00000218276.1|Ptprk|ENSMUSG00000019889.10|protein_coding_Intron_7	0	+
chr10	29354021	29354204	m6AIP_abcam_peak_643|ENSMUST00000037548.10|Rnf146|ENSMUSG00000038876.12|protein_coding_Intron_3	0	-
chr10	30562783	30562883	m6AIP_abcam_peak_645|ENSMUST00000019927.6|Trmt11|ENSMUSG00000019792.8|protein_coding_Intron_8	0	-
chr10	30588497	30588610	m6AIP_SySy_peak_500|ENSMUST00000019927.6|Trmt11|ENSMUSG00000019792.8|protein_coding_Intron_6	0	-
chr10	30589040	30589175	m6AIP_SySy_peak_501a|ENSMUST00000019927.6|Trmt11|ENSMUSG00000019792.8|protein_coding_Intron_6	0	-
chr10	30589799	30589954	m6AIP_SySy_peak_501b|ENSMUST00000019927.6|Trmt11|ENSMUSG00000019792.8|protein_coding_Intron_6	0	-
chr10	30747708	30747834	m6AIP_abcam_peak_648|ENSMUST00000215740.1|Ncoa7|ENSMUSG00000039697.16|protein_coding_Intron_1	0	-
chr10	33922420	33922603	m6AIP_SySy_peak_505|ENSMUST00000218055.1|Zup1|ENSMUSG00000039531.8|protein_coding_Intron_10	0	-
chr10	33925923	33926050	m6AIP_abcam_peak_652|ENSMUST00000218055.1|Zup1|ENSMUSG00000039531.8|protein_coding_Intron_10	0	-
chr10	33927086	33927336	m6AIP_SySy_peak_506|ENSMUST00000218055.1|Zup1|ENSMUSG00000039531.8|protein_coding_Intron_10	0	-
chr10	33919947	33920087	m6AIP_abcam_peak_654|ENSMUST00000218055.1|Zup1|ENSMUSG00000039531.8|protein_coding_Intron_10	0	-
chr10	34170616	34170795	m6AIP_abcam_peak_658|ENSMUST00000048010.8|Dse|ENSMUSG00000039497.8|protein_coding_Intron_2	0	-
chr10	39630975	39631158	m6AIP_SySy_peak_515|ENSMUST00000019987.6|Traf3ip2|ENSMUSG00000019842.6|protein_coding_Intron_2	0	+
chr10	39809432	39809546	m6AIP_abcam_peak_663|ENSMUST00000019986.12|Rev3l|ENSMUSG00000019841.15|protein_coding_Intron_9	0	+
chr10	41785170	41785303	m6AIP_SySy_peak_529a|ENSMUST00000186239.6|Cep57l1|ENSMUSG00000019813.16|protein_coding_Intron_1	0	-
chr10	41796931	41797132	m6AIP_SySy_peak_529b|ENSMUST00000186239.6|Cep57l1|ENSMUSG00000019813.16|protein_coding_Intron_1	0	-
chr10	41796513	41796683	m6AIP_SySy_peak_529c|ENSMUST00000186239.6|Cep57l1|ENSMUSG00000019813.16|protein_coding_Intron_1	0	-
chr10	41787053	41787150	m6AIP_abcam_peak_673a|ENSMUST00000186239.6|Cep57l1|ENSMUSG00000019813.16|protein_coding_Intron_1	0	-
chr10	41787874	41787979	m6AIP_abcam_peak_673b|ENSMUST00000186239.6|Cep57l1|ENSMUSG00000019813.16|protein_coding_Intron_1	0	-
chr10	42219916	42220166	m6AIP_abcam_peak_677|ENSMUST00000105502.7|Foxo3|ENSMUSG00000048756.11|protein_coding_Intron_2	0	-
chr10	42429065	42429213	m6AIP_abcam_peak_678|ENSMUST00000041024.14|Afg1l|ENSMUSG00000038302.14|protein_coding_Intron_3	0	-
chr10	42429370	42429560	m6AIP_abcam_peak_679|ENSMUST00000041024.14|Afg1l|ENSMUSG00000038302.14|protein_coding_Intron_3	0	-
chr10	43266816	43266997	m6AIP_abcam_peak_681|ENSMUST00000095725.10|Pdss2|ENSMUSG00000038240.13|protein_coding_Intron_1	0	+
chr10	43315952	43316108	m6AIP_abcam_peak_682|ENSMUST00000095725.10|Pdss2|ENSMUSG00000038240.13|protein_coding_Intron_2	0	+
chr10	43369615	43369830	m6AIP_SySy_peak_534b|ENSMUST00000095725.10|Pdss2|ENSMUSG00000038240.13|protein_coding_Intron_3	0	+
chr10	43361900	43362037	m6AIP_SySy_peak_535|ENSMUST00000095725.10|Pdss2|ENSMUSG00000038240.13|protein_coding_Intron_3	0	+
chr10	52281115	52281285	m6AIP_abcam_peak_692|ENSMUST00000069004.13|Dcbld1|ENSMUSG00000019891.15|protein_coding_Intron_2	0	+
chr10	59195535	59195666	m6AIP_SySy_peak_553|ENSMUST00000220156.1|Sept10|ENSMUSG00000019917.10|protein_coding_Intron_1	0	-
chr10	59217018	59217164	m6AIP_abcam_peak_702|ENSMUST00000220156.1|Sept10|ENSMUSG00000019917.10|protein_coding_Intron_1	0	-
chr10	59751018	59751268	m6AIP_abcam_peak_704|ENSMUST00000020311.12|Micu1|ENSMUSG00000020111.15|protein_coding_Intron_5	0	+
chr10	61448838	61448940	m6AIP_abcam_peak_713|ENSMUST00000020288.14|Eif4ebp2|ENSMUSG00000020091.15|protein_coding_Intron_1	0	-
chr10	61698124	61698195	m6AIP_SySy_peak_566a|ENSMUST00000020284.4|Tysnd1|ENSMUSG00000020087.5|protein_coding_Intron_1	0	+
chr10	61697403	61697590	m6AIP_SySy_peak_566b|ENSMUST00000020284.4|Tysnd1|ENSMUSG00000020087.5|protein_coding_Intron_1	0	+
chr10	62458064	62458176	m6AIP_abcam_peak_716|ENSMUST00000092473.4|Vps26a|ENSMUSG00000020078.16|protein_coding_Intron_8	0	-
chr10	62758985	62759050	m6AIP_abcam_peak_721|ENSMUST00000020268.6|Ccar1|ENSMUSG00000020074.7|protein_coding_Intron_16	0	-
chr10	62821776	62821930	m6AIP_SySy_peak_571|ENSMUST00000174189.1|Tet1|ENSMUSG00000047146.17|protein_coding_Intron_7	0	-
chr10	62848336	62848439	m6AIP_abcam_peak_725|ENSMUST00000174189.1|Tet1|ENSMUSG00000047146.17|protein_coding_Intron_3	0	-
chr10	63015715	63015793	m6AIP_abcam_peak_727|ENSMUST00000020263.13|Hnrnph3|ENSMUSG00000020069.16|protein_coding_Intron_9	0	-
chr10	67060745	67060876	m6AIP_abcam_peak_732|ENSMUST00000217841.1|Reep3|ENSMUSG00000019873.8|protein_coding_Intron_2	0	-
chr10	67146693	67146801	m6AIP_abcam_peak_734a|ENSMUST00000174408.7|Jmjd1c|ENSMUSG00000037876.17|protein_coding_Intron_1	0	+
chr10	67147522	67147621	m6AIP_abcam_peak_734b|ENSMUST00000174408.7|Jmjd1c|ENSMUSG00000037876.17|protein_coding_Intron_1	0	+
chr10	67143438	67143594	m6AIP_SySy_peak_578|ENSMUST00000174408.7|Jmjd1c|ENSMUSG00000037876.17|protein_coding_Intron_1	0	+
chr10	67253584	67253720	m6AIP_abcam_peak_737|ENSMUST00000174408.7|Jmjd1c|ENSMUSG00000037876.17|protein_coding_Intron_24	0	+
chr10	68131941	68132087	m6AIP_SySy_peak_585a|ENSMUST00000219238.1|Arid5b|ENSMUSG00000019947.10|protein_coding_Intron_5	0	-
chr10	68129221	68129435	m6AIP_SySy_peak_585b|ENSMUST00000219238.1|Arid5b|ENSMUSG00000019947.10|protein_coding_Intron_5	0	-
chr10	68133715	68133944	m6AIP_SySy_peak_585c|ENSMUST00000219238.1|Arid5b|ENSMUSG00000019947.10|protein_coding_Intron_5	0	-
chr10	69342922	69343091	m6AIP_abcam_peak_745|ENSMUST00000020099.12|Cdk1|ENSMUSG00000019942.13|protein_coding_Intron_4	0	-
chr10	70847346	70847549	m6AIP_SySy_peak_588|ENSMUST00000217694.1|Gm48023|ENSMUSG00000112883.1|lncRNA_Intron_1	0	+
chr10	71373230	71373413	m6AIP_abcam_peak_754|ENSMUST00000121446.1|Ipmk|ENSMUSG00000060733.13|protein_coding_Intron_4	0	+
chr10	72663064	72663188	m6AIP_abcam_peak_755|ENSMUST00000105431.7|Zwint|ENSMUSG00000019923.14|protein_coding_Intron_7	0	+
chr10	72658252	72658380	m6AIP_abcam_peak_756|ENSMUST00000105431.7|Zwint|ENSMUSG00000019923.14|protein_coding_Intron_7	0	+
chr10	74993755	74993881	m6AIP_abcam_peak_757|ENSMUST00000037813.4|Gnaz|ENSMUSG00000040009.6|protein_coding_Intron_3	0	+
chr10	76366781	76366971	m6AIP_abcam_peak_764|ENSMUST00000001179.6|Pcnt|ENSMUSG00000001151.10|protein_coding_Intron_36	0	-
chr10	76373292	76373394	m6AIP_abcam_peak_765|ENSMUST00000001179.6|Pcnt|ENSMUSG00000001151.10|protein_coding_Intron_33	0	-
chr10	76377354	76377458	m6AIP_abcam_peak_766|ENSMUST00000001179.6|Pcnt|ENSMUSG00000001151.10|protein_coding_Intron_32	0	-
chr10	76830330	76830508	m6AIP_abcam_peak_774|ENSMUST00000001148.10|Pcbp3|ENSMUSG00000001120.15|protein_coding_Intron_2	0	-
chr10	77994869	77994997	m6AIP_abcam_peak_776|ENSMUST00000020522.8|Pfkl|ENSMUSG00000020277.10|protein_coding_Intron_10	0	-
chr10	78038793	78038906	m6AIP_SySy_peak_610a|ENSMUST00000128241.7|Aire|ENSMUSG00000000731.15|protein_coding_Intron_7	0	-
chr10	78038592	78038724	m6AIP_SySy_peak_610b|ENSMUST00000128241.7|Aire|ENSMUSG00000000731.15|protein_coding_Intron_7	0	-
chr10	78077897	78077986	m6AIP_SySy_peak_611a|ENSMUST00000219038.1|Icosl|ENSMUSG00000000732.9|protein_coding_Intron_5	0	+
chr10	78081070	78081266	m6AIP_SySy_peak_611b|ENSMUST00000219038.1|Icosl|ENSMUSG00000000732.9|protein_coding_Intron_5	0	+
chr10	78082517	78082767	m6AIP_SySy_peak_611c|ENSMUST00000219038.1|Icosl|ENSMUSG00000000732.9|protein_coding_Intron_5	0	+
chr10	78081678	78081904	m6AIP_SySy_peak_611d|ENSMUST00000219038.1|Icosl|ENSMUSG00000000732.9|protein_coding_Intron_5	0	+
chr10	78079006	78079162	m6AIP_SySy_peak_611e|ENSMUST00000219038.1|Icosl|ENSMUSG00000000732.9|protein_coding_Intron_5	0	+
chr10	78082736	78082917	m6AIP_SySy_peak_611f|ENSMUST00000219038.1|Icosl|ENSMUSG00000000732.9|protein_coding_Intron_5	0	+
chr10	78218415	78218548	m6AIP_abcam_peak_781|ENSMUST00000000384.7|Trappc10|ENSMUSG00000000374.8|protein_coding_Intron_5	0	-
chr10	78401707	78401744	m6AIP_abcam_peak_783b|ENSMUST00000062678.10|Rrp1|ENSMUSG00000061032.9|protein_coding_Intron_12	0	-
chr10	79073223	79073383	m6AIP_abcam_peak_789|ENSMUST00000039271.6|2610008E11Rik|ENSMUSG00000060301.6|protein_coding_Intron_4	0	-
chr10	79670241	79670395	m6AIP_abcam_peak_792|ENSMUST00000020552.6|Tpgs1|ENSMUSG00000020308.6|protein_coding_Intron_1	0	+
chr10	79669931	79670031	m6AIP_abcam_peak_793|ENSMUST00000020552.6|Tpgs1|ENSMUSG00000020308.6|protein_coding_Intron_1	0	+
chr10	79707715	79707819	m6AIP_abcam_peak_795|ENSMUST00000067036.11|Bsg|ENSMUSG00000023175.15|protein_coding_Intron_1	0	+
chr10	79738904	79738971	m6AIP_SySy_peak_627|ENSMUST00000020580.12|Polrmt|ENSMUSG00000020329.12|protein_coding_Intron_10	0	-
chr10	79857750	79857888	m6AIP_SySy_peak_630|ENSMUST00000172282.7|Ptbp1|ENSMUSG00000006498.16|protein_coding_Intron_2	0	+
chr10	79961242	79961376	m6AIP_abcam_peak_798|ENSMUST00000045247.8|Wdr18|ENSMUSG00000035754.8|protein_coding_Intron_2	0	+
chr10	80081061	80081222	m6AIP_SySy_peak_635|ENSMUST00000219260.1|Sbno2|ENSMUSG00000035673.10|protein_coding_Intron_5	0	-
chr10	80080304	80080464	m6AIP_abcam_peak_800|ENSMUST00000219260.1|Sbno2|ENSMUSG00000035673.10|protein_coding_Intron_5	0	-
chr10	80080600	80080704	m6AIP_SySy_peak_636|ENSMUST00000219260.1|Sbno2|ENSMUSG00000035673.10|protein_coding_Intron_5	0	-
chr10	80082237	80082341	m6AIP_SySy_peak_637|ENSMUST00000219260.1|Sbno2|ENSMUSG00000035673.10|protein_coding_Intron_5	0	-
chr10	80411495	80411675	m6AIP_abcam_peak_810a|ENSMUST00000105342.7|Tcf3|ENSMUSG00000020167.14|protein_coding_Intron_18	0	-
chr10	80410749	80410963	m6AIP_abcam_peak_810b|ENSMUST00000105342.7|Tcf3|ENSMUSG00000020167.14|protein_coding_Intron_18	0	-
chr10	80548891	80549131	m6AIP_SySy_peak_648|ENSMUST00000057910.15|Rexo1|ENSMUSG00000047417.18|protein_coding_Intron_2	0	-
chr10	80606958	80607170	m6AIP_SySy_peak_650a|ENSMUST00000079883.11|Scamp4|ENSMUSG00000113949.1|protein_coding_Intron_1	0	+
chr10	80603402	80603633	m6AIP_SySy_peak_650b|ENSMUST00000079883.11|Scamp4|ENSMUSG00000113949.1|protein_coding_Intron_1	0	+
chr10	80607765	80607928	m6AIP_SySy_peak_651|ENSMUST00000079883.11|Scamp4|ENSMUSG00000113949.1|protein_coding_Intron_1	0	+
chr10	80655882	80655989	m6AIP_abcam_peak_815|ENSMUST00000003434.13|Btbd2|ENSMUSG00000003344.14|protein_coding_Intron_1	0	-
chr10	80718401	80718554	m6AIP_SySy_peak_653|ENSMUST00000020420.8|Ap3d1|ENSMUSG00000020198.8|protein_coding_Intron_13	0	-
chr10	80827311	80827559	m6AIP_abcam_peak_817a|ENSMUST00000180036.7|Oaz1|ENSMUSG00000035242.15|protein_coding_Intron_1	0	+
chr10	80827345	80827595	m6AIP_abcam_peak_817b|ENSMUST00000180036.7|Oaz1|ENSMUSG00000035242.15|protein_coding_Intron_1	0	+
chr10	80854848	80854979	m6AIP_abcam_peak_818a|ENSMUST00000035775.8|Lsm7|ENSMUSG00000035215.9|protein_coding_Intron_1	0	-
chr10	80854928	80855040	m6AIP_abcam_peak_818b|ENSMUST00000035775.8|Lsm7|ENSMUSG00000035215.9|protein_coding_Intron_1	0	-
chr10	81078776	81078918	m6AIP_SySy_peak_659|ENSMUST00000005057.6|Thop1|ENSMUSG00000004929.12|protein_coding_Intron_6	0	+
chr10	81106935	81107048	m6AIP_abcam_peak_820a|ENSMUST00000143517.7|Map2k2|ENSMUSG00000035027.18|protein_coding_Intron_1	0	+
chr10	81106959	81107098	m6AIP_abcam_peak_820b|ENSMUST00000143517.7|Map2k2|ENSMUSG00000035027.18|protein_coding_Intron_1	0	+
chr10	81112876	81112996	m6AIP_SySy_peak_660|ENSMUST00000143517.7|Map2k2|ENSMUSG00000035027.18|protein_coding_Intron_2	0	+
chr10	81146930	81147088	m6AIP_SySy_peak_663|ENSMUST00000048128.14|Zbtb7a|ENSMUSG00000035011.15|protein_coding_Intron_2	0	+
chr10	81309996	81310115	m6AIP_abcam_peak_824|ENSMUST00000045469.14|Pip5k1c|ENSMUSG00000034902.17|protein_coding_Intron_7	0	+
chr10	81634224	81634367	m6AIP_abcam_peak_834|ENSMUST00000119336.7|Ankrd24|ENSMUSG00000054708.17|protein_coding_Intron_2	0	+
chr10	82859903	82860011	m6AIP_abcam_peak_840|ENSMUST00000219368.1|Txnrd1|ENSMUSG00000020250.10|protein_coding_Intron_1	0	+
chr10	84550720	84550970	m6AIP_SySy_peak_692|ENSMUST00000181466.1|Platr7|ENSMUSG00000097076.1|lncRNA_Intron_2	0	-
chr10	84716000	84716208	m6AIP_abcam_peak_856|ENSMUST00000077175.6|Polr3b|ENSMUSG00000034453.8|protein_coding_Intron_25	0	+
chr10	84981714	84981922	m6AIP_abcam_peak_859|ENSMUST00000038523.14|Ric8b|ENSMUSG00000035620.15|protein_coding_Intron_7	0	+
chr10	84987892	84987992	m6AIP_abcam_peak_860|ENSMUST00000038523.14|Ric8b|ENSMUSG00000035620.15|protein_coding_Intron_7	0	+
chr10	85906939	85907053	m6AIP_abcam_peak_864|ENSMUST00000220032.1|Prdm4|ENSMUSG00000035529.10|protein_coding_Intron_5	0	-
chr10	85906158	85906378	m6AIP_abcam_peak_865|ENSMUST00000220032.1|Prdm4|ENSMUSG00000035529.10|protein_coding_Intron_5	0	-
chr10	88144780	88144945	m6AIP_abcam_peak_873|ENSMUST00000048518.15|Parpbp|ENSMUSG00000035365.15|protein_coding_Intron_1	0	-
chr10	88382368	88382563	m6AIP_abcam_peak_874|ENSMUST00000020251.9|Gnptab|ENSMUSG00000035311.16|protein_coding_Intron_1	0	+
chr10	88380816	88381048	m6AIP_abcam_peak_875|ENSMUST00000020251.9|Gnptab|ENSMUSG00000035311.16|protein_coding_Intron_1	0	+
chr10	88462193	88462443	m6AIP_abcam_peak_878|ENSMUST00000020252.9|Sycp3|ENSMUSG00000020059.9|protein_coding_Intron_1	0	+
chr10	89440712	89440845	m6AIP_abcam_peak_881|ENSMUST00000099374.8|Gas2l3|ENSMUSG00000074802.11|protein_coding_Intron_1	0	-
chr10	89813845	89814088	m6AIP_SySy_peak_711|ENSMUST00000020112.6|Uhrf1bp1l|ENSMUSG00000019951.10|protein_coding_Intron_19	0	+
chr10	89813154	89813404	m6AIP_SySy_peak_712|ENSMUST00000020112.6|Uhrf1bp1l|ENSMUSG00000019951.10|protein_coding_Intron_19	0	+
chr10	95277963	95278149	m6AIP_abcam_peak_892|ENSMUST00000053594.6|Cradd|ENSMUSG00000045867.10|protein_coding_Intron_2	0	-
chr10	95403414	95403556	m6AIP_abcam_peak_893|ENSMUST00000139210.7|Socs2|ENSMUSG00000020027.18|protein_coding_Intron_1	0	-
chr10	95396843	95396949	m6AIP_SySy_peak_725a|ENSMUST00000139210.7|Socs2|ENSMUSG00000020027.18|protein_coding_Intron_1	0	-
chr10	95401908	95402035	m6AIP_SySy_peak_725b|ENSMUST00000139210.7|Socs2|ENSMUSG00000020027.18|protein_coding_Intron_1	0	-
chr10	95965029	95965129	m6AIP_abcam_peak_896|ENSMUST00000053484.7|Eea1|ENSMUSG00000036499.9|protein_coding_Intron_1	0	+
chr10	95981267	95981433	m6AIP_abcam_peak_897|ENSMUST00000053484.7|Eea1|ENSMUSG00000036499.9|protein_coding_Intron_2	0	+
chr10	99123084	99123229	m6AIP_abcam_peak_902|ENSMUST00000020113.14|Poc1b|ENSMUSG00000019952.15|protein_coding_Intron_2	0	+
chr10	99110283	99110522	m6AIP_SySy_peak_732|ENSMUST00000020113.14|Poc1b|ENSMUSG00000019952.15|protein_coding_Intron_2	0	+
chr10	99110062	99110312	m6AIP_SySy_peak_733|ENSMUST00000020113.14|Poc1b|ENSMUSG00000019952.15|protein_coding_Intron_2	0	+
chr10	100563915	100564027	m6AIP_abcam_peak_908|ENSMUST00000220346.1|Cep290|ENSMUSG00000019971.10|protein_coding_Intron_49	0	+
chr10	115389095	115389203	m6AIP_SySy_peak_747a|ENSMUST00000036044.8|Zfc3h1|ENSMUSG00000034163.10|protein_coding_Intron_1	0	+
chr10	115387402	115387503	m6AIP_SySy_peak_747b|ENSMUST00000036044.8|Zfc3h1|ENSMUSG00000034163.10|protein_coding_Intron_1	0	+
chr10	115388808	115388843	m6AIP_SySy_peak_748a|ENSMUST00000036044.8|Zfc3h1|ENSMUSG00000034163.10|protein_coding_Intron_1	0	+
chr10	115420987	115421159	m6AIP_abcam_peak_920|ENSMUST00000036044.8|Zfc3h1|ENSMUSG00000034163.10|protein_coding_Intron_24	0	+
chr10	116515539	116515710	m6AIP_abcam_peak_922|ENSMUST00000105267.7|Cnot2|ENSMUSG00000020166.15|protein_coding_Intron_4	0	-
chr10	116570059	116570196	m6AIP_abcam_peak_923|ENSMUST00000105267.7|Cnot2|ENSMUSG00000020166.15|protein_coding_Intron_1	0	-
chr10	116581113	116581225	m6AIP_abcam_peak_924|ENSMUST00000105267.7|Cnot2|ENSMUSG00000020166.15|protein_coding_Intron_1	0	-
chr10	116937709	116937841	m6AIP_abcam_peak_926|ENSMUST00000219109.1|Rab3ip|ENSMUSG00000064181.6|protein_coding_Intron_2	0	-
chr10	117358194	117358318	m6AIP_abcam_peak_929|ENSMUST00000176670.7|Cpsf6|ENSMUSG00000055531.12|protein_coding_Intron_9	0	-
chr10	117694406	117694507	m6AIP_abcam_peak_931|ENSMUST00000020408.15|Mdm2|ENSMUSG00000020184.15|protein_coding_Intron_9	0	-
chr10	118147153	118147403	m6AIP_SySy_peak_757|ENSMUST00000163238.8|Mdm1|ENSMUSG00000020212.14|protein_coding_Intron_3	0	+
chr10	118147614	118147717	m6AIP_abcam_peak_932|ENSMUST00000163238.8|Mdm1|ENSMUSG00000020212.14|protein_coding_Intron_3	0	+
chr10	120110042	120110192	m6AIP_SySy_peak_762a|ENSMUST00000020449.11|Helb|ENSMUSG00000020228.11|protein_coding_Intron_2	0	-
chr10	120110331	120110467	m6AIP_SySy_peak_762b|ENSMUST00000020449.11|Helb|ENSMUSG00000020228.11|protein_coding_Intron_2	0	-
chr10	120109213	120109305	m6AIP_SySy_peak_762c|ENSMUST00000020449.11|Helb|ENSMUSG00000020228.11|protein_coding_Intron_2	0	-
chr10	120110514	120110713	m6AIP_SySy_peak_763|ENSMUST00000020449.11|Helb|ENSMUSG00000020228.11|protein_coding_Intron_2	0	-
chr10	120157777	120157939	m6AIP_abcam_peak_945|ENSMUST00000020448.10|Irak3|ENSMUSG00000020227.10|protein_coding_Intron_8	0	-
chr10	120426523	120426693	m6AIP_abcam_peak_946|ENSMUST00000159699.1|Hmga2|ENSMUSG00000056758.14|protein_coding_Intron_3	0	-
chr10	120977024	120977156	m6AIP_abcam_peak_947|ENSMUST00000119093.1|Lemd3|ENSMUSG00000048661.14|protein_coding_Intron_1	0	-
chr10	121960439	121960544	m6AIP_abcam_peak_950|ENSMUST00000081688.12|Srgap1|ENSMUSG00000020121.15|protein_coding_Intron_1	0	-
chr10	122087833	122087935	m6AIP_abcam_peak_952|ENSMUST00000140299.2|Rxylt1|ENSMUSG00000034620.17|protein_coding_Intron_5	0	-
chr10	122082182	122082354	m6AIP_abcam_peak_953|ENSMUST00000140299.2|Rxylt1|ENSMUSG00000034620.17|protein_coding_Intron_5	0	-
chr10	122083669	122083795	m6AIP_abcam_peak_954|ENSMUST00000140299.2|Rxylt1|ENSMUSG00000034620.17|protein_coding_Intron_5	0	-
chr10	122083576	122083676	m6AIP_abcam_peak_955|ENSMUST00000140299.2|Rxylt1|ENSMUSG00000034620.17|protein_coding_Intron_5	0	-
chr10	123049478	123049578	m6AIP_SySy_peak_772|ENSMUST00000073792.10|Mon2|ENSMUSG00000034602.15|protein_coding_Intron_4	0	-
chr10	126994415	126994556	m6AIP_abcam_peak_960|ENSMUST00000105256.9|Ctdsp2|ENSMUSG00000078429.9|protein_coding_Intron_5	0	+
chr10	127193599	127193703	m6AIP_abcam_peak_964|ENSMUST00000116229.1|Dtx3|ENSMUSG00000040415.15|protein_coding_Intron_3	0	-
chr10	128115817	128115889	m6AIP_SySy_peak_787a|ENSMUST00000217851.1|Baz2a|ENSMUSG00000040054.17|protein_coding_Intron_7	0	+
chr10	128115125	128115226	m6AIP_SySy_peak_787b|ENSMUST00000217851.1|Baz2a|ENSMUSG00000040054.17|protein_coding_Intron_7	0	+
chr10	128115508	128115591	m6AIP_SySy_peak_787c|ENSMUST00000217851.1|Baz2a|ENSMUSG00000040054.17|protein_coding_Intron_7	0	+
chr10	128115885	128115987	m6AIP_abcam_peak_975|ENSMUST00000217851.1|Baz2a|ENSMUSG00000040054.17|protein_coding_Intron_7	0	+
chr10	128119215	128119255	m6AIP_abcam_peak_976a|ENSMUST00000217851.1|Baz2a|ENSMUSG00000040054.17|protein_coding_Intron_12	0	+
chr10	128247858	128247979	m6AIP_abcam_peak_978|ENSMUST00000055539.10|Timeless|ENSMUSG00000039994.15|protein_coding_Intron_18	0	+
chr10	128437690	128437815	m6AIP_abcam_peak_983|ENSMUST00000171342.2|Rnf41|ENSMUSG00000025373.14|protein_coding_Intron_6	0	+
chr10	128558971	128559010	m6AIP_abcam_peak_986b|ENSMUST00000131728.3|Pa2g4|ENSMUSG00000025364.13|protein_coding_Intron_11	0	-
chr10	128563940	128564073	m6AIP_SySy_peak_796|ENSMUST00000131728.3|Pa2g4|ENSMUSG00000025364.13|protein_coding_Intron_1	0	-
chr11	3220945	3220981	m6AIP_abcam_peak_992|ENSMUST00000179770.7|Eif4enif1|ENSMUSG00000020454.17|protein_coding_Intron_5	0	+
chr11	3300308	3300417	m6AIP_abcam_peak_995|ENSMUST00000110043.7|Patz1|ENSMUSG00000020453.17|protein_coding_Intron_3	0	+
chr11	3309975	3310075	m6AIP_abcam_peak_996|ENSMUST00000152576.1|Gm11944|ENSMUSG00000084941.1|lncRNA_Intron_1	0	+
chr11	3348809	3348927	m6AIP_abcam_peak_998a|ENSMUST00000101638.3|Limk2|ENSMUSG00000020451.17|protein_coding_Intron_11	0	-
chr11	3349650	3349757	m6AIP_abcam_peak_998b|ENSMUST00000101638.3|Limk2|ENSMUSG00000020451.17|protein_coding_Intron_11	0	-
chr11	3357797	3357916	m6AIP_abcam_peak_999|ENSMUST00000101638.3|Limk2|ENSMUSG00000020451.17|protein_coding_Intron_5	0	-
chr11	3359390	3359543	m6AIP_abcam_peak_1000|ENSMUST00000101638.3|Limk2|ENSMUSG00000020451.17|protein_coding_Intron_3	0	-
chr11	3519977	3520174	m6AIP_abcam_peak_1001|ENSMUST00000110011.7|Smtn|ENSMUSG00000020439.17|protein_coding_Intron_19	0	-
chr11	3656895	3657145	m6AIP_SySy_peak_817|ENSMUST00000096441.4|Morc2a|ENSMUSG00000034543.15|protein_coding_Intron_1	0	+
chr11	3673366	3673475	m6AIP_abcam_peak_1006|ENSMUST00000096441.4|Morc2a|ENSMUSG00000034543.15|protein_coding_Intron_6	0	+
chr11	3923012	3923224	m6AIP_abcam_peak_1009|ENSMUST00000109993.8|Tcn2|ENSMUSG00000020432.12|protein_coding_Intron_7	0	-
chr11	3964172	3964289	m6AIP_abcam_peak_1010|ENSMUST00000109985.7|Pes1|ENSMUSG00000020430.12|protein_coding_Intron_1	0	+
chr11	4191086	4191204	m6AIP_abcam_peak_1014|ENSMUST00000041042.12|Tbc1d10a|ENSMUSG00000034412.13|protein_coding_Intron_1	0	+
chr11	4208784	4208885	m6AIP_abcam_peak_1015|ENSMUST00000041042.12|Tbc1d10a|ENSMUSG00000034412.13|protein_coding_Intron_2	0	+
chr11	4423610	4423714	m6AIP_abcam_peak_1018|ENSMUST00000109948.7|Hormad2|ENSMUSG00000020419.11|protein_coding_Intron_5	0	-
chr11	4785306	4785407	m6AIP_abcam_peak_1021|ENSMUST00000109910.8|Nf2|ENSMUSG00000009073.16|protein_coding_Intron_13	0	-
chr11	5064607	5064616	m6AIP_SySy_peak_826|ENSMUST00000056649.12|Gas2l1|ENSMUSG00000034201.13|protein_coding_Intron_2	0	-
chr11	5064673	5064786	m6AIP_abcam_peak_1027|ENSMUST00000056649.12|Gas2l1|ENSMUSG00000034201.13|protein_coding_Intron_2	0	-
chr11	5083079	5083143	m6AIP_abcam_peak_1028b|ENSMUST00000102930.9|Ewsr1|ENSMUSG00000009079.16|protein_coding_Intron_8	0	-
chr11	5789158	5789285	m6AIP_SySy_peak_835a|ENSMUST00000020769.13|Dbnl|ENSMUSG00000020476.14|protein_coding_Intron_1	0	+
chr11	5791503	5791698	m6AIP_SySy_peak_835b|ENSMUST00000020769.13|Dbnl|ENSMUSG00000020476.14|protein_coding_Intron_1	0	+
chr11	6116008	6116258	m6AIP_SySy_peak_839|ENSMUST00000066496.9|Nudcd3|ENSMUSG00000053838.14|protein_coding_Intron_4	0	-
chr11	6177060	6177160	m6AIP_abcam_peak_1038|ENSMUST00000066496.9|Nudcd3|ENSMUSG00000053838.14|protein_coding_Intron_2	0	-
chr11	6310397	6310565	m6AIP_abcam_peak_1040|ENSMUST00000093350.9|Ogdh|ENSMUSG00000020456.17|protein_coding_Intron_2	0	+
chr11	8472920	8473047	m6AIP_abcam_peak_1050|ENSMUST00000239111.1|Tns3|ENSMUSG00000020422.14|protein_coding_Intron_20	0	-
chr11	8482953	8483057	m6AIP_abcam_peak_1051|ENSMUST00000239111.1|Tns3|ENSMUSG00000020422.14|protein_coding_Intron_17	0	-
chr11	8484540	8484620	m6AIP_abcam_peak_1052a|ENSMUST00000239111.1|Tns3|ENSMUSG00000020422.14|protein_coding_Intron_17	0	-
chr11	8481916	8482021	m6AIP_abcam_peak_1052b|ENSMUST00000239111.1|Tns3|ENSMUSG00000020422.14|protein_coding_Intron_17	0	-
chr11	8520803	8520904	m6AIP_abcam_peak_1054|ENSMUST00000239111.1|Tns3|ENSMUSG00000020422.14|protein_coding_Intron_13	0	-
chr11	12016722	12016880	m6AIP_abcam_peak_1058|ENSMUST00000093321.11|Grb10|ENSMUSG00000020176.17|protein_coding_Intron_1	0	-
chr11	12313051	12313222	m6AIP_abcam_peak_1064|ENSMUST00000046755.13|Cobl|ENSMUSG00000020173.17|protein_coding_Intron_7	0	-
chr11	12408825	12408928	m6AIP_abcam_peak_1065|ENSMUST00000046755.13|Cobl|ENSMUSG00000020173.17|protein_coding_Intron_1	0	-
chr11	12458789	12458987	m6AIP_abcam_peak_1066|ENSMUST00000046755.13|Cobl|ENSMUSG00000020173.17|protein_coding_Intron_1	0	-
chr11	19951579	19951689	m6AIP_abcam_peak_1073|ENSMUST00000093299.12|Spred2|ENSMUSG00000045671.17|protein_coding_Intron_1	0	+
chr11	19967539	19967763	m6AIP_SySy_peak_858|ENSMUST00000093299.12|Spred2|ENSMUSG00000045671.17|protein_coding_Intron_1	0	+
chr11	19951794	19951939	m6AIP_abcam_peak_1075|ENSMUST00000093299.12|Spred2|ENSMUSG00000045671.17|protein_coding_Intron_1	0	+
chr11	19925307	19925442	m6AIP_abcam_peak_1076|ENSMUST00000093299.12|Spred2|ENSMUSG00000045671.17|protein_coding_Intron_1	0	+
chr11	20005344	20005514	m6AIP_abcam_peak_1077|ENSMUST00000093299.12|Spred2|ENSMUSG00000045671.17|protein_coding_Intron_3	0	+
chr11	20071924	20072125	m6AIP_abcam_peak_1079|ENSMUST00000000137.7|Actr2|ENSMUSG00000020152.7|protein_coding_Intron_8	0	-
chr11	20069043	20069293	m6AIP_abcam_peak_1080|ENSMUST00000000137.7|Actr2|ENSMUSG00000020152.7|protein_coding_Intron_8	0	-
chr11	20076934	20077054	m6AIP_abcam_peak_1081|ENSMUST00000000137.7|Actr2|ENSMUSG00000020152.7|protein_coding_Intron_7	0	-
chr11	20092296	20092410	m6AIP_abcam_peak_1082|ENSMUST00000000137.7|Actr2|ENSMUSG00000020152.7|protein_coding_Intron_3	0	-
chr11	20238713	20238836	m6AIP_SySy_peak_860|ENSMUST00000050611.13|Cep68|ENSMUSG00000044066.14|protein_coding_Intron_3	0	-
chr11	21143106	21143228	m6AIP_SySy_peak_866a|ENSMUST00000101477.1|Peli1|ENSMUSG00000020134.13|protein_coding_Intron_3	0	+
chr11	21142880	21143018	m6AIP_SySy_peak_866b|ENSMUST00000101477.1|Peli1|ENSMUSG00000020134.13|protein_coding_Intron_3	0	+
chr11	21143218	21143468	m6AIP_SySy_peak_867|ENSMUST00000101477.1|Peli1|ENSMUSG00000020134.13|protein_coding_Intron_3	0	+
chr11	21145569	21145705	m6AIP_SySy_peak_868|ENSMUST00000101477.1|Peli1|ENSMUSG00000020134.13|protein_coding_Intron_3	0	+
chr11	21270591	21270724	m6AIP_abcam_peak_1089|ENSMUST00000006221.13|Vps54|ENSMUSG00000020128.15|protein_coding_Intron_4	0	+
chr11	21313926	21314027	m6AIP_abcam_peak_1091|ENSMUST00000006221.13|Vps54|ENSMUSG00000020128.15|protein_coding_Intron_20	0	+
chr11	22855481	22855584	m6AIP_abcam_peak_1099|ENSMUST00000062844.10|B3gnt2|ENSMUSG00000051650.11|protein_coding_Intron_1	0	-
chr11	22881105	22881208	m6AIP_abcam_peak_1099|ENSMUST00000160826.1|Gm28048|ENSMUSG00000098650.1|protein_coding_Intron_2	0	-
chr11	22882368	22882469	m6AIP_abcam_peak_1100|ENSMUST00000160826.1|Gm28048|ENSMUSG00000098650.1|protein_coding_Intron_2	0	-
chr11	22950666	22950767	m6AIP_abcam_peak_1100|ENSMUST00000057843.11|Commd1|ENSMUSG00000051355.18|protein_coding_Intron_3	0	-
chr11	23421622	23421762	m6AIP_abcam_peak_1107|ENSMUST00000137823.7|Usp34|ENSMUSG00000056342.16|protein_coding_Intron_41	0	+
chr11	23592224	23592474	m6AIP_abcam_peak_1110|ENSMUST00000043356.12|0610010F05Rik|ENSMUSG00000042208.15|protein_coding_Intron_12	0	-
chr11	23614391	23614544	m6AIP_abcam_peak_1111|ENSMUST00000043356.12|0610010F05Rik|ENSMUSG00000042208.15|protein_coding_Intron_6	0	-
chr11	23888976	23889138	m6AIP_abcam_peak_1113|ENSMUST00000020513.9|Papolg|ENSMUSG00000020273.13|protein_coding_Intron_3	0	-
chr11	29709618	29709735	m6AIP_abcam_peak_1123|ENSMUST00000102843.9|Rtn4|ENSMUSG00000020458.16|protein_coding_Intron_3	0	+
chr11	30215250	30215371	m6AIP_SySy_peak_900|ENSMUST00000006629.13|Sptbn1|ENSMUSG00000020315.18|protein_coding_Intron_2	0	-
chr11	30238205	30238455	m6AIP_abcam_peak_1129|ENSMUST00000006629.13|Sptbn1|ENSMUSG00000020315.18|protein_coding_Intron_1	0	-
chr11	30786425	30786572	m6AIP_abcam_peak_1130|ENSMUST00000041231.13|Psme4|ENSMUSG00000040850.17|protein_coding_Intron_1	0	+
chr11	30772788	30772971	m6AIP_abcam_peak_1131|ENSMUST00000041231.13|Psme4|ENSMUSG00000040850.17|protein_coding_Intron_1	0	+
chr11	31369083	31369306	m6AIP_SySy_peak_903a|ENSMUST00000020546.2|Stc2|ENSMUSG00000020303.2|protein_coding_Intron_1	0	-
chr11	31369133	31369339	m6AIP_SySy_peak_903b|ENSMUST00000020546.2|Stc2|ENSMUSG00000020303.2|protein_coding_Intron_1	0	-
chr11	32717998	32718162	m6AIP_abcam_peak_1135|ENSMUST00000076383.7|Fbxw11|ENSMUSG00000020271.17|protein_coding_Intron_4	0	+
chr11	33252452	33252617	m6AIP_abcam_peak_1136|ENSMUST00000102815.9|Ranbp17|ENSMUSG00000040594.19|protein_coding_Intron_24	0	-
chr11	33273224	33273387	m6AIP_abcam_peak_1137|ENSMUST00000102815.9|Ranbp17|ENSMUSG00000040594.19|protein_coding_Intron_22	0	-
chr11	33305066	33305198	m6AIP_abcam_peak_1138|ENSMUST00000102815.9|Ranbp17|ENSMUSG00000040594.19|protein_coding_Intron_18	0	-
chr11	33340137	33340387	m6AIP_abcam_peak_1139|ENSMUST00000102815.9|Ranbp17|ENSMUSG00000040594.19|protein_coding_Intron_14	0	-
chr11	33369531	33369653	m6AIP_abcam_peak_1140|ENSMUST00000102815.9|Ranbp17|ENSMUSG00000040594.19|protein_coding_Intron_14	0	-
chr11	33344593	33344727	m6AIP_SySy_peak_909|ENSMUST00000102815.9|Ranbp17|ENSMUSG00000040594.19|protein_coding_Intron_14	0	-
chr11	33392945	33393047	m6AIP_abcam_peak_1142|ENSMUST00000102815.9|Ranbp17|ENSMUSG00000040594.19|protein_coding_Intron_14	0	-
chr11	33390211	33390347	m6AIP_SySy_peak_910|ENSMUST00000102815.9|Ranbp17|ENSMUSG00000040594.19|protein_coding_Intron_14	0	-
chr11	33456445	33456577	m6AIP_abcam_peak_1144|ENSMUST00000102815.9|Ranbp17|ENSMUSG00000040594.19|protein_coding_Intron_12	0	-
chr11	33483472	33483580	m6AIP_abcam_peak_1145a|ENSMUST00000102815.9|Ranbp17|ENSMUSG00000040594.19|protein_coding_Intron_7	0	-
chr11	33483582	33483676	m6AIP_abcam_peak_1145b|ENSMUST00000102815.9|Ranbp17|ENSMUSG00000040594.19|protein_coding_Intron_7	0	-
chr11	34827858	34827958	m6AIP_SySy_peak_915|ENSMUST00000093191.2|Spdl1|ENSMUSG00000069910.2|protein_coding_Intron_2	0	-
chr11	35896339	35896497	m6AIP_abcam_peak_1150a|ENSMUST00000018993.6|Wwc1|ENSMUSG00000018849.6|protein_coding_Intron_5	0	-
chr11	35893548	35893698	m6AIP_abcam_peak_1150b|ENSMUST00000018993.6|Wwc1|ENSMUSG00000018849.6|protein_coding_Intron_5	0	-
chr11	35935264	35935364	m6AIP_abcam_peak_1151|ENSMUST00000018993.6|Wwc1|ENSMUSG00000018849.6|protein_coding_Intron_1	0	-
chr11	44530271	44530493	m6AIP_abcam_peak_1156|ENSMUST00000019333.9|Rnf145|ENSMUSG00000019189.13|protein_coding_Intron_2	0	+
chr11	45869394	45869644	m6AIP_abcam_peak_1158|ENSMUST00000109261.10|Clint1|ENSMUSG00000006169.20|protein_coding_Intron_1	0	+
chr11	45881511	45881650	m6AIP_SySy_peak_925|ENSMUST00000109261.10|Clint1|ENSMUSG00000006169.20|protein_coding_Intron_1	0	+
chr11	49703139	49703279	m6AIP_abcam_peak_1167a|ENSMUST00000145353.7|Cnot6|ENSMUSG00000020362.13|protein_coding_Intron_1	0	-
chr11	49704483	49704585	m6AIP_abcam_peak_1167b|ENSMUST00000145353.7|Cnot6|ENSMUSG00000020362.13|protein_coding_Intron_1	0	-
chr11	50282464	50282573	m6AIP_abcam_peak_1173|ENSMUST00000059458.4|Maml1|ENSMUSG00000050567.16|protein_coding_Intron_1	0	-
chr11	50382353	50382401	m6AIP_abcam_peak_1176|ENSMUST00000077817.7|Hnrnph1|ENSMUSG00000007850.16|protein_coding_Intron_5	0	+
chr11	51633468	51633643	m6AIP_abcam_peak_1181|ENSMUST00000001081.9|Rmnd5b|ENSMUSG00000001054.9|protein_coding_Intron_1	0	-
chr11	53266783	53266844	m6AIP_abcam_peak_1188|ENSMUST00000020630.7|Hspa4|ENSMUSG00000020361.13|protein_coding_Intron_14	0	-
chr11	53296251	53296385	m6AIP_abcam_peak_1189|ENSMUST00000020630.7|Hspa4|ENSMUSG00000020361.13|protein_coding_Intron_1	0	-
chr11	53367012	53367138	m6AIP_abcam_peak_1191|ENSMUST00000060945.11|Aff4|ENSMUSG00000049470.13|protein_coding_Intron_1	0	+
chr11	54549819	54549991	m6AIP_abcam_peak_1198|ENSMUST00000101206.9|Rapgef6|ENSMUSG00000037533.20|protein_coding_Intron_3	0	+
chr11	54603727	54603850	m6AIP_abcam_peak_1199|ENSMUST00000101206.9|Rapgef6|ENSMUSG00000037533.20|protein_coding_Intron_6	0	+
chr11	54764706	54764914	m6AIP_abcam_peak_1201|ENSMUST00000064104.12|Cdc42se2|ENSMUSG00000052298.12|protein_coding_Intron_1	0	-
chr11	54943460	54943569	m6AIP_abcam_peak_1202|ENSMUST00000102731.7|Tnip1|ENSMUSG00000020400.17|protein_coding_Intron_2	0	-
chr11	55020150	55020260	m6AIP_abcam_peak_1203|ENSMUST00000108883.9|Anxa6|ENSMUSG00000018340.13|protein_coding_Intron_2	0	-
chr11	55171786	55171923	m6AIP_abcam_peak_1204a|ENSMUST00000039305.5|Slc36a2|ENSMUSG00000020264.5|protein_coding_Intron_5	0	-
chr11	55171751	55171895	m6AIP_abcam_peak_1204b|ENSMUST00000039305.5|Slc36a2|ENSMUSG00000020264.5|protein_coding_Intron_5	0	-
chr11	55486492	55486661	m6AIP_SySy_peak_967|ENSMUST00000018727.3|G3bp1|ENSMUSG00000018583.5|protein_coding_Intron_2	0	+
chr11	58309748	58309946	m6AIP_abcam_peak_1211|ENSMUST00000153510.8|Zfp692|ENSMUSG00000037243.17|protein_coding_Intron_6	0	+
chr11	58310612	58310721	m6AIP_abcam_peak_1212|ENSMUST00000153510.8|Zfp692|ENSMUSG00000037243.17|protein_coding_Intron_9	0	+
chr11	60141652	60141866	m6AIP_abcam_peak_1224|ENSMUST00000064190.12|Rai1|ENSMUSG00000062115.15|protein_coding_Intron_2	0	+
chr11	60220017	60220189	m6AIP_abcam_peak_1228|ENSMUST00000020846.7|Srebf1|ENSMUSG00000020538.15|protein_coding_Intron_1	0	-
chr11	60540937	60541167	m6AIP_SySy_peak_998|ENSMUST00000044250.3|Alkbh5|ENSMUSG00000042650.3|protein_coding_Intron_1	0	+
chr11	60934586	60934706	m6AIP_abcam_peak_1239|ENSMUST00000019076.9|Map2k3|ENSMUSG00000018932.9|protein_coding_Intron_1	0	+
chr11	60951365	60951510	m6AIP_abcam_peak_1240|ENSMUST00000019076.9|Map2k3|ENSMUSG00000018932.9|protein_coding_Intron_11	0	+
chr11	61493308	61493425	m6AIP_abcam_peak_1245|ENSMUST00000079080.12|Mapk7|ENSMUSG00000001034.17|protein_coding_Intron_2	0	-
chr11	61534875	61535070	m6AIP_abcam_peak_1247|ENSMUST00000179936.7|Epn2|ENSMUSG00000001036.17|protein_coding_Intron_5	0	-
chr11	61577762	61577908	m6AIP_abcam_peak_1249|ENSMUST00000179936.7|Epn2|ENSMUSG00000001036.17|protein_coding_Intron_1	0	-
chr11	61571651	61571793	m6AIP_abcam_peak_1250|ENSMUST00000179936.7|Epn2|ENSMUSG00000001036.17|protein_coding_Intron_1	0	-
chr11	61920371	61920570	m6AIP_abcam_peak_1252|ENSMUST00000102650.9|Akap10|ENSMUSG00000047804.15|protein_coding_Intron_2	0	-
chr11	62287985	62288110	m6AIP_abcam_peak_1255a|ENSMUST00000050646.12|Ttc19|ENSMUSG00000042298.18|protein_coding_Intron_6	0	+
chr11	62288682	62288878	m6AIP_abcam_peak_1255b|ENSMUST00000050646.12|Ttc19|ENSMUSG00000042298.18|protein_coding_Intron_6	0	+
chr11	62336481	62336591	m6AIP_abcam_peak_1257|ENSMUST00000018645.12|Ncor1|ENSMUSG00000018501.17|protein_coding_Intron_35	0	-
chr11	62340942	62341053	m6AIP_abcam_peak_1258|ENSMUST00000018645.12|Ncor1|ENSMUSG00000018501.17|protein_coding_Intron_31	0	-
chr11	62406634	62406838	m6AIP_abcam_peak_1261|ENSMUST00000018645.12|Ncor1|ENSMUSG00000018501.17|protein_coding_Intron_6	0	-
chr11	65035466	65035632	m6AIP_abcam_peak_1262|ENSMUST00000093002.11|Arhgap44|ENSMUSG00000033389.16|protein_coding_Intron_10	0	-
chr11	65063725	65063852	m6AIP_abcam_peak_1263|ENSMUST00000093002.11|Arhgap44|ENSMUSG00000033389.16|protein_coding_Intron_4	0	-
chr11	65130400	65130650	m6AIP_SySy_peak_1033|ENSMUST00000093002.11|Arhgap44|ENSMUSG00000033389.16|protein_coding_Intron_1	0	-
chr11	65078630	65078843	m6AIP_abcam_peak_1264|ENSMUST00000093002.11|Arhgap44|ENSMUSG00000033389.16|protein_coding_Intron_1	0	-
chr11	67048045	67048272	m6AIP_abcam_peak_1268|ENSMUST00000116363.1|Adprm|ENSMUSG00000020910.16|protein_coding_Intron_2	0	-
chr11	68104860	68104994	m6AIP_abcam_peak_1270|ENSMUST00000021285.13|Stx8|ENSMUSG00000020903.13|protein_coding_Intron_6	0	+
chr11	68270097	68270209	m6AIP_abcam_peak_1271|ENSMUST00000151817.1|Gm12305|ENSMUSG00000084993.1|lncRNA_Intron_1	0	-
chr11	68266998	68267110	m6AIP_abcam_peak_1271|ENSMUST00000108674.8|Ntn1|ENSMUSG00000020902.12|protein_coding_Intron_4	0	-
chr11	68314859	68315041	m6AIP_abcam_peak_1272|ENSMUST00000108674.8|Ntn1|ENSMUSG00000020902.12|protein_coding_Intron_3	0	-
chr11	68349458	68349565	m6AIP_abcam_peak_1273|ENSMUST00000108674.8|Ntn1|ENSMUSG00000020902.12|protein_coding_Intron_3	0	-
chr11	68334893	68334964	m6AIP_abcam_peak_1274a|ENSMUST00000108674.8|Ntn1|ENSMUSG00000020902.12|protein_coding_Intron_3	0	-
chr11	68316969	68317042	m6AIP_abcam_peak_1274b|ENSMUST00000108674.8|Ntn1|ENSMUSG00000020902.12|protein_coding_Intron_3	0	-
chr11	68363316	68363424	m6AIP_abcam_peak_1275|ENSMUST00000108674.8|Ntn1|ENSMUSG00000020902.12|protein_coding_Intron_3	0	-
chr11	68363461	68363690	m6AIP_abcam_peak_1276|ENSMUST00000108674.8|Ntn1|ENSMUSG00000020902.12|protein_coding_Intron_3	0	-
chr11	68790907	68790941	m6AIP_abcam_peak_1278|ENSMUST00000092984.5|Myh10|ENSMUSG00000020900.15|protein_coding_Intron_24	0	+
chr11	68801888	68801940	m6AIP_abcam_peak_1279|ENSMUST00000092984.5|Myh10|ENSMUSG00000020900.15|protein_coding_Intron_30	0	+
chr11	69314868	69314965	m6AIP_abcam_peak_1281|ENSMUST00000092973.5|Cntrob|ENSMUSG00000032782.19|protein_coding_Intron_8	0	-
chr11	69410068	69410177	m6AIP_abcam_peak_1284|ENSMUST00000094077.4|Kdm6b|ENSMUSG00000018476.7|protein_coding_Intron_1	0	-
chr11	69573192	69573334	m6AIP_abcam_peak_1285|ENSMUST00000048139.11|Wrap53|ENSMUSG00000041346.11|protein_coding_Intron_3	0	-
chr11	69569311	69569455	m6AIP_abcam_peak_1286|ENSMUST00000048139.11|Wrap53|ENSMUSG00000041346.11|protein_coding_Intron_3	0	-
chr11	69604554	69604804	m6AIP_SySy_peak_1048|ENSMUST00000047889.12|Atp1b2|ENSMUSG00000041329.13|protein_coding_Intron_1	0	-
chr11	69687010	69687118	m6AIP_abcam_peak_1289|ENSMUST00000140371.7|Tnfsf13os|ENSMUSG00000085890.7|lncRNA_Intron_1	0	+
chr11	69687619	69687793	m6AIP_abcam_peak_1290a|ENSMUST00000140371.7|Tnfsf13os|ENSMUSG00000085890.7|lncRNA_Intron_1	0	+
chr11	69688177	69688284	m6AIP_abcam_peak_1290b|ENSMUST00000140371.7|Tnfsf13os|ENSMUSG00000085890.7|lncRNA_Intron_1	0	+
chr11	69835099	69835262	m6AIP_abcam_peak_1293|ENSMUST00000108634.8|Nlgn2|ENSMUSG00000051790.15|protein_coding_Intron_1	0	-
chr11	69892524	69892769	m6AIP_abcam_peak_1294|ENSMUST00000001631.6|Acap1|ENSMUSG00000001588.12|protein_coding_Intron_2	0	-
chr11	69902739	69902907	m6AIP_abcam_peak_1295|ENSMUST00000061837.10|Neurl4|ENSMUSG00000047284.14|protein_coding_Intron_1	0	+
chr11	70405015	70405128	m6AIP_abcam_peak_1305a|ENSMUST00000019065.9|Pelp1|ENSMUSG00000018921.11|protein_coding_Intron_3	0	-
chr11	70405423	70405578	m6AIP_abcam_peak_1305b|ENSMUST00000019065.9|Pelp1|ENSMUSG00000018921.11|protein_coding_Intron_3	0	-
chr11	70404587	70404724	m6AIP_abcam_peak_1305c|ENSMUST00000019065.9|Pelp1|ENSMUSG00000018921.11|protein_coding_Intron_3	0	-
chr11	70408955	70409036	m6AIP_abcam_peak_1306a|ENSMUST00000019065.9|Pelp1|ENSMUSG00000018921.11|protein_coding_Intron_1	0	-
chr11	70408457	70408526	m6AIP_abcam_peak_1306b|ENSMUST00000019065.9|Pelp1|ENSMUSG00000018921.11|protein_coding_Intron_1	0	-
chr11	70943477	70943629	m6AIP_SySy_peak_1071|ENSMUST00000035283.10|Nup88|ENSMUSG00000040667.11|protein_coding_Intron_16	0	-
chr11	70948567	70948733	m6AIP_abcam_peak_1314|ENSMUST00000035283.10|Nup88|ENSMUSG00000040667.11|protein_coding_Intron_9	0	-
chr11	71020666	71020766	m6AIP_abcam_peak_1318|ENSMUST00000048807.11|Mis12|ENSMUSG00000040599.13|protein_coding_Intron_1	0	+
chr11	72161067	72161266	m6AIP_abcam_peak_1320|ENSMUST00000204457.2|Gm43951|ENSMUSG00000107877.2|protein_coding_Intron_16	0	-
chr11	72160806	72161005	m6AIP_abcam_peak_1320|ENSMUST00000238653.1|4933427D14Rik|ENSMUSG00000020807.15|protein_coding_Intron_16	0	-
chr11	72661519	72661630	m6AIP_abcam_peak_1322|ENSMUST00000021148.12|Ube2g1|ENSMUSG00000020794.13|protein_coding_Intron_1	0	+
chr11	72637708	72637822	m6AIP_abcam_peak_1323a|ENSMUST00000021148.12|Ube2g1|ENSMUSG00000020794.13|protein_coding_Intron_1	0	+
chr11	72649443	72649583	m6AIP_abcam_peak_1323b|ENSMUST00000021148.12|Ube2g1|ENSMUSG00000020794.13|protein_coding_Intron_1	0	+
chr11	72725341	72725506	m6AIP_abcam_peak_1324|ENSMUST00000155998.1|Ankfy1|ENSMUSG00000020790.14|protein_coding_Intron_4	0	+
chr11	74774800	74774951	m6AIP_abcam_peak_1334a|ENSMUST00000010698.12|Mettl16|ENSMUSG00000010554.14|protein_coding_Intron_2	0	+
chr11	74782604	74782740	m6AIP_abcam_peak_1334b|ENSMUST00000010698.12|Mettl16|ENSMUSG00000010554.14|protein_coding_Intron_2	0	+
chr11	74839693	74839822	m6AIP_abcam_peak_1335|ENSMUST00000000291.8|Mnt|ENSMUSG00000000282.12|protein_coding_Intron_4	0	+
chr11	75107995	75108122	m6AIP_abcam_peak_1342|ENSMUST00000045281.12|Smg6|ENSMUSG00000038290.15|protein_coding_Intron_13	0	+
chr11	75372657	75372907	m6AIP_abcam_peak_1343|ENSMUST00000044530.2|Smyd4|ENSMUSG00000018809.2|protein_coding_Intron_2	0	+
chr11	75590090	75590222	m6AIP_abcam_peak_1347|ENSMUST00000179521.7|Pitpna|ENSMUSG00000017781.17|protein_coding_Intron_1	0	+
chr11	75590239	75590463	m6AIP_abcam_peak_1348|ENSMUST00000179521.7|Pitpna|ENSMUSG00000017781.17|protein_coding_Intron_1	0	+
chr11	75755045	75755134	m6AIP_abcam_peak_1352a|ENSMUST00000067664.9|Ywhae|ENSMUSG00000020849.13|protein_coding_Intron_2	0	+
chr11	75754778	75754896	m6AIP_abcam_peak_1352b|ENSMUST00000067664.9|Ywhae|ENSMUSG00000020849.13|protein_coding_Intron_2	0	+
chr11	75753284	75753464	m6AIP_abcam_peak_1352c|ENSMUST00000067664.9|Ywhae|ENSMUSG00000020849.13|protein_coding_Intron_2	0	+
chr11	76465666	76465766	m6AIP_abcam_peak_1355|ENSMUST00000238684.1|Abr|ENSMUSG00000017631.19|protein_coding_Intron_6	0	-
chr11	76986023	76986189	m6AIP_abcam_peak_1356|ENSMUST00000021197.9|Blmh|ENSMUSG00000020840.10|protein_coding_Intron_11	0	+
chr11	77539420	77539449	m6AIP_SySy_peak_1119|ENSMUST00000058496.7|Taok1|ENSMUSG00000017291.13|protein_coding_Intron_19	0	-
chr11	77595853	77596062	m6AIP_abcam_peak_1361|ENSMUST00000058496.7|Taok1|ENSMUSG00000017291.13|protein_coding_Intron_1	0	-
chr11	77736107	77736222	m6AIP_SySy_peak_1123|ENSMUST00000181023.1|Nufip2|ENSMUSG00000037857.16|protein_coding_Intron_3	0	+
chr11	77741411	77741575	m6AIP_SySy_peak_1124|ENSMUST00000181023.1|Nufip2|ENSMUSG00000037857.16|protein_coding_Intron_3	0	+
chr11	77781885	77781991	m6AIP_SySy_peak_1126c|ENSMUST00000168348.7|Myo18a|ENSMUSG00000000631.20|protein_coding_Intron_1	0	+
chr11	77840165	77840293	m6AIP_abcam_peak_1368|ENSMUST00000168348.7|Myo18a|ENSMUSG00000000631.20|protein_coding_Intron_21	0	+
chr11	77846692	77846760	m6AIP_abcam_peak_1370|ENSMUST00000168348.7|Myo18a|ENSMUSG00000000631.20|protein_coding_Intron_31	0	+
chr11	77862412	77862540	m6AIP_SySy_peak_1127|ENSMUST00000168348.7|Myo18a|ENSMUSG00000000631.20|protein_coding_Intron_40	0	+
chr11	78278098	78278282	m6AIP_abcam_peak_1386|ENSMUST00000010421.6|2610507B11Rik|ENSMUSG00000010277.7|protein_coding_Intron_24	0	+
chr11	78278448	78278616	m6AIP_abcam_peak_1387|ENSMUST00000010421.6|2610507B11Rik|ENSMUSG00000010277.7|protein_coding_Intron_24	0	+
chr11	78518755	78518944	m6AIP_abcam_peak_1390|ENSMUST00000001127.10|Poldip2|ENSMUSG00000001100.10|protein_coding_Intron_7	0	+
chr11	78610391	78610529	m6AIP_abcam_peak_1391|ENSMUST00000142739.7|Nlk|ENSMUSG00000017376.15|protein_coding_Intron_3	0	-
chr11	78605455	78605584	m6AIP_abcam_peak_1392|ENSMUST00000142739.7|Nlk|ENSMUSG00000017376.15|protein_coding_Intron_3	0	-
chr11	78665015	78665242	m6AIP_SySy_peak_1145|ENSMUST00000142739.7|Nlk|ENSMUSG00000017376.15|protein_coding_Intron_1	0	-
chr11	80065546	80065664	m6AIP_abcam_peak_1399|ENSMUST00000061283.14|Crlf3|ENSMUSG00000017561.16|protein_coding_Intron_1	0	-
chr11	84093949	84094050	m6AIP_abcam_peak_1419|ENSMUST00000018795.12|Tada2a|ENSMUSG00000018651.14|protein_coding_Intron_8	0	-
chr11	84821918	84822077	m6AIP_SySy_peak_1172|ENSMUST00000047560.7|Dhrs11|ENSMUSG00000034449.7|protein_coding_Intron_4	0	-
chr11	85357969	85358124	m6AIP_abcam_peak_1424|ENSMUST00000108061.7|Bcas3|ENSMUSG00000059439.15|protein_coding_Intron_3	0	+
chr11	85774817	85774936	m6AIP_abcam_peak_1425|ENSMUST00000108061.7|Bcas3|ENSMUSG00000059439.15|protein_coding_Intron_24	0	+
chr11	86085754	86085885	m6AIP_abcam_peak_1426|ENSMUST00000044423.3|Brip1|ENSMUSG00000034329.16|protein_coding_Intron_16	0	-
chr11	86204911	86205050	m6AIP_abcam_peak_1427|ENSMUST00000128960.1|Brip1os|ENSMUSG00000085208.3|lncRNA_Intron_1	0	+
chr11	86231575	86231679	m6AIP_abcam_peak_1428|ENSMUST00000018212.12|Ints2|ENSMUSG00000018068.13|protein_coding_Intron_15	0	-
chr11	86301348	86301417	m6AIP_abcam_peak_1430|ENSMUST00000043624.8|Med13|ENSMUSG00000034297.14|protein_coding_Intron_13	0	-
chr11	86507936	86508109	m6AIP_abcam_peak_1433|ENSMUST00000154617.7|Rps6kb1|ENSMUSG00000020516.15|protein_coding_Intron_12	0	-
chr11	87109880	87110056	m6AIP_SySy_peak_1191|ENSMUST00000020794.5|Ska2|ENSMUSG00000020492.11|protein_coding_Intron_1	0	+
chr11	87133367	87133467	m6AIP_abcam_peak_1438|ENSMUST00000041282.12|Trim37|ENSMUSG00000018548.15|protein_coding_Intron_2	0	+
chr11	87139182	87139432	m6AIP_abcam_peak_1439|ENSMUST00000041282.12|Trim37|ENSMUSG00000018548.15|protein_coding_Intron_3	0	+
chr11	87459649	87459818	m6AIP_abcam_peak_1440|ENSMUST00000060835.11|Tex14|ENSMUSG00000010342.16|protein_coding_Intron_2	0	+
chr11	88444812	88444972	m6AIP_abcam_peak_1448|ENSMUST00000092794.11|Msi2|ENSMUSG00000069769.13|protein_coding_Intron_7	0	-
chr11	88424518	88424624	m6AIP_abcam_peak_1449|ENSMUST00000092794.11|Msi2|ENSMUSG00000069769.13|protein_coding_Intron_7	0	-
chr11	88574899	88575099	m6AIP_abcam_peak_1450|ENSMUST00000092794.11|Msi2|ENSMUSG00000069769.13|protein_coding_Intron_6	0	-
chr11	88705624	88705803	m6AIP_abcam_peak_1451|ENSMUST00000092794.11|Msi2|ENSMUSG00000069769.13|protein_coding_Intron_5	0	-
chr11	88682476	88682621	m6AIP_abcam_peak_1452|ENSMUST00000092794.11|Msi2|ENSMUSG00000069769.13|protein_coding_Intron_5	0	-
chr11	88656028	88656104	m6AIP_abcam_peak_1453a|ENSMUST00000092794.11|Msi2|ENSMUSG00000069769.13|protein_coding_Intron_5	0	-
chr11	88611618	88611719	m6AIP_abcam_peak_1453b|ENSMUST00000092794.11|Msi2|ENSMUSG00000069769.13|protein_coding_Intron_5	0	-
chr11	89008516	89008584	m6AIP_abcam_peak_1456|ENSMUST00000107896.9|Trim25|ENSMUSG00000000275.16|protein_coding_Intron_2	0	+
chr11	89015867	89016077	m6AIP_abcam_peak_1457|ENSMUST00000107896.9|Trim25|ENSMUSG00000000275.16|protein_coding_Intron_8	0	+
chr11	93900520	93900688	m6AIP_abcam_peak_1460|ENSMUST00000107853.7|Mbtd1|ENSMUSG00000059474.13|protein_coding_Intron_1	0	+
chr11	94144945	94145164	m6AIP_SySy_peak_1205|ENSMUST00000132584.7|B230206L02Rik|ENSMUSG00000086003.7|lncRNA_Intron_2	0	+
chr11	94302908	94303009	m6AIP_abcam_peak_1464|ENSMUST00000021226.13|Luc7l3|ENSMUSG00000020863.15|protein_coding_Intron_4	0	-
chr11	95294279	95294529	m6AIP_abcam_peak_1472|ENSMUST00000092766.11|Kat7|ENSMUSG00000038909.16|protein_coding_Intron_5	0	-
chr11	95299028	95299135	m6AIP_abcam_peak_1473|ENSMUST00000092766.11|Kat7|ENSMUSG00000038909.16|protein_coding_Intron_4	0	-
chr11	95463166	95463272	m6AIP_abcam_peak_1474|ENSMUST00000107722.7|Spop|ENSMUSG00000057522.15|protein_coding_Intron_1	0	+
chr11	95751712	95751962	m6AIP_SySy_peak_1222b|ENSMUST00000107717.7|Zfp652|ENSMUSG00000075595.9|protein_coding_Intron_2	0	+
chr11	95981238	95981450	m6AIP_abcam_peak_1481|ENSMUST00000013559.2|Igf2bp1|ENSMUSG00000013415.9|protein_coding_Intron_2	0	-
chr11	96807739	96807866	m6AIP_SySy_peak_1226|ENSMUST00000093943.9|Cbx1|ENSMUSG00000018666.13|protein_coding_Intron_5	0	+
chr11	96818526	96818648	m6AIP_SySy_peak_1227a|ENSMUST00000107659.7|Nfe2l1|ENSMUSG00000038615.17|protein_coding_Intron_4	0	-
chr11	96818031	96818178	m6AIP_SySy_peak_1227b|ENSMUST00000107659.7|Nfe2l1|ENSMUSG00000038615.17|protein_coding_Intron_4	0	-
chr11	96818323	96818470	m6AIP_SySy_peak_1227c|ENSMUST00000107659.7|Nfe2l1|ENSMUSG00000038615.17|protein_coding_Intron_4	0	-
chr11	96818602	96818800	m6AIP_SySy_peak_1227d|ENSMUST00000107659.7|Nfe2l1|ENSMUSG00000038615.17|protein_coding_Intron_4	0	-
chr11	96925144	96925255	m6AIP_SySy_peak_1231|ENSMUST00000131501.7|D030028A08Rik|ENSMUSG00000078700.10|lncRNA_Intron_2	0	+
chr11	97208228	97208395	m6AIP_abcam_peak_1487|ENSMUST00000001480.13|Npepps|ENSMUSG00000001441.13|protein_coding_Intron_22	0	-
chr11	97658334	97658577	m6AIP_abcam_peak_1494|ENSMUST00000134427.1|Gm11613|ENSMUSG00000085586.1|lncRNA_Intron_1	0	-
chr11	97649865	97650010	m6AIP_abcam_peak_1495|ENSMUST00000134427.1|Gm11613|ENSMUSG00000085586.1|lncRNA_Intron_1	0	-
chr11	97668117	97668251	m6AIP_abcam_peak_1496|ENSMUST00000107586.2|Mllt6|ENSMUSG00000038437.11|protein_coding_Intron_6	0	+
chr11	98191227	98191368	m6AIP_abcam_peak_1504|ENSMUST00000107545.8|Med1|ENSMUSG00000018160.15|protein_coding_Intron_1	0	-
chr11	98221286	98221321	m6AIP_abcam_peak_1508|ENSMUST00000107538.1|Cdk12|ENSMUSG00000003119.14|protein_coding_Intron_4	0	+
chr11	98801099	98801187	m6AIP_SySy_peak_1259a|ENSMUST00000037915.8|Msl1|ENSMUSG00000052915.14|protein_coding_Intron_3	0	+
chr11	98802129	98802248	m6AIP_SySy_peak_1259b|ENSMUST00000037915.8|Msl1|ENSMUSG00000052915.14|protein_coding_Intron_3	0	+
chr11	98879513	98879705	m6AIP_abcam_peak_1516|ENSMUST00000037480.8|Wipf2|ENSMUSG00000038013.14|protein_coding_Intron_1	0	+
chr11	101084026	101084192	m6AIP_SySy_peak_1267|ENSMUST00000107308.3|Coasy|ENSMUSG00000001755.12|protein_coding_Intron_1	0	+
chr11	101292954	101293070	m6AIP_abcam_peak_1526|ENSMUST00000130916.7|Becn1|ENSMUSG00000035086.13|protein_coding_Intron_8	0	-
chr11	101549682	101549819	m6AIP_abcam_peak_1532|ENSMUST00000017290.10|Brca1|ENSMUSG00000017146.12|protein_coding_Intron_1	0	-
chr11	101739983	101740064	m6AIP_abcam_peak_1537|ENSMUST00000039152.13|Dhx8|ENSMUSG00000034931.15|protein_coding_Intron_7	0	+
chr11	101740516	101740637	m6AIP_abcam_peak_1538|ENSMUST00000039152.13|Dhx8|ENSMUSG00000034931.15|protein_coding_Intron_7	0	+
chr11	101740058	101740308	m6AIP_abcam_peak_1539|ENSMUST00000039152.13|Dhx8|ENSMUSG00000034931.15|protein_coding_Intron_7	0	+
chr11	101980514	101980618	m6AIP_abcam_peak_1542|ENSMUST00000107173.8|Dusp3|ENSMUSG00000003518.13|protein_coding_Intron_3	0	-
chr11	102312136	102312243	m6AIP_abcam_peak_1548|ENSMUST00000174302.7|Ubtf|ENSMUSG00000020923.17|protein_coding_Intron_5	0	-
chr11	102492824	102492978	m6AIP_abcam_peak_1551|ENSMUST00000143842.1|Gpatch8|ENSMUSG00000034621.14|protein_coding_Intron_6	0	-
chr11	102875695	102875760	m6AIP_abcam_peak_1555b|ENSMUST00000021306.13|Eftud2|ENSMUSG00000020929.14|protein_coding_Intron_2	0	-
chr11	103090427	103090528	m6AIP_abcam_peak_1558|ENSMUST00000103077.1|Plcd3|ENSMUSG00000020937.14|protein_coding_Intron_1	0	-
chr11	103369505	103369655	m6AIP_abcam_peak_1563|ENSMUST00000041272.9|Plekhm1|ENSMUSG00000034247.9|protein_coding_Intron_9	0	-
chr11	103375800	103375966	m6AIP_SySy_peak_1298a|ENSMUST00000041272.9|Plekhm1|ENSMUSG00000034247.9|protein_coding_Intron_7	0	-
chr11	103375156	103375250	m6AIP_SySy_peak_1298b|ENSMUST00000041272.9|Plekhm1|ENSMUSG00000034247.9|protein_coding_Intron_7	0	-
chr11	103379040	103379221	m6AIP_abcam_peak_1565|ENSMUST00000041272.9|Plekhm1|ENSMUSG00000034247.9|protein_coding_Intron_6	0	-
chr11	103394340	103394479	m6AIP_abcam_peak_1566|ENSMUST00000041272.9|Plekhm1|ENSMUSG00000034247.9|protein_coding_Intron_4	0	-
chr11	104311967	104312070	m6AIP_SySy_peak_1301|ENSMUST00000106989.2|Mapt|ENSMUSG00000018411.17|protein_coding_Intron_9	0	+
chr11	104375714	104375859	m6AIP_abcam_peak_1570a|ENSMUST00000106972.7|Kansl1|ENSMUSG00000018412.16|protein_coding_Intron_3	0	-
chr11	104373439	104373560	m6AIP_abcam_peak_1570b|ENSMUST00000106972.7|Kansl1|ENSMUSG00000018412.16|protein_coding_Intron_3	0	-
chr11	104413533	104413691	m6AIP_abcam_peak_1571|ENSMUST00000106972.7|Kansl1|ENSMUSG00000018412.16|protein_coding_Intron_2	0	-
chr11	104405375	104405566	m6AIP_abcam_peak_1572|ENSMUST00000106972.7|Kansl1|ENSMUSG00000018412.16|protein_coding_Intron_2	0	-
chr11	104419375	104419606	m6AIP_abcam_peak_1573|ENSMUST00000106972.7|Kansl1|ENSMUSG00000018412.16|protein_coding_Intron_2	0	-
chr11	104392355	104392465	m6AIP_SySy_peak_1303a|ENSMUST00000106972.7|Kansl1|ENSMUSG00000018412.16|protein_coding_Intron_2	0	-
chr11	105213179	105213318	m6AIP_abcam_peak_1578|ENSMUST00000106941.8|Tlk2|ENSMUSG00000020694.17|protein_coding_Intron_6	0	+
chr11	106252755	106252844	m6AIP_abcam_peak_1583a|ENSMUST00000021048.6|Ftsj3|ENSMUSG00000020706.13|protein_coding_Intron_12	0	-
chr11	106718042	106718145	m6AIP_abcam_peak_1587a|ENSMUST00000068021.8|Pecam1|ENSMUSG00000020717.19|protein_coding_Intron_1	0	-
chr11	106717487	106717657	m6AIP_abcam_peak_1587b|ENSMUST00000068021.8|Pecam1|ENSMUSG00000020717.19|protein_coding_Intron_1	0	-
chr11	106810736	106810751	m6AIP_abcam_peak_1588|ENSMUST00000018516.10|Cep95|ENSMUSG00000018372.13|protein_coding_Intron_10	0	+
chr11	107072285	107072367	m6AIP_abcam_peak_1589|ENSMUST00000106763.7|Bptf|ENSMUSG00000040481.17|protein_coding_Intron_13	0	-
chr11	107102393	107102435	m6AIP_SySy_peak_1318b|ENSMUST00000106763.7|Bptf|ENSMUSG00000040481.17|protein_coding_Intron_2	0	-
chr11	107100691	107100830	m6AIP_abcam_peak_1596|ENSMUST00000106763.7|Bptf|ENSMUSG00000040481.17|protein_coding_Intron_2	0	-
chr11	107286441	107286584	m6AIP_abcam_peak_1600|ENSMUST00000040380.12|Pitpnc1|ENSMUSG00000040430.18|protein_coding_Intron_4	0	-
chr11	107301515	107301673	m6AIP_abcam_peak_1601|ENSMUST00000040380.12|Pitpnc1|ENSMUSG00000040430.18|protein_coding_Intron_3	0	-
chr11	107309811	107309911	m6AIP_abcam_peak_1602|ENSMUST00000040380.12|Pitpnc1|ENSMUSG00000040430.18|protein_coding_Intron_3	0	-
chr11	107334391	107334562	m6AIP_abcam_peak_1603|ENSMUST00000040380.12|Pitpnc1|ENSMUSG00000040430.18|protein_coding_Intron_1	0	-
chr11	107554834	107554934	m6AIP_abcam_peak_1607|ENSMUST00000075012.7|Helz|ENSMUSG00000020721.16|protein_coding_Intron_2	0	+
chr11	107577426	107577536	m6AIP_abcam_peak_1608a|ENSMUST00000075012.7|Helz|ENSMUSG00000020721.16|protein_coding_Intron_3	0	+
chr11	107575465	107575557	m6AIP_abcam_peak_1608b|ENSMUST00000075012.7|Helz|ENSMUSG00000020721.16|protein_coding_Intron_3	0	+
chr11	107575577	107575746	m6AIP_abcam_peak_1609|ENSMUST00000075012.7|Helz|ENSMUSG00000020721.16|protein_coding_Intron_3	0	+
chr11	107595573	107595798	m6AIP_abcam_peak_1610|ENSMUST00000075012.7|Helz|ENSMUSG00000020721.16|protein_coding_Intron_6	0	+
chr11	107615624	107615758	m6AIP_abcam_peak_1611|ENSMUST00000075012.7|Helz|ENSMUSG00000020721.16|protein_coding_Intron_12	0	+
chr11	107638712	107638764	m6AIP_abcam_peak_1612|ENSMUST00000075012.7|Helz|ENSMUSG00000020721.16|protein_coding_Intron_20	0	+
chr11	108587536	108587705	m6AIP_SySy_peak_1324|ENSMUST00000150863.8|Cep112|ENSMUSG00000020728.17|protein_coding_Intron_18	0	+
chr11	113690237	113690370	m6AIP_abcam_peak_1621|ENSMUST00000042227.14|D11Wsu47e|ENSMUSG00000041623.17|protein_coding_Intron_2	0	+
chr11	115572440	115572519	m6AIP_abcam_peak_1629a|ENSMUST00000021085.10|Nup85|ENSMUSG00000020739.11|protein_coding_Intron_7	0	+
chr11	115571055	115571204	m6AIP_SySy_peak_1340a|ENSMUST00000021085.10|Nup85|ENSMUSG00000020739.11|protein_coding_Intron_7	0	+
chr11	115571654	115571795	m6AIP_SySy_peak_1340b|ENSMUST00000021085.10|Nup85|ENSMUSG00000020739.11|protein_coding_Intron_7	0	+
chr11	116024265	116024371	m6AIP_SySy_peak_1348|ENSMUST00000106454.7|H3f3b|ENSMUSG00000016559.14|protein_coding_Intron_3	0	-
chr11	117158096	117158165	m6AIP_SySy_peak_1359a|ENSMUST00000021177.14|Sec14l1|ENSMUSG00000020823.16|protein_coding_Intron_16	0	+
chr11	117157378	117157532	m6AIP_SySy_peak_1359b|ENSMUST00000021177.14|Sec14l1|ENSMUSG00000020823.16|protein_coding_Intron_16	0	+
chr11	117659128	117659276	m6AIP_SySy_peak_1361|ENSMUST00000106344.7|Tnrc6c|ENSMUSG00000025571.13|protein_coding_Intron_1	0	+
chr11	117659796	117659921	m6AIP_abcam_peak_1644|ENSMUST00000106344.7|Tnrc6c|ENSMUSG00000025571.13|protein_coding_Intron_1	0	+
chr11	117675797	117675957	m6AIP_abcam_peak_1645|ENSMUST00000106344.7|Tnrc6c|ENSMUSG00000025571.13|protein_coding_Intron_1	0	+
chr11	117723998	117724183	m6AIP_SySy_peak_1364|ENSMUST00000106344.7|Tnrc6c|ENSMUSG00000025571.13|protein_coding_Intron_5	0	+
chr11	117728948	117729097	m6AIP_SySy_peak_1365a|ENSMUST00000106344.7|Tnrc6c|ENSMUSG00000025571.13|protein_coding_Intron_5	0	+
chr11	117730548	117730659	m6AIP_SySy_peak_1365b|ENSMUST00000106344.7|Tnrc6c|ENSMUSG00000025571.13|protein_coding_Intron_5	0	+
chr11	117820281	117820394	m6AIP_SySy_peak_1369|ENSMUST00000132298.1|Gm20708|ENSMUSG00000093485.1|protein_coding_Intron_1	0	+
chr11	117882066	117882244	m6AIP_SySy_peak_1371|ENSMUST00000125607.1|Gm11725|ENSMUSG00000085434.1|lncRNA_Intron_3	0	+
chr11	117883917	117884062	m6AIP_SySy_peak_1372a|ENSMUST00000125607.1|Gm11725|ENSMUSG00000085434.1|lncRNA_Intron_3	0	+
chr11	117876422	117876636	m6AIP_SySy_peak_1372b|ENSMUST00000125607.1|Gm11725|ENSMUSG00000085434.1|lncRNA_Intron_3	0	+
chr11	119394544	119394656	m6AIP_SySy_peak_1384|ENSMUST00000093902.11|Rnf213|ENSMUSG00000070327.14|protein_coding_Intron_1	0	+
chr11	119399172	119399318	m6AIP_SySy_peak_1385|ENSMUST00000093902.11|Rnf213|ENSMUSG00000070327.14|protein_coding_Intron_1	0	+
chr11	119674676	119674926	m6AIP_abcam_peak_1670|ENSMUST00000026671.12|Rptor|ENSMUSG00000025583.15|protein_coding_Intron_3	0	+
chr11	119826098	119826205	m6AIP_abcam_peak_1671|ENSMUST00000026671.12|Rptor|ENSMUSG00000025583.15|protein_coding_Intron_13	0	+
chr11	120255394	120255579	m6AIP_abcam_peak_1675|ENSMUST00000044985.13|Bahcc1|ENSMUSG00000039741.15|protein_coding_Intron_2	0	+
chr11	120251694	120251812	m6AIP_abcam_peak_1676|ENSMUST00000044985.13|Bahcc1|ENSMUSG00000039741.15|protein_coding_Intron_2	0	+
chr11	120659807	120659907	m6AIP_abcam_peak_1690|ENSMUST00000106177.7|Notum|ENSMUSG00000042988.10|protein_coding_Intron_1	0	-
chr11	120961274	120961495	m6AIP_SySy_peak_1419|ENSMUST00000239115.1|Csnk1d|ENSMUSG00000025162.18|protein_coding_Intron_8	0	-
chr11	121264907	121265103	m6AIP_abcam_peak_1695|ENSMUST00000106113.1|Foxk2|ENSMUSG00000039275.9|protein_coding_Intron_1	0	+
chr11	121452804	121452963	m6AIP_abcam_peak_1697|ENSMUST00000103013.9|Tbcd|ENSMUSG00000039230.14|protein_coding_Intron_1	0	+
chr12	3425531	3425739	m6AIP_SySy_peak_1430|ENSMUST00000168012.2|1110002L01Rik|ENSMUSG00000071456.6|lncRNA_Intron_1	0	-
chr12	3456072	3456192	m6AIP_abcam_peak_1704|ENSMUST00000111215.9|Asxl2|ENSMUSG00000037486.18|protein_coding_Intron_4	0	+
chr12	3482575	3482718	m6AIP_abcam_peak_1705|ENSMUST00000111215.9|Asxl2|ENSMUSG00000037486.18|protein_coding_Intron_7	0	+
chr12	4635113	4635183	m6AIP_abcam_peak_1720|ENSMUST00000220311.1|Itsn2|ENSMUSG00000020640.10|protein_coding_Intron_12	0	+
chr12	4818393	4818532	m6AIP_abcam_peak_1722|ENSMUST00000046207.8|Sf3b6|ENSMUSG00000037361.8|protein_coding_Intron_1	0	+
chr12	8688841	8688956	m6AIP_abcam_peak_1732a|ENSMUST00000168361.7|Pum2|ENSMUSG00000020594.14|protein_coding_Intron_1	0	+
chr12	8675121	8675316	m6AIP_SySy_peak_1452a|ENSMUST00000168361.7|Pum2|ENSMUSG00000020594.14|protein_coding_Intron_1	0	+
chr12	8695276	8695410	m6AIP_SySy_peak_1452b|ENSMUST00000168361.7|Pum2|ENSMUSG00000020594.14|protein_coding_Intron_1	0	+
chr12	12308438	12308538	m6AIP_abcam_peak_1736|ENSMUST00000069066.13|Fam49a|ENSMUSG00000020589.17|protein_coding_Intron_3	0	+
chr12	12345800	12346041	m6AIP_abcam_peak_1737|ENSMUST00000069066.13|Fam49a|ENSMUSG00000020589.17|protein_coding_Intron_4	0	+
chr12	13238359	13238581	m6AIP_abcam_peak_1739|ENSMUST00000071103.9|Ddx1|ENSMUSG00000037149.10|protein_coding_Intron_10	0	-
chr12	18854065	18854157	m6AIP_SySy_peak_1460a|ENSMUST00000222888.1|Gm40847|ENSMUSG00000113778.1|lncRNA_Intron_1	0	+
chr12	18866369	18866466	m6AIP_SySy_peak_1460b|ENSMUST00000222888.1|Gm40847|ENSMUSG00000113778.1|lncRNA_Intron_1	0	+
chr12	19045295	19045525	m6AIP_SySy_peak_1461|ENSMUST00000222330.1|Gm40849|ENSMUSG00000114188.1|lncRNA_Intron_1	0	+
chr12	20206604	20206754	m6AIP_abcam_peak_1751|ENSMUST00000232183.1|Gm49692|ENSMUSG00000116736.1|lncRNA_Intron_1	0	+
chr12	20632312	20632422	m6AIP_abcam_peak_1753|ENSMUST00000223281.1|Gm48693|ENSMUSG00000113157.2|lncRNA_Intron_1	0	+
chr12	20618457	20618567	m6AIP_abcam_peak_1753|ENSMUST00000222348.2|Gm49700|ENSMUSG00000116883.1|lncRNA_Intron_1	0	+
chr12	20646935	20647040	m6AIP_abcam_peak_1754|ENSMUST00000223281.1|Gm48693|ENSMUSG00000113157.2|lncRNA_Intron_1	0	+
chr12	20661967	20662095	m6AIP_abcam_peak_1755|ENSMUST00000223281.1|Gm48693|ENSMUSG00000113157.2|lncRNA_Intron_1	0	+
chr12	20633697	20633902	m6AIP_SySy_peak_1467|ENSMUST00000223281.1|Gm48693|ENSMUSG00000113157.2|lncRNA_Intron_1	0	+
chr12	20806749	20806999	m6AIP_abcam_peak_1757|ENSMUST00000189625.1|1700030C10Rik|ENSMUSG00000099759.1|lncRNA_Intron_1	0	-
chr12	20815072	20815172	m6AIP_abcam_peak_1758|ENSMUST00000189625.1|1700030C10Rik|ENSMUSG00000099759.1|lncRNA_Intron_1	0	-
chr12	21034384	21034514	m6AIP_abcam_peak_1760a|ENSMUST00000232257.1|Gm30124|ENSMUSG00000116627.1|lncRNA_Intron_3	0	+
chr12	21016663	21016809	m6AIP_abcam_peak_1760b|ENSMUST00000232257.1|Gm30124|ENSMUSG00000116627.1|lncRNA_Intron_3	0	+
chr12	21021873	21022000	m6AIP_abcam_peak_1761|ENSMUST00000232257.1|Gm30124|ENSMUSG00000116627.1|lncRNA_Intron_3	0	+
chr12	22147721	22147839	m6AIP_abcam_peak_1764|ENSMUST00000172838.2|Gm4425|ENSMUSG00000093846.1|lncRNA_Intron_1	0	-
chr12	24052666	24052766	m6AIP_SySy_peak_1473|ENSMUST00000101538.4|9030624G23Rik|ENSMUSG00000073158.4|protein_coding_Intron_3	0	-
chr12	24652057	24652168	m6AIP_abcam_peak_1767a|ENSMUST00000020982.6|Klf11|ENSMUSG00000020653.12|protein_coding_Intron_1	0	+
chr12	24653123	24653240	m6AIP_abcam_peak_1767b|ENSMUST00000020982.6|Klf11|ENSMUSG00000020653.12|protein_coding_Intron_1	0	+
chr12	24652351	24652428	m6AIP_abcam_peak_1767c|ENSMUST00000020982.6|Klf11|ENSMUSG00000020653.12|protein_coding_Intron_1	0	+
chr12	24860092	24860192	m6AIP_abcam_peak_1770a|ENSMUST00000110942.10|Mboat2|ENSMUSG00000020646.17|protein_coding_Intron_1	0	+
chr12	24859805	24859905	m6AIP_abcam_peak_1770b|ENSMUST00000110942.10|Mboat2|ENSMUSG00000020646.17|protein_coding_Intron_1	0	+
chr12	24898808	24898987	m6AIP_abcam_peak_1771|ENSMUST00000110942.10|Mboat2|ENSMUSG00000020646.17|protein_coding_Intron_3	0	+
chr12	25043765	25043914	m6AIP_abcam_peak_1773|ENSMUST00000066652.6|Kidins220|ENSMUSG00000036333.11|protein_coding_Intron_26	0	+
chr12	28633959	28634086	m6AIP_abcam_peak_1774|ENSMUST00000074267.4|Rps7|ENSMUSG00000061477.4|protein_coding_Intron_4	0	-
chr12	28658430	28658484	m6AIP_abcam_peak_1775|ENSMUST00000020959.8|Rnaseh1|ENSMUSG00000020630.9|protein_coding_Intron_7	0	+
chr12	28797550	28797735	m6AIP_abcam_peak_1777|ENSMUST00000221877.1|Eipr1|ENSMUSG00000036613.8|protein_coding_Intron_3	0	+
chr12	32821588	32821690	m6AIP_abcam_peak_1779|ENSMUST00000020886.8|Nampt|ENSMUSG00000020572.8|protein_coding_Intron_1	0	+
chr12	36149083	36149202	m6AIP_abcam_peak_1785|ENSMUST00000020856.5|Bzw2|ENSMUSG00000020547.5|protein_coding_Intron_1	0	-
chr12	41380082	41380223	m6AIP_abcam_peak_1787|ENSMUST00000132121.7|Immp2l|ENSMUSG00000056899.10|protein_coding_Intron_4	0	+
chr12	41249092	41249236	m6AIP_abcam_peak_1788a|ENSMUST00000132121.7|Immp2l|ENSMUSG00000056899.10|protein_coding_Intron_4	0	+
chr12	41515261	41515401	m6AIP_abcam_peak_1788b|ENSMUST00000132121.7|Immp2l|ENSMUSG00000056899.10|protein_coding_Intron_4	0	+
chr12	41584287	41584457	m6AIP_SySy_peak_1486|ENSMUST00000132121.7|Immp2l|ENSMUSG00000056899.10|protein_coding_Intron_4	0	+
chr12	41478004	41478202	m6AIP_abcam_peak_1789|ENSMUST00000132121.7|Immp2l|ENSMUSG00000056899.10|protein_coding_Intron_4	0	+
chr12	41448959	41449122	m6AIP_abcam_peak_1790|ENSMUST00000132121.7|Immp2l|ENSMUSG00000056899.10|protein_coding_Intron_4	0	+
chr12	41514785	41514888	m6AIP_abcam_peak_1791|ENSMUST00000132121.7|Immp2l|ENSMUSG00000056899.10|protein_coding_Intron_4	0	+
chr12	41532377	41532587	m6AIP_abcam_peak_1792|ENSMUST00000132121.7|Immp2l|ENSMUSG00000056899.10|protein_coding_Intron_4	0	+
chr12	51369723	51369973	m6AIP_abcam_peak_1798|ENSMUST00000119211.7|G2e3|ENSMUSG00000035293.13|protein_coding_Intron_14	0	+
chr12	51634323	51634432	m6AIP_abcam_peak_1801a|ENSMUST00000013130.14|Strn3|ENSMUSG00000020954.16|protein_coding_Intron_8	0	-
chr12	51640267	51640385	m6AIP_abcam_peak_1801b|ENSMUST00000013130.14|Strn3|ENSMUSG00000020954.16|protein_coding_Intron_8	0	-
chr12	57300198	57300448	m6AIP_abcam_peak_1810|ENSMUST00000153137.5|Mipol1|ENSMUSG00000047022.18|protein_coding_Intron_2	0	+
chr12	59131806	59132000	m6AIP_abcam_peak_1812|ENSMUST00000219140.2|Mia2|ENSMUSG00000021000.17|protein_coding_Intron_6	0	+
chr12	64953274	64953391	m6AIP_abcam_peak_1814|ENSMUST00000222508.1|Klhl28|ENSMUSG00000020948.9|protein_coding_Intron_2	0	-
chr12	65143489	65143594	m6AIP_abcam_peak_1821|ENSMUST00000052201.8|Mis18bp1|ENSMUSG00000047534.17|protein_coding_Intron_8	0	-
chr12	69193301	69193551	m6AIP_SySy_peak_1514|ENSMUST00000222699.1|Gm49384|ENSMUSG00000113786.1|protein_coding_Intron_2	0	-
chr12	69726541	69726645	m6AIP_abcam_peak_1828|ENSMUST00000220916.1|Dmac2l|ENSMUSG00000054894.6|protein_coding_Intron_2	0	+
chr12	70986418	70986575	m6AIP_abcam_peak_1830|ENSMUST00000160027.7|Psma3|ENSMUSG00000060073.9|protein_coding_Intron_5	0	+
chr12	71989373	71989408	m6AIP_abcam_peak_1837|ENSMUST00000085299.3|Daam1|ENSMUSG00000034574.10|protein_coding_Intron_25	0	+
chr12	72771037	72771154	m6AIP_abcam_peak_1840|ENSMUST00000021514.9|Ppm1a|ENSMUSG00000021096.11|protein_coding_Intron_1	0	+
chr12	72908200	72908302	m6AIP_abcam_peak_1843|ENSMUST00000110489.8|4930447C04Rik|ENSMUSG00000021098.14|protein_coding_Intron_8	0	-
chr12	73270561	73270685	m6AIP_abcam_peak_1848|ENSMUST00000021523.6|Mnat1|ENSMUSG00000021103.12|protein_coding_Intron_7	0	+
chr12	73282376	73282602	m6AIP_SySy_peak_1531|ENSMUST00000116420.3|Trmt5|ENSMUSG00000034442.11|protein_coding_Intron_3	0	-
chr12	75500953	75501105	m6AIP_abcam_peak_1850|ENSMUST00000021447.8|Ppp2r5e|ENSMUSG00000021051.10|protein_coding_Intron_3	0	-
chr12	75497084	75497137	m6AIP_SySy_peak_1535a|ENSMUST00000021447.8|Ppp2r5e|ENSMUSG00000021051.10|protein_coding_Intron_3	0	-
chr12	75578183	75578304	m6AIP_abcam_peak_1851|ENSMUST00000021447.8|Ppp2r5e|ENSMUSG00000021051.10|protein_coding_Intron_2	0	-
chr12	76449272	76449457	m6AIP_SySy_peak_1540|ENSMUST00000101281.2|Gm10451|ENSMUSG00000073000.3|lncRNA_Intron_2	0	+
chr12	76448651	76448805	m6AIP_SySy_peak_1541|ENSMUST00000101281.2|Gm10451|ENSMUSG00000073000.3|lncRNA_Intron_2	0	+
chr12	76449991	76450069	m6AIP_SySy_peak_1542|ENSMUST00000101281.2|Gm10451|ENSMUSG00000073000.3|lncRNA_Intron_3	0	+
chr12	76777276	76777388	m6AIP_SySy_peak_1545|ENSMUST00000041262.13|Churc1|ENSMUSG00000090258.7|protein_coding_Intron_3	0	+
chr12	76800928	76801040	m6AIP_SySy_peak_1545|ENSMUST00000137826.7|Fntb|ENSMUSG00000033373.16|protein_coding_Intron_3	0	+
chr12	78281910	78282082	m6AIP_abcam_peak_1864|ENSMUST00000110388.9|Gphn|ENSMUSG00000047454.12|protein_coding_Intron_1	0	+
chr12	78369769	78369988	m6AIP_SySy_peak_1547|ENSMUST00000110388.9|Gphn|ENSMUSG00000047454.12|protein_coding_Intron_2	0	+
chr12	79241156	79241308	m6AIP_abcam_peak_1868|ENSMUST00000021547.7|Zfyve26|ENSMUSG00000066440.5|protein_coding_Intron_35	0	-
chr12	79489726	79489834	m6AIP_abcam_peak_1871|ENSMUST00000218039.2|Rad51b|ENSMUSG00000059060.15|protein_coding_Intron_7	0	+
chr12	79572481	79572654	m6AIP_abcam_peak_1872|ENSMUST00000218039.2|Rad51b|ENSMUSG00000059060.15|protein_coding_Intron_7	0	+
chr12	79329576	79329751	m6AIP_abcam_peak_1873|ENSMUST00000218039.2|Rad51b|ENSMUSG00000059060.15|protein_coding_Intron_7	0	+
chr12	79417853	79418103	m6AIP_SySy_peak_1558|ENSMUST00000218039.2|Rad51b|ENSMUSG00000059060.15|protein_coding_Intron_7	0	+
chr12	79357092	79357196	m6AIP_abcam_peak_1875|ENSMUST00000218039.2|Rad51b|ENSMUSG00000059060.15|protein_coding_Intron_7	0	+
chr12	79485468	79485594	m6AIP_abcam_peak_1876|ENSMUST00000218039.2|Rad51b|ENSMUSG00000059060.15|protein_coding_Intron_7	0	+
chr12	79587632	79587882	m6AIP_abcam_peak_1877|ENSMUST00000218039.2|Rad51b|ENSMUSG00000059060.15|protein_coding_Intron_7	0	+
chr12	79593260	79593392	m6AIP_abcam_peak_1878|ENSMUST00000218039.2|Rad51b|ENSMUSG00000059060.15|protein_coding_Intron_7	0	+
chr12	79706567	79706817	m6AIP_SySy_peak_1559|ENSMUST00000218039.2|Rad51b|ENSMUSG00000059060.15|protein_coding_Intron_8	0	+
chr12	80238397	80238575	m6AIP_SySy_peak_1562|ENSMUST00000021554.15|Actn1|ENSMUSG00000015143.15|protein_coding_Intron_1	0	-
chr12	80722119	80722219	m6AIP_abcam_peak_1883|ENSMUST00000140770.1|Plekhd1|ENSMUSG00000066438.6|protein_coding_Intron_12	0	+
chr12	80839499	80839600	m6AIP_abcam_peak_1884|ENSMUST00000220238.1|Susd6|ENSMUSG00000021133.9|protein_coding_Intron_2	0	+
chr12	80945729	80945805	m6AIP_SySy_peak_1565|ENSMUST00000110351.7|Srsf5|ENSMUSG00000021134.17|protein_coding_Intron_1	0	+
chr12	81489111	81489216	m6AIP_abcam_peak_1889|ENSMUST00000166664.1|Gm20498|ENSMUSG00000021139.17|protein_coding_Intron_3	0	-
chr12	82179140	82179314	m6AIP_abcam_peak_1894|ENSMUST00000166429.8|Sipa1l1|ENSMUSG00000042700.16|protein_coding_Intron_1	0	+
chr12	82227579	82227702	m6AIP_abcam_peak_1895|ENSMUST00000166429.8|Sipa1l1|ENSMUSG00000042700.16|protein_coding_Intron_1	0	+
chr12	82284367	82284482	m6AIP_abcam_peak_1896|ENSMUST00000166429.8|Sipa1l1|ENSMUSG00000042700.16|protein_coding_Intron_2	0	+
chr12	83564294	83564412	m6AIP_abcam_peak_1900|ENSMUST00000221919.1|Zfyve1|ENSMUSG00000042628.8|protein_coding_Intron_5	0	-
chr12	84191973	84192098	m6AIP_SySy_peak_1590a|ENSMUST00000110294.1|Elmsan1|ENSMUSG00000042507.15|protein_coding_Intron_1	0	-
chr12	84192023	84192148	m6AIP_SySy_peak_1590b|ENSMUST00000110294.1|Elmsan1|ENSMUSG00000042507.15|protein_coding_Intron_1	0	-
chr12	84324523	84324677	m6AIP_abcam_peak_1912|ENSMUST00000045931.11|Zfp410|ENSMUSG00000042472.11|protein_coding_Intron_3	0	+
chr12	84367413	84367516	m6AIP_abcam_peak_1913|ENSMUST00000110276.7|Coq6|ENSMUSG00000021235.13|protein_coding_Intron_3	0	+
chr12	84415913	84416163	m6AIP_abcam_peak_1914|ENSMUST00000081828.12|Bbof1|ENSMUSG00000057265.13|protein_coding_Intron_4	0	+
chr12	84414817	84414943	m6AIP_SySy_peak_1592a|ENSMUST00000081828.12|Bbof1|ENSMUSG00000057265.13|protein_coding_Intron_4	0	+
chr12	84416872	84416981	m6AIP_SySy_peak_1592b|ENSMUST00000081828.12|Bbof1|ENSMUSG00000057265.13|protein_coding_Intron_4	0	+
chr12	84453146	84453396	m6AIP_abcam_peak_1915|ENSMUST00000137170.2|Lin52|ENSMUSG00000085793.2|protein_coding_Intron_1	0	+
chr12	85052196	85052349	m6AIP_SySy_peak_1598|ENSMUST00000021670.14|Ylpm1|ENSMUSG00000021244.15|protein_coding_Intron_16	0	+
chr12	86479471	86479580	m6AIP_abcam_peak_1926|ENSMUST00000110204.8|Esrrb|ENSMUSG00000021255.17|protein_coding_Intron_2	0	+
chr12	86477675	86477853	m6AIP_abcam_peak_1927|ENSMUST00000110204.8|Esrrb|ENSMUSG00000021255.17|protein_coding_Intron_2	0	+
chr12	87286096	87286256	m6AIP_SySy_peak_1619|ENSMUST00000125733.7|Ism2|ENSMUSG00000050671.12|protein_coding_Intron_2	0	-
chr12	91211105	91211264	m6AIP_abcam_peak_1934|ENSMUST00000141429.7|Cep128|ENSMUSG00000061533.16|protein_coding_Intron_20	0	-
chr12	91664836	91665019	m6AIP_SySy_peak_1623|ENSMUST00000164713.7|Ston2|ENSMUSG00000020961.15|protein_coding_Intron_3	0	-
chr12	91820804	91820910	m6AIP_abcam_peak_1940|ENSMUST00000021347.11|Sel1l|ENSMUSG00000020964.14|protein_coding_Intron_11	0	-
chr12	98812063	98812145	m6AIP_SySy_peak_1627a|ENSMUST00000223282.1|Eml5|ENSMUSG00000051166.10|protein_coding_Intron_31	0	-
chr12	98812536	98812668	m6AIP_SySy_peak_1627b|ENSMUST00000223282.1|Eml5|ENSMUSG00000051166.10|protein_coding_Intron_31	0	-
chr12	98812497	98812595	m6AIP_SySy_peak_1627c|ENSMUST00000223282.1|Eml5|ENSMUSG00000051166.10|protein_coding_Intron_31	0	-
chr12	98897728	98897842	m6AIP_abcam_peak_1945|ENSMUST00000223282.1|Eml5|ENSMUSG00000051166.10|protein_coding_Intron_1	0	-
chr12	99262334	99262469	m6AIP_abcam_peak_1946|ENSMUST00000046859.11|Foxn3|ENSMUSG00000033713.12|protein_coding_Intron_4	0	-
chr12	99246597	99246712	m6AIP_abcam_peak_1947|ENSMUST00000046859.11|Foxn3|ENSMUSG00000033713.12|protein_coding_Intron_4	0	-
chr12	99297550	99297669	m6AIP_abcam_peak_1948|ENSMUST00000046859.11|Foxn3|ENSMUSG00000033713.12|protein_coding_Intron_3	0	-
chr12	99364170	99364345	m6AIP_abcam_peak_1949|ENSMUST00000046859.11|Foxn3|ENSMUSG00000033713.12|protein_coding_Intron_2	0	-
chr12	100924679	100924790	m6AIP_abcam_peak_1956|ENSMUST00000085096.9|Ccdc88c|ENSMUSG00000021182.16|protein_coding_Intron_25	0	-
chr12	101887039	101887196	m6AIP_abcam_peak_1961|ENSMUST00000021605.13|Trip11|ENSMUSG00000021188.14|protein_coding_Intron_9	0	-
chr12	101923939	101924146	m6AIP_SySy_peak_1642|ENSMUST00000021606.11|Atxn3|ENSMUSG00000021189.11|protein_coding_Intron_10	0	-
chr12	102664275	102664422	m6AIP_abcam_peak_1965|ENSMUST00000046518.11|Itpk1|ENSMUSG00000057963.9|protein_coding_Intron_2	0	-
chr12	102639585	102639702	m6AIP_abcam_peak_1966|ENSMUST00000046518.11|Itpk1|ENSMUSG00000057963.9|protein_coding_Intron_2	0	-
chr12	102708411	102708475	m6AIP_abcam_peak_1967a|ENSMUST00000178129.1|Gm28373|ENSMUSG00000096751.3|lncRNA_Intron_2	0	-
chr12	102685165	102685229	m6AIP_abcam_peak_1967a|ENSMUST00000046518.11|Itpk1|ENSMUSG00000057963.9|protein_coding_Intron_1	0	-
chr12	102685305	102685371	m6AIP_abcam_peak_1967b|ENSMUST00000178129.1|Gm28373|ENSMUSG00000096751.3|lncRNA_Intron_2	0	-
chr12	102698005	102698071	m6AIP_abcam_peak_1967b|ENSMUST00000046518.11|Itpk1|ENSMUSG00000057963.9|protein_coding_Intron_1	0	-
chr12	102747973	102748184	m6AIP_SySy_peak_1646|ENSMUST00000179306.1|Gm28051|ENSMUSG00000098530.1|protein_coding_Intron_1	0	-
chr12	102736596	102736846	m6AIP_SySy_peak_1647|ENSMUST00000179306.1|Gm28051|ENSMUSG00000098530.1|protein_coding_Intron_1	0	-
chr12	102754977	102755171	m6AIP_abcam_peak_1968|ENSMUST00000179306.1|Gm28051|ENSMUSG00000098530.1|protein_coding_Intron_1	0	-
chr12	102746415	102746609	m6AIP_abcam_peak_1968|ENSMUST00000174651.1|Gm20604|ENSMUSG00000041716.7|protein_coding_Intron_1	0	-
chr12	102723476	102723726	m6AIP_SySy_peak_1649|ENSMUST00000179306.1|Gm28051|ENSMUSG00000098530.1|protein_coding_Intron_1	0	-
chr12	102743754	102744004	m6AIP_SySy_peak_1649|ENSMUST00000174651.1|Gm20604|ENSMUSG00000041716.7|protein_coding_Intron_1	0	-
chr12	102754368	102754471	m6AIP_abcam_peak_1970|ENSMUST00000173969.1|Gon7|ENSMUSG00000091931.5|protein_coding_Intron_1	0	-
chr12	102752471	102752574	m6AIP_abcam_peak_1970|ENSMUST00000179306.1|Gm28051|ENSMUSG00000098530.1|protein_coding_Intron_1	0	-
chr12	102754504	102754607	m6AIP_abcam_peak_1970|ENSMUST00000174651.1|Gm20604|ENSMUSG00000041716.7|protein_coding_Intron_1	0	-
chr12	102861325	102861427	m6AIP_abcam_peak_1972|ENSMUST00000223554.1|Btbd7|ENSMUSG00000041702.7|protein_coding_Intron_1	0	-
chr12	104778728	104778870	m6AIP_SySy_peak_1658|ENSMUST00000109937.8|Clmn|ENSMUSG00000021097.15|protein_coding_Intron_9	0	-
chr12	105833758	105833878	m6AIP_abcam_peak_1981|ENSMUST00000109901.8|Papola|ENSMUSG00000021111.15|protein_coding_Intron_20	0	+
chr12	108166683	108166924	m6AIP_abcam_peak_1985|ENSMUST00000071095.13|Setd3|ENSMUSG00000056770.15|protein_coding_Intron_1	0	-
chr12	108197195	108197274	m6AIP_abcam_peak_1986a|ENSMUST00000221167.1|Ccnk|ENSMUSG00000021258.10|protein_coding_Intron_10	0	+
chr12	108198348	108198476	m6AIP_abcam_peak_1986b|ENSMUST00000221167.1|Ccnk|ENSMUSG00000021258.10|protein_coding_Intron_10	0	+
chr12	108805984	108806086	m6AIP_abcam_peak_1987|ENSMUST00000021692.8|Yy1|ENSMUSG00000021264.12|protein_coding_Intron_1	0	+
chr12	108811244	108811423	m6AIP_abcam_peak_1988|ENSMUST00000021692.8|Yy1|ENSMUSG00000021264.12|protein_coding_Intron_2	0	+
chr12	108870545	108870749	m6AIP_SySy_peak_1670|ENSMUST00000161154.1|Wars|ENSMUSG00000021266.16|protein_coding_Intron_6	0	-
chr12	108949009	108949207	m6AIP_abcam_peak_1991|ENSMUST00000047115.8|Wdr25|ENSMUSG00000040877.16|protein_coding_Intron_3	0	+
chr12	108977106	108977220	m6AIP_abcam_peak_1992|ENSMUST00000047115.8|Wdr25|ENSMUSG00000040877.16|protein_coding_Intron_3	0	+
chr12	110517470	110517590	m6AIP_abcam_peak_1999|ENSMUST00000084985.10|Ppp2r5c|ENSMUSG00000017843.14|protein_coding_Intron_1	0	+
chr12	110791130	110791230	m6AIP_abcam_peak_2001|ENSMUST00000095410.7|Wdr20|ENSMUSG00000037957.14|protein_coding_Intron_2	0	+
chr12	111470359	111470542	m6AIP_SySy_peak_1692a|ENSMUST00000221429.1|Gm40578|ENSMUSG00000113029.1|lncRNA_Intron_2	0	-
chr12	111486817	111486950	m6AIP_SySy_peak_1692b|ENSMUST00000221429.1|Gm40578|ENSMUSG00000113029.1|lncRNA_Intron_2	0	-
chr12	111791177	111791298	m6AIP_abcam_peak_2014a|ENSMUST00000239017.1|Klc1|ENSMUSG00000021288.19|protein_coding_Intron_13	0	+
chr12	111792897	111793032	m6AIP_abcam_peak_2014b|ENSMUST00000239017.1|Klc1|ENSMUSG00000021288.19|protein_coding_Intron_13	0	+
chr12	111796522	111796724	m6AIP_abcam_peak_2015|ENSMUST00000239017.1|Klc1|ENSMUSG00000021288.19|protein_coding_Intron_14	0	+
chr12	112614075	112614303	m6AIP_SySy_peak_1701|ENSMUST00000101029.3|Inf2|ENSMUSG00000037679.9|protein_coding_Intron_22	0	+
chr12	112613753	112613993	m6AIP_SySy_peak_1702|ENSMUST00000101029.3|Inf2|ENSMUSG00000037679.9|protein_coding_Intron_22	0	+
chr12	112741089	112741245	m6AIP_abcam_peak_2023|ENSMUST00000101018.10|Cep170b|ENSMUSG00000072825.11|protein_coding_Intron_13	0	+
chr12	112801589	112801755	m6AIP_abcam_peak_2029a|ENSMUST00000124526.1|Ahnak2|ENSMUSG00000072812.4|protein_coding_Intron_1	0	-
chr12	112791741	112791985	m6AIP_abcam_peak_2029b|ENSMUST00000124526.1|Ahnak2|ENSMUSG00000072812.4|protein_coding_Intron_1	0	-
chr12	112792776	112792944	m6AIP_abcam_peak_2029c|ENSMUST00000124526.1|Ahnak2|ENSMUSG00000072812.4|protein_coding_Intron_1	0	-
chr12	112822988	112823090	m6AIP_abcam_peak_2031|ENSMUST00000062092.6|Cdca4|ENSMUSG00000047832.9|protein_coding_Intron_1	0	-
chr12	112918874	112919007	m6AIP_abcam_peak_2032a|ENSMUST00000075827.4|Jag2|ENSMUSG00000002799.6|protein_coding_Intron_5	0	-
chr12	112919377	112919531	m6AIP_abcam_peak_2032b|ENSMUST00000075827.4|Jag2|ENSMUSG00000002799.6|protein_coding_Intron_5	0	-
chr12	112979006	112979120	m6AIP_SySy_peak_1720a|ENSMUST00000011302.8|Brf1|ENSMUSG00000011158.8|protein_coding_Intron_5	0	-
chr12	112976838	112977027	m6AIP_SySy_peak_1720b|ENSMUST00000011302.8|Brf1|ENSMUSG00000011158.8|protein_coding_Intron_5	0	-
chr12	112978479	112978729	m6AIP_SySy_peak_1721a|ENSMUST00000011302.8|Brf1|ENSMUSG00000011158.8|protein_coding_Intron_5	0	-
chr13	3896225	3896343	m6AIP_SySy_peak_1736|ENSMUST00000091853.11|Net1|ENSMUSG00000021215.15|protein_coding_Intron_3	0	-
chr13	3894773	3894945	m6AIP_SySy_peak_1737|ENSMUST00000091853.11|Net1|ENSMUSG00000021215.15|protein_coding_Intron_3	0	-
chr13	3917144	3917291	m6AIP_SySy_peak_1738|ENSMUST00000091853.11|Net1|ENSMUSG00000021215.15|protein_coding_Intron_1	0	-
chr13	6601912	6602159	m6AIP_abcam_peak_2051|ENSMUST00000138703.7|Pfkp|ENSMUSG00000021196.14|protein_coding_Intron_13	0	-
chr13	6603872	6604044	m6AIP_SySy_peak_1740|ENSMUST00000138703.7|Pfkp|ENSMUSG00000021196.14|protein_coding_Intron_10	0	-
chr13	6643454	6643629	m6AIP_abcam_peak_2052a|ENSMUST00000138703.7|Pfkp|ENSMUSG00000021196.14|protein_coding_Intron_1	0	-
chr13	6642672	6642795	m6AIP_abcam_peak_2052b|ENSMUST00000138703.7|Pfkp|ENSMUSG00000021196.14|protein_coding_Intron_1	0	-
chr13	6638964	6639070	m6AIP_abcam_peak_2053|ENSMUST00000138703.7|Pfkp|ENSMUSG00000021196.14|protein_coding_Intron_1	0	-
chr13	8848992	8849092	m6AIP_SySy_peak_1741|ENSMUST00000054251.12|Wdr37|ENSMUSG00000021147.17|protein_coding_Intron_6	0	-
chr13	9156899	9157082	m6AIP_abcam_peak_2056|ENSMUST00000188211.7|Larp4b|ENSMUSG00000033499.14|protein_coding_Intron_11	0	+
chr13	9356927	9357095	m6AIP_abcam_peak_2059|ENSMUST00000166299.1|Dip2c|ENSMUSG00000048264.16|protein_coding_Intron_1	0	+
chr13	9337504	9337630	m6AIP_abcam_peak_2060|ENSMUST00000166299.1|Dip2c|ENSMUSG00000048264.16|protein_coding_Intron_1	0	+
chr13	9320024	9320121	m6AIP_abcam_peak_2061a|ENSMUST00000166299.1|Dip2c|ENSMUSG00000048264.16|protein_coding_Intron_1	0	+
chr13	9368498	9368617	m6AIP_abcam_peak_2061b|ENSMUST00000166299.1|Dip2c|ENSMUSG00000048264.16|protein_coding_Intron_1	0	+
chr13	9472999	9473146	m6AIP_abcam_peak_2062|ENSMUST00000166299.1|Dip2c|ENSMUSG00000048264.16|protein_coding_Intron_1	0	+
chr13	12014968	12015091	m6AIP_abcam_peak_2068|ENSMUST00000021750.14|Ryr2|ENSMUSG00000021313.16|protein_coding_Intron_1	0	-
chr13	14083237	14083429	m6AIP_abcam_peak_2073|ENSMUST00000110534.7|Arid4b|ENSMUSG00000039219.18|protein_coding_Intron_2	0	+
chr13	17777084	17777246	m6AIP_abcam_peak_2085|ENSMUST00000042365.8|Cdk13|ENSMUSG00000041297.8|protein_coding_Intron_1	0	-
chr13	17786921	17787024	m6AIP_abcam_peak_2086|ENSMUST00000042365.8|Cdk13|ENSMUSG00000041297.8|protein_coding_Intron_1	0	-
chr13	17795100	17795309	m6AIP_abcam_peak_2087|ENSMUST00000042365.8|Cdk13|ENSMUSG00000041297.8|protein_coding_Intron_1	0	-
chr13	17792638	17792739	m6AIP_abcam_peak_2088|ENSMUST00000042365.8|Cdk13|ENSMUSG00000041297.8|protein_coding_Intron_1	0	-
chr13	17802311	17802431	m6AIP_abcam_peak_2089|ENSMUST00000042365.8|Cdk13|ENSMUSG00000041297.8|protein_coding_Intron_1	0	-
chr13	17915906	17916037	m6AIP_abcam_peak_2090|ENSMUST00000009003.8|Rala|ENSMUSG00000008859.8|protein_coding_Intron_1	0	-
chr13	18850655	18850808	m6AIP_abcam_peak_2091|ENSMUST00000072961.5|Vps41|ENSMUSG00000041236.8|protein_coding_Intron_22	0	+
chr13	20190314	20190440	m6AIP_abcam_peak_2092|ENSMUST00000072519.6|Elmo1|ENSMUSG00000041112.17|protein_coding_Intron_2	0	+
chr13	20438664	20438788	m6AIP_abcam_peak_2093|ENSMUST00000072519.6|Elmo1|ENSMUSG00000041112.17|protein_coding_Intron_15	0	+
chr13	20494640	20494853	m6AIP_abcam_peak_2094|ENSMUST00000072519.6|Elmo1|ENSMUSG00000041112.17|protein_coding_Intron_16	0	+
chr13	20538276	20538406	m6AIP_abcam_peak_2095|ENSMUST00000072519.6|Elmo1|ENSMUSG00000041112.17|protein_coding_Intron_16	0	+
chr13	21181023	21181130	m6AIP_SySy_peak_1762a|ENSMUST00000222544.1|Trim27|ENSMUSG00000021326.13|protein_coding_Intron_2	0	+
chr13	21181538	21181739	m6AIP_SySy_peak_1762b|ENSMUST00000222544.1|Trim27|ENSMUSG00000021326.13|protein_coding_Intron_2	0	+
chr13	21186669	21186768	m6AIP_abcam_peak_2097a|ENSMUST00000222544.1|Trim27|ENSMUSG00000021326.13|protein_coding_Intron_4	0	+
chr13	21187128	21187231	m6AIP_abcam_peak_2097b|ENSMUST00000222544.1|Trim27|ENSMUSG00000021326.13|protein_coding_Intron_4	0	+
chr13	21189614	21189774	m6AIP_abcam_peak_2098|ENSMUST00000222544.1|Trim27|ENSMUSG00000021326.13|protein_coding_Intron_5	0	+
chr13	21395513	21395661	m6AIP_abcam_peak_2101|ENSMUST00000116434.10|Zkscan3|ENSMUSG00000021327.19|protein_coding_Intron_2	0	-
chr13	23596530	23596638	m6AIP_SySy_peak_1786|ENSMUST00000051091.4|H2bc6|ENSMUSG00000047246.7|protein_coding_Intron_1	0	-
chr13	29674062	29674226	m6AIP_abcam_peak_2115|ENSMUST00000006353.13|Cdkal1|ENSMUSG00000006191.17|protein_coding_Intron_8	0	-
chr13	29947081	29947181	m6AIP_abcam_peak_2117|ENSMUST00000102948.10|E2f3|ENSMUSG00000016477.18|protein_coding_Intron_1	0	-
chr13	29939998	29940171	m6AIP_abcam_peak_2118|ENSMUST00000102948.10|E2f3|ENSMUSG00000016477.18|protein_coding_Intron_1	0	-
chr13	29978346	29978530	m6AIP_abcam_peak_2119|ENSMUST00000102948.10|E2f3|ENSMUSG00000016477.18|protein_coding_Intron_1	0	-
chr13	30850293	30850406	m6AIP_abcam_peak_2120|ENSMUST00000102946.7|Exoc2|ENSMUSG00000021357.14|protein_coding_Intron_24	0	-
chr13	33904544	33904648	m6AIP_abcam_peak_2123|ENSMUST00000172184.1|Serpinb6c|ENSMUSG00000052180.15|protein_coding_Intron_1	0	-
chr13	35805320	35805436	m6AIP_abcam_peak_2129|ENSMUST00000075220.13|Cdyl|ENSMUSG00000059288.14|protein_coding_Intron_4	0	+
chr13	35867114	35867306	m6AIP_abcam_peak_2131|ENSMUST00000075220.13|Cdyl|ENSMUSG00000059288.14|protein_coding_Intron_8	0	+
chr13	36079963	36080127	m6AIP_abcam_peak_2132|ENSMUST00000053265.7|Lyrm4|ENSMUSG00000046573.7|protein_coding_Intron_2	0	-
chr13	36107136	36107300	m6AIP_abcam_peak_2132|ENSMUST00000223888.1|Gm48765|ENSMUSG00000114407.1|lncRNA_Intron_1	0	-
chr13	36028555	36028727	m6AIP_abcam_peak_2133|ENSMUST00000053265.7|Lyrm4|ENSMUSG00000046573.7|protein_coding_Intron_2	0	-
chr13	36068068	36068240	m6AIP_abcam_peak_2133|ENSMUST00000223888.1|Gm48765|ENSMUSG00000114407.1|lncRNA_Intron_1	0	-
chr13	36014310	36014491	m6AIP_abcam_peak_2134|ENSMUST00000053265.7|Lyrm4|ENSMUSG00000046573.7|protein_coding_Intron_2	0	-
chr13	36017337	36017518	m6AIP_abcam_peak_2134|ENSMUST00000223888.1|Gm48765|ENSMUSG00000114407.1|lncRNA_Intron_1	0	-
chr13	36185281	36185435	m6AIP_abcam_peak_2135|ENSMUST00000224916.1|Fars2|ENSMUSG00000021420.13|protein_coding_Intron_1	0	+
chr13	36404128	36404242	m6AIP_abcam_peak_2137|ENSMUST00000224916.1|Fars2|ENSMUSG00000021420.13|protein_coding_Intron_5	0	+
chr13	40879980	40880169	m6AIP_abcam_peak_2147|ENSMUST00000110191.9|Gcnt2|ENSMUSG00000021360.16|protein_coding_Intron_1	0	+
chr13	40939535	40939694	m6AIP_SySy_peak_1816|ENSMUST00000110191.9|Gcnt2|ENSMUSG00000021360.16|protein_coding_Intron_1	0	+
chr13	40944827	40945019	m6AIP_abcam_peak_2148|ENSMUST00000110191.9|Gcnt2|ENSMUSG00000021360.16|protein_coding_Intron_1	0	+
chr13	40881750	40881931	m6AIP_abcam_peak_2149|ENSMUST00000110191.9|Gcnt2|ENSMUSG00000021360.16|protein_coding_Intron_1	0	+
chr13	40907785	40907918	m6AIP_abcam_peak_2150|ENSMUST00000110191.9|Gcnt2|ENSMUSG00000021360.16|protein_coding_Intron_1	0	+
chr13	40877389	40877639	m6AIP_abcam_peak_2151|ENSMUST00000110191.9|Gcnt2|ENSMUSG00000021360.16|protein_coding_Intron_1	0	+
chr13	40933500	40933648	m6AIP_abcam_peak_2152|ENSMUST00000110191.9|Gcnt2|ENSMUSG00000021360.16|protein_coding_Intron_1	0	+
chr13	40876312	40876467	m6AIP_SySy_peak_1817|ENSMUST00000110191.9|Gcnt2|ENSMUSG00000021360.16|protein_coding_Intron_1	0	+
chr13	40949117	40949279	m6AIP_SySy_peak_1818a|ENSMUST00000110191.9|Gcnt2|ENSMUSG00000021360.16|protein_coding_Intron_1	0	+
chr13	40938948	40939057	m6AIP_SySy_peak_1818b|ENSMUST00000110191.9|Gcnt2|ENSMUSG00000021360.16|protein_coding_Intron_1	0	+
chr13	40892761	40892867	m6AIP_SySy_peak_1819|ENSMUST00000110191.9|Gcnt2|ENSMUSG00000021360.16|protein_coding_Intron_1	0	+
chr13	40957226	40957339	m6AIP_abcam_peak_2154|ENSMUST00000110191.9|Gcnt2|ENSMUSG00000021360.16|protein_coding_Intron_2	0	+
chr13	43479823	43479961	m6AIP_abcam_peak_2160|ENSMUST00000144326.3|Ranbp9|ENSMUSG00000038546.9|protein_coding_Intron_1	0	-
chr13	44737984	44738070	m6AIP_abcam_peak_2161a|ENSMUST00000173246.7|Jarid2|ENSMUSG00000038518.15|protein_coding_Intron_1	0	+
chr13	44734178	44734196	m6AIP_abcam_peak_2161b|ENSMUST00000173246.7|Jarid2|ENSMUSG00000038518.15|protein_coding_Intron_1	0	+
chr13	44809633	44809727	m6AIP_abcam_peak_2161c|ENSMUST00000173246.7|Jarid2|ENSMUSG00000038518.15|protein_coding_Intron_1	0	+
chr13	46714392	46714528	m6AIP_abcam_peak_2166|ENSMUST00000021803.9|Nup153|ENSMUSG00000021374.10|protein_coding_Intron_2	0	-
chr13	47103514	47103584	m6AIP_abcam_peak_2168|ENSMUST00000021807.12|Dek|ENSMUSG00000021377.15|protein_coding_Intron_2	0	-
chr13	49472501	49472622	m6AIP_abcam_peak_2173|ENSMUST00000021818.8|Cenpp|ENSMUSG00000021391.10|protein_coding_Intron_5	0	-
chr13	49538010	49538121	m6AIP_abcam_peak_2174|ENSMUST00000021818.8|Cenpp|ENSMUSG00000021391.10|protein_coding_Intron_5	0	-
chr13	49552886	49552987	m6AIP_abcam_peak_2175|ENSMUST00000021818.8|Cenpp|ENSMUSG00000021391.10|protein_coding_Intron_5	0	-
chr13	49473526	49473626	m6AIP_abcam_peak_2176|ENSMUST00000021818.8|Cenpp|ENSMUSG00000021391.10|protein_coding_Intron_5	0	-
chr13	49513008	49513111	m6AIP_abcam_peak_2177a|ENSMUST00000021818.8|Cenpp|ENSMUSG00000021391.10|protein_coding_Intron_5	0	-
chr13	49532804	49532894	m6AIP_abcam_peak_2177b|ENSMUST00000021818.8|Cenpp|ENSMUSG00000021391.10|protein_coding_Intron_5	0	-
chr13	49597637	49597798	m6AIP_abcam_peak_2178|ENSMUST00000021818.8|Cenpp|ENSMUSG00000021391.10|protein_coding_Intron_5	0	-
chr13	51136169	51136269	m6AIP_abcam_peak_2180|ENSMUST00000095797.5|Spin1|ENSMUSG00000021395.11|protein_coding_Intron_3	0	+
chr13	51665932	51666083	m6AIP_SySy_peak_1846a|ENSMUST00000040117.14|Secisbp2|ENSMUSG00000035139.14|protein_coding_Intron_7	0	+
chr13	51666466	51666645	m6AIP_SySy_peak_1846b|ENSMUST00000040117.14|Secisbp2|ENSMUSG00000035139.14|protein_coding_Intron_7	0	+
chr13	52626636	52626744	m6AIP_abcam_peak_2185|ENSMUST00000120135.7|Syk|ENSMUSG00000021457.14|protein_coding_Intron_7	0	+
chr13	53273290	53273473	m6AIP_abcam_peak_2193|ENSMUST00000021918.8|Ror2|ENSMUSG00000021464.14|protein_coding_Intron_1	0	-
chr13	53226084	53226188	m6AIP_abcam_peak_2194|ENSMUST00000021918.8|Ror2|ENSMUSG00000021464.14|protein_coding_Intron_1	0	-
chr13	54094890	54095010	m6AIP_abcam_peak_2196|ENSMUST00000021930.9|Sfxn1|ENSMUSG00000021474.9|protein_coding_Intron_7	0	+
chr13	54597314	54597424	m6AIP_abcam_peak_2203|ENSMUST00000049575.7|Cltb|ENSMUSG00000047547.14|protein_coding_Intron_4	0	-
chr13	54598156	54598233	m6AIP_abcam_peak_2204|ENSMUST00000049575.7|Cltb|ENSMUSG00000047547.14|protein_coding_Intron_4	0	-
chr13	55661625	55661795	m6AIP_abcam_peak_2218|ENSMUST00000172272.7|Ddx46|ENSMUSG00000021500.17|protein_coding_Intron_13	0	+
chr13	59481944	59482075	m6AIP_SySy_peak_1880|ENSMUST00000022040.13|Agtpbp1|ENSMUSG00000021557.15|protein_coding_Intron_18	0	-
chr13	59590819	59591063	m6AIP_abcam_peak_2220|ENSMUST00000022038.14|Naa35|ENSMUSG00000021555.15|protein_coding_Intron_2	0	+
chr13	59648549	59648670	m6AIP_abcam_peak_2221|ENSMUST00000022039.6|Golm1|ENSMUSG00000021556.12|protein_coding_Intron_5	0	-
chr13	59709491	59709562	m6AIP_abcam_peak_2225a|ENSMUST00000224982.1|Spata31d1a|ENSMUSG00000050876.9|protein_coding_Intron_1	0	-
chr13	59709275	59709358	m6AIP_abcam_peak_2225b|ENSMUST00000224982.1|Spata31d1a|ENSMUSG00000050876.9|protein_coding_Intron_1	0	-
chr13	62153443	62153693	m6AIP_abcam_peak_2235|ENSMUST00000099449.3|Zfp808|ENSMUSG00000074867.4|protein_coding_Intron_1	0	+
chr13	62148182	62148322	m6AIP_abcam_peak_2236|ENSMUST00000099449.3|Zfp808|ENSMUSG00000074867.4|protein_coding_Intron_1	0	+
chr13	62142926	62143033	m6AIP_SySy_peak_1888|ENSMUST00000099449.3|Zfp808|ENSMUSG00000074867.4|protein_coding_Intron_1	0	+
chr13	62379200	62379450	m6AIP_abcam_peak_2242|ENSMUST00000187656.6|Gm3604|ENSMUSG00000094942.7|protein_coding_Intron_1	0	-
chr13	62463018	62463268	m6AIP_abcam_peak_2246|ENSMUST00000221747.1|Gm49359|ENSMUSG00000113450.1|protein_coding_Intron_1	0	-
chr13	62487645	62487895	m6AIP_abcam_peak_2246|ENSMUST00000076195.6|Zfp935|ENSMUSG00000055228.8|protein_coding_Intron_1	0	-
chr13	62550684	62550934	m6AIP_abcam_peak_2247|ENSMUST00000076195.6|Zfp935|ENSMUSG00000055228.8|protein_coding_Intron_1	0	-
chr13	62550214	62550464	m6AIP_abcam_peak_2247|ENSMUST00000101547.11|Zfp934|ENSMUSG00000074865.11|protein_coding_Intron_1	0	-
chr13	62494398	62494589	m6AIP_SySy_peak_1895|ENSMUST00000076195.6|Zfp935|ENSMUSG00000055228.8|protein_coding_Intron_1	0	-
chr13	62525067	62525258	m6AIP_SySy_peak_1895|ENSMUST00000101547.11|Zfp934|ENSMUSG00000074865.11|protein_coding_Intron_1	0	-
chr13	62460075	62460325	m6AIP_SySy_peak_1896|ENSMUST00000076195.6|Zfp935|ENSMUSG00000055228.8|protein_coding_Intron_1	0	-
chr13	62541662	62541912	m6AIP_SySy_peak_1896|ENSMUST00000101547.11|Zfp934|ENSMUSG00000074865.11|protein_coding_Intron_1	0	-
chr13	62525868	62526118	m6AIP_SySy_peak_1897|ENSMUST00000076195.6|Zfp935|ENSMUSG00000055228.8|protein_coding_Intron_1	0	-
chr13	62554066	62554316	m6AIP_SySy_peak_1897|ENSMUST00000101547.11|Zfp934|ENSMUSG00000074865.11|protein_coding_Intron_1	0	-
chr13	63257259	63257392	m6AIP_SySy_peak_1901a|ENSMUST00000091560.10|Aopep|ENSMUSG00000021458.17|protein_coding_Intron_12	0	+
chr13	63274855	63274995	m6AIP_SySy_peak_1901b|ENSMUST00000091560.10|Aopep|ENSMUSG00000021458.17|protein_coding_Intron_12	0	+
chr13	63249237	63249450	m6AIP_SySy_peak_1902|ENSMUST00000091560.10|Aopep|ENSMUSG00000021458.17|protein_coding_Intron_12	0	+
chr13	63292811	63292972	m6AIP_abcam_peak_2254|ENSMUST00000091560.10|Aopep|ENSMUSG00000021458.17|protein_coding_Intron_13	0	+
chr13	63864494	63864587	m6AIP_abcam_peak_2259a|ENSMUST00000238465.1|Ercc6l2|ENSMUSG00000021470.19|protein_coding_Intron_12	0	+
chr13	63863482	63863601	m6AIP_abcam_peak_2259b|ENSMUST00000238465.1|Ercc6l2|ENSMUSG00000021470.19|protein_coding_Intron_12	0	+
chr13	64198773	64199023	m6AIP_SySy_peak_1912|ENSMUST00000221634.1|Cdc14b|ENSMUSG00000033102.15|protein_coding_Intron_13	0	-
chr13	64205343	64205468	m6AIP_abcam_peak_2263|ENSMUST00000221634.1|Cdc14b|ENSMUSG00000033102.15|protein_coding_Intron_12	0	-
chr13	64213326	64213456	m6AIP_abcam_peak_2264|ENSMUST00000221634.1|Cdc14b|ENSMUSG00000033102.15|protein_coding_Intron_9	0	-
chr13	65339978	65340143	m6AIP_abcam_peak_2268|ENSMUST00000220595.1|Gm7762|ENSMUSG00000113406.1|lncRNA_Intron_3	0	-
chr13	66921611	66921741	m6AIP_abcam_peak_2272|ENSMUST00000021991.10|Mterf3|ENSMUSG00000021519.11|protein_coding_Intron_4	0	-
chr13	67332776	67332901	m6AIP_SySy_peak_1924a|ENSMUST00000044819.6|Gm28044|ENSMUSG00000098781.1|protein_coding_Intron_3	0	-
chr13	67332209	67332356	m6AIP_SySy_peak_1924b|ENSMUST00000044819.6|Gm28044|ENSMUSG00000098781.1|protein_coding_Intron_3	0	-
chr13	67343048	67343163	m6AIP_SySy_peak_1924c|ENSMUST00000044819.6|Gm28044|ENSMUSG00000098781.1|protein_coding_Intron_3	0	-
chr13	67414943	67415055	m6AIP_abcam_peak_2276|ENSMUST00000056470.9|Zfp459|ENSMUSG00000055560.8|protein_coding_Intron_1	0	-
chr13	67513079	67513190	m6AIP_SySy_peak_1927|ENSMUST00000167914.1|Gm26965|ENSMUSG00000097565.1|protein_coding_Intron_3	0	-
chr13	67599014	67599173	m6AIP_SySy_peak_1930a|ENSMUST00000224814.1|Gm49345|ENSMUSG00000114923.1|protein_coding_Intron_1	0	-
chr13	67606499	67606726	m6AIP_SySy_peak_1930b|ENSMUST00000224814.1|Gm49345|ENSMUSG00000114923.1|protein_coding_Intron_1	0	-
chr13	73782614	73782726	m6AIP_abcam_peak_2295|ENSMUST00000017900.8|Slc12a7|ENSMUSG00000017756.9|protein_coding_Intron_1	0	+
chr13	73801364	73801468	m6AIP_abcam_peak_2296|ENSMUST00000017900.8|Slc12a7|ENSMUSG00000017756.9|protein_coding_Intron_17	0	+
chr13	73927632	73927817	m6AIP_SySy_peak_1951a|ENSMUST00000022053.10|Trip13|ENSMUSG00000021569.10|protein_coding_Intron_6	0	-
chr13	73922767	73922913	m6AIP_SySy_peak_1951b|ENSMUST00000022053.10|Trip13|ENSMUSG00000021569.10|protein_coding_Intron_6	0	-
chr13	73933468	73933579	m6AIP_abcam_peak_2299|ENSMUST00000022053.10|Trip13|ENSMUSG00000021569.10|protein_coding_Intron_2	0	-
chr13	74451789	74451954	m6AIP_abcam_peak_2305|ENSMUST00000222455.1|E430024I08Rik|ENSMUSG00000112964.1|lncRNA_Intron_1	0	-
chr13	75720841	75720937	m6AIP_abcam_peak_2311a|ENSMUST00000001583.7|Ell2|ENSMUSG00000001542.7|protein_coding_Intron_1	0	+
chr13	75708578	75708744	m6AIP_abcam_peak_2311b|ENSMUST00000001583.7|Ell2|ENSMUSG00000001542.7|protein_coding_Intron_1	0	+
chr13	75737186	75737313	m6AIP_abcam_peak_2312|ENSMUST00000001583.7|Ell2|ENSMUSG00000001542.7|protein_coding_Intron_2	0	+
chr13	76006000	76006250	m6AIP_SySy_peak_1963|ENSMUST00000050997.1|Rfesd|ENSMUSG00000043190.14|protein_coding_Intron_3	0	-
chr13	76181378	76181539	m6AIP_abcam_peak_2314|ENSMUST00000224386.1|Ttc37|ENSMUSG00000033991.9|protein_coding_Intron_41	0	+
chr13	77095840	77096015	m6AIP_abcam_peak_2315|ENSMUST00000151524.8|Slf1|ENSMUSG00000021597.16|protein_coding_Intron_9	0	-
chr13	78076508	78076638	m6AIP_abcam_peak_2317|ENSMUST00000163257.8|Fam172a|ENSMUSG00000064138.14|protein_coding_Intron_10	0	+
chr13	81530601	81530817	m6AIP_SySy_peak_1970|ENSMUST00000095585.10|Adgrv1|ENSMUSG00000069170.14|protein_coding_Intron_27	0	-
chr13	84228176	84228324	m6AIP_abcam_peak_2324|ENSMUST00000057495.9|Tmem161b|ENSMUSG00000035762.11|protein_coding_Intron_1	0	+
chr13	85287066	85287166	m6AIP_abcam_peak_2326|ENSMUST00000109552.2|Rasa1|ENSMUSG00000021549.14|protein_coding_Intron_1	0	-
chr13	90053573	90053681	m6AIP_abcam_peak_2329|ENSMUST00000022115.13|Xrcc4|ENSMUSG00000021615.13|protein_coding_Intron_3	0	-
chr13	92278155	92278346	m6AIP_abcam_peak_2332|ENSMUST00000185852.6|Msh3|ENSMUSG00000014850.15|protein_coding_Intron_13	0	-
chr13	92276458	92276559	m6AIP_abcam_peak_2333|ENSMUST00000185852.6|Msh3|ENSMUSG00000014850.15|protein_coding_Intron_13	0	-
chr13	92320738	92320915	m6AIP_abcam_peak_2334a|ENSMUST00000185852.6|Msh3|ENSMUSG00000014850.15|protein_coding_Intron_8	0	-
chr13	92321224	92321386	m6AIP_abcam_peak_2334b|ENSMUST00000185852.6|Msh3|ENSMUSG00000014850.15|protein_coding_Intron_8	0	-
chr13	92335697	92335807	m6AIP_abcam_peak_2334c|ENSMUST00000185852.6|Msh3|ENSMUSG00000014850.15|protein_coding_Intron_8	0	-
chr13	93096116	93096217	m6AIP_abcam_peak_2335|ENSMUST00000224009.1|A630019I02Rik|ENSMUSG00000114968.1|lncRNA_Intron_3	0	+
chr13	93370344	93370529	m6AIP_SySy_peak_1983|ENSMUST00000079086.7|Homer1|ENSMUSG00000007617.18|protein_coding_Intron_5	0	+
chr13	93442149	93442172	m6AIP_abcam_peak_2339|ENSMUST00000065537.8|Jmy|ENSMUSG00000021690.10|protein_coding_Intron_8	0	-
chr13	94365352	94365459	m6AIP_abcam_peak_2340a|ENSMUST00000022196.4|Ap3b1|ENSMUSG00000021686.6|protein_coding_Intron_1	0	+
chr13	94379220	94379310	m6AIP_abcam_peak_2340b|ENSMUST00000022196.4|Ap3b1|ENSMUSG00000021686.6|protein_coding_Intron_1	0	+
chr13	97091217	97091336	m6AIP_abcam_peak_2348|ENSMUST00000169863.8|Fam169a|ENSMUSG00000041817.14|protein_coding_Intron_1	0	+
chr13	97091646	97091798	m6AIP_abcam_peak_2349|ENSMUST00000169863.8|Fam169a|ENSMUSG00000041817.14|protein_coding_Intron_1	0	+
chr13	97095378	97095628	m6AIP_abcam_peak_2350|ENSMUST00000169863.8|Fam169a|ENSMUSG00000041817.14|protein_coding_Intron_4	0	+
chr13	97189911	97190043	m6AIP_abcam_peak_2354|ENSMUST00000022169.9|Hexb|ENSMUSG00000021665.9|protein_coding_Intron_3	0	-
chr13	97513625	97513781	m6AIP_SySy_peak_2008a|ENSMUST00000225874.1|Gm2379|ENSMUSG00000114926.1|lncRNA_Intron_1	0	+
chr13	97515020	97515193	m6AIP_SySy_peak_2008b|ENSMUST00000225874.1|Gm2379|ENSMUSG00000114926.1|lncRNA_Intron_1	0	+
chr13	97511507	97511714	m6AIP_SySy_peak_2008c|ENSMUST00000225874.1|Gm2379|ENSMUSG00000114926.1|lncRNA_Intron_1	0	+
chr13	97514489	97514739	m6AIP_SySy_peak_2008d|ENSMUST00000225874.1|Gm2379|ENSMUSG00000114926.1|lncRNA_Intron_1	0	+
chr13	97511996	97512150	m6AIP_SySy_peak_2009|ENSMUST00000225874.1|Gm2379|ENSMUSG00000114926.1|lncRNA_Intron_1	0	+
chr13	98029190	98029370	m6AIP_SySy_peak_2012|ENSMUST00000109426.2|Arhgef28|ENSMUSG00000021662.11|protein_coding_Intron_9	0	-
chr13	98796914	98797033	m6AIP_abcam_peak_2370|ENSMUST00000040340.15|Fcho2|ENSMUSG00000041685.16|protein_coding_Intron_2	0	-
chr13	98871564	98871715	m6AIP_abcam_peak_2372|ENSMUST00000109401.7|Tnpo1|ENSMUSG00000009470.17|protein_coding_Intron_6	0	-
chr13	98911689	98911939	m6AIP_SySy_peak_2014|ENSMUST00000109401.7|Tnpo1|ENSMUSG00000009470.17|protein_coding_Intron_1	0	-
chr13	98923101	98923206	m6AIP_abcam_peak_2374a|ENSMUST00000109401.7|Tnpo1|ENSMUSG00000009470.17|protein_coding_Intron_1	0	-
chr13	98908866	98908979	m6AIP_abcam_peak_2374b|ENSMUST00000109401.7|Tnpo1|ENSMUSG00000009470.17|protein_coding_Intron_1	0	-
chr13	99398663	99398797	m6AIP_abcam_peak_2375|ENSMUST00000052249.6|Mrps27|ENSMUSG00000041632.7|protein_coding_Intron_4	0	+
chr13	100714682	100714825	m6AIP_abcam_peak_2385|ENSMUST00000091299.7|Cdk7|ENSMUSG00000069089.8|protein_coding_Intron_7	0	-
chr13	104049958	104050164	m6AIP_SySy_peak_2025a|ENSMUST00000109315.4|Nln|ENSMUSG00000021710.11|protein_coding_Intron_8	0	-
chr13	104175301	104175551	m6AIP_SySy_peak_2026|ENSMUST00000022224.15|Trappc13|ENSMUSG00000021711.17|protein_coding_Intron_1	0	-
chr13	104183125	104183242	m6AIP_abcam_peak_2392|ENSMUST00000022225.11|Trim23|ENSMUSG00000021712.15|protein_coding_Intron_2	0	+
chr13	104198242	104198357	m6AIP_abcam_peak_2393|ENSMUST00000022225.11|Trim23|ENSMUSG00000021712.15|protein_coding_Intron_8	0	+
chr13	104794710	104794876	m6AIP_abcam_peak_2396a|ENSMUST00000022228.12|Cwc27|ENSMUSG00000021715.12|protein_coding_Intron_9	0	-
chr13	104793751	104793910	m6AIP_abcam_peak_2396b|ENSMUST00000022228.12|Cwc27|ENSMUSG00000021715.12|protein_coding_Intron_9	0	-
chr13	106819651	106819752	m6AIP_abcam_peak_2397|ENSMUST00000186033.6|Ipo11|ENSMUSG00000042590.17|protein_coding_Intron_28	0	-
chr13	106823128	106823367	m6AIP_SySy_peak_2029|ENSMUST00000186033.6|Ipo11|ENSMUSG00000042590.17|protein_coding_Intron_27	0	-
chr13	106883827	106883927	m6AIP_abcam_peak_2398|ENSMUST00000186033.6|Ipo11|ENSMUSG00000042590.17|protein_coding_Intron_12	0	-
chr13	106892124	106892229	m6AIP_abcam_peak_2399|ENSMUST00000186033.6|Ipo11|ENSMUSG00000042590.17|protein_coding_Intron_9	0	-
chr13	107789155	107789317	m6AIP_abcam_peak_2401|ENSMUST00000105097.2|Zswim6|ENSMUSG00000032846.10|protein_coding_Intron_2	0	-
chr13	108068695	108068818	m6AIP_abcam_peak_2403|ENSMUST00000163558.2|Ndufaf2|ENSMUSG00000068184.7|protein_coding_Intron_3	0	-
chr13	109276954	109277204	m6AIP_SySy_peak_2032|ENSMUST00000120671.7|Pde4d|ENSMUSG00000021699.17|protein_coding_Intron_1	0	+
chr13	109472767	109472876	m6AIP_abcam_peak_2406|ENSMUST00000120671.7|Pde4d|ENSMUSG00000021699.17|protein_coding_Intron_1	0	+
chr13	109574761	109574961	m6AIP_abcam_peak_2407|ENSMUST00000120671.7|Pde4d|ENSMUSG00000021699.17|protein_coding_Intron_1	0	+
chr13	109403144	109403362	m6AIP_abcam_peak_2408|ENSMUST00000120671.7|Pde4d|ENSMUSG00000021699.17|protein_coding_Intron_1	0	+
chr13	109207507	109207625	m6AIP_abcam_peak_2409|ENSMUST00000120671.7|Pde4d|ENSMUSG00000021699.17|protein_coding_Intron_1	0	+
chr13	109181530	109181641	m6AIP_abcam_peak_2410|ENSMUST00000120671.7|Pde4d|ENSMUSG00000021699.17|protein_coding_Intron_1	0	+
chr13	109213916	109214166	m6AIP_SySy_peak_2033|ENSMUST00000120671.7|Pde4d|ENSMUSG00000021699.17|protein_coding_Intron_1	0	+
chr13	109909686	109909791	m6AIP_abcam_peak_2412|ENSMUST00000120671.7|Pde4d|ENSMUSG00000021699.17|protein_coding_Intron_6	0	+
chr13	111469167	111469344	m6AIP_SySy_peak_2037a|ENSMUST00000231096.1|Gm49496|ENSMUSG00000116016.1|protein_coding_Intron_1	0	-
chr13	111519240	111519310	m6AIP_SySy_peak_2037b|ENSMUST00000231096.1|Gm49496|ENSMUSG00000116016.1|protein_coding_Intron_1	0	-
chr13	111795028	111795219	m6AIP_abcam_peak_2420|ENSMUST00000109267.8|Map3k1|ENSMUSG00000021754.17|protein_coding_Intron_1	0	-
chr13	112466329	112466494	m6AIP_abcam_peak_2421|ENSMUST00000183663.7|Il6st|ENSMUSG00000021756.12|protein_coding_Intron_1	0	+
chr13	112468652	112468830	m6AIP_abcam_peak_2422|ENSMUST00000183663.7|Il6st|ENSMUSG00000021756.12|protein_coding_Intron_1	0	+
chr13	112578434	112578542	m6AIP_SySy_peak_2046|ENSMUST00000051756.7|Il31ra|ENSMUSG00000050377.8|protein_coding_Intron_1	0	-
chr13	112868322	112868429	m6AIP_abcam_peak_2428|ENSMUST00000022281.4|Mtrex|ENSMUSG00000016018.4|protein_coding_Intron_26	0	-
chr13	112870441	112870603	m6AIP_SySy_peak_2048|ENSMUST00000022281.4|Mtrex|ENSMUSG00000016018.4|protein_coding_Intron_25	0	-
chr13	113864324	113864487	m6AIP_abcam_peak_2435|ENSMUST00000091201.6|Arl15|ENSMUSG00000042348.10|protein_coding_Intron_1	0	+
chr13	113963774	113963911	m6AIP_abcam_peak_2437|ENSMUST00000091201.6|Arl15|ENSMUSG00000042348.10|protein_coding_Intron_3	0	+
chr13	114129645	114129745	m6AIP_abcam_peak_2438|ENSMUST00000091201.6|Arl15|ENSMUSG00000042348.10|protein_coding_Intron_4	0	+
chr13	114327309	114327417	m6AIP_abcam_peak_2439|ENSMUST00000022286.7|Ndufs4|ENSMUSG00000021764.8|protein_coding_Intron_2	0	-
chr13	114368001	114368137	m6AIP_SySy_peak_2059|ENSMUST00000022286.7|Ndufs4|ENSMUSG00000021764.8|protein_coding_Intron_1	0	-
chr13	118385483	118385722	m6AIP_SySy_peak_2060|ENSMUST00000022245.9|Mrps30|ENSMUSG00000021731.10|protein_coding_Intron_1	0	-
chr13	119463621	119463786	m6AIP_abcam_peak_2441|ENSMUST00000224312.1|4833420G17Rik|ENSMUSG00000062822.8|protein_coding_Intron_1	0	+
chr14	7840028	7840128	m6AIP_abcam_peak_2446|ENSMUST00000052678.8|Flnb|ENSMUSG00000025278.9|protein_coding_Intron_1	0	+
chr14	8494719	8494880	m6AIP_SySy_peak_2074|ENSMUST00000102996.3|4930452B06Rik|ENSMUSG00000021747.12|protein_coding_Intron_12	0	-
chr14	11578688	11578856	m6AIP_abcam_peak_2454|ENSMUST00000022264.12|Ptprg|ENSMUSG00000021745.14|protein_coding_Intron_1	0	+
chr14	11710058	11710158	m6AIP_abcam_peak_2455|ENSMUST00000022264.12|Ptprg|ENSMUSG00000021745.14|protein_coding_Intron_1	0	+
chr14	11618527	11618627	m6AIP_abcam_peak_2456|ENSMUST00000022264.12|Ptprg|ENSMUSG00000021745.14|protein_coding_Intron_1	0	+
chr14	11741308	11741421	m6AIP_abcam_peak_2457|ENSMUST00000022264.12|Ptprg|ENSMUSG00000021745.14|protein_coding_Intron_2	0	+
chr14	11971450	11971699	m6AIP_abcam_peak_2458|ENSMUST00000022264.12|Ptprg|ENSMUSG00000021745.14|protein_coding_Intron_4	0	+
chr14	13846119	13846325	m6AIP_abcam_peak_2460|ENSMUST00000144914.2|Gm281|ENSMUSG00000084902.2|protein_coding_Intron_11	0	-
chr14	13853885	13854008	m6AIP_abcam_peak_2461|ENSMUST00000144914.2|Gm281|ENSMUSG00000084902.2|protein_coding_Intron_11	0	-
chr14	13959158	13959299	m6AIP_abcam_peak_2462|ENSMUST00000065865.9|Thoc7|ENSMUSG00000053453.9|protein_coding_Intron_1	0	-
chr14	14334019	14334185	m6AIP_SySy_peak_2077|ENSMUST00000224991.1|Gm48860|ENSMUSG00000114883.1|lncRNA_Intron_1	0	-
chr14	14335217	14335395	m6AIP_SySy_peak_2078|ENSMUST00000224991.1|Gm48860|ENSMUSG00000114883.1|lncRNA_Intron_1	0	-
chr14	14752149	14752314	m6AIP_abcam_peak_2465|ENSMUST00000223761.2|Slc4a7|ENSMUSG00000021733.11|protein_coding_Intron_10	0	+
chr14	14762839	14763043	m6AIP_abcam_peak_2466|ENSMUST00000223761.2|Slc4a7|ENSMUSG00000021733.11|protein_coding_Intron_13	0	+
chr14	19274565	19274702	m6AIP_abcam_peak_2468|ENSMUST00000224018.1|Gm48099|ENSMUSG00000114304.1|lncRNA_Intron_1	0	+
chr14	19769235	19769357	m6AIP_abcam_peak_2470|ENSMUST00000022340.4|Nid2|ENSMUSG00000021806.4|protein_coding_Intron_4	0	+
chr14	19910983	19911116	m6AIP_abcam_peak_2472|ENSMUST00000160013.7|Gng2|ENSMUSG00000043004.13|protein_coding_Intron_2	0	-
chr14	19956787	19956964	m6AIP_abcam_peak_2473|ENSMUST00000160013.7|Gng2|ENSMUSG00000043004.13|protein_coding_Intron_2	0	-
chr14	19941194	19941305	m6AIP_abcam_peak_2474a|ENSMUST00000160013.7|Gng2|ENSMUSG00000043004.13|protein_coding_Intron_2	0	-
chr14	19891953	19892085	m6AIP_abcam_peak_2474b|ENSMUST00000160013.7|Gng2|ENSMUSG00000043004.13|protein_coding_Intron_2	0	-
chr14	19906008	19906161	m6AIP_abcam_peak_2475|ENSMUST00000160013.7|Gng2|ENSMUSG00000043004.13|protein_coding_Intron_2	0	-
chr14	20180112	20180276	m6AIP_abcam_peak_2477|ENSMUST00000024011.9|Kcnk5|ENSMUSG00000023243.9|protein_coding_Intron_1	0	-
chr14	20387711	20387885	m6AIP_SySy_peak_2084|ENSMUST00000022345.6|Dnajc9|ENSMUSG00000021811.7|protein_coding_Intron_3	0	-
chr14	20532117	20532356	m6AIP_abcam_peak_2481|ENSMUST00000159027.7|Ppp3cb|ENSMUSG00000021816.11|protein_coding_Intron_1	0	-
chr14	20631817	20631936	m6AIP_abcam_peak_2484|ENSMUST00000022356.11|Usp54|ENSMUSG00000034235.17|protein_coding_Intron_1	0	-
chr14	20754310	20754431	m6AIP_abcam_peak_2488|ENSMUST00000226630.1|Camk2g|ENSMUSG00000021820.18|protein_coding_Intron_13	0	-
chr14	20762161	20762256	m6AIP_abcam_peak_2489a|ENSMUST00000226630.1|Camk2g|ENSMUSG00000021820.18|protein_coding_Intron_10	0	-
chr14	20763349	20763447	m6AIP_abcam_peak_2489b|ENSMUST00000226630.1|Camk2g|ENSMUSG00000021820.18|protein_coding_Intron_10	0	-
chr14	21586836	21586978	m6AIP_abcam_peak_2493|ENSMUST00000238837.1|Kat6b|ENSMUSG00000021767.19|protein_coding_Intron_1	0	+
chr14	21590564	21590721	m6AIP_abcam_peak_2494|ENSMUST00000238837.1|Kat6b|ENSMUSG00000021767.19|protein_coding_Intron_1	0	+
chr14	21526265	21526377	m6AIP_abcam_peak_2495|ENSMUST00000238837.1|Kat6b|ENSMUSG00000021767.19|protein_coding_Intron_1	0	+
chr14	25847963	25848133	m6AIP_abcam_peak_2504|ENSMUST00000022416.14|Anxa11|ENSMUSG00000021866.15|protein_coding_Intron_1	0	+
chr14	25847267	25847433	m6AIP_abcam_peak_2505|ENSMUST00000022416.14|Anxa11|ENSMUSG00000021866.15|protein_coding_Intron_1	0	+
chr14	26447182	26447356	m6AIP_abcam_peak_2506|ENSMUST00000139075.7|Slmap|ENSMUSG00000021870.17|protein_coding_Intron_13	0	-
chr14	26481339	26481498	m6AIP_abcam_peak_2507|ENSMUST00000139075.7|Slmap|ENSMUSG00000021870.17|protein_coding_Intron_2	0	-
chr14	26475493	26475607	m6AIP_abcam_peak_2508|ENSMUST00000139075.7|Slmap|ENSMUSG00000021870.17|protein_coding_Intron_2	0	-
chr14	26924799	26925026	m6AIP_abcam_peak_2513|ENSMUST00000036570.4|Appl1|ENSMUSG00000040760.11|protein_coding_Intron_21	0	-
chr14	27053532	27053691	m6AIP_abcam_peak_2514|ENSMUST00000035336.4|Il17rd|ENSMUSG00000040717.6|protein_coding_Intron_1	0	+
chr14	27096209	27096318	m6AIP_abcam_peak_2515|ENSMUST00000035336.4|Il17rd|ENSMUSG00000040717.6|protein_coding_Intron_11	0	+
chr14	27275296	27275422	m6AIP_abcam_peak_2518|ENSMUST00000225949.1|Arhgef3|ENSMUSG00000021895.10|protein_coding_Intron_5	0	+
chr14	27430545	27430675	m6AIP_SySy_peak_2109|ENSMUST00000022450.5|Tasor|ENSMUSG00000040651.9|protein_coding_Intron_1	0	+
chr14	27504427	27504674	m6AIP_abcam_peak_2526|ENSMUST00000223689.1|Ccdc66|ENSMUSG00000046753.10|protein_coding_Intron_3	0	-
chr14	27503390	27503633	m6AIP_abcam_peak_2527|ENSMUST00000223689.1|Ccdc66|ENSMUSG00000046753.10|protein_coding_Intron_3	0	-
chr14	30553396	30553502	m6AIP_abcam_peak_2531|ENSMUST00000022529.7|Tkt|ENSMUSG00000021957.7|protein_coding_Intron_1	0	+
chr14	30562153	30562306	m6AIP_SySy_peak_2116|ENSMUST00000022529.7|Tkt|ENSMUSG00000021957.7|protein_coding_Intron_4	0	+
chr14	30688451	30688572	m6AIP_abcam_peak_2532|ENSMUST00000064230.15|Rft1|ENSMUSG00000052395.17|protein_coding_Intron_11	0	+
chr14	30758613	30758698	m6AIP_abcam_peak_2534a|ENSMUST00000054230.11|Sfmbt1|ENSMUSG00000006527.16|protein_coding_Intron_1	0	+
chr14	30738495	30738613	m6AIP_abcam_peak_2534b|ENSMUST00000054230.11|Sfmbt1|ENSMUSG00000006527.16|protein_coding_Intron_1	0	+
chr14	31005455	31005559	m6AIP_abcam_peak_2535|ENSMUST00000022476.8|Glt8d1|ENSMUSG00000021916.16|protein_coding_Intron_1	0	+
chr14	31482973	31483216	m6AIP_abcam_peak_2540|ENSMUST00000055303.4|Mettl6|ENSMUSG00000021891.8|protein_coding_Intron_4	0	-
chr14	31493130	31493349	m6AIP_SySy_peak_2125a|ENSMUST00000055303.4|Mettl6|ENSMUSG00000021891.8|protein_coding_Intron_2	0	-
chr14	32100232	32100333	m6AIP_abcam_peak_2543|ENSMUST00000022462.13|Oxnad1|ENSMUSG00000021906.14|protein_coding_Intron_6	0	+
chr14	32201361	32201463	m6AIP_abcam_peak_2544|ENSMUST00000013845.12|Timm23|ENSMUSG00000013701.13|protein_coding_Intron_1	0	-
chr14	32220032	32220282	m6AIP_abcam_peak_2547|ENSMUST00000022470.14|Parg|ENSMUSG00000021911.16|protein_coding_Intron_7	0	+
chr14	32329241	32329491	m6AIP_SySy_peak_2129|ENSMUST00000022480.7|Ogdhl|ENSMUSG00000021913.8|protein_coding_Intron_4	0	+
chr14	32559498	32559631	m6AIP_abcam_peak_2550|ENSMUST00000066807.7|Ercc6|ENSMUSG00000054051.7|protein_coding_Intron_10	0	+
chr14	47319251	47319391	m6AIP_SySy_peak_2149|ENSMUST00000166743.8|Mapk1ip1l|ENSMUSG00000021840.17|protein_coding_Intron_3	0	+
chr14	50920661	50920880	m6AIP_SySy_peak_2160|ENSMUST00000159292.7|Osgep|ENSMUSG00000006289.14|protein_coding_Intron_1	0	-
chr14	52085213	52085426	m6AIP_abcam_peak_2580|ENSMUST00000111610.11|Hnrnpc|ENSMUSG00000060373.15|protein_coding_Intron_2	0	-
chr14	52100032	52100169	m6AIP_abcam_peak_2581|ENSMUST00000111610.11|Hnrnpc|ENSMUSG00000060373.15|protein_coding_Intron_1	0	-
chr14	52162005	52162060	m6AIP_abcam_peak_2582c|ENSMUST00000046709.8|Supt16|ENSMUSG00000035726.8|protein_coding_Intron_25	0	-
chr14	54389196	54389353	m6AIP_abcam_peak_2593|ENSMUST00000197440.4|Slc7a7|ENSMUSG00000000958.10|protein_coding_Intron_4	0	-
chr14	54549270	54549387	m6AIP_abcam_peak_2595a|ENSMUST00000022784.8|Haus4|ENSMUSG00000022177.9|protein_coding_Intron_4	0	-
chr14	54549213	54549329	m6AIP_abcam_peak_2595b|ENSMUST00000022784.8|Haus4|ENSMUSG00000022177.9|protein_coding_Intron_4	0	-
chr14	54649124	54649338	m6AIP_abcam_peak_2598|ENSMUST00000022793.14|Acin1|ENSMUSG00000022185.19|protein_coding_Intron_9	0	-
chr14	54648228	54648338	m6AIP_abcam_peak_2599|ENSMUST00000022793.14|Acin1|ENSMUSG00000022185.19|protein_coding_Intron_9	0	-
chr14	54650850	54651030	m6AIP_abcam_peak_2600|ENSMUST00000022793.14|Acin1|ENSMUSG00000022185.19|protein_coding_Intron_9	0	-
chr14	54921286	54921387	m6AIP_abcam_peak_2603|ENSMUST00000022813.7|Efs|ENSMUSG00000022203.7|protein_coding_Intron_1	0	-
chr14	54923099	54923216	m6AIP_abcam_peak_2604|ENSMUST00000022813.7|Efs|ENSMUSG00000022203.7|protein_coding_Intron_1	0	-
chr14	55069137	55069306	m6AIP_abcam_peak_2609|ENSMUST00000036328.8|Zfhx2|ENSMUSG00000040721.9|protein_coding_Intron_6	0	-
chr14	55068663	55068797	m6AIP_abcam_peak_2610|ENSMUST00000036328.8|Zfhx2|ENSMUSG00000040721.9|protein_coding_Intron_6	0	-
chr14	55072277	55072402	m6AIP_abcam_peak_2611a|ENSMUST00000036328.8|Zfhx2|ENSMUSG00000040721.9|protein_coding_Intron_3	0	-
chr14	55072108	55072239	m6AIP_abcam_peak_2611b|ENSMUST00000036328.8|Zfhx2|ENSMUSG00000040721.9|protein_coding_Intron_3	0	-
chr14	55079950	55080200	m6AIP_abcam_peak_2614|ENSMUST00000036328.8|Zfhx2|ENSMUSG00000040721.9|protein_coding_Intron_1	0	-
chr14	55086534	55086721	m6AIP_abcam_peak_2615a|ENSMUST00000036328.8|Zfhx2|ENSMUSG00000040721.9|protein_coding_Intron_1	0	-
chr14	55089666	55089847	m6AIP_abcam_peak_2615b|ENSMUST00000036328.8|Zfhx2|ENSMUSG00000040721.9|protein_coding_Intron_1	0	-
chr14	56495196	56495334	m6AIP_abcam_peak_2624|ENSMUST00000095793.2|Rnf17|ENSMUSG00000000365.9|protein_coding_Intron_26	0	+
chr14	56670342	56670483	m6AIP_SySy_peak_2199|ENSMUST00000116468.1|Mphosph8|ENSMUSG00000079184.10|protein_coding_Intron_1	0	+
chr14	56809644	56809757	m6AIP_abcam_peak_2627a|ENSMUST00000173954.2|Zmym5|ENSMUSG00000040123.17|protein_coding_Intron_2	0	-
chr14	56806188	56806310	m6AIP_abcam_peak_2627b|ENSMUST00000173954.2|Zmym5|ENSMUSG00000040123.17|protein_coding_Intron_2	0	-
chr14	57600613	57600734	m6AIP_abcam_peak_2630|ENSMUST00000174545.8|Xpo4|ENSMUSG00000021952.16|protein_coding_Intron_13	0	-
chr14	59058033	59058137	m6AIP_SySy_peak_2211|ENSMUST00000224109.1|Gm33472|ENSMUSG00000114441.1|lncRNA_Intron_2	0	-
chr14	59223325	59223430	m6AIP_abcam_peak_2636|ENSMUST00000022551.13|Rcbtb1|ENSMUSG00000035469.17|protein_coding_Intron_7	0	+
chr14	59224336	59224513	m6AIP_SySy_peak_2212|ENSMUST00000022551.13|Rcbtb1|ENSMUSG00000035469.17|protein_coding_Intron_7	0	+
chr14	59572506	59572674	m6AIP_SySy_peak_2214|ENSMUST00000225839.1|Cdadc1|ENSMUSG00000021982.14|protein_coding_Intron_8	0	-
chr14	63189710	63189960	m6AIP_SySy_peak_2233|ENSMUST00000038229.4|Neil2|ENSMUSG00000035121.6|protein_coding_Intron_2	0	-
chr14	63493179	63493429	m6AIP_abcam_peak_2651|ENSMUST00000022522.14|Tdh|ENSMUSG00000021953.14|protein_coding_Intron_8	0	-
chr14	63497241	63497479	m6AIP_abcam_peak_2652|ENSMUST00000022522.14|Tdh|ENSMUSG00000021953.14|protein_coding_Intron_3	0	-
chr14	63735141	63735313	m6AIP_abcam_peak_2653|ENSMUST00000119973.2|Xkr6|ENSMUSG00000035067.9|protein_coding_Intron_1	0	+
chr14	63696777	63696975	m6AIP_abcam_peak_2654|ENSMUST00000119973.2|Xkr6|ENSMUSG00000035067.9|protein_coding_Intron_1	0	+
chr14	63639741	63639935	m6AIP_abcam_peak_2655|ENSMUST00000119973.2|Xkr6|ENSMUSG00000035067.9|protein_coding_Intron_1	0	+
chr14	63778014	63778199	m6AIP_SySy_peak_2236|ENSMUST00000119973.2|Xkr6|ENSMUSG00000035067.9|protein_coding_Intron_1	0	+
chr14	63656856	63657106	m6AIP_SySy_peak_2237|ENSMUST00000119973.2|Xkr6|ENSMUSG00000035067.9|protein_coding_Intron_1	0	+
chr14	64589130	64589287	m6AIP_abcam_peak_2658|ENSMUST00000180610.7|Mir124a-1hg|ENSMUSG00000097545.7|lncRNA_Intron_2	0	+
chr14	64805633	64805825	m6AIP_abcam_peak_2660|ENSMUST00000224503.1|Kif13b|ENSMUSG00000060012.9|protein_coding_Intron_39	0	+
chr14	64999974	65000169	m6AIP_abcam_peak_2661a|ENSMUST00000043914.6|Ints9|ENSMUSG00000021975.8|protein_coding_Intron_6	0	+
chr14	65004768	65004898	m6AIP_abcam_peak_2661b|ENSMUST00000043914.6|Ints9|ENSMUSG00000021975.8|protein_coding_Intron_6	0	+
chr14	65081980	65082090	m6AIP_abcam_peak_2664|ENSMUST00000225633.1|Extl3|ENSMUSG00000021978.9|protein_coding_Intron_1	0	-
chr14	66101744	66101994	m6AIP_SySy_peak_2245|ENSMUST00000070515.1|Ephx2|ENSMUSG00000022040.8|protein_coding_Intron_7	0	-
chr14	69248859	69249109	m6AIP_SySy_peak_2256|ENSMUST00000037064.4|Slc25a37|ENSMUSG00000034248.7|protein_coding_Intron_2	0	-
chr14	70615836	70615907	m6AIP_abcam_peak_2687a|ENSMUST00000022694.16|Dmtn|ENSMUSG00000022099.17|protein_coding_Intron_5	0	-
chr14	70615815	70615900	m6AIP_abcam_peak_2687b|ENSMUST00000022694.16|Dmtn|ENSMUSG00000022099.17|protein_coding_Intron_5	0	-
chr14	70626357	70626473	m6AIP_abcam_peak_2688|ENSMUST00000022694.16|Dmtn|ENSMUSG00000022099.17|protein_coding_Intron_1	0	-
chr14	70759001	70759117	m6AIP_abcam_peak_2689|ENSMUST00000167242.7|Xpo7|ENSMUSG00000022100.14|protein_coding_Intron_1	0	-
chr14	73591874	73592049	m6AIP_abcam_peak_2692|ENSMUST00000160507.7|Sucla2|ENSMUSG00000022110.13|protein_coding_Intron_8	0	+
chr14	74940306	74940523	m6AIP_abcam_peak_2693|ENSMUST00000088970.6|Lrch1|ENSMUSG00000068015.8|protein_coding_Intron_1	0	-
chr14	75747619	75747707	m6AIP_abcam_peak_2701a|ENSMUST00000049168.8|Cog3|ENSMUSG00000034893.9|protein_coding_Intron_1	0	-
chr14	75754142	75754240	m6AIP_abcam_peak_2701b|ENSMUST00000049168.8|Cog3|ENSMUSG00000034893.9|protein_coding_Intron_1	0	-
chr14	76455084	76455334	m6AIP_SySy_peak_2274|ENSMUST00000048371.14|Tsc22d1|ENSMUSG00000022010.19|protein_coding_Intron_1	0	+
chr14	77577305	77577405	m6AIP_abcam_peak_2710|ENSMUST00000227662.1|Enox1|ENSMUSG00000022012.9|protein_coding_Intron_4	0	+
chr14	77508722	77508887	m6AIP_abcam_peak_2711|ENSMUST00000227662.1|Enox1|ENSMUSG00000022012.9|protein_coding_Intron_4	0	+
chr14	77559926	77560015	m6AIP_abcam_peak_2712a|ENSMUST00000227662.1|Enox1|ENSMUSG00000022012.9|protein_coding_Intron_4	0	+
chr14	77575972	77576102	m6AIP_abcam_peak_2712b|ENSMUST00000227662.1|Enox1|ENSMUSG00000022012.9|protein_coding_Intron_4	0	+
chr14	77521809	77521933	m6AIP_abcam_peak_2713|ENSMUST00000227662.1|Enox1|ENSMUSG00000022012.9|protein_coding_Intron_4	0	+
chr14	77597833	77597997	m6AIP_abcam_peak_2714|ENSMUST00000227662.1|Enox1|ENSMUSG00000022012.9|protein_coding_Intron_8	0	+
chr14	77627151	77627321	m6AIP_abcam_peak_2715|ENSMUST00000227662.1|Enox1|ENSMUSG00000022012.9|protein_coding_Intron_10	0	+
chr14	77657745	77657940	m6AIP_abcam_peak_2716a|ENSMUST00000227662.1|Enox1|ENSMUSG00000022012.9|protein_coding_Intron_12	0	+
chr14	77663923	77664100	m6AIP_abcam_peak_2716b|ENSMUST00000227662.1|Enox1|ENSMUSG00000022012.9|protein_coding_Intron_12	0	+
chr14	77655755	77655927	m6AIP_SySy_peak_2279|ENSMUST00000227662.1|Enox1|ENSMUSG00000022012.9|protein_coding_Intron_12	0	+
chr14	77674298	77674464	m6AIP_abcam_peak_2718|ENSMUST00000227662.1|Enox1|ENSMUSG00000022012.9|protein_coding_Intron_14	0	+
chr14	78506991	78507091	m6AIP_abcam_peak_2719|ENSMUST00000022593.6|Akap11|ENSMUSG00000022016.16|protein_coding_Intron_7	0	-
chr14	78593470	78593616	m6AIP_abcam_peak_2722|ENSMUST00000226342.2|Dgkh|ENSMUSG00000034731.11|protein_coding_Intron_21	0	-
chr14	78598296	78598407	m6AIP_abcam_peak_2723|ENSMUST00000226342.2|Dgkh|ENSMUSG00000034731.11|protein_coding_Intron_18	0	-
chr14	78611706	78611818	m6AIP_SySy_peak_2282|ENSMUST00000226342.2|Dgkh|ENSMUSG00000034731.11|protein_coding_Intron_13	0	-
chr14	78617316	78617422	m6AIP_abcam_peak_2724|ENSMUST00000226342.2|Dgkh|ENSMUSG00000034731.11|protein_coding_Intron_10	0	-
chr14	78643866	78644074	m6AIP_abcam_peak_2725|ENSMUST00000226342.2|Dgkh|ENSMUSG00000034731.11|protein_coding_Intron_4	0	-
chr14	78715983	78716162	m6AIP_abcam_peak_2726|ENSMUST00000226342.2|Dgkh|ENSMUSG00000034731.11|protein_coding_Intron_2	0	-
chr14	78685782	78686012	m6AIP_abcam_peak_2727|ENSMUST00000226342.2|Dgkh|ENSMUSG00000034731.11|protein_coding_Intron_2	0	-
chr14	79098074	79098191	m6AIP_SySy_peak_2283|ENSMUST00000040990.6|Vwa8|ENSMUSG00000058997.8|protein_coding_Intron_34	0	+
chr14	86798379	86798499	m6AIP_abcam_peak_2729|ENSMUST00000168889.2|Diaph3|ENSMUSG00000022021.14|protein_coding_Intron_25	0	-
chr14	86958156	86958306	m6AIP_abcam_peak_2730|ENSMUST00000168889.2|Diaph3|ENSMUSG00000022021.14|protein_coding_Intron_17	0	-
chr14	87016492	87016637	m6AIP_abcam_peak_2731|ENSMUST00000168889.2|Diaph3|ENSMUSG00000022021.14|protein_coding_Intron_5	0	-
chr14	99045624	99045866	m6AIP_abcam_peak_2733|ENSMUST00000042662.9|Mzt1|ENSMUSG00000033186.9|protein_coding_Intron_1	0	-
chr14	99060446	99060542	m6AIP_abcam_peak_2734|ENSMUST00000022656.7|Bora|ENSMUSG00000022070.7|protein_coding_Intron_6	0	+
chr14	99062438	99062550	m6AIP_abcam_peak_2735|ENSMUST00000022656.7|Bora|ENSMUSG00000022070.7|protein_coding_Intron_9	0	+
chr14	99959434	99959642	m6AIP_abcam_peak_2737|ENSMUST00000228216.1|Klf12|ENSMUSG00000072294.5|protein_coding_Intron_5	0	-
chr14	99958216	99958348	m6AIP_abcam_peak_2738|ENSMUST00000228216.1|Klf12|ENSMUSG00000072294.5|protein_coding_Intron_5	0	-
chr14	100045690	100045799	m6AIP_abcam_peak_2740|ENSMUST00000228216.1|Klf12|ENSMUSG00000072294.5|protein_coding_Intron_3	0	-
chr14	100281253	100281440	m6AIP_abcam_peak_2741|ENSMUST00000228216.1|Klf12|ENSMUSG00000072294.5|protein_coding_Intron_1	0	-
chr14	100217132	100217291	m6AIP_abcam_peak_2742|ENSMUST00000228216.1|Klf12|ENSMUSG00000072294.5|protein_coding_Intron_1	0	-
chr14	100154363	100154504	m6AIP_abcam_peak_2743|ENSMUST00000228216.1|Klf12|ENSMUSG00000072294.5|protein_coding_Intron_1	0	-
chr14	100200777	100200881	m6AIP_abcam_peak_2744|ENSMUST00000228216.1|Klf12|ENSMUSG00000072294.5|protein_coding_Intron_1	0	-
chr14	103671612	103671727	m6AIP_abcam_peak_2751|ENSMUST00000069443.13|Slain1|ENSMUSG00000055717.13|protein_coding_Intron_2	0	+
chr14	105172466	105172568	m6AIP_abcam_peak_2755|ENSMUST00000163545.7|Rbm26|ENSMUSG00000022119.15|protein_coding_Intron_1	0	-
chr14	105167123	105167239	m6AIP_abcam_peak_2756|ENSMUST00000163545.7|Rbm26|ENSMUSG00000022119.15|protein_coding_Intron_1	0	-
chr14	105174910	105175052	m6AIP_abcam_peak_2757|ENSMUST00000163545.7|Rbm26|ENSMUSG00000022119.15|protein_coding_Intron_1	0	-
chr14	118523772	118523891	m6AIP_abcam_peak_2763|ENSMUST00000036554.13|Abcc4|ENSMUSG00000032849.14|protein_coding_Intron_25	0	-
chr14	118560678	118560805	m6AIP_abcam_peak_2764|ENSMUST00000036554.13|Abcc4|ENSMUSG00000032849.14|protein_coding_Intron_19	0	-
chr14	118559664	118559769	m6AIP_abcam_peak_2765|ENSMUST00000036554.13|Abcc4|ENSMUSG00000032849.14|protein_coding_Intron_19	0	-
chr14	118604546	118604672	m6AIP_SySy_peak_2306|ENSMUST00000036554.13|Abcc4|ENSMUSG00000032849.14|protein_coding_Intron_13	0	-
chr14	118661495	118661608	m6AIP_abcam_peak_2766|ENSMUST00000036554.13|Abcc4|ENSMUSG00000032849.14|protein_coding_Intron_3	0	-
chr14	118915714	118915835	m6AIP_abcam_peak_2767|ENSMUST00000047208.11|Dzip1|ENSMUSG00000042156.16|protein_coding_Intron_2	0	-
chr14	120300773	120300879	m6AIP_abcam_peak_2769a|ENSMUST00000167459.2|Mbnl2|ENSMUSG00000022139.17|protein_coding_Intron_1	0	+
chr14	120310444	120310578	m6AIP_abcam_peak_2769b|ENSMUST00000167459.2|Mbnl2|ENSMUSG00000022139.17|protein_coding_Intron_1	0	+
chr14	120341383	120341502	m6AIP_abcam_peak_2771|ENSMUST00000167459.2|Mbnl2|ENSMUSG00000022139.17|protein_coding_Intron_2	0	+
chr14	120399931	120400156	m6AIP_abcam_peak_2772|ENSMUST00000167459.2|Mbnl2|ENSMUSG00000022139.17|protein_coding_Intron_7	0	+
chr14	120933428	120933532	m6AIP_abcam_peak_2774a|ENSMUST00000032898.8|Ipo5|ENSMUSG00000030662.10|protein_coding_Intron_13	0	+
chr14	120934203	120934328	m6AIP_abcam_peak_2774b|ENSMUST00000032898.8|Ipo5|ENSMUSG00000030662.10|protein_coding_Intron_13	0	+
chr14	121369548	121369663	m6AIP_abcam_peak_2775a|ENSMUST00000079817.7|Stk24|ENSMUSG00000063410.8|protein_coding_Intron_1	0	-
chr14	121345064	121345173	m6AIP_abcam_peak_2775b|ENSMUST00000079817.7|Stk24|ENSMUSG00000063410.8|protein_coding_Intron_1	0	-
chr14	121889917	121890078	m6AIP_abcam_peak_2776|ENSMUST00000039803.6|Ubac2|ENSMUSG00000041765.6|protein_coding_Intron_1	0	+
chr14	121903456	121903622	m6AIP_abcam_peak_2777|ENSMUST00000039803.6|Ubac2|ENSMUSG00000041765.6|protein_coding_Intron_1	0	+
chr14	121903337	121903442	m6AIP_abcam_peak_2778|ENSMUST00000039803.6|Ubac2|ENSMUSG00000041765.6|protein_coding_Intron_1	0	+
chr14	121951641	121951748	m6AIP_abcam_peak_2779|ENSMUST00000039803.6|Ubac2|ENSMUSG00000041765.6|protein_coding_Intron_4	0	+
chr14	121929551	121929705	m6AIP_abcam_peak_2780|ENSMUST00000039803.6|Ubac2|ENSMUSG00000041765.6|protein_coding_Intron_4	0	+
chr14	121924055	121924286	m6AIP_abcam_peak_2781|ENSMUST00000039803.6|Ubac2|ENSMUSG00000041765.6|protein_coding_Intron_4	0	+
chr14	121980594	121980694	m6AIP_abcam_peak_2782|ENSMUST00000039803.6|Ubac2|ENSMUSG00000041765.6|protein_coding_Intron_5	0	+
chr14	122110827	122111022	m6AIP_abcam_peak_2783|ENSMUST00000026624.10|Tm9sf2|ENSMUSG00000025544.13|protein_coding_Intron_1	0	+
chr14	122243240	122243347	m6AIP_abcam_peak_2784|ENSMUST00000026625.6|Clybl|ENSMUSG00000025545.10|protein_coding_Intron_1	0	+
chr14	122226628	122226758	m6AIP_abcam_peak_2785|ENSMUST00000026625.6|Clybl|ENSMUSG00000025545.10|protein_coding_Intron_1	0	+
chr14	122660514	122660720	m6AIP_abcam_peak_2786|ENSMUST00000038374.12|Pcca|ENSMUSG00000041650.15|protein_coding_Intron_10	0	+
chr14	122898058	122898231	m6AIP_abcam_peak_2787|ENSMUST00000038075.11|Ggact|ENSMUSG00000041625.15|protein_coding_Intron_2	0	-
chr14	122895415	122895528	m6AIP_abcam_peak_2788|ENSMUST00000038075.11|Ggact|ENSMUSG00000041625.15|protein_coding_Intron_2	0	-
chr15	3987313	3987443	m6AIP_abcam_peak_2790|ENSMUST00000046633.9|AW549877|ENSMUSG00000041935.10|protein_coding_Intron_5	0	-
chr15	6736493	6736623	m6AIP_abcam_peak_2795|ENSMUST00000061656.7|Rictor|ENSMUSG00000050310.9|protein_coding_Intron_3	0	+
chr15	7189301	7189409	m6AIP_abcam_peak_2801a|ENSMUST00000171588.1|Lifr|ENSMUSG00000054263.12|protein_coding_Intron_17	0	+
chr15	7189878	7189982	m6AIP_abcam_peak_2801b|ENSMUST00000171588.1|Lifr|ENSMUSG00000054263.12|protein_coding_Intron_17	0	+
chr15	7932605	7932711	m6AIP_abcam_peak_2803|ENSMUST00000045766.7|Wdr70|ENSMUSG00000039828.7|protein_coding_Intron_10	0	-
chr15	8205817	8205919	m6AIP_SySy_peak_2316|ENSMUST00000110617.1|Cplane1|ENSMUSG00000039801.7|protein_coding_Intron_21	0	+
chr15	8224123	8224231	m6AIP_abcam_peak_2807|ENSMUST00000110617.1|Cplane1|ENSMUSG00000039801.7|protein_coding_Intron_31	0	+
chr15	8664681	8664788	m6AIP_abcam_peak_2814|ENSMUST00000005493.13|Slc1a3|ENSMUSG00000005360.14|protein_coding_Intron_3	0	-
chr15	8676397	8676510	m6AIP_abcam_peak_2816|ENSMUST00000005493.13|Slc1a3|ENSMUSG00000005360.14|protein_coding_Intron_3	0	-
chr15	8701752	8701857	m6AIP_abcam_peak_2817|ENSMUST00000005493.13|Slc1a3|ENSMUSG00000005360.14|protein_coding_Intron_2	0	-
chr15	9173026	9173132	m6AIP_abcam_peak_2819|ENSMUST00000227556.1|Lmbrd2|ENSMUSG00000039704.7|protein_coding_Intron_9	0	+
chr15	10464163	10464413	m6AIP_abcam_peak_2821|ENSMUST00000136591.7|Dnajc21|ENSMUSG00000044224.16|protein_coding_Intron_1	0	-
chr15	10484584	10484655	m6AIP_abcam_peak_2822a|ENSMUST00000022855.11|Brix1|ENSMUSG00000022247.12|protein_coding_Intron_1	0	-
chr15	10485014	10485177	m6AIP_abcam_peak_2822b|ENSMUST00000022855.11|Brix1|ENSMUSG00000022247.12|protein_coding_Intron_1	0	-
chr15	10595902	10596096	m6AIP_abcam_peak_2824|ENSMUST00000090339.10|Rai14|ENSMUSG00000022246.14|protein_coding_Intron_5	0	-
chr15	10621935	10622146	m6AIP_abcam_peak_2825|ENSMUST00000090339.10|Rai14|ENSMUSG00000022246.14|protein_coding_Intron_3	0	-
chr15	10660398	10660539	m6AIP_abcam_peak_2826|ENSMUST00000090339.10|Rai14|ENSMUSG00000022246.14|protein_coding_Intron_2	0	-
chr15	10643518	10643703	m6AIP_abcam_peak_2827|ENSMUST00000090339.10|Rai14|ENSMUSG00000022246.14|protein_coding_Intron_2	0	-
chr15	11985491	11985621	m6AIP_abcam_peak_2828|ENSMUST00000022816.14|Sub1|ENSMUSG00000022205.15|protein_coding_Intron_4	0	-
chr15	11988994	11989126	m6AIP_abcam_peak_2829|ENSMUST00000022816.14|Sub1|ENSMUSG00000022205.15|protein_coding_Intron_3	0	-
chr15	12205453	12205554	m6AIP_abcam_peak_2832|ENSMUST00000038172.15|Mtmr12|ENSMUSG00000039458.15|protein_coding_Intron_1	0	+
chr15	12449854	12449961	m6AIP_abcam_peak_2842|ENSMUST00000075317.11|Pdzd2|ENSMUSG00000022197.16|protein_coding_Intron_2	0	-
chr15	12910697	12910799	m6AIP_abcam_peak_2846a|ENSMUST00000169061.7|Drosha|ENSMUSG00000022191.16|protein_coding_Intron_26	0	+
chr15	12910142	12910233	m6AIP_abcam_peak_2846b|ENSMUST00000169061.7|Drosha|ENSMUSG00000022191.16|protein_coding_Intron_26	0	+
chr15	25809259	25809373	m6AIP_SySy_peak_2333a|ENSMUST00000110457.7|Myo10|ENSMUSG00000022272.17|protein_coding_Intron_39	0	+
chr15	25808322	25808456	m6AIP_SySy_peak_2333b|ENSMUST00000110457.7|Myo10|ENSMUSG00000022272.17|protein_coding_Intron_39	0	+
chr15	33230103	33230205	m6AIP_abcam_peak_2855|ENSMUST00000042167.9|Cpq|ENSMUSG00000039007.10|protein_coding_Intron_2	0	+
chr15	34093834	34093919	m6AIP_abcam_peak_2856|ENSMUST00000022865.16|Mtdh|ENSMUSG00000022255.16|protein_coding_Intron_1	0	+
chr15	34105593	34105707	m6AIP_abcam_peak_2857|ENSMUST00000022865.16|Mtdh|ENSMUSG00000022255.16|protein_coding_Intron_2	0	+
chr15	34516904	34517007	m6AIP_abcam_peak_2859|ENSMUST00000052290.13|Pop1|ENSMUSG00000022325.14|protein_coding_Intron_13	0	+
chr15	35060249	35060419	m6AIP_abcam_peak_2860a|ENSMUST00000018476.13|Stk3|ENSMUSG00000022329.15|protein_coding_Intron_6	0	-
chr15	35052148	35052311	m6AIP_abcam_peak_2860b|ENSMUST00000018476.13|Stk3|ENSMUSG00000022329.15|protein_coding_Intron_6	0	-
chr15	35113410	35113514	m6AIP_SySy_peak_2344|ENSMUST00000018476.13|Stk3|ENSMUSG00000022329.15|protein_coding_Intron_3	0	-
chr15	35130467	35130572	m6AIP_abcam_peak_2861|ENSMUST00000018476.13|Stk3|ENSMUSG00000022329.15|protein_coding_Intron_1	0	-
chr15	35770118	35770268	m6AIP_abcam_peak_2862|ENSMUST00000048646.8|Vps13b|ENSMUSG00000037646.10|protein_coding_Intron_35	0	+
chr15	35827837	35827947	m6AIP_abcam_peak_2863|ENSMUST00000048646.8|Vps13b|ENSMUSG00000037646.10|protein_coding_Intron_39	0	+
chr15	35796418	35796514	m6AIP_abcam_peak_2864a|ENSMUST00000048646.8|Vps13b|ENSMUSG00000037646.10|protein_coding_Intron_39	0	+
chr15	35808136	35808219	m6AIP_abcam_peak_2864b|ENSMUST00000048646.8|Vps13b|ENSMUSG00000037646.10|protein_coding_Intron_39	0	+
chr15	36080516	36080655	m6AIP_SySy_peak_2347|ENSMUST00000172831.7|Rgs22|ENSMUSG00000037627.16|protein_coding_Intron_14	0	-
chr15	36784862	36784981	m6AIP_abcam_peak_2870|ENSMUST00000022894.13|Ywhaz|ENSMUSG00000022285.17|protein_coding_Intron_3	0	-
chr15	37941042	37941155	m6AIP_SySy_peak_2353|ENSMUST00000022901.15|Rrm2b|ENSMUSG00000022292.16|protein_coding_Intron_5	0	-
chr15	37987281	37987406	m6AIP_abcam_peak_2872|ENSMUST00000226414.1|Ubr5|ENSMUSG00000037487.7|protein_coding_Intron_45	0	-
chr15	38012234	38012427	m6AIP_SySy_peak_2354a|ENSMUST00000226414.1|Ubr5|ENSMUSG00000037487.7|protein_coding_Intron_22	0	-
chr15	38010704	38010861	m6AIP_SySy_peak_2354b|ENSMUST00000226414.1|Ubr5|ENSMUSG00000037487.7|protein_coding_Intron_22	0	-
chr15	38017050	38017234	m6AIP_abcam_peak_2875|ENSMUST00000226414.1|Ubr5|ENSMUSG00000037487.7|protein_coding_Intron_20	0	-
chr15	38015153	38015253	m6AIP_abcam_peak_2876|ENSMUST00000226414.1|Ubr5|ENSMUSG00000037487.7|protein_coding_Intron_20	0	-
chr15	38048959	38049120	m6AIP_abcam_peak_2877|ENSMUST00000226414.1|Ubr5|ENSMUSG00000037487.7|protein_coding_Intron_1	0	-
chr15	38666780	38666880	m6AIP_abcam_peak_2879|ENSMUST00000022904.7|Atp6v1c1|ENSMUSG00000022295.8|protein_coding_Intron_1	0	+
chr15	38686422	38686623	m6AIP_abcam_peak_2880|ENSMUST00000022904.7|Atp6v1c1|ENSMUSG00000022295.8|protein_coding_Intron_8	0	+
chr15	39221258	39221368	m6AIP_abcam_peak_2881|ENSMUST00000042917.9|Rims2|ENSMUSG00000037386.16|protein_coding_Intron_1	0	+
chr15	39615069	39615264	m6AIP_abcam_peak_2885|ENSMUST00000042917.9|Rims2|ENSMUSG00000037386.16|protein_coding_Intron_21	0	+
chr15	39599040	39599209	m6AIP_SySy_peak_2360|ENSMUST00000042917.9|Rims2|ENSMUSG00000037386.16|protein_coding_Intron_21	0	+
chr15	41805916	41806099	m6AIP_SySy_peak_2364|ENSMUST00000110297.9|Oxr1|ENSMUSG00000022307.16|protein_coding_Intron_6	0	+
chr15	51813771	51814021	m6AIP_abcam_peak_2898|ENSMUST00000022925.9|Eif3h|ENSMUSG00000022312.11|protein_coding_Intron_2	0	-
chr15	53300210	53300360	m6AIP_abcam_peak_2899|ENSMUST00000077273.8|Ext1|ENSMUSG00000061731.9|protein_coding_Intron_1	0	-
chr15	55081662	55081762	m6AIP_abcam_peak_2903|ENSMUST00000110231.1|Dscc1|ENSMUSG00000022422.13|protein_coding_Intron_8	0	-
chr15	58036655	58036905	m6AIP_abcam_peak_2905|ENSMUST00000176935.7|Gm29394|ENSMUSG00000022362.13|protein_coding_Intron_2	0	-
chr15	58101532	58101676	m6AIP_abcam_peak_2907|ENSMUST00000038194.4|Atad2|ENSMUSG00000022360.8|protein_coding_Intron_22	0	-
chr15	58111897	58112083	m6AIP_abcam_peak_2908|ENSMUST00000038194.4|Atad2|ENSMUSG00000022360.8|protein_coding_Intron_13	0	-
chr15	58919346	58919596	m6AIP_SySy_peak_2380a|ENSMUST00000228787.1|Gm49356|ENSMUSG00000115463.1|protein_coding_Intron_1	0	+
chr15	58924417	58924655	m6AIP_SySy_peak_2380b|ENSMUST00000228787.1|Gm49356|ENSMUSG00000115463.1|protein_coding_Intron_1	0	+
chr15	58901954	58902117	m6AIP_SySy_peak_2380c|ENSMUST00000228787.1|Gm49356|ENSMUSG00000115463.1|protein_coding_Intron_1	0	+
chr15	58917646	58917751	m6AIP_SySy_peak_2381a|ENSMUST00000228787.1|Gm49356|ENSMUSG00000115463.1|protein_coding_Intron_1	0	+
chr15	58927214	58927364	m6AIP_SySy_peak_2381b|ENSMUST00000228787.1|Gm49356|ENSMUSG00000115463.1|protein_coding_Intron_1	0	+
chr15	58911190	58911308	m6AIP_SySy_peak_2381c|ENSMUST00000228787.1|Gm49356|ENSMUSG00000115463.1|protein_coding_Intron_1	0	+
chr15	58901346	58901507	m6AIP_SySy_peak_2382a|ENSMUST00000228787.1|Gm49356|ENSMUSG00000115463.1|protein_coding_Intron_1	0	+
chr15	58894861	58895009	m6AIP_SySy_peak_2382b|ENSMUST00000228787.1|Gm49356|ENSMUSG00000115463.1|protein_coding_Intron_1	0	+
chr15	58959519	58959677	m6AIP_abcam_peak_2913|ENSMUST00000080371.7|Mtss1|ENSMUSG00000022353.10|protein_coding_Intron_7	0	-
chr15	59002803	59002974	m6AIP_abcam_peak_2914|ENSMUST00000080371.7|Mtss1|ENSMUSG00000022353.10|protein_coding_Intron_3	0	-
chr15	59018212	59018364	m6AIP_abcam_peak_2915|ENSMUST00000080371.7|Mtss1|ENSMUSG00000022353.10|protein_coding_Intron_3	0	-
chr15	59055879	59055993	m6AIP_abcam_peak_2916|ENSMUST00000080371.7|Mtss1|ENSMUSG00000022353.10|protein_coding_Intron_2	0	-
chr15	59557910	59558046	m6AIP_abcam_peak_2918|ENSMUST00000227173.1|Nsmce2|ENSMUSG00000059586.10|protein_coding_Intron_5	0	+
chr15	59540807	59540880	m6AIP_abcam_peak_2919a|ENSMUST00000227173.1|Nsmce2|ENSMUSG00000059586.10|protein_coding_Intron_5	0	+
chr15	59521765	59521889	m6AIP_abcam_peak_2919b|ENSMUST00000227173.1|Nsmce2|ENSMUSG00000059586.10|protein_coding_Intron_5	0	+
chr15	62038346	62038486	m6AIP_abcam_peak_2922|ENSMUST00000181416.8|Pvt1|ENSMUSG00000097039.8|lncRNA_Intron_1	0	+
chr15	62091504	62091727	m6AIP_abcam_peak_2923|ENSMUST00000181416.8|Pvt1|ENSMUSG00000097039.8|lncRNA_Intron_1	0	+
chr15	62111776	62111908	m6AIP_abcam_peak_2924|ENSMUST00000181416.8|Pvt1|ENSMUSG00000097039.8|lncRNA_Intron_2	0	+
chr15	62107743	62107879	m6AIP_abcam_peak_2925|ENSMUST00000181416.8|Pvt1|ENSMUSG00000097039.8|lncRNA_Intron_2	0	+
chr15	63961523	63961701	m6AIP_abcam_peak_2926|ENSMUST00000063838.10|Fam49b|ENSMUSG00000022378.14|protein_coding_Intron_2	0	-
chr15	66610889	66611005	m6AIP_SySy_peak_2389|ENSMUST00000048188.9|Phf20l1|ENSMUSG00000072501.5|protein_coding_Intron_9	0	+
chr15	66614139	66614293	m6AIP_SySy_peak_2390|ENSMUST00000048188.9|Phf20l1|ENSMUSG00000072501.5|protein_coding_Intron_10	0	+
chr15	73132178	73132332	m6AIP_abcam_peak_2931|ENSMUST00000044113.11|Ago2|ENSMUSG00000036698.11|protein_coding_Intron_3	0	-
chr15	73353696	73353844	m6AIP_abcam_peak_2932|ENSMUST00000239146.1|Ptk2|ENSMUSG00000022607.18|protein_coding_Intron_2	0	-
chr15	73369020	73369169	m6AIP_abcam_peak_2933|ENSMUST00000239146.1|Ptk2|ENSMUSG00000022607.18|protein_coding_Intron_2	0	-
chr15	76010393	76010567	m6AIP_abcam_peak_2951|ENSMUST00000238313.1|Fam83h|ENSMUSG00000046761.13|protein_coding_Intron_1	0	-
chr15	76403587	76403761	m6AIP_SySy_peak_2441|ENSMUST00000096385.10|Mroh1|ENSMUSG00000022558.16|protein_coding_Intron_7	0	+
chr15	76406616	76406716	m6AIP_abcam_peak_2964|ENSMUST00000096385.10|Mroh1|ENSMUSG00000022558.16|protein_coding_Intron_7	0	+
chr15	76421507	76421636	m6AIP_abcam_peak_2965|ENSMUST00000096385.10|Mroh1|ENSMUSG00000022558.16|protein_coding_Intron_13	0	+
chr15	76538166	76538291	m6AIP_SySy_peak_2442a|ENSMUST00000023219.8|Fbxl6|ENSMUSG00000022559.8|protein_coding_Intron_1	0	-
chr15	76606620	76606710	m6AIP_abcam_peak_2966a|ENSMUST00000230157.1|Cpsf1|ENSMUSG00000034022.8|protein_coding_Intron_1	0	-
chr15	76604733	76604869	m6AIP_abcam_peak_2966b|ENSMUST00000230157.1|Cpsf1|ENSMUSG00000034022.8|protein_coding_Intron_1	0	-
chr15	76816631	76816816	m6AIP_abcam_peak_2972|ENSMUST00000239003.1|Arhgap39|ENSMUSG00000033697.16|protein_coding_Intron_1	0	-
chr15	76893173	76893293	m6AIP_abcam_peak_2973|ENSMUST00000230214.1|Gm49527|ENSMUSG00000116024.1|protein_coding_Intron_4	0	+
chr15	76889754	76889930	m6AIP_SySy_peak_2451|ENSMUST00000230214.1|Gm49527|ENSMUSG00000116024.1|protein_coding_Intron_4	0	+
chr15	76893360	76893569	m6AIP_SySy_peak_2452a|ENSMUST00000230214.1|Gm49527|ENSMUSG00000116024.1|protein_coding_Intron_4	0	+
chr15	76898399	76898564	m6AIP_SySy_peak_2452b|ENSMUST00000230214.1|Gm49527|ENSMUSG00000116024.1|protein_coding_Intron_4	0	+
chr15	76896846	76897052	m6AIP_SySy_peak_2452c|ENSMUST00000230214.1|Gm49527|ENSMUSG00000116024.1|protein_coding_Intron_4	0	+
chr15	77156000	77156159	m6AIP_abcam_peak_2977|ENSMUST00000171751.9|Rbfox2|ENSMUSG00000033565.18|protein_coding_Intron_2	0	-
chr15	77179379	77179548	m6AIP_abcam_peak_2978|ENSMUST00000171751.9|Rbfox2|ENSMUSG00000033565.18|protein_coding_Intron_2	0	-
chr15	77198768	77198947	m6AIP_abcam_peak_2979a|ENSMUST00000171751.9|Rbfox2|ENSMUSG00000033565.18|protein_coding_Intron_2	0	-
chr15	77180802	77181052	m6AIP_abcam_peak_2979b|ENSMUST00000171751.9|Rbfox2|ENSMUSG00000033565.18|protein_coding_Intron_2	0	-
chr15	77260335	77260438	m6AIP_abcam_peak_2980|ENSMUST00000171751.9|Rbfox2|ENSMUSG00000033565.18|protein_coding_Intron_1	0	-
chr15	79213639	79213742	m6AIP_abcam_peak_2988|ENSMUST00000148028.1|Gm10863|ENSMUSG00000075555.12|lncRNA_Intron_2	0	+
chr15	79249869	79250096	m6AIP_SySy_peak_2464a|ENSMUST00000053926.11|Gm49486|ENSMUSG00000116121.1|protein_coding_Intron_12	0	+
chr15	79248513	79248763	m6AIP_SySy_peak_2464b|ENSMUST00000053926.11|Gm49486|ENSMUSG00000116121.1|protein_coding_Intron_12	0	+
chr15	79421527	79421681	m6AIP_SySy_peak_2468|ENSMUST00000117786.7|Csnk1e|ENSMUSG00000022433.20|protein_coding_Intron_7	0	-
chr15	79423864	79424084	m6AIP_SySy_peak_2469a|ENSMUST00000117786.7|Csnk1e|ENSMUSG00000022433.20|protein_coding_Intron_7	0	-
chr15	79421238	79421459	m6AIP_SySy_peak_2469b|ENSMUST00000117786.7|Csnk1e|ENSMUSG00000022433.20|protein_coding_Intron_7	0	-
chr15	79421571	79421752	m6AIP_SySy_peak_2469c|ENSMUST00000117786.7|Csnk1e|ENSMUSG00000022433.20|protein_coding_Intron_7	0	-
chr15	79424547	79424698	m6AIP_SySy_peak_2469d|ENSMUST00000117786.7|Csnk1e|ENSMUSG00000022433.20|protein_coding_Intron_7	0	-
chr15	79421688	79421870	m6AIP_SySy_peak_2469e|ENSMUST00000117786.7|Csnk1e|ENSMUSG00000022433.20|protein_coding_Intron_7	0	-
chr15	79424180	79424320	m6AIP_SySy_peak_2469f|ENSMUST00000117786.7|Csnk1e|ENSMUSG00000022433.20|protein_coding_Intron_7	0	-
chr15	79520801	79521046	m6AIP_abcam_peak_2993|ENSMUST00000010974.8|Kdelr3|ENSMUSG00000010830.8|protein_coding_Intron_1	0	+
chr15	79518092	79518195	m6AIP_abcam_peak_2994|ENSMUST00000010974.8|Kdelr3|ENSMUSG00000010830.8|protein_coding_Intron_1	0	+
chr15	79519659	79519759	m6AIP_abcam_peak_2995|ENSMUST00000010974.8|Kdelr3|ENSMUSG00000010830.8|protein_coding_Intron_1	0	+
chr15	79545516	79545558	m6AIP_abcam_peak_2997b|ENSMUST00000054014.8|Ddx17|ENSMUSG00000055065.7|protein_coding_Intron_1	0	-
chr15	79588477	79588683	m6AIP_abcam_peak_2998a|ENSMUST00000023065.7|Dmc1|ENSMUSG00000022429.11|protein_coding_Intron_8	0	-
chr15	79588577	79588677	m6AIP_abcam_peak_2998b|ENSMUST00000023065.7|Dmc1|ENSMUSG00000022429.11|protein_coding_Intron_8	0	-
chr15	79602719	79602848	m6AIP_abcam_peak_2999|ENSMUST00000023065.7|Dmc1|ENSMUSG00000022429.11|protein_coding_Intron_1	0	-
chr15	80092778	80093019	m6AIP_abcam_peak_3006|ENSMUST00000009727.11|Syngr1|ENSMUSG00000022415.12|protein_coding_Intron_1	0	+
chr15	80236709	80236808	m6AIP_abcam_peak_3010a|ENSMUST00000023048.11|Mief1|ENSMUSG00000022412.14|protein_coding_Intron_2	0	+
chr15	80242808	80242897	m6AIP_abcam_peak_3010b|ENSMUST00000023048.11|Mief1|ENSMUSG00000022412.14|protein_coding_Intron_2	0	+
chr15	80239767	80239984	m6AIP_SySy_peak_2484|ENSMUST00000023048.11|Mief1|ENSMUSG00000022412.14|protein_coding_Intron_2	0	+
chr15	80850777	80851003	m6AIP_abcam_peak_3014|ENSMUST00000067689.8|Tnrc6b|ENSMUSG00000047888.10|protein_coding_Intron_4	0	+
chr15	81326767	81326892	m6AIP_abcam_peak_3019|ENSMUST00000023040.8|Slc25a17|ENSMUSG00000022404.8|protein_coding_Intron_7	0	-
chr15	81377489	81377589	m6AIP_abcam_peak_3020|ENSMUST00000172107.7|St13|ENSMUSG00000022403.15|protein_coding_Intron_7	0	-
chr15	81687150	81687385	m6AIP_SySy_peak_2499a|ENSMUST00000174229.7|L3mbtl2|ENSMUSG00000022394.14|protein_coding_Intron_17	0	+
chr15	81687333	81687583	m6AIP_SySy_peak_2499b|ENSMUST00000174229.7|L3mbtl2|ENSMUSG00000022394.14|protein_coding_Intron_17	0	+
chr15	81924813	81924928	m6AIP_abcam_peak_3030|ENSMUST00000023113.6|Polr3h|ENSMUSG00000022476.8|protein_coding_Intron_1	0	-
chr15	81925386	81925570	m6AIP_abcam_peak_3031|ENSMUST00000023113.6|Polr3h|ENSMUSG00000022476.8|protein_coding_Intron_1	0	-
chr15	82153391	82153538	m6AIP_abcam_peak_3033|ENSMUST00000023100.7|Srebf2|ENSMUSG00000022463.8|protein_coding_Intron_1	0	+
chr15	82836869	82836969	m6AIP_abcam_peak_3035|ENSMUST00000109510.9|Tcf20|ENSMUSG00000041852.15|protein_coding_Intron_2	0	-
chr15	82905754	82905914	m6AIP_abcam_peak_3039|ENSMUST00000109510.9|Tcf20|ENSMUSG00000041852.15|protein_coding_Intron_1	0	-
chr15	82890762	82890881	m6AIP_abcam_peak_3040a|ENSMUST00000109510.9|Tcf20|ENSMUSG00000041852.15|protein_coding_Intron_1	0	-
chr15	82896020	82896159	m6AIP_abcam_peak_3040b|ENSMUST00000109510.9|Tcf20|ENSMUSG00000041852.15|protein_coding_Intron_1	0	-
chr15	83241393	83241567	m6AIP_SySy_peak_2509|ENSMUST00000049530.13|A4galt|ENSMUSG00000047878.13|protein_coding_Intron_1	0	-
chr15	83363108	83363341	m6AIP_SySy_peak_2510|ENSMUST00000178628.8|1700001L05Rik|ENSMUSG00000075511.9|lncRNA_Intron_2	0	-
chr15	83361371	83361461	m6AIP_abcam_peak_3046c|ENSMUST00000178628.8|1700001L05Rik|ENSMUSG00000075511.9|lncRNA_Intron_2	0	-
chr15	83458260	83458360	m6AIP_abcam_peak_3048|ENSMUST00000171436.7|Pacsin2|ENSMUSG00000016664.16|protein_coding_Intron_1	0	-
chr15	84205268	84205368	m6AIP_abcam_peak_3049|ENSMUST00000023071.7|Samm50|ENSMUSG00000022437.7|protein_coding_Intron_10	0	+
chr15	84288721	84288824	m6AIP_abcam_peak_3050|ENSMUST00000023072.6|Parvb|ENSMUSG00000022438.6|protein_coding_Intron_4	0	+
chr15	84803635	84803791	m6AIP_abcam_peak_3051|ENSMUST00000159939.7|Phf21b|ENSMUSG00000016624.15|protein_coding_Intron_4	0	-
chr15	84811853	84812034	m6AIP_abcam_peak_3052|ENSMUST00000159939.7|Phf21b|ENSMUSG00000016624.15|protein_coding_Intron_2	0	-
chr15	85411085	85411307	m6AIP_abcam_peak_3055|ENSMUST00000163242.2|Atxn10|ENSMUSG00000016541.10|protein_coding_Intron_9	0	+
chr15	85862766	85862987	m6AIP_SySy_peak_2518|ENSMUST00000231074.1|Gtse1|ENSMUSG00000022385.11|protein_coding_Intron_3	0	+
chr15	86279523	86279666	m6AIP_abcam_peak_3063a|ENSMUST00000063414.8|Tbc1d22a|ENSMUSG00000051864.10|protein_coding_Intron_4	0	+
chr15	86266823	86266992	m6AIP_abcam_peak_3063b|ENSMUST00000063414.8|Tbc1d22a|ENSMUSG00000051864.10|protein_coding_Intron_4	0	+
chr15	86348939	86349072	m6AIP_abcam_peak_3064|ENSMUST00000063414.8|Tbc1d22a|ENSMUSG00000051864.10|protein_coding_Intron_8	0	+
chr15	88701276	88701388	m6AIP_abcam_peak_3066a|ENSMUST00000109381.8|Brd1|ENSMUSG00000022387.17|protein_coding_Intron_7	0	-
chr15	88704100	88704300	m6AIP_abcam_peak_3066b|ENSMUST00000109381.8|Brd1|ENSMUSG00000022387.17|protein_coding_Intron_7	0	-
chr15	88809355	88809472	m6AIP_abcam_peak_3071|ENSMUST00000162183.7|Alg12|ENSMUSG00000035845.17|protein_coding_Intron_7	0	-
chr15	89080533	89080688	m6AIP_abcam_peak_3074|ENSMUST00000081702.11|Trabd|ENSMUSG00000015363.13|protein_coding_Intron_1	0	+
chr15	95802589	95802745	m6AIP_abcam_peak_3090|ENSMUST00000227791.1|Ano6|ENSMUSG00000064210.7|protein_coding_Intron_1	0	+
chr15	95957959	95958123	m6AIP_abcam_peak_3091|ENSMUST00000227791.1|Ano6|ENSMUSG00000064210.7|protein_coding_Intron_17	0	+
chr15	96311642	96311765	m6AIP_abcam_peak_3094|ENSMUST00000096250.4|Arid2|ENSMUSG00000033237.19|protein_coding_Intron_3	0	+
chr15	96297227	96297387	m6AIP_abcam_peak_3095|ENSMUST00000096250.4|Arid2|ENSMUSG00000033237.19|protein_coding_Intron_3	0	+
chr15	96385152	96385313	m6AIP_abcam_peak_3098|ENSMUST00000096250.4|Arid2|ENSMUSG00000033237.19|protein_coding_Intron_16	0	+
chr15	96398129	96398313	m6AIP_abcam_peak_3099|ENSMUST00000096250.4|Arid2|ENSMUSG00000033237.19|protein_coding_Intron_20	0	+
chr15	96609329	96609429	m6AIP_abcam_peak_3105|ENSMUST00000088452.10|Slc38a1|ENSMUSG00000023169.15|protein_coding_Intron_4	0	-
chr15	96615427	96615545	m6AIP_abcam_peak_3106|ENSMUST00000088452.10|Slc38a1|ENSMUSG00000023169.15|protein_coding_Intron_3	0	-
chr15	96614517	96614767	m6AIP_SySy_peak_2557|ENSMUST00000088452.10|Slc38a1|ENSMUSG00000023169.15|protein_coding_Intron_3	0	-
chr15	96610697	96610800	m6AIP_SySy_peak_2558|ENSMUST00000088452.10|Slc38a1|ENSMUSG00000023169.15|protein_coding_Intron_3	0	-
chr15	96615270	96615520	m6AIP_SySy_peak_2559|ENSMUST00000088452.10|Slc38a1|ENSMUSG00000023169.15|protein_coding_Intron_3	0	-
chr15	96612043	96612153	m6AIP_abcam_peak_3110a|ENSMUST00000088452.10|Slc38a1|ENSMUSG00000023169.15|protein_coding_Intron_3	0	-
chr15	96611061	96611181	m6AIP_abcam_peak_3110b|ENSMUST00000088452.10|Slc38a1|ENSMUSG00000023169.15|protein_coding_Intron_3	0	-
chr15	97376661	97376820	m6AIP_SySy_peak_2561|ENSMUST00000059433.7|Pced1b|ENSMUSG00000044250.8|protein_coding_Intron_5	0	+
chr15	97383340	97383441	m6AIP_abcam_peak_3112|ENSMUST00000059433.7|Pced1b|ENSMUSG00000044250.8|protein_coding_Intron_5	0	+
chr15	98092439	98092584	m6AIP_abcam_peak_3115|ENSMUST00000180657.1|Senp1|ENSMUSG00000033075.17|protein_coding_Intron_1	0	-
chr15	98946869	98946985	m6AIP_abcam_peak_3129|ENSMUST00000134214.2|Gm49450|ENSMUSG00000116358.1|protein_coding_Intron_3	0	-
chr15	99145332	99145520	m6AIP_abcam_peak_3131|ENSMUST00000063517.5|Spats2|ENSMUSG00000051934.5|protein_coding_Intron_1	0	+
chr15	99300752	99300948	m6AIP_abcam_peak_3132a|ENSMUST00000145482.7|Prpf40b|ENSMUSG00000023007.15|protein_coding_Intron_1	0	+
chr15	99298118	99298310	m6AIP_abcam_peak_3132b|ENSMUST00000145482.7|Prpf40b|ENSMUSG00000023007.15|protein_coding_Intron_1	0	+
chr15	99296039	99296166	m6AIP_abcam_peak_3132c|ENSMUST00000145482.7|Prpf40b|ENSMUSG00000023007.15|protein_coding_Intron_1	0	+
chr15	99748495	99748649	m6AIP_SySy_peak_2585|ENSMUST00000023762.12|Cers5|ENSMUSG00000023021.15|protein_coding_Intron_2	0	-
chr15	99838258	99838358	m6AIP_abcam_peak_3141|ENSMUST00000073691.4|Lima1|ENSMUSG00000023022.14|protein_coding_Intron_2	0	-
chr15	100004815	100004981	m6AIP_abcam_peak_3142|ENSMUST00000100206.3|Larp4|ENSMUSG00000023025.16|protein_coding_Intron_12	0	+
chr15	100234551	100234692	m6AIP_abcam_peak_3144|ENSMUST00000023769.10|Atf1|ENSMUSG00000023027.13|protein_coding_Intron_2	0	+
chr15	102104915	102105165	m6AIP_abcam_peak_3153|ENSMUST00000046144.9|Tns2|ENSMUSG00000037003.16|protein_coding_Intron_2	0	+
chr15	102245591	102245817	m6AIP_abcam_peak_3158|ENSMUST00000043172.14|Rarg|ENSMUSG00000001288.15|protein_coding_Intron_3	0	-
chr15	102429432	102429567	m6AIP_abcam_peak_3166|ENSMUST00000001326.6|Sp1|ENSMUSG00000001280.13|protein_coding_Intron_4	0	+
chr15	102624553	102624784	m6AIP_abcam_peak_3167|ENSMUST00000184772.1|Gm28047|ENSMUSG00000052414.9|protein_coding_Intron_1	0	-
chr15	102620987	102621218	m6AIP_abcam_peak_3167|ENSMUST00000184616.7|Atf7|ENSMUSG00000099083.7|protein_coding_Intron_1	0	-
chr16	3917571	3917783	m6AIP_abcam_peak_3176|ENSMUST00000176233.1|Gm20695|ENSMUSG00000093575.1|protein_coding_Intron_7	0	+
chr16	3916633	3916845	m6AIP_abcam_peak_3176|ENSMUST00000040881.13|Cluap1|ENSMUSG00000014232.14|protein_coding_Intron_4	0	+
chr16	3924151	3924276	m6AIP_abcam_peak_3177a|ENSMUST00000040881.13|Cluap1|ENSMUSG00000014232.14|protein_coding_Intron_7	0	+
chr16	3927631	3927737	m6AIP_abcam_peak_3177b|ENSMUST00000040881.13|Cluap1|ENSMUSG00000014232.14|protein_coding_Intron_7	0	+
chr16	4000189	4000360	m6AIP_SySy_peak_2619a|ENSMUST00000040790.13|Slx4|ENSMUSG00000039738.16|protein_coding_Intron_1	0	-
chr16	3999981	4000130	m6AIP_SySy_peak_2619b|ENSMUST00000040790.13|Slx4|ENSMUSG00000039738.16|protein_coding_Intron_1	0	-
chr16	4047935	4048040	m6AIP_abcam_peak_3184|ENSMUST00000006137.8|Trap1|ENSMUSG00000005981.11|protein_coding_Intron_12	0	-
chr16	4074779	4074908	m6AIP_abcam_peak_3185|ENSMUST00000006137.8|Trap1|ENSMUSG00000005981.11|protein_coding_Intron_1	0	-
chr16	4089298	4089456	m6AIP_abcam_peak_3190|ENSMUST00000023165.8|Crebbp|ENSMUSG00000022521.10|protein_coding_Intron_28	0	-
chr16	4112451	4112555	m6AIP_abcam_peak_3191|ENSMUST00000023165.8|Crebbp|ENSMUSG00000022521.10|protein_coding_Intron_16	0	-
chr16	4122907	4123153	m6AIP_abcam_peak_3193|ENSMUST00000023165.8|Crebbp|ENSMUSG00000022521.10|protein_coding_Intron_11	0	-
chr16	4160050	4160174	m6AIP_abcam_peak_3194|ENSMUST00000023165.8|Crebbp|ENSMUSG00000022521.10|protein_coding_Intron_2	0	-
chr16	4157857	4157964	m6AIP_abcam_peak_3195|ENSMUST00000023165.8|Crebbp|ENSMUSG00000022521.10|protein_coding_Intron_2	0	-
chr16	4178120	4178302	m6AIP_SySy_peak_2625a|ENSMUST00000023165.8|Crebbp|ENSMUSG00000022521.10|protein_coding_Intron_2	0	-
chr16	4165731	4165888	m6AIP_SySy_peak_2625b|ENSMUST00000023165.8|Crebbp|ENSMUSG00000022521.10|protein_coding_Intron_2	0	-
chr16	4171291	4171458	m6AIP_abcam_peak_3197|ENSMUST00000023165.8|Crebbp|ENSMUSG00000022521.10|protein_coding_Intron_2	0	-
chr16	4164658	4164871	m6AIP_abcam_peak_3198|ENSMUST00000023165.8|Crebbp|ENSMUSG00000022521.10|protein_coding_Intron_2	0	-
chr16	4204367	4204480	m6AIP_abcam_peak_3200|ENSMUST00000023165.8|Crebbp|ENSMUSG00000022521.10|protein_coding_Intron_1	0	-
chr16	4365816	4365942	m6AIP_abcam_peak_3201|ENSMUST00000117801.7|Adcy9|ENSMUSG00000005580.11|protein_coding_Intron_2	0	-
chr16	4638210	4638356	m6AIP_abcam_peak_3205|ENSMUST00000038552.12|Coro7|ENSMUSG00000039637.15|protein_coding_Intron_9	0	-
chr16	5049462	5049712	m6AIP_SySy_peak_2636|ENSMUST00000115844.2|Glyr1|ENSMUSG00000022536.14|protein_coding_Intron_1	0	-
chr16	8474845	8475095	m6AIP_abcam_peak_3212|ENSMUST00000046470.15|Mettl22|ENSMUSG00000039345.16|protein_coding_Intron_2	0	+
chr16	8738187	8738303	m6AIP_abcam_peak_3216|ENSMUST00000160405.7|Usp7|ENSMUSG00000022710.17|protein_coding_Intron_2	0	-
chr16	8741290	8741391	m6AIP_SySy_peak_2645|ENSMUST00000160405.7|Usp7|ENSMUSG00000022710.17|protein_coding_Intron_2	0	-
chr16	8778948	8779057	m6AIP_abcam_peak_3217|ENSMUST00000160405.7|Usp7|ENSMUSG00000022710.17|protein_coding_Intron_1	0	-
chr16	10524303	10524490	m6AIP_SySy_peak_2652|ENSMUST00000184863.7|Dexi|ENSMUSG00000038055.12|protein_coding_Intron_1	0	-
chr16	10628370	10628527	m6AIP_abcam_peak_3227|ENSMUST00000115824.9|Clec16a|ENSMUSG00000068663.14|protein_coding_Intron_14	0	+
chr16	11618866	11619071	m6AIP_abcam_peak_3233|ENSMUST00000180792.7|Snx29|ENSMUSG00000071669.14|protein_coding_Intron_15	0	+
chr16	13318880	13319006	m6AIP_abcam_peak_3236a|ENSMUST00000009713.13|Mrtfb|ENSMUSG00000009569.14|protein_coding_Intron_2	0	+
chr16	13282457	13282572	m6AIP_abcam_peak_3236b|ENSMUST00000009713.13|Mrtfb|ENSMUSG00000009569.14|protein_coding_Intron_2	0	+
chr16	13371454	13371653	m6AIP_abcam_peak_3237|ENSMUST00000009713.13|Mrtfb|ENSMUSG00000009569.14|protein_coding_Intron_3	0	+
chr16	13665538	13665642	m6AIP_abcam_peak_3239|ENSMUST00000058884.9|Parn|ENSMUSG00000022685.9|protein_coding_Intron_3	0	-
chr16	13793601	13793716	m6AIP_abcam_peak_3241|ENSMUST00000023363.7|Rrn3|ENSMUSG00000022682.8|protein_coding_Intron_9	0	+
chr16	13802310	13802426	m6AIP_abcam_peak_3242a|ENSMUST00000023363.7|Rrn3|ENSMUSG00000022682.8|protein_coding_Intron_12	0	+
chr16	13802594	13802768	m6AIP_abcam_peak_3242b|ENSMUST00000023363.7|Rrn3|ENSMUSG00000022682.8|protein_coding_Intron_12	0	+
chr16	13802063	13802213	m6AIP_abcam_peak_3242c|ENSMUST00000023363.7|Rrn3|ENSMUSG00000022682.8|protein_coding_Intron_12	0	+
chr16	13802023	13802125	m6AIP_abcam_peak_3242d|ENSMUST00000023363.7|Rrn3|ENSMUSG00000022682.8|protein_coding_Intron_12	0	+
chr16	14134582	14134685	m6AIP_abcam_peak_3243a|ENSMUST00000090300.5|Marf1|ENSMUSG00000060657.8|protein_coding_Intron_13	0	-
chr16	14134956	14135065	m6AIP_abcam_peak_3243b|ENSMUST00000090300.5|Marf1|ENSMUSG00000060657.8|protein_coding_Intron_13	0	-
chr16	15556862	15556975	m6AIP_abcam_peak_3246|ENSMUST00000115777.9|Ube2v2|ENSMUSG00000022674.15|protein_coding_Intron_3	0	-
chr16	15639390	15639633	m6AIP_abcam_peak_3247|ENSMUST00000023352.8|Prkdc|ENSMUSG00000022672.8|protein_coding_Intron_1	0	+
chr16	15982739	15982887	m6AIP_abcam_peak_3249|ENSMUST00000040248.8|Spidr|ENSMUSG00000041974.10|protein_coding_Intron_8	0	-
chr16	16061357	16061524	m6AIP_abcam_peak_3250|ENSMUST00000040248.8|Spidr|ENSMUSG00000041974.10|protein_coding_Intron_5	0	-
chr16	16091195	16091349	m6AIP_SySy_peak_2673|ENSMUST00000040248.8|Spidr|ENSMUSG00000041974.10|protein_coding_Intron_5	0	-
chr16	16131139	16131243	m6AIP_abcam_peak_3251|ENSMUST00000040248.8|Spidr|ENSMUSG00000041974.10|protein_coding_Intron_3	0	-
chr16	16123440	16123544	m6AIP_abcam_peak_3252|ENSMUST00000040248.8|Spidr|ENSMUSG00000041974.10|protein_coding_Intron_3	0	-
chr16	16126530	16126645	m6AIP_SySy_peak_2674|ENSMUST00000040248.8|Spidr|ENSMUSG00000041974.10|protein_coding_Intron_3	0	-
chr16	16427772	16427874	m6AIP_abcam_peak_3254|ENSMUST00000161861.7|Fgd4|ENSMUSG00000022788.16|protein_coding_Intron_14	0	-
chr16	16881591	16881723	m6AIP_abcam_peak_3256|ENSMUST00000023465.15|Top3b|ENSMUSG00000022779.16|protein_coding_Intron_5	0	+
chr16	17004661	17004803	m6AIP_abcam_peak_3257|ENSMUST00000069107.13|Mapk1|ENSMUSG00000063358.17|protein_coding_Intron_1	0	+
chr16	16998692	16998812	m6AIP_abcam_peak_3258|ENSMUST00000069107.13|Mapk1|ENSMUSG00000063358.17|protein_coding_Intron_1	0	+
chr16	17099440	17099577	m6AIP_abcam_peak_3259|ENSMUST00000231712.1|Ppil2|ENSMUSG00000022771.17|protein_coding_Intron_6	0	-
chr16	17121099	17121240	m6AIP_SySy_peak_2677b|ENSMUST00000093336.7|2610318N02Rik|ENSMUSG00000049916.12|protein_coding_Intron_3	0	-
chr16	17257690	17257869	m6AIP_SySy_peak_2681|ENSMUST00000232426.1|Gm49573|ENSMUSG00000116743.1|lncRNA_Intron_2	0	+
chr16	17268327	17268574	m6AIP_SySy_peak_2682a|ENSMUST00000232426.1|Gm49573|ENSMUSG00000116743.1|lncRNA_Intron_2	0	+
chr16	17274348	17274559	m6AIP_SySy_peak_2682b|ENSMUST00000232426.1|Gm49573|ENSMUSG00000116743.1|lncRNA_Intron_2	0	+
chr16	17262332	17262430	m6AIP_SySy_peak_2682c|ENSMUST00000232426.1|Gm49573|ENSMUSG00000116743.1|lncRNA_Intron_2	0	+
chr16	17260186	17260436	m6AIP_SySy_peak_2683|ENSMUST00000232426.1|Gm49573|ENSMUSG00000116743.1|lncRNA_Intron_2	0	+
chr16	17477034	17477169	m6AIP_abcam_peak_3270|ENSMUST00000006293.4|Crkl|ENSMUSG00000006134.4|protein_coding_Intron_2	0	+
chr16	17777639	17777776	m6AIP_SySy_peak_2690|ENSMUST00000120488.2|Klhl22|ENSMUSG00000022750.18|protein_coding_Intron_4	0	+
chr16	17840722	17840860	m6AIP_SySy_peak_2691a|ENSMUST00000150068.1|Gm20518|ENSMUSG00000092470.1|protein_coding_Intron_10	0	-
chr16	17841371	17841553	m6AIP_SySy_peak_2691b|ENSMUST00000150068.1|Gm20518|ENSMUSG00000092470.1|protein_coding_Intron_10	0	-
chr16	17841811	17841935	m6AIP_SySy_peak_2692|ENSMUST00000150068.1|Gm20518|ENSMUSG00000092470.1|protein_coding_Intron_10	0	-
chr16	18074699	18074807	m6AIP_abcam_peak_3280b|ENSMUST00000003620.12|Prodh|ENSMUSG00000003526.12|protein_coding_Intron_11	0	-
chr16	18088312	18088490	m6AIP_abcam_peak_3281|ENSMUST00000003620.12|Prodh|ENSMUSG00000003526.12|protein_coding_Intron_1	0	-
chr16	18251760	18251899	m6AIP_SySy_peak_2697|ENSMUST00000232144.1|Gm49776|ENSMUSG00000116925.1|protein_coding_Intron_3	0	-
chr16	18501981	18502231	m6AIP_SySy_peak_2700|ENSMUST00000167778.8|Gnb1l|ENSMUSG00000000884.17|protein_coding_Intron_2	0	+
chr16	18844371	18844556	m6AIP_SySy_peak_2701|ENSMUST00000190050.1|Gm28539|ENSMUSG00000099908.1|protein_coding_Intron_2	0	+
chr16	18887510	18887753	m6AIP_SySy_peak_2702|ENSMUST00000004222.13|Hira|ENSMUSG00000022702.16|protein_coding_Intron_1	0	+
chr16	18860178	18860421	m6AIP_SySy_peak_2702|ENSMUST00000190050.1|Gm28539|ENSMUSG00000099908.1|protein_coding_Intron_2	0	+
chr16	18878670	18878859	m6AIP_abcam_peak_3287|ENSMUST00000004222.13|Hira|ENSMUSG00000022702.16|protein_coding_Intron_1	0	+
chr16	18888501	18888690	m6AIP_abcam_peak_3287|ENSMUST00000190050.1|Gm28539|ENSMUSG00000099908.1|protein_coding_Intron_2	0	+
chr16	18899485	18899583	m6AIP_abcam_peak_3288a|ENSMUST00000004222.13|Hira|ENSMUSG00000022702.16|protein_coding_Intron_5	0	+
chr16	18904979	18905077	m6AIP_abcam_peak_3288a|ENSMUST00000190050.1|Gm28539|ENSMUSG00000099908.1|protein_coding_Intron_6	0	+
chr16	18902669	18902801	m6AIP_abcam_peak_3288b|ENSMUST00000004222.13|Hira|ENSMUSG00000022702.16|protein_coding_Intron_5	0	+
chr16	18906971	18907103	m6AIP_abcam_peak_3288b|ENSMUST00000190050.1|Gm28539|ENSMUSG00000099908.1|protein_coding_Intron_6	0	+
chr16	18957019	18957162	m6AIP_abcam_peak_3289|ENSMUST00000004222.13|Hira|ENSMUSG00000022702.16|protein_coding_Intron_24	0	+
chr16	20371027	20371135	m6AIP_abcam_peak_3294|ENSMUST00000079158.12|Abcc5|ENSMUSG00000022822.16|protein_coding_Intron_17	0	-
chr16	20620288	20620538	m6AIP_abcam_peak_3297|ENSMUST00000052939.2|Camk2n2|ENSMUSG00000051146.2|protein_coding_Intron_1	0	-
chr16	20690121	20690226	m6AIP_abcam_peak_3299|ENSMUST00000115460.7|Eif4g1|ENSMUSG00000045983.16|protein_coding_Intron_31	0	+
chr16	24436881	24436983	m6AIP_abcam_peak_3303|ENSMUST00000038053.13|Lpp|ENSMUSG00000033306.15|protein_coding_Intron_1	0	+
chr16	24512328	24512504	m6AIP_abcam_peak_3304|ENSMUST00000038053.13|Lpp|ENSMUSG00000033306.15|protein_coding_Intron_3	0	+
chr16	24530699	24530862	m6AIP_abcam_peak_3305|ENSMUST00000038053.13|Lpp|ENSMUSG00000033306.15|protein_coding_Intron_3	0	+
chr16	24645728	24645902	m6AIP_abcam_peak_3306|ENSMUST00000038053.13|Lpp|ENSMUSG00000033306.15|protein_coding_Intron_5	0	+
chr16	28899681	28899794	m6AIP_abcam_peak_3308|ENSMUST00000100023.2|Mb21d2|ENSMUSG00000051065.9|protein_coding_Intron_1	0	-
chr16	31050097	31050199	m6AIP_SySy_peak_2731a|ENSMUST00000055389.8|Xxylt1|ENSMUSG00000047434.14|protein_coding_Intron_2	0	-
chr16	31012341	31012540	m6AIP_SySy_peak_2731b|ENSMUST00000055389.8|Xxylt1|ENSMUSG00000047434.14|protein_coding_Intron_2	0	-
chr16	31183845	31184032	m6AIP_abcam_peak_3314|ENSMUST00000229010.2|Acap2|ENSMUSG00000049076.12|protein_coding_Intron_1	0	-
chr16	32240165	32240354	m6AIP_abcam_peak_3319|ENSMUST00000042732.5|Fbxo45|ENSMUSG00000035764.5|protein_coding_Intron_1	0	-
chr16	32351150	32351337	m6AIP_abcam_peak_3323|ENSMUST00000115151.4|Ubxn7|ENSMUSG00000053774.9|protein_coding_Intron_1	0	+
chr16	33418481	33418623	m6AIP_abcam_peak_3332|ENSMUST00000165418.8|Zfp148|ENSMUSG00000022811.17|protein_coding_Intron_1	0	+
chr16	33415336	33415460	m6AIP_abcam_peak_3333|ENSMUST00000165418.8|Zfp148|ENSMUSG00000022811.17|protein_coding_Intron_1	0	+
chr16	33397165	33397376	m6AIP_abcam_peak_3334a|ENSMUST00000165418.8|Zfp148|ENSMUSG00000022811.17|protein_coding_Intron_1	0	+
chr16	33388466	33388673	m6AIP_abcam_peak_3334b|ENSMUST00000165418.8|Zfp148|ENSMUSG00000022811.17|protein_coding_Intron_1	0	+
chr16	33402778	33402975	m6AIP_abcam_peak_3335|ENSMUST00000165418.8|Zfp148|ENSMUSG00000022811.17|protein_coding_Intron_1	0	+
chr16	33384647	33384778	m6AIP_abcam_peak_3336|ENSMUST00000165418.8|Zfp148|ENSMUSG00000022811.17|protein_coding_Intron_1	0	+
chr16	35042938	35043047	m6AIP_abcam_peak_3344|ENSMUST00000061156.9|Hacd2|ENSMUSG00000035376.10|protein_coding_Intron_2	0	+
chr16	35036367	35036436	m6AIP_abcam_peak_3345a|ENSMUST00000061156.9|Hacd2|ENSMUSG00000035376.10|protein_coding_Intron_2	0	+
chr16	35045247	35045400	m6AIP_abcam_peak_3345b|ENSMUST00000061156.9|Hacd2|ENSMUSG00000035376.10|protein_coding_Intron_2	0	+
chr16	35044554	35044670	m6AIP_abcam_peak_3346a|ENSMUST00000061156.9|Hacd2|ENSMUSG00000035376.10|protein_coding_Intron_2	0	+
chr16	35036323	35036435	m6AIP_abcam_peak_3346b|ENSMUST00000061156.9|Hacd2|ENSMUSG00000035376.10|protein_coding_Intron_2	0	+
chr16	35353258	35353358	m6AIP_abcam_peak_3347|ENSMUST00000043521.4|Sec22a|ENSMUSG00000034473.14|protein_coding_Intron_2	0	-
chr16	35774338	35774510	m6AIP_abcam_peak_3348|ENSMUST00000231579.1|Hspbap1|ENSMUSG00000022849.5|protein_coding_Intron_1	0	+
chr16	36045035	36045150	m6AIP_abcam_peak_3351|ENSMUST00000004057.8|Fam162a|ENSMUSG00000003955.8|protein_coding_Intron_4	0	-
chr16	36057326	36057496	m6AIP_abcam_peak_3352|ENSMUST00000004057.8|Fam162a|ENSMUSG00000003955.8|protein_coding_Intron_1	0	-
chr16	36080758	36080863	m6AIP_abcam_peak_3353a|ENSMUST00000164916.8|Ccdc58|ENSMUSG00000075229.11|protein_coding_Intron_1	0	+
chr16	36076145	36076297	m6AIP_abcam_peak_3353b|ENSMUST00000164916.8|Ccdc58|ENSMUSG00000075229.11|protein_coding_Intron_1	0	+
chr16	36089106	36089210	m6AIP_abcam_peak_3354|ENSMUST00000164916.8|Ccdc58|ENSMUSG00000075229.11|protein_coding_Intron_3	0	+
chr16	36719897	36720008	m6AIP_abcam_peak_3355|ENSMUST00000023617.12|Ildr1|ENSMUSG00000022900.14|protein_coding_Intron_5	0	+
chr16	36765409	36765517	m6AIP_abcam_peak_3357|ENSMUST00000023616.9|Slc15a2|ENSMUSG00000022899.9|protein_coding_Intron_7	0	-
chr16	36843548	36843724	m6AIP_abcam_peak_3358|ENSMUST00000023535.3|Iqcb1|ENSMUSG00000022837.14|protein_coding_Intron_7	0	+
chr16	37036361	37036596	m6AIP_abcam_peak_3370|ENSMUST00000054034.6|Polq|ENSMUSG00000034206.15|protein_coding_Intron_9	0	+
chr16	37039955	37040141	m6AIP_abcam_peak_3371|ENSMUST00000054034.6|Polq|ENSMUSG00000034206.15|protein_coding_Intron_9	0	+
chr16	37517336	37517586	m6AIP_abcam_peak_3374|ENSMUST00000023525.8|Gtf2e1|ENSMUSG00000022828.10|protein_coding_Intron_3	0	-
chr16	37519985	37520101	m6AIP_abcam_peak_3375|ENSMUST00000023525.8|Gtf2e1|ENSMUSG00000022828.10|protein_coding_Intron_3	0	-
chr16	37517507	37517678	m6AIP_abcam_peak_3376|ENSMUST00000023525.8|Gtf2e1|ENSMUSG00000022828.10|protein_coding_Intron_3	0	-
chr16	37876405	37876565	m6AIP_abcam_peak_3377|ENSMUST00000078717.6|Lrrc58|ENSMUSG00000034158.9|protein_coding_Intron_1	0	+
chr16	38122367	38122497	m6AIP_abcam_peak_3379|ENSMUST00000114750.1|Gsk3b|ENSMUSG00000022812.14|protein_coding_Intron_1	0	+
chr16	38566263	38566420	m6AIP_abcam_peak_3384|ENSMUST00000002924.14|Tmem39a|ENSMUSG00000002845.14|protein_coding_Intron_2	0	+
chr16	42909340	42909440	m6AIP_abcam_peak_3385|ENSMUST00000114694.8|Zbtb20|ENSMUSG00000022708.16|protein_coding_Intron_1	0	+
chr16	43152824	43152943	m6AIP_SySy_peak_2772|ENSMUST00000114694.8|Zbtb20|ENSMUSG00000022708.16|protein_coding_Intron_5	0	+
chr16	43894117	43894230	m6AIP_abcam_peak_3387|ENSMUST00000178400.8|Ccdc191|ENSMUSG00000022701.18|protein_coding_Intron_1	0	+
chr16	44745521	44745629	m6AIP_abcam_peak_3396|ENSMUST00000162512.7|Gtpbp8|ENSMUSG00000022668.10|protein_coding_Intron_1	0	-
chr16	48293600	48293621	m6AIP_SySy_peak_2782a|ENSMUST00000096045.8|Dppa4|ENSMUSG00000058550.15|protein_coding_Intron_6	0	+
chr16	48442073	48442191	m6AIP_abcam_peak_3399a|ENSMUST00000023330.7|Morc1|ENSMUSG00000022652.7|protein_coding_Intron_2	0	+
chr16	48438152	48438268	m6AIP_abcam_peak_3399b|ENSMUST00000023330.7|Morc1|ENSMUSG00000022652.7|protein_coding_Intron_2	0	+
chr16	48492051	48492220	m6AIP_SySy_peak_2783|ENSMUST00000023330.7|Morc1|ENSMUSG00000022652.7|protein_coding_Intron_9	0	+
chr16	48531815	48532012	m6AIP_abcam_peak_3400|ENSMUST00000023330.7|Morc1|ENSMUSG00000022652.7|protein_coding_Intron_14	0	+
chr16	48528223	48528412	m6AIP_abcam_peak_3401|ENSMUST00000023330.7|Morc1|ENSMUSG00000022652.7|protein_coding_Intron_14	0	+
chr16	48543043	48543149	m6AIP_abcam_peak_3402|ENSMUST00000023330.7|Morc1|ENSMUSG00000022652.7|protein_coding_Intron_14	0	+
chr16	48542020	48542128	m6AIP_abcam_peak_3403|ENSMUST00000023330.7|Morc1|ENSMUSG00000022652.7|protein_coding_Intron_14	0	+
chr16	48560072	48560172	m6AIP_abcam_peak_3404|ENSMUST00000023330.7|Morc1|ENSMUSG00000022652.7|protein_coding_Intron_15	0	+
chr16	48599158	48599355	m6AIP_abcam_peak_3405|ENSMUST00000023330.7|Morc1|ENSMUSG00000022652.7|protein_coding_Intron_20	0	+
chr16	48628591	48628831	m6AIP_abcam_peak_3406|ENSMUST00000023330.7|Morc1|ENSMUSG00000022652.7|protein_coding_Intron_26	0	+
chr16	52097970	52098084	m6AIP_abcam_peak_3407|ENSMUST00000227879.1|Cblb|ENSMUSG00000022637.11|protein_coding_Intron_3	0	+
chr16	52077428	52077539	m6AIP_abcam_peak_3408|ENSMUST00000227879.1|Cblb|ENSMUSG00000022637.11|protein_coding_Intron_3	0	+
chr16	55870769	55870959	m6AIP_SySy_peak_2785|ENSMUST00000099705.4|Nxpe3|ENSMUSG00000075033.4|protein_coding_Intron_2	0	-
chr16	56133307	56133498	m6AIP_abcam_peak_3419|ENSMUST00000089362.8|Senp7|ENSMUSG00000052917.15|protein_coding_Intron_6	0	+
chr16	57133984	57134154	m6AIP_abcam_peak_3420|ENSMUST00000166897.2|Tomm70a|ENSMUSG00000022752.9|protein_coding_Intron_2	0	+
chr16	57558176	57558349	m6AIP_SySy_peak_2794|ENSMUST00000114371.4|Cmss1|ENSMUSG00000022748.8|protein_coding_Intron_1	0	-
chr16	57463155	57463294	m6AIP_abcam_peak_3425|ENSMUST00000114371.4|Cmss1|ENSMUSG00000022748.8|protein_coding_Intron_1	0	-
chr16	57448180	57448288	m6AIP_abcam_peak_3426a|ENSMUST00000114371.4|Cmss1|ENSMUSG00000022748.8|protein_coding_Intron_1	0	-
chr16	57558988	57559058	m6AIP_abcam_peak_3426b|ENSMUST00000114371.4|Cmss1|ENSMUSG00000022748.8|protein_coding_Intron_1	0	-
chr16	57546786	57546916	m6AIP_abcam_peak_3427|ENSMUST00000114371.4|Cmss1|ENSMUSG00000022748.8|protein_coding_Intron_1	0	-
chr16	57339863	57340008	m6AIP_abcam_peak_3428|ENSMUST00000114371.4|Cmss1|ENSMUSG00000022748.8|protein_coding_Intron_1	0	-
chr16	57454179	57454318	m6AIP_abcam_peak_3429|ENSMUST00000114371.4|Cmss1|ENSMUSG00000022748.8|protein_coding_Intron_1	0	-
chr16	58460470	58460570	m6AIP_abcam_peak_3430|ENSMUST00000046663.7|Dcbld2|ENSMUSG00000035107.13|protein_coding_Intron_12	0	+
chr16	62874351	62874540	m6AIP_SySy_peak_2798|ENSMUST00000023629.8|Pros1|ENSMUSG00000022912.8|protein_coding_Intron_1	0	+
chr16	62869672	62869773	m6AIP_SySy_peak_2799|ENSMUST00000023629.8|Pros1|ENSMUSG00000022912.8|protein_coding_Intron_1	0	+
chr16	62868347	62868520	m6AIP_SySy_peak_2800a|ENSMUST00000023629.8|Pros1|ENSMUSG00000022912.8|protein_coding_Intron_1	0	+
chr16	62869787	62869996	m6AIP_SySy_peak_2800b|ENSMUST00000023629.8|Pros1|ENSMUSG00000022912.8|protein_coding_Intron_1	0	+
chr16	62874186	62874341	m6AIP_SySy_peak_2801|ENSMUST00000023629.8|Pros1|ENSMUSG00000022912.8|protein_coding_Intron_1	0	+
chr16	64792058	64792227	m6AIP_abcam_peak_3436|ENSMUST00000207826.1|Zfp654|ENSMUSG00000047141.5|protein_coding_Intron_4	0	-
chr16	64799305	64799476	m6AIP_abcam_peak_3437|ENSMUST00000207826.1|Zfp654|ENSMUSG00000047141.5|protein_coding_Intron_3	0	-
chr16	72705720	72705789	m6AIP_SySy_peak_2808a|ENSMUST00000232205.1|Robo1|ENSMUSG00000022883.11|protein_coding_Intron_1	0	+
chr16	72681082	72681228	m6AIP_SySy_peak_2808b|ENSMUST00000232205.1|Robo1|ENSMUSG00000022883.11|protein_coding_Intron_1	0	+
chr16	72607764	72608014	m6AIP_SySy_peak_2809|ENSMUST00000232205.1|Robo1|ENSMUSG00000022883.11|protein_coding_Intron_1	0	+
chr16	84798355	84798455	m6AIP_abcam_peak_3447|ENSMUST00000231910.1|Jam2|ENSMUSG00000053062.16|protein_coding_Intron_1	0	+
chr16	84820776	84820854	m6AIP_abcam_peak_3448a|ENSMUST00000231910.1|Jam2|ENSMUSG00000053062.16|protein_coding_Intron_8	0	+
chr16	84819636	84819736	m6AIP_abcam_peak_3448b|ENSMUST00000231910.1|Jam2|ENSMUSG00000053062.16|protein_coding_Intron_8	0	+
chr16	84819142	84819256	m6AIP_abcam_peak_3448c|ENSMUST00000231910.1|Jam2|ENSMUSG00000053062.16|protein_coding_Intron_8	0	+
chr16	90238259	90238377	m6AIP_abcam_peak_3461|ENSMUST00000039280.8|Scaf4|ENSMUSG00000022983.16|protein_coding_Intron_19	0	-
chr16	90233138	90233258	m6AIP_SySy_peak_2828a|ENSMUST00000039280.8|Scaf4|ENSMUSG00000022983.16|protein_coding_Intron_19	0	-
chr16	90232064	90232262	m6AIP_SySy_peak_2828b|ENSMUST00000039280.8|Scaf4|ENSMUSG00000022983.16|protein_coding_Intron_19	0	-
chr16	90245852	90245997	m6AIP_abcam_peak_3462|ENSMUST00000039280.8|Scaf4|ENSMUSG00000022983.16|protein_coding_Intron_14	0	-
chr16	90282957	90283168	m6AIP_abcam_peak_3463|ENSMUST00000039280.8|Scaf4|ENSMUSG00000022983.16|protein_coding_Intron_1	0	-
chr16	90407836	90407945	m6AIP_abcam_peak_3464|ENSMUST00000065856.7|Hunk|ENSMUSG00000053414.8|protein_coding_Intron_1	0	+
chr16	90481791	90481934	m6AIP_abcam_peak_3465|ENSMUST00000065856.7|Hunk|ENSMUSG00000053414.8|protein_coding_Intron_8	0	+
chr16	91034522	91034669	m6AIP_SySy_peak_2839|ENSMUST00000118522.7|Paxbp1|ENSMUSG00000022974.12|protein_coding_Intron_6	0	-
chr16	91404577	91404702	m6AIP_SySy_peak_2841|ENSMUST00000160764.1|Gm21970|ENSMUSG00000093701.7|protein_coding_Intron_2	0	+
chr16	91396153	91396252	m6AIP_SySy_peak_2842a|ENSMUST00000160764.1|Gm21970|ENSMUSG00000093701.7|protein_coding_Intron_2	0	+
chr16	91399818	91399942	m6AIP_SySy_peak_2842b|ENSMUST00000160764.1|Gm21970|ENSMUSG00000093701.7|protein_coding_Intron_2	0	+
chr16	91664076	91664150	m6AIP_SySy_peak_2849a|ENSMUST00000117633.7|Son|ENSMUSG00000022961.18|protein_coding_Intron_4	0	+
chr16	91663062	91663137	m6AIP_SySy_peak_2849b|ENSMUST00000117633.7|Son|ENSMUSG00000022961.18|protein_coding_Intron_4	0	+
chr16	91698908	91699044	m6AIP_abcam_peak_3477|ENSMUST00000073466.12|Cryzl1|ENSMUSG00000058240.14|protein_coding_Intron_8	0	-
chr16	91843440	91843576	m6AIP_abcam_peak_3477|ENSMUST00000159295.7|Atp5o|ENSMUSG00000116933.1|protein_coding_Intron_2	0	-
chr16	91709436	91709561	m6AIP_abcam_peak_3478|ENSMUST00000073466.12|Cryzl1|ENSMUSG00000058240.14|protein_coding_Intron_4	0	-
chr16	91721494	91721619	m6AIP_abcam_peak_3478|ENSMUST00000159295.7|Atp5o|ENSMUSG00000116933.1|protein_coding_Intron_2	0	-
chr16	91753155	91753268	m6AIP_SySy_peak_2850|ENSMUST00000064797.11|Itsn1|ENSMUSG00000022957.20|protein_coding_Intron_1	0	+
chr16	91730348	91730463	m6AIP_abcam_peak_3479|ENSMUST00000064797.11|Itsn1|ENSMUSG00000022957.20|protein_coding_Intron_1	0	+
chr16	91734490	91734687	m6AIP_abcam_peak_3480|ENSMUST00000064797.11|Itsn1|ENSMUSG00000022957.20|protein_coding_Intron_1	0	+
chr16	91794351	91794433	m6AIP_abcam_peak_3481a|ENSMUST00000064797.11|Itsn1|ENSMUSG00000022957.20|protein_coding_Intron_5	0	+
chr16	91798461	91798568	m6AIP_abcam_peak_3481b|ENSMUST00000064797.11|Itsn1|ENSMUSG00000022957.20|protein_coding_Intron_5	0	+
chr16	92075427	92075585	m6AIP_SySy_peak_2851a|ENSMUST00000047429.8|Mrps6|ENSMUSG00000039680.10|protein_coding_Intron_1	0	+
chr16	92088908	92089066	m6AIP_SySy_peak_2851a|ENSMUST00000232677.1|Gm49711|ENSMUSG00000116930.1|protein_coding_Intron_1	0	+
chr16	92078985	92079145	m6AIP_SySy_peak_2851b|ENSMUST00000047429.8|Mrps6|ENSMUSG00000039680.10|protein_coding_Intron_1	0	+
chr16	92060083	92060243	m6AIP_SySy_peak_2851b|ENSMUST00000232677.1|Gm49711|ENSMUSG00000116930.1|protein_coding_Intron_1	0	+
chr16	92062654	92062741	m6AIP_SySy_peak_2852a|ENSMUST00000047429.8|Mrps6|ENSMUSG00000039680.10|protein_coding_Intron_1	0	+
chr16	92074607	92074694	m6AIP_SySy_peak_2852a|ENSMUST00000232677.1|Gm49711|ENSMUSG00000116930.1|protein_coding_Intron_1	0	+
chr16	92091640	92091811	m6AIP_SySy_peak_2852b|ENSMUST00000047429.8|Mrps6|ENSMUSG00000039680.10|protein_coding_Intron_1	0	+
chr16	92083346	92083517	m6AIP_SySy_peak_2852b|ENSMUST00000232677.1|Gm49711|ENSMUSG00000116930.1|protein_coding_Intron_1	0	+
chr16	92095250	92095419	m6AIP_SySy_peak_2852c|ENSMUST00000047429.8|Mrps6|ENSMUSG00000039680.10|protein_coding_Intron_1	0	+
chr16	92097282	92097451	m6AIP_SySy_peak_2852c|ENSMUST00000232677.1|Gm49711|ENSMUSG00000116930.1|protein_coding_Intron_1	0	+
chr16	92078236	92078427	m6AIP_SySy_peak_2853a|ENSMUST00000047429.8|Mrps6|ENSMUSG00000039680.10|protein_coding_Intron_1	0	+
chr16	92079960	92080151	m6AIP_SySy_peak_2853a|ENSMUST00000232677.1|Gm49711|ENSMUSG00000116930.1|protein_coding_Intron_1	0	+
chr16	92069736	92069928	m6AIP_SySy_peak_2853b|ENSMUST00000047429.8|Mrps6|ENSMUSG00000039680.10|protein_coding_Intron_1	0	+
chr16	92089015	92089207	m6AIP_SySy_peak_2853b|ENSMUST00000232677.1|Gm49711|ENSMUSG00000116930.1|protein_coding_Intron_1	0	+
chr16	92067790	92067987	m6AIP_SySy_peak_2853c|ENSMUST00000047429.8|Mrps6|ENSMUSG00000039680.10|protein_coding_Intron_1	0	+
chr16	92064844	92065041	m6AIP_SySy_peak_2853c|ENSMUST00000232677.1|Gm49711|ENSMUSG00000116930.1|protein_coding_Intron_1	0	+
chr16	92071956	92072080	m6AIP_abcam_peak_3487|ENSMUST00000047429.8|Mrps6|ENSMUSG00000039680.10|protein_coding_Intron_1	0	+
chr16	92064128	92064252	m6AIP_abcam_peak_3487|ENSMUST00000232677.1|Gm49711|ENSMUSG00000116930.1|protein_coding_Intron_1	0	+
chr16	92422363	92422613	m6AIP_SySy_peak_2854|ENSMUST00000060005.14|Rcan1|ENSMUSG00000022951.16|protein_coding_Intron_1	0	-
chr16	92782434	92782536	m6AIP_SySy_peak_2855|ENSMUST00000023673.13|Runx1|ENSMUSG00000022952.17|protein_coding_Intron_2	0	-
chr16	93588311	93588465	m6AIP_SySy_peak_2856a|ENSMUST00000233931.1|Setd4|ENSMUSG00000022948.16|protein_coding_Intron_8	0	-
chr16	93590599	93590762	m6AIP_SySy_peak_2856c|ENSMUST00000233931.1|Setd4|ENSMUSG00000022948.16|protein_coding_Intron_7	0	-
chr16	93590444	93590627	m6AIP_SySy_peak_2856d|ENSMUST00000233931.1|Setd4|ENSMUSG00000022948.16|protein_coding_Intron_7	0	-
chr16	93590613	93590745	m6AIP_SySy_peak_2856e|ENSMUST00000233931.1|Setd4|ENSMUSG00000022948.16|protein_coding_Intron_7	0	-
chr16	93590242	93590416	m6AIP_SySy_peak_2856f|ENSMUST00000233931.1|Setd4|ENSMUSG00000022948.16|protein_coding_Intron_7	0	-
chr16	93597949	93598055	m6AIP_abcam_peak_3489|ENSMUST00000233931.1|Setd4|ENSMUSG00000022948.16|protein_coding_Intron_4	0	-
chr16	93598909	93599043	m6AIP_SySy_peak_2857|ENSMUST00000233931.1|Setd4|ENSMUSG00000022948.16|protein_coding_Intron_4	0	-
chr16	93888969	93889069	m6AIP_abcam_peak_3495|ENSMUST00000232065.1|Gm49617|ENSMUSG00000116890.1|lncRNA_Intron_1	0	+
chr16	93889761	93889861	m6AIP_abcam_peak_3495|ENSMUST00000023666.10|Chaf1b|ENSMUSG00000022945.12|protein_coding_Intron_5	0	+
chr16	93899023	93899126	m6AIP_abcam_peak_3496|ENSMUST00000023666.10|Chaf1b|ENSMUSG00000022945.12|protein_coding_Intron_10	0	+
chr16	93895643	93895743	m6AIP_abcam_peak_3497|ENSMUST00000023666.10|Chaf1b|ENSMUSG00000022945.12|protein_coding_Intron_10	0	+
chr16	94176653	94176795	m6AIP_abcam_peak_3501|ENSMUST00000227141.1|Hlcs|ENSMUSG00000040820.16|protein_coding_Intron_6	0	-
chr16	94401783	94401889	m6AIP_SySy_peak_2864a|ENSMUST00000232660.1|Ttc3|ENSMUSG00000040785.19|protein_coding_Intron_9	0	+
chr16	94394101	94394224	m6AIP_SySy_peak_2864b|ENSMUST00000232660.1|Ttc3|ENSMUSG00000040785.19|protein_coding_Intron_9	0	+
chr16	94395751	94395876	m6AIP_SySy_peak_2864c|ENSMUST00000232660.1|Ttc3|ENSMUSG00000040785.19|protein_coding_Intron_9	0	+
chr16	94393313	94393492	m6AIP_SySy_peak_2864d|ENSMUST00000232660.1|Ttc3|ENSMUSG00000040785.19|protein_coding_Intron_9	0	+
chr16	94397926	94398030	m6AIP_SySy_peak_2865a|ENSMUST00000232660.1|Ttc3|ENSMUSG00000040785.19|protein_coding_Intron_9	0	+
chr16	94400828	94401022	m6AIP_SySy_peak_2865b|ENSMUST00000232660.1|Ttc3|ENSMUSG00000040785.19|protein_coding_Intron_9	0	+
chr16	94399744	94399921	m6AIP_SySy_peak_2866|ENSMUST00000232660.1|Ttc3|ENSMUSG00000040785.19|protein_coding_Intron_9	0	+
chr16	94581835	94582005	m6AIP_abcam_peak_3507a|ENSMUST00000119878.7|Dyrk1a|ENSMUSG00000022897.15|protein_coding_Intron_1	0	+
chr16	94597336	94597491	m6AIP_abcam_peak_3507b|ENSMUST00000119878.7|Dyrk1a|ENSMUSG00000022897.15|protein_coding_Intron_1	0	+
chr16	94586729	94586934	m6AIP_abcam_peak_3508|ENSMUST00000119878.7|Dyrk1a|ENSMUSG00000022897.15|protein_coding_Intron_1	0	+
chr16	94604705	94604871	m6AIP_abcam_peak_3509|ENSMUST00000119878.7|Dyrk1a|ENSMUSG00000022897.15|protein_coding_Intron_1	0	+
chr16	94613420	94613670	m6AIP_SySy_peak_2869|ENSMUST00000119878.7|Dyrk1a|ENSMUSG00000022897.15|protein_coding_Intron_2	0	+
chr16	94655023	94655093	m6AIP_abcam_peak_3511a|ENSMUST00000119878.7|Dyrk1a|ENSMUSG00000022897.15|protein_coding_Intron_2	0	+
chr16	94624378	94624477	m6AIP_abcam_peak_3511b|ENSMUST00000119878.7|Dyrk1a|ENSMUSG00000022897.15|protein_coding_Intron_2	0	+
chr16	94649869	94650002	m6AIP_abcam_peak_3512a|ENSMUST00000119878.7|Dyrk1a|ENSMUSG00000022897.15|protein_coding_Intron_2	0	+
chr16	94634284	94634461	m6AIP_abcam_peak_3512b|ENSMUST00000119878.7|Dyrk1a|ENSMUSG00000022897.15|protein_coding_Intron_2	0	+
chr16	94650765	94651003	m6AIP_abcam_peak_3512c|ENSMUST00000119878.7|Dyrk1a|ENSMUSG00000022897.15|protein_coding_Intron_2	0	+
chr16	94622794	94623044	m6AIP_abcam_peak_3513|ENSMUST00000119878.7|Dyrk1a|ENSMUSG00000022897.15|protein_coding_Intron_2	0	+
chr16	95994920	95995059	m6AIP_SySy_peak_2874a|ENSMUST00000099502.8|Brwd1|ENSMUSG00000022914.17|protein_coding_Intron_41	0	-
chr16	96001144	96001304	m6AIP_SySy_peak_2874b|ENSMUST00000099502.8|Brwd1|ENSMUSG00000022914.17|protein_coding_Intron_41	0	-
chr16	95994347	95994560	m6AIP_SySy_peak_2874c|ENSMUST00000099502.8|Brwd1|ENSMUSG00000022914.17|protein_coding_Intron_41	0	-
chr16	96005737	96005839	m6AIP_SySy_peak_2875|ENSMUST00000099502.8|Brwd1|ENSMUSG00000022914.17|protein_coding_Intron_40	0	-
chr16	96070893	96070999	m6AIP_abcam_peak_3519|ENSMUST00000099502.8|Brwd1|ENSMUSG00000022914.17|protein_coding_Intron_4	0	-
chr16	98011465	98011628	m6AIP_SySy_peak_2885|ENSMUST00000232308.1|B230307C23Rik|ENSMUSG00000080717.10|protein_coding_Intron_4	0	+
chr16	98074961	98075116	m6AIP_abcam_peak_3526|ENSMUST00000231741.1|A630089N07Rik|ENSMUSG00000116673.1|protein_coding_Intron_1	0	-
chr16	98081000	98081197	m6AIP_abcam_peak_3527|ENSMUST00000231741.1|A630089N07Rik|ENSMUSG00000116673.1|protein_coding_Intron_1	0	-
chr16	98079737	98079915	m6AIP_abcam_peak_3528|ENSMUST00000231741.1|A630089N07Rik|ENSMUSG00000116673.1|protein_coding_Intron_1	0	-
chr16	98081716	98081898	m6AIP_SySy_peak_2887|ENSMUST00000231741.1|A630089N07Rik|ENSMUSG00000116673.1|protein_coding_Intron_1	0	-
chr17	3119889	3120042	m6AIP_abcam_peak_3529|ENSMUST00000076734.7|Scaf8|ENSMUSG00000046201.9|protein_coding_Intron_1	0	+
chr17	3152997	3153189	m6AIP_abcam_peak_3530|ENSMUST00000076734.7|Scaf8|ENSMUSG00000046201.9|protein_coding_Intron_3	0	+
chr17	5113873	5113990	m6AIP_abcam_peak_3535|ENSMUST00000232180.1|Arid1b|ENSMUSG00000069729.14|protein_coding_Intron_3	0	+
chr17	5128463	5128570	m6AIP_abcam_peak_3536|ENSMUST00000232180.1|Arid1b|ENSMUSG00000069729.14|protein_coding_Intron_4	0	+
chr17	6743813	6743925	m6AIP_abcam_peak_3544|ENSMUST00000064234.6|Ezr|ENSMUSG00000052397.8|protein_coding_Intron_7	0	-
chr17	7223295	7223420	m6AIP_abcam_peak_3545|ENSMUST00000024575.7|Rps6ka2|ENSMUSG00000023809.10|protein_coding_Intron_1	0	+
chr17	7244322	7244452	m6AIP_abcam_peak_3546|ENSMUST00000024575.7|Rps6ka2|ENSMUSG00000023809.10|protein_coding_Intron_3	0	+
chr17	7296978	7297180	m6AIP_abcam_peak_3547|ENSMUST00000024575.7|Rps6ka2|ENSMUSG00000023809.10|protein_coding_Intron_19	0	+
chr17	8183117	8183269	m6AIP_abcam_peak_3548a|ENSMUST00000097419.9|Fgfr1op|ENSMUSG00000069135.11|protein_coding_Intron_8	0	+
chr17	8183094	8183233	m6AIP_abcam_peak_3548b|ENSMUST00000097419.9|Fgfr1op|ENSMUSG00000069135.11|protein_coding_Intron_8	0	+
chr17	8184037	8184139	m6AIP_abcam_peak_3549|ENSMUST00000097419.9|Fgfr1op|ENSMUSG00000069135.11|protein_coding_Intron_8	0	+
chr17	8317787	8317949	m6AIP_abcam_peak_3550|ENSMUST00000154553.1|Sft2d1|ENSMUSG00000073468.12|protein_coding_Intron_1	0	+
chr17	8320596	8320758	m6AIP_abcam_peak_3550|ENSMUST00000140890.2|Gm49987|ENSMUSG00000117569.1|lncRNA_Intron_1	0	+
chr17	10288177	10288325	m6AIP_abcam_peak_3551|ENSMUST00000233645.1|Qk|ENSMUSG00000062078.15|protein_coding_Intron_1	0	-
chr17	12195562	12195670	m6AIP_abcam_peak_3552|ENSMUST00000024594.8|Agpat4|ENSMUSG00000023827.8|protein_coding_Intron_2	0	+
chr17	12202545	12202736	m6AIP_abcam_peak_3553|ENSMUST00000024594.8|Agpat4|ENSMUSG00000023827.8|protein_coding_Intron_3	0	+
chr17	12264650	12264762	m6AIP_abcam_peak_3556|ENSMUST00000089058.6|Map3k4|ENSMUSG00000014426.9|protein_coding_Intron_3	0	-
chr17	12889534	12889634	m6AIP_abcam_peak_3561|ENSMUST00000163394.2|Pnldc1|ENSMUSG00000073460.5|protein_coding_Intron_18	0	-
chr17	12896387	12896496	m6AIP_abcam_peak_3562|ENSMUST00000163394.2|Pnldc1|ENSMUSG00000073460.5|protein_coding_Intron_10	0	-
chr17	12973489	12973616	m6AIP_SySy_peak_2909|ENSMUST00000159551.7|Wtap|ENSMUSG00000060475.13|protein_coding_Intron_6	0	-
chr17	13704315	13704415	m6AIP_abcam_peak_3566|ENSMUST00000135850.7|Gm49936|ENSMUSG00000117063.1|lncRNA_Intron_1	0	-
chr17	13761763	13762003	m6AIP_abcam_peak_3567|ENSMUST00000137784.7|Afdn|ENSMUSG00000068036.16|protein_coding_Intron_1	0	+
chr17	13787380	13787545	m6AIP_abcam_peak_3568|ENSMUST00000137784.7|Afdn|ENSMUSG00000068036.16|protein_coding_Intron_1	0	+
chr17	13848716	13848892	m6AIP_SySy_peak_2910|ENSMUST00000137784.7|Afdn|ENSMUSG00000068036.16|protein_coding_Intron_16	0	+
chr17	16964820	16964990	m6AIP_abcam_peak_3576|ENSMUST00000190415.1|BC002059|ENSMUSG00000060149.7|lncRNA_Intron_1	0	+
chr17	17616584	17616766	m6AIP_abcam_peak_3589|ENSMUST00000041047.3|Lnpep|ENSMUSG00000023845.7|protein_coding_Intron_1	0	-
chr17	17831478	17831607	m6AIP_abcam_peak_3591a|ENSMUST00000172097.8|Spaca6|ENSMUSG00000080316.11|protein_coding_Intron_1	0	+
chr17	17831874	17832042	m6AIP_abcam_peak_3591b|ENSMUST00000172097.8|Spaca6|ENSMUSG00000080316.11|protein_coding_Intron_1	0	+
chr17	17831689	17831894	m6AIP_abcam_peak_3591c|ENSMUST00000172097.8|Spaca6|ENSMUSG00000080316.11|protein_coding_Intron_1	0	+
chr17	21010393	21010513	m6AIP_abcam_peak_3592|ENSMUST00000088811.6|Zfp160|ENSMUSG00000067942.6|protein_coding_Intron_1	0	+
chr17	23806351	23806519	m6AIP_abcam_peak_3619a|ENSMUST00000190686.6|Srrm2|ENSMUSG00000039218.17|protein_coding_Intron_1	0	+
chr17	23804502	23804614	m6AIP_abcam_peak_3619b|ENSMUST00000190686.6|Srrm2|ENSMUSG00000039218.17|protein_coding_Intron_1	0	+
chr17	23807723	23807896	m6AIP_abcam_peak_3620a|ENSMUST00000190686.6|Srrm2|ENSMUSG00000039218.17|protein_coding_Intron_2	0	+
chr17	23807849	23808032	m6AIP_abcam_peak_3620b|ENSMUST00000190686.6|Srrm2|ENSMUSG00000039218.17|protein_coding_Intron_2	0	+
chr17	23812210	23812353	m6AIP_abcam_peak_3621|ENSMUST00000190686.6|Srrm2|ENSMUSG00000039218.17|protein_coding_Intron_9	0	+
chr17	24135257	24135361	m6AIP_abcam_peak_3624|ENSMUST00000102927.9|Pdpk1|ENSMUSG00000024122.16|protein_coding_Intron_1	0	-
chr17	24166608	24166814	m6AIP_abcam_peak_3625|ENSMUST00000024932.11|Atp6v0c|ENSMUSG00000024121.13|protein_coding_Intron_1	0	-
chr17	24232241	24232359	m6AIP_abcam_peak_3630|ENSMUST00000115390.4|Ccnf|ENSMUSG00000072082.7|protein_coding_Intron_10	0	-
chr17	24512479	24512588	m6AIP_abcam_peak_3632|ENSMUST00000176652.7|Traf7|ENSMUSG00000052752.15|protein_coding_Intron_9	0	-
chr17	24624172	24624284	m6AIP_abcam_peak_3637|ENSMUST00000227745.1|Tsc2|ENSMUSG00000002496.10|protein_coding_Intron_9	0	-
chr17	24720741	24720905	m6AIP_SySy_peak_2981a|ENSMUST00000146867.1|Rps2|ENSMUSG00000044533.15|protein_coding_Intron_2	0	+
chr17	24720856	24720928	m6AIP_SySy_peak_2981b|ENSMUST00000146867.1|Rps2|ENSMUSG00000044533.15|protein_coding_Intron_2	0	+
chr17	24914993	24915118	m6AIP_SySy_peak_2987a|ENSMUST00000115229.9|Mapk8ip3|ENSMUSG00000024163.17|protein_coding_Intron_6	0	-
chr17	24917653	24917798	m6AIP_SySy_peak_2987b|ENSMUST00000115229.9|Mapk8ip3|ENSMUSG00000024163.17|protein_coding_Intron_6	0	-
chr17	24916488	24916665	m6AIP_SySy_peak_2987c|ENSMUST00000115229.9|Mapk8ip3|ENSMUSG00000024163.17|protein_coding_Intron_6	0	-
chr17	24915464	24915696	m6AIP_SySy_peak_2988|ENSMUST00000115229.9|Mapk8ip3|ENSMUSG00000024163.17|protein_coding_Intron_6	0	-
chr17	24915696	24915761	m6AIP_abcam_peak_3645a|ENSMUST00000115229.9|Mapk8ip3|ENSMUSG00000024163.17|protein_coding_Intron_6	0	-
chr17	24915384	24915451	m6AIP_abcam_peak_3645b|ENSMUST00000115229.9|Mapk8ip3|ENSMUSG00000024163.17|protein_coding_Intron_6	0	-
chr17	24991083	24991311	m6AIP_abcam_peak_3648|ENSMUST00000233774.1|Cramp1l|ENSMUSG00000038002.9|protein_coding_Intron_6	0	-
chr17	25227929	25228077	m6AIP_abcam_peak_3651|ENSMUST00000039734.11|Unkl|ENSMUSG00000015127.14|protein_coding_Intron_10	0	+
chr17	25662309	25662420	m6AIP_abcam_peak_3653|ENSMUST00000063344.14|Lmf1|ENSMUSG00000002279.19|protein_coding_Intron_10	0	+
chr17	25793361	25793484	m6AIP_SySy_peak_2998|ENSMUST00000235889.1|Gm50367|ENSMUSG00000118135.1|protein_coding_Intron_1	0	-
chr17	25836604	25836711	m6AIP_abcam_peak_3660|ENSMUST00000176751.1|Gm20683|ENSMUSG00000093593.1|protein_coding_Intron_11	0	-
chr17	25875803	25875895	m6AIP_SySy_peak_3002|ENSMUST00000026827.15|Mettl26|ENSMUSG00000025731.16|protein_coding_Intron_1	0	+
chr17	26254660	26254830	m6AIP_SySy_peak_3007|ENSMUST00000114976.8|Luc7l|ENSMUSG00000024188.16|protein_coding_Intron_1	0	+
chr17	26265939	26266061	m6AIP_abcam_peak_3667|ENSMUST00000114976.8|Luc7l|ENSMUSG00000024188.16|protein_coding_Intron_3	0	+
chr17	26723038	26723159	m6AIP_abcam_peak_3669|ENSMUST00000142539.7|Crebrf|ENSMUSG00000048249.14|protein_coding_Intron_1	0	+
chr17	26918614	26918714	m6AIP_abcam_peak_3671|ENSMUST00000078961.5|Kifc5b|ENSMUSG00000024301.10|protein_coding_Intron_1	0	+
chr17	26925032	26925203	m6AIP_SySy_peak_3012b|ENSMUST00000078961.5|Kifc5b|ENSMUSG00000024301.10|protein_coding_Intron_7	0	+
chr17	26925212	26925339	m6AIP_SySy_peak_3012c|ENSMUST00000078961.5|Kifc5b|ENSMUSG00000024301.10|protein_coding_Intron_7	0	+
chr17	27026379	27026629	m6AIP_SySy_peak_3017|ENSMUST00000133257.8|Gm50253|ENSMUSG00000117819.1|protein_coding_Intron_3	0	+
chr17	27936742	27936889	m6AIP_SySy_peak_3021|ENSMUST00000025058.14|Anks1|ENSMUSG00000024219.16|protein_coding_Intron_1	0	+
chr17	27996892	27997027	m6AIP_abcam_peak_3681|ENSMUST00000025058.14|Anks1|ENSMUSG00000024219.16|protein_coding_Intron_11	0	+
chr17	27996339	27996469	m6AIP_abcam_peak_3682|ENSMUST00000025058.14|Anks1|ENSMUSG00000024219.16|protein_coding_Intron_11	0	+
chr17	28042350	28042455	m6AIP_SySy_peak_3022|ENSMUST00000025058.14|Anks1|ENSMUSG00000024219.16|protein_coding_Intron_13	0	+
chr17	28418139	28418240	m6AIP_abcam_peak_3689|ENSMUST00000114792.7|Fkbp5|ENSMUSG00000024222.17|protein_coding_Intron_8	0	-
chr17	28436960	28437167	m6AIP_abcam_peak_3690|ENSMUST00000114792.7|Fkbp5|ENSMUSG00000024222.17|protein_coding_Intron_6	0	-
chr17	28698893	28698994	m6AIP_abcam_peak_3695|ENSMUST00000004990.13|Mapk14|ENSMUSG00000053436.15|protein_coding_Intron_1	0	+
chr17	29260229	29260437	m6AIP_abcam_peak_3705|ENSMUST00000024802.9|Ppil1|ENSMUSG00000024007.15|protein_coding_Intron_2	0	-
chr17	29344230	29344480	m6AIP_abcam_peak_3706|ENSMUST00000095427.11|Mtch1|ENSMUSG00000024012.18|protein_coding_Intron_1	0	-
chr17	29346018	29346204	m6AIP_abcam_peak_3707a|ENSMUST00000095427.11|Mtch1|ENSMUSG00000024012.18|protein_coding_Intron_1	0	-
chr17	29344953	29345106	m6AIP_abcam_peak_3707b|ENSMUST00000095427.11|Mtch1|ENSMUSG00000024012.18|protein_coding_Intron_1	0	-
chr17	29635547	29635797	m6AIP_SySy_peak_3039|ENSMUST00000150388.2|Gm28052|ENSMUSG00000099329.2|lncRNA_Intron_1	0	+
chr17	29551254	29551374	m6AIP_abcam_peak_3708c|ENSMUST00000150388.2|Gm28052|ENSMUSG00000099329.2|lncRNA_Intron_1	0	+
chr17	29627417	29627533	m6AIP_abcam_peak_3708c|ENSMUST00000024817.14|Rnf8|ENSMUSG00000090083.11|protein_coding_Intron_3	0	+
chr17	29627780	29627896	m6AIP_abcam_peak_3708c|ENSMUST00000130871.1|Gm28043|ENSMUSG00000098374.1|protein_coding_Intron_3	0	+
chr17	29702489	29702707	m6AIP_SySy_peak_3041|ENSMUST00000129091.8|Ccdc167|ENSMUSG00000024018.18|protein_coding_Intron_4	0	-
chr17	30006618	30006868	m6AIP_abcam_peak_3709|ENSMUST00000226208.2|Zfand3|ENSMUSG00000044477.12|protein_coding_Intron_1	0	+
chr17	30022501	30022738	m6AIP_abcam_peak_3710|ENSMUST00000226208.2|Zfand3|ENSMUSG00000044477.12|protein_coding_Intron_1	0	+
chr17	30164954	30165056	m6AIP_abcam_peak_3711|ENSMUST00000226208.2|Zfand3|ENSMUSG00000044477.12|protein_coding_Intron_4	0	+
chr17	30513212	30513333	m6AIP_abcam_peak_3712|ENSMUST00000168787.7|Btbd9|ENSMUSG00000062202.14|protein_coding_Intron_6	0	-
chr17	30427317	30427522	m6AIP_abcam_peak_3713a|ENSMUST00000168787.7|Btbd9|ENSMUSG00000062202.14|protein_coding_Intron_6	0	-
chr17	30437936	30438064	m6AIP_abcam_peak_3713b|ENSMUST00000168787.7|Btbd9|ENSMUSG00000062202.14|protein_coding_Intron_6	0	-
chr17	30464376	30464476	m6AIP_abcam_peak_3714|ENSMUST00000168787.7|Btbd9|ENSMUSG00000062202.14|protein_coding_Intron_6	0	-
chr17	30498803	30499053	m6AIP_abcam_peak_3715|ENSMUST00000235858.1|Gm50252|ENSMUSG00000118341.1|lncRNA_Intron_6	0	-
chr17	30355872	30356122	m6AIP_abcam_peak_3715|ENSMUST00000168787.7|Btbd9|ENSMUSG00000062202.14|protein_coding_Intron_6	0	-
chr17	30513317	30513452	m6AIP_abcam_peak_3716|ENSMUST00000235858.1|Gm50252|ENSMUSG00000118341.1|lncRNA_Intron_6	0	-
chr17	30339761	30339896	m6AIP_abcam_peak_3716|ENSMUST00000168787.7|Btbd9|ENSMUSG00000062202.14|protein_coding_Intron_6	0	-
chr17	30493033	30493193	m6AIP_abcam_peak_3717a|ENSMUST00000235858.1|Gm50252|ENSMUSG00000118341.1|lncRNA_Intron_6	0	-
chr17	30349974	30350134	m6AIP_abcam_peak_3717a|ENSMUST00000168787.7|Btbd9|ENSMUSG00000062202.14|protein_coding_Intron_6	0	-
chr17	30502206	30502324	m6AIP_abcam_peak_3717b|ENSMUST00000235858.1|Gm50252|ENSMUSG00000118341.1|lncRNA_Intron_6	0	-
chr17	30447145	30447263	m6AIP_abcam_peak_3717b|ENSMUST00000168787.7|Btbd9|ENSMUSG00000062202.14|protein_coding_Intron_6	0	-
chr17	30471548	30471645	m6AIP_abcam_peak_3718a|ENSMUST00000235858.1|Gm50252|ENSMUSG00000118341.1|lncRNA_Intron_6	0	-
chr17	30378838	30378935	m6AIP_abcam_peak_3718a|ENSMUST00000168787.7|Btbd9|ENSMUSG00000062202.14|protein_coding_Intron_6	0	-
chr17	30475921	30476060	m6AIP_abcam_peak_3718b|ENSMUST00000235858.1|Gm50252|ENSMUSG00000118341.1|lncRNA_Intron_6	0	-
chr17	30412439	30412578	m6AIP_abcam_peak_3718b|ENSMUST00000168787.7|Btbd9|ENSMUSG00000062202.14|protein_coding_Intron_6	0	-
chr17	30475281	30475410	m6AIP_SySy_peak_3043|ENSMUST00000235858.1|Gm50252|ENSMUSG00000118341.1|lncRNA_Intron_6	0	-
chr17	30463232	30463361	m6AIP_SySy_peak_3043|ENSMUST00000168787.7|Btbd9|ENSMUSG00000062202.14|protein_coding_Intron_6	0	-
chr17	30632813	30632991	m6AIP_abcam_peak_3719|ENSMUST00000235858.1|Gm50252|ENSMUSG00000118341.1|lncRNA_Intron_1	0	-
chr17	30565731	30565909	m6AIP_abcam_peak_3719|ENSMUST00000168787.7|Btbd9|ENSMUSG00000062202.14|protein_coding_Intron_1	0	-
chr17	30846875	30846976	m6AIP_abcam_peak_3720|ENSMUST00000235858.1|Gm50252|ENSMUSG00000118341.1|lncRNA_Intron_1	0	-
chr17	30547675	30547776	m6AIP_abcam_peak_3720|ENSMUST00000168787.7|Btbd9|ENSMUSG00000062202.14|protein_coding_Intron_1	0	-
chr17	30685127	30685235	m6AIP_abcam_peak_3721|ENSMUST00000236140.1|Dnah8|ENSMUSG00000033826.10|protein_coding_Intron_20	0	+
chr17	30766562	30766665	m6AIP_abcam_peak_3722|ENSMUST00000236140.1|Dnah8|ENSMUSG00000033826.10|protein_coding_Intron_63	0	+
chr17	31413830	31413989	m6AIP_abcam_peak_3725a|ENSMUST00000047168.12|Pde9a|ENSMUSG00000041119.12|protein_coding_Intron_1	0	+
chr17	31395703	31395898	m6AIP_abcam_peak_3725b|ENSMUST00000047168.12|Pde9a|ENSMUSG00000041119.12|protein_coding_Intron_1	0	+
chr17	31530438	31530586	m6AIP_SySy_peak_3046|ENSMUST00000046288.15|Ndufv3|ENSMUSG00000024038.17|protein_coding_Intron_3	0	+
chr17	31961979	31962216	m6AIP_abcam_peak_3733|ENSMUST00000238192.1|Hsf2bp|ENSMUSG00000002076.12|protein_coding_Intron_8	0	-
chr17	31977191	31977295	m6AIP_abcam_peak_3734|ENSMUST00000238192.1|Hsf2bp|ENSMUSG00000002076.12|protein_coding_Intron_8	0	-
chr17	31986302	31986402	m6AIP_abcam_peak_3735|ENSMUST00000238192.1|Hsf2bp|ENSMUSG00000002076.12|protein_coding_Intron_8	0	-
chr17	31983202	31983408	m6AIP_abcam_peak_3736|ENSMUST00000238192.1|Hsf2bp|ENSMUSG00000002076.12|protein_coding_Intron_8	0	-
chr17	32011474	32011672	m6AIP_abcam_peak_3737|ENSMUST00000238192.1|Hsf2bp|ENSMUSG00000002076.12|protein_coding_Intron_5	0	-
chr17	32213375	32213436	m6AIP_abcam_peak_3740b|ENSMUST00000003726.15|Brd4|ENSMUSG00000024002.18|protein_coding_Intron_10	0	-
chr17	32260618	32260863	m6AIP_abcam_peak_3742|ENSMUST00000003726.15|Brd4|ENSMUSG00000024002.18|protein_coding_Intron_1	0	-
chr17	32333517	32333600	m6AIP_SySy_peak_3059a|ENSMUST00000050214.8|Akap8l|ENSMUSG00000002625.10|protein_coding_Intron_9	0	-
chr17	32333547	32333725	m6AIP_SySy_peak_3059b|ENSMUST00000050214.8|Akap8l|ENSMUSG00000002625.10|protein_coding_Intron_9	0	-
chr17	32335454	32335525	m6AIP_abcam_peak_3746a|ENSMUST00000050214.8|Akap8l|ENSMUSG00000002625.10|protein_coding_Intron_8	0	-
chr17	32335770	32335849	m6AIP_abcam_peak_3746b|ENSMUST00000050214.8|Akap8l|ENSMUSG00000002625.10|protein_coding_Intron_7	0	-
chr17	32932262	32932406	m6AIP_abcam_peak_3755|ENSMUST00000075253.12|Cyp4f13|ENSMUSG00000024055.15|protein_coding_Intron_5	0	-
chr17	33029003	33029145	m6AIP_abcam_peak_3757|ENSMUST00000087654.4|Zfp763|ENSMUSG00000067430.7|protein_coding_Intron_1	0	-
chr17	33651559	33651581	m6AIP_SySy_peak_3079c|ENSMUST00000148178.7|Hnrnpm|ENSMUSG00000059208.15|protein_coding_Intron_13	0	-
chr17	33669393	33669560	m6AIP_abcam_peak_3765|ENSMUST00000148178.7|Hnrnpm|ENSMUSG00000059208.15|protein_coding_Intron_3	0	-
chr17	33816353	33816434	m6AIP_SySy_peak_3080d|ENSMUST00000048560.10|Kank3|ENSMUSG00000042099.16|protein_coding_Intron_3	0	+
chr17	33830113	33830227	m6AIP_abcam_peak_3766|ENSMUST00000048249.7|Ndufa7|ENSMUSG00000041881.13|protein_coding_Intron_3	0	+
chr17	33910183	33910301	m6AIP_abcam_peak_3769|ENSMUST00000170075.8|Daxx|ENSMUSG00000002307.16|protein_coding_Intron_1	0	+
chr17	33913739	33913825	m6AIP_abcam_peak_3773b|ENSMUST00000170075.8|Daxx|ENSMUSG00000002307.16|protein_coding_Intron_6	0	+
chr17	34031344	34031462	m6AIP_abcam_peak_3778|ENSMUST00000168978.2|Gm20427|ENSMUSG00000092595.2|lncRNA_Intron_1	0	-
chr17	35243874	35244046	m6AIP_abcam_peak_3793|ENSMUST00000173731.7|Ddx39b|ENSMUSG00000019432.15|protein_coding_Intron_1	0	+
chr17	35866097	35866269	m6AIP_abcam_peak_3802|ENSMUST00000127442.7|Ppp1r18|ENSMUSG00000034595.17|protein_coding_Intron_1	0	+
chr17	35963684	35963756	m6AIP_abcam_peak_3805|ENSMUST00000043757.14|Abcf1|ENSMUSG00000038762.15|protein_coding_Intron_5	0	-
chr17	35983898	35984035	m6AIP_abcam_peak_3808|ENSMUST00000087200.3|Gnl1|ENSMUSG00000024429.9|protein_coding_Intron_8	0	+
chr17	36844885	36845032	m6AIP_abcam_peak_3811|ENSMUST00000179968.7|Trim26|ENSMUSG00000024457.16|protein_coding_Intron_2	0	+
chr17	37050808	37050922	m6AIP_abcam_peak_3817a|ENSMUST00000025338.15|Gabbr1|ENSMUSG00000024462.17|protein_coding_Intron_5	0	+
chr17	37050774	37050880	m6AIP_abcam_peak_3817b|ENSMUST00000025338.15|Gabbr1|ENSMUSG00000024462.17|protein_coding_Intron_5	0	+
chr17	37052608	37052710	m6AIP_abcam_peak_3818a|ENSMUST00000025338.15|Gabbr1|ENSMUSG00000024462.17|protein_coding_Intron_6	0	+
chr17	37051410	37051490	m6AIP_abcam_peak_3818b|ENSMUST00000025338.15|Gabbr1|ENSMUSG00000024462.17|protein_coding_Intron_6	0	+
chr17	37055673	37055818	m6AIP_abcam_peak_3819|ENSMUST00000025338.15|Gabbr1|ENSMUSG00000024462.17|protein_coding_Intron_8	0	+
chr17	37065069	37065207	m6AIP_abcam_peak_3820|ENSMUST00000025338.15|Gabbr1|ENSMUSG00000024462.17|protein_coding_Intron_14	0	+
chr17	37068477	37068613	m6AIP_abcam_peak_3821|ENSMUST00000025338.15|Gabbr1|ENSMUSG00000024462.17|protein_coding_Intron_16	0	+
chr17	45392689	45392752	m6AIP_abcam_peak_3832|ENSMUST00000024727.9|Cdc5l|ENSMUSG00000023932.9|protein_coding_Intron_15	0	-
chr17	45460551	45460674	m6AIP_abcam_peak_3836|ENSMUST00000233553.1|Spats1|ENSMUSG00000023935.10|protein_coding_Intron_3	0	-
chr17	46569947	46570128	m6AIP_abcam_peak_3857|ENSMUST00000044442.9|Ptk7|ENSMUSG00000023972.10|protein_coding_Intron_17	0	-
chr17	46680013	46680125	m6AIP_abcam_peak_3860|ENSMUST00000071841.6|Klhdc3|ENSMUSG00000063576.12|protein_coding_Intron_1	0	-
chr17	46782161	46782289	m6AIP_abcam_peak_3862|ENSMUST00000078286.5|Rpl7l1|ENSMUSG00000063888.7|protein_coding_Intron_1	0	-
chr17	47329874	47330111	m6AIP_SySy_peak_3160|ENSMUST00000190080.6|Trerf1|ENSMUSG00000064043.13|lncRNA_Intron_14	0	+
chr17	47629119	47629369	m6AIP_SySy_peak_3165a|ENSMUST00000132397.1|Gm20517|ENSMUSG00000023984.17|protein_coding_Intron_3	0	+
chr17	47627897	47628093	m6AIP_SySy_peak_3165b|ENSMUST00000132397.1|Gm20517|ENSMUSG00000023984.17|protein_coding_Intron_3	0	+
chr17	47648090	47648214	m6AIP_abcam_peak_3872a|ENSMUST00000132397.1|Gm20517|ENSMUSG00000023984.17|protein_coding_Intron_3	0	+
chr17	47663313	47663480	m6AIP_abcam_peak_3872b|ENSMUST00000132397.1|Gm20517|ENSMUSG00000023984.17|protein_coding_Intron_3	0	+
chr17	47633900	47634120	m6AIP_abcam_peak_3873|ENSMUST00000132397.1|Gm20517|ENSMUSG00000023984.17|protein_coding_Intron_3	0	+
chr17	47789331	47789447	m6AIP_abcam_peak_3876|ENSMUST00000024786.13|Tfeb|ENSMUSG00000023990.18|protein_coding_Intron_6	0	+
chr17	49047099	49047349	m6AIP_abcam_peak_3880|ENSMUST00000046254.2|Lrfn2|ENSMUSG00000040490.4|protein_coding_Intron_1	0	+
chr17	51040069	51040209	m6AIP_abcam_peak_3882|ENSMUST00000224528.1|Tbc1d5|ENSMUSG00000023923.10|protein_coding_Intron_2	0	-
chr17	53676715	53676903	m6AIP_SySy_peak_3175|ENSMUST00000024736.13|Sgo1|ENSMUSG00000023940.14|protein_coding_Intron_8	0	-
chr17	55668335	55668436	m6AIP_abcam_peak_3886|ENSMUST00000086876.6|Pot1b|ENSMUSG00000024174.9|protein_coding_Intron_11	0	-
chr17	56081203	56081370	m6AIP_abcam_peak_3892|ENSMUST00000225843.1|Hdgfl2|ENSMUSG00000002833.11|protein_coding_Intron_1	0	+
chr17	56096352	56096453	m6AIP_SySy_peak_3181a|ENSMUST00000225843.1|Hdgfl2|ENSMUSG00000002833.11|protein_coding_Intron_6	0	+
chr17	56096554	56096653	m6AIP_SySy_peak_3181b|ENSMUST00000225843.1|Hdgfl2|ENSMUSG00000002833.11|protein_coding_Intron_6	0	+
chr17	56099078	56099170	m6AIP_abcam_peak_3894|ENSMUST00000225843.1|Hdgfl2|ENSMUSG00000002833.11|protein_coding_Intron_13	0	+
chr17	56210198	56210385	m6AIP_SySy_peak_3182|ENSMUST00000038794.5|Dpp9|ENSMUSG00000001229.9|protein_coding_Intron_3	0	-
chr17	56217469	56217651	m6AIP_abcam_peak_3896|ENSMUST00000038794.5|Dpp9|ENSMUSG00000001229.9|protein_coding_Intron_1	0	-
chr17	56392795	56393032	m6AIP_abcam_peak_3901|ENSMUST00000025036.10|Kdm4b|ENSMUSG00000024201.12|protein_coding_Intron_11	0	+
chr17	56392564	56392802	m6AIP_SySy_peak_3189|ENSMUST00000025036.10|Kdm4b|ENSMUSG00000024201.12|protein_coding_Intron_11	0	+
chr17	56566711	56566839	m6AIP_SySy_peak_3193|ENSMUST00000075510.11|Safb2|ENSMUSG00000042625.16|protein_coding_Intron_14	0	-
chr17	56576146	56576396	m6AIP_SySy_peak_3195|ENSMUST00000075510.11|Safb2|ENSMUSG00000042625.16|protein_coding_Intron_6	0	-
chr17	56788745	56788847	m6AIP_abcam_peak_3910|ENSMUST00000002444.14|Rfx2|ENSMUSG00000024206.15|protein_coding_Intron_6	0	-
chr17	56876666	56876731	m6AIP_SySy_peak_3199|ENSMUST00000025048.6|Acsbg3|ENSMUSG00000024209.9|protein_coding_Intron_2	0	+
chr17	56905186	56905407	m6AIP_abcam_peak_3912|ENSMUST00000025053.9|Mllt1|ENSMUSG00000024212.9|protein_coding_Intron_4	0	-
chr17	56934435	56934560	m6AIP_abcam_peak_3913|ENSMUST00000025053.9|Mllt1|ENSMUSG00000024212.9|protein_coding_Intron_1	0	-
chr17	57065259	57065402	m6AIP_SySy_peak_3203|ENSMUST00000169543.7|Crb3|ENSMUSG00000044279.15|protein_coding_Intron_4	0	+
chr17	63260994	63261113	m6AIP_abcam_peak_3915|ENSMUST00000024761.12|Fbxl17|ENSMUSG00000023965.13|protein_coding_Intron_6	0	-
chr17	63335311	63335461	m6AIP_abcam_peak_3916|ENSMUST00000024761.12|Fbxl17|ENSMUSG00000023965.13|protein_coding_Intron_6	0	-
chr17	63473777	63473896	m6AIP_SySy_peak_3205a|ENSMUST00000024761.12|Fbxl17|ENSMUSG00000023965.13|protein_coding_Intron_3	0	-
chr17	63486440	63486597	m6AIP_SySy_peak_3205b|ENSMUST00000024761.12|Fbxl17|ENSMUSG00000023965.13|protein_coding_Intron_3	0	-
chr17	64034332	64034471	m6AIP_abcam_peak_3919|ENSMUST00000000129.13|Fer|ENSMUSG00000000127.15|protein_coding_Intron_12	0	+
chr17	66358333	66358503	m6AIP_SySy_peak_3218|ENSMUST00000086693.11|Mtcl1|ENSMUSG00000052105.17|protein_coding_Intron_8	0	-
chr17	66416554	66416669	m6AIP_abcam_peak_3935|ENSMUST00000086693.11|Mtcl1|ENSMUSG00000052105.17|protein_coding_Intron_3	0	-
chr17	66440753	66440793	m6AIP_abcam_peak_3936|ENSMUST00000086693.11|Mtcl1|ENSMUSG00000052105.17|protein_coding_Intron_1	0	-
chr17	70849774	70850009	m6AIP_SySy_peak_3232|ENSMUST00000166395.8|Tgif1|ENSMUSG00000047407.17|protein_coding_Intron_1	0	-
chr17	70917473	70917633	m6AIP_SySy_peak_3235|ENSMUST00000180468.1|Gm26510|ENSMUSG00000097154.2|lncRNA_Intron_1	0	-
chr17	70981484	70981632	m6AIP_abcam_peak_3949|ENSMUST00000038446.9|Myl12b|ENSMUSG00000034868.9|protein_coding_Intron_1	0	-
chr17	70991953	70992101	m6AIP_abcam_peak_3949|ENSMUST00000233357.1|Gm49909|ENSMUSG00000117098.1|protein_coding_Intron_1	0	-
chr17	70977283	70977449	m6AIP_abcam_peak_3950|ENSMUST00000038446.9|Myl12b|ENSMUSG00000034868.9|protein_coding_Intron_1	0	-
chr17	70997643	70997809	m6AIP_abcam_peak_3950|ENSMUST00000233357.1|Gm49909|ENSMUSG00000117098.1|protein_coding_Intron_1	0	-
chr17	71391700	71391800	m6AIP_abcam_peak_3951|ENSMUST00000127430.1|Smchd1|ENSMUSG00000024054.14|protein_coding_Intron_25	0	-
chr17	71435089	71435191	m6AIP_abcam_peak_3952|ENSMUST00000127430.1|Smchd1|ENSMUSG00000024054.14|protein_coding_Intron_11	0	-
chr17	71461630	71461854	m6AIP_SySy_peak_3239|ENSMUST00000127430.1|Smchd1|ENSMUSG00000024054.14|protein_coding_Intron_3	0	-
chr17	71592170	71592273	m6AIP_SySy_peak_3240|ENSMUST00000137830.7|Trmt61b|ENSMUSG00000085492.7|lncRNA_Intron_1	0	-
chr17	71628308	71628392	m6AIP_abcam_peak_3955a|ENSMUST00000047086.9|Wdr43|ENSMUSG00000041057.10|protein_coding_Intron_3	0	+
chr17	71628122	71628261	m6AIP_abcam_peak_3955b|ENSMUST00000047086.9|Wdr43|ENSMUSG00000041057.10|protein_coding_Intron_3	0	+
chr17	71637393	71637532	m6AIP_abcam_peak_3956a|ENSMUST00000047086.9|Wdr43|ENSMUSG00000041057.10|protein_coding_Intron_7	0	+
chr17	71637770	71637952	m6AIP_abcam_peak_3956b|ENSMUST00000047086.9|Wdr43|ENSMUSG00000041057.10|protein_coding_Intron_7	0	+
chr17	71636939	71637033	m6AIP_abcam_peak_3956c|ENSMUST00000047086.9|Wdr43|ENSMUSG00000041057.10|protein_coding_Intron_7	0	+
chr17	71657408	71657459	m6AIP_abcam_peak_3957a|ENSMUST00000047086.9|Wdr43|ENSMUSG00000041057.10|protein_coding_Intron_17	0	+
chr17	74207618	74207784	m6AIP_abcam_peak_3959|ENSMUST00000233514.2|Memo1|ENSMUSG00000058704.9|protein_coding_Intron_7	0	-
chr17	74248798	74248920	m6AIP_abcam_peak_3960|ENSMUST00000233514.2|Memo1|ENSMUSG00000058704.9|protein_coding_Intron_3	0	-
chr17	74648474	74648619	m6AIP_abcam_peak_3964|ENSMUST00000182597.7|Birc6|ENSMUSG00000024073.16|protein_coding_Intron_53	0	+
chr17	78892959	78893188	m6AIP_SySy_peak_3250|ENSMUST00000169544.7|Sult6b1|ENSMUSG00000038045.14|protein_coding_Intron_4	0	-
chr17	80046070	80046279	m6AIP_SySy_peak_3256a|ENSMUST00000061331.13|Hnrnpll|ENSMUSG00000024095.15|protein_coding_Intron_6	0	-
chr17	80046568	80046759	m6AIP_SySy_peak_3256b|ENSMUST00000061331.13|Hnrnpll|ENSMUSG00000024095.15|protein_coding_Intron_6	0	-
chr17	80710831	80711050	m6AIP_abcam_peak_3979|ENSMUST00000112389.8|Map4k3|ENSMUSG00000024242.15|protein_coding_Intron_1	0	-
chr17	81027393	81027530	m6AIP_abcam_peak_3980|ENSMUST00000025093.5|Thumpd2|ENSMUSG00000024246.9|protein_coding_Intron_9	0	-
chr17	81059085	81059335	m6AIP_abcam_peak_3982|ENSMUST00000025093.5|Thumpd2|ENSMUSG00000024246.9|protein_coding_Intron_1	0	-
chr17	83511648	83511809	m6AIP_abcam_peak_3986|ENSMUST00000167741.8|Cox7a2l|ENSMUSG00000024248.14|protein_coding_Intron_1	0	-
chr17	84220232	84220332	m6AIP_abcam_peak_3989|ENSMUST00000047524.9|Thada|ENSMUSG00000024251.10|protein_coding_Intron_36	0	-
chr17	84401589	84401779	m6AIP_abcam_peak_3990|ENSMUST00000047524.9|Thada|ENSMUSG00000024251.10|protein_coding_Intron_22	0	-
chr17	84718538	84718684	m6AIP_abcam_peak_3993|ENSMUST00000112308.8|Lrpprc|ENSMUSG00000024120.12|protein_coding_Intron_30	0	-
chr17	84967108	84967208	m6AIP_abcam_peak_3994|ENSMUST00000080217.13|Ppm1b|ENSMUSG00000061130.13|protein_coding_Intron_1	0	+
chr17	84966559	84966767	m6AIP_abcam_peak_3995|ENSMUST00000080217.13|Ppm1b|ENSMUSG00000061130.13|protein_coding_Intron_1	0	+
chr17	84998519	84998582	m6AIP_SySy_peak_3270a|ENSMUST00000080217.13|Ppm1b|ENSMUSG00000061130.13|protein_coding_Intron_2	0	+
chr17	84995111	84995292	m6AIP_SySy_peak_3270b|ENSMUST00000080217.13|Ppm1b|ENSMUSG00000061130.13|protein_coding_Intron_2	0	+
chr17	85008167	85008297	m6AIP_abcam_peak_3997|ENSMUST00000080217.13|Ppm1b|ENSMUSG00000061130.13|protein_coding_Intron_5	0	+
chr17	85119356	85119461	m6AIP_abcam_peak_3998|ENSMUST00000095188.6|Camkmt|ENSMUSG00000071037.6|protein_coding_Intron_3	0	+
chr17	86037163	86037310	m6AIP_abcam_peak_4000|ENSMUST00000095187.3|Srbd1|ENSMUSG00000024135.10|protein_coding_Intron_16	0	-
chr17	86126751	86127001	m6AIP_abcam_peak_4001|ENSMUST00000095187.3|Srbd1|ENSMUSG00000024135.10|protein_coding_Intron_6	0	-
chr17	86138378	86138416	m6AIP_abcam_peak_4002b|ENSMUST00000095187.3|Srbd1|ENSMUSG00000024135.10|protein_coding_Intron_3	0	-
chr17	87010188	87010301	m6AIP_abcam_peak_4003|ENSMUST00000024957.6|Pigf|ENSMUSG00000024145.6|protein_coding_Intron_4	0	-
chr17	87029387	87029570	m6AIP_SySy_peak_3273a|ENSMUST00000024959.9|Cript|ENSMUSG00000024146.9|protein_coding_Intron_2	0	+
chr17	87029550	87029668	m6AIP_SySy_peak_3273b|ENSMUST00000024959.9|Cript|ENSMUSG00000024146.9|protein_coding_Intron_2	0	+
chr17	87265232	87265409	m6AIP_abcam_peak_4004|ENSMUST00000024963.10|Mcfd2|ENSMUSG00000024150.12|protein_coding_Intron_1	0	-
chr17	87436525	87436631	m6AIP_abcam_peak_4006|ENSMUST00000040440.6|Calm2|ENSMUSG00000036438.14|protein_coding_Intron_2	0	-
chr17	87693932	87694114	m6AIP_abcam_peak_4007a|ENSMUST00000024967.13|Msh2|ENSMUSG00000024151.13|protein_coding_Intron_7	0	+
chr17	87696220	87696355	m6AIP_abcam_peak_4007b|ENSMUST00000024967.13|Msh2|ENSMUSG00000024151.13|protein_coding_Intron_7	0	+
chr17	87694941	87695139	m6AIP_abcam_peak_4007c|ENSMUST00000024967.13|Msh2|ENSMUSG00000024151.13|protein_coding_Intron_7	0	+
chr17	87691103	87691274	m6AIP_abcam_peak_4007d|ENSMUST00000024967.13|Msh2|ENSMUSG00000024151.13|protein_coding_Intron_7	0	+
chr17	87701407	87701624	m6AIP_abcam_peak_4008|ENSMUST00000024967.13|Msh2|ENSMUSG00000024151.13|protein_coding_Intron_8	0	+
chr17	87710866	87711076	m6AIP_SySy_peak_3276|ENSMUST00000024967.13|Msh2|ENSMUSG00000024151.13|protein_coding_Intron_10	0	+
chr17	87976702	87976803	m6AIP_abcam_peak_4011|ENSMUST00000005503.4|Msh6|ENSMUSG00000005370.4|protein_coding_Intron_1	0	+
chr17	88026121	88026281	m6AIP_abcam_peak_4017|ENSMUST00000005504.14|Fbxo11|ENSMUSG00000005371.15|protein_coding_Intron_1	0	-
chr17	88454979	88455210	m6AIP_abcam_peak_4018|ENSMUST00000112238.8|Foxn2|ENSMUSG00000034998.18|protein_coding_Intron_1	0	+
chr17	88448714	88448833	m6AIP_SySy_peak_3283|ENSMUST00000112238.8|Foxn2|ENSMUSG00000034998.18|protein_coding_Intron_1	0	+
chr17	88471732	88471834	m6AIP_abcam_peak_4021|ENSMUST00000112238.8|Foxn2|ENSMUSG00000034998.18|protein_coding_Intron_2	0	+
chr17	88642365	88642480	m6AIP_SySy_peak_3287b|ENSMUST00000064035.12|Ston1|ENSMUSG00000033855.15|protein_coding_Intron_2	0	+
chr17	94787207	94787383	m6AIP_SySy_peak_3289|ENSMUST00000234189.1|Gm1976|ENSMUSG00000066057.7|lncRNA_Intron_3	0	-
chr17	94789423	94789559	m6AIP_abcam_peak_4025|ENSMUST00000234189.1|Gm1976|ENSMUSG00000066057.7|lncRNA_Intron_3	0	-
chr17	94834465	94834617	m6AIP_abcam_peak_4026|ENSMUST00000234189.1|Gm1976|ENSMUSG00000066057.7|lncRNA_Intron_1	0	-
chr18	3270800	3270981	m6AIP_SySy_peak_3291|ENSMUST00000150235.7|Crem|ENSMUSG00000063889.16|protein_coding_Intron_9	0	-
chr18	3408824	3408947	m6AIP_abcam_peak_4028a|ENSMUST00000162301.7|Cul2|ENSMUSG00000024231.15|protein_coding_Intron_3	0	+
chr18	3412884	3413029	m6AIP_SySy_peak_3292|ENSMUST00000162301.7|Cul2|ENSMUSG00000024231.15|protein_coding_Intron_3	0	+
chr18	5641718	5641897	m6AIP_abcam_peak_4036|ENSMUST00000025081.12|Zeb1|ENSMUSG00000024238.15|protein_coding_Intron_1	0	+
chr18	5620411	5620511	m6AIP_abcam_peak_4037|ENSMUST00000025081.12|Zeb1|ENSMUSG00000024238.15|protein_coding_Intron_1	0	+
chr18	5636759	5636886	m6AIP_abcam_peak_4038|ENSMUST00000025081.12|Zeb1|ENSMUSG00000024238.15|protein_coding_Intron_1	0	+
chr18	5618838	5619034	m6AIP_abcam_peak_4039|ENSMUST00000025081.12|Zeb1|ENSMUSG00000024238.15|protein_coding_Intron_1	0	+
chr18	5694882	5695042	m6AIP_abcam_peak_4040|ENSMUST00000025081.12|Zeb1|ENSMUSG00000024238.15|protein_coding_Intron_1	0	+
chr18	6031095	6031197	m6AIP_SySy_peak_3299a|ENSMUST00000182213.7|Arhgap12|ENSMUSG00000041225.16|protein_coding_Intron_16	0	-
chr18	6031119	6031240	m6AIP_SySy_peak_3299b|ENSMUST00000182213.7|Arhgap12|ENSMUSG00000041225.16|protein_coding_Intron_16	0	-
chr18	6028315	6028421	m6AIP_SySy_peak_3300|ENSMUST00000182213.7|Arhgap12|ENSMUSG00000041225.16|protein_coding_Intron_16	0	-
chr18	6115033	6115190	m6AIP_abcam_peak_4043|ENSMUST00000182213.7|Arhgap12|ENSMUSG00000041225.16|protein_coding_Intron_2	0	-
chr18	6221293	6221421	m6AIP_abcam_peak_4044|ENSMUST00000025083.13|Kif5b|ENSMUSG00000006740.14|protein_coding_Intron_11	0	-
chr18	7584908	7585029	m6AIP_abcam_peak_4045|ENSMUST00000115869.3|Mpp7|ENSMUSG00000057440.8|protein_coding_Intron_1	0	-
chr18	7896345	7896462	m6AIP_abcam_peak_4046|ENSMUST00000167020.7|Wac|ENSMUSG00000024283.15|protein_coding_Intron_3	0	+
chr18	7874614	7874767	m6AIP_abcam_peak_4047|ENSMUST00000167020.7|Wac|ENSMUSG00000024283.15|protein_coding_Intron_3	0	+
chr18	7925763	7925864	m6AIP_abcam_peak_4049|ENSMUST00000167020.7|Wac|ENSMUSG00000024283.15|protein_coding_Intron_13	0	+
chr18	9423709	9423878	m6AIP_abcam_peak_4050|ENSMUST00000053917.5|Ccny|ENSMUSG00000024286.8|protein_coding_Intron_1	0	-
chr18	9413240	9413345	m6AIP_abcam_peak_4051|ENSMUST00000053917.5|Ccny|ENSMUSG00000024286.8|protein_coding_Intron_1	0	-
chr18	9397136	9397247	m6AIP_abcam_peak_4052|ENSMUST00000053917.5|Ccny|ENSMUSG00000024286.8|protein_coding_Intron_1	0	-
chr18	9448961	9449080	m6AIP_abcam_peak_4053|ENSMUST00000053917.5|Ccny|ENSMUSG00000024286.8|protein_coding_Intron_1	0	-
chr18	9983426	9983557	m6AIP_abcam_peak_4054|ENSMUST00000025137.8|Thoc1|ENSMUSG00000024287.8|protein_coding_Intron_11	0	+
chr18	9981774	9981877	m6AIP_abcam_peak_4055|ENSMUST00000025137.8|Thoc1|ENSMUSG00000024287.8|protein_coding_Intron_11	0	+
chr18	10143931	10144034	m6AIP_abcam_peak_4057|ENSMUST00000067947.6|Rock1|ENSMUSG00000024290.9|protein_coding_Intron_2	0	-
chr18	12146684	12146793	m6AIP_abcam_peak_4060|ENSMUST00000025270.7|Riok3|ENSMUSG00000024404.7|protein_coding_Intron_7	0	+
chr18	12209054	12209163	m6AIP_abcam_peak_4061|ENSMUST00000025279.5|Npc1|ENSMUSG00000024413.14|protein_coding_Intron_9	0	-
chr18	12769717	12769818	m6AIP_abcam_peak_4062a|ENSMUST00000074352.10|Osbpl1a|ENSMUSG00000044252.18|protein_coding_Intron_19	0	-
chr18	12768740	12768877	m6AIP_abcam_peak_4062b|ENSMUST00000074352.10|Osbpl1a|ENSMUSG00000044252.18|protein_coding_Intron_19	0	-
chr18	12832354	12832539	m6AIP_abcam_peak_4063a|ENSMUST00000074352.10|Osbpl1a|ENSMUSG00000044252.18|protein_coding_Intron_16	0	-
chr18	12822627	12822826	m6AIP_abcam_peak_4063b|ENSMUST00000074352.10|Osbpl1a|ENSMUSG00000044252.18|protein_coding_Intron_16	0	-
chr18	14662963	14663067	m6AIP_abcam_peak_4064|ENSMUST00000040924.8|Ss18|ENSMUSG00000037013.17|protein_coding_Intron_3	0	-
chr18	14714664	14714767	m6AIP_abcam_peak_4065|ENSMUST00000040860.2|Psma8|ENSMUSG00000036743.4|protein_coding_Intron_1	0	+
chr18	20709640	20709721	m6AIP_abcam_peak_4068a|ENSMUST00000070080.5|B4galt6|ENSMUSG00000056124.5|protein_coding_Intron_3	0	-
chr18	20714477	20714593	m6AIP_abcam_peak_4068b|ENSMUST00000070080.5|B4galt6|ENSMUSG00000056124.5|protein_coding_Intron_3	0	-
chr18	20714929	20715179	m6AIP_abcam_peak_4069|ENSMUST00000070080.5|B4galt6|ENSMUSG00000056124.5|protein_coding_Intron_3	0	-
chr18	20707578	20707828	m6AIP_abcam_peak_4070|ENSMUST00000070080.5|B4galt6|ENSMUSG00000056124.5|protein_coding_Intron_3	0	-
chr18	20723066	20723251	m6AIP_abcam_peak_4071|ENSMUST00000070080.5|B4galt6|ENSMUSG00000056124.5|protein_coding_Intron_2	0	-
chr18	20826846	20826979	m6AIP_abcam_peak_4073|ENSMUST00000225661.2|Trappc8|ENSMUSG00000033382.15|protein_coding_Intron_25	0	-
chr18	20861126	20861227	m6AIP_abcam_peak_4074|ENSMUST00000225661.2|Trappc8|ENSMUSG00000033382.15|protein_coding_Intron_10	0	-
chr18	24829452	24829573	m6AIP_abcam_peak_4082|ENSMUST00000037097.8|Fhod3|ENSMUSG00000034295.10|protein_coding_Intron_3	0	+
chr18	25169533	25169742	m6AIP_abcam_peak_4085|ENSMUST00000097643.9|AW554918|ENSMUSG00000033632.16|protein_coding_Intron_1	0	+
chr18	25218390	25218640	m6AIP_SySy_peak_3329|ENSMUST00000097643.9|AW554918|ENSMUSG00000033632.16|protein_coding_Intron_5	0	+
chr18	25480624	25480796	m6AIP_abcam_peak_4089|ENSMUST00000115816.2|Celf4|ENSMUSG00000024268.16|protein_coding_Intron_12	0	-
chr18	30269526	30269628	m6AIP_SySy_peak_3332|ENSMUST00000234467.1|Gm49980|ENSMUSG00000117465.1|lncRNA_Intron_1	0	+
chr18	30330422	30330535	m6AIP_abcam_peak_4091|ENSMUST00000115812.9|Pik3c3|ENSMUSG00000033628.15|protein_coding_Intron_21	0	+
chr18	31762761	31762929	m6AIP_SySy_peak_3336|ENSMUST00000115808.3|Ammecr1l|ENSMUSG00000041915.9|protein_coding_Intron_2	0	+
chr18	32081546	32081662	m6AIP_abcam_peak_4101|ENSMUST00000025243.4|Iws1|ENSMUSG00000024384.4|protein_coding_Intron_3	0	+
chr18	32240525	32240583	m6AIP_abcam_peak_4105|ENSMUST00000025241.6|Ercc3|ENSMUSG00000024382.13|protein_coding_Intron_1	0	+
chr18	33855408	33855508	m6AIP_abcam_peak_4107|ENSMUST00000025234.6|Epb41l4a|ENSMUSG00000024376.7|protein_coding_Intron_12	0	-
chr18	33916902	33917002	m6AIP_abcam_peak_4108|ENSMUST00000025234.6|Epb41l4a|ENSMUSG00000024376.7|protein_coding_Intron_3	0	-
chr18	33970701	33970912	m6AIP_abcam_peak_4109|ENSMUST00000025234.6|Epb41l4a|ENSMUSG00000024376.7|protein_coding_Intron_2	0	-
chr18	33945590	33945718	m6AIP_abcam_peak_4110|ENSMUST00000025234.6|Epb41l4a|ENSMUSG00000024376.7|protein_coding_Intron_2	0	-
chr18	33956514	33956621	m6AIP_abcam_peak_4111|ENSMUST00000025234.6|Epb41l4a|ENSMUSG00000024376.7|protein_coding_Intron_2	0	-
chr18	34239112	34239294	m6AIP_abcam_peak_4112|ENSMUST00000079362.12|Apc|ENSMUSG00000005871.15|protein_coding_Intron_1	0	+
chr18	34228582	34228710	m6AIP_abcam_peak_4113|ENSMUST00000079362.12|Apc|ENSMUSG00000005871.15|protein_coding_Intron_1	0	+
chr18	34945509	34945687	m6AIP_abcam_peak_4131|ENSMUST00000025217.10|Hspa9|ENSMUSG00000024359.10|protein_coding_Intron_9	0	-
chr18	35585727	35585773	m6AIP_abcam_peak_4133|ENSMUST00000237592.1|Snhg4|ENSMUSG00000117694.1|protein_coding_Intron_14	0	+
chr18	35586969	35587015	m6AIP_abcam_peak_4133|ENSMUST00000166793.9|Matr3|ENSMUSG00000037236.16|protein_coding_Intron_12	0	+
chr18	36604595	36604739	m6AIP_SySy_peak_3365|ENSMUST00000155329.8|Ankhd1|ENSMUSG00000024483.19|protein_coding_Intron_10	0	+
chr18	36608578	36608729	m6AIP_abcam_peak_4139|ENSMUST00000155329.8|Ankhd1|ENSMUSG00000024483.19|protein_coding_Intron_10	0	+
chr18	36626313	36626415	m6AIP_SySy_peak_3368|ENSMUST00000155329.8|Ankhd1|ENSMUSG00000024483.19|protein_coding_Intron_15	0	+
chr18	37551791	37551971	m6AIP_SySy_peak_3374|ENSMUST00000115661.4|Gm42416|ENSMUSG00000103458.1|protein_coding_Intron_1	0	+
chr18	37252449	37252629	m6AIP_SySy_peak_3374|ENSMUST00000194544.1|Gm37013|ENSMUSG00000102836.1|protein_coding_Intron_1	0	+
chr18	37348122	37348302	m6AIP_SySy_peak_3374|ENSMUST00000193984.1|Gm37388|ENSMUSG00000103125.1|protein_coding_Intron_1	0	+
chr18	37713915	37714165	m6AIP_SySy_peak_3375|ENSMUST00000115661.4|Gm42416|ENSMUSG00000103458.1|protein_coding_Intron_1	0	+
chr18	37487109	37487359	m6AIP_SySy_peak_3375|ENSMUST00000194544.1|Gm37013|ENSMUSG00000102836.1|protein_coding_Intron_1	0	+
[truncated: 2,861 more rows]
