# Supplementary material for: Acute depletion of METTL3 implicates N6-methyladenosine in alternative intron/exon inclusion in the nascent transcriptome
Source: Genome Res. 2021 Aug;31(8):1395–408. doi: 10.1101/gr.271635.120 (PMC8327914; doi:10.1101/gr.271635.120)
Supplement: Supplemental Material [file supp_gr.271635.120_Supplemental_Code.tar.gz.zip › Nascent_m6A_Scripts/intron_methylation/m6AIP_Cfg1_Cfg2.summits.Intersects_with_GENCODE_vM24_MaxORF_LongestNcRNA.intron.matchControl.bed.fa]

>m6AIP_SySy_peak_1|ENSMUST00000156816.6|Mrpl15|ENSMUSG00000033845.13|protein_coding_Intron_3
GTGATTGAGCCTCAATATTTTACTTTGGATGCGTAAAAAAAAAAAGATATAGCTCTACTTTATAGAAAAATCCATGACCTTGGCAGTATTTAAATTGCATGTCTTGATACTCTTCAGTTATGTGTGTATTATGCTAGCAGACATTAGCCTGAAAATTATACCCTGGGGCAATGGTTGAATAAATGTACACACACACACACATAGCTTGTCCATTGTCTTTCCTGAGTTTAAATATGTA
>m6AIP_abcam_peak_2|ENSMUST00000118000.7|Rgs20|ENSMUSG00000002459.17|protein_coding_Intron_2
tagtaaaaagtaccacaatttcagccagatccattcagactaattgtcgaagtctcatttgtccttttagtatcaattcagagaccttctcaatgtaggtttttaatttcttactctgattatgtgcta
>m6AIP_abcam_peak_3|ENSMUST00000044369.12|Atp6v1h|ENSMUSG00000033793.12|protein_coding_Intron_9
tgatttagtttctgggagctctaggggtctggcatagcctttcaggcgacagctgtatcaggctcctgtcagcatgcacttcttggcattcacaatagtg
>m6AIP_SySy_peak_5a|ENSMUST00000027040.12|Rb1cc1|ENSMUSG00000025907.14|protein_coding_Intron_15
AAGTGCCCATTGGTTTCATAGGTGCAAATGGAAGCCCTGATTATGCCACATTTGTTGCTGTCATCAGTCATGTTACTTCAGATCTTACATACTTCATTGTTTACCTTCAGTCAGAAAGAC
>m6AIP_SySy_peak_5b|ENSMUST00000027040.12|Rb1cc1|ENSMUSG00000025907.14|protein_coding_Intron_15
TTTAGCCAGCCATCGCCATTAAGTGTGTTAGATCAGTAAGACAAGCATCTCTGGCAACTCGACCTGGAGGAGGGGAGCATTAATTACACAAGTCTTCAAAGACAATGAAGT
>m6AIP_abcam_peak_8|ENSMUST00000061280.16|Pcmtd1|ENSMUSG00000051285.17|protein_coding_Intron_1
CTTCATTTATTAGTAGAGCGTGGATGTTCATTATTTTATGATTCTCTCCCCCACCCCtgtgtgagtgtgagtgtgtgtgtgtgtgtgtgtgtgtttgtgtgtgtttgtgtAGTCAGAGTAGGCAGAGGATTGCCTTTTGGCAGTCTTGTTTTTGCTGTGCTGGGTGGCTGTGG
>m6AIP_abcam_peak_10|ENSMUST00000061280.16|Pcmtd1|ENSMUSG00000051285.17|protein_coding_Intron_5
ACCACAATGTGAGGAATGTGGGTGGAGGAAGAGGAATTGGTTTTCCCTTTAATGACTAGCTGAGTATGTTTGTGTTACATTATTTGGAAGGAGGGGAAGAGAGTG
>m6AIP_abcam_peak_19|ENSMUST00000071087.11|Cspp1|ENSMUSG00000056763.16|protein_coding_Intron_21
CAGGTTTCTGGTGATGGTTTTACAGAGTTGGAGTTTGAAAATTGAGTTGTGGCTGAGGCAGACATTTTGGATTGGATTTGTAGCTTGATGCTTACTAAATTAATGTGATTGTACAGGTATGTATATAGAGGAGTAAAAAGGGCTGAGgagtctggagagatggcttagtggttaagagcactggctttttttccagaggtcctgagttcaattcccagcaatctcatggtgactta
>m6AIP_abcam_peak_28|ENSMUST00000188371.6|Terf1|ENSMUSG00000025925.14|protein_coding_Intron_2
atgagaaagccaagaagagtagagcatactgccaatgttagtttgaggccaagcagagaaattcagtcagaagctagactgcagtcaatcacttggagagcttgagccagaacagctgagttc
>m6AIP_abcam_peak_29|ENSMUST00000188371.6|Terf1|ENSMUSG00000025925.14|protein_coding_Intron_2
AGAAAATTGAAGCCATAACTTACAGTATTATAGTTTATGGGGTGGTTTTGTAAATGGGAACATTCTAACTACCTAGCAATGCTTTACATAGTTACTCCTTATGTCTTAATT
>m6AIP_abcam_peak_33|ENSMUST00000053266.10|Mcm3|ENSMUSG00000041859.10|protein_coding_Intron_6
TCCACATTTAGACTCGAGCAAGGTAGTATGTGTGATAAATGCTACTGCTAAACCAGGAGATTACTAAACCCAGTTtgtatgtgtgtgtgtgtgtgtttgtatgtctgt
>m6AIP_abcam_peak_37|ENSMUST00000027337.14|Fam135a|ENSMUSG00000026153.15|protein_coding_Intron_3
gttgttgAAGATTtgtgtgtgtgtgtgtgtgtgtgtgtctgtgtctgtgtctgtgtctgtgtctgtgCTATAAaggtcagaagatgggttcagatcccctggagctgaagttgctggtggttctgg
>m6AIP_abcam_peak_40|ENSMUST00000186733.6|Phf3|ENSMUSG00000048874.15|protein_coding_Intron_10
TACGAAGGTGGACAAAAGCTTTTCTCATGCTCTTAAAGCAGAACTTTGTTTTAAAGTAGTGAGCTTTAAAGTAGCCTGTTTTACTGGGTTAGTTCTTAAGAGCTTAGTGCACATTGTCTGCATTGTAGGTGCCTGTTAAAA
>m6AIP_SySy_peak_31|ENSMUST00000186733.6|Phf3|ENSMUSG00000048874.15|protein_coding_Intron_4
CGAGGAGGGATGGATTTGGCACCACTTTTAAAACACCTCCTAAATGTAGCACTAATTTTGGTACTTACTTTGATATTTTGACAATTTTGGCTTGAAATCAGGCCGCAGGTTAGTTTAAACATTCCGTCTGTTAGAGAACACATTTTTAAAGGAGCAGGGCGTGCTTGGTGGTGCCACCATTAACAAA
>m6AIP_abcam_peak_42|ENSMUST00000186733.6|Phf3|ENSMUSG00000048874.15|protein_coding_Intron_2
tcctcggttttttgttattccagatgaatttgcaaattgctccttctaattcgttgaagaattgagttggaattttaatggggattgcattgaatctgtagattgcttttggcaagatagccatttttac
>m6AIP_abcam_peak_43a|ENSMUST00000027312.10|Prim2|ENSMUSG00000026134.11|protein_coding_Intron_7
GTAGAAGATAGTGAAATCTAAAAGTATTTCTTGTGAAAGCTTCACATGTgggctggggagatggttttgttagtaaagagcttgttgtgtaaacaggactggggtttagagccccagggctatatgga
>m6AIP_abcam_peak_43b|ENSMUST00000027312.10|Prim2|ENSMUSG00000026134.11|protein_coding_Intron_7
TACTGTTAGCATCCTGTTGAGCCCATGTTTATTAGTTAGGTGGCCCCAGCTTGTTGAGGGAAGACAGTGAAGCAGGTGTCCTGACGACAGTTGGATGACGTGACCCTAGGCTTGTCCTCTG
>m6AIP_abcam_peak_44|ENSMUST00000027312.10|Prim2|ENSMUSG00000026134.11|protein_coding_Intron_5
TTGGGAAATCTCTCTTGTCTTTAGTACCTGTCCGGATTGGGAGGCTCCTGTCTGGGACGGTGCTCCTGCCCTCTGGCTGGGGATGGCAAAGATGCATAGCTGCTCTCTACTCCGGTGCGTCTTACAACTGTGCTTTTAAAAACTTTCCATATATGGATGtttttattttattttgagattatagtacaattacattatca
>m6AIP_abcam_peak_48|ENSMUST00000019861.12|Zfp451|ENSMUSG00000042197.13|protein_coding_Intron_3
CTGCTAAATGGATGTTTCCTGGGACAGTAGAAGCGAGGACATTAAAACACTGAAGTTGGTGGCACTATAGATTTATAAATAGTAGTCTGTGGCAGCTTCCTTACCAGTATAATTACTTTTGTTTTCCTTTTTAAACTGGCAGCTTCTTTATCAGTATAATTGCATTT
>m6AIP_SySy_peak_36a|ENSMUST00000019861.12|Zfp451|ENSMUSG00000042197.13|protein_coding_Intron_3
TTTTGGAGCTGGCAGCAGATACCTCAGTTATATTAATGTCCCACAGTATCATCTCTTTAATCTCAAGGCAATGGCTGTATGATATACCAGCCCCTATGTCCCTGTCTTCGC
>m6AIP_SySy_peak_36b|ENSMUST00000019861.12|Zfp451|ENSMUSG00000042197.13|protein_coding_Intron_3
acggcctattccaagtcaaccaagtctacatagtgaaatgctgttttaagaagaaaaaaAAAAGAAAGAAAATCAACAATAATAAAATCCTTTTTCGTTGTGACAGTTTTCCTGTTTGGAATGTAGCCCATTCCTTATTAAGTAAAATAC
>m6AIP_SySy_peak_36c|ENSMUST00000019861.12|Zfp451|ENSMUSG00000042197.13|protein_coding_Intron_3
ACCATCTCACCTGAGCTTTCCGGATGTCAGTGTAGTTGGTCTGCTGGAGAAACAGCCATTCCTTTAGGGGGAAGAGCTGACTCCTGCATGGGTGAGATGGCCTTGAATGTGCCTGGCTTCAGAATGGTTAAGAACAGCTGTTAGGGGACAGAAATGGAGAAAGTTAAACTGCAGAAATGGTAAGTTATACATGAAAATGTTTTG
>m6AIP_SySy_peak_36d|ENSMUST00000019861.12|Zfp451|ENSMUSG00000042197.13|protein_coding_Intron_3
ACTTTGAACTGAAGTTTGTTTGTGGGgtgtgtgtgtgtgtgtgtgtgcgcgcgtgCAGGTATGTGCAGGtgtacatgtgagcaagcatgtgagggctgcaagctgacatcagcggtcttcagttgttctttaccttactttatttttgaaaagctctcattgaacctggagctcactgattgactaggcccagtgcattttgggatttgcctttgtccgcctccccagtgctcgatacatatttgcagtt
>m6AIP_SySy_peak_36e|ENSMUST00000019861.12|Zfp451|ENSMUSG00000042197.13|protein_coding_Intron_3
AATAAGAATAGTCAGGTTTAACTAGTGTCCTATATTTGATTGCCATTTCTAGGATACCCAGAATACTCTGTACATGTTTAATCAAGTTTAAAAGAGAAAagccaggtatggtggctcagacttgaagttccagcacttggcaagtggaggcagatgaatcaggaatttagagtcatccttgactacatagggaatttgaggtcggcctagcctatactataggagaccctCTTAGAAGCAACAGCATGTA
>m6AIP_abcam_peak_50|ENSMUST00000183034.4|Dst|ENSMUSG00000026131.20|protein_coding_Intron_2
gctgccacacctgcttcttgttgctgtggtctttctgccaccatggattcttacccatctagaaccataagcccaaatagatggttccttctgtaagctgccctggttatcacagcaagagcataactagtacaaaagctttt
>m6AIP_abcam_peak_51|ENSMUST00000183034.4|Dst|ENSMUSG00000026131.20|protein_coding_Intron_2
aatacggggattaaagtctgtgctattagcgcagggctCTAGCACCGTTCTTCTTCCTTGTATTAATGGGTTTGCTGTCCTTGCAGAAGCTTTTTGTTGCTGATTCTTTTGTGTCCTTGACTACTGAATAAGGTCCCCAAGTGTCACTGCTGGCACTGTTTAGGAGCTCAGACTTCATGT
>m6AIP_abcam_peak_52|ENSMUST00000183034.4|Dst|ENSMUSG00000026131.20|protein_coding_Intron_2
ACAGTGAGTGCTGGTGTACTGCAAGGGCTATGTGTATGGAAGTTCACAGCTCTGTACAGAATTTACAAGTTCTGCACTGGCTCACTGTACCACCTCACAGGCTCGCAGCTCCTCACTGGCAGCATGCTCCCATTGCAGGCAGTGTTTCTACAGGATGCACGGTACCACCC
>m6AIP_abcam_peak_53|ENSMUST00000183034.4|Dst|ENSMUSG00000026131.20|protein_coding_Intron_5
ccttcagacacaccagaagagggtatcggatcccattacagatggttgtgagccaccatttggtagctggaaattgaactcaggacctctggagtcagagcttgactttag
>m6AIP_abcam_peak_54|ENSMUST00000183034.4|Dst|ENSMUSG00000026131.20|protein_coding_Intron_5
gacctgcactgattgtgggcaacccattctaacaggctggagCTGTCCCTGGCCCCCTCCCTGGATCAGGCGCCCTCCCTTTGCTTCCTGGCTTCCGTGATGGAGCCGCTCAGCTGTCAC
>m6AIP_SySy_peak_37a|ENSMUST00000183034.4|Dst|ENSMUSG00000026131.20|protein_coding_Intron_35
CAGCTGAACCAAACAACAGACAAAGCTGAAGAGGTCAGGCAGGAAGCAAACGATCTCAAGAAAATAAAGCACACCTATCAGTTGGAATTAGAGTCTCTCCATCAAGAGAAAG
>m6AIP_SySy_peak_37b|ENSMUST00000183034.4|Dst|ENSMUSG00000026131.20|protein_coding_Intron_35
AAAAAAAAAAATATCTTACTAAAATAAATGGGTTTTACCTAGAAAATGGGGTGAGCTTGGTGACCATCCACACGTTCACAGGCCCGTTTCTTCTGACCTCCTTCATAGTCCTTTCACTGAATAGATTCAACA
>m6AIP_abcam_peak_57|ENSMUST00000183034.4|Dst|ENSMUSG00000026131.20|protein_coding_Intron_35
GCAGCTGAACCAAACAACAGACAAAGCTGAAGAGGTCAGGCAGGAAGCAAACGATCTCAAGAAAATAAAGCACACCTATCAGTTGGAATTAGAGTCTCTCCATCAAGAGAAAGGAAAACTCCAGAGGGAAGTTGACAGAGTCAC
>m6AIP_abcam_peak_58|ENSMUST00000183034.4|Dst|ENSMUSG00000026131.20|protein_coding_Intron_35
TGAAGCAGATGGAGCGGGACCTGGCCTTCCAGAAGCAGGTGGCCGAGAAGCAGCTGAAGGAAAAGCAGAAGGTCGAGTTGGAAGCCAGAAGGAAAATCACCGAAATTCAGT
>m6AIP_SySy_peak_38|ENSMUST00000183034.4|Dst|ENSMUSG00000026131.20|protein_coding_Intron_35
TTCGGAAGAAGATGGAGAAGCTAATGGAGTCCAAGGTCGTCACTGAAACCGATCTCTCAGGCATCAAGCACGACTTTGTGTCTCTCCAGAGAGAAAACTTCCGGGCGCAAGAGAACGCGAAGCTGTGGGAGACCAACATTCGAGAGCTTGAGCGGCAGCTTCAGTGCTACCGTGAGAAGATGCAGCAAGGCCCGCCCGTGGAAGCAAACCACTATCAGAAGTGCCGGAGACTCGAGGAGGAGCTGTTGGC
>m6AIP_SySy_peak_39|ENSMUST00000183034.4|Dst|ENSMUSG00000026131.20|protein_coding_Intron_35
cgtggttgctggaatttgacctcagaaccttcagaagagcagtcattgctcttaaccgctgagccatctctccagccccAGAAAAGCATTTTTAAAGCTTTACTTCAGGAGGACTGGAGTATCGGCTGAGTGTACTTTAGTCATGGGTTT
>m6AIP_SySy_peak_40|ENSMUST00000183034.4|Dst|ENSMUSG00000026131.20|protein_coding_Intron_35
CTTAAGAAGTGTGGAACTTTAAGCTTTGCATTTTTGCCAAAAAATTATATGTGTTAAGAAGAGTAAACCTCTTTCTGATACAAAGGGTATTTGCAGCTTTGATCCTGAACTTAGAATTGTGCTGAGAAACAGGAAGAGTAAGAAATGACTTGTagccgggcggtggtggcgcacgcctttaatcccagcactcgggaggcagaggcaggcggatttctgagttcaaggccagcctggtctacagaactga
>m6AIP_SySy_peak_47|ENSMUST00000183034.4|Dst|ENSMUSG00000026131.20|protein_coding_Intron_60
TGTATTCCCTTTGTGCTACTACTTCTTGAATTACTCCCCAGTGAAACAAGCAGCTACTGCATCCCCAGGCAGTGATGCTCAAAGGCTGCAATCTTTTGTGGGATGGTTATCAGCTTAGAAACTGTGGGGCAGCCCCAGTTTTCTTTAGCTAAAGGCCTGTCTG
>m6AIP_abcam_peak_72|ENSMUST00000167518.7|Fam168b|ENSMUSG00000037503.12|protein_coding_Intron_2
TCCTTTTCTGTTGGGGTTACTTGAAGGGTTTGCTATTTCCCAAATGTTGAAGACAAATTAACCTGGTGCCTTTAATAACTGTGTTGGTGGCAGCGACCAGCAAGGTAGAGTCCAAGAAAGTAAACACACAGCTTTTAGGGCACTTTCTAGCTGACTTGGGT
>m6AIP_abcam_peak_78|ENSMUST00000186470.1|Kansl3|ENSMUSG00000010453.12|protein_coding_Intron_2
CATGATTGCAGATAGCTGATTCCAGTATTTGTTAGCATAATACTATCTTAACTTAAGAGGTCGGTGGTgctgggcggtggtggcgcacgcctttaatcccagtacttggaaggcagagacaggcagatttctgggttcgaggccagcctggtctacaaag
>m6AIP_abcam_peak_80|ENSMUST00000115011.7|Lman2l|ENSMUSG00000001143.13|protein_coding_Intron_1
CTAGAAGTTTCTAGTAGGTCTAGGTAGGGCTCTCAGCTGTCACTAGTGTCAGGCTCGAAGGAAGAGGTGTTTGGAGTTGGACAGAAATATGAGGAGAGAGAACTGAGATAAATGAG
>m6AIP_abcam_peak_82|ENSMUST00000170295.7|Fam178b|ENSMUSG00000046337.17|protein_coding_Intron_10
GGGCTCCAGTGGCCTCTGCATCTTTCTGTGCTTGCCCAGTGTGAGTTCTGGAAAAGCTTTGCCAGGTGGGGCTAGGCAATTTCTGTGGAAAACCAGCCTACAGCCT
>m6AIP_abcam_peak_83|ENSMUST00000194563.5|Tmem131|ENSMUSG00000026116.11|protein_coding_Intron_32
cgagttccaagacagcctgggatacacagaaaaaccttgtctcaaaaaacaaaCAAACAAAAATATTTTGAAAACAGGGCTAAAACCAAAACCATCTACCTCTTAACTCAAAATAGAATTTCTAGCTGTGCAcacatctgtagttgtactggtgaggtagagacaggaagtttgtcacaggcttgaggtcagtgaggctac
>m6AIP_abcam_peak_84|ENSMUST00000194563.5|Tmem131|ENSMUSG00000026116.11|protein_coding_Intron_16
tgttgctaccacagtttccctttgagacctacaggattgatgagtgggtcgcatgtacaggattggattcacaggatgaaggactaattcacactgggacagctcaggctttgctgactgc
>m6AIP_abcam_peak_85|ENSMUST00000194563.5|Tmem131|ENSMUSG00000026116.11|protein_coding_Intron_5
AGGGCCAGAGTACAATGTCTAGTGACTTCATATGACCTCGCATCACTGTAAAGCTTAAAAAGGAAATGTCATTCTGGCCAGCACAAGTTACAACATCTGTCTACACTAACACAACACAATGAAGTTCTCTGAGAAACCACAGCAGGCCTTCAGCAAGGCTGAGAGCGCAAACAAAGGAAACCAGCT
>m6AIP_SySy_peak_59|ENSMUST00000194563.5|Tmem131|ENSMUSG00000026116.11|protein_coding_Intron_5
CCTTGAAAGGAGGCAATTCGTAGATTCCGGTGCAGAGAGCAGCTGTGGACAAGTTAATGAAGCTTTCTTAAGTTTCTGTGCCCTCTATTAGTCGAGAATA
>m6AIP_SySy_peak_62|ENSMUST00000027251.11|Rev1|ENSMUSG00000026082.11|protein_coding_Intron_13
GTCTCAAGGAAAGATATAAAATACTCTGCTTTTGTGGTCAAAAGTGATTTGAATTACAATTATTCTCATTACCAGTGAAGTGAAAAAGGCCAAACAAGTATTTTGAGTGTTAAAAATTGTTTCATACccaatctgggccaga
>m6AIP_abcam_peak_91|ENSMUST00000194746.5|Rpl31|ENSMUSG00000073702.11|protein_coding_Intron_2
CGTGAGTTTTTTTCAAGCTAGCTGTGAAGTGGGTTGTCTGGGCACTAGAGACAGGCTGCGGGTAGGTAGAATAGAGAAAGCAGATGCTCTTTGTCTCACTTGGA
>m6AIP_abcam_peak_93|ENSMUST00000062525.10|Rnf149|ENSMUSG00000048234.13|protein_coding_Intron_1
atgactcacagtacctgtaatccagctccaggaggtctgagtccttcctctggcctccttggacacATCACTTGAATGCATGTGTGTGTATTCAACACACAATTTTAAAAATTGATGACAGTGTCTACAGGTAGAGCAGGAGCCACTGTAGAGGTTAAACTGGGCTTGTGCTACAC
>m6AIP_abcam_peak_94|ENSMUST00000163854.8|Map4k4|ENSMUSG00000026074.15|protein_coding_Intron_2
GCAGGGTAAAATGTACTTTTTTTTTTATCTGTTTAGAGTAACCTATTGAGGTAGTTGAGGGTATGGACAGCTAGTCCCCCCCCCACCCCCCCATCTTGTATTAGCTTAGAAAAGTTAATGAGGAATTTGCCTGTGCTAGATTTGTGAATCTTGATTAA
>m6AIP_abcam_peak_95|ENSMUST00000163854.8|Map4k4|ENSMUSG00000026074.15|protein_coding_Intron_6
TAGTAATAGAATAAAGAATAAAGTCATAAAAAGTTAGCAGAGCTGCTTTCATGTGCACTCACTGCTGGCACAACGTTGTTTTTCATTACTTCTCGGACCTTGCCCCAGGACCTTTGCATATCCTGTTCTCAATTGGGAATCGATGTCCTCATTGTCACTGGTACAGTTTTTCCTA
>m6AIP_SySy_peak_66b|ENSMUST00000057208.12|Mrps9|ENSMUSG00000060679.14|protein_coding_Intron_8
TAAGTATAATAGAAGGACCTTGAGTCGGTGGCTGGTTCTGTAGCATGACAAATGAGTGGGAATGACTGGGCTTCTGAAACAAACTTTAAATCATGGGTGTTTCTGAGATGGAATTGCAGAGCATAATTCCCCCACA
>m6AIP_SySy_peak_66c|ENSMUST00000057208.12|Mrps9|ENSMUSG00000060679.14|protein_coding_Intron_8
ATTTTAAGACTCTATTGGAGGTTTTTTGTTTTTGTTTTTTAAATTGACCTTCAATGTTGCAAGAGAAAGTGTGGATGGATCCACAGCAGTGCACTCGTTAAACTGTTTCACCTTTTCCTCTGGTAACGTCAACAACCTGTTAGCGATAAGGGATTGTTCTCAAAACTACAGTGCGCAGTGACTCTGCAGTTCAGATGTAAACATGT
>m6AIP_SySy_peak_66d|ENSMUST00000057208.12|Mrps9|ENSMUSG00000060679.14|protein_coding_Intron_8
GGTGCTTGGGCAGCCGCTCTCCAGAACACGCTGGCTTTGCTGGCTCTGCTACTGCTCCATTAGGTTTCCTAATTTTAAGACTCTATTGGAGGTTTTTTGTTTTTGTTTTTTAAATTGACCTTCAATGTTGCAAGAGAAAGTGTGGATGGATCCACAGCAGTGCACTCGTTAAACTGTTTCA
>m6AIP_abcam_peak_99|ENSMUST00000126008.7|Uxs1|ENSMUSG00000057363.12|protein_coding_Intron_8
CTGAGGCCTGAGTCAGGTCAACTATCTAATAATGATGAGGTTTTTATGATTCCATAGAGGTGGACTTTTCCTATTTGCTCTGAAAGCATCTCGGAGATTA
>m6AIP_abcam_peak_100|ENSMUST00000126008.7|Uxs1|ENSMUSG00000057363.12|protein_coding_Intron_5
GGACTCCATGCACGTTGAGATGAGCTGCTAAGTTCAGAACCATGCCATGCTTGGGTTCTCTGTTAGGCTTCCTGGGAAAGCTGTATAAAAGCTGAATTTCTGCTAATGTTTTCTATTTAAAATGGTTGTGTGattaa
>m6AIP_abcam_peak_103|ENSMUST00000114513.8|Gls|ENSMUSG00000026103.14|protein_coding_Intron_14
GGGACAAAGATGATAAATAAGTTGGGGGCCATAAAATCGTTTCCCTCGGAAGACTAATCAAAGAGCTAAGCAGTGAAGGGAAGGCAGTGTCTAAGGCTGTAGTAGTTGACC
>m6AIP_SySy_peak_76a|ENSMUST00000114513.8|Gls|ENSMUSG00000026103.14|protein_coding_Intron_14
AGGGATTTGTAGTGTGACTTAGTGATAAAGTGGGCGTGAAGCCATAGATTGAACCCTGTGTCTGCTAGTTCTGGCATTAATCCTATGAGTTTGCTGAACTAATTCTGTAGTGTTTCTGTTAAAATTTTATGAGTCAGATCTTGTTGGCAAAGGGAAAGTTTTTACACTT
>m6AIP_SySy_peak_76b|ENSMUST00000114513.8|Gls|ENSMUSG00000026103.14|protein_coding_Intron_14
ACCAAATTTAGGCCTTTTGTTTTCAATGAGAATAATAATAAACTTGCATGGTTAGTTCCCCTCTAGTAATTTTTGTTAAGTTAATGTCCCTCCTGTTCATCACAAAGCT
>m6AIP_abcam_peak_104a|ENSMUST00000114513.8|Gls|ENSMUSG00000026103.14|protein_coding_Intron_1
TTTCTATGAACTATATGATCttaaaatttaaagaaatcaaaaaaaaaaaaaaaaaGACAGCACAAATGGCAGTATTAGGAGAATGTACATGTGGTTCCCACCTCTTA
>m6AIP_abcam_peak_104b|ENSMUST00000114513.8|Gls|ENSMUSG00000026103.14|protein_coding_Intron_1
ctatatgaaggatcgcaggacttatatactaaaatccaaactctctaatcagcaaatgacatagtgactgaatagacaatttcagaagaaatacagaatactaataagtacttgtaa
>m6AIP_abcam_peak_111|ENSMUST00000050567.10|1700019D03Rik|ENSMUSG00000043629.12|protein_coding_Intron_1
TCAGCCACACACAACTCAGGAGTTATGTTCTGATCAACTTTCTTTATAGAAACATGGTTtttgtttgtttgcttgtttgtttgtttTAACCTTCCTGAGGCAGTAGTGGCTGCcacagcctgcacagtgttgggcatttggcagtagggaatgaagaaatgacagacacacatacagaaaagctgg
>m6AIP_abcam_peak_112|ENSMUST00000027267.13|Pms1|ENSMUSG00000026098.13|protein_coding_Intron_4
aagccgaatattgaatttttcggtctagaatggcatggttactggaaaggttagcactgattaaaaaaacagcagcccaggaagactcttaagaaatcaacaacacagcaaatgaagtttatc
>m6AIP_abcam_peak_115|ENSMUST00000027202.8|Sgo2a|ENSMUSG00000026039.9|protein_coding_Intron_5
caggcagccccttgagtgttccaggtgggttactctgagcagcagtagtggtcctatatgcactcacaggcctgtccaaaaatcttggggggctcactctcttcca
>m6AIP_abcam_peak_122|ENSMUST00000027198.11|Orc2|ENSMUSG00000026037.14|protein_coding_Intron_7
caggcagatttctgagttcaaggccagcctggtctacagtgagttccagaacagacagggctacacagaaaaaccctgtctcgaaaaacaaaaaaacaaaaaaaccaagaaacatt
>m6AIP_abcam_peak_130|ENSMUST00000091374.8|Sumo1|ENSMUSG00000026021.15|protein_coding_Intron_2
cactaaaaactaaggggtaatggagaaccaaattaaaccaggacaatactatgagaatacctattacaagagatccatagccagttgatgattcacatctctcagaactt
>m6AIP_abcam_peak_134a|ENSMUST00000160834.7|Nbeal1|ENSMUSG00000073664.11|protein_coding_Intron_7
CTTTACTTATATTTATTTCTGGTCCCTAAACTGGTCTTTTGTACCATTCTCTGCAGTAATTCTGAAAGTATC
>m6AIP_abcam_peak_134b|ENSMUST00000160834.7|Nbeal1|ENSMUSG00000073664.11|protein_coding_Intron_7
atatgagcaaaactcaggtgcagtcacagcaaggaaacatccctcttcagctgtgaccctgtgatagacacttccaaagcacgctgg
>m6AIP_abcam_peak_136|ENSMUST00000160834.7|Nbeal1|ENSMUSG00000073664.11|protein_coding_Intron_52
cactatgttcatagcagccttgtttataatagccagaagatggaaagagcccagatgtccctcaacagaggaatggatacagaaaatgtggtacatttacacaatggaatactactcggcttttaaaaacaatgaattca
>m6AIP_SySy_peak_102a|ENSMUST00000188618.6|Abi2|ENSMUSG00000026782.15|protein_coding_Intron_11
AGTCAGACCAGCTATTACTGTTCTTTTGATATTCAACCCCCCCACCCCACCTTTAATTTTTTAGCAGAGACTAGTGTTGTCAAGTCTCTTGACAGTCACTGGACTGGGAATGAAAGGCTGCTACCATGCTCTTGGACCATTATCAATGGCAGTGTTAGCTGATGCCAAGTCATTTTCA
>m6AIP_SySy_peak_102b|ENSMUST00000188618.6|Abi2|ENSMUSG00000026782.15|protein_coding_Intron_11
TGTCTAGATTGAAAATGTGACCATTTCTCAATCATGAAAGGCATACCAACATGAACATGTAGCTAAAACATGTAAGACCAAGACTGACTTGAGGAAAAATATCTGGGATCTTTCTCAGGAATACTGTACACCCTTGGATTTCTCTTCCTGCAGAATCTGTGACATTGGATGCTCATTGCC
>m6AIP_abcam_peak_155|ENSMUST00000087374.9|Adam23|ENSMUSG00000025964.15|protein_coding_Intron_2
TCTCTGAAGAATGTCCATACAACAGTTAGTCGCATTCATCTCTGTTGGGCTGTGTGACTGCCCGTCGCTTGTCCCCTTCAGAACTAGTGGGACATTCAAATGATGCCATTGTATTGGTTTTTGTTTCCTAATTGTGAGTAAAATT
>m6AIP_abcam_peak_156|ENSMUST00000087374.9|Adam23|ENSMUSG00000025964.15|protein_coding_Intron_3
TAGATGTTCTACATATCCACACTGTAACATATTGTCTGATGAAAATGTGAGAATCCAGCCTGAGCAAAAGACTGCACACATGGGACTGTATAAGGCCCTGCAGTGAGATGTGGCTGTGGCCTTGTTTTTCTAAGACATCCTTGATGTCACTGTCTAGGCATTTCACCT
>m6AIP_abcam_peak_158a|ENSMUST00000087374.9|Adam23|ENSMUSG00000025964.15|protein_coding_Intron_6
gtgttctgtgtaaggagctcagcaaagggcctcggagcctcggagcctggggagtggagttccaggtggctgtgagtagccatgtgggggctgg
>m6AIP_abcam_peak_158b|ENSMUST00000087374.9|Adam23|ENSMUSG00000025964.15|protein_coding_Intron_6
tggcatcatcctgccacaggtgggataaaataggtatccctgggatatataaaaacggtagccgacaagccagaggaagccagccagtaagcagcgttcctccacggcctctgcttca
>m6AIP_abcam_peak_159|ENSMUST00000087374.9|Adam23|ENSMUSG00000025964.15|protein_coding_Intron_18
CAGTTATTTTTCTTTTTACTTCATGTGTCTTTGGTAAAAATTGTATTGTTATTCTTTCAGTGGCACATTAGAATAAAATGCtattttattaataatttaaaatgtaaaaaaataaaataaaaatGTGATCATCAGAATAAGCTCATAGTAGATAGTTGAAGTAAAAGGACCTAAAATCCATAATTTTTCCTT
>m6AIP_abcam_peak_160|ENSMUST00000087374.9|Adam23|ENSMUSG00000025964.15|protein_coding_Intron_22
TCAGAGGCACTGCTGTTAAAACACCTTTGGGATCCTACCACAGAACTGACACAGTTCTTGTCCCTTTATTTTCACTCTCCCAGAATTTCAAACCACCTTTTAATGGGAGTGAATAAATGTTTGAAATTACCCAAGAGTAATTCTGCACAATTTCATGACGTCTTGGTCAG
>m6AIP_abcam_peak_164|ENSMUST00000049932.11|Creb1|ENSMUSG00000025958.14|protein_coding_Intron_4
ATTTCTTACACTTATGAAGTTATAAAATTGAATTTTGATATTTTTATTAGTGTAAAAAGCATGTATCCTGTATAATtttttaagacttcatttttcaagagcagcttgattcacagcaaaattgagagttaaagagttttcccatgtattcctggccc
>m6AIP_abcam_peak_174|ENSMUST00000113995.1|Rpe|ENSMUSG00000026005.15|protein_coding_Intron_4
TAACTGTTTAATAAGAACAAAAAATAAGGTAGCAAAAATAAATCTAAGTTAAACAGAAACAAAACAAAAAACCTGTTATACTCTGGATGATTTTCATATTGT
>m6AIP_abcam_peak_178a|ENSMUST00000027393.7|Bard1|ENSMUSG00000026196.7|protein_coding_Intron_6
TATTATTGGTGCTGCACTGACCCTCACACCCTCGCTTTAACAGTTTCCCAGTTGTAGTGTCTCCTTCCCTCTAATGTCCATTGCTTATGTCTGATACTGGAGTAGTTTC
>m6AIP_abcam_peak_178b|ENSMUST00000027393.7|Bard1|ENSMUSG00000026196.7|protein_coding_Intron_6
ccttgaactcagaaatctgcctgcctctgcctcccgagtgctgggattaaaggcgtgcgccaccatgcctgactTCTGTGAGCGTTTGAACATGTAAAATCCTTAACTTTTTCTGTAAAATTTTAAATGAAATATATTTTCTAAAATGTGATTTAAATGAGAGAAaaccaggcatggcagctcacacctttaatcctg
>m6AIP_abcam_peak_181|ENSMUST00000048860.8|Mreg|ENSMUSG00000039395.8|protein_coding_Intron_1
GCTCAgccgccatgcttctcaccgtcatgctgatgttggacgaagcccctgaagctgtgaacaagcccccaattaaatgttttgtaagagttgcctttgt
>m6AIP_abcam_peak_182|ENSMUST00000027379.9|Xrcc5|ENSMUSG00000026187.9|protein_coding_Intron_10
GGAGAGTATGCTATATGAGAGCTTCCAGTAGAAAATGCACGCAGCGGACTTGTGTGGGTAGACAGGAGTAGGAGGACGGTGACagatgcaatagcagtcttcagacattttgaggaggatcatggggagtagaaattaatctgtgcttcctaccagagaactgagcggggcctgacgggtgCGGAGCTTTGCTCCAAATGA
>m6AIP_abcam_peak_183|ENSMUST00000027379.9|Xrcc5|ENSMUSG00000026187.9|protein_coding_Intron_13
GAGGTGGCCAGTTAGAAGGTGACTAGGCCAGGGCTGCTGGGCCAGGGCAAGAGTGgtctgtctgtctgtctgtctgtctgtctctctctctctctctctttctctctCCCCATTTGTCATGTCCTCTCTCTCTCATTCTCTCTTTACATGGGTCTCAGTCTGTTTCAGTGGGGATGCTGGGC
>m6AIP_abcam_peak_185|ENSMUST00000047328.10|Igfbp2|ENSMUSG00000039323.18|protein_coding_Intron_1
CCTTTGGTTGCAGCTTGGAGGGTGAGGGAAGAACTGAGCTTGGATCTCCCCATTTCTctctgcagtcacacagcctgagttcaactcctgatccatccatcacttaacaggcctgtgatctcgctcaagcgactggcttccgtgagct
>m6AIP_abcam_peak_186|ENSMUST00000047328.10|Igfbp2|ENSMUSG00000039323.18|protein_coding_Intron_1
GCTTGAAAGAGCACAGATCATGTgggctgacagatggctcagtgggtagtgaaggtgtctgctgtggcaacctgaacttgattccccgaacctgtggaaaggtggagggagaggttctgcttcatgaatttgtcctca
>m6AIP_abcam_peak_187|ENSMUST00000047328.10|Igfbp2|ENSMUSG00000039323.18|protein_coding_Intron_1
GGAGGAAGAAGAAAACATGTGACCTCAGAAACTCGAACTTTTTAAtttatttattgaggttataaatcatttctccctttcttctcatccattaaagcctttctacataccatgaccacccttgctgcttgctctctttcaaattttaaaaaa
>m6AIP_abcam_peak_190|ENSMUST00000113820.8|Arpc2|ENSMUSG00000006304.14|protein_coding_Intron_4
TGAGGGTTTTTAGATGGAACGTAAAACACAGTTTTGTTTATTTTAACACTGTCTAGAGAGTTCATTGAATATGAGAACATTCATACACCTTTAGACAGCTGTTGAATGCAATGAGGGTTTTGTG
>m6AIP_abcam_peak_203|ENSMUST00000027451.12|Epha4|ENSMUSG00000026235.14|protein_coding_Intron_3
CTTCTAGGAGGCTTGCAGAAAGGGGCAGCCCAGCCTCCAGGCTCCAAGTTCTCCAACTGCCTACCATGCTTTCTCTGGGTATGATCTGCTATTCTGTCTCCCTTCCATCATCTACCTCTGTATGTGTGTGCATGCATGCGAGCTGTGTGGAGGG
>m6AIP_abcam_peak_205|ENSMUST00000035779.14|Acsl3|ENSMUSG00000032883.15|protein_coding_Intron_2
ATTGGGTACATGTGGAACACCCAGAGGACCTTCCAAAAGCTGACAGTTCCCAAGGTTGGCACCAAGCTAGGCCATATCATTAAGCCCATAAAAGCAGAAAATGT
>m6AIP_abcam_peak_206a|ENSMUST00000035779.14|Acsl3|ENSMUSG00000032883.15|protein_coding_Intron_2
tgacacacttcctctgacagggccataccccataatgcaacagttccggtatctgatgactgagctttcaaatatacaagcctgtgaggcattctttctgaaactaTGC
>m6AIP_abcam_peak_206b|ENSMUST00000035779.14|Acsl3|ENSMUSG00000032883.15|protein_coding_Intron_2
AGTCTAGTTTGGGAATACATAAGATATATGTCTCAGgccaggcagtggtggtgcacacctttaatcccagcacgtgggaggaagaggcaggatttctgagttcaaggccagcctggtctacagagtgagttccaggacagccagggatacacagagaaacactgtctcagaaaCCCTCACAGAAAAACAAAAATCTACAA
>m6AIP_SySy_peak_158a|ENSMUST00000035779.14|Acsl3|ENSMUSG00000032883.15|protein_coding_Intron_2
ccctccctccctccctccctccctccctccctccctccctccctccctgcccttccctccctccctccctgtccttccctccctctctccctttccccttcccttcctTTCtttcttatgacgaggtctctgtggaaacctgggtgtcctggcctggagctcacagattgacttgcctctctacctcttaaatgctgggatcatcatgagccaTGTTTCAGGTTGTATGTTTAGAGCAGGT
>m6AIP_SySy_peak_158b|ENSMUST00000035779.14|Acsl3|ENSMUSG00000032883.15|protein_coding_Intron_2
aatcttgaagcctaagtttcccgagtagccaggtttataggcatgcataaactgctcaacAACTCATTATATAACATTTGTAATTCACCTTTGTGTGTGTGTTCTTCAGTGCCTGCCTGCTGGCACATGTccatccacccacctacccacccacccacctaccTGATGTATG
>m6AIP_abcam_peak_208|ENSMUST00000035779.14|Acsl3|ENSMUSG00000032883.15|protein_coding_Intron_2
ccttagtgggtttcctcttcacctgatatggggaacctgaccccagtctacctagggaatgtcatgtaatccttggaggaagttacaagttcaatttcctggaatgtcttaacatgcaaatgtggtatcccctgaaccttaaacctcagctaatgaaacttcaccttaagaagaacc
>m6AIP_abcam_peak_209|ENSMUST00000035779.14|Acsl3|ENSMUSG00000032883.15|protein_coding_Intron_2
CCTCTGTTTTAATTTGCTTTTCCTAGTTCCTCTCTTTTCCTATTTTCTATCTCTGTTTTTGTATTAAATAGGAACAAGCATTCTGGATTGATAGGTTAACAAATTTACATTAAGGTTCAGCTATTGAGGACTAAGGG
>m6AIP_abcam_peak_210|ENSMUST00000035779.14|Acsl3|ENSMUSG00000032883.15|protein_coding_Intron_2
CAAAGTCAAAGGCAATTATGGCCAAATATGACCCTGAGGCTCGAAAAGCTATGCAAGAACAATTGGCTAAGAACAGAGAACTGACACAGAAACTCCAGGTAGTTTCAGAGAGTGAGGAAGAGGACGGATGCACAGAAGAGGGAATAGTCTCTGTCTCCCATGGAATGGATGAC
>m6AIP_abcam_peak_211|ENSMUST00000035779.14|Acsl3|ENSMUSG00000032883.15|protein_coding_Intron_5
tgtatatatgtatatatgtatatatgtatatatgtatatatgtatataggtatataggtatataggtatataggtatataggtatataggtatatgtatgtatatatgtatgtatatatgtatgtat
>m6AIP_abcam_peak_212|ENSMUST00000190046.6|Agfg1|ENSMUSG00000026159.13|protein_coding_Intron_1
tcacacagcccctcactctgacctgactccagctctagggatccctccaccttcttgtgacctcccagacacctgcactggcatctgcatactccccgcacacacatatgcacaCACACAAAGACAGTTAAACAGCAAAGCCAAAAGACTACCTTTCTGTCATATATAACAGTTCAATTGATTAACTTGATTAAGTTAAATTGATTAAATATGCTAATTGCCTGTGTAGGTGCTTTGTACATTTTCTTTC
>m6AIP_abcam_peak_214|ENSMUST00000168574.8|Pid1|ENSMUSG00000045658.16|protein_coding_Intron_1
TGCATGTATTACTTGAGCAAATGTTTAGGATGCAGTTTAATGATGTGTATACTAACTCCTTTTATGAAGCATTTGCTGCCTAAGGAATGCTGCATAAGAGAAGGGCTTTCTGTTATTTAAAAGAAAA
>m6AIP_abcam_peak_217|ENSMUST00000027421.12|Trip12|ENSMUSG00000026219.14|protein_coding_Intron_33
ATTAGTAGACAATTCTAATTAAATGAAACCTCTATGAGTTCAGAACAATTTTTCACGGTCTCTTCTTAGAGTTAGGGTTTGAAATCAATAATTTATCATGTTCAATAGGTTCTTCCCTATTAACTCTGAAAAGGGTTCT
>m6AIP_abcam_peak_218|ENSMUST00000027421.12|Trip12|ENSMUSG00000026219.14|protein_coding_Intron_1
actgagaattggactcaggacctctggaacaagagccagtgttcttacctgctgagccatctctgtagccccAATAACatatattttaaaaaaaaatttCTTGAAAATGTTTCTAGGCTTGATGTTttctagcattgaggcgccagaccctgagttcaaggccgtctggtaagttccaaggtcatgagttagttccaggtcatcaaaggcctt
>m6AIP_abcam_peak_219|ENSMUST00000027421.12|Trip12|ENSMUSG00000026219.14|protein_coding_Intron_1
CTTTAAAACTTAAGTATTAAACTGGGTAGAATTagctggtaaggggtggcccatgtttttaatcccagcacttggaaggcagcggcaggcggatttctgagttctag
>m6AIP_SySy_peak_165a|ENSMUST00000188699.6|Ptma|ENSMUSG00000026238.14|protein_coding_Intron_1
GCAGTCGGAAGTGTGGGGGGCGCGTGTGCGGCGCCGGCGAGCTGAGGGCGCCCGCGGCCGAGTCGCTCTTTGTTAGGCGCCCGGGTTCGCGCCCTATAGCGGGCCGGCCACCGGTTATCCGGGATGACGCGGATGGGGCGGCGTGCTGCGCTGGGGGGATTCTGACCGCGACACCTAAGGGTCTGGTCCGCAGCCAC
>m6AIP_SySy_peak_165b|ENSMUST00000188699.6|Ptma|ENSMUSG00000026238.14|protein_coding_Intron_1
GCAGCCACGGGTGAACGCGGGTGGTCGTGTTTGTCCCCGCGGCGGCGGACCTCGTCGCAGGGTCAGTCATTGCTGACGGGGTTGGGCCCGGGCGGCGAGCCCACGCGAGAGGGGGAGGAAATAGAAAGTGAAGCTGCGGAGCGGCTGGACGCCCCC
>m6AIP_SySy_peak_165c|ENSMUST00000188699.6|Ptma|ENSMUSG00000026238.14|protein_coding_Intron_1
TTATCCGGGATGACGCGGATGGGGCGGCGTGCTGCGCTGGGGGGATTCTGACCGCGACACCTAAGGGTCTGGTCCGCAGCCACGGGTGAACGCGGGTGGTCGTGTTTGTCCCCGCGGCGGCGGACCTCGTCGCAGGGTCAGTCATTGCTGACGGGGT
>m6AIP_abcam_peak_228|ENSMUST00000188699.6|Ptma|ENSMUSG00000026238.14|protein_coding_Intron_4
GGCTTGTGTTCCCAGTTTATACTTTTTTAAATTTTCAGCTTAGTTCAGGATGTTGGACCAGACAAGGGAACTTGTCTGATTTTTGTTTGGGAGGTGGTGTGGTAGCTGTATGGTGTGGGGAGGGGCAAGGTGCACTAGATATACAGGCCTGCTTCAGAG
>m6AIP_SySy_peak_166|ENSMUST00000050876.13|Eif4e2|ENSMUSG00000026254.17|protein_coding_Intron_6
cagcatcctctacttGGGGGGGGGGGGGGGGGGACTCCTACCACAGACAGAATTCTGGGACCACTAGGGTACTGCTGCCACAAAGGCAGTTAACACAGACAGCACTGTTGTGAGAAAATTGCATCTGGCCTGGGATGGCAAAAGGACCCTCTTCCCATAATGGAGC
>m6AIP_abcam_peak_235|ENSMUST00000169754.7|Inpp5d|ENSMUSG00000026288.14|protein_coding_Intron_6
TGGttggagtcaggtccagcatatgtgggtaccagtcccagtctggtatagcaatttattagctatttgtctttagacaagtaactatagggttctgagcTGTAATGGCcaccaaacaggtcctttaagtatctttattggccaaacaccagggttaaaacactgaacacagtat
>m6AIP_abcam_peak_236|ENSMUST00000169754.7|Inpp5d|ENSMUSG00000026288.14|protein_coding_Intron_9
ttagaggaagaccagaaaatcctttctccctcctcatccttcttgtcagggtgctatattttggggtactgggtcctcagctccatcaGTAAATAGCACAGGAGGTATTAGAAGTCAAGAACTGAGTTTCCCAGCTCAGTCACTGTGACTTGGTTTGGTGCCCATTCTGGTCCTTGGTTGCATGTTGCTACAAGGCTTAAA
>m6AIP_abcam_peak_237|ENSMUST00000113190.2|Atg16l1|ENSMUSG00000026289.15|protein_coding_Intron_10
TAAATACAAACCAAcacggtagcaaacccctgtaacccaagtgcttaggagaccaaagtcagaggattaccattgagtttagggttagcctgggctatacagtaagctAATACTGTATTCAAGTGGATGAA
>m6AIP_abcam_peak_250|ENSMUST00000074945.7|Agap1|ENSMUSG00000055013.16|protein_coding_Intron_10
TTGTACTGGAGCCGGGCACTAATGTTGTCTGGATCTTTATTAATGGCGCTCGGCGGCGGTTGACAGTTCTGTTGCTACTGGCAACTTTCTTCATTAAAATTAAAGCCAGCATCAAATTCCATTAGCCGTACTCTGGGCACCTTGCCtttttttttttttttttttaataCATATTGTTTCTTTTATTAACTTTCTCTCCACCCACGGGAAGttttttggttttttttttt
>m6AIP_abcam_peak_251a|ENSMUST00000074945.7|Agap1|ENSMUSG00000055013.16|protein_coding_Intron_13
ACGTTAGAATCTCAGAACACAAAACACTCCACACAAGTGTGACACACAGTGTGCCATAGTGACcggtggtggtggtggcggcggcggcggcggcagtggcagcggtggcggTAGTGGAAGTATTACATTGA
>m6AIP_abcam_peak_251b|ENSMUST00000074945.7|Agap1|ENSMUSG00000055013.16|protein_coding_Intron_13
AAGTTGTAATGAATGAATAGTATCCTGACATAGACACTTGTGGATCAAGAGAATGGGTCTTTTCAAGACTACAGAAGCCACGGCCCTGCTGGTAATTGCAGGGTGTGACTGGCTGCAGGTTAGCTTTGGAGAATCCTG
>m6AIP_abcam_peak_255|ENSMUST00000027532.12|Scly|ENSMUSG00000026307.12|protein_coding_Intron_7
caagccactcattaaagaaaacctgggtaagctggattttgtcaaaaatgaacctttttggtctgagtggtagctcagtcagcagagctcatgctacgggacgaatcccac
>m6AIP_abcam_peak_256a|ENSMUST00000027534.12|Ilkap|ENSMUSG00000026309.14|protein_coding_Intron_1
acaaatattctagagatggtgtgacatatagaggataatgttggtgggttgtttgggtaaagtaacgtttgtataag
>m6AIP_abcam_peak_256b|ENSMUST00000027534.12|Ilkap|ENSMUSG00000026309.14|protein_coding_Intron_1
GTAGGTAAGGAGTCTGCTTACCCCTCACCATCAGGATATTTTTCTCTAGATTCTTGTGTGTCAGCTCATATGTTTAAT
>m6AIP_abcam_peak_258|ENSMUST00000189341.6|Traf3ip1|ENSMUSG00000034292.13|protein_coding_Intron_6
AAAATAAATCCAAGAGAAGCGGGAATGAGAGACTCAGGCAACCACAGCCTCACTGAGCCAGGCATCTAATCAGCTGCCTAGGGAGAAAGAGGCCCCGAGGAGAGAGTATGAGTGGCTGCAGGCTTGCCTGTATTTGTGGCAGAAGTCCCACTGTAGACTAGAGTGGAGAAAGGGACAGTTGTTGGAGAAGGGTCGATGTCAGCTGGTAGGGCCCTGAGAAACTGTCTT
>m6AIP_SySy_peak_186|ENSMUST00000027487.14|Rnpepl1|ENSMUSG00000026269.14|protein_coding_Intron_1
AGGTGGCATATTGCCTACAAGTTCTTCGAGTAGAGCCCCAGGTCCAGGCCCGGTGGACAGTGGAGATACTCAACAGTGTGTTTCTCAGGGGAAGGGGAGAACGACAACTTCCCGTCTTGTACCAGTATCTGGGTACAAGAGCAGCTTCTGGTGGGGCTCTGC
>m6AIP_abcam_peak_262|ENSMUST00000062202.13|Sned1|ENSMUSG00000047793.13|protein_coding_Intron_16
GAGTCTAAGAAAGCAGAAATCAGTCCAGGGCCCCACCCAAACCTGCGGAATCCAGTTACAGCTAAACAAAATCCTAGCTCCCACACGTGCTTTGTGAAGGGCTGTTCCAGATGACACCATCTCCAGGGTTCCAGCATTGGCTCCCATCCCATCATTCTCATACAAACCCTGGCTGTG
>m6AIP_abcam_peak_269|ENSMUST00000027495.14|Sept2|ENSMUSG00000026276.20|protein_coding_Intron_1
atggtggcagattcctttaactcaaagaactggggaggtagaggcaagtgaatttctgtgagttagaagccagctcagtctactagtgagtttcaggacagcca
>m6AIP_abcam_peak_269|ENSMUST00000168776.7|Sept2|ENSMUSG00000116048.1|protein_coding_Intron_1
TTGGGGATTTCCTTAATCCAAGAGTTCAGAATTGTTCCAGCTCTTTGAGAGTTTGTTTGTTTTCACTTTCGTTTAAGCAGATCACTTGTTGAGAGTGTtgatta
>m6AIP_SySy_peak_195|ENSMUST00000190116.6|Thap4|ENSMUSG00000026279.14|protein_coding_Intron_2
gtttttatgaccttttcttctgttgtcctagctgggactcccagggtgatgttaaaaagcagcatctttatattggtcctgagcatggaggaaagcttttggcttctcCCTTCCCATGTGTG
>m6AIP_SySy_peak_200|ENSMUST00000188743.1|Gm28403|ENSMUSG00000101214.1|lncRNA_Intron_1
atataaacacaaagactggcaggaactgagcaataaaacaactgagacaaagtcagctctatctaagatcagccatagtcttagaagccaggtgtgaggtctttacactcctagggcaaggactttcacacccaagtcatggttctaattag
>m6AIP_SySy_peak_201|ENSMUST00000188743.1|Gm28403|ENSMUSG00000101214.1|lncRNA_Intron_1
TGGAAATCACTGAACAGCACAGCTTCAGTGGGGTTAGCTGTGAGGGAGGAATAAGAAGCCCTGGGCTCCCACCCAGCAATCCACAGCCCAAGCCCACTGCAT
>m6AIP_SySy_peak_201|ENSMUST00000186485.6|Pign|ENSMUSG00000056536.14|protein_coding_Intron_30
aatcctactaacagaaatcaagaccactcaccatcatcagaacgcagcactcctaccccacccagtcctgggcaccccaacacaaccaaaaagctagaccca
>m6AIP_abcam_peak_274|ENSMUST00000188743.1|Gm28403|ENSMUSG00000101214.1|lncRNA_Intron_1
ACACTGATTTAGGAACTGCCCAGTGGGTTGCTATAATTCAATCATTCCTTCTTTATTTACTACTTTGGTTTTTTGTTGttgttgtttttcgagacagggtttctctgtatagccatggctgtcctggaactcactttgtagaccaggctagcctcgaactcagaaatct
>m6AIP_abcam_peak_274|ENSMUST00000186485.6|Pign|ENSMUSG00000056536.14|protein_coding_Intron_30
AGTGAGAAGACAACTGATCTGTGGAATGAATTGCTTTTATAGATAGGCTTTTCATTAGACTAGAAGATGGACCACTTATGTTTACAGACGCTTTTGCTTAGAGATCCAGTTTGACTTTATATTTTACCTAAAAAATTGATAAATTTTAACAAAACTAAAATATTACATG
>m6AIP_abcam_peak_275|ENSMUST00000188743.1|Gm28403|ENSMUSG00000101214.1|lncRNA_Intron_1
gggaggcagaagcaggtggatttctgagttcaaggccagcctggtctacaatgtgagttccaggacagccaggactacacagagaagccctgtctcaaaaacaaaTAAACAAACAAA
>m6AIP_abcam_peak_275|ENSMUST00000186485.6|Pign|ENSMUSG00000056536.14|protein_coding_Intron_22
attcggtattcctcaggtgagaattctttgttcagttctgagccccattttttaatggggttgtttgattttctgaagtccaccttcttgagttctttatatatgttggatattagt
>m6AIP_abcam_peak_276|ENSMUST00000188743.1|Gm28403|ENSMUSG00000101214.1|lncRNA_Intron_1
TGGTCTTCAGCGACCCTCAAACAGATTATCATATGACATCAAGTCAAAAACCAGGAAAGTTCGTGACTAAAATCAGAATATTACTGCTGAGTATGACCTTACTAATGAAAGCATTAAAAGATATCATTCAATATCAGAATCTGTATTTAGCTTTGAAAAAGGGTCTTG
>m6AIP_abcam_peak_276|ENSMUST00000186485.6|Pign|ENSMUSG00000056536.14|protein_coding_Intron_22
GTCTTTAAACTAGGACATAAATGTCTGAGAGACAAGTTGCTGAGTGTAAAGTAATATACCTTATTTCATTAGAAAATAATAAATTATTCATTTAGGAGTTAATACAAGTATAGTGATTTAGTTTGAATAAAATTCAGAAAACTTGAGTTATTTAACCCACAATATAAT
>m6AIP_SySy_peak_202|ENSMUST00000188743.1|Gm28403|ENSMUSG00000101214.1|lncRNA_Intron_1
gcataaatccagcctgtcagtcaggatgcagaaagatcacagctcatctgcacacaggaaggagggagaaaacaggaagtgaaatgacactataaactctcaaaggctgctcccagtgatgttcttcttccagtatgacttggccatctagaggttcataatctcccaaacagtacca
>m6AIP_SySy_peak_202|ENSMUST00000186485.6|Pign|ENSMUSG00000056536.14|protein_coding_Intron_22
ttaatttctttctttattccttccttgaccaaggtatcattgagaaaagtgttgttcagtttccacgtgagtgttggctttctgttattttttttgttattgaagatcagccttagtgcatggtgatctgataggatacatgggacaatttcaatatttttgaatctgttgaggcctg
>m6AIP_abcam_peak_277|ENSMUST00000186485.6|Pign|ENSMUSG00000056536.14|protein_coding_Intron_14
attcatattcttccttctgtgcttctgtataaattttagggtttttttttctgtatctataatgattgttattttgatgaagattccagtgaatctgatgatagcttttggtatatagc
>m6AIP_abcam_peak_278|ENSMUST00000086721.9|Relch|ENSMUSG00000026319.13|protein_coding_Intron_26
GTGCCTAAGCACTATCTAGAAAACATTTTTTCTATATGATCTCTTCTCTGTTGGCTGAGGTTTTTGGTTGGTTGGTGTGGTATTTCCTTGGGGAGTGGGGTTCTTTTTTCCCCCTTT
>m6AIP_abcam_peak_283|ENSMUST00000010049.5|Kdsr|ENSMUSG00000009905.5|protein_coding_Intron_3
TTTGGCATGTGCTTATAATCTAAgtaatctcagtatttggaaggctgaaaccggaggagagctgtgagcccaagttattctagacagaagtccaagaccgtgtgtgtagg
>m6AIP_SySy_peak_212|ENSMUST00000180837.1|9330185C12Rik|ENSMUSG00000097648.1|lncRNA_Intron_2
tagtttcactgtgtccctgtttagtttctgtttccatgatctgtccattggtgaaagtggtgtgttgaagtctcccactattattgtgtaaagtgcaatgtgtgctttg
>m6AIP_abcam_peak_284b|ENSMUST00000180837.1|9330185C12Rik|ENSMUSG00000097648.1|lncRNA_Intron_2
ggtagtgtaccttctgtttctattttgtggaatattttgtgaagaactggaattagatcttcattgaaggtctgatagaactctgcactaaacccatctggtcctgggcttttttttttggttgggagactattaatgactgcttctatttcttt
>m6AIP_abcam_peak_285|ENSMUST00000180837.1|9330185C12Rik|ENSMUSG00000097648.1|lncRNA_Intron_1
tatggcagtctctagatggtccatccttttggcacaggtccaaacattgtctctgtaactccttccatggatcttttgttcccaattctaagaaggggca
>m6AIP_abcam_peak_286|ENSMUST00000180837.1|9330185C12Rik|ENSMUSG00000097648.1|lncRNA_Intron_1
ACTTACCTGGATAGTGAGACATCATCTGTACCACCTGTTTTTCAATAAGTGTCCACTTTAAGAAGGTGATATTTAGGGTATTTAAAGCCACTTAATAGTCCTCAGTTCCAGAGGTCACCTCACATAAAAACAATACAAAACAA
>m6AIP_abcam_peak_287|ENSMUST00000180837.1|9330185C12Rik|ENSMUSG00000097648.1|lncRNA_Intron_1
gtttcttgagttcattatgtattttggacattagccctccattggatgtttggttagtgaagattttttttcccaatctgtaggttgctgatttgtccttttgattatatcctttgctttccagtttcctgaggtcccatttatcatttctt
>m6AIP_abcam_peak_289|ENSMUST00000027623.8|Tsn|ENSMUSG00000026374.14|protein_coding_Intron_5
ggctgtagctcagacttgggagctgaaagcaaggacctggaacatttatcaggatctacgtataaaggaaaaacccacagtgagctcatgtgcaggtgtaggaagtattgcctt
>m6AIP_abcam_peak_295|ENSMUST00000062483.14|Gli2|ENSMUSG00000048402.14|protein_coding_Intron_12
TTTGCCTCTTTTCCAGTACCCGGGTGCCACTGTGGGTCCCCAGCCCTCTCTCCCTGTCTGTGCCCTCCCCACTCTAGCCTGTGCTCCTTCTGTTCTAACCACCTGTTCTTTGTCTCCACCTCTTTTTCCCAACTGTACC
>m6AIP_abcam_peak_296|ENSMUST00000062483.14|Gli2|ENSMUSG00000048402.14|protein_coding_Intron_2
acccaggcaggcacggtgcaggaggagcagagagctctgcatcttcttctgaaggctgctagtggaagactgacttccaggcagctaggactaggaagcccacacccacattgacacaactactccaacaagattatacctccaaatagtgccactccctggcccaagcatatacaaaccatcacagtgagtgagcaaagtgtagtctgtagattgggtggactatcagtcagctttgaagagggaggaa
>m6AIP_abcam_peak_297|ENSMUST00000062483.14|Gli2|ENSMUSG00000048402.14|protein_coding_Intron_2
CAGGGGTGGGGTCTCGACAGGAGGGGCAGTGTCTGGGCTGGGTGTCCCCAGCTGGAAAGAAAGAGGGGTGACGCCCCCCAGAGCAGCTTCTTGAGAGCTCATGGACTTGACAGTAACCAGTGGACTCACATAACTCCTTGGTCAGGGTGTGACCTAGAGAACAAGCCCTAAACAGAGTTAAGCATATGACCCTCAATTATCTGtatttagttagttatttatttatttaatattatgtattcattcat
>m6AIP_abcam_peak_298|ENSMUST00000062483.14|Gli2|ENSMUSG00000048402.14|protein_coding_Intron_2
gataccagaagggggcattggaccccattacagatggttgtgagccaccacgtggttgctgggaattgaactcaggacctctggaagagtaatcagtgctcttaaccgctgagccatctctccagcccccactttttaagttgtaataatttactctagtgtgggtat
>m6AIP_abcam_peak_299a|ENSMUST00000062483.14|Gli2|ENSMUSG00000048402.14|protein_coding_Intron_1
AATACTTCACTCTTTTTTTGTACTTCTACAAGAGCCCTGTACACAGTGCAGCCCCTGGGGCTGGATTAGTGAATCCGGGACAGTCTGCAAGCAGGCAGACAAAATTGGATATTT
>m6AIP_abcam_peak_299b|ENSMUST00000062483.14|Gli2|ENSMUSG00000048402.14|protein_coding_Intron_1
gcctgtAAATTTGCCCTGGGTCTACACCTCCCCAAGCCCTGCAGCCTCTCGCCTCCACCCACTGTAAGAACCTGGGTCTTGTTCTGTGGTTTGAAATTTGCTCCTTAAGCGCACAGGGAGGCTTTGCTTGTCCCTGACTCTAA
>m6AIP_abcam_peak_299c|ENSMUST00000062483.14|Gli2|ENSMUSG00000048402.14|protein_coding_Intron_1
atcctgcttgtctcctccctcctcatctcaccacaatgggccttttatgggggtgctgaggtttgcactcatccccgccacccaggcttggaaggcaagtgttttacctacagagacatcccccaccccTCCCTCATGGCTTTTTCAAGGACAGGACAGAGCATAAGGAAGGTCTTTTGGGCTTACTGAGTGGGGTGCCAGGGCTCAGG
>m6AIP_abcam_peak_300|ENSMUST00000062483.14|Gli2|ENSMUSG00000048402.14|protein_coding_Intron_1
gccagtTCACCAGGCCTTCCAGTGGACACTTGGTGCTTGCTGGGTCGGGGATTTAGTATCCTTTACTATAGGCAGATGTTTTAGGATCTGTTGTGTGTGTGGATGTGTGTTCATGTTTGTGAGTGCAAGGTGGACATTTTAGTG
>m6AIP_abcam_peak_301a|ENSMUST00000062483.14|Gli2|ENSMUSG00000048402.14|protein_coding_Intron_1
CCCCTCTTTTGAGACAAGGTATCTAaggatttctcttgctgtgataaaaacaccatgaccgtaagcaacctggggagaaaagggtttttagttcatcttacagc
>m6AIP_abcam_peak_301b|ENSMUST00000062483.14|Gli2|ENSMUSG00000048402.14|protein_coding_Intron_1
GTTCTGCTAAGTCCTGAACTCATGAAGTGTCTTTAAAATGCGGAgagctggggagatggcttagttggcaaactgcttgccacacaaatgtgagggtctcggtttggatttggtttgcctgaaaccaggcagggga
>m6AIP_abcam_peak_307a|ENSMUST00000163147.7|Epb41l5|ENSMUSG00000026383.14|protein_coding_Intron_20
agggtttatagctgggcaggtagttacctttctccttgtggagtctagagtaccttccagtccatgaatgataatcagtagggtttaagcctctaattacacaccagcttga
>m6AIP_abcam_peak_307b|ENSMUST00000163147.7|Epb41l5|ENSMUSG00000026383.14|protein_coding_Intron_20
tatttaagccaattttttgggtttttgtttttttttttttgtttttttgagacagagttcctctgtatagccctggctgtcctggaactcactctgtagaccaggctggcctcgaactcagaaa
>m6AIP_abcam_peak_309|ENSMUST00000064091.11|Ptpn4|ENSMUSG00000026384.13|protein_coding_Intron_8
aacaagatttatttgctatgtatagctgaagttctggcaggagatattttcctgtctagtcagtttctacaactggagggatcagcaaatatcacctgtttgtttggccttcttgattttctcctgtctgttgccaagatattcagggaatctccttttatc
>m6AIP_abcam_peak_310a|ENSMUST00000064091.11|Ptpn4|ENSMUSG00000026384.13|protein_coding_Intron_5
tgagaatatccaagatacaatttgtaaaacacatgaaactcaagaagaaggaagaccaaagtatggatactttgttccttagaatggggaacaaaatacccatggaacgaattacagagacaaagttcggtgc
>m6AIP_abcam_peak_310b|ENSMUST00000064091.11|Ptpn4|ENSMUSG00000026384.13|protein_coding_Intron_5
cactattgcatatatcagcaagattttgctgacaggaccctgatatagctgtctcttgtgagactatgcccgtgcctggcaaatacagaagtggatgctcacagtcagc
>m6AIP_abcam_peak_311|ENSMUST00000064091.11|Ptpn4|ENSMUSG00000026384.13|protein_coding_Intron_3
AATTGAAGAAATATCTGGGTGGTTAAAAACTGTTAGCAAATCTGGTggtggtggtggcatacacatcgaatcccagcacttgggaggcagagacaaggggatctctgacagttcgaggtcagcctggtctacaaagcaagtttcaggacagcctgttatacagagacc
>m6AIP_abcam_peak_316|ENSMUST00000178474.7|Actr3|ENSMUSG00000026341.16|protein_coding_Intron_8
ggccatcttaggctccaccaaaccaaaccaaacagCAGAGCTGGAGTTGTAGAGATTTACATTTTTGATCCATTGCCCCACCCCCTGTGCCCTCCCACAGACACACACCGAGTTGTAGGCATTTTTGAATTGACTTTGAGCTATGGAAGATAACTGC
>m6AIP_abcam_peak_317|ENSMUST00000027587.14|Ccnt2|ENSMUSG00000026349.14|protein_coding_Intron_2
TTTTAGAGCTCTAATATGCCAGAAATATAAACATTTAACACATTTTATACTGGTTTCAGTTTATTTCAATAAAGTACATCTGAATTAATTTTACTTTTAAGAGATTTCCAAGTTACTTGTTATTT
>m6AIP_abcam_peak_320|ENSMUST00000212506.1|Rab3gap1|ENSMUSG00000036104.12|protein_coding_Intron_2
TTTGTGCTGGCATCAAATTAACCTGATTAAGGTTGATGACAATAACTAGGAATGGGTAGGCCTGTCTAGAATTCTCATCATAAAGTGATGGGTTTCATCAGAGTATCAAATGCAAGAAATAAATGCGAATTTAAAGTTTCTTAAGCCTTATTTTTTTTATTATTTGGATGAAAAGTTCTTCTCAGAATTGAATGACAATagggacattaatgatcctaggcatggttgagaaggtggtttattgtaaata
>m6AIP_abcam_peak_323|ENSMUST00000027602.14|Dars|ENSMUSG00000026356.15|protein_coding_Intron_4
ATAGATATTTCACTGGTTGGTAGGTATAAACATTCTGATTTACTACATTGTAACTATTAGAGCTGTGAAATAGAAAGACTATTACTCAGAAGTCTCACTGACTTAGAAAACTTATTTATTAACATCTGTACTGG
>m6AIP_abcam_peak_324|ENSMUST00000027650.12|Cd55|ENSMUSG00000026399.12|protein_coding_Intron_7
CACAGCAGATGTCCCAGCTACAGAAACCCCAACATCTCAAAAAGCCAACACAGCACATGTTTCTGCTACAGAAATCCCATCAACACCTCAGAAAATGAACACAGCAGTTGTCTCAGCTACAGAAGTCTCACCTCAGAAAGCCAACACAGCACATGTTTCTGCTACAGAAATCCCACCAGCACCTCAGAAAACCAACATAGCAATTGTCCCAGCTACAGAAGCTTCACCAACACCAAAGAAAGCCAACACA
>m6AIP_SySy_peak_235|ENSMUST00000188520.1|Gm29427|ENSMUSG00000101904.1|protein_coding_Intron_12
AACATTATAAACTATTGTCTGCTGTTAAGAGTTAACTAACTGGACCTGTCAGTGACCTGGCCAGGAGTCCACCAGCAGGAAACCTGATTTGTTTGATGCAGTGTTAAGGAGAGGAAAGAATAATTAATGAAATCGGGCAGtgtggt
>m6AIP_SySy_peak_236a|ENSMUST00000188520.1|Gm29427|ENSMUSG00000101904.1|protein_coding_Intron_12
ACTTAACCAAAATGGTCATCAGCACTGTCTATGACCAAACTATCCAGCCTCTAGTGGGTAAGTCATCAGTGTCTTGCCAACAGCTTCTAGGTAAATGGGTTTTGTGATTATTAAGACTTTGTAAGTAGGATACATTTGTTTTTCCAACAGACATATGTTAGCACCTTAGGGTGTATTAAGCATCTATATACCCTGTGCGTTTCCCACAGCTTGTTTTGGTTC
>m6AIP_SySy_peak_236b|ENSMUST00000188520.1|Gm29427|ENSMUSG00000101904.1|protein_coding_Intron_12
TAGGTAAATGGGTTTTGTGATTATTAAGACTTTGTAAGTAGGATACATTTGTTTTTCCAACAGACATATGTTAGCACCTTAGGGTGTATTAAGCATCTATATACCCTGTGCGTTTCCCACAGCTTGTTTTGGTTCCTTAAATGCTGTAGAATGAACTTCTGTTCAGTCCTTTACCTCTTGGTTTATATTCCAGTTGTAGAGCAGC
>m6AIP_abcam_peak_329|ENSMUST00000131855.1|Eif2d|ENSMUSG00000026427.16|protein_coding_Intron_14
TTCAGGAACAAGCCCCTCCTAGCCTGCCTTGGTTTTCCTGCAGGCTCTCTCCCTCCTCCTAACACATCCTAACGCTGCTCCAGCCAGTTTCCTACTGTTCACAAATACCCCGGGCACTTCCATCTCCCTG
>m6AIP_abcam_peak_330|ENSMUST00000097588.8|Srgap2|ENSMUSG00000026425.15|protein_coding_Intron_4
TACTTCCATGAGAGGTTTTTACCTAACTCAATTTCAGACAGTCTCTCAGCTTCCTTTTTTCTAGCTTTAGAGtatattagttccttttctgccgctgtgataaagtaatacaaccaagggcaccttacagagaagggctatttggatatatggttctagaacagtaagagcccatcatggtgaagcatagcatttaacatcaggcatgatgg
>m6AIP_abcam_peak_331|ENSMUST00000097588.8|Srgap2|ENSMUSG00000026425.15|protein_coding_Intron_2
CCTTATGTCCTCGGAGACTGTCTAAAGGGAGAAACTACTCTTGCTTCAGGTTTGCTGGGAGCCAGGGTAGGTACCCAGTTGATTTCAGAATATGAAAAGAATCCTCAGGGCCAGATATTATGCAGAGTATTTGGATTCAGCTTCTGGTTC
>m6AIP_SySy_peak_241|ENSMUST00000191034.1|Gm29103|ENSMUSG00000100037.1|lncRNA_Intron_2
GTTAATTTTTTTAATTATGCATTTATAATTTGTGTGTGTGTGTGAGTTGTGCATATGGGCATGCACATGCCACAGCGTGTAACAACTTTATGGAGTCAACTTTCTCCTTCACTTTTATGTTGGTTTGTGGGtgtaatggtttgaatgataaatgttcccacagtcttagacatttgaacacttggttcccagttggtggtacagtttgggtaggtttaggaggtgttgctgagggatctatgtcactggg
>m6AIP_SySy_peak_249|ENSMUST00000045473.15|Tmcc2|ENSMUSG00000042066.16|protein_coding_Intron_3
aggaatctgggttgaagtcacttaatcctgaattgcctgacaagagccatgaggtcctgtacaggttccttagtagtctctgtctcattcttccacctgtcaatacggatgacctcgtcctgtc
>m6AIP_abcam_peak_337|ENSMUST00000187861.6|Nfasc|ENSMUSG00000026442.14|protein_coding_Intron_11
CTGAATCTATAGCCAGGGAGTTTCACTACCCTACCATGAGCAGAGGTGCAGCTCCAGCCTGTGGGCCACTCTCCTCTGTCTTTCTAGACTTCAGGGGAAGCAGGCAGCGGTGGTACACTTCAGAGCTTTGTCTTGTAGATACA
>m6AIP_abcam_peak_339|ENSMUST00000067398.12|Mdm4|ENSMUSG00000054387.13|protein_coding_Intron_2
GCTATCTCAAATGGTGAATATAGCAAATATATTCTTACAGATCCATAGCTTATCATTTAGTCATCTGTGGATACAGACTTGACAGTCTCCTCTCAGATTTAGTGTATCCTATTGCAGACAGACTTTTTTTTACTTTTTA
>m6AIP_abcam_peak_348|ENSMUST00000191896.5|Zc3h11a|ENSMUSG00000102976.6|protein_coding_Intron_1
TACAGGTTTAGCCAAAGACTGTTTGATAACTAACATTTTACAAGAATTAAATGACCAGATTGGTCTGTGGCTTTCTCCTAATTTCCTTACCCCTAGCTTCATTGTTTCTGACAATTCTTCTAATGTGGTACATGCAATCAAAGGTGGTGGCTTTACCCATGTGCCATGCTTCCTGCAT
>m6AIP_abcam_peak_348|ENSMUST00000027736.12|Zc3h11a|ENSMUSG00000116275.1|protein_coding_Intron_1
GAGTAATAAACCCACTGAGAGGTTCTGGTCCGCATTGTGGAGACATAAAGAGAATGAGTGTATGTACTCTAAGTGTACCAGTTTCCTCAATCTCTCCTGGCAGAAGATGCAGTACTTTTGGTGATGCTGGGATTCTGGGGTGCGTTTCCATTAATTCAAACACAGACGAAGACGATGT
>m6AIP_abcam_peak_349|ENSMUST00000191896.5|Zc3h11a|ENSMUSG00000102976.6|protein_coding_Intron_1
AACATAGTCTTTCCCTCCCCTGTTTTTTAATTTCTTTAAAACCCCTGACACAGCTTGACAGAATGAAAACCCACAAAATTGTTTCATTTTTAGAAATTATAGTTGCCTCACCCTGGTCAGTTTATAATGTCAGGTTA
>m6AIP_abcam_peak_349|ENSMUST00000027736.12|Zc3h11a|ENSMUSG00000116275.1|protein_coding_Intron_1
TTTGAAACTCATTTCTGTGtattaaaataactttttttttttaaattttaaattCTTAAATGGTAAATGCACCATTCATTGTGAAGTGAAATTTTATCTCCCCCAAATTTACCCTTTTACCAACTGGAGTGAAGTCT
>m6AIP_abcam_peak_351|ENSMUST00000168515.7|Ppfia4|ENSMUSG00000026458.13|protein_coding_Intron_23
agggaACAAGTCCGTTGGCAATGTACAGGCTATAGAAAAGGCTGAGGAAAACGGTAATACGGAGTGTCTTGGATTTCTCTTTCCTTTGACTTGTGAGTGGCAA
>m6AIP_abcam_peak_352|ENSMUST00000027726.13|Cyb5r1|ENSMUSG00000026456.18|protein_coding_Intron_5
GTCTCACTTCTCCTGTCCCTACAGTCCAAGGCCCCCAGGCCCAGCCCCAGTCCCATCTTCAACCTCCTTGTTCCATTTCCCCCCAGAATCTGCATGTGTGCATGGGTGTACCTGGGCAAAGT
>m6AIP_abcam_peak_354|ENSMUST00000047714.13|Kdm5b|ENSMUSG00000042207.17|protein_coding_Intron_6
ACATGCTAACATTTAATAGAGGTTGTTTTTATCAGTCAGCATTGAGTTCTTGTACCTAGTAACACTAGGTGTTAATAAAATGAGAATAAACGGGGAATGGTATTTGTGTTTGGTTGTCAGTTAGAGGGGAGGAAGACAATGA
>m6AIP_abcam_peak_359|ENSMUST00000190298.7|Nav1|ENSMUSG00000009418.16|protein_coding_Intron_4
ctttctagaaactctgaaaagtaaatataattacttcatttaccacggggggaaaaaaacaattgagacttttgaacttgaagacccttgcctaagcttacatagAGTCTCCGTGTAGCTGG
>m6AIP_SySy_peak_283a|ENSMUST00000181274.1|Platr22|ENSMUSG00000097448.1|lncRNA_Intron_2
gttcacagatgttttccgtgatgattgatgactaagcagagaaagaactttgattattttgtcctCTCAGATAACCTCTAAATATGTCTCCCCTAGGGGGAGACAGTAgggcctt
>m6AIP_SySy_peak_283b|ENSMUST00000181274.1|Platr22|ENSMUSG00000097448.1|lncRNA_Intron_2
taaagtagcaacgaaaataattttatggttggtggtcaccacaatatgaagtgtattaaagggtagccgcatcaggaaggctgagaaccgctgATCAGCGTTTGGACAACAAATTAAATAGTCAGCCAAGGTTTAAGGTGGGCTGTT
>m6AIP_SySy_peak_283c|ENSMUST00000181274.1|Platr22|ENSMUSG00000097448.1|lncRNA_Intron_2
ATTGTGACTTTAAAAAATGATTGGGTGCAAATACATTTAGGTAGATGATTTACTGTGCGCTGAAGCAAGGACAGTGGCCGAGGTGATGCTGCGAGGGAGGTGACTGTAAACTTTAACAACTCAGGTTTTA
>m6AIP_SySy_peak_284a|ENSMUST00000181274.1|Platr22|ENSMUSG00000097448.1|lncRNA_Intron_2
CgcctagagcttgctatgtagggccaggctagctttgagatcctcctttctgcctttgcctcccaaggactatgatctatcaacataaTTTAAAGATGAAGTATTCTCTAAAGCAGGCACC
>m6AIP_SySy_peak_284b|ENSMUST00000181274.1|Platr22|ENSMUSG00000097448.1|lncRNA_Intron_2
TCAACAAGAACAAGAGAAACGGGGACAAAGGGAGGTTATAGATACGGTATCAAAaatgaggggaagaaagt
>m6AIP_abcam_peak_376b|ENSMUST00000027649.13|Nr5a2|ENSMUSG00000026398.14|protein_coding_Intron_5
CAGATTAAACAGACTGCAAATAACGCAATATGGTGGGGTACCCAGCACCTTGCTAGA
>m6AIP_abcam_peak_377|ENSMUST00000027649.13|Nr5a2|ENSMUSG00000026398.14|protein_coding_Intron_2
AGGAGTGGGAGGTTGGAACTTCAGAACTCCACACTTGTGATATTAGGAGAGAGGGAGCTGAaggagagataggagaaaggggcggaaaggagaggagaggacagtagaggaggggagagaagTGAGGC
>m6AIP_abcam_peak_388|ENSMUST00000124973.8|Tpr|ENSMUSG00000006005.18|protein_coding_Intron_42
AAAGCTTGCTGTTTTCCTGTCATATAGAAAATCTTGTGTTACCAGGATAATAAAAGTCTTCATACCTTTGAAGTT
>m6AIP_SySy_peak_294|ENSMUST00000064771.11|Swt1|ENSMUSG00000052748.14|protein_coding_Intron_4
TCAGATACCACAACTCAATATTATTTTTATTTTCCCCCCCAGGGTATTTTTTTCTTTTtttttaattaggtattttcttatttacatttccaatgctatcccaaaagtcccccataccccccccccac
>m6AIP_SySy_peak_295|ENSMUST00000064771.11|Swt1|ENSMUSG00000052748.14|protein_coding_Intron_4
aggatgtggagaaagaggaacactcccccattgctggtcggattgcaagctagtacaaccactctggaaatcagttttgcagttcctcagaagattggacatagaactacctgaggacccagcaataccactcctgggcatatacccagaagatgct
>m6AIP_abcam_peak_390b|ENSMUST00000064771.11|Swt1|ENSMUSG00000052748.14|protein_coding_Intron_4
tggaaagggagaagtcaaaatatcatgatttgcagatgataagatggtatacataagtgaccccaaaaattccaccaaagaattcct
>m6AIP_abcam_peak_391|ENSMUST00000187048.6|Rnf2|ENSMUSG00000026484.13|protein_coding_Intron_1
acacaaagccatcccccaGTAGTGTGCACCACTATGCCTGGCTTAGGTTAATCTCTTGACACAAATACAATTCTTCAACAATCTATACCATCTCCAGAAA
>m6AIP_abcam_peak_393|ENSMUST00000043560.14|Smg7|ENSMUSG00000042772.15|protein_coding_Intron_14
AATCACAATTCAGCATGAAGAGCCCTAGCTGAAGGTTGTAGGCATGCCTGTGGGTATGAGCTACCTCACTTGTAAACAAATGATTTCTATGTTCCTTTTCCTTATTTTTCTGTG
>m6AIP_abcam_peak_399|ENSMUST00000027752.14|Lamc1|ENSMUSG00000026478.14|protein_coding_Intron_1
ttttatgtgtatgggtgttttgcctgtatgaatgtttgtgtaccatgtgtgcctggtagctgaggaagccagaagaaggtgccaggtcctctagaactgcagttatagacag
>m6AIP_abcam_peak_400|ENSMUST00000027752.14|Lamc1|ENSMUSG00000026478.14|protein_coding_Intron_1
GACATTTTGCTTACTTTATTCGCTCAGTAAATTTAATCATCTGCCTTCTTTGTCTGCCTCCCTCCTGTCAGTCGGTTCCCACAGCTAGAACTTGGCTTAGCAGAGTGAGTA
>m6AIP_SySy_peak_301|ENSMUST00000042373.11|Shcbp1l|ENSMUSG00000042708.12|protein_coding_Intron_6
CTAAAATAAATGTTAAAAAACCAAAGTGTAACTGGGCATCGTGGCACACATGAGGCAGGGTTTCAAGTTCCAGGATCACCTTGTACTACTTAGGGGAACTTTGATTTAAGGAGAaagaagaagaaggggaaggagaagaggaagaCGCTGATGATGAAGATGAAGAACAGGGAGGAGGGCACTATAGGGAGGAGGGGAAGAGAAGGTAGTGGTGACAGCAAGAAAAAGTACAGTGTCATTTGCCTCATAT
>m6AIP_abcam_peak_407|ENSMUST00000138762.7|Cep350|ENSMUSG00000033671.18|protein_coding_Intron_20
AGTCATTTAAAAAGttttttaagacaagagtcttactttgtagccctggctggccgggagtttattatgtagactgggctcagatcctgcctcccaagtgtaaaggtgtgagtcact
>m6AIP_abcam_peak_414|ENSMUST00000111757.9|Tor1aip2|ENSMUSG00000050565.16|protein_coding_Intron_2
GTACCTAGGATATTCCAACAATAGGCTGTTTCCCTGGATGCAGCTACCTAGTACAAATTAACAATTATGGCACAAGGTCAAGAAGCTGCACAGAAATCTGTTTTGGCTGTTGATGTTTTAAACTGAAGCTACAGACTGAAACTGAACCATGGAGTGTAATCAGGCAGGGCAGAGTAGATCCAACTGTGCCAACAAATGTCTTAAATAGCTCTTTATGCTTGGTTTCCCTCTCCCATCCCCCACAAGTGTG
>m6AIP_SySy_peak_313a|ENSMUST00000111757.9|Tor1aip2|ENSMUSG00000050565.16|protein_coding_Intron_3
AGAGGGGTTTGTGTCTAAATTCAAAGTGTTCTAGGATCCTGCTCGCTTGGTCTTACTATTTCTACTCTTGTCAGTCTCCGAGGGTGTTTAGGAGGTGGCAGCGTCTGTACGGGATTCATAGTTCCAGGAATTGTCCTTTCCATTGTCTGGGCTTGGGATGT
>m6AIP_SySy_peak_313b|ENSMUST00000111757.9|Tor1aip2|ENSMUSG00000050565.16|protein_coding_Intron_3
TTACTCAGACTATCTATTAGAGTCCTAGTTCAAACCAAGATCAACTGAACCAGGGTCAGGGACCTTTGCAGTGTTTACTGGGTTTTTTTTGTTTTGTTTTTGCTTTTTAGGGTGATGGTTAAAATGTTGGGTGCCCTAGGCAGACTGCCTAACCTCAGA
>m6AIP_abcam_peak_419|ENSMUST00000027888.12|Abl2|ENSMUSG00000026596.13|protein_coding_Intron_1
gaaaatggcgctgcttatatagcccgcagcgtgacgtttcagcacctgatgtgacgtgacagctcctgattcgttgctagcccatcaccccattactacgccccgagatgggcagtgactaggcgtg
>m6AIP_abcam_peak_424|ENSMUST00000079625.10|Tor3a|ENSMUSG00000060519.11|protein_coding_Intron_4
GTCCTGCCAATACTGTTTTCCAAACTAATTCTCTCTACCTCTACTCCATCTCCTACAACCCATTGTAGCCTAACCAAGATTCTTAGGACAGAGTGGGTGG
>m6AIP_abcam_peak_426|ENSMUST00000078308.12|Rasal2|ENSMUSG00000070565.11|protein_coding_Intron_3
TGATCATAAAGGGTTTCTTCTAAGCATATAAAATTGGACACATGGAACAGAAATTACTTTAACTTTGTATTTACAGATGCTTTTTAATAAATCTCTAAGTGGCAATTATTGGTCTTGGAGCTGTAAATACAATAGATAACTAGAAAAGTTAGGTTATAAATCTTTACTTCATGTGCCTAATACTTCTGCTTATTATGATTGTAGTCAAATGTATCATTTTTATTAATTTTATTCATGTCATATGTTTGTG
>m6AIP_abcam_peak_427|ENSMUST00000078308.12|Rasal2|ENSMUSG00000070565.11|protein_coding_Intron_1
atcccaccacttaggaggcagaggcaggcagatttccgagttcgaggtcagcctggtcaacagaatgaggtccaggacagccagggctacacagagaaaccctgtctcgaaaaaaaaccaaaaaaccaaaaaaccaaaaccaaaaccaaaaccaaaaaaa
>m6AIP_abcam_peak_428|ENSMUST00000076894.10|Cop1|ENSMUSG00000040782.12|protein_coding_Intron_3
CGGAAGTTTTTGTGTATAACCGTTCATAGTATCATTCACAGGAGGCAGGAGATCAGATGTGGAAGGCTAAAAGGAAATTCTGACAAAACCTAAACTCCCTCAGT
>m6AIP_abcam_peak_429a|ENSMUST00000076894.10|Cop1|ENSMUSG00000040782.12|protein_coding_Intron_18
ggctgtggcctgtgttgcttcctaagTCTCAGGAATAATGTAAAAGAAGAGGTAGATTTAATGAGTGCTACTTACAGATACTGAAATGTACATAATGGAAAAAT
>m6AIP_abcam_peak_429b|ENSMUST00000076894.10|Cop1|ENSMUSG00000040782.12|protein_coding_Intron_18
tgaactcaatctaatgtttagctgtggctctctacatctgtttcagtcgactgttgagtggagtctctcagatgacagttaggttaggatcctatttacaaacaccagagagtatcattcattaatagtgacagggattgg
>m6AIP_abcam_peak_431|ENSMUST00000161609.7|Rc3h1|ENSMUSG00000040423.11|protein_coding_Intron_1
TGTAATGATACTGAAATTCATTGTGTGGCCTAAACATATTAGAAAAAGTACAAACTAATTTATGAGTTTGTAAATTTTAAGTTATAAAAAAAACCTTCATTACTTCATCAATGACTTGTTAATCTAAT
>m6AIP_SySy_peak_335|ENSMUST00000182660.7|Prrc2c|ENSMUSG00000040225.15|protein_coding_Intron_22
AAATGCCATAAACCTAAGCATCTGCATCTCTGCAGGCCCGGTATGTAACAAGGTGCGCCTCGAAGGCACGTTCTGTTAGGTGACTAGAGGTAGATAGACACTTGTAGTCATTAGGGGACATAACTCATAGAAAGAAATATTTAGT
>m6AIP_abcam_peak_442|ENSMUST00000182660.7|Prrc2c|ENSMUSG00000040225.15|protein_coding_Intron_20
TAGGCATTCTAAAACCATATGTTTTGGTAGTGTCTTAATTATCTGTCATAATTTGTTCATCATCCTCATGTTCTTTGCAATTTCCAGCTTTTTAAGTTTGCAAAATTGACATTTCAGACAATGGCAAGAATTCTC
>m6AIP_abcam_peak_446|ENSMUST00000027876.10|Scyl3|ENSMUSG00000026584.14|protein_coding_Intron_7
GAGAAAACACTGGTGACTTCTATAAAAGTTCCATTTCCTAGATCCTCTTTGGTGTTTTCACTTCACCACAGGGGACTTGGGGATCAGCAGCTTCTTTGATAGTGCCACTTCTTCCAGGGTAGTCCACTTAATCAGTGTCTGTGACAGTGAGAGCATTG
>m6AIP_abcam_peak_447|ENSMUST00000027876.10|Scyl3|ENSMUSG00000026584.14|protein_coding_Intron_8
TGTGCCAGCTTTGCTTTGCTTGGAGTGGAGAGAGAATAGCTCTTCTAGATAGACAAACAGCAGAGTGAGTGCCCCAAGGTGAGACCCACTGGGATGGCAGCACCTGATCCCTGCTGGCCAGACTTCAGAGCAAAGGTAAGTGGTCCCTGTATAACAGGCAGGCTATTGATGGGATTTGTAGACAGTGAGCTGCTTGCCTTGAAGCCACTGAGAGAGTGAATGGAACTGAGATGGCTAGAAGTCTCTGTGC
>m6AIP_abcam_peak_451|ENSMUST00000027856.12|Dcaf6|ENSMUSG00000026571.12|protein_coding_Intron_7
cctttactctccaagttgctttggtcatgtttatcacagcagtagaaagcaaactagaacaTTTGGTGACCATGGCAGTGTAAAGATAAAAAACCAAAAC
>m6AIP_abcam_peak_453|ENSMUST00000160260.8|Pou2f1|ENSMUSG00000026565.18|protein_coding_Intron_1
GTTAGGCTGGAGGTCACTTTTGGATTAGTAGAAATTTATTTTACTTGAAACTTCAAGCAAAGATAGATTTTTAAAAACAATTGTGtttttttttttttttttttttttttt
>m6AIP_abcam_peak_458|ENSMUST00000192369.5|Dusp27|ENSMUSG00000026564.9|protein_coding_Intron_2
CACAAAGTACAGGCTGTCTGTCTGTAGTTTGGAGAATTTCTTCTTGGGAAGtttattgtttatataaccctgaagagaggctgtacacatcttcttaagttt
>m6AIP_abcam_peak_468|ENSMUST00000194503.1|Gm10522|ENSMUSG00000104340.1|lncRNA_Intron_1
AAAACACAAGTCTGCACTGTTACCAGGCCTGAATCAGGCTGGGCCTCTCTGCTGCTCTCTCTGGAACAGTGGTAAGCAGCACTCCGTGCTGTGATGTGGCAGCTTT
>m6AIP_abcam_peak_469a|ENSMUST00000013737.12|Ndufs2|ENSMUSG00000013593.12|protein_coding_Intron_7
GTTTCAGGTGTGTTTGGTGCTGTCCTCTCCATGCCTGGAGTTTCTGTTCCATAGCCAGATGTGGGGAGGGAGA
>m6AIP_abcam_peak_469b|ENSMUST00000013737.12|Ndufs2|ENSMUSG00000013593.12|protein_coding_Intron_7
GTGTTTGGTGCTGTCCTCTCCATGCCTGGAGTTTCTGTTCCATAGCCAGATGTGGGGAGGGAGATGGGAGGCATGCATGTCCTCTGTTGTGGGGGGTGGGAGGGAGGTGGGAGGCATGC
>m6AIP_abcam_peak_485|ENSMUST00000027809.7|Opn3|ENSMUSG00000026525.9|protein_coding_Intron_1
GACTTGCCATTGGACTTGAAGTTCTGTATGACACCGTTATCCATAGGACTTTATGCCTACTTCCTAGCACCATGATTGCTATGTAGATAAACAGTAAATGAATAAATGAGTTACACTTGA
>m6AIP_abcam_peak_493a|ENSMUST00000016105.8|Adss|ENSMUSG00000015961.8|protein_coding_Intron_7
TACTGCAGTCCCCAGGGACACTCTTATTTACAGTTTTTACATGTTTTACTTGAATTCTGAAGTTGAACATTACTAGCAACTCATGTTAGTACTTGGTACTATCGACTAATGACATACTGCAGTGTT
>m6AIP_abcam_peak_493b|ENSMUST00000016105.8|Adss|ENSMUSG00000015961.8|protein_coding_Intron_7
TTGAAAATTTGACAGTATAGTTTGTGTCCTTACCACATTTTGGTGTCTGATTTGAACTTGAAAATTGTTAGTTACATAGATTATAAATGCAGCTTTTCAAATACCTAAAAATAATTAAAAATGCCATCTAATATAAACAGA
>m6AIP_abcam_peak_494|ENSMUST00000027783.13|Desi2|ENSMUSG00000026502.13|protein_coding_Intron_1
ggccaccaggtccacaggggttgtactgcggtggtaaaccatacaatgtccccctcctcattaagcacttcccaagtttgttgaattggagtatgagggttgaagtctctgttctgagttgctct
>m6AIP_abcam_peak_497|ENSMUST00000128302.7|Smyd3|ENSMUSG00000055067.15|protein_coding_Intron_5
CAATTCATTCTCAGCATCATCTTTAAGAAAGACGAACAGAAAAGAACAAACTATACAGCTTTGTTCCTTGGCAATCCTAAAGTAGTAATGACTTAGGAAAATGGCATAGAATGACACATTTCTGGAGACACTGTGGAGGGGAGTGACAGCAACTC
>m6AIP_abcam_peak_498a|ENSMUST00000128302.7|Smyd3|ENSMUSG00000055067.15|protein_coding_Intron_5
TAATGTTCAGTGATAAAGATTGGCTTTTTCATAATTAGCTTCACCTCAAAGGAGAGACTCACTAGGTGCTGGCATTAACGTGCGCGTGAATAAACCGTGAAGAAGGTACGTGGAATCATCCAGCAGGAACCTTTCTTGAATGATATGAAATTTAAACTTGTACATGAAGAATGAGTAAAATTATGGGATAGATACTTTGTAAAAGGTACATTTGggggctgaagagatggttccatgggta
>m6AIP_abcam_peak_498b|ENSMUST00000128302.7|Smyd3|ENSMUSG00000055067.15|protein_coding_Intron_5
GAGGGATACAGGCATAGCAGTGATTTATGGTCACATGCCAGAGGCTGCCTCAGTTCATCCCAGATGAAGTACTTACTAATAAGCATTGCCTTTTTCCTCAGAGTCTATTGACTTGAACCTGAGACACCTCCCACAGATCATATTTTGAATGCTGGTTCCCTTGCTGGTGCTATTTTGAGGGACCTAGCTGATAGGTCACTAGCCACAGGAG
>m6AIP_abcam_peak_498c|ENSMUST00000128302.7|Smyd3|ENSMUSG00000055067.15|protein_coding_Intron_5
AAACCAGGGCTGGAACTGGCCTTAAGTCCAGTGCCTTGggcactggtaggcattggtaggcactggtaggcattggcaggcgttggtaggcattggtagTGCTTCTAA
>m6AIP_abcam_peak_499|ENSMUST00000128302.7|Smyd3|ENSMUSG00000055067.15|protein_coding_Intron_5
CCTCTCCTCCCATACCCCCCCCTCCATGCCTCCCAGCTGGCCTTCATAGCCCCCAGCAACCCAGCATGTGGATGGTCTGAGCGAACGTAGGCCGAGTACGTCCCAGGGTCATTGAAGAGCTGT
>m6AIP_abcam_peak_500|ENSMUST00000128302.7|Smyd3|ENSMUSG00000055067.15|protein_coding_Intron_1
AAGTAACTTTGTAGCAGAGGAAGTCCATCTGGGACCTCTGTTTCCCTTGCCTTCTCATTGTTACATACAGACTCCCCCAAGAGGATCATGAGATAACTGCTATATTA
>m6AIP_abcam_peak_506|ENSMUST00000027768.13|Ahctf1|ENSMUSG00000026491.13|protein_coding_Intron_31
ACTATTAAACTTTATGCCCTGTCACAGTGTGAGTGACATCTGGGGCAGGCTGGTGCATTTGATCTCAAGATTGAGACTGATACACAggagctgcagagatggctcatgctcattgttaagagagctgactgctctccc
>m6AIP_abcam_peak_508|ENSMUST00000212756.1|Cdc42bpa|ENSMUSG00000026490.18|protein_coding_Intron_5
tatctatgtgaagtaatctatactgttctctgttaactactctcaagccatttctaattaaaataactgaaaacaccgtaacaataaactcagagccatgaatt
>m6AIP_abcam_peak_511|ENSMUST00000161308.7|H3f3a|ENSMUSG00000060743.12|protein_coding_Intron_3
AGGAGGCTGCTACTACTGAGAGCAGGCTACTGTACGCTGTGCCTAGCACAGTTTTGTTATTTTTACAATTGTGTGTGTAGATTGTGCACATAAGGACTTAATcctccaccatgtggttttccaagatcagattcaggct
>m6AIP_abcam_peak_515a|ENSMUST00000085797.5|Lefty2|ENSMUSG00000066652.5|protein_coding_Intron_3
TGCTTTTAAAAGACCTTCTCAGTCCTCACTactatgtagttggccgggaactctgtgtaggtcagtgtggcctcagctttatagatcagtctgtcattgcttcccgagtgctagggagattaaaggcaggcattaccatgctcaactTCactaggtatta
>m6AIP_abcam_peak_515b|ENSMUST00000085797.5|Lefty2|ENSMUSG00000066652.5|protein_coding_Intron_3
taacaaggctaagaccagaactcccttcaggattcctctgaggatgaagtacaaataTCACCCTAGATAACACATAGGCCATATGTAGTTCTGGCATACCAAGACTCTTAGTAAGCACTTTATGTTCTAGACATTTATTTGTTCTTTAATCTTCACAGTGTTCTCTTTGAA
>m6AIP_abcam_peak_515c|ENSMUST00000085797.5|Lefty2|ENSMUSG00000066652.5|protein_coding_Intron_3
ccatgaaccgctgatcttgccatcttctcctccctagtgctggggttacaggcatgcgtcaccaggtcACCAGCAGCATGTGCTTTTAAAAGACCTTCTCAGTCCTCACTactatgtagttggccgggaactctgtgtaggtcagtgtggcctcagctttatagatcagtctgt
>m6AIP_abcam_peak_517|ENSMUST00000037361.8|Lefty1|ENSMUSG00000038793.8|protein_coding_Intron_1
GTGGGGGGCACAGGGTGAGGCGGATGTTAGAGGGGAGAAGATCTGGGAGGGTGGGCACTGGGGATCTGGCTGTGCACTGAAGGAGTCTCAGGATGGGAAAAGCGGGGCTGTGCTTGCTGGTAAATTAA
>m6AIP_abcam_peak_520|ENSMUST00000027797.8|Nvl|ENSMUSG00000026516.8|protein_coding_Intron_11
gagaggagtagaggccggccatgagcaaggcaggggtgggatggggaaaggaggaggaaggaaagagcaagagaccgagagggaggCCTGTCTTCTAGAAGAGCTTTTCCTAGAGTCTGCCTAATCAGATACTATAGCCATGATTTACACTGTATTTAGCATTTGAATGCCATGTTATTCCTATGAGGCAGTGTAACCTGGACTCTCTCC
>m6AIP_abcam_peak_522|ENSMUST00000134115.7|Cnih4|ENSMUSG00000062169.13|protein_coding_Intron_1
TTATTTTTGTGTGATGGGTAAAGATCAGGAGCTCATGGTTCCTTAGGGTCATCATGAGATCAGATGGGAAAGGAGGGTTAGATCAGATGGGGGGGGGGTTTCATCCTGCAAGCAGTAGGGAGTCGCTGCAAACTTTTGACATAAACAAAATGACTTTAGGTCAAGGATACACAATTTCTGTTAGAAATAAATTCATGAGATTTT
>m6AIP_abcam_peak_524|ENSMUST00000005003.11|Lbr|ENSMUSG00000004880.11|protein_coding_Intron_5
agggcacaacTGGGGTGGTACATGGGACACACGGAGGCATAGATGGATAGGATGATGGGACAAGCCATAAAGTACAAAGGATGCTAACTTTAAAGTCATAATAAAGGGAGCTTGCCATGGGGAAGGGTACAGGAGGGGTAGTGGTGATCCTGTAGGGACTGGGAGCTCTGCTACTGATGAGTAGAGAAGGCAGGGAGGGCCCGGCTGGTGTTCCCTGCAGAAGCAAGCTGCAGCGTAAGGCATCCTGCTG
>m6AIP_abcam_peak_527a|ENSMUST00000078719.12|Enah|ENSMUSG00000022995.16|protein_coding_Intron_10
GTTCATTCAGAGACGCATGTGAAGATTAAGCATCTGAATGAACTTAATGTTTGATCTTATGTTTGCTCATTTTATTCCTAACTACACAACCAG
>m6AIP_abcam_peak_527b|ENSMUST00000078719.12|Enah|ENSMUSG00000022995.16|protein_coding_Intron_10
TTTATTAAGTCAACAGTTTATAGGTTACCTTATACTTTTAGCTATACCCCTTAGGAGTACCCCCTTCATGCCTTCTCCACATTTCAGCTGGGTAAACTTCTATCTGTTCTCCATGTTGTCATTGAACACAGG
>m6AIP_abcam_peak_529|ENSMUST00000078719.12|Enah|ENSMUSG00000022995.16|protein_coding_Intron_5
GAAATTGCTGTTCAGAACCTTGAGATAAATTCAAGAATGTTAAAACTTAGTTGCTTCTGTAGGAAGAAATCAGGAGTAGTGAGCATTATTAAGATGCTCTATAATAATCCCCTT
>m6AIP_abcam_peak_530|ENSMUST00000078719.12|Enah|ENSMUSG00000022995.16|protein_coding_Intron_1
TAAAGTGTTCTTTTTGCATTTAAATCTTTATAACGAAGCATTTTATTCAGAGTGATAGAATAAATTCCCAGTTAATACAACCATTCAGTAATACATAGattttttttctttttagatttatatatttatttttatggtatgagccttcatgtggttgttgag
>m6AIP_abcam_peak_545|ENSMUST00000085678.7|Kctd3|ENSMUSG00000026608.13|protein_coding_Intron_10
AGCTCTGACTGGAGGCTGGCTCCCGGGCTGGGCAGCACTGCTTGACTAGTCTGACTTGGCCTTCAGCAGCATTCTAGCCACAAATAGCAGAGGAAGTGCACAGGGCAGCCCCTGAGTTCTTCACTTTAGATGTATAGTCAGGAT
>m6AIP_abcam_peak_546|ENSMUST00000085678.7|Kctd3|ENSMUSG00000026608.13|protein_coding_Intron_10
ACCTGACTCTTCGTGCCCAGGTGTGTGTGGATGAGACCACAGCTGATGTGGGTTGGTTGCACAGTTCAGAAAGACCTGGGAAAGAAAGCTGTGCGTCCATGCAGCAAACTGGCCTCGTAACCCAGCTGGATCCCTCCCTAGAGCACTGAGGGGATGGGTCTACTGTGCAGCCTCAGCCTTGTCTGTAGATCTGTAG
>m6AIP_abcam_peak_547a|ENSMUST00000085678.7|Kctd3|ENSMUSG00000026608.13|protein_coding_Intron_9
ATCCTAGAATTCCCCAAACCTCACCCTTCTCAGGAGGAAAATCAGCTTGTTTTCATTTCTGCAGCAGGACTGAATGAAGTTGGCTTCAGTTGTTTTTAAAAGTTGTCCTGCCTCAAAACCATAGTACTGCTATGTAAATAATTGTGTATGATGTAGAATTAATACCTTCTGCTTTGAAGAACAGTTTATTCCTTTA
>m6AIP_abcam_peak_547b|ENSMUST00000085678.7|Kctd3|ENSMUSG00000026608.13|protein_coding_Intron_9
CTGAGAGACATGGCTGGAGACAGGCTGTGCCACCTGAGAGGAGCCAGAAGTGTAACTCTCATCTTAGTGTGGATGTCCCTTAGACCACACTCTCCTTTCTTACCGTCCTCGGATTCTCCAGCGTGACAGTGCCTGTGGACCTTTGGAAAACCCAGCCCCATGATTTTCTTCCCTTATCCCTTCCGCGGCTCCTTT
>m6AIP_abcam_peak_557|ENSMUST00000097442.8|Ptpn14|ENSMUSG00000026604.17|protein_coding_Intron_1
CGGTAGACGGAAAGCCATCTAGGTAAGATGCTAGAGTTGGGATGGGCGCTCCTGATGGAGACCCAGGGCTGTTCCAGGGGCCCAGCTGTAGGGTCCCTCT
>m6AIP_abcam_peak_561|ENSMUST00000027933.10|Dtl|ENSMUSG00000037474.13|protein_coding_Intron_5
AATTTCCTAAGTGAATATTATATTCATAGTATTTCTACCTCTCCCCTCCAGCTCATCGTGTGTAACTCCACATTCTCAAATATGTATGTATGTATGTGTC
>m6AIP_SySy_peak_454|ENSMUST00000120585.7|Mthfd1l|ENSMUSG00000040675.17|protein_coding_Intron_7
TTGTCTGTTACagccgggcagtggtggcacatgcctttaatcccagcacttgggaggcagaggcaggtggatttctgagttcgaggccagcctgatctacaaagtgagttccaggacagccagggctacacag
>m6AIP_abcam_peak_574|ENSMUST00000120585.7|Mthfd1l|ENSMUSG00000040675.17|protein_coding_Intron_26
GATGCAGCTCCGTGTGGCCTGTGGCCCCTGGCTGAGCCCTTGGCAGTTCCCTCCTCTTCCCTACCTTGTGACGTTTTGCTTCCCTATCTAACATCAGAGTTT
>m6AIP_abcam_peak_575|ENSMUST00000045730.6|Akap12|ENSMUSG00000038587.10|protein_coding_Intron_2
GTAATGACACTCCCTGGGGCTggggggggggggaggaggg
>m6AIP_SySy_peak_464|ENSMUST00000177585.8|Ulbp1|ENSMUSG00000079685.10|protein_coding_Intron_3
gggcacaagtcccttccagtcccagccagcaccggggtagcttgggtgtggagtctgctgacacccgcaagctaccaacaagaccctccacgggatcttaagatctctggaagtggatcacaacttcttcca
>m6AIP_abcam_peak_588|ENSMUST00000177585.8|Ulbp1|ENSMUSG00000079685.10|protein_coding_Intron_1
tacttttggtgacgtgtctaaactaggactggtagcaacacccatgatcctcatgcacactggggataggttaaagcccccaggggttgggcaaaagccc
>m6AIP_abcam_peak_589|ENSMUST00000177585.8|Ulbp1|ENSMUSG00000079685.10|protein_coding_Intron_1
ggggggttgggacagggagagctgccatagtgttcttaagaatgaactggggctgagactgggagattgaatatgtgggaacagacaagaaagagaagatctgcaggtagcat
>m6AIP_abcam_peak_597|ENSMUST00000146444.7|Tab2|ENSMUSG00000015755.16|protein_coding_Intron_1
cccacaaggacagtgacatgcctactccaacaaggccacacctcctaatggtgtcacactctaggccaagcatatacaaacctcacaCTAACTTTCTTGGCTCTGTTTTCTAAGTTCCCTTCTTTCTTTTCCTCCTTTGCGTTCCCTACATCAGCGCCAAGGACGTGTACCCAAAGTCAATACCAGTCAATTATAAAAATC
>m6AIP_abcam_peak_598|ENSMUST00000061601.8|Ust|ENSMUSG00000047712.8|protein_coding_Intron_1
ctttttggtcatggagttttgttgcagcaatagaaaccccaagacaGGTAGGGGTTGCCATGCTCAGTGGTTAAGTGGCTGCTAGGTGGGTGTTATGAAATATAATGTGGTGGCAGGCAGGGGTAAGTGTGTACCTGG
>m6AIP_SySy_peak_476|ENSMUST00000044053.12|Shprh|ENSMUSG00000090112.8|protein_coding_Intron_25
ATTGGGCTCATCGCAGATAGGATATGGTTCAGTGTCTTTGGTTTTCACAAAGCATATCTACTAATTTTAGAGAAGTCTTATGCAACTTATAGAGAAAGCATTGTATTTCTATTCTAATTCCAAGACAATCAGTGCAGCAATAAGACGTGTAGAATTCTGGGGATAGCATCACAGTGCATTTTCTTTCCTTCCCCCTCTCCTCAAGTTATCAAAAGTTGGCGTGTTCGTACTTTCTAACATGTCATTAAAT
>m6AIP_abcam_peak_608|ENSMUST00000076817.4|Utrn|ENSMUSG00000019820.11|protein_coding_Intron_64
TATGTAAGTAGACAGGGTTGTGGTTGTTTAAGTAGAAGTGGACTCATAACCAGTGAGTTGTATACTGTACACTACTGGGGAGTTGGCAGCGAAGCTTGGAACCTGGTCATGTGGCTTTCTTTCATTCATCTCAGGGCTACAAATTCAAGTCCTCTGGACTCAGCGATGAATGCCTAACCATAGCCAAACTTAGTTACAGGCCGAGTTGAAGCTAGAGCACATTCTTCATTTGGTATTTCTTTGTATGTTA
>m6AIP_SySy_peak_483|ENSMUST00000076817.4|Utrn|ENSMUSG00000019820.11|protein_coding_Intron_50
CTATGGAGTCTTACAGACCCTAGAACCCGTTCATTTCACCTGATTGGATTGTTTCAGGAAAAATGATAGGAGATAGTCCTGGAAAACTGCTTCATTCATAGAAGTAAATTGCAGTTAAAAAAAAAAAAAAAAAACCTAAACTAAAAGGAAGTGTGGAACAAGGCATTTcttgagagggtgagaca
>m6AIP_abcam_peak_610|ENSMUST00000076817.4|Utrn|ENSMUSG00000019820.11|protein_coding_Intron_25
GGAGCAAAGGAGACTTGGAGGTTATTCTAGTTCTAATGGGTTTCATTCTAGTCATTCGTGGGG
>m6AIP_abcam_peak_615|ENSMUST00000037879.7|Heca|ENSMUSG00000039879.9|protein_coding_Intron_1
TTTTACTGATGTTAGCATGCCAAGCCAGAATAAGAATTTAAAATGGGTAAATATCTGTATTTAGTTTGAATTTGAAGCTAGGTTAACTTTTAGGTTCTAATTGAATTTAAGGAAAGAATAGATCTAGGAGAATAGACTGGGTAGACTGAGATAACATAAAAGTGTATGATGTTAA
>m6AIP_abcam_peak_616|ENSMUST00000126390.7|Reps1|ENSMUSG00000019854.17|protein_coding_Intron_1
TCCTAACTGTTTTTATTTTTGTGATTTGTTTTTCTCCTGTTAGCATATGCTTATAAGGCTTCGTGGTGGGGACTTGGGGTGGGGTCTTGGGGTGGGGTCTTGGGGTGGGAGCTGCT
>m6AIP_abcam_peak_618|ENSMUST00000116259.4|Map7|ENSMUSG00000019996.17|protein_coding_Intron_1
GGAGAGATCCAAAGCCACACCTTGGGTGTGAAATCAAATATTGTGTTCTAGGATTGTGTTCCTCATTATATTAAATGTGCTTCCGGTTTATAGCAGTTAACCCTTTTAAATTTAAATCCCCAAACAGATCTGGGGTGTGGCAGCTGTCATGA
>m6AIP_abcam_peak_620|ENSMUST00000043881.11|Bclaf1|ENSMUSG00000037608.16|protein_coding_Intron_11
TATTAAGTTACTCAAATGTACCTGAATATCAATTTTTAATCATA
>m6AIP_abcam_peak_622|ENSMUST00000020169.8|Enpp3|ENSMUSG00000019989.8|protein_coding_Intron_11
ttctaatctgtgccaagttgacattaaaaatcaactgttaGAAATTCTCCCCTGAGTAAAAAGGAAATGGGATTGTCAATGGCCAGTAGACTGGGTATATACTACGGGACAACACAGAAG
>m6AIP_abcam_peak_623|ENSMUST00000020169.8|Enpp3|ENSMUSG00000019989.8|protein_coding_Intron_4
cctggtcctctggaagaccaaccagtgagtgctcgtaactgctgagccatctttacaacATTGTATTCTTTCTATTATTTTAAAAACAAAAATATACATGTTATTTTCTTGCCATCTTCCTCCCCTCTGTCTCTGTCTCtcctccctctcaaaagagattatttcaaag
>m6AIP_abcam_peak_624|ENSMUST00000053748.15|Epb41l2|ENSMUSG00000019978.16|protein_coding_Intron_1
GTGTGTATTTAAGCATTACAGCACATGATGCTTTGAAGTCTGAGCCAGCTTAATGATTTGATTCTGTATTAATGATTTGATTATGATGATTGGTATTAGCATTTCCCCCTTTAAAATATTGAACCAGTTAGAGTCAGCTGTTAACAG
>m6AIP_abcam_peak_625a|ENSMUST00000053748.15|Epb41l2|ENSMUSG00000019978.16|protein_coding_Intron_1
AGAAGTGTTTGCAAAGCAGATGTGGCCCTGGTGGTATCTAGACATACAGTGTGCAGAGTCAGCGGAGGCTTTGGGAGACTC
>m6AIP_abcam_peak_625b|ENSMUST00000053748.15|Epb41l2|ENSMUSG00000019978.16|protein_coding_Intron_1
CATGTGTTAGAGCACTCTCTGCGTATTTATGGAATGAATAAAAACTAGTAAATGAAACACAAGTCTTAATGAAGTTCAGATTAt
>m6AIP_SySy_peak_496a|ENSMUST00000218501.1|Gm30228|ENSMUSG00000112206.1|lncRNA_Intron_2
cttaacaacatacctaaaagctctagaacaaaaggaagcaaattcacccaagaggagtacacagcaggaaataatcaaactcaggggtcaaatcaaccaagtggaaacaaaaagaaccattcaaagaatcaaccaaatgaggagctggttctttgagaaaagcaacaagatagataaacccttagccagactcactag
>m6AIP_SySy_peak_496b|ENSMUST00000218501.1|Gm30228|ENSMUSG00000112206.1|lncRNA_Intron_2
tgacttcctttgagggaataaaggtgggggtacatgactatgtaccctggggacatgcatgcccagggcatggtgtcgagcgatcctactcctgccaatctcacaacgagctttctgtggtttagacactcctcaactcccatgcttcaggcctgctccccatggctcaacagctccatggctc
>m6AIP_SySy_peak_497|ENSMUST00000218501.1|Gm30228|ENSMUSG00000112206.1|lncRNA_Intron_2
CTGCCAGTTTCTAGTGTTGGCCAATACTGTCTTCACACACACTCAGTAGTTTGGGATTTCTGAAACTCTAAGAGTTCAGAGGTCCTAAAAGAGTTACACACTTGCCTTTGTGTTGCCTTTATTCTGCTTT
>m6AIP_abcam_peak_631|ENSMUST00000218276.1|Ptprk|ENSMUSG00000019889.10|protein_coding_Intron_1
GGCATAATATTTGCATGGTCTTACGCAGTCTCTCTTTACAGTAATTACAGGCATTTAAAATAGTGACCATGAGATGGAAAAAGTAGGTCTGAGAATGAAATCTCTACAGAGGGGCAGACAAGACAGCATGTGG
>m6AIP_abcam_peak_632|ENSMUST00000218276.1|Ptprk|ENSMUSG00000019889.10|protein_coding_Intron_1
TGTAAACTATTTTTGCTTGATTTAATGTTGGTACAGGAAATAGTATTCCCTCTGACTTTGGCACCAGTAACCTCTAGCTTTACTATTCTCTCTTTCTTCCATGATC
>m6AIP_abcam_peak_633|ENSMUST00000218276.1|Ptprk|ENSMUSG00000019889.10|protein_coding_Intron_1
CTGTCATAACCTTCCCTATGGATTCACTGCTGATACATTCTTATTATGTATTAACTCAAAATCTTTGCCAAGAAGCCTTAAGTGGTGTGACTGTGTGACAGTCACGTGAAACCCCACTTCACACTGTAGGGTGACAGTGTCCAGCGCAAACCTCAATCACACCATGTGTCTTGC
>m6AIP_abcam_peak_634|ENSMUST00000218276.1|Ptprk|ENSMUSG00000019889.10|protein_coding_Intron_1
CTTCAGATTCCCTGGAAATTACTTTTTGTTAATGTTGGACTCAATTCAGTCGGGGAAAGTACTAGAAAAGAATATCCCAAAAATAGTAAAAATAGCCTAACTGTG
>m6AIP_abcam_peak_635|ENSMUST00000218276.1|Ptprk|ENSMUSG00000019889.10|protein_coding_Intron_1
ATGTGAATCTTCTTCAGTGAGCACCAGTTTTTGAAGACAGAAGATTACACAGGAGCAGATAGTTTAAGAAAACAAACCTTTTTCCAagtgtttctcaacccgtgggtcgtgatcccattgggggtcaaatggcctttcacaggggtctcctaagatatttacattatgattcataaaagttgcaaaattacagttatgg
>m6AIP_abcam_peak_636|ENSMUST00000218276.1|Ptprk|ENSMUSG00000019889.10|protein_coding_Intron_2
CTGAATTTCAGGGACACAGCATACACACATTTATAGACAGCACACTCTCATGTATAGAAGCAGTGCCAGTATTTATGTATTTATTTTGTCGTTTGTAGTTGATGATTTCCTAACAATAGAACTTAAG
>m6AIP_abcam_peak_637|ENSMUST00000218276.1|Ptprk|ENSMUSG00000019889.10|protein_coding_Intron_3
GTTTGTGTCTATTAGATGGACAGATAGCTGCTGTGTTCTGATCATTGTAACTCAGCTGATTTACCAATCAGTGTTTTGCCAGTGCTGACATGGCCAAGCCTCCTGGGATCTCTTTTTCCCTAGCCACCAGGCCTGGGTCCAGCTCTGTTAGAATTCCTGCTGGCTCCCTTGTCAGCCTTGACTTCCATGGCAGTGCTTtcttctctccccttctcttcccttcccttctcttctctgcccttTTAGTCTG
>m6AIP_abcam_peak_638|ENSMUST00000218276.1|Ptprk|ENSMUSG00000019889.10|protein_coding_Intron_7
TGTAGTACTTGGATGTACGTATTTGGCTGTATTTGATTTGTCCATTTCGGTTTAGAATACACAGCAGATTCACAGAATGTCTTAAGTCTTAGGAGCCATGGATGGAGTATGATGGAGTGCAA
>m6AIP_abcam_peak_643|ENSMUST00000037548.10|Rnf146|ENSMUSG00000038876.12|protein_coding_Intron_3
AAAACAGTCCTATGCATACTAAATGATTACAATCAAGATTTCTAAGTTTCCACATAGAGATACTATGATTAGTCTAAAAATCTGGAGGCCTGTGTTTTCTACCTTTGCTTTGCATAGAAATTTACTTAAATAACCAAGGTAAGATATTTCAGATTTTATTAAGATGAGAAAGATTTCTGGAGT
>m6AIP_abcam_peak_645|ENSMUST00000019927.6|Trmt11|ENSMUSG00000019792.8|protein_coding_Intron_8
aaacaggtgaaggaattgaacaaaaccatccaggatctaaaaatggaaatataaacaataaaaaaaatcacaaagggagacaactctgtagatagaaaac
>m6AIP_SySy_peak_500|ENSMUST00000019927.6|Trmt11|ENSMUSG00000019792.8|protein_coding_Intron_6
atgaagctcaagaagaaggaagaccaaagcatggatgcttccgtacttcttagaagggggaaacaaaatactcatgataggaaatatggagacagagtttggagcagagactg
>m6AIP_SySy_peak_501a|ENSMUST00000019927.6|Trmt11|ENSMUSG00000019792.8|protein_coding_Intron_6
atcaaaatttcaagtgataacacatgctgtcaagaatgtggaggaaggCTGaagcaatctacagatttaatgcaatccccatcaaaattccaactcaattcttcatagagttagaaagagcaattctcaaattta
>m6AIP_SySy_peak_501b|ENSMUST00000019927.6|Trmt11|ENSMUSG00000019792.8|protein_coding_Intron_6
ttGTATGTTTGGGTTTTGTTGTTGTTTCTTTAAGCTAGATGTGGGGTATAGGTCAGTCAGGAACACTGGTCAAGAGTTCATGAGGCGTGAAGCAAATACAACAGAATGCCATGCTGTTATTTCttttttttttttttttaataaatgtaaaaatt
>m6AIP_abcam_peak_648|ENSMUST00000215740.1|Ncoa7|ENSMUSG00000039697.16|protein_coding_Intron_1
TAATAACACACAGGCGGCAGCTCCTTGTTCTCCTAAGATGAAAATTTCCCACTGAGTTGGGGAATGAGTCTATGAGGCCACAATCATTGCTTCTAACCTGGCTGTTTACTCTTGGTTGTAAAGAGC
>m6AIP_SySy_peak_505|ENSMUST00000218055.1|Zup1|ENSMUSG00000039531.8|protein_coding_Intron_10
gatattagcccagaagctcggaatacccaagatacaatttacaaaatacatgaaactcatgaaataggaagaccaaagcatcgatacatcgatccttcttagaaggggcaacaaaatacccatggaaggagttaacagagacaaagttcagagtagagaatgacggcatgatcatccagaaag
>m6AIP_abcam_peak_652|ENSMUST00000218055.1|Zup1|ENSMUSG00000039531.8|protein_coding_Intron_10
tagatagatatagaataaaattgacttttaacctaaagttaccaaaggaacaggacagggaaggcatttcatactcatcaaaggtaaaatctaccaaggtgaactctcagttctgaacatatatgct
>m6AIP_SySy_peak_506|ENSMUST00000218055.1|Zup1|ENSMUSG00000039531.8|protein_coding_Intron_10
AACTCATTCTATTTCATGAAATGACAAATATATTTATCTTTAATATTGAATTTCTAGAATAGACATTTTTAAAGTTAGATGGCCTTTCAGTTGTTTAACTCATCTTCataaaaattttaattttataatttaaattaatttttGATATTGAGTGATAAATAACAACAATATGGTTGAcaggccgcagaagtggcagagcagctgtgacaggcccttacaggcctacatctgcatccaagaggtggagctg
>m6AIP_abcam_peak_654|ENSMUST00000218055.1|Zup1|ENSMUSG00000039531.8|protein_coding_Intron_10
agaggatagcattcagaagttgttactcgttatttttttctttttaccatatgagtcccagggcttaacctcacttcatcaggcttggcaggaagtgccttttccatactgagccattcactggctccCTATTATGGTAT
>m6AIP_abcam_peak_658|ENSMUST00000048010.8|Dse|ENSMUSG00000039497.8|protein_coding_Intron_2
ACAGTTCTCAGGCTTTGCTTTCACTACTTCATATTTGCTAATGTGTATATTCCAATTATTTGTGTGTGTTGGGGGGATGTTCCTGcatacatacatacatacatacatacatacatacatgcatgcatgcatacatacaGTTCTCACCAGAAGAAATTATGAAATGAGGAAATATACCT
>m6AIP_SySy_peak_515|ENSMUST00000019987.6|Traf3ip2|ENSMUSG00000019842.6|protein_coding_Intron_2
AAGGAACGAGAAGGTCAAAGAAGCAAAGAGACTGATGTTGCTATGGCGCCAAGAACAGAGGCCACGAGGGCAGAGAGAGTGATAGCCCAGAGCAGGAAGGATGCAAAGCATGGGAAGGAATCTGTATCCCATTCTGAGGGAAACCACTCTCTCTGGGAAACAGAAGCTCCGACTCTCCAGTCC
>m6AIP_abcam_peak_663|ENSMUST00000019986.12|Rev3l|ENSMUSG00000019841.15|protein_coding_Intron_9
actaccatgatttaaaatagtctaacttttaaaagccccacagtcttttaaataaattccaacagtttaaaagtctagattttctttaacaatccTGAATtgtctgtattcctt
>m6AIP_SySy_peak_529a|ENSMUST00000186239.6|Cep57l1|ENSMUSG00000019813.16|protein_coding_Intron_1
CGATGGCCCCTCCCCCCTGTATAGTTGAGCAATTTTTGAGGAGCTTTGTTTCCCACCAATTGATAAGTTTGGAGTATTCTATCTATGTCTGCTTTTCTGTCTGTGATCAATCTGGAAGCCAAGATGGACAAAG
>m6AIP_SySy_peak_529b|ENSMUST00000186239.6|Cep57l1|ENSMUSG00000019813.16|protein_coding_Intron_1
ccacacactcaccctcactgaagtgttgggcacaggcacatgcataggaaaagtgactctgagtcatcgacatctgtgtaatgaaacccataaaagccctaagactgaatctacttattacctgtcacctggtcctaataagtggtgggcttgcagtacCAATCCCAGTACCGGTttggttgttgggctgaaatcggaaaa
>m6AIP_SySy_peak_529c|ENSMUST00000186239.6|Cep57l1|ENSMUSG00000019813.16|protein_coding_Intron_1
ccttcgaggtcaactcctttactcctgcatgggatacgagttgtccccagagctctggctttccccgaagaaagcctcgtgtgatttgcatcaagcttggtatctgtgagttcttgggggtccgccatggtcctgagacttgagtaagggtctcccttcagggatctttc
>m6AIP_abcam_peak_673a|ENSMUST00000186239.6|Cep57l1|ENSMUSG00000019813.16|protein_coding_Intron_1
gctatgacacagggtcagctcctgagcacagacagaaaccagaaggatcctgtctctggatgttccttggttcctgtgtcctgatggttttagacgg
>m6AIP_abcam_peak_673b|ENSMUST00000186239.6|Cep57l1|ENSMUSG00000019813.16|protein_coding_Intron_1
tggtagactttttcctttgatgaatatgaagtgtccttccttatactttttgataacttttggttaaaagttgattttattcgatattaggatggcctctccatc
>m6AIP_abcam_peak_677|ENSMUST00000105502.7|Foxo3|ENSMUSG00000048756.11|protein_coding_Intron_2
TCCTGTCAAGTGATCAAGCGAGCGGGGGAATGCAGACATGAGCTAGGCTCGGCTGTCCTTTCACTACACCTTTCCAGAGAAGCTTTAAAGAGGAGAAGTTTGGGTGGGGACACACACACAGCATGCTTGCCCCATAGGCTCAATATTGCTCTCTGATCATAGCCCCTCCCCGTGTTGGGACGGCCTGGGGTCAGGGGATAGAGAGTACATTAAGCCCCCTAAGACCTTGTGTCTTTATTTGACTTTATTG
>m6AIP_abcam_peak_678|ENSMUST00000041024.14|Afg1l|ENSMUSG00000038302.14|protein_coding_Intron_3
accagaagatggtgttagaaccccaggacctggagttatagatgattgtgagctggcatgggtgctgagaattgcaccagggtcctctggaagagcagccagtgctcttaacctctgggccatcgctGACGCACTCAGCTTTTACTGT
>m6AIP_abcam_peak_679|ENSMUST00000041024.14|Afg1l|ENSMUSG00000038302.14|protein_coding_Intron_3
CGGTGCTCCTCTGAGATAGCCTGTCCTAAGACACCTCGGTGTTCCTGTGAGATATTCTGTCCTGAGACTCTCAGCACTTGCTCCTCAACCTCCTGGGGGCTGGGATCCCAGGTGCAGGTCATGGTGCCCATCTTTTCCATGAATCAGTTTTCCTACTATTGTCTAGACATATGATTTGTCTAATTCATAT
>m6AIP_abcam_peak_681|ENSMUST00000095725.10|Pdss2|ENSMUSG00000038240.13|protein_coding_Intron_1
ccccagaagttcttctgttgttcagaatagttttcactgtcctgggttttttgttatttcagatgaatttgagaattgctctttctaactataaaggattgagttggaattttgatgaggattgcattgaatttgtattttgctttcagcaagatggccttttttactacattaatcctgc
>m6AIP_abcam_peak_682|ENSMUST00000095725.10|Pdss2|ENSMUSG00000038240.13|protein_coding_Intron_2
tgaaaataattttatggttggggtccctacaacatgagggactgtgtttgcattaggaaggttgagaaATATTACTATAGTGCCACAGGCTGCTTAACACACCTGAACTTTATCAGGTACCATATCaaaaaaaaaaaattaaattaaatCATTTTG
>m6AIP_SySy_peak_534b|ENSMUST00000095725.10|Pdss2|ENSMUSG00000038240.13|protein_coding_Intron_3
gggagtgcctctgtgagttccagctgtaaggcattttctcaattagtgaccaagggggagggccccttgtgggtgggaccatccctgggctgatagtcttgggttctataagaaagcaagctgggcatggtggcgcacgcctttaatcccagcacttgggatgcagaggcaggcggatttctgagtttgaggccagcctggaacatggaacagag
>m6AIP_SySy_peak_535|ENSMUST00000095725.10|Pdss2|ENSMUSG00000038240.13|protein_coding_Intron_3
TAGCAAACTAGCTGTGTGAACTGTGTTAATTTTAAAATGCagccagaggtggtggcctattttggcaagagattaattcaggacaattgtggcaagtttgaagccagcctgagctacaaagtaatgagactgtgttt
>m6AIP_abcam_peak_692|ENSMUST00000069004.13|Dcbld1|ENSMUSG00000019891.15|protein_coding_Intron_2
TATAACATTTGTGCTTGCTGGGTCTAttagctacttttgtcttactctgggaagattctctgatgaaagcaacttaagggagataagtttgactttggcttactgttcaaggatacagtttatcaagacagggaaatgctggcagcaggagcttgagggagctggtcaag
>m6AIP_SySy_peak_553|ENSMUST00000220156.1|Sept10|ENSMUSG00000019917.10|protein_coding_Intron_1
gtgtatgtatgtATTTTAAGTAAGCTTATAAAATGGTGTTTCCCTGTGGCTCTTTGAAACATCGTTAGTGTTATTCTCCCTCCTCCCTGACCCTTTGTATTCGTCCCCATCCCACTTCCCATTTAAAGTCT
>m6AIP_abcam_peak_702|ENSMUST00000220156.1|Sept10|ENSMUSG00000019917.10|protein_coding_Intron_1
ggcttttcagaaatcagaatataaatctctaagcctctcttgacttaaaactttgtattggatcatcagttattGCTGTGCTTggattacttggttgctgtgattaaatgtgcagccaaagaaatgtgggggaggaatggattgat
>m6AIP_abcam_peak_704|ENSMUST00000020311.12|Micu1|ENSMUSG00000020111.15|protein_coding_Intron_5
CCTGATAAAGAAATCCCATTATGCTCCATCACTCTCGGTCATTGAAAAGGAGCCTTTCAGTTTTACTATCCCATAAAGCTGCCAGCTCAGCAGGCTTTCCCTCTCAGGATAAGTTCTTCAAAAGGAAGAAGAAAAGTCTATACAGGGTCAGCATGGAAGGAAAGGGCCAGGTTTGaaaatatttcttaattaaattataattataCGTTCTTTCCCCCTTCTTTCCCTCCCTTCAACCCCTCCCATATCC
>m6AIP_abcam_peak_713|ENSMUST00000020288.14|Eif4ebp2|ENSMUSG00000020091.15|protein_coding_Intron_1
AAGGCCTTCAGTGAATTTTGTGGTCGGTCAGCACTTCACAGGGAACAAGACAGCAGACCTAGGCAGGTGGCCTGTAGATGAAGAGAAAGGATCAAGAATTCA
>m6AIP_SySy_peak_566a|ENSMUST00000020284.4|Tysnd1|ENSMUSG00000020087.5|protein_coding_Intron_1
TCTCAATATgcccagagctcacagaggtctgcctgcctctgcctcccaagtgttaggatcaaagatatgag
>m6AIP_SySy_peak_566b|ENSMUST00000020284.4|Tysnd1|ENSMUSG00000020087.5|protein_coding_Intron_1
CTTGTCCCTTGCCTGTCAGCCCAGGCCTTTCTGAACTTCTGAGGTTAGCCCTGTATGCCAGTGAAGCTCAGCTCTGCCAGGGCCCCCATGGGCAGGCAACTGAACATCTATAGTTTCCTAGAGACAAGGAGGATTGCCTATGGTGTGCCCCCAACTTCTCCCTCTCCCTTCGATGGCTGATCTTAAG
>m6AIP_abcam_peak_716|ENSMUST00000092473.4|Vps26a|ENSMUSG00000020078.16|protein_coding_Intron_8
AGATTTTTTTGAGGTCATCATTTTATCCTGAATAAGTAGTTGTTATGTCTTTTAGAATACTCAGCCCTGATACCTTTTGTTAAGTGTAATATAAAACTTTTTATCATTTGAG
>m6AIP_abcam_peak_721|ENSMUST00000020268.6|Ccar1|ENSMUSG00000020074.7|protein_coding_Intron_16
gttattaattacaacacaggaagagaatttggctaatctggtaggagatctgtagcttaccagtc
>m6AIP_SySy_peak_571|ENSMUST00000174189.1|Tet1|ENSMUSG00000047146.17|protein_coding_Intron_7
cccttcccttcccccttccctcccctcccctcccctccccttcccttcccttctcttttcccttccccttcccttcccttccctttccttctctttcccttccccttcccttccccttccccttcccttcccttctcttcccttcccttttccc
>m6AIP_abcam_peak_725|ENSMUST00000174189.1|Tet1|ENSMUSG00000047146.17|protein_coding_Intron_3
CACACATGTTGACTGACCTGTGTTGACGTACCATATGGAGATCCAAGGACACTTTTTACTAGTTTCACTGAGGTATTCATACTTGGTGGCAATCATCTTTACT
>m6AIP_abcam_peak_727|ENSMUST00000020263.13|Hnrnph3|ENSMUSG00000020069.16|protein_coding_Intron_9
TTGTTTCTGTATTGTGGTAGTGTCCTTCATTTAAAGACATGGATGTCTCCTGATGGACGGTTCTTACTGTCTTCTTAA
>m6AIP_abcam_peak_732|ENSMUST00000217841.1|Reep3|ENSMUSG00000019873.8|protein_coding_Intron_2
AAGGACCTGTATGGTTATGTTTGCTTTGTGTTTCGTGGTCCtggggatgaaccagtttggttttggttcccctggaagtcatttaccattactgttgtaaaaatacaatggaaatgagcccctagtaaaac
>m6AIP_abcam_peak_734a|ENSMUST00000174408.7|Jmjd1c|ENSMUSG00000037876.17|protein_coding_Intron_1
CTGGCGTACATATGTTCAGAAAGAGTCACGTTTTCTGCACCTGGGCATCATCTCTCAGTCCATCTTGTTTATGGTCTAGATTCCCCATTCATAGTGTACTAAGTATAC
>m6AIP_abcam_peak_734b|ENSMUST00000174408.7|Jmjd1c|ENSMUSG00000037876.17|protein_coding_Intron_1
ACACAGTCCCCATTGAACCTCACTATAGAAGTGCGTGTAATCCTCCTGTCAGCAGTCATCTTCCCCAACTTGACTGACTATTACTCCTGTCCTAGAGAC
>m6AIP_SySy_peak_578|ENSMUST00000174408.7|Jmjd1c|ENSMUSG00000037876.17|protein_coding_Intron_1
ATGAGCTGTGTGCACTGAATTAAGCAACCTGTGAACTAACATGTTTTCAGATTCCTAAAAGTGACTGTTTGTTGTTAAAATTGTCTTAACTTTTTATTAGGATTAAGTTTTTATTATACTTTCTCTAATATAAAAGAAAAAAAACAATTTTTTTCA
>m6AIP_abcam_peak_737|ENSMUST00000174408.7|Jmjd1c|ENSMUSG00000037876.17|protein_coding_Intron_24
TTGCAAACTTCAAAACTAGACTAAATGGAAGTGCTTAGTTTTTCAGTTGTTCCTTCTTTCCCAGGAATTTTTATGGCGTTTTAAAACATCATTTGAAGACAACCTAAAGACAATTTTAAAATCTCACATTAGATCC
>m6AIP_SySy_peak_585a|ENSMUST00000219238.1|Arid5b|ENSMUSG00000019947.10|protein_coding_Intron_5
GAGAACATGAAACATTGCTTCTCTAATTAGCATGCTGTCAGTCACTCTGAAAATCCCAGTGCTCTTGGTGAGTTCAGCAGGTGTGTATGGCTCAGGTCAGGAACCTAACTGCCACCATTAAAAGGTCATACTCTCTCAAGGTCAAC
>m6AIP_SySy_peak_585b|ENSMUST00000219238.1|Arid5b|ENSMUSG00000019947.10|protein_coding_Intron_5
ATATACAGTATTGGGCTATTGTTATGGAAACCGGGTTTAATCAAGGAGCTTAATGGTGGTGCCCTTTGGGGGAATAAAATGTATCAAAGGGAAAATCAGCCTTCTTCCCAGATATTAACACTATTTTTTCTGGTTTGACATGAATGTACTGTGAAGAAGACAAAGGACCCTGGCACAACCTGGCCAACTGTGGCCCTCTGGACACCTGTTTGTC
>m6AIP_SySy_peak_585c|ENSMUST00000219238.1|Arid5b|ENSMUSG00000019947.10|protein_coding_Intron_5
TAGGAATTTGTCATGCTCCCAAGATTTCAAAGGgttttttttttttttgtcttgttttgttttgttttTTAATTTTAAAATCAATCTACAGAAGTGTGGTTGTTTTTGGTTTCTTTGTTTGTTTTCCCCACTTTGCTGGCTAAATGCAAGCCCAGCATTCTCCGGCAGGGCTTAGCCTCTGTTCACTTAACTCTGTGTAAGCAAACTCACACGGATACCGTGAAAGACA
>m6AIP_abcam_peak_745|ENSMUST00000020099.12|Cdk1|ENSMUSG00000019942.13|protein_coding_Intron_4
AGAAGTAGGTTACGAACAAACTTTTACACATTCCCAGTTTAAGCTGTTTTACATATTTTCCTGTTGTCTCAAAAGAGGAAATGCACGTGTAAAGTGACAGAAATGGAAAAGCACAGCTTTATTCAGGATAGAAACAGTTGACACGAGTGCTGAGGAAACTTCTGCACAG
>m6AIP_SySy_peak_588|ENSMUST00000217694.1|Gm48023|ENSMUSG00000112883.1|lncRNA_Intron_1
cagcccagccttctcaATACAAGGACTAGGATATCTGAGGGAGCTCACGCTGGCTAACCTTGTCTCCCCAGACTTCTTGCAATTGTGGACACTGATTGCACTGGAGAAGAACTTTAAAAACCAAGTAAAGCATTCAGGCCAGTGTCCTGCAGAGAGTAGAGCTGCTCACTTTACTGACTTGGTTCCTGTTGCCGATTCCCTTG
>m6AIP_abcam_peak_754|ENSMUST00000121446.1|Ipmk|ENSMUSG00000060733.13|protein_coding_Intron_4
cctgtctgcctccccatgctgggGAAAAGAACTGTTTGTGtttttgtttaaagatttatttattattataaataagtacactgtagctgtcttcagatgcaccagaagagaacatcagatctcattatgggtggttgctgggatttgaactcatgacctttggaagagcagtcagtgctctta
>m6AIP_abcam_peak_755|ENSMUST00000105431.7|Zwint|ENSMUSG00000019923.14|protein_coding_Intron_7
CCTTTAGCACACGAGCCCTTTTATGGCTTATTTCATATATAATGTATAACAATCACTATCGATAGTGTATCTTTTGAGGAAGGTTAAACAGTGAGGTTTCATATGTCCAAAGCATTACTTTTCC
>m6AIP_abcam_peak_756|ENSMUST00000105431.7|Zwint|ENSMUSG00000019923.14|protein_coding_Intron_7
TGTTAAACATTTCTTATTTTAGAATTGTGTGACATTTATTTTCCTTTGGATTGTGATTGTTCCTTTTTTCTACTTATGTCTTTAATGTACTTGTTTTGTTGAGGTCTGAGAGAAGTGGGTTCAAGTTT
>m6AIP_abcam_peak_757|ENSMUST00000037813.4|Gnaz|ENSMUSG00000040009.6|protein_coding_Intron_3
GAATCCCCAGTCAGTGAGGGGAAAAGCTGTAGATAGGGGTGGCCCTGTTGCCACCCGGGGTCTGCCTTGTACCCAGGCTGCATCTGTGTGTGACTGAGTGACATTCTAGCCCATCCGACTTTTCCA
>m6AIP_abcam_peak_764|ENSMUST00000001179.6|Pcnt|ENSMUSG00000001151.10|protein_coding_Intron_36
actgcagctgacctcaaacttctgatcctcctatcacatcatttcaagtgctgagagtacagccatgtgccatcatacccagtgttcagtgttTTCGAGGGGTGTGTGTGTGTGTGCATGCTCATGTGTGCCTGTGTACCTGTtgtttgtgtacttgtgtgcccagttcaggttgagaccagaagttcac
>m6AIP_abcam_peak_765|ENSMUST00000001179.6|Pcnt|ENSMUSG00000001151.10|protein_coding_Intron_33
TAGGTCTTATACTAGGAGGGgtgtgtgtgtgtgtgtgtgtgtgtgtgtgtgtgtgtgtgtgtgtgtgtgtgtgagagagagagagagagagagagagagaga
>m6AIP_abcam_peak_766|ENSMUST00000001179.6|Pcnt|ENSMUSG00000001151.10|protein_coding_Intron_32
ttctgagtggagcagcagtgaacttggctgaaggagcatctggggagtggtatgctgagtcctgtggggctgcgcctgggagtggtacagctgggtcataGGCG
>m6AIP_abcam_peak_774|ENSMUST00000001148.10|Pcbp3|ENSMUSG00000001120.15|protein_coding_Intron_2
CTATTCATATAAATCGTACCAGGGTTGATCTCTGTGACCTACAGTAAGTTGGGTTTTGGGTGGACATTTCAAATGTGCTAAGATGCCTTTGCAGTCTCCGGCCCAGTTGGTATTCCATCCTCCCTGTCTCCTCTGACCTGTCAATGTCCCTGCCTATTCACTATTGACCCCTCATTGC
>m6AIP_abcam_peak_776|ENSMUST00000020522.8|Pfkl|ENSMUSG00000020277.10|protein_coding_Intron_10
aatgagatctgatgccctcttttggtgtgtctgaagacagctacagtgtacttacatataacaataagtaaatctttGGGCTGGAGCTAGCGGGGCCAGAGCAAgcaggggtcctgagttcaattccc
>m6AIP_SySy_peak_610a|ENSMUST00000128241.7|Aire|ENSMUSG00000000731.15|protein_coding_Intron_7
GGGAAACCCCGTGGGCCCACCCACCTGCTGTCCTATTAGGTGAGTGGTAGTCAATCCAGGGAACTGTGGGCCTCCCCACTCTGTGGGTTGTCAGCCTGggctacaccgggact
>m6AIP_SySy_peak_610b|ENSMUST00000128241.7|Aire|ENSMUSG00000000731.15|protein_coding_Intron_7
attatttattataagtacactgtagctgtcttcagtcgcacggatggtagtaagccaccatatggttgctgggatttgaactcaggaccttcagaagagcagtcagtgctcttacctgctgagccCAattca
>m6AIP_SySy_peak_611a|ENSMUST00000219038.1|Icosl|ENSMUSG00000000732.9|protein_coding_Intron_5
GCCTGACAGGACTCTGCCCAGGATATGGACAGGGTTTCTGTGAGTTGCCACCAGGTGGATGTCAGACACAACTTCAGAGTGGACCCCCA
>m6AIP_SySy_peak_611b|ENSMUST00000219038.1|Icosl|ENSMUSG00000000732.9|protein_coding_Intron_5
tatatagttgtatatatgtatatatagatttaataattatatatacacataaataatatagttatacatgtatatagttatatatatgtatatatagttataggtatatatatgtgtgtgtgtgagatatatatataaaatgaCTCAAGACTGGCATGGAGTGGCTAGAGTCACACTGTGAGATTCCTCCCAGATA
>m6AIP_SySy_peak_611c|ENSMUST00000219038.1|Icosl|ENSMUSG00000000732.9|protein_coding_Intron_5
aaccctttcatggggattgaatatccagtgtcctgcatataagatatttacattataattcatactagcagcattagttatgaagtagcaatgaagataattttatggttgggggtcaccacagcatgagggattgtattaaatgtcgcagcattaaggaggttgagagccattgATCTATTGGATGACGTATTGGGATCAAGGATTGCCAAGTTTTTCTTTAAAGTCTTTAAGTTCATGGGTGAGTGGC
>m6AIP_SySy_peak_611d|ENSMUST00000219038.1|Icosl|ENSMUSG00000000732.9|protein_coding_Intron_5
GTTTTCTGGCTTTTTCTTTTTCATTCCTGAAGACCATCCAGATATCCCGGGAAACATCAACCATCAATAAGCCTAGTTCTGACACTTGTTTTGCAAGTTGGCACAGCTTTAGTTGTTTGCCTAGAAGAGAGTGCTATGTGGTGTCAACTTAATAAAAGAACGCTGAATCCAAACTATACACATAATAATACTGTGTACATCCTGTTCAATGATGGGGCCCGGTAAG
>m6AIP_SySy_peak_611e|ENSMUST00000219038.1|Icosl|ENSMUSG00000000732.9|protein_coding_Intron_5
GGCAGCTACAGCAAACAAGCACAAGGAGCAGTTGGGGTGCAAGAAGATGGGGTGCAGCGCCCCCAAGGACAGACATTTGGGAATTAGTGGTCTCCCTGATGCCCATAGTTCCCCAGGAACTCAGGTGGGTCTGCGGCAGCACAGTAGGAGTATTCC
>m6AIP_SySy_peak_611f|ENSMUST00000219038.1|Icosl|ENSMUSG00000000732.9|protein_coding_Intron_5
TTTAAAGTCTTTAAGTTCATGGGTGAGTGGCACTGACTGAGTGCCCACTATCAGGGAGGTTCAAGCTGACAGAATGTTTCTTCTGAGACATATACATGTACTAGGGAAGTATCTTCCCTAGTGACACTTGGGGTGACCAACTGCTTGAAATACTATAATCAAATTTGTGACGTttttgttt
>m6AIP_abcam_peak_781|ENSMUST00000000384.7|Trappc10|ENSMUSG00000000374.8|protein_coding_Intron_5
TAGCCCAGATCTGTAGCTTCAGGGATGGAAAGGTTATGGGTGTTACTTGTGCAAATGTGAGGGTGTAGACTGACACAGACGACCTGGgcgtgtaatccgcgtgttagagactggtggcggggaaagatggtaa
>m6AIP_abcam_peak_783b|ENSMUST00000062678.10|Rrp1|ENSMUSG00000061032.9|protein_coding_Intron_12
GTGCACCTGGCCTGGGGACCACCCTCAGCCCTTGGTG
>m6AIP_abcam_peak_789|ENSMUST00000039271.6|2610008E11Rik|ENSMUSG00000060301.6|protein_coding_Intron_4
tttatttgacgagcatatccattccttctgtcatttattcaatgcctgaaattttctcttctatcttttacattctgtcaatgatgcttgactctgagatcactgttcaagagcctaaatttttcatttccagagtttcctcagttttgatttcttctat
>m6AIP_abcam_peak_792|ENSMUST00000020552.6|Tpgs1|ENSMUSG00000020308.6|protein_coding_Intron_1
GGCTGGTCTAGAGCCTGACGTGAACCCTGCAGGGAGCTCCGCAGTGGGAGTAGTTCCAGTGTAGGTGACGACTAAGGACGCTTTTTCATTGCATAGTGGATGAGGGAAGCTGATCAGTAGGGCATCATCAGCCAGGGGGTGACCAAATGCCTGA
>m6AIP_abcam_peak_793|ENSMUST00000020552.6|Tpgs1|ENSMUSG00000020308.6|protein_coding_Intron_1
TCTCGGCACGCCTCGCATCGATTTCGCCTGCAGTGTGCGCGGGGTGTACTGGATATTGTGGTCCGGGTAGGAAGTGCTGGGGGTTGTAATCCATCGTCCA
>m6AIP_abcam_peak_795|ENSMUST00000067036.11|Bsg|ENSMUSG00000023175.15|protein_coding_Intron_1
ATGACACCCACAGTATAGTGTCTCTTCAGAAACCTAGCTGGGGCTGGGGTCTTCAGGGCATCCGTCTTTCCTGACAGTCCTAGATGGAGTGGAGTTGATACAGA
>m6AIP_SySy_peak_627|ENSMUST00000020580.12|Polrmt|ENSMUSG00000020329.12|protein_coding_Intron_10
ACTAGTGGCTCCCTAGCCCAGCAGCAGCTGCCAGCTATCACCCGAGCAGCCTTCCTCATCCCCCTAC
>m6AIP_SySy_peak_630|ENSMUST00000172282.7|Ptbp1|ENSMUSG00000006498.16|protein_coding_Intron_2
CATAAGGGACTTCATGGGTAAATAAATGGTGGCCTGAAGGAAGTGGATTTTGCAGCTCAAGTGATATGGACATGAGATTCTGAGTTTGCATGTCATGGTCTTGTCTACAGGCGGGGCAAGTCCAAGACCCCATCAGCA
>m6AIP_abcam_peak_798|ENSMUST00000045247.8|Wdr18|ENSMUSG00000035754.8|protein_coding_Intron_2
TGGCCATGTCTATAGGGTCCTCATTTGTGACTGAGATACAGGACAGTGTTCAACCTGCTGGTGGCTCTAGTGCTGTCGTGAGCAACCAGGAAAGAAACTTAGAAAAGGGCAGTGACCAGAATTAGTACAGAGGA
>m6AIP_SySy_peak_635|ENSMUST00000219260.1|Sbno2|ENSMUSG00000035673.10|protein_coding_Intron_5
TCACCATCCATTGGGTGAGCATTTATTGAACACTTGGTGTTTGTGTGTCCTGTACACACTGCCCCCTGAATGCCTGTGGAGGGGCCTACCCTCATGCCTGTCACCCTGTCCACAGAAGGTTGGACCAGGGGATTCTATCCTAGCCTCTGGCTATGGGCCTG
>m6AIP_abcam_peak_800|ENSMUST00000219260.1|Sbno2|ENSMUSG00000035673.10|protein_coding_Intron_5
aagtctgtctcgaagcaacgagaAAACTAACAGAAAGAGAAATAGAAGAAACCAAATATTGTCTGCCATTCAGTCTGTCCCTTCCCTGTGGGTAGGAGCCTCCTGTGCACTTGCATCTTGAAAGTCGCCTCTGATGTCTGCCATCTTCTGCTCTTCGTCC
>m6AIP_SySy_peak_636|ENSMUST00000219260.1|Sbno2|ENSMUSG00000035673.10|protein_coding_Intron_5
TTTCCTACCGTGGTGTGAACCAGGAGTCAACAGAAAACCCACCTCTGCTTGGACCCAGAGCTAGGAACTAACCATGAGCCCCGAGTTTCCTGGCAGAAGAAGCA
>m6AIP_SySy_peak_637|ENSMUST00000219260.1|Sbno2|ENSMUSG00000035673.10|protein_coding_Intron_5
ATGCCTGCCTTACACTGGCACTATGGTGGGATTTCCCCAAAGCCTCCACACAAGTGTCTGTGCTCTGTGCAGCGTCTGTGGCCAAAAAGCTCACCCACAGATCA
>m6AIP_abcam_peak_810a|ENSMUST00000105342.7|Tcf3|ENSMUSG00000020167.14|protein_coding_Intron_18
ACCCTGTGACTCCCAAGCCCGTCTATCTGCTGTCTGTGTTTCATGCTGTCCCCTTTACCCTGGCTGTCCCCTGGCTTCGCTTGCCACCACCGCCCCTCACCTCGCACCTGCTGCCCTTTGGACAGGGCTGATCGCACCGTGACCTAGGGGCCTTTTGTCCCATAGGCCATGCAGTTTCTA
>m6AIP_abcam_peak_810b|ENSMUST00000105342.7|Tcf3|ENSMUSG00000020167.14|protein_coding_Intron_18
GCCCCGCTGCCCTCTAAGGCTCTGCCTCCCTCTGTACATGCTGGGAGACAGTGAGGCCTTTGTCCTTCCCAGAGTAACCACCTGGCCTCCCGGAGACATGGTCTAAGGACACACATACAGGCAGATGCCCATAGGGGTGTGTCACCTGCACAAGGCACAGTTGTCCACACTGCAGAGCTGCTATCACTGTGCACATTGGCTGCCACCCACGACA
>m6AIP_SySy_peak_648|ENSMUST00000057910.15|Rexo1|ENSMUSG00000047417.18|protein_coding_Intron_2
TTTCTACCCACCCAGCCGGCTTCCCGTGGCAGCGTCCGACTGACTGTTCAGACTGACCGGCAAAGGGGTACCGGGCCCTCCCGCCCCACGCCTGCCTCACCACCTCCTGTCCCAGCTCCTTGGCCTTTCTTGCCCCTCTCCCCTCCTCCAGCTCTTGCTTCCTTCTAGCCACTAGGCCCCTTCCTCTCCTCACTCCCTGGCCTGCCTGGCTCAGGCCAGCCTTGACCCATCTGGTAGTCC
>m6AIP_SySy_peak_650a|ENSMUST00000079883.11|Scamp4|ENSMUSG00000113949.1|protein_coding_Intron_1
AGGCCATGACTGCAGCAGTGTAGCCAGCCCCCTGCTGCATGCCGTCATGGTGTGCATCGACCTGGTGGCCCAGGGGCAGGGCCGCGGTTCCTGTGACCTCAGAAGCCACCCGGCTTGCTCCTTTACACAGGCCACTGCCACTCAAGGTGCCCGAGCCGGTAGCGTGCGCAAGCTGGATGAGGACAGCCTGCCCTATGTGTGCACTGGCTATG
>m6AIP_SySy_peak_650b|ENSMUST00000079883.11|Scamp4|ENSMUSG00000113949.1|protein_coding_Intron_1
tattagactggcactggactactgatccccttccccTCCCTTCAGAAGTGGATTCcaggagctttcgctaatctttgtacccagcccttaaatggatgattccaggcagggactctacccctgcgccacaccccatcccctcacaaggggccctaacctaagcttcagtccctcactggtggacataggtaggctcagcactgctgagcTCTACCCCGAGCCCACTTCATT
>m6AIP_SySy_peak_651|ENSMUST00000079883.11|Scamp4|ENSMUSG00000113949.1|protein_coding_Intron_1
GGGCAGAAACAATCCAGCAGGCACCCTTGCCTGTCCCAGAATTGTTCGATTCATGGGTGTCTGGATACCTGCTGACTGTTCATGCCCATCCTGTGTACCTCTGTGATGGGGGAGGGGAGGTGGGAGCTCCAGAAGAGTCAGTCTAAGGGTAGTGGGGTGCTTG
>m6AIP_abcam_peak_815|ENSMUST00000003434.13|Btbd2|ENSMUSG00000003344.14|protein_coding_Intron_1
CACTCCACCTGGACCCCGCACACTCTAAACCCCGTAGTCCACTCAGAGCCTGCACCCCCCCATTCTGTTCCCCCACCCGGATCCTGCACTTCACCTGGACCCCGCAC
>m6AIP_SySy_peak_653|ENSMUST00000020420.8|Ap3d1|ENSMUSG00000020198.8|protein_coding_Intron_13
GGCTGTGTATAAGTTGTCCTTTGAGGATCCAGTGGGAGCCGCCTCTTTGAACCCCACAGCACAGCACATGGATGCCAGGAGAAGTTATTGATGAatgttcagtttttgtggtgctagaaatcaaacccagggtcttgttcctatcaagcaaat
>m6AIP_abcam_peak_817a|ENSMUST00000180036.7|Oaz1|ENSMUSG00000035242.15|protein_coding_Intron_1
CTCGGATATGTGAGCTAGTTCTAATGTCAGGTGGCGAAGTGTTTGTGGTTACCTGTAGGGCGTTTGGGTAATAAATCGTATGCTATGTAGAGGTGGGGCTCGTCCCGGTGTTTGGAGTTCTTTGCAGAATACTGGGATTTTGGGTGCTGTTGGGGAGGAATCCTATTATATTCTTGGGTACATGTTGAGGACTCATTTCTTGGTGGGAGAGTATGGGATCAGATTTGGGGTGTTGAGAAAGAAGCTTG
>m6AIP_abcam_peak_817b|ENSMUST00000180036.7|Oaz1|ENSMUSG00000035242.15|protein_coding_Intron_1
CGAAGTGTTTGTGGTTACCTGTAGGGCGTTTGGGTAATAAATCGTATGCTATGTAGAGGTGGGGCTCGTCCCGGTGTTTGGAGTTCTTTGCAGAATACTGGGATTTTGGGTGCTGTTGGGGAGGAATCCTATTATATTCTTGGGTACATGTTGAGGACTCATTTCTTGGTGGGAGAGTATGGGATCAGATTTGGGGTGTTGAGAAAGAAGCTTGTGTCGGTTTAGGAAGTCACAGGTGGGGAAGCTGGGA
>m6AIP_abcam_peak_818a|ENSMUST00000035775.8|Lsm7|ENSMUSG00000035215.9|protein_coding_Intron_1
CAGACGCGGAACGTGGGGGTTGCAGACCAGGCAGACAGGGGTGCGTACAGGAAACAGTGCAGATGGGGTATCCAGGGATGCAGATGAGGACGTGGGCATGCAGACAGAAATGCAGACTCGGGCATAGCATT
>m6AIP_abcam_peak_818b|ENSMUST00000035775.8|Lsm7|ENSMUSG00000035215.9|protein_coding_Intron_1
CAGACGGAAGCCATGGGTACAGACCAGGTGACATGAAAAACAGACGACCGACATGAGGATGCAGACGCGGAACGTGGGGGTTGCAGACCAGGCAGACAGGGGTGCGTACAGG
>m6AIP_SySy_peak_659|ENSMUST00000005057.6|Thop1|ENSMUSG00000004929.12|protein_coding_Intron_6
GGCAGTGCCCACTTAGCTCTTGAGCAGGAGAGACACTGTGGCTCATTCCCTGGTGGTACCATGTTCTGGCCTTGTGTCAGCCAAGGGATTGCAGGTAAGTGGCCCGAGCTGCAGCAGGGCAGAGCAGGGAATGGGTCCTGTT
>m6AIP_abcam_peak_820a|ENSMUST00000143517.7|Map2k2|ENSMUSG00000035027.18|protein_coding_Intron_1
GAAGAGAGGCAGGGCAATTGGAGACCCAAGAAAGAAGACGTCCTGAAGGTGGCCAGGAGAATCAGGGGAGCAGTGAGGCTTTCCGGGTGTGTGTGTGTGAGGTGTGGTATGGT
>m6AIP_abcam_peak_820b|ENSMUST00000143517.7|Map2k2|ENSMUSG00000035027.18|protein_coding_Intron_1
CCCAAGAAAGAAGACGTCCTGAAGGTGGCCAGGAGAATCAGGGGAGCAGTGAGGCTTTCCGGGTGTGTGTGTGTGAGGTGTGGTATGGTTAGAGGAACAGAGGCCGTGCGGGGTAGCCTAGCCTAGCGCTTAAGACTGG
>m6AIP_SySy_peak_660|ENSMUST00000143517.7|Map2k2|ENSMUSG00000035027.18|protein_coding_Intron_2
aagcaaacacaggagagaggatgttctgctaaagcaagcatgtgaaaggacagatgatgaaggattcattgctaacaacacacatgtattagtccatcttatgttgcgaagttgagctcc
>m6AIP_SySy_peak_663|ENSMUST00000048128.14|Zbtb7a|ENSMUSG00000035011.15|protein_coding_Intron_2
tgacaaggactagaagttagtcagtccttggatcagggttgctggaggattgtgggttccaggctagcctgggctacatggggagcccaagcctccacaggacagacacagacagacTAGGGAATGTCCCCCAGGTCAGGTGCAGGCTGAGGCATGTG
>m6AIP_abcam_peak_824|ENSMUST00000045469.14|Pip5k1c|ENSMUSG00000034902.17|protein_coding_Intron_7
CCATAATGGTCCTGAGTGAGCAGGATGTGAGGAGAAGTTACTGCCTCCTGGGTATCCTGGAAGGGGAAAAGGGGGACAAGTGAAGGGGAGAGGACACGGCCCAAAGACTGAAGGGAGGC
>m6AIP_abcam_peak_834|ENSMUST00000119336.7|Ankrd24|ENSMUSG00000054708.17|protein_coding_Intron_2
ttccatgcccagcactacataaaccaggtgtgatgttccacacctgtcaccccagcctcgaggactgggaggcaggaagttcaggaattcaaggtcatcctgactcccagggagtttgacagcagcctaggctacttgaggcc
>m6AIP_abcam_peak_840|ENSMUST00000219368.1|Txnrd1|ENSMUSG00000020250.10|protein_coding_Intron_1
tatgaaatggacatggtaatttggtaatacatctaaaagtacattgtgaagactaaatgtttatatatatataatgctatagcactttgtaaataTATCTCACTGTTG
>m6AIP_SySy_peak_692|ENSMUST00000181466.1|Platr7|ENSMUSG00000097076.1|lncRNA_Intron_2
GGTGGGTCTACTACTCAAATGTTTATTTTCTTTCAATATGTAAACtttttgaagatttatttattttatgtatatgaatactgtcactctcttcagacacaccagaagagggcatcggatccattacagatggttgtgagccaccatgtggttgcagggaattgaactcaagacctctggaagagcagccagtgcccttagctgccgagccacctctccagccccCTCTATTAATCTGTAATTCTTTATA
>m6AIP_abcam_peak_856|ENSMUST00000077175.6|Polr3b|ENSMUSG00000034453.8|protein_coding_Intron_25
ATCATTGTTGGGATGTTTAAAAAAGCAAAACTCATTTTATGAAAACTCAAATGATTTCCTCCATTTAAGTATGGTGCAGTCAAATAGTTAGTGTTCTGTCTCAAAGACACACAGTCCTCGCTGATCCTGCGGCTTCACTCCTACTCAGAAATGATATTGTCCAGAGAGTGTGCACAGCCATAGGACCCACTCAGTGCAGCTTCCTAAA
>m6AIP_abcam_peak_859|ENSMUST00000038523.14|Ric8b|ENSMUSG00000035620.15|protein_coding_Intron_7
caggccagtgagagaccctgcctcaaaaggcactggacagcattccaaagaaatgatgcctaaagttgtcgtctaacttctacaaactcaggcacacacaTCTGCACCCATTTTAAAAAGCgtgtgtgtgtgtgtgtgtgtgtgtgtgtgtgtgtgtgtgtgtgtACACGCTCATAAAACTACAGCACATATACCCGTTGCCCACTCA
>m6AIP_abcam_peak_860|ENSMUST00000038523.14|Ric8b|ENSMUSG00000035620.15|protein_coding_Intron_7
ACTGGATGGAAAGGTTCCTACTGAGGAGGGAGGAGAATGGTCTCTGGGTGTGCCTTCCTCTCAGTAAAGGAATGGAAGCCCTGCTTTGTGGTAAAACAAT
>m6AIP_abcam_peak_864|ENSMUST00000220032.1|Prdm4|ENSMUSG00000035529.10|protein_coding_Intron_5
tgctcgtaaattgctgagccatctttccggATCCCAAATATTGGCCTTAAAATACCATTGTCCTAACTAGTGTTTGTCATAGTCTGATATTGGTTAACGTCGTGAGGAATTGCA
>m6AIP_abcam_peak_865|ENSMUST00000220032.1|Prdm4|ENSMUSG00000035529.10|protein_coding_Intron_5
CCATGAGAAGAACAACAACTAACTGGGCTGTGGAAGGGTCAGGGCACATTAGCCGCAGAGGGCAGGCAGCATATGTGTTAGCATGGACCTGAAGACAGGCAAGATGGTAGGCAATTGATAGGAAGACAGGCATGGGCACCCAAGTGCCTAGGATGAAGAGTCAGAAATGGTTTAGGTGGCTGTGGTGGAAAATGGGTCTGAGGGAACAGTCACCTGCAGA
>m6AIP_abcam_peak_873|ENSMUST00000048518.15|Parpbp|ENSMUSG00000035365.15|protein_coding_Intron_1
tagtgttagtgaagggaaaaggcatgtgaagtagattgagggagaccaagcccaggcttctcaatgtcctcagagagtcatgcttagttctcccagacacaggctgtgacagtcatggggaatgttgtctattgaggaaagttattagaaactctgccagagttt
>m6AIP_abcam_peak_874|ENSMUST00000020251.9|Gnptab|ENSMUSG00000035311.16|protein_coding_Intron_1
TTAGGCCGTAATAGTTGATGTTATCACCATCAATTGTTTAGTCTCCCTCTTCACTTTGAAATATTTCCTTGAACTGGGACTTTGATTGTGTAGGTAGCACCCGGCTGTTAACTAGTTGTGATGCATATAATGGTTAAGAAGATCATTGGTAAACTGGGAGCTCATTTTCCTCCTTAGTGTAAGAGGTAAAGAGGG
>m6AIP_abcam_peak_875|ENSMUST00000020251.9|Gnptab|ENSMUSG00000035311.16|protein_coding_Intron_1
ggtggagaaactggtgtcactttaaatgctgtaaccctagcccaagcccagtgccaggcagtgccagtgtgtgcatactaagcgtctgcttagtgattgGCTGAGCGATATGGCCGGGTTCTAAGTGTGTTTTTAGTGGTTGTAGGGACTAGAAAAAAGTAATTTTACAGGTGAGAATGAGACTGTCGCCCACTTCCAATTGTGGAGTGTTTTAGTTTTCCACCACCTCCTG
>m6AIP_abcam_peak_878|ENSMUST00000020252.9|Sycp3|ENSMUSG00000020059.9|protein_coding_Intron_1
ACAATGGAAAAATACTAGGTAgcaacatggcccagtgagtaaaggtgcctgttctcaagcctgacctgagtctgatcccaaggacccagttggtggaagagagctaacttaagttgcctctgccctccacaTAGGTTCCCTCATTTCTCTCCGCCCCCACCaaaaaaaaaaaaaaaaaaaaaaaaaaaaaaGTTAGGCGATGTCTTTGAATTCAAACAGTTTGAGAGATCTGAAGATTTTTTGCTGTCTT
>m6AIP_abcam_peak_881|ENSMUST00000099374.8|Gas2l3|ENSMUSG00000074802.11|protein_coding_Intron_1
gcagagaacccaacttcaattcccagcatccctgttgcagagtagttcaaagccacctataattaactctagctccaagggatgaggccccctcctctgaccttcttgggtacttgaactcacatgtgtatgt
>m6AIP_SySy_peak_711|ENSMUST00000020112.6|Uhrf1bp1l|ENSMUSG00000019951.10|protein_coding_Intron_19
ggaCACATGGCCTGAGTGCTGGACACATGGCCTGAGTGCTGGACACATGACCTCCTAGTGGCATCCATAGTGCTGGAGTGCTGGACACATGGCCTGAGTGCTGGACACATATcctcctagtggcatccatagtgctggagtgctggacacatgacctgagtgctggacacacatctgtctcacccagctgcaaaccctgtgaattacaataatgacattctcgaagatatgcccgttgttaca
>m6AIP_SySy_peak_712|ENSMUST00000020112.6|Uhrf1bp1l|ENSMUSG00000019951.10|protein_coding_Intron_19
atacagtataaccaacttggttactttccacaatttgaaggttagatctgttgctgaagacactgcatatttgtggcatagacagtggagaatttgaactggtgctcaactgtaagcttcagccctcctagtggcatccatagtgctggaGTGCGGGACACATGGCCTGAGTGCTGGACACATGACCTGAGTGCTGGACACATGGCCCGAGTGCTGAACACATGGCCCGAGTGCTGTACACATGACCTGA
>m6AIP_abcam_peak_892|ENSMUST00000053594.6|Cradd|ENSMUSG00000045867.10|protein_coding_Intron_2
gatgcctaaagttgggcacgcagttacagtacgtggcgtatgccctgctggcttccagccatgctacggtctagcctttcttgcccacacctccagtcctccctttgggaatgggagtgtatgccacaagccccatttcattttagaGCTTATCGATTTCACCATCTTAGGCCAAGAATGATTGAC
>m6AIP_abcam_peak_893|ENSMUST00000139210.7|Socs2|ENSMUSG00000020027.18|protein_coding_Intron_1
attaaacatctacttagatcatgcataaaacagggtcgtaggaaagttgaaagaacactctctgtccttaagcaaatcacaatTCCAAAATTACAGGATAGGTCCTGTTGACATCTTTGAGGGATGAGTTGGGAGACGCCAG
>m6AIP_SySy_peak_725a|ENSMUST00000139210.7|Socs2|ENSMUSG00000020027.18|protein_coding_Intron_1
CAAGAGGAAAACAAAGAAAAACAAACAGCAAAACTCAAACCAAACCAGTTAAAACAAAAAGAAACTTCCCATTCTAGGTCCAAAATTGTGCTTTCAGATAGAGGAG
>m6AIP_SySy_peak_725b|ENSMUST00000139210.7|Socs2|ENSMUSG00000020027.18|protein_coding_Intron_1
GTTCCTGGAGCCAACCAACCCCACTTTGATACACAAAGATACTTGTAGATTGGAAAAACAGTGTACCCTGTgagggaacacctagatttgtctgaggaaatctagggagaaagcagggaggaggtga
>m6AIP_abcam_peak_896|ENSMUST00000053484.7|Eea1|ENSMUSG00000036499.9|protein_coding_Intron_1
GTAGAATCATGTGCAGAGTTAGGGGTATTGTATGGGGACCTAGGGAAATGTGACTCAGAATCACCAGCTACTAGAAAATCTTTTTATATATACATAAAAT
>m6AIP_abcam_peak_897|ENSMUST00000053484.7|Eea1|ENSMUSG00000036499.9|protein_coding_Intron_2
TGATCCAAAAATCTCATGTGAGCGATATTTTTGTTTGTTtgtttttttaaacaaaatcttaattgttaaattttaccaatgaagactcaggagccaaatgctggggtaaaagctagctgtatggttcagagaggcagagaaggcacccagctgacctcccctctca
>m6AIP_abcam_peak_902|ENSMUST00000020113.14|Poc1b|ENSMUSG00000019952.15|protein_coding_Intron_2
GGCATGATGGGAGAGTTCTGCTCGGTGCATGTCCTCAGGGACTGACCTACTCAGTGTCTCATTCAATGTGAACGTTTGGATAAGGgtgtgtgtgtgtatgtgtgtgtgtgtgtagtatgtgtgtatgtgtagtgtgtgtgtgtgt
>m6AIP_SySy_peak_732|ENSMUST00000020113.14|Poc1b|ENSMUSG00000019952.15|protein_coding_Intron_2
CTGGGGATATCACTCTGAAGCTGGGTACACAGAGCACCGCTGCTCAATATCTCAAAGTGCCTTCTTTGCTCTCGGGTTGTTTTATTTAAAAGCTTTGTCAATATGGTCTCCTGCAACTCCTTAAAGAAAGCTGCTGTGAACTGAGATACACAAAACACTGAAGTATgggtgtagcttagcagtagaatgcttagctagcatgtgcaagaccctgagtctgacccacagcaccacaaaCT
>m6AIP_SySy_peak_733|ENSMUST00000020113.14|Poc1b|ENSMUSG00000019952.15|protein_coding_Intron_2
CTTACCGGACAGCCGAGGGCCGACCTAGTGTCCATATGAAAACGTGTGATGCCCTTGATAAAAACCAGCTCTGGAGGTTTGAGAAATAGGCTAGCAGCAGAGCGCCTTCTCTTCGGGAGCTGACAGTAGCCTCCGGAAAGTCACCGTGCCCCAAGATGACTGTATTTTACCAGAAGTCACCTGGCAGCTGTCTGTAAGAACACTGGAAAGCCGTGGTTCATCTGGGGATATCACTCTGAAGCTGGGTACA
>m6AIP_abcam_peak_908|ENSMUST00000220346.1|Cep290|ENSMUSG00000019971.10|protein_coding_Intron_49
GCCATGTTAGTGTCTTATTCGCCTCTACTTTCCGATTCATTTTCTCCCATCCTTTGAATGTTTTCTATAAGTATATTGGATTTGTGTCTATGGCACTCACTGTTGTCTCTAT
>m6AIP_SySy_peak_747a|ENSMUST00000036044.8|Zfc3h1|ENSMUSG00000034163.10|protein_coding_Intron_1
GAATATTGATAACTTGTGTTTATGCACACAGAATGCTTGAATGGACAGGGAGAATAAATAATTCTGGCTTCATTTAGGAGCTGTCTTGAATTGTGGTCGAGTTGAAGA
>m6AIP_SySy_peak_747b|ENSMUST00000036044.8|Zfc3h1|ENSMUSG00000034163.10|protein_coding_Intron_1
CATATACGAACTTTTATGTACTTACTGCAAAAGGAGTGTACGTAAATATACAGTGTGCAAATGTGATTTTGATTGCCCTGACAGCTTCTCACACATCAGCT
>m6AIP_SySy_peak_748a|ENSMUST00000036044.8|Zfc3h1|ENSMUSG00000034163.10|protein_coding_Intron_1
ATAAAAATGAAGGTAGAAGGAGCATCTTGACAAAC
>m6AIP_abcam_peak_920|ENSMUST00000036044.8|Zfc3h1|ENSMUSG00000034163.10|protein_coding_Intron_24
ATGCTGTAATTGCACTTCATTATCTAAGTATTTTTACTATTACTATATTATTTGTCATTAGATATATGAACTGAAAATCTACACTGTGGCTTTTTTTAATTATGGCAAAGGATGCAAGATTAAGGTATTGTTATTAAGTGCATGTGCATCTGATTGCACACACTTACTGATA
>m6AIP_abcam_peak_922|ENSMUST00000105267.7|Cnot2|ENSMUSG00000020166.15|protein_coding_Intron_4
CAAACATTTTTGTTGTTGAGACTTGGGAGTTTCACGTGTATGTTAAAATGTGAGGGGCTAACTTTAGTGAGTGATAGAAAGACTTAACAAAGGACTGGATTGGAGATACTATTCTTATGGCAATTGATTATAACTCGACAGAAGATTAGTAGAACTTAAAAGTACTTTTTC
>m6AIP_abcam_peak_923|ENSMUST00000105267.7|Cnot2|ENSMUSG00000020166.15|protein_coding_Intron_1
CACACTTTTCTTTTTTAAAAAGGTTAAAAGGCTTTTTGTTTAATTCATGGATATTAACTAGAAATTAATTCTTTGGATAGTTTAAGGCCCACAGTATATTATTAACAATGAGGTTTAATTTTTAATTGTATATGCCA
>m6AIP_abcam_peak_924|ENSMUST00000105267.7|Cnot2|ENSMUSG00000020166.15|protein_coding_Intron_1
TGGAGGAGGGAGGGGGTGTGTGGCGGGGTGGACGGGACGTAAAGCGTCGCCGTGCTCGGgccgccaccgccgccaccaccgcagctaccgcagccgcagccgcTCCGGAGCT
>m6AIP_abcam_peak_926|ENSMUST00000219109.1|Rab3ip|ENSMUSG00000064181.6|protein_coding_Intron_2
ATGAagtagtgtgtagtggcactttctgtggtgatgatggtttttctgtgttgtgcagtgtaagtgatggccatgagctgcgtggctgttgagcacttgaaGGGTCTGCTATGGGGACCCTTCTGCTGAAAT
>m6AIP_abcam_peak_929|ENSMUST00000176670.7|Cpsf6|ENSMUSG00000055531.12|protein_coding_Intron_9
tgtatgtatcagtggtttgcgagcaaacatggatgtatttctctggtacctaaggaagtcagaagagagcattcattgagtcccctcaaacactggattgtaagccatcatgtgggcaccagga
>m6AIP_abcam_peak_931|ENSMUST00000020408.15|Mdm2|ENSMUSG00000020184.15|protein_coding_Intron_9
tatatatGCTCTTCTAAAAATCTTCCATATTAAAAATTTGTTACTTTTTAAACTTAAGTGAAAATGCTTTTAATACAACTGTGTTTTGCTTTGTTTTAACT
>m6AIP_SySy_peak_757|ENSMUST00000163238.8|Mdm1|ENSMUSG00000020212.14|protein_coding_Intron_3
CTGCCTCTGGATTTTATTCATCAGAGACTAGCAGCCGAGTCCCCAGGACGAGGTCGCGCTGAGGCAGAAGGGCAGTAGGCCGTTTCTCTGGCCGGGAGCTCAACTGACCTGTGCCTATCCTTGTTTGACTTTCCTATTGTACCAGCAAGAAAGCAAACAATCTCAGCTGTCAGGAGGCAAAAAGAAGAGAGTTCTGGCTAGCTCTCAAAGATCTTGCCGTTCTGTCCTCTTATGTCACAGCTGGCTTGCA
>m6AIP_abcam_peak_932|ENSMUST00000163238.8|Mdm1|ENSMUSG00000020212.14|protein_coding_Intron_3
AGATTGGTGGGCAGAGGGAAGGGGGCCACAGAGGTGTGTGGACAGGGTGAGGTGCTATGATTTATTTATTTATATTTGATAGTAGATTTACTTGTGAATGATT
>m6AIP_SySy_peak_762a|ENSMUST00000020449.11|Helb|ENSMUSG00000020228.11|protein_coding_Intron_2
TCTTAGATTATGGAGAAAAAAAAGGCCCAACTATTTCTTATAAGCATTTAAGAGCGAGGACACAAATTTTctcatagcctgcaggccacatgtggtcagggatagctatgaacatggttcaagggaaaataaccttatttaagataggat
>m6AIP_SySy_peak_762b|ENSMUST00000020449.11|Helb|ENSMUSG00000020228.11|protein_coding_Intron_2
ttttggtttttcgagacagggtttctctgtatagccctggctgtcctggaacttactctgtagaccaggctggcctcgaactcagaaatccacctgcctctgcctcccgagtgctgggattaaaggtgtgcgccac
>m6AIP_SySy_peak_762c|ENSMUST00000020449.11|Helb|ENSMUSG00000020228.11|protein_coding_Intron_2
TTGCAAACAAAAGACTAAAGCATTAAGTGTATAACAAGCATTAAGTGTATAGAAAGTTTGCTGTTCATAACAAAGGAAGCAGTGACCTTGCT
>m6AIP_SySy_peak_763|ENSMUST00000020449.11|Helb|ENSMUSG00000020228.11|protein_coding_Intron_2
TCTGAAATGCTCTATGAGGTAAAACtttttgaccatggacatggtagaccaggctggcctcgaactcagaaatccgtctgcctctgcctcagaagtgttgggattgaaggcgtgcaccaccctgcctggctAAAACTGTTATTTTTTTAACAGTTTAAAGTAAGTTAGTAGCTTTTATACTACAGGTGACATTTTCTGA
>m6AIP_abcam_peak_945|ENSMUST00000020448.10|Irak3|ENSMUSG00000020227.10|protein_coding_Intron_8
CACAATTGTAAAATTGTAGAGCTGTAACATTTTTTTTAAATATTAAAAGTGAAGCCCACCAAAATGTCTATCAGGCTTTATTGCTGTGGTTTATTTTTGTAATGGCGATAATTTGCTTCCATTTTATCTTAAAAAAAAACATGCTTTAAGTTAAGACTAAGA
>m6AIP_abcam_peak_946|ENSMUST00000159699.1|Hmga2|ENSMUSG00000056758.14|protein_coding_Intron_3
GAAGTGTGTATGTTTCTCTATCTTCCCTTCTGGCCCTATGGGAAATTTAGTTTTGTTTTAATTTAATTGCAGTTTCTTAGGATTTTTATCCGGAAAAAGGGTTTTGCTTTTGAATCGTCCTATGACGGGTCAAACTGCATTCATTGGCTTTACTGTGTCTTAATTACAAA
>m6AIP_abcam_peak_947|ENSMUST00000119093.1|Lemd3|ENSMUSG00000048661.14|protein_coding_Intron_1
TTCCTCCATCCTGAGGACTGAGTAATCAAGACAACAGATAACCATTGTGTGCCCTGTGAGGACGTGAGGATGAAGTAATTGGTGTGAGCTGTTTTAGATTGTGTGGTCACGGGGGCTACCTTTCGAGCATTG
>m6AIP_abcam_peak_950|ENSMUST00000081688.12|Srgap1|ENSMUSG00000020121.15|protein_coding_Intron_1
AGTCAGGTAATACATTTGCCCAGGAGCTATCAACCAGGTTTCAATCCCTAGGATGATAAAAACAAAAAGACCAAATAAATAAGCAAAGAAAAAGTGGATTGGGTT
>m6AIP_abcam_peak_952|ENSMUST00000140299.2|Rxylt1|ENSMUSG00000034620.17|protein_coding_Intron_5
accttgggcatgaactcagcagagggtcccacagtccccaaatgactctccacacgatcttaggatcactggtgagtggaacacaacatctgttccaaacca
>m6AIP_abcam_peak_953|ENSMUST00000140299.2|Rxylt1|ENSMUSG00000034620.17|protein_coding_Intron_5
atacagctgtctcctgcgaggctctgccagtgcctggcaaatacataagtggatgctcaccagtcatccattggatgaagcacaaggtccccaatgaaggaaccagagaaatacccagggagctgaaggggattgaagccccatagaaggaacatcaatatgaactaaccag
>m6AIP_abcam_peak_954|ENSMUST00000140299.2|Rxylt1|ENSMUSG00000034620.17|protein_coding_Intron_5
tgataaaaaactgcatggtactggtacagcgacagacaggtagatcaatggaatagaattgaagacccagaaatgaacccacacacctatggtcaatttatctttgacaagggacctaaaaccatc
>m6AIP_abcam_peak_955|ENSMUST00000140299.2|Rxylt1|ENSMUSG00000034620.17|protein_coding_Intron_5
aaccatccagtcaaaaaaaaaaaaaaaaaaaaaaagacagcattttcaataaatgatgatggcacaactggcggttatcatatagaagaatgcgaattaa
>m6AIP_SySy_peak_772|ENSMUST00000073792.10|Mon2|ENSMUSG00000034602.15|protein_coding_Intron_4
TACCTAGTTGAAAATGAAGTATTGGCTAATAAAATTGAGGTAGAAAGGTATAATGCAAGCTTGATCAACATAGAGGCTCCTGTGTAACAACATAATATAC
>m6AIP_abcam_peak_960|ENSMUST00000105256.9|Ctdsp2|ENSMUSG00000078429.9|protein_coding_Intron_5
gttttgcctgcgtgtgtgtctgtgtgagggtgtcgaatcccctggaaccagagttacagttgtgagctgccaggggttgctgggaattgaacccagctcctcaatgaagagcaTATGCTGTCCAGCCCATGCAGTCCATGC
>m6AIP_abcam_peak_964|ENSMUST00000116229.1|Dtx3|ENSMUSG00000040415.15|protein_coding_Intron_3
ggggtggggtaggggtggggAGCCTCCTTCCCTTGGAGGAACCTTTTTTTTTTTCCATCTTGGGGAGAAGGGGCAGGTTGTTGTGCTCAGGGGAGAAATGAAAG
>m6AIP_SySy_peak_787a|ENSMUST00000217851.1|Baz2a|ENSMUSG00000040054.17|protein_coding_Intron_7
TACATGTTTGCCATTTAGTGCAGTGTTTCCTCTGAAGTACTTGCTTCAGCTCAAGCACTGTGAGCCTGTTTA
>m6AIP_SySy_peak_787b|ENSMUST00000217851.1|Baz2a|ENSMUSG00000040054.17|protein_coding_Intron_7
CTCACGAATGATAGGAAGAGAGGAGCTCCTCTCTTCATCTTGGTGggagaggactgggctggacaggagtggactacaggacagtatggagggtgcaggac
>m6AIP_SySy_peak_787c|ENSMUST00000217851.1|Baz2a|ENSMUSG00000040054.17|protein_coding_Intron_7
GGAATGCTCTCTGTGGAGTTAAGGTCTAAAACAGTAATTTTGGTGACCAACCCAGCTGTTGTCAGAGGCCTACATTTTCTAGG
>m6AIP_abcam_peak_975|ENSMUST00000217851.1|Baz2a|ENSMUSG00000040054.17|protein_coding_Intron_7
TTTATCAAGCTTGTGTGCTGTGCTGTTTCTGTATGCAGGACTGTGTAGGACTGTCTGCATGCAGGGCTAGTGAGACAGCTGGAGGGGGAGTCTGCTCAGTGG
>m6AIP_abcam_peak_976a|ENSMUST00000217851.1|Baz2a|ENSMUSG00000040054.17|protein_coding_Intron_12
GCGGCTGGACGGGTCCTCACGCGCTGACGTGTGTCTTCCT
>m6AIP_abcam_peak_978|ENSMUST00000055539.10|Timeless|ENSMUSG00000039994.15|protein_coding_Intron_18
TTCTttctctttctttttaaagatttacttctttattttatgtatatgagtacactgtagccgaacagatggttgtgagccttcatgtggttgtcgggaactgaattttaggacctctgCT
>m6AIP_abcam_peak_983|ENSMUST00000171342.2|Rnf41|ENSMUSG00000025373.14|protein_coding_Intron_6
AGTGAACAAGGGAAGTGTAAGACCACGTAAGACCCTGTCCATTTGGAGGCCTGTGTAGTTGGTAGACCAGACGGTAAGTGTGGAGTGGAGAGGAATAGGCCCGAGGACCACAGTGTAGAAGACAT
>m6AIP_abcam_peak_986b|ENSMUST00000131728.3|Pa2g4|ENSMUSG00000025364.13|protein_coding_Intron_11
CACCAGCATACAAATTACTTGTCTTTCTCCTGTCTGTAG
>m6AIP_SySy_peak_796|ENSMUST00000131728.3|Pa2g4|ENSMUSG00000025364.13|protein_coding_Intron_1
TCTTTGGGATGTGTGAGGCCTAAGGCCTAAGTGTCAAATCATGGAGAGGAGAGAAGCTGGTGCTGACCTTATTTTTGGAAGGGAAGGTAGGAAGTAGagcagggtgtggtgggctcaccttcagtgccagcac
>m6AIP_abcam_peak_992|ENSMUST00000179770.7|Eif4enif1|ENSMUSG00000020454.17|protein_coding_Intron_5
CTCAGATGGCAGTGCAAGAGTGGGGCTGCACTTGAG
>m6AIP_abcam_peak_995|ENSMUST00000110043.7|Patz1|ENSMUSG00000020453.17|protein_coding_Intron_3
ACTGATAACTGCTGCTCGTTCCACTAAGAAACCTGCTGTGAATGCCAGCACAAGGGCTCTAGCAGCTTCTGCTGCTTCTTGTTTCCCTCTAGGGGCAAACGGTGAGGAC
>m6AIP_abcam_peak_996|ENSMUST00000152576.1|Gm11944|ENSMUSG00000084941.1|lncRNA_Intron_1
CTTGCACATGTGGCTGTCAAAGGGCAGTCCCCAGTTCCCCAGTGCTGTTCTACAGGAGTCATCTTTTTttttttttttttttaatgttcactgatgtttg
>m6AIP_abcam_peak_998a|ENSMUST00000101638.3|Limk2|ENSMUSG00000020451.17|protein_coding_Intron_11
CAGGGGGAGCAGTGTGTTTGAGGGTGCTCACTTTAGATTGCCTCAAGGATGGGAGACTCAGAGGCCAGTAGAGGTGGAGACAGTGGGAAAACCTGGGCAGGAACTGGCAGTTTTCTGT
>m6AIP_abcam_peak_998b|ENSMUST00000101638.3|Limk2|ENSMUSG00000020451.17|protein_coding_Intron_11
GAGGTGGGAAGGGGGGACATGTGTTCTAGGTGAGGCGGGAAGGGGGACATGTGTTCTAGGTGAGGTGGGAAGGGGGACATGTGTTCTAGGTGAGGCGGGAAGGAGGA
>m6AIP_abcam_peak_999|ENSMUST00000101638.3|Limk2|ENSMUSG00000020451.17|protein_coding_Intron_5
TGGCCTGATCAATGTGTGTCAGCTTGATTGTCATCTTTCCTCCCCACCtgtggtggcttgaataagattgacccccagaggctcctatctgaatatatagtgaatatatttgaatgctt
>m6AIP_abcam_peak_1000|ENSMUST00000101638.3|Limk2|ENSMUSG00000020451.17|protein_coding_Intron_3
GAAACCTAAAGGACAGTGACAGTGAGAGGAGGATGCACCTAGGTCCTCATCAGAGAATTGGGTGCCAGATACCAGAATGGACAGACTAGCCAGCCCTGTGTTGGAGGAACAGTGAGACTCGTGGTAGGAGTCACAACTCTGGGGACATGTCCT
>m6AIP_abcam_peak_1001|ENSMUST00000110011.7|Smtn|ENSMUSG00000020439.17|protein_coding_Intron_19
aatcacaatgtgaggtcaacctggaaacagcaaaaccctgtcttaaaacaaaCCAACACACTAGAAAGGCAGGCTCCCTGATCTGGGTTGAAAAAGAAAGAGAGGGTCAAGACGCCACTCAAACTCAGAATGTGACACATGGGGAGCTGGTGGCGTCTTTCTCTAAAGTGAGGAGCCTGGGAACAGGACCAGTTCAA
>m6AIP_SySy_peak_817|ENSMUST00000096441.4|Morc2a|ENSMUSG00000034543.15|protein_coding_Intron_1
ttgtgtgctataatgtctggctATAGATCGACttttttgccgtactagggatctaacccaggcaagtgctcagaaactgagccacagcctcTGTTTCTAGGTTGATCTTGCTACATACACAGTCTAGGCAGACCTTGAGTTCATCATATTACTATGTCTTGAACAATACAAAGAGATTACAGGCTTGTGGAAATATGGGCATTGGTACCATAACTTGTAGACACTTATTTATAATAAAAAGATGACTTTT
>m6AIP_abcam_peak_1006|ENSMUST00000096441.4|Morc2a|ENSMUSG00000034543.15|protein_coding_Intron_6
tggctagaacgtattatgtataccaggatggccttgaactcacagagctctacttgtctctgcctgctgaatgtagcaattaaagacatatgccacTGTTTTTGTCAAG
>m6AIP_abcam_peak_1009|ENSMUST00000109993.8|Tcn2|ENSMUSG00000020432.12|protein_coding_Intron_7
AGTGCTCTGGGCGGTACCCACTGCGTGATACCCACCGTGGAAATGTTTGGGCGAGGGAATGGAGGAGtgtattagtcatggtcctctaaagcagcagcattgataggatggtttattggattggcatacactatatggtacagatagttcaacagtggctctctcactctgtctcagtctggaaagctggatgtctccgcagtcccagtgtg
>m6AIP_abcam_peak_1010|ENSMUST00000109985.7|Pes1|ENSMUSG00000020430.12|protein_coding_Intron_1
TGGAAGCCGGGAAGAACTGTGACGGGCTTTCTGTGGAAGGAGTTGTGGAGACAGGCGGAGCCGCCAAAAGAGTGATCAGTGACCAACGGGACGTAGAATTCATTATCAAGACTTGGG
>m6AIP_abcam_peak_1014|ENSMUST00000041042.12|Tbc1d10a|ENSMUSG00000034412.13|protein_coding_Intron_1
CTTTGACAGGTCCCAGGAGAGCACGGAGCTGGCAGTGAGCATCCCTGGGTAGCCTGTTTGGAAGAATATGGCTGTTTATGTGCGGTCCAGGTTTCTGACTCTAGACCATGAGCCCCCC
>m6AIP_abcam_peak_1015|ENSMUST00000041042.12|Tbc1d10a|ENSMUSG00000034412.13|protein_coding_Intron_2
GAGCTGCATCTCCAGCCTGTGTGCCACAGTGTGGAAGTGGTAGGGTTTCTGATTATGGGATGAGATTTCCCTAGTCTGAGGAAAATGTTCTGTTGTTTATT
>m6AIP_abcam_peak_1018|ENSMUST00000109948.7|Hormad2|ENSMUSG00000020419.11|protein_coding_Intron_5
CCTATGCTTGCTCCATTCCCCCAAGTCTTCACTCGTCAGCTCCACGTTAAGCTGCAGTGAAGAGGCTTGCCATTGTGTCAGTAATGTAGTCACGGAGTCCCTCA
>m6AIP_abcam_peak_1021|ENSMUST00000109910.8|Nf2|ENSMUSG00000009073.16|protein_coding_Intron_13
aaggctcaccagtttgagaccagctctggccatgtggcacatccctaatgtcacagaaaaTGACagggaaggaggaagagagagaaggagtggcagggagg
>m6AIP_SySy_peak_826|ENSMUST00000056649.12|Gas2l1|ENSMUSG00000034201.13|protein_coding_Intron_2
AGAACAATG
>m6AIP_abcam_peak_1027|ENSMUST00000056649.12|Gas2l1|ENSMUSG00000034201.13|protein_coding_Intron_2
CCTCTCCTGTCCCTCCCTACCCACATGTCTTCATGTTTTTAAATGGCATTTCTTCCTCGTGGGTGCCAACTTGTCCCCAGCCACCCTCTCCCGACCAGCCAGACAGCAAACAT
>m6AIP_abcam_peak_1028b|ENSMUST00000102930.9|Ewsr1|ENSMUSG00000009079.16|protein_coding_Intron_8
TTAATTAAACATTAAGAGAAAGTGATAGCTATAGAGGGCTACTGTGGATTTTGATAACCAAGTA
>m6AIP_SySy_peak_835a|ENSMUST00000020769.13|Dbnl|ENSMUSG00000020476.14|protein_coding_Intron_1
TCTGAAGTTTCTGGAGTGGCCCTGCTGAGCCCTCTTAGGTTTCTGCTACATGCATACCAGTCTATAGTAATTCTCTTTCACTTTCCGTTTACTTAACATGCTTCCGTTAGCCAGTTTTTAGTGCTTC
>m6AIP_SySy_peak_835b|ENSMUST00000020769.13|Dbnl|ENSMUSG00000020476.14|protein_coding_Intron_1
ttcgagacaaagtttctctgtgtagccctggctgtcctggaactcactttgtagaccaggctggcctcaaactcagaaatccacctgcctctgcctcccaagtgctgggattaaaggcgtgcgccaccactgcctggctCCCAGTGGCTTTCTTATACTAAGTCCTGTGCTATCCTCAGAGTAGCTGTTGAGTAG
>m6AIP_SySy_peak_839|ENSMUST00000066496.9|Nudcd3|ENSMUSG00000053838.14|protein_coding_Intron_4
GTTGCTTATGTCTTAAATGTGGAGTGGGGCCAGATCCCAGGAGCTCACTGGCCAGCTAGGGTCACTTTatagggtggtgagcaatagaggagaatacccaatgtcctcctctgttctccttatacacaggggtgcacacacTTGTACTTGTGCATGCACCACAGGCACATACAAAGAGCCTGGAGTGTAGTGCAGTAGTGTATTGCTTCTCTGGTATGCACAGTGCCCTTAGTTTGATCCTTACTGCTTC
>m6AIP_abcam_peak_1038|ENSMUST00000066496.9|Nudcd3|ENSMUSG00000053838.14|protein_coding_Intron_2
ttctgatagctgtacagggttgtatccttgccataatgttatgagaggcccagttccTGGAGTTGGTCAGTCACCGGGTGGGTAGTTAGGATTTGAATTA
>m6AIP_abcam_peak_1040|ENSMUST00000093350.9|Ogdh|ENSMUSG00000020456.17|protein_coding_Intron_2
CAGTGTTGAACCCATCTTCCTGTCTCTTAGTCTTCTAAGTAGCCTTGGaaaccaggcgtggtggcacaccattagaattccagtactctagaggaatggagcaagaggataagaagttcaagtcatgttcagctgtgtcgcaagtttaagaccaacctgggacatatg
>m6AIP_abcam_peak_1050|ENSMUST00000239111.1|Tns3|ENSMUSG00000020422.14|protein_coding_Intron_20
ACATGTGGTAACACGTCCCAGCCAGCCTTCCCTTTCATACCCAGTTCCTTTTCTGTTTGAATTTTTATGACTTTGTCGTTAGGATTTTTACAGAGCAGAAAGAAGCACGTGCTATATGTAAATGCAG
>m6AIP_abcam_peak_1051|ENSMUST00000239111.1|Tns3|ENSMUSG00000020422.14|protein_coding_Intron_17
GTGCTGCCACTTGGTTTTTCTGGTTGCCCCTCCTCCATAGGGGGCCTGGCTGCATGGAGAGTTCCTGGAACAAGACTCATTGGCATAATGACAGGCCAATACTC
>m6AIP_abcam_peak_1052a|ENSMUST00000239111.1|Tns3|ENSMUSG00000020422.14|protein_coding_Intron_17
TTCTAGGGTCCCAAATCGAAAATAAGGATTGTGTTGCAGAGTGGGTCATGCTCTCGGACCCGTTCCCTTTCATTTTCATT
>m6AIP_abcam_peak_1052b|ENSMUST00000239111.1|Tns3|ENSMUSG00000020422.14|protein_coding_Intron_17
GGCACTGTTCCCAGGGAAGGGAGGGTCGGGAACCTGTGTTTGGCAAAGGGAGGCTACCCTCTGGCTCCTGCCCTCCTGTCTCTCACCCACTCCCAAGACACCCAG
>m6AIP_abcam_peak_1054|ENSMUST00000239111.1|Tns3|ENSMUSG00000020422.14|protein_coding_Intron_13
GAAGAACATTTCGGAAGGATTCTTTAATTCCAAGGACCATTTTGGATTTGAAGGATTCCACACCAGAGACCTGGGCCAGCCTGCCGTTTGTTGTTGGGAAG
>m6AIP_abcam_peak_1058|ENSMUST00000093321.11|Grb10|ENSMUSG00000020176.17|protein_coding_Intron_1
ATGGCTGACCATGCATGCCACAACCTGTTTGTCTTTCCATACTCTTCATTCCTGGGTCTTGAGCAATGATAAGAGTTAGCCACAGTACTCATGACTTGTATCCCTAGGCTTATGGAAGCAAAGTTAGGGCTCATATTGAAGATGTAGAAATAACTGAG
>m6AIP_abcam_peak_1064|ENSMUST00000046755.13|Cobl|ENSMUSG00000020173.17|protein_coding_Intron_7
CAGACAGACCCAGAACCCCACTAGGCTACTGCATCTGGGGCAGACTCCACTGCACCCCAGAGTACAGAGTAAGCTGATGACTGAAGGTTACATGCCTGAGCAGGAAAAGCATGTGACGCTTTTTCCCAAGCAGCTATGCTCCCAACTGCAACCAGGTGGCTTCAGACATCA
>m6AIP_abcam_peak_1065|ENSMUST00000046755.13|Cobl|ENSMUSG00000020173.17|protein_coding_Intron_1
ccaggtcctctggaagagcagccagtgctcttaagcgctgaaccatctctccagccccTTTTAAAAATTTCTTTAAATGAATAATTGCTTTTAAATGTTCACA
>m6AIP_abcam_peak_1066|ENSMUST00000046755.13|Cobl|ENSMUSG00000020173.17|protein_coding_Intron_1
CAGTACACCAACCCCACATCCCAATTGTGGTTTGATAAGATAGTCTTAGAACTCACAGGGACTTCAGTGTCATATGATTCAGTGTGTTCCCAGAATGTGCTAGATACCTCTTTTGAAAAAAAAAAAATCCTGACATTTACCTCCGCTTTCACATACCTTTGTTTCTGCCAGACACTGTGTGAACAGACGGACCAACTA
>m6AIP_abcam_peak_1073|ENSMUST00000093299.12|Spred2|ENSMUSG00000045671.17|protein_coding_Intron_1
CAGTTTTTAATGGGGGGTGACATGACCACAGCAGGTCTTCCAGCTGTACCTGTAAAAACATCTGAGTTCATCACTCCGTGCCAGACACTGTCCCCTGAGCCTGGCACCCT
>m6AIP_SySy_peak_858|ENSMUST00000093299.12|Spred2|ENSMUSG00000045671.17|protein_coding_Intron_1
cacaggttgagaaccacagttctagaggaaagcctcatctaggccccagatGTAGCATATATGCAGTGCTTAGGCCTGAAGGCAGGCTTCTTTTGTAAATTCCAGATGCTATAAGGATGCCAGAGTTTTGAAAAGACTGGGTTTCGAATggggatgtatatgtagctcaaagagagagtgtttgcctaaaatacagggatttctaggttcctttgatccacagc
>m6AIP_abcam_peak_1075|ENSMUST00000093299.12|Spred2|ENSMUSG00000045671.17|protein_coding_Intron_1
ATGGGAGGTGAACTTGAGGTCAAAGGCAAAAAGGTCACTGGCGAAATCCCTGAGCAATAATGAAGGCGGGAGTAGGGGGCTAGCAGGATAAGTGAGAGGCTGGGGTGTAGCTGAGGAGGCTGGGAGAGTCCGATGGCAGAGGCTT
>m6AIP_abcam_peak_1076|ENSMUST00000093299.12|Spred2|ENSMUSG00000045671.17|protein_coding_Intron_1
CTCCGGAGCCCTCTGGGGCCCGGGCTCCGCCATTTCGTTTTCTTGAATCGCTCTCATTTGCATACCACATTTTCATTCATAAAAACACGGAGGAGTTGGGGGAGGGCCAGTCGGGCTCGGCACAGGGTCAGTGCG
>m6AIP_abcam_peak_1077|ENSMUST00000093299.12|Spred2|ENSMUSG00000045671.17|protein_coding_Intron_3
AATGTTCAGTTAGTAATAATACCACCAGAGGAGAGCTGCAGGGACTAAACACTTTGCAAGACACAGGGAATGGGCTTGGTGACTAATGGTGCAGGGGACAGAGAAGCAGGAGGCGAATATAACCACAGGAGTTCTGAGCCAGGGAGAATGAGCAGACAAGGGCTGGTGTT
>m6AIP_abcam_peak_1079|ENSMUST00000000137.7|Actr2|ENSMUSG00000020152.7|protein_coding_Intron_8
tacagaagattgtgagccaccatgtggttactgggaattgaactcaggacctctggaagagcagtcagtgctcttaaccactgagccatctctccagccTGGACTGGTATGCAGTGTGCAAGTGTTTGGGAAGAGCCTGCTTTTGCTGTGGAGAGAAGGGAGAGGAAATGTCCTGGCTTGCTTGTTTtctctctccctctc
>m6AIP_abcam_peak_1080|ENSMUST00000000137.7|Actr2|ENSMUSG00000020152.7|protein_coding_Intron_8
gatgactgtgagcatccacttctgtatttgctaggcactggcatagcctcatatgagacagctgtaacagggtcctgacagcaaaatcttgctggcatatgcaatagtgtcttcctttggtggttgtatatgggatggatccccgggtggggcagtctctggatggtccttccttccgtctcagctccgaactttgtctctgtaactccctccTCTCTCTCTTTTCTTAATGGAGGTGCTGGGTGGCAGT
>m6AIP_abcam_peak_1081|ENSMUST00000000137.7|Actr2|ENSMUSG00000020152.7|protein_coding_Intron_7
atctctgagcctgtgactcagcagcACTGGCCTCTTGTGGGAGCCTGCATTTATGCACACAGCATTGCCGTGCAGATGCACAACACATCTAGACATGGTTTAAAACAATAAGAACAAAAT
>m6AIP_abcam_peak_1082|ENSMUST00000000137.7|Actr2|ENSMUSG00000020152.7|protein_coding_Intron_3
tgaattacatacatccccagtccTGTTTCTTTTATTACTTGTTTTTAATTGCCAGGGGTTGGGGAGGGGGAGCTAGAGCCAGTTTTGACCTTGCTTGGGGGAAATAAGCAGATG
>m6AIP_SySy_peak_860|ENSMUST00000050611.13|Cep68|ENSMUSG00000044066.14|protein_coding_Intron_3
ATTATCCTGGCAGAGGAAAACCTGGAGTCTTGGGATAGAGGTGGAGACAAATGACCATCTGAAAGAAAACTCTAGAAAATTTGTATGCCAAAATGCTGGTAATTTTAGCCTTCGGACAAGTTA
>m6AIP_SySy_peak_866a|ENSMUST00000101477.1|Peli1|ENSMUSG00000020134.13|protein_coding_Intron_3
CAGAGGGTAGTCTCTCCCTCGGACCCCTGGGGGGGGGGTGGCGGGAGGGGGCACTACCTCCTACCTTCCTCTCTGAGCAACAAAAATTACAGATAATTTTCTAACTATTGACATCAGTAGTA
>m6AIP_SySy_peak_866b|ENSMUST00000101477.1|Peli1|ENSMUSG00000020134.13|protein_coding_Intron_3
attaggtggctcataactgcctgggactccagttctagggaatctgatatctcttctggcctccaagagcactaggctcacccatggtgcacatatatgcatacaggcactcatacgtacacatgaaataaaaagaaa
>m6AIP_SySy_peak_867|ENSMUST00000101477.1|Peli1|ENSMUSG00000020134.13|protein_coding_Intron_3
ATCAGTAGTAGGGATTTGGTTTTCAGCACACGTCTGGGCAGAGCTACTAtgtactggctagttttgtgtcaacttgacacagctggagttatcacagaaaaaggagcttcagttgaggaaatacctccatgagatccaactgtaaggcattttctcaattagtgatcaagggggaaaggccctgcttgaattccagtcctgacttccttggtgataaacagcagtatggaagtataagccgaataaaccc
>m6AIP_SySy_peak_868|ENSMUST00000101477.1|Peli1|ENSMUSG00000020134.13|protein_coding_Intron_3
AGTAAATATTTTCCACATCTTTATCAACAAGCAATAAAGATGAAAAAATCAAGGTTATCTGTTTGGTCATAGGTTTGAAAATTAACTTCAAAAAGTATCTTGTATTTATTTACCTCTAATCTTTGTAGTTGGCTCT
>m6AIP_abcam_peak_1089|ENSMUST00000006221.13|Vps54|ENSMUSG00000020128.15|protein_coding_Intron_4
CTAAGAAGGGTCTACATGAGCAAGAAGTGTAGACTGTTGGTGagggtgaacttgaagtaaggtactgattgcctgaagagttctgagtggataaggcagtagaggcatttgcacaaagctgaacaccggtgtt
>m6AIP_abcam_peak_1091|ENSMUST00000006221.13|Vps54|ENSMUSG00000020128.15|protein_coding_Intron_20
ATCCTTTTTCCTCCAAAGAAATGTAAGAAGAATGTTAAGAGTAAGAGAAGCTCTCTGGGGTGGTGGCCAGTTTTACGAGTTGTGAATTGACGCTGTATAAG
>m6AIP_abcam_peak_1099|ENSMUST00000062844.10|B3gnt2|ENSMUSG00000051650.11|protein_coding_Intron_1
cttggtctccctgaacctcagttttatcaatgtgagatgataggaaaattaaagtgaatgatACCTgggctgctgagattctcagtgagtttgggggtaccta
>m6AIP_abcam_peak_1099|ENSMUST00000160826.1|Gm28048|ENSMUSG00000098650.1|protein_coding_Intron_2
tacatatttattttctcacagttttgatatctagaaaataccagcttttcaattatggaaaggcttttcctggtttggaggttcctcactTGGGAGGAGGGGT
>m6AIP_abcam_peak_1100|ENSMUST00000160826.1|Gm28048|ENSMUSG00000098650.1|protein_coding_Intron_2
tcttgcccttaggtcacctctccctttattccatttagcatcaggctcttttttgtttttaactttttaatctccgtgaacacagaaattgtattctcgat
>m6AIP_abcam_peak_1100|ENSMUST00000057843.11|Commd1|ENSMUSG00000051355.18|protein_coding_Intron_3
CTGGTAGAGCTTTGCATTATAAGTTGATAATGTTTAGCACTGTATTTAAATCCTGCTTTATATATGTTACTTTATTGTCGTAACAACAGTGTTGTAAGGTA
>m6AIP_abcam_peak_1107|ENSMUST00000137823.7|Usp34|ENSMUSG00000056342.16|protein_coding_Intron_41
TGCACTAATGTCTTCACGTAGTAGAGTCAGTTGGTGATGGTCATTCTGACTATAATGGCTTTACCCTGCCTCTTACTTTTTTTAAtatttatttatttatttattttatatatgtgagtacactgtagctatcctcagac
>m6AIP_abcam_peak_1110|ENSMUST00000043356.12|0610010F05Rik|ENSMUSG00000042208.15|protein_coding_Intron_12
ctccatagcctcagtaatagtgtcaggccttggggcctccccttgagctggatcccactttgggcctgttgctggaccttctttttctcaggctcctctccatttccatccctgtcattctttcagacaggaacattatgggtcagagacgtgactgtgggatgggaagcccatccctcatttgatgtcctgtcttcctgctggaggtgggctgggggcagcggggggggggggggactgatctggtatt
>m6AIP_abcam_peak_1111|ENSMUST00000043356.12|0610010F05Rik|ENSMUSG00000042208.15|protein_coding_Intron_6
ATGCTAGATTTGGACATAAGCAGAGTTGTTTTTGTTTGTTTGTCTTGTTTTGTTAAGGTCtgtttttaagagatttaggttgctgtgtggaaaacatgaggtaaaggcaggagaagcaaggagatgtgtcaagaggcaaaggtagcagcttgg
>m6AIP_abcam_peak_1113|ENSMUST00000020513.9|Papolg|ENSMUSG00000020273.13|protein_coding_Intron_3
agagcgctgtgacaggagtggagtgagggtcagagcaagtgtcacactccacctaggaaataaccagtgaatccagcagcaccccctttgaggacacgcctctgtgacctaagatcctccacatcctagtcccagccacctagcctcttacagtccatactg
>m6AIP_abcam_peak_1123|ENSMUST00000102843.9|Rtn4|ENSMUSG00000020458.16|protein_coding_Intron_3
AATTTATGAAAAGCTCTGtttatgtatttttaagtgtgggagtgctctgtctgcatgtatacctacatgccagaagagggcatcagatccctttatagatggccttaagccaccatg
>m6AIP_SySy_peak_900|ENSMUST00000006629.13|Sptbn1|ENSMUSG00000020315.18|protein_coding_Intron_2
GTACATGATTAAAAAGGAtatatactgaatatctgtatcttgcttcctattcttaggtgaaaccctagttcccaatatgatagtgttgataggtggaattgaggggtaattaaactgaggg
>m6AIP_abcam_peak_1129|ENSMUST00000006629.13|Sptbn1|ENSMUSG00000020315.18|protein_coding_Intron_1
CTGGGTAGATGGAAAAAAAATGGTCATGAAGTGAGGCAATGAGAACACTGTTTCTCTGAGGACTGTTCTGTTACGGAAGAGCAGAGAAAGCTGAAGAACGAGTAAGCTGAGGTAAGGCAAAAAGCCTCCTACTCAAAAGATGGAGGAGGTCATTGGAAGCTTTTAGTTTAGTTCTCTATGTCTTTCGAGACCTGTTCAAgggctggaaagggggctcagtggttaagtaactgggcctcttccagagggt
>m6AIP_abcam_peak_1130|ENSMUST00000041231.13|Psme4|ENSMUSG00000040850.17|protein_coding_Intron_1
AATACAGGGAACGCAGATGTGGAGGGTCTTGGGCACCCGAGTCCTGGCAGGGTCTGAAGCCGTCACCAAAAGTGGGGGATATTTTGAATTCCTCTTTTATCTCTAGTATACATAAGTGATGATTTATTCttttagtttttcaacata
>m6AIP_abcam_peak_1131|ENSMUST00000041231.13|Psme4|ENSMUSG00000040850.17|protein_coding_Intron_1
GATTCGTTTCAAATGGACAGTCAGCGCATTCTCGGATTGAGTAGACGTTGAGAATGTTGTCTTAGAATTCTAGGAAAAGTGTATGTTCCTGTTGTGACATTTCCTCGGTCACGACTTCGCTTATTCTAAGGCAAATAGTGAAGAGCGCTGTTAGGTTGATCCCGGGCTTTGTTGGCCAGACTG
>m6AIP_SySy_peak_903a|ENSMUST00000020546.2|Stc2|ENSMUSG00000020303.2|protein_coding_Intron_1
CCAAGCCGGCCAGCCTGGCATGTACTGTCTCCGTTTTCTCCAAAGATGCCGGACAGCCCAGAACTTTGCTGGCCAGTTAGGAACTTTTCCTTTGGGGGAGGGGGTTCGCAAAGCGTACCTCTGCTGCTGCAGCCATGCTCCTAGCCAAGTCAGCACGGGAAGAACTGTTGACACGATCCGAATCGTGCGCGGCCCTGCTCACCAGCAAGCTGCAGTGCAAAAG
>m6AIP_SySy_peak_903b|ENSMUST00000020546.2|Stc2|ENSMUSG00000020303.2|protein_coding_Intron_1
AGCTGGGCTCGCCCTGCACCCAGAACTTCGTTTCCAAGCCGGCCAGCCTGGCATGTACTGTCTCCGTTTTCTCCAAAGATGCCGGACAGCCCAGAACTTTGCTGGCCAGTTAGGAACTTTTCCTTTGGGGGAGGGGGTTCGCAAAGCGTACCTCTGCTGCTGCAGCCATGCTCCTAGCCAAGTCAGCACGGGAAGAACTGTTGACA
>m6AIP_abcam_peak_1135|ENSMUST00000076383.7|Fbxw11|ENSMUSG00000020271.17|protein_coding_Intron_4
tggtctacaaagtgagttccaggacagcctgggctatacagagaaaccctgtctttaaaaaaaaaaaAAAAAGAGCTGGGGAGCTATTTGTAGGATGCAGCTGTTTACACTGGATTTTACTCTTCAGTTCATCTTGATTAAAAAGTTAAAGTCGTCTGAAAGGA
>m6AIP_abcam_peak_1136|ENSMUST00000102815.9|Ranbp17|ENSMUSG00000040594.19|protein_coding_Intron_24
gggaggaaagaataatttatttggcttacacttccacatctatgtttatcagcaaaagaaagtcaggaaagcaactcacacagggcaggaaacccggaggcaggagctgatgcagaggccatggagggatgctgcttactggattgcttcccctggcttgctcag
>m6AIP_abcam_peak_1137|ENSMUST00000102815.9|Ranbp17|ENSMUSG00000040594.19|protein_coding_Intron_22
GCATCTTCCTTCCCTCCACTGCCACTATCCCCCCAACGGCATAGAGAACTAGTAGGATGTGCACAGACAGCTCACTTGAGCTGATTGTGTATGAAGGGCCAGAGAGCAGGCAAATGGTAGAATATTGGCTTTACCATGAATTATGTAATGGAAGGGATTAGAG
>m6AIP_abcam_peak_1138|ENSMUST00000102815.9|Ranbp17|ENSMUSG00000040594.19|protein_coding_Intron_18
CATTCAAACAGATTATCTCCCTAAACACAGAAGGCACTGTTTTTGGAGCTGATACTATAATGCTAGTACCACCACTGCTATATATACTAATACTGTAATACTAGTACCACCATAATTCTGGAATAATGCTAT
>m6AIP_abcam_peak_1139|ENSMUST00000102815.9|Ranbp17|ENSMUSG00000040594.19|protein_coding_Intron_14
TCCCTCTTTGTTGGTGTACTGAAGGGAAAAGTTGACAATTAGATGGATTCATTGATCTGAATTGGAAAGACTTCAATAATTGATTGGATGTGGAAATATAATTCATCCACTTGTCAGTGTGTTGAAAATTTATGGCAGACATGAGAAATAAAAATCTACAATGACTCAAACCGTTTCAGAATTGAGCACTCAGGTGATGCAGGCAAGCCTTCAGTTAATGGCATGGCCTGCCATTCTGTTTTCTTCCTAC
>m6AIP_abcam_peak_1140|ENSMUST00000102815.9|Ranbp17|ENSMUSG00000040594.19|protein_coding_Intron_14
TATACTCTCTAATACGTGCAGTACATCTTCATTAGGAAGGCAGATAGCAATCAGTTTCAGGTTTCCAGATGAGCCTGTGGCCAGGCCATAATTAACCTTTTGAACTTGAAATTGTAACAGAA
>m6AIP_SySy_peak_909|ENSMUST00000102815.9|Ranbp17|ENSMUSG00000040594.19|protein_coding_Intron_14
CCACATTCCGTGGACACACACACACAGTGATAAGTTAAAAATCTGTAAATCTTCCACACGATCCTAATTATTAATCATGATAATTATATCAATTCAAAAGAAAGAAAATGGAAACGCAGACTGCTACAGAATGC
>m6AIP_abcam_peak_1142|ENSMUST00000102815.9|Ranbp17|ENSMUSG00000040594.19|protein_coding_Intron_14
ATAATGGTTTACCCAGTTTGATTTGATTTGTGTAAAATAACTTTCTCTAATAAACAATTTGCTCAGAGGCAATAGAAGAAATGAATGGTTATCAAACCAAAC
>m6AIP_SySy_peak_910|ENSMUST00000102815.9|Ranbp17|ENSMUSG00000040594.19|protein_coding_Intron_14
TGACCAATATCCTTTGAAATTTTCTCAGTCTACTTCCAAATGTTTTTGCTAAGTAAAGCGCCTTTTCTCAACTTTGTATTTCAGTTGCACTGTGTATTCCAAAGGTAGATAATGTTGAATGTTTCTTGTAAACTTT
>m6AIP_abcam_peak_1144|ENSMUST00000102815.9|Ranbp17|ENSMUSG00000040594.19|protein_coding_Intron_12
AAAAGGTAAATTAAAAAAATCAGGGATCTACAAATAATAATAATTAGTTGTAGCACATCTAATGTAGAATGGACACCTTAAAGAATAGAAATATAATTATAGTTTATGTTTATTCTTAGTGTGTATTTCAAG
>m6AIP_abcam_peak_1145a|ENSMUST00000102815.9|Ranbp17|ENSMUSG00000040594.19|protein_coding_Intron_7
CATTTTTTAAATGTAAATATATGAATGGGACAGGACACAGCTGCTGTTTTATAAGCTTCCTAGTACTCCTTACCCCATATTTATTATTTTAGGGTAAATACAAACTAA
>m6AIP_abcam_peak_1145b|ENSMUST00000102815.9|Ranbp17|ENSMUSG00000040594.19|protein_coding_Intron_7
ggcagcagatctcattacagatggttgtgagccaccatgtgattgctggcaattgaactcctaacctctgagccatctccccagctccATGGTG
>m6AIP_SySy_peak_915|ENSMUST00000093191.2|Spdl1|ENSMUSG00000069910.2|protein_coding_Intron_2
agcttctagatttctccatgttgtggaggacaaccaataaccttggcaatagtctgtaatatggctagtgggggaaggcacctatgggactctattgtcc
>m6AIP_abcam_peak_1150a|ENSMUST00000018993.6|Wwc1|ENSMUSG00000018849.6|protein_coding_Intron_5
CTCCAGAAGCTTCGAGGCATAGTTTAAGGCTGTTCATTGCCCCGCATCAGGAGCTCTACATCAGATTCTTCCCACTGTCCTCAGATCCTCAACAAATCTGTTTGACCCCATTGTCACTGTGTAGCAGCATTGGAAATTCTTTTCCTTTGGTGAGCTGA
>m6AIP_abcam_peak_1150b|ENSMUST00000018993.6|Wwc1|ENSMUSG00000018849.6|protein_coding_Intron_5
CAGTTCTAGCCCAAGTGTTCTCAGAGCTGCTCTCTGCAGCCACATTCCAGAGCTTAGGTTGCTAAGGGCCTGAGAAATCAGGTAAAGCTCTTTGCAGCCCGGCACACAGACTGCTCTGTCTATCCTTCTGGGAATGCAAAGCCATTCTTG
>m6AIP_abcam_peak_1151|ENSMUST00000018993.6|Wwc1|ENSMUSG00000018849.6|protein_coding_Intron_1
TCCCTGGAGGCCAAGGTCAGCTGGGTCTGTCCAGATCAGCTCATTGTTATTCTAGACAGTTGGAGTTCTTAAATGAGTAAGGTCACTGCCCCTCTGGGCC
>m6AIP_abcam_peak_1156|ENSMUST00000019333.9|Rnf145|ENSMUSG00000019189.13|protein_coding_Intron_2
ACCTGTTGGTTATGTGAACACATAAGCAGACTCTTCTTTTGATTTTGGCTGACCATTTGGAATAAAGTGGGGTtttttgtttgtttgcttgtttttgtttttgttttttttttCATACCCAGGAGGATTTTTGGAAATGACTTGTGGGTATTGTATCTCAAAAATGCTGTCAGTATTCAAAACAAGAGTGAATGCTTTGTGCCAGATCCCTTTATGGCTCCG
>m6AIP_abcam_peak_1158|ENSMUST00000109261.10|Clint1|ENSMUSG00000006169.20|protein_coding_Intron_1
ttaggccactaacatcatgatggaaatacacagcatgcaggcatggagcgagagaagtggctgagagttttacatcttgatccataggcagcagggaaagagactgggtctggcttgagcttttgaaacctcagagtcctcacccagtgacacacttcctccaacaagaccatacttcttagtccttcacaagtagtgccactccctggtgactagatattcatatgtatgagcctctgggagccattct
>m6AIP_SySy_peak_925|ENSMUST00000109261.10|Clint1|ENSMUSG00000006169.20|protein_coding_Intron_1
GTGCTACACAGGGTTCTTTGTTGTTTGTTACGGTTGTTTCTGGCTTAATGAAGCTTTAAAAAGTTTTTTTTTTTTTTAATCTAGAGTTCTTTATGATATCAACTTCATTTTTTGATCATTTTTGAAAGCAGCAGTTTTA
>m6AIP_abcam_peak_1167a|ENSMUST00000145353.7|Cnot6|ENSMUSG00000020362.13|protein_coding_Intron_1
agaacttttatattttaagtcaaagaaaactacatctctttgctgtctaaattgggaaagtcattctgtctaggatgtgagtcagttatttacacaatcactgtgatacagtgacagtatattctaaacagctactaagt
>m6AIP_abcam_peak_1167b|ENSMUST00000145353.7|Cnot6|ENSMUSG00000020362.13|protein_coding_Intron_1
aggagttaaagacaattaggagccatcatgtgtgtgctgggaatgctgggaattgaaccatggtcctccagaacatacagggcctttagagctgcctttaga
>m6AIP_abcam_peak_1173|ENSMUST00000059458.4|Maml1|ENSMUSG00000050567.16|protein_coding_Intron_1
ttactcactgagccatctcaccagccccACCATAATTCATTTAAGTGAAAAATAAAAATTGTACATTCTGCATGCTTAATATAAACCAGATACTTTAGAAGGTGAAATG
>m6AIP_abcam_peak_1176|ENSMUST00000077817.7|Hnrnph1|ENSMUSG00000007850.16|protein_coding_Intron_5
GTCTTTTGAGTGAATTTTCTGGTCATTGCCTATACAAATAAATGTAAG
>m6AIP_abcam_peak_1181|ENSMUST00000001081.9|Rmnd5b|ENSMUSG00000001054.9|protein_coding_Intron_1
TAGACTGGGGTGCAGCTCAGTCGGGGTGGGGGTTCCTGGGGGAGGGCATGCTTGGTGTTGAGGCCAGCATGAACCCATTTCAAAACAACAAAATAGCATCATcaagatgtctcagtgagtacagatatttgttacatagtcctggtgacctgagttcaatccctggaacccacat
>m6AIP_abcam_peak_1188|ENSMUST00000020630.7|Hspa4|ENSMUSG00000020361.13|protein_coding_Intron_14
tgtaaatatctgatatgcagggtgtctgatctgactcctgtaaaagggtTTGATAGTGCTT
>m6AIP_abcam_peak_1189|ENSMUST00000020630.7|Hspa4|ENSMUSG00000020361.13|protein_coding_Intron_1
TAATAGTATAATACCAGAAGATTTGCCATTAGTCTATTTTTGTATTTCTCTCTCTCCTTGAagacagacttgcgttgtccaggcaagagtggactcaaattcatgatcctcctgcctcagtttcctgagcattg
>m6AIP_abcam_peak_1191|ENSMUST00000060945.11|Aff4|ENSMUSG00000049470.13|protein_coding_Intron_1
CTCTACCAAATTATGTTCTGTAAGAAATCTCACATCTAGTCTGAAGAAAATAAAAAGAAACAACTTGAACACAATTTGAAATCTCTCTCTCTCCATGCATTATTGTTGAGAAATGTtgtgtgtatg
>m6AIP_abcam_peak_1198|ENSMUST00000101206.9|Rapgef6|ENSMUSG00000037533.20|protein_coding_Intron_3
TCACTATGTTTTTATGATTGACTTCTTAAACTGATTTTTCTTTCCTACTTTCATTCATTTTtgtctctcatctttataccattttcctcccttattttctctattatgttattttctactgactttcttgtttatgaattcttttctcctctttctagtcctaaataaaact
>m6AIP_abcam_peak_1199|ENSMUST00000101206.9|Rapgef6|ENSMUSG00000037533.20|protein_coding_Intron_6
tcgttctctgttgagggacatctgggttgtttccagtttctggctattataaatatggctgctatgaacatagtggaacatgtgtccttactatatgttggagcatcttctgggtatatgctc
>m6AIP_abcam_peak_1201|ENSMUST00000064104.12|Cdc42se2|ENSMUSG00000052298.12|protein_coding_Intron_1
aattgccactccctatggacctgtgggggccatttttatccaaactaccacaGGAGTGTTAGTATTTTATTAGTCCATTAATTGTCATACATTATACATAAAATAATTCCACATTACATCTGTCAGAACTTTGTTTTCTTGTTTTTTGAATGATGAAGTTTCGGGCATTTGCCACCAGGCCAGGTTTAATTCTTCATACTGACCTTAC
>m6AIP_abcam_peak_1202|ENSMUST00000102731.7|Tnip1|ENSMUSG00000020400.17|protein_coding_Intron_2
GGGGTCATTGCCCTGTCCAGTCTCCTATGAACCCTTGCTTGTTAGTCCCTGCATGCCAGTGTGCCACCTGGCCTTGGCTGGGTGTCTCTGGGAGACAGTAGCAGAGATC
>m6AIP_abcam_peak_1203|ENSMUST00000108883.9|Anxa6|ENSMUSG00000018340.13|protein_coding_Intron_2
AGGCCCTGGGGCCAGCAGGAGGACAACCTTTGGGTTAAGAGGTTTTGAGAAATGAGAAGGGTCTGCAACAGACCTGCTGGATCAGAAGGTCAGATTTGAGAAGGAATCCA
>m6AIP_abcam_peak_1204a|ENSMUST00000039305.5|Slc36a2|ENSMUSG00000020264.5|protein_coding_Intron_5
taccttgacaaaaagaagcttaagaaagaatgagtgtattttagcttacaactccaggtcacagtccattgttatggggaagtcaaggtagcaagaactcaaggcagtcataccacattcacagtgaagaatagaga
>m6AIP_abcam_peak_1204b|ENSMUST00000039305.5|Slc36a2|ENSMUSG00000020264.5|protein_coding_Intron_5
aatgagtgtattttagcttacaactccaggtcacagtccattgttatggggaagtcaaggtagcaagaactcaaggcagtcataccacattcacagtgaagaatagagagaacgaatgccgcatgattactacttagctcactt
>m6AIP_SySy_peak_967|ENSMUST00000018727.3|G3bp1|ENSMUSG00000018583.5|protein_coding_Intron_2
GTATTGAAAGTTAGTTAAGGTTGTGGTGTCAGGCTCTGCATCAGCATAAGTCTAAACTGGAGCTGGAAGGCCCTGCACACAGGCCTGTCTCACTGATGCGGTTATAGCCTAAGACTTCTGCCATTTCCATGTCCATCAAGGGTGCAGTTGTAGAGGGTCCTGGAGGAGA
>m6AIP_abcam_peak_1211|ENSMUST00000153510.8|Zfp692|ENSMUSG00000037243.17|protein_coding_Intron_6
GGATGGTCTTGTTGCACGGTGGGCAGGGCAGATGCTGGGGAAAGTAACGTTAGCCTTTGAATTGGAGTTGTGGGAAGGGATGAAGTAAGGCTCTGGGGGAGGCTGAGAGCAAGAGTGGGCTATGGGAGTTGGGAGTTTTCTACATAGGGGTTAGAGATGGCTGATGCCCAGGGGGATAATGCCCTCCTCCTGCTTCCC
>m6AIP_abcam_peak_1212|ENSMUST00000153510.8|Zfp692|ENSMUSG00000037243.17|protein_coding_Intron_9
caaagcAGCACATACAGCCACTGTAGAGGGAAAGGCCCGTGCTTCACAGTTAGTAAGGCCTTCTGACCTCAAGTATAGGGAGGGCCAGGGGGATGGTACAGTGTAGGTG
>m6AIP_abcam_peak_1224|ENSMUST00000064190.12|Rai1|ENSMUSG00000062115.15|protein_coding_Intron_2
GTCCAGAAAGGGGGAGGAGGGATAAGCTCCAAGGGGGAACTTCTGGGTCAGAGCCTTGGCACTCAAAGCTGTCAGATCTTCACTTTGGGTTAGTGGAGAGGTGTGGGGCTGGGTGGGCGTTGGGAACCCCAGCTTTGATAGATAGCTAGTTGAGCTGCCCCAAGGGAATGGAGTCCAGATACCATAGGCTGGCTGTTAAAGCTGAGGAAGACAC
>m6AIP_abcam_peak_1228|ENSMUST00000020846.7|Srebf1|ENSMUSG00000020538.15|protein_coding_Intron_1
ATATTTGCATTTACCTTGGCTTGCAAGCATCTGGCTACTTTGGATTGAGGTCAGGGAGGTCTCTTTGAGTGCACTAGAGCTAAGGAGCAGCCCCCTCACCGGAAAGGAAAGATACTTTTTAGGCGGAGGGGGAGGCAAAGGCCCTTTAGGCGGGACCTGAGTTTGAGGAATT
>m6AIP_SySy_peak_998|ENSMUST00000044250.3|Alkbh5|ENSMUSG00000042650.3|protein_coding_Intron_1
CTCCAGAGTTAGTGTAGGAGGCCCAGCCACATTCTGAAAAGTGCTGCCCCAGGCTTTGAGTACAGCTCTCACTTGCTTTGGGTACTTAtttatttatcttgagacagtcttgccctatagcgtaggctggcctccaactcaacactaatactgtctctacttctagtgtgcaaggattgcagggatgagccatcatggctagcCTTTGCGATTTGTAGGTATGTTTTCAC
>m6AIP_abcam_peak_1239|ENSMUST00000019076.9|Map2k3|ENSMUSG00000018932.9|protein_coding_Intron_1
atcccagcacttgggaggcagcagagtcaggcggatttctgagtttgaggtcagcctggtctacagagtgagttctaggacagccagagctacacggagaaaccctgtcttgaaaagcca
>m6AIP_abcam_peak_1240|ENSMUST00000019076.9|Map2k3|ENSMUSG00000018932.9|protein_coding_Intron_11
GTACCCCAGGCCTTGTGGAAAGGTGCACGGGGCTGTGACAGTGGGGCACAGGAGTCACtgtggcatcagggaaggcttcctagaggagatgccatttgagctgagcctggaaggatgggtatgggctctttgctaatgaaggaag
>m6AIP_abcam_peak_1245|ENSMUST00000079080.12|Mapk7|ENSMUSG00000001034.17|protein_coding_Intron_2
AGAGAGATGCTCTTTGGTGTCCAAAAGAGATATGTTCTAGAGCCAGAGATTGGCACGATGGAGTGGTGGAAGAATGGGGAGGATCTGGGATGGACTGACTATGTGAGGAGGGAGGGA
>m6AIP_abcam_peak_1247|ENSMUST00000179936.7|Epn2|ENSMUSG00000001036.17|protein_coding_Intron_5
GTGTCCAGAGAAACGGCTAACTCCGAGTGAAGTTCCTATGTAGACTTACTGTCCAGGGACTTCTGAGGGAGCTGTGTGCTTCCAGCTTCCTTGAGGTACCAGCATACAGGGCAATGAGCAGGACAGGCCTGGGTTGAGGGTGGTGGGTAGGTGGGGTGGGCCTGGTCCCTGCCAGGGCAATATATCCTGTGGCAG
>m6AIP_abcam_peak_1249|ENSMUST00000179936.7|Epn2|ENSMUSG00000001036.17|protein_coding_Intron_1
TGAATTGCAAAGTACTGTTCCACATGGGTTGATTTGAGTAATTTTGTTCAGTATTTGGATTTTTCCCTGAGCCCTGAGATAGAAGGATGGGGGCTGTGTTGGTCTCCTTTCGCTGCGGGGTGTATGGTGCCAAACATCTGAGTTAC
>m6AIP_abcam_peak_1250|ENSMUST00000179936.7|Epn2|ENSMUSG00000001036.17|protein_coding_Intron_1
aatggggctcttcccagaccaatcagggatttttagaagtacccagacaattctaattgcggGTATGGAGAGCTGAGCCTTGTGCTTAGGGTAGCCTTTAGGAACACCAGGCCCTGGAAGATGCAAGGGAATGTGGGAGCTA
>m6AIP_abcam_peak_1252|ENSMUST00000102650.9|Akap10|ENSMUSG00000047804.15|protein_coding_Intron_2
AATGACTCTTTGAAATGACTCTTTTCAAGTTCATAGATCTAGGACAGAATAGTTTACCTTTTCAGTATGTTTGCCTCTACCGTTAAAATGGAGGAAATACCAGTCTTGAAGAATTGTTCAGAAAGACCTAAACATAAGTAAAAATCCGTAGACAAAGCAGTAGATTGCCTGGTTTGTCATGGGTGTTCTAGGTAGAGAT
>m6AIP_abcam_peak_1255a|ENSMUST00000050646.12|Ttc19|ENSMUSG00000042298.18|protein_coding_Intron_6
cctgtggagttcctatcctctttggggcctgtaatccttccttctgttctttcataagagtccccaagctctaaccactgtttggctgtgggtgtctctattctgatgagtcggctactgtgtgg
>m6AIP_abcam_peak_1255b|ENSMUST00000050646.12|Ttc19|ENSMUSG00000042298.18|protein_coding_Intron_6
TTCGCTGTGATGGATACGGTCTGTTGggaagccaaggtagagagtaaggcaggaactgaagcagaagccacggaggaatgatgactgctggcttgctcttcttagcttgctcagtttgttttcttatacacccaggactgtttgcccagggtcacaccatccacagaaggctaggcccttccacttcatcatacac
>m6AIP_abcam_peak_1257|ENSMUST00000018645.12|Ncor1|ENSMUSG00000018501.17|protein_coding_Intron_35
aggcaggaggattgtacatttgccatcatcttggtatttataccaagatcctgtctcataaTTAAAAAAGAGGAGGAATTATGTACATGTGATGTGATCACAATCAGGGA
>m6AIP_abcam_peak_1258|ENSMUST00000018645.12|Ncor1|ENSMUSG00000018501.17|protein_coding_Intron_31
CCTCCAGTGCTATCACTCCCAGCTTACCTTTTATGATCTTAACATGATGTGGTTTAAGAATTGCTGCTGTGTTCCAtgtttcgttttttttttttgttttgttttgttttg
>m6AIP_abcam_peak_1261|ENSMUST00000018645.12|Ncor1|ENSMUSG00000018501.17|protein_coding_Intron_6
ACTAAGACTAGCCAAACTTCATGTCTCAGCATGAGGCCTAGCTTCCTACTTTTACAGTTTTATTCATGTGTGAGGAATATTCTTAACTCACTCTTAGTAACTGTCAGAATGTTCTCTTTCAGATACTTTCTTGGTATACCTTACTACTAGTTTGTAGTTGTTCTTCTGTTGTTCTCTAATGATAGCAGGTGCTCCTAGAGCAGT
>m6AIP_abcam_peak_1262|ENSMUST00000093002.11|Arhgap44|ENSMUSG00000033389.16|protein_coding_Intron_10
CAAATACGATCAGCTTTTCCTCAACCTAGAAAAGACTAGGTCCCCTATATCCCAGGGGAGCCTGCCATTCCTCTCCCTAGCCCATTGGTTGTGTTTCTTTATGAAGCACAACTCCAAAGAAAAAACTCTCAACATTCCTACCATGTGCCAACCACGACTCACCCTC
>m6AIP_abcam_peak_1263|ENSMUST00000093002.11|Arhgap44|ENSMUSG00000033389.16|protein_coding_Intron_4
GTTGATCTTGTTCCTTTCCAGAATCTACTAGCACTAGAATACAGATACTTTTGTTTTCCTTAGCCATATAAACTCACAACAGTAGCTAGAGAAAAGAAAAAGGTGTCGTGGTTTTGTGATTTTTTTT
>m6AIP_SySy_peak_1033|ENSMUST00000093002.11|Arhgap44|ENSMUSG00000033389.16|protein_coding_Intron_1
GCTACAGGCACAGCCAGGATTTTCTAAACAGGAGTCCAGTAGCTTGGGAAGTAGTAGGAGGGATTTGCATGAAGTTTGAAAGCTACACTACAAAGGAAATATTGAACAGATTGAAGAGATaactttaaaatgtcagacacccaaagactgactaatccatcaagtcaatggacaaacgaactgaatagacacttttcaaaaaaatgtgcaaaaactgatcaatatatgaaaagtacaatcaagattctcg
>m6AIP_abcam_peak_1264|ENSMUST00000093002.11|Arhgap44|ENSMUSG00000033389.16|protein_coding_Intron_1
GCCAAAGTAAAAGAGCATAAAATAGTAAAAATGAATCATTGAGAAATATATTCAAGAGCTTTTATATGATACTACCTGACATAGTGAGAAAGTATTTAAAAGGCATTATATATCTGTGTGCATTGTCTAACAATCAGTTTACTTAAAAAAGATTATCAGTGTTTCTAGGAAAGAAATTATTTTATCAGTAAGTGTATTTTAAAAATTTCAAAA
>m6AIP_abcam_peak_1268|ENSMUST00000116363.1|Adprm|ENSMUSG00000020910.16|protein_coding_Intron_2
tttattttattttatttatttattttaacaaaatcttaatcattggatttttaccaatgaagactggagtcagatgctggggtgaaagcctgctagctcagagaggcagagaaagatttattttgtgtgcacacgtgtgccgatatgtgtgttgaccttccagctgaccttcttcctcagccagttgtcccagcaggaatgccccactctctagcctccttgaaact
>m6AIP_abcam_peak_1270|ENSMUST00000021285.13|Stx8|ENSMUSG00000020903.13|protein_coding_Intron_6
gctgtgtagtattctattttaaagacagagacacttgagtttggtgggtattttggtcatttttagtttgcggttctaataaatagaggtgctgtgtatatttttgtacaggtctttttgtggGGGGAAAATCC
>m6AIP_abcam_peak_1271|ENSMUST00000151817.1|Gm12305|ENSMUSG00000084993.1|lncRNA_Intron_1
tccccccctttcttcccaccatggcattcccctgcactggggcattgaacaccctcaggcccaagggcctctcctcccactgatgtcgaacaaggccatcctcagccatata
>m6AIP_abcam_peak_1271|ENSMUST00000108674.8|Ntn1|ENSMUSG00000020902.12|protein_coding_Intron_4
TGAAGCAGCTAGAGGTCAGTTGACCCACAGGTCCTCAGAACCCTCCCTACCTCTCTGCATATCTGTATATACAGCCCAGTCTTGCTCAAAGCCCAGAACGATGTGCCCCtgt
>m6AIP_abcam_peak_1272|ENSMUST00000108674.8|Ntn1|ENSMUSG00000020902.12|protein_coding_Intron_3
GTATATACAGTGGGCTCTCTACggtggctcaggaggtaaagaaagccttaccactaagcctgacaacctgcgcttgatccccaccatccacatgatggaagtagagaactgactcccacaaattgttctctaacctgtgcattatggcatgtgcacagtgatacacacCAGATAAACACAAT
>m6AIP_abcam_peak_1273|ENSMUST00000108674.8|Ntn1|ENSMUSG00000020902.12|protein_coding_Intron_3
AGACAGCTCAGGAAGTTGTGACACTTGCAACAGAATGCCAGTTTCTCTATCCATGTTGTAAGCAGCCATCGGAGTTTAAGAAGGATAACGAGGAATATCCAACAAAG
>m6AIP_abcam_peak_1274a|ENSMUST00000108674.8|Ntn1|ENSMUSG00000020902.12|protein_coding_Intron_3
ttaatggcagggaggtaggaggtaactgggtcacaggcagctgtgttccatgatgttatcctcccaaaagc
>m6AIP_abcam_peak_1274b|ENSMUST00000108674.8|Ntn1|ENSMUSG00000020902.12|protein_coding_Intron_3
agctgctagctacatccgtttaatggcaggtcaccagggcctctgctTCCTGCTCTGAATATCATGCCGCCCC
>m6AIP_abcam_peak_1275|ENSMUST00000108674.8|Ntn1|ENSMUSG00000020902.12|protein_coding_Intron_3
TTTCACTTTTTTATCTTTGCTAATTTATTACTTAGGCTATTTGTGGTCCTCCTAATTTTTGTTTAACTCTCAGCTCAATTATTTTCTTTGTGTATATCAATAAACCAT
>m6AIP_abcam_peak_1276|ENSMUST00000108674.8|Ntn1|ENSMUSG00000020902.12|protein_coding_Intron_3
atcccaggctgctactttTCCTATTTTTTTCAAATCTTACTATGGTTGGTGATTGAGTGATTGTGTTtgtgcttatgagtgtgcacacatgcatgccccagtgtgcttgtggaggtcagaggatagcatgggagtcctggttttgtcctttgaccgtgtagatcttggggatcagaacttgtgtcgtcagcttggcagcaagtgcctttccacgtgcatcttgccagcc
>m6AIP_abcam_peak_1278|ENSMUST00000092984.5|Myh10|ENSMUSG00000020900.15|protein_coding_Intron_24
ATGGACGTTCTGGGCATTGGCTCCAAACACTGAG
>m6AIP_abcam_peak_1279|ENSMUST00000092984.5|Myh10|ENSMUSG00000020900.15|protein_coding_Intron_30
GTCCTCTTTATAACTTCACCACCTTACAGACAGAGCGTGGCTTCATGGGATG
>m6AIP_abcam_peak_1281|ENSMUST00000092973.5|Cntrob|ENSMUSG00000032782.19|protein_coding_Intron_8
AGATGGAGAAGCAACATGAGTGGGAAGAGGGAAGATGGAGTGTGACGTGGATCAGTAGCCGGGGCTTAGGAGATGAGGCGTGCATCAGTGCGGGATT
>m6AIP_abcam_peak_1284|ENSMUST00000094077.4|Kdm6b|ENSMUSG00000018476.7|protein_coding_Intron_1
GCCTGCAGGATCTGTCGGGTCCAAGCACATTTCACGTACAGATGACCTTGCCCCCAGCGGGAGGAAAGACAGTTTTCGCCAGAAACCCTTCTGCCTTTGTGGGCTGGCT
>m6AIP_abcam_peak_1285|ENSMUST00000048139.11|Wrap53|ENSMUSG00000041346.11|protein_coding_Intron_3
atgtgctaccacgcccagctTTAGTCTTCATttttatgatagtgtcttactacattgcccaggctagccccaaagctggacctgttctgccctcagtgactgtgactgtaggcatgtcagtgtgcctagcAGGCtcagtaga
>m6AIP_abcam_peak_1286|ENSMUST00000048139.11|Wrap53|ENSMUSG00000041346.11|protein_coding_Intron_3
CTAGGGTTTTAGTGGCAGACGTTATTCTTCAGATAGCCagctgggtgtggtagccaaatgcctgtgtagtcttaacattcaggagactgaggcagggggatggagaggtcaaaggggcctggcctgcacagtaactgtgtctAG
>m6AIP_SySy_peak_1048|ENSMUST00000047889.12|Atp1b2|ENSMUSG00000041329.13|protein_coding_Intron_1
GGGAGGGGGGGTTCTTAACAGCGGAAGTTGTTTGTCTGTATTCCACCATTGGGCGTTTGGAGTCCTCTGTGGCTGCTTTGTGGGTGGGGGGCTGCCAGGAGGGATGGTATTTTTCCAGGCTTGAGGTTTTCAGATGTCAGAGGTGGAGGGAGTAATGGTCACTGTGCTGATATGGGTACATCCTCAGGCAGGGTGTTTACATGGGACTCAGATGCCTTGGAAGAACTCTCTACCCTTACCTCATGGGTGT
>m6AIP_abcam_peak_1289|ENSMUST00000140371.7|Tnfsf13os|ENSMUSG00000085890.7|lncRNA_Intron_1
TTCCAGGCAGCGCAGGGCCAGCACACCGTTCACCAGCAAGTCCAGCTTCAGGTAGACAGCCTTTCCCTCATCAAAGTGCACCTGGAACAGAGAGAGGCAAGCAAATCC
>m6AIP_abcam_peak_1290a|ENSMUST00000140371.7|Tnfsf13os|ENSMUSG00000085890.7|lncRNA_Intron_1
CACTGGTGATTGCTTCTGGGGAGAATAAAGAGTAGTGCTACAGCAGAAGAGTTGGGGTTTTTACATTTTACTTCACGGTTTATGTCCTGAACATctatactatactatactatactatactatactatactataTACACACGTGCCCGCATCATTTGAGTCAACTGAAAACAGG
>m6AIP_abcam_peak_1290b|ENSMUST00000140371.7|Tnfsf13os|ENSMUSG00000085890.7|lncRNA_Intron_1
catattgtctgctcccaagcataggaaatacctgcaataagtagtctatagagactgcgagggggcaggtgattacttgaggttagCCATGATGGGACTATAAtgtg
>m6AIP_abcam_peak_1293|ENSMUST00000108634.8|Nlgn2|ENSMUSG00000051790.15|protein_coding_Intron_1
GTACACTGATGGGGACAGAAGGTACTGGGGTTTGTACAGTCCTGAGAAGGCCCAGAGGCTGGCCTGGGGTGGGGGTTCAGCGCCATGAAATTACAGCTCAGGAGTAATTAACACGTATAAACAAACCCGCCACTTCCTGCTAATTAATGACTTGGTATTTTTA
>m6AIP_abcam_peak_1294|ENSMUST00000001631.6|Acap1|ENSMUSG00000001588.12|protein_coding_Intron_2
tgtgtgtgtgtgtgtgtgtgtgtgagtgcgtatgCTGTAATgcatgggaggaggtcagtggacaattcaggtcagttctctccctccaccccaggctccagaattgcacttaggttgcctggcttACCTGTCAGGTAAACTATCTCACTGGCCTGAAGTTGGCTTTTCTAAAAAACTAGAagtccagtgtggtggtgcacacctttaatcccagcactcaggaggcagaggcaggtggatctctt
>m6AIP_abcam_peak_1295|ENSMUST00000061837.10|Neurl4|ENSMUSG00000047284.14|protein_coding_Intron_1
CTGGGAAGTAAGAGGAGATCGGGTTAAAACCAGGGCCTTTAACCAGCTTGTTCAGTGGGTAGAGGGGGTGATGTGCTAAAACACGTGTCAGCAGACACAGATGCTGAGAGCCAGTGGGTCCTGGTAGTTATGGAGGCTAGTTCCAAAAATTATTTGTGTGTCTATGTC
>m6AIP_abcam_peak_1305a|ENSMUST00000019065.9|Pelp1|ENSMUSG00000018921.11|protein_coding_Intron_3
CTATTTTTATATCTTTAAAAGTGGGGGAAAAACCATTCTTAGTTTATGGGCAAAACCAGATATTCACATTACAGTTGGTAAATTCTGTTCTAATGGAAGTCACTTGAACTGAT
>m6AIP_abcam_peak_1305b|ENSMUST00000019065.9|Pelp1|ENSMUSG00000018921.11|protein_coding_Intron_3
CATTTAGCGTGGACACGAGCTCCGGGGCAGAATGGTTGAACACAGTTTTCTGCTTTGTGGACAGAGGAGGTTAAGCTTCCAATAGAGATCTTATAGTTTTACCTGTTAGCTTACTTTACTTCGTTTGCCCTTTCACTCTCAGCTTCACCTGGCTT
>m6AIP_abcam_peak_1305c|ENSMUST00000019065.9|Pelp1|ENSMUSG00000018921.11|protein_coding_Intron_3
gaattttggcttttattctttaagtagtgggagttcattagaggttctaagtagaTTTtttttcctgcgataacacagtgccacagattgagcagtgcataaagaacagttttgtctgagtcacggctctggaagct
>m6AIP_abcam_peak_1306a|ENSMUST00000019065.9|Pelp1|ENSMUSG00000018921.11|protein_coding_Intron_1
CCCAAGTGCCATCCTCGATATGTGGTTTCTTACACACTTCCATAAGCAGTCTGTGAAGTTCTGCCTTTTTTtttttttttt
>m6AIP_abcam_peak_1306b|ENSMUST00000019065.9|Pelp1|ENSMUSG00000018921.11|protein_coding_Intron_1
ATCTGCCCTCCTAATGGTCTTTTGTTTGTTTTGTGTGTTTTAGAAATCTCTCTGATTTTTTTTCAGTGA
>m6AIP_SySy_peak_1071|ENSMUST00000035283.10|Nup88|ENSMUSG00000040667.11|protein_coding_Intron_16
GCACTACACAGAAAACCACTGCTGTCCAACTGAAACCTTTTGAGGTTATTCAGTCTTAGCAAAGCCATTCTTAGGTCTATTGCAACACTTAAGAGTTTGAAGTCTTACAACTCActgggcatggtggagcacacctttaatcccagcattcg
>m6AIP_abcam_peak_1314|ENSMUST00000035283.10|Nup88|ENSMUSG00000040667.11|protein_coding_Intron_9
ttgctgagcaagctttaagatctgagctcaaacttctaaatagattaaaaaaaagctaggtatggccaagtactggttccccgtctccagtagggacagaaacaggatgataactgggacttgctggttgccagcctggctcagtgaaaccctggctcaagggacc
>m6AIP_abcam_peak_1318|ENSMUST00000048807.11|Mis12|ENSMUSG00000040599.13|protein_coding_Intron_1
TGTAACAGATGACCAATCTATTCAGATAATGAAAATACAGTCTTTAGGAAAGTCATCTCAATAGAAACAACATATGTGAAGGTGGAAGGTGGAGGTAGTT
>m6AIP_abcam_peak_1320|ENSMUST00000204457.2|Gm43951|ENSMUSG00000107877.2|protein_coding_Intron_16
TGTACTCTTTGTGTGTTTTCTGCAGTTTTCATGCATTTAGTTGTTACTCATGGTGACAGACCCTGGTCTCTGTCTCATGGGCTAGTAATTGAATTGCTATTTTGGGCCTGGCTTGTGTGATCCTACCCATGCAGTACTTTTCTTATACGGGCTAAGCAGCCATAAACAGAAGTGCTGAGATCCAGTGTGCATCTGAGAT
>m6AIP_abcam_peak_1320|ENSMUST00000238653.1|4933427D14Rik|ENSMUSG00000020807.15|protein_coding_Intron_16
CTGAGCAATTAGATATACTGAGTTTTTATTATAGAGCTCTCTCCTTTTGCCCGGTTCCTGCCTGTGAACACCTACAGCTTGTTCTAGCAGGCTACAGCTGTTTGTCAAGCTACCTTAACTTTCCCAGCTAAGCCCCAGGTTCACGGAGACCTAGAGAGTTTGACAGTCAGTCTTGCTGACAACCTGCTTACTTTGCAAG
>m6AIP_abcam_peak_1322|ENSMUST00000021148.12|Ube2g1|ENSMUSG00000020794.13|protein_coding_Intron_1
TCAAAATCCAAGAAAAGAAGTTCTTTGTGTTAAAAATACAATTTCTTTATTTTTACATTTTTGGTCTTTTTGTGGGCATGTTGTGGTAtatattaattactttattgttac
>m6AIP_abcam_peak_1323a|ENSMUST00000021148.12|Ube2g1|ENSMUSG00000020794.13|protein_coding_Intron_1
gactggagagatggcttagttgttcagagcactgactatgacctagcctcattcccagtaccacctataggacagctcacaactgtctgtaagtctggtcccaggggatctgac
>m6AIP_abcam_peak_1323b|ENSMUST00000021148.12|Ube2g1|ENSMUSG00000020794.13|protein_coding_Intron_1
attgccaagactggctttgaattcactctgtagaccagttattctccttcaagcttgttacttgctgggattataggtctttctatatgctacagtgtttaCTTGTAGGTTTCTAAAAGTTAATTATATATTaagaatta
>m6AIP_abcam_peak_1324|ENSMUST00000155998.1|Ankfy1|ENSMUSG00000020790.14|protein_coding_Intron_4
cattttctggggctctgatgtcctttcctggccttgtggggcttttgaaagcacatggactcacatagatagacatgcatataagaataaTGAATAAATAAATCTTTgctgggcatggtggcacatgccattaatcccagcacttggaggtagagaaagatgagt
>m6AIP_abcam_peak_1334a|ENSMUST00000010698.12|Mettl16|ENSMUSG00000010554.14|protein_coding_Intron_2
TTATTTATGTATTTAAATTTGGTATTTATGACTAAAGAAGAGTCCTCAggagctggagagatggttcaatggttggagcactggctgctttttccagaagacctgggttggaatcccaacacctgtatgttggttcacaattgtctgtaaa
>m6AIP_abcam_peak_1334b|ENSMUST00000010698.12|Mettl16|ENSMUSG00000010554.14|protein_coding_Intron_2
TGTTATTTTGAAAGCTATTCCTGGTAAATTCCCTAGATTTGTAACTCTGGATTTTCACAACTGGGCTGCAGGTATCATTGAGAAGTTGTAAGGCAGTAATTAAGTTACTGTTTATGCTCTTGAGAAAATGCTTTCA
>m6AIP_abcam_peak_1335|ENSMUST00000000291.8|Mnt|ENSMUSG00000000282.12|protein_coding_Intron_4
TGTTGAGGTCCCAGGTGGTCTCCAGAATTGTGTGCAGGCAGTGAAGTACTTGAAGAAAGCCACAGTGAAGTGGAGAGAGACAAGAGGGGATGCATATCTAGATCGACACCAAAAATCAGTGGGTTTAAA
>m6AIP_abcam_peak_1342|ENSMUST00000045281.12|Smg6|ENSMUSG00000038290.15|protein_coding_Intron_13
aggagaatatagcacttccagccagtgtgggctacatagtgagatcatgtcatagtcgaaaaTGTTAAGAATGGCTGGTTAGAGACCCTTTTTATTCCTAATTTTATTTATATTTCTCCTTTTTCTT
>m6AIP_abcam_peak_1343|ENSMUST00000044530.2|Smyd4|ENSMUSG00000018809.2|protein_coding_Intron_2
tcctcctcttcttcctcctcctgcttctccttttcttcatcctccttTCttttcttatttttgaggcatgatttcaccatgtagccctaggtaacccgtaacttactatgtatgtagaccaggctagcctctgtctcctgagtgctcatattaaaggtgtgtatcaccatatccagcAACACTTGCTTTGAGATGGTTAGAGGAAAAAAAAATATACGTAAATAAAGATGGATGCCAATTACTAAATTGT
>m6AIP_abcam_peak_1347|ENSMUST00000179521.7|Pitpna|ENSMUSG00000017781.17|protein_coding_Intron_1
GAGCCTGGGAGGCAGGTGCTCCTTTCTCATTCTTTGTTCTCCTCACTTGAAGCCTGTCAGGGAAAGGACCAAGGGTGCTGGCAATACGGAACCTGCCGGGCATCTGTGTTTCTGTGTGACGGACAGGGTTCC
>m6AIP_abcam_peak_1348|ENSMUST00000179521.7|Pitpna|ENSMUSG00000017781.17|protein_coding_Intron_1
GGCAGGAGGGGGCATCCAGATACTTGGCTGTGGGTTGCAGCACTGCAGCCCTGAGACGGACACACGTGAAGGTCATGTCATGGTGAGCATGGCACCAGTCTTGGCCCAGCTGGGCCTCTGCCCTATCCTTTCCCATTGTCCCCCGTGGCTGCTGAGGTGGTTCTGTTCCGAGGGAGCAAGGGAGAAATGTCTGGGTGTGCAGGTGGAAGCAGGCTCAGAGCATC
>m6AIP_abcam_peak_1352a|ENSMUST00000067664.9|Ywhae|ENSMUSG00000020849.13|protein_coding_Intron_2
tgccagttttcagtccacattggaacatcagagcatacgttctaacaccaggaagaaatggttcaggatagatgaagttgccagtgaga
>m6AIP_abcam_peak_1352b|ENSMUST00000067664.9|Ywhae|ENSMUSG00000020849.13|protein_coding_Intron_2
TTGGCTCATGTCCTGTCACCTTCTTACATATTTGTTGTGGTGCTGGGATTGATCCATTCATTCTCCttttttttttttttttttttttAAGTTCTTGCAAGTTGATGGCCTTTGGACA
>m6AIP_abcam_peak_1352c|ENSMUST00000067664.9|Ywhae|ENSMUSG00000020849.13|protein_coding_Intron_2
TATTTCAGATGGGCTGTAAGTGTATGTATATTCAAAAATGGGGGCCTACTTACTAGTGCAGGGTAGAACTTTTGCCCAGCATGAATAAGGCTTTGGGCTTAACCTTAGCAACATTAGAAGTTAGTTAATTaaccctgggaaggtagctattatattatcccaatttatagatgatgaaaa
>m6AIP_abcam_peak_1355|ENSMUST00000238684.1|Abr|ENSMUSG00000017631.19|protein_coding_Intron_6
CTGGTTAAGAAAGGACTGCagcggggcagtggtggcgcacacctttaatcccagcactcgggaggcagaggcaggcgaatttctgagtttgaggccagcc
>m6AIP_abcam_peak_1356|ENSMUST00000021197.9|Blmh|ENSMUSG00000020840.10|protein_coding_Intron_11
GATCACCCAGTGTCACCTGCAAATGAGTGTCTGACCGCTGACCATAGTGGCATGCCCTTAGCAGCTTAGCTGGTTGCTCTCAGAGTGTGAGAGTGGGGGCTGCTGTGCTTGCCGTACTGCCCTAGAGACAAGTCCTCCCGGGTGACTATGAGCCAGACGCTCGGCA
>m6AIP_SySy_peak_1119|ENSMUST00000058496.7|Taok1|ENSMUSG00000017291.13|protein_coding_Intron_19
TTAtttttatttttgaagacagagtctca
>m6AIP_abcam_peak_1361|ENSMUST00000058496.7|Taok1|ENSMUSG00000017291.13|protein_coding_Intron_1
gctagccttgagttgttatgtaggtaagtgctggggttgccaccatgccaccatctctggtatatgtggcactggtcatcagaccagagttttgtacatactaggtagtcactgtaccaactaggatatatctctagttccCTTATTTTTTTTTATTTACtcttattttcaattatgacaaagttctgctatgttgctcagggtggtca
>m6AIP_SySy_peak_1123|ENSMUST00000181023.1|Nufip2|ENSMUSG00000037857.16|protein_coding_Intron_3
GCTTTTTGTGAGATACACAGGAATGGAATAGCTGGGTAAGCTGCACACTCACTTTTTATAGACTGTGAACAGAGTTTTAACCCATACTGACACATTTGCACTCACACATGACTTT
>m6AIP_SySy_peak_1124|ENSMUST00000181023.1|Nufip2|ENSMUSG00000037857.16|protein_coding_Intron_3
GGTTCATTCTTTTCTCTTATTTAGTGTCCAATCTAAATGGTATGCTCTTGCTTAGCGTTTGGTTGTTGGATTGgatggttcagtggttaagcatacttgtaggttttgtcaaggatctgggtgatgtggctcacagctttctgtaactccttccaggagatctg
>m6AIP_SySy_peak_1126c|ENSMUST00000168348.7|Myo18a|ENSMUSG00000000631.20|protein_coding_Intron_1
ACTGAGCACAAGCACTGAAGGCTGGGAAAGAGGAAATGGCTAGGTCTGACCCTAGGAAAGGTGACAATCAGTAGAGATCACCTTAGTGGAAGTGACCCTTGATTCT
>m6AIP_abcam_peak_1368|ENSMUST00000168348.7|Myo18a|ENSMUSG00000000631.20|protein_coding_Intron_21
AGTGACATGAAAGAGGAGGTGGCTGGAATGAAACTGAGCAGGAGGGTGGACAGGCAGCAGCCCCACCCTGGTCTTTCCCCCACATGCAGGTCTCAGACCTTCCTCTCACACCCAGACACATCACCTCA
>m6AIP_abcam_peak_1370|ENSMUST00000168348.7|Myo18a|ENSMUSG00000000631.20|protein_coding_Intron_31
CCAGCCTCGCTGAACAGGTCCCCACACTCCCCACTCTGTACGGGGGTCTACAGTGGCTCTGGTGACTT
>m6AIP_SySy_peak_1127|ENSMUST00000168348.7|Myo18a|ENSMUSG00000000631.20|protein_coding_Intron_40
AAGATTGCAAGGGGTCTTGCAGCTCCTCAGCCCAGGGAAGAGCGCAGGACAGGGTTTGCCCCATGCTTGGTTGTCTCTGCTTCTCCGAGGTGTCTTTAGAGCAACCTGACCGCTGTTTATCTGGGCAT
>m6AIP_abcam_peak_1386|ENSMUST00000010421.6|2610507B11Rik|ENSMUSG00000010277.7|protein_coding_Intron_24
GTTTTTAGGGTATGGCTTGTGGAATGTGTGGAAATGGGGGAAGGGGCAGTCAGTGAGGAGGGAATGACCTGGATAAGAATGATATTAGGGagccgggcgtggtggcgcacgcctttaatcccagcactcgggaggcagaggcaggctgagtttgaggccagccagggctatacagagaaaccct
>m6AIP_abcam_peak_1387|ENSMUST00000010421.6|2610507B11Rik|ENSMUSG00000010277.7|protein_coding_Intron_24
ATGAAGAACTATTGAAGTCTCTGAATAGACTGTCACAATTAGATTTCAACAGGAAGGTAGCTCTAGCAGTGTTGTGTGGGAGGACTGGTGGTGGACAGACAGATGAGGAAACTATTACAGGGTATCAACAGGAGGCAGCAAGGACTGGAAGGAGGTGGAACAGCTGGG
>m6AIP_abcam_peak_1390|ENSMUST00000001127.10|Poldip2|ENSMUSG00000001100.10|protein_coding_Intron_7
GTTGATTTTGACAGGATTGTAGAGGGGAAAGAACAGGAAGGGTGCGGGGAGGCTCTTGACCATAGTCCTATCACATTCATCATTGGCTCCAGACATTCACAGCTTAATCAGCCTCTGCCACCCTCCAGGAATACTTCACTTGAGATATGTTGATTGGAACAGACTTAAGTCTCATCCTCAAACTTTTCT
>m6AIP_abcam_peak_1391|ENSMUST00000142739.7|Nlk|ENSMUSG00000017376.15|protein_coding_Intron_3
CCCAATGCCTTCTGTGAAGGCTGAAGTTTGAAGTAATGCCTTTTTGTTTAGGATGCTCTTCTTGTTTTAtttgttttttgaggcaggcttgtatacctcaggctagccttaaaatcctgatcctcctacctccacctc
>m6AIP_abcam_peak_1392|ENSMUST00000142739.7|Nlk|ENSMUSG00000017376.15|protein_coding_Intron_3
GAGCCTTAAGGTTTCTATTGTAGATAAGCTTAGGACTGAAGGAGAGGCCAAAATAGAAGTCCCAGCCATAGGAACCCACGCCATCTCCCTATCGACACATGTCCCTGAAGTTAGGAGTGGTCGGGATTG
>m6AIP_SySy_peak_1145|ENSMUST00000142739.7|Nlk|ENSMUSG00000017376.15|protein_coding_Intron_1
AGTTTAGTTAAAAATACCTTTTGGTTAAGGCCATTTAGTACATTTTCAATTAAATTTACATAAATTGATATTTATTGAGTATTTGGGAGTTACCTCTAAGCTATTTATCAAATACAAGATGTATGTTGAGGAGAAGTGCAGTCTGTTTTCAGTCATGTCCACGAGCTTGAAGTGCTCCTCCCCCACtgtgtgtgtgtgtgtgtgtgtgtgtgtgtgtgtgtgtgtgt
>m6AIP_abcam_peak_1399|ENSMUST00000061283.14|Crlf3|ENSMUSG00000017561.16|protein_coding_Intron_1
gcatgcagtagaatactggtcagcaggaacaaggtggggagaaatagtgatacgtggtaccacggtgcagggtttctgtgataggatgaacatattctggagcattaatgtatagggc
>m6AIP_abcam_peak_1419|ENSMUST00000018795.12|Tada2a|ENSMUSG00000018651.14|protein_coding_Intron_8
CAAGCAAGGCATGGCTTTACAGCAGCGCCAACGCTGTCCATCAGGGCTGTCCTGTGGTTGTCTCTTAGCTGAACCCTGTGCCATTACAGCAATATCATTTG
>m6AIP_SySy_peak_1172|ENSMUST00000047560.7|Dhrs11|ENSMUSG00000034449.7|protein_coding_Intron_4
ctagaaaaccacaggactctgggtaaatcactgaacctccctaagcctcagtcttcacatctgtgaaatggaatgatgcttTAAGGAACACTTTATAAAGCATTAATGAAACATAGAGGAAGGGCTCCCTCCATGCGTAGTGCAGGGTCTTGTGAGAGT
>m6AIP_abcam_peak_1424|ENSMUST00000108061.7|Bcas3|ENSMUSG00000059439.15|protein_coding_Intron_3
CTCATGTCTTTCAGAAAGTTTTAGTATTTTGAGGAAGTTATTTTTCTTGCCTTACTTACATCCATATACTTACTATTTCAAGTAACTTCAAAGCTGGGGCTTTTATTTTGTGATAGTCTGTTGTCTATTTTCCTAGCTGTGATGGCTCTGGGTCC
>m6AIP_abcam_peak_1425|ENSMUST00000108061.7|Bcas3|ENSMUSG00000059439.15|protein_coding_Intron_24
AGCCCAGAGGCTCAGTCATTACCCTGGGGTACTCAGAACAAGCCAGAGGGTGCCTCTTCCTTCAGCCTTGCATCATTTTCTGATCTTCCCTTTTCTCACCCACGTGACACAGGCAAACT
>m6AIP_abcam_peak_1426|ENSMUST00000044423.3|Brip1|ENSMUSG00000034329.16|protein_coding_Intron_16
CAGTTTATGGTGTTTACTTGCTGTCAAAACTTAGAAGAAACATTCAGTGTTAACATCCATGATGTAAAATGTCTGTCTTGTTAGGCATTCAAGACGCATTGGTCAACAGGTATAATGTTATTCAACTGATG
>m6AIP_abcam_peak_1427|ENSMUST00000128960.1|Brip1os|ENSMUSG00000085208.3|lncRNA_Intron_1
aggctagtaaagaaactgtattccacattccgccgcccacgaaccaaaaacaagtccgagagttcttgggcacagagggcttctgccgcctgtggatacctggatttgccgtgatggcagctctgttatacccactcac
>m6AIP_abcam_peak_1428|ENSMUST00000018212.12|Ints2|ENSMUSG00000018068.13|protein_coding_Intron_15
gtagataccaaaggagatttcaaagaggacttagtgaggtctgctgtctgagctctgttggatgaacctgaatgaggaagtaaaatgaggactagtgttcaccc
>m6AIP_abcam_peak_1430|ENSMUST00000043624.8|Med13|ENSMUSG00000034297.14|protein_coding_Intron_13
CTTTCAAAACTCCTTCACTGTAAACAGACTCACCTCTTTTAGTTTGTTAACATGGGTGTTGTACTACAC
>m6AIP_abcam_peak_1433|ENSMUST00000154617.7|Rps6kb1|ENSMUSG00000020516.15|protein_coding_Intron_12
TTATATAGTGAATTATATAGTGTTATTTTGAACTCAGTCTTAATATTTCAAGCTGTTCTAACATTTTCCTGATTTTCCTTTTTTCTTAACTTCCCCCCGCCCCCCACACACACACAGagcacaagctggccttaagctcacaatttagccaagaatagccttgatcctcttgc
>m6AIP_SySy_peak_1191|ENSMUST00000020794.5|Ska2|ENSMUSG00000020492.11|protein_coding_Intron_1
GGGGACCGAGCCTGGAGCTCCTTCCCGGGGCGCGAGCGGCGTTGCCCCAGGCCCGGCTTTCTGCTTCCTAGATGCTCAATTCCTTTCCTCTGTGCAAGGAGAACCCTGGACGAAGGCCCTCAGCGGCTGCGGGCAAGGCTGGAGTGCACTGAGCGTCCAGCCGAGTGGCCTTGTCA
>m6AIP_abcam_peak_1438|ENSMUST00000041282.12|Trim37|ENSMUSG00000018548.15|protein_coding_Intron_2
gcttgtgtggcTGATGCTATCCCCTGGCCCCATTTGGTTTATGAATGTAATATTTATTTATAACTTAGTTGCTTGCCTTTTTGATATAGTACATTGGCTT
>m6AIP_abcam_peak_1439|ENSMUST00000041282.12|Trim37|ENSMUSG00000018548.15|protein_coding_Intron_3
ttagtttgtagaaggaagcacctgtgtttgaaagtgatgtctaattcagtagcagacaaagtgatgaatcagagaaagattcaacagaacaggatatgcccaactcacacaagaagagagggaacggaagctaccaaagcagagcagagagaaaaggaaaggaggcagtgttaccaggagatttttacagagacaggttgaagagacacaggtaaagacagaatgaacagagaatgagaaggagccagac
>m6AIP_abcam_peak_1440|ENSMUST00000060835.11|Tex14|ENSMUSG00000010342.16|protein_coding_Intron_2
ttgaccactttattgagttctttatatATTAACAGCCATTTTGttttgttttgttgagacagggcttctttgcatagccttgattgactgtgctggaactagctctgtagatcaggctggcctcagactcacagcaatctgtctgcctctgcctccccagtgttggatt
>m6AIP_abcam_peak_1448|ENSMUST00000092794.11|Msi2|ENSMUSG00000069769.13|protein_coding_Intron_7
GAGGTTCAGAGATAGGGTTCAAGGTGGAATGGCCTTCTGGGTTTTCTCTGGCCTGGAGAAACTGCGAAGCGGCACAGAGGACCTCGAGGCTGAAGCTGCATCTTTAGTCCTGGAAGGATGAGCTCCATTCTCAGGACCAAGACCCGCTTACACATTGGAA
>m6AIP_abcam_peak_1449|ENSMUST00000092794.11|Msi2|ENSMUSG00000069769.13|protein_coding_Intron_7
TCCCCAGGCACCTCAGATCCCGAGCAGGCTCCAGGCCGAGGCAGTACATCTTCTTGTCCTTGCCACAGCTGCGTGCGCGACCTCAGCCTCCTCCTCCCTGCTGGGC
>m6AIP_abcam_peak_1450|ENSMUST00000092794.11|Msi2|ENSMUSG00000069769.13|protein_coding_Intron_6
caggctgcatttggactgtagctgtaagttactgCTTAGACACATTTCCCGGGCTCTACCTTGAGCCTCAAAATAATAATTTCACATAACTGGATATCATTACAGTCAGTTATGAGCTTATTTCAATAGGTCTTACCCTAACAGCAGTGGAGGCTACTTTTGTATTCTGTTTGGAAAAAAATCTTATTGAGTAGTCACAA
>m6AIP_abcam_peak_1451|ENSMUST00000092794.11|Msi2|ENSMUSG00000069769.13|protein_coding_Intron_5
GCCAAACCTCTTAGAACACCATACACTTTGATTTAAGGAGAATTGACGTGAAGTGATGGAGACACAGATATAGAGCTGGCAGTCCATAGCATCTGCTCCAAGTTGAGAACACAGCAGTGACCTGTGGGATGGGAAAGGGTATGATCCAAATGGTAAAGAAGGTTGGGTAACCTGTTGAG
>m6AIP_abcam_peak_1452|ENSMUST00000092794.11|Msi2|ENSMUSG00000069769.13|protein_coding_Intron_5
CTTCCACAACTATGAGCCCACTTAGTGGGCCCTTCCACTAAAAGTGGCTCACCTCTGGGGAGACTCCCCACTTCCATTTACAAGGAGGGGGGTTTCGGGGGGGGGTCACCCAGAGCAGCAGGCACAAGGTAGTGTTCAGGCATTT
>m6AIP_abcam_peak_1453a|ENSMUST00000092794.11|Msi2|ENSMUSG00000069769.13|protein_coding_Intron_5
GGGCCTGTATAGAAAGACCTGGCTGCACGCTTACAGTCAAGGACGAGTGTCTTGTCCCGAGTGCAGAAAGATGACA
>m6AIP_abcam_peak_1453b|ENSMUST00000092794.11|Msi2|ENSMUSG00000069769.13|protein_coding_Intron_5
ATGTTGTTGGGGGATTCTGAGACACAGTGGCAGGGTAGGAAGGGGGAGGGACGTGGGGTAAACAGAAGATAAGGCTAAAAATGGGGGACTGTGCTCCCAGT
>m6AIP_abcam_peak_1456|ENSMUST00000107896.9|Trim25|ENSMUSG00000000275.16|protein_coding_Intron_2
CATCCCAAtttggagacaagggtcacatgtatgtagcctggggtggcctcaagtatatagtgtagcca
>m6AIP_abcam_peak_1457|ENSMUST00000107896.9|Trim25|ENSMUSG00000000275.16|protein_coding_Intron_8
tggatggatggatgggcaggtaggtgggtggatgaataggtagatgaatgggtggTCAATGCACCCATTGGGGAGTAGGTAGCTAGGTGATGTGTGTATCTGAGTAAGTGTTCTgatagatgaatggttagttggatgggagggtaggtgggtagatggatgggtagttagatgattgggtgaatgggagagtagatggatggatggatg
>m6AIP_abcam_peak_1460|ENSMUST00000107853.7|Mbtd1|ENSMUSG00000059474.13|protein_coding_Intron_1
ATATGACCATTTTGGATTGATTTGGAATATGGATAAAAGTATCTGATTTTTATTGGCCTCATGGTTATTTCTAGCTCATTCTACTTAATGCATTGATCTCTCAGCCTGTTCAAGACCAAATCCCACTTTGTACATTACTGTAGCATTGTAATATTGTCAGGCTGTCAC
>m6AIP_SySy_peak_1205|ENSMUST00000132584.7|B230206L02Rik|ENSMUSG00000086003.7|lncRNA_Intron_2
ctctataaaggcttctgcctgcccactgctgtgtgcccagaacctcaatcagtctgacaataaatatttgttgaatgataaatTTCCACAGATAGGCTGTTAGCTTTTCCAAGTGCCCCTGTGCCTAAATACATTTTCTATTGTTGTAAAATAAACACGAGATTATGCTGCAGTGCTCAGCTCTTTGTTGGATCCGGATCGCTTTTGCCTATTTGTCCT
>m6AIP_abcam_peak_1464|ENSMUST00000021226.13|Luc7l3|ENSMUSG00000020863.15|protein_coding_Intron_4
CTGGAGGATATTCTCTGTTCAAGTttctatcttagaaatgtcagatttgaaatgccttaaatacctaagtagagacattagtaggatgtgagatgtaagat
>m6AIP_abcam_peak_1472|ENSMUST00000092766.11|Kat7|ENSMUSG00000038909.16|protein_coding_Intron_5
AGTGCTTGCGACGTGACCCGCACTTTGCTAAGCACTCTGGGTACAGCGTTGAGCCTGGGGAACAAGGTCTGTTCTTACATGTCAGTGGAGGAAGCAATGGAAAGAAGggtttggtttggtttggtttTTTTAACTCCACGAACAAATAAAAGGATTGTACTATGTAGTGAGTGTTGGGGAAGGAGTTAATAGGGAGATTTATCTTTAGAGTATCGGGATTTTCTCCACTGCCGCATTCATTTCCTTGGTA
>m6AIP_abcam_peak_1473|ENSMUST00000092766.11|Kat7|ENSMUSG00000038909.16|protein_coding_Intron_4
TTTTCTCTAAGAAATGGCCTCCTGTTGCTTAATAGTAAGGACATATTTTGAGAGCATGTACTgggctggggagatggctcaatgggtaagagcactgacggtccaga
>m6AIP_abcam_peak_1474|ENSMUST00000107722.7|Spop|ENSMUSG00000057522.15|protein_coding_Intron_1
AATATACCCAAGTCtttatatatttttttttaaatCAACAGTGTTTTTGGCATCTTATATTTTGAAGAATGGAAGTTTCTCTCAGGTTTAAAATGTGTGTGGCCTT
>m6AIP_SySy_peak_1222b|ENSMUST00000107717.7|Zfp652|ENSMUSG00000075595.9|protein_coding_Intron_2
AAAGAATCTTGTGCTGTGTGTCTTCATGCAGCTCCTGACAACCCTGACAATCTCATGAGAAGAGAAAACTAATCGTTGCAGAAATGGTGGCTTACAGGGGCCATCTGACCTTTTCCAGAGCAGTGTCCATCCAGGGGCTTGTCTCTGAGCTCTTGGTTCTTGACCTCTGCAGTGGCAGTGGCACTCAAGGGCTGTAGTGACTGAGTTCTCTTACTGTTCATTCCTCAGAGCCTGGCAGTTGTCAAGAATT
>m6AIP_abcam_peak_1481|ENSMUST00000013559.2|Igf2bp1|ENSMUSG00000013415.9|protein_coding_Intron_2
TCTATTTTACACTAGACCCTGCTTTGGTAGGGACTGCCTAGGACAACTAAGGCCAACACACCCACTGTTAGGGCCTTGCATTCCTTTTTGCTTGCCCCACCCCACAGCTTGATGCCAGCTCTTCTGGTAGCCCACTGAGCATACGTGACTCAGCATTCTCTCACCTTGGGTACACTACACCGgtattttgccttcctgtatgcctgtgtgcc
>m6AIP_SySy_peak_1226|ENSMUST00000093943.9|Cbx1|ENSMUSG00000018666.13|protein_coding_Intron_5
tttttttttctttctttcttttctatttttgttttttttttaattttttttttttattttcAGCTTTGAACCCTGAAACTGCTTGTGGCAGGTTCAGTTACTGACAGCACAAATTCCATTGAGTCAA
>m6AIP_SySy_peak_1227a|ENSMUST00000107659.7|Nfe2l1|ENSMUSG00000038615.17|protein_coding_Intron_4
AGATGCTCTTGGATGCACCTGTAATATCTTAGTTACTGAATGGGAAGCTGTAGGGGCCGAGGAGGGCAGAGGGTATAGGAAGTGAGAACGAGGCCTGTGTCGCAGCAGCCCAGCATCAAGCA
>m6AIP_SySy_peak_1227b|ENSMUST00000107659.7|Nfe2l1|ENSMUSG00000038615.17|protein_coding_Intron_4
TATAAACCCCAGCAACAAAACCTAGTCCTCTTAGACGTTCTTGCGCTTTGATTTTTTTAGGGCGTGTGCCCTGTTACACTTATAGGGCCTAGGATGCTTGTGTTGAGTAAAAAGGAGATGCCCCAATATTCAAAGCTGCTAAATGTT
>m6AIP_SySy_peak_1227c|ENSMUST00000107659.7|Nfe2l1|ENSMUSG00000038615.17|protein_coding_Intron_4
CTCCCACTGTCCTCAGAGAGCCTGCATGGAAATGCTGTCCTCTTCCACTCTCCTCCTCTTTTTGATACCCACCCTCACTAGCTGCCTCCAGCTCTGGAGTGGGGTGCTATTCTGGCAGTATCTGGAACTTGGCCTACAGCTTCCTCT
>m6AIP_SySy_peak_1227d|ENSMUST00000107659.7|Nfe2l1|ENSMUSG00000038615.17|protein_coding_Intron_4
GAGCGACTGTTAAGGGCTTTGGCCAGCTTTCTAGGCAGCGAGTGCAGGTGACAACGGTGGTCTAGGGAGAGTTACTGGTATGGAACACAGACATGGCGGGGCCCCAGAAGGCCTTTGTAACTGTTTCTTCAACTCTTGCATCCCTGAAGGGAAGATGCTCTTGGATGCACCTGTAATATCTTAGTTACTGAATGGGAA
>m6AIP_SySy_peak_1231|ENSMUST00000131501.7|D030028A08Rik|ENSMUSG00000078700.10|lncRNA_Intron_2
ACTGGAGAATGGGGCAGACACTGTCTGGCACGGATCAGACATGGACTCCGTGAAAGACCAACACCTACACCCAAGGCAGTGGCCACTGCAGCATCGGCTTCATCTTGAAGG
>m6AIP_abcam_peak_1487|ENSMUST00000001480.13|Npepps|ENSMUSG00000001441.13|protein_coding_Intron_22
atcccagcacttgggaggcagaggcaggcagatttctgatttggaggccagcctggtctacagggtgagttccaagacagccagagctacacagagaaaccctgtcttgGGGTGGGGGGCGGGGAATCTTCAAagccaggaattggtggtgcacacatttaatccca
>m6AIP_abcam_peak_1494|ENSMUST00000134427.1|Gm11613|ENSMUSG00000085586.1|lncRNA_Intron_1
accaccgcccggctGAAGCTGTGTTTTGTGACAACCAAATCTTAGCAAATGTAGCTGGAGGAAGGGCTGGGAAGAAGTGATAGTAAGGCCACAGACAGATGGTTTGGGTTTAATCCTGGTGGTTAAAGACACAGCACTTAGGGTTCCTAAGCAAAGAGATGCAGGTAGCCTTGGTTTGCCAAACTGTAAAGTGGGGATAATTAGATCCTTCTACTTGTGTGACTCAGGAATAGAACCCAGGGC
>m6AIP_abcam_peak_1495|ENSMUST00000134427.1|Gm11613|ENSMUSG00000085586.1|lncRNA_Intron_1
CACCCTGCATGGCATGtttttctttcttttcttttcttttcttttcttttttttttttttttGTTTGtttgtttgtttcaagacagggtttctctgtgtagccctggctgtcctagaactcactctgtagaccaggctggcctcg
>m6AIP_abcam_peak_1496|ENSMUST00000107586.2|Mllt6|ENSMUSG00000038437.11|protein_coding_Intron_6
GGGGAGGCTGTTGAGGACCAGGTGTGGAATGAGTTCCAGACGGGGGTGAGAGCTTCATTCAGTCCAAGGGTCTCATGGCTGAGCAGACTTGGAGATTCCTCATAATGTGATGATCTACAGAGGCAGGGTGCAGG
>m6AIP_abcam_peak_1504|ENSMUST00000107545.8|Med1|ENSMUSG00000018160.15|protein_coding_Intron_1
tccctgagtttgaagccagccagacctacaaagagacaagacagccagggaagctctgtctcAGCCGTACCTCATAGCGGCACACACCCATAGGAGGCTGATGAAAGGAGACAAGAGGATGCCTTAGAGCATAGTCtgggc
>m6AIP_abcam_peak_1508|ENSMUST00000107538.1|Cdk12|ENSMUSG00000003119.14|protein_coding_Intron_4
ccattacagatggttgtgagccaccatgtggttgc
>m6AIP_SySy_peak_1259a|ENSMUST00000037915.8|Msl1|ENSMUSG00000052915.14|protein_coding_Intron_3
GTGGGGACTTGGTCTTTATTCTTGTTTATTTCTTAATGGCTTCCACAGAGATGATCCCCATCTTCCATTTGAACCAGTAACTATAATG
>m6AIP_SySy_peak_1259b|ENSMUST00000037915.8|Msl1|ENSMUSG00000052915.14|protein_coding_Intron_3
GAGAAATTCTCAAAAGAACAACTCAGAAAGCAAAATGGCTTCCTAGCGAGCGCATCAGAGAGGATCCTTTCTTCCATTTTGGGTGTGGGCTTTTTTTCTTTTTACACTGAGATGATTCT
>m6AIP_abcam_peak_1516|ENSMUST00000037480.8|Wipf2|ENSMUSG00000038013.14|protein_coding_Intron_1
acctgtaaccccagctttcaggaggcagaggtaggagagtcaagaattcagggtcattcttggctgcatagagagttcagagctagccccagttatgtgagactcggtAAATTTATCCATCtattttttttttattttttaaattttttttttttttttttaaaggtttatttatttattatatgtaagtac
>m6AIP_SySy_peak_1267|ENSMUST00000107308.3|Coasy|ENSMUSG00000001755.12|protein_coding_Intron_1
GTGACCCAGTACTGCCATCAACAGTGAGGGGACTCTAAGAATATAGTAGTTCTTGGGGGTTCTCCACCAACTGATACCTATTGGTCCTGCTGCTCTGTAGGCATTTCTTAACTTGTTCTTGGAGTACACGTCAGCTCTCAAAGTGACTGATGCTTGTTTTCCCTTC
>m6AIP_abcam_peak_1526|ENSMUST00000130916.7|Becn1|ENSMUSG00000035086.13|protein_coding_Intron_8
agagcagccagtgatcctaacagctgagccgcctctccagccTGGTGCTGATTTATTAGCCCCAGGCTCATTCGTGTatttattattgaattagtaactatcgagtgttgctgtgt
>m6AIP_abcam_peak_1532|ENSMUST00000017290.10|Brca1|ENSMUSG00000017146.12|protein_coding_Intron_1
ggacctgtggaagagtagtcagtgctcttaaccgctgaaccatctctccagtccGGTTTTGGAGTTTTTAAAAGAAttttttttaaacagttccattcattttatatatgtgagtacattatcactgtcttcagaca
>m6AIP_abcam_peak_1537|ENSMUST00000039152.13|Dhx8|ENSMUSG00000034931.15|protein_coding_Intron_7
cagtgagtgagcagtgtgtgagaagacatcgagtgagcagtgtgtgtgagaagacagtgagtgagcagtgtgtgagaagac
>m6AIP_abcam_peak_1538|ENSMUST00000039152.13|Dhx8|ENSMUSG00000034931.15|protein_coding_Intron_7
gagaagacagtgagtgagcagtgtgtgagaagacagtgagtgagcagtgtgtgagaagacagcgagtgagCAGTGTGTGTGAGAAGACAGTGAGTGAGCAGTGTGTGAGAAGACAGCGAGT
>m6AIP_abcam_peak_1539|ENSMUST00000039152.13|Dhx8|ENSMUSG00000034931.15|protein_coding_Intron_7
gaagacagtgagtgagcagtgtgtgagaagacagtgagtgagCAGTGTGTGTGAGAAGACagcgagtgagcagtgtgtgagaagacagtgagtgagcagtgtgtgtgagaagacagcgagtgagcagtgtgtgagaagacagcgagtgagcagtgtgtgtgagtagacagcgagtgagcagtgtgtgagaagacagcgagtgagcagtgtgtgtgagaagacagcgagtgagCAGTGTGTGTGAGAAGAC
>m6AIP_abcam_peak_1542|ENSMUST00000107173.8|Dusp3|ENSMUSG00000003518.13|protein_coding_Intron_3
agctttggctcttggtggacggtgcatactgctgtatcagctcaagagctcattcacgaatgaacacacacacacacacacacacacacacacacacacacaag
>m6AIP_abcam_peak_1548|ENSMUST00000174302.7|Ubtf|ENSMUSG00000020923.17|protein_coding_Intron_5
AGCCTTCCTGGTGCTGTTAGCCACCCCAGAGGGGACAGACCAACATCAGCTGCCACAGAGATGGTGGGAAGAGGGAGCACAGCAGCCAGAGAGCGCCACGAGACTCA
>m6AIP_abcam_peak_1551|ENSMUST00000143842.1|Gpatch8|ENSMUSG00000034621.14|protein_coding_Intron_6
cttccagaggtcctgagttcaaatcccagcaatcacaaggtggctcacaaccatccttaatctgacgctctcttctggggtgtctgaagacagctacatgtatttataataaataaataaatcttCTTGGTGTTTGtttgtttttcaagacagg
>m6AIP_abcam_peak_1555b|ENSMUST00000021306.13|Eftud2|ENSMUSG00000020929.14|protein_coding_Intron_2
caggacagccagggctacacagagaaaactgtctcgaaaaaaATTCTATTATTTTTTTTATATGC
>m6AIP_abcam_peak_1558|ENSMUST00000103077.1|Plcd3|ENSMUSG00000020937.14|protein_coding_Intron_1
tgaggaatcataacaggggccctgattccgaggggtgtttcctcgcttaagggaaattaggtcccatgatgatgatggcttccagtatgcctgtccagtgg
>m6AIP_abcam_peak_1563|ENSMUST00000041272.9|Plekhm1|ENSMUSG00000034247.9|protein_coding_Intron_9
TACTTTTTTCCATGAGGTTGACCCATTTTCTCCTTTGAGAGATTCCATTGGCCAGAATTTCAAAGGATTTATGCGCTTGCCCAGGGGTAAAATCTCCATGAGAGAGAAGAGTTCCCTTTCTGGCACCACAGAGACCTGAAGATCTGTGTA
>m6AIP_SySy_peak_1298a|ENSMUST00000041272.9|Plekhm1|ENSMUSG00000034247.9|protein_coding_Intron_7
tgagttgcagtttcactatgtagtcaaagttggtcttgaattcttgcttccttcctcagcctcctaagtagtgggattacaggcatctgtcaccacacctcgttggctttcctatgCCTGCTTTTCTCTTATGTGAGTGATTCCGTGGGAAGGATTCGGCTGTGTT
>m6AIP_SySy_peak_1298b|ENSMUST00000041272.9|Plekhm1|ENSMUSG00000034247.9|protein_coding_Intron_7
GAGTATTATAAGGAGAACTCATTCCTGCCAGCCTGCTGTCGGCAGAGACTGGTATACCAAGGAGTTCAGGCATTCTACACTGCTGCACTGTCCC
>m6AIP_abcam_peak_1565|ENSMUST00000041272.9|Plekhm1|ENSMUSG00000034247.9|protein_coding_Intron_6
CTTGGATGGTTTAGGAAATAACCCTAGCAGGGCTTATCCGACCTGCTGTCTGTTTCATCCCTCCATGTGCTGCTTATGGTGTGCTCTGACCTCCACACCCTGAAAGTTCCAGAAAGCATTAAATAACCCTAGCTTAATTGTATTAGCTCAAAATGTTTTGGTTGGTTGGTTGGTTTTtttt
>m6AIP_abcam_peak_1566|ENSMUST00000041272.9|Plekhm1|ENSMUSG00000034247.9|protein_coding_Intron_4
gcattagaggtgtgagccaccactcccagctGGAGAATAGATCTAGTACTCAGAGTTGAACCGAGACTTTGGCCTTTCTGAGGTCCTTAGAAAATATGTCTTTTTCACCTAGAGGGAAGGAACTAATAGATGAGGGTGT
>m6AIP_SySy_peak_1301|ENSMUST00000106989.2|Mapt|ENSMUSG00000018411.17|protein_coding_Intron_9
GGACTCACCAGAACTGCAAGACCCTACAGCGTGGGCGGCTGCCCTGTCAGCCCCTGCCCATGGCGGGGTGGCTTACCAGGCTGGGCAGTTCTTTCAAATTAGT
>m6AIP_abcam_peak_1570a|ENSMUST00000106972.7|Kansl1|ENSMUSG00000018412.16|protein_coding_Intron_3
CATACTTTAATGTAGTTCTTTTTAGAGCATTAAAAAAAAAATTCTggctggagagacagctcagcagttaagagcaccaactgctcttctagaggtcatgagttcaaatcccagcaaccacatggtggctcacaaccatccatct
>m6AIP_abcam_peak_1570b|ENSMUST00000106972.7|Kansl1|ENSMUSG00000018412.16|protein_coding_Intron_3
TAGAGTCCTTGTTTGAAAAAATGTGCTAGGTTTTTTTTCTACTAATTTTGCTATTATCCACATTTGTTTTAATTAATTAGCTTGATTCTGGGGATTGAATTCCTGATCTTTATGTGTCCTG
>m6AIP_abcam_peak_1571|ENSMUST00000106972.7|Kansl1|ENSMUSG00000018412.16|protein_coding_Intron_2
AAAGAAAACTAAGACATTTATGTAGGTCTCTGAAGTAATCCATTACAAAGCAGTCATTTCCACAAACGAGAATTAATATGCTGTGAGGGCTTTTTGAAAAAGCAGAAACTGGGACATAGGTAGTTTATAGTTCTAGAATGAGAGTTGAGGAAGCAAGA
>m6AIP_abcam_peak_1572|ENSMUST00000106972.7|Kansl1|ENSMUSG00000018412.16|protein_coding_Intron_2
ggcggatttctgagttcaaggacagctggaaaccctgtctcaaaaaaccaaaaAGAAAAAAGAAAAGAAAAGAAAGGTTACACAGTTTATTAATATGCTGAAAACAAGGATTAGGATTAGGGTTGTATTGCTTCAAAGCCAGATTTCTCTGGGTGTCTAATACTCGGCAGTAAACAGTCAGCAGTTCATTG
>m6AIP_abcam_peak_1573|ENSMUST00000106972.7|Kansl1|ENSMUSG00000018412.16|protein_coding_Intron_2
CACGAGGCAGCAAGCTTAGTGCTCTGTGTGTTTATAGTAACTGTTTTGTGTGGGTGTGAGTTCACCTGCAGAAATAAAATTTCTGAGTAAAATTATGCTTTTTGAGTGGACAAGGATAGTGGGGCACAGTAAGAATAAAGAAAGATTATTACCAGATGAAAACACTAGTGAAGTTGCTTGTTAGAGTGATAAGATTTGGGGGGAAAATCCCTGATGAAAACAATCATTTTT
>m6AIP_SySy_peak_1303a|ENSMUST00000106972.7|Kansl1|ENSMUSG00000018412.16|protein_coding_Intron_2
ATACGTTTTATTTGTATTTGTTCATAATGGgtgtgagtgggtggatttgtagagggcatgggtcaatattgaggatcttctatttacctttcatttactgttttgcttat
>m6AIP_abcam_peak_1578|ENSMUST00000106941.8|Tlk2|ENSMUSG00000020694.17|protein_coding_Intron_6
ATTACCTATCTCTTCGTCCTCAAGTATTAGTCTTGCGAGAGAAGGCACCTTACTGTATTTCTTGTTCACTGCTATTTTCGTCTGTTACAGTTTTTGGTTTTGTTTTTCTTCCAGTTTTATTATATAAAACAAGTTATTT
>m6AIP_abcam_peak_1583a|ENSMUST00000021048.6|Ftsj3|ENSMUSG00000020706.13|protein_coding_Intron_12
TTTATGGCTAAACCCTGAAATCTGGAGTGTGGGCTTTTAAGGAAGAGACAGGGACAAAGATGGGGGTAGATTAGTCAGTAATAGTATTT
>m6AIP_abcam_peak_1587a|ENSMUST00000068021.8|Pecam1|ENSMUSG00000020717.19|protein_coding_Intron_1
GAGCAAGGATGGTTTTCTAGCTGGAAACCATCACTTTGTGGCTCTTACAGTGAGGCAAGAGACTAGTCCTCAACTGCAATGTGTCTTTGTTGACCCCTGAAAG
>m6AIP_abcam_peak_1587b|ENSMUST00000068021.8|Pecam1|ENSMUSG00000020717.19|protein_coding_Intron_1
tgggacatagtctcacaatgtgaccctggcccaaactccagactgtccttgaacccaaagagattgatctatgtgcctctaccaccagaaccctggaattaaaggtgtgtgctgccatccctgactGTTGTGGTtttgtttgttttaaggcagggtcttctgaaccttgg
>m6AIP_abcam_peak_1588|ENSMUST00000018516.10|Cep95|ENSMUSG00000018372.13|protein_coding_Intron_10
AGTTGAGCACTGATT
>m6AIP_abcam_peak_1589|ENSMUST00000106763.7|Bptf|ENSMUSG00000040481.17|protein_coding_Intron_13
AACCATGGGAGTCCTAAAAACACACATGCCTGTAAAGTCAGAAAGCCCTTCACATCACACCTTCCTAGTGACATTTATTTGT
>m6AIP_SySy_peak_1318b|ENSMUST00000106763.7|Bptf|ENSMUSG00000040481.17|protein_coding_Intron_2
CCGTTGCTTGAGGAAGCTGAGAGAATGTggagctggagagat
>m6AIP_abcam_peak_1596|ENSMUST00000106763.7|Bptf|ENSMUSG00000040481.17|protein_coding_Intron_2
aggaaggaagggagggagggagggaaggaaggagagagagaAAAAAAGAGAGAGAAAAAGAACTTAGAAGGATCTATTAGAGTGACATGTAGAGCAGATTTAAAAAAATGTTTTTAAAAGTTTTATGTTTATGACAGAT
>m6AIP_abcam_peak_1600|ENSMUST00000040380.12|Pitpnc1|ENSMUSG00000040430.18|protein_coding_Intron_4
ATGGattatttacatattatataaccaattttatttttaaaatataCAGACAGCAGTTTTACTGTGGTGGTCAGCCTGGAATAGTAGCAGAAGGCAATCTCAGCTGGATCTTGTATGTGGgggtttacttaaatagcccaggt
>m6AIP_abcam_peak_1601|ENSMUST00000040380.12|Pitpnc1|ENSMUSG00000040430.18|protein_coding_Intron_3
TCAAACAAGGTTCCAGGCAAGACATATCTAAAGGTCTTTGCATCACTCTACTGCTATTTTGTGCTAGGATCTGGACTTCAGGGTGCTTGTACAATCACTCATCTTCTGAGCTTCCTACAGAGTGGATGGAGAAGGATCGTCCCCATTCTAGACATGGA
>m6AIP_abcam_peak_1602|ENSMUST00000040380.12|Pitpnc1|ENSMUSG00000040430.18|protein_coding_Intron_3
TCCATCTCAAGATcagacacagtggtgtacacctggactcctagcacttgaaaggcaagtttgaggccagtctagttgagttccaagccagacaggTTgg
>m6AIP_abcam_peak_1603|ENSMUST00000040380.12|Pitpnc1|ENSMUSG00000040430.18|protein_coding_Intron_1
AGAGATGTCGACTGTTTTCATTTGTTGTTTCTAACAAATGAAAAATAAAGCTTCTAacagggtcttgctatataggtcaggccgactttgaactcgcagagatttgcctgtctctgcctcccacgtgctgggactagagacgtacactgccCCAAAAGGTGACAGTAGTCT
>m6AIP_abcam_peak_1607|ENSMUST00000075012.7|Helz|ENSMUSG00000020721.16|protein_coding_Intron_2
ttttatgtatgtgactgttttctctgtatgtgcactccatgcatgtctgatgcatgcttttggagacagaggaggtctctggatccccgagagttggagt
>m6AIP_abcam_peak_1608a|ENSMUST00000075012.7|Helz|ENSMUSG00000020721.16|protein_coding_Intron_3
GGAAAAATAATAGCATGTTTGTTTAGGAATGAAGCAGTGGAAAGGAACCATGAAAAGGTGTGGTAGAGCAGAAGAAGCTCGGAGGTGGGTGGTTGGTCGGTTTAGAAAGG
>m6AIP_abcam_peak_1608b|ENSMUST00000075012.7|Helz|ENSMUSG00000020721.16|protein_coding_Intron_3
GCTGCAGGTGGCTGCACACTAGGTTGACAGCATGCTGAAAGGAGAGAGCCCAGGAAGCAGGGAGCAGCCGTGCTGGAGATGGGCATTTACCC
>m6AIP_abcam_peak_1609|ENSMUST00000075012.7|Helz|ENSMUSG00000020721.16|protein_coding_Intron_3
TGAGAAGGTGCTAGgaaggggtaatgagggtgagcctgtggcgatctggaggaaaggaaacaggcagccagtgcagggaccctgaggcagaggcatcccggtcagatgtgagcaatagctgggctggtgtgaccagggcagagtgagtgagggtaagggtaagggtagg
>m6AIP_abcam_peak_1610|ENSMUST00000075012.7|Helz|ENSMUSG00000020721.16|protein_coding_Intron_6
attctggctagtcagctagccaggtgtctctgggatcctttgtttctgcctcctgagtgctcggattgtaggaggtcacagtgcttccctgggcttttagttgggttctgggttccttcacatttgcatagcatgctcttcatacacggagtctcatctctcagactccCATCCCTGTTATTATTTATGACCCTCAAAAGAAAGTACTTGGGAAATTTTAATTTT
>m6AIP_abcam_peak_1611|ENSMUST00000075012.7|Helz|ENSMUSG00000020721.16|protein_coding_Intron_12
gctcaggcacctagcacttttacctgctgagctgtctcctcCCATTTGTGTCACTCTTAAAAGGCTTGAATTTATTGTGCCTGTAGTCTGAGCTGAAGAAATCATATTTTATTAACACATGAATATGCATGTGT
>m6AIP_abcam_peak_1612|ENSMUST00000075012.7|Helz|ENSMUSG00000020721.16|protein_coding_Intron_20
TGTTGTTTTGTCCCCTGACTGGAAGCCACTGGCCTGGTCATGATAGGTGGGA
>m6AIP_SySy_peak_1324|ENSMUST00000150863.8|Cep112|ENSMUSG00000020728.17|protein_coding_Intron_18
tggtttgtggtttagtccttgggagctctggtggtttggtgggttgatatagttgttcttcctatggggttgcaaaccccttcagctccttcagccctttctctagctccttcattggggaccccatgctcagtccaatggttggctttgagcatccacctctatattt
>m6AIP_abcam_peak_1621|ENSMUST00000042227.14|D11Wsu47e|ENSMUSG00000041623.17|protein_coding_Intron_2
attttcaagatagggtttctcagtgcagccagccctggctgtcctcgacttgctttgaagaccaggctggccttgagctcacagagattgccctgcctcagcctcccaagtgctgggattaaaggtgtgtgct
>m6AIP_abcam_peak_1629a|ENSMUST00000021085.10|Nup85|ENSMUSG00000020739.11|protein_coding_Intron_7
atggccttgactgccattgagccaagcatgagatggagtttctgatctttctccttacacgcatttgccaccattttga
>m6AIP_SySy_peak_1340a|ENSMUST00000021085.10|Nup85|ENSMUSG00000020739.11|protein_coding_Intron_7
AGACGGTCTTGGTATATAGATCTTTGTTAACTTGTATTTTCTGAGGCAATATAGGGAAACTCTTTCAAAACATAAAATTGGTCAGgggactggagatgtagtttagtggtagagtacttgcctagcatgcactagtccttatgtttgat
>m6AIP_SySy_peak_1340b|ENSMUST00000021085.10|Nup85|ENSMUSG00000020739.11|protein_coding_Intron_7
CCTGGTCAGTGTTGCCagctgggcagatggtagcgcattcttctggttacagttactgggtggttgaggtgggaataccactcgaccttgggatcggagacagcctgggcagtatcgtgagatcccgtctcaGCCAACCTT
>m6AIP_SySy_peak_1348|ENSMUST00000106454.7|H3f3b|ENSMUSG00000016559.14|protein_coding_Intron_3
CGCGGCTCTGCCGGCGGCCGGAGCCTCCCTGGCTTTTAGGACCGCGGTCGCTGGCAGCCGACGGTCTGGTCGGTGAGGCAGCCCGGGAGGTCGAGTTCGGTCGCGT
>m6AIP_SySy_peak_1359a|ENSMUST00000021177.14|Sec14l1|ENSMUSG00000020823.16|protein_coding_Intron_16
GATCTGCACTTGTTCTTCTGCGTTTCATAGAAGCAGGTCAGAGGCTGGGGCTAGTTTGCCTTTTTTCTT
>m6AIP_SySy_peak_1359b|ENSMUST00000021177.14|Sec14l1|ENSMUSG00000020823.16|protein_coding_Intron_16
CCTGTGGATCCAGAACAGCTCTTGAGGTCCCTTTCCGCTAAGGACTTGGCAGCCTGAGGAGCACCCAGTGCTGGGTCAGAGCCAGCCTGATCCCGAGCAGACACTGCAGCCCAGGAGGGGCTGCCAGGGCTCCTCGTGAATCCTGACAACACCG
>m6AIP_SySy_peak_1361|ENSMUST00000106344.7|Tnrc6c|ENSMUSG00000025571.13|protein_coding_Intron_1
CACTATAGAGTTGTGTGCAGAGCTAGACAGTCTGGGCACCCAGCCATGAAGCATCCCTGAGGCAGTGCAGACAGTGTACACACTCTCCTGAGCCCGCCTTCCACAGCTGCACACCACTGCAGGATCATTCCTGTGAAAGCAGCCTTCC
>m6AIP_abcam_peak_1644|ENSMUST00000106344.7|Tnrc6c|ENSMUSG00000025571.13|protein_coding_Intron_1
taagtacactataactgtcttcagacacaccagaagagggtgttagatctcattacagatggttgtgagccaccatgaggttgctgggatttgaacgcaggacctttggaagagcagtcagtgct
>m6AIP_abcam_peak_1645|ENSMUST00000106344.7|Tnrc6c|ENSMUSG00000025571.13|protein_coding_Intron_1
GCCCAGCCACGCTTGCTTCTTGATCTTGGTCACTTCTACCTCTAACATTCTGTGATGACTATGAGCTTTATGCTAAGTTGTCTTGTTGTCTATGATGAATTAGCTTCCTAGCTCTTAGAATGGTAGAAGCTGTGGACCATCCTCATAGGAAACGAAGAGG
>m6AIP_SySy_peak_1364|ENSMUST00000106344.7|Tnrc6c|ENSMUSG00000025571.13|protein_coding_Intron_5
AAGCTCATTCTTCTGCCCTGTGCTGTGCATACAGTCTGGGGCTGCCCATGCCATAGTGCATGCAGCCTTTGCATGGCGCCCAGCACTGGTGAGGAAAGAAGCCTGGGACACCTCCTGTTATTGTGTGTTCTTTTGCAAGATGTCTTCATTGCTAGATAAAACAAGTAGTTTTCCATCCTGGCTTT
>m6AIP_SySy_peak_1365a|ENSMUST00000106344.7|Tnrc6c|ENSMUSG00000025571.13|protein_coding_Intron_5
GAAATCTCAGACCTAAAACAAGCTACCTCAGAATTGCAAGTAACCAGAGCCTGTGTTTTTGTAAGCTTGTTGTGAAGCTGTTCTTTGACCCCAGAGAAGTAGCAAGTAGGATTCCAAACAGACTGCTGGATGACAGCCACAGCAGCTGC
>m6AIP_SySy_peak_1365b|ENSMUST00000106344.7|Tnrc6c|ENSMUSG00000025571.13|protein_coding_Intron_5
GCCTTCTTAGAGCGTCAAAAGCTAGAGAACAGTGTCCTTGCTCAAGCTTCAAGACCTCCCTCCAGGGAACAGTGAATCAGAGGGGCTGTGACGCCTCTGCTGTTTTGACAC
>m6AIP_SySy_peak_1369|ENSMUST00000132298.1|Gm20708|ENSMUSG00000093485.1|protein_coding_Intron_1
AAGGAAGGCAAGCCTAGGGAGTCGGCTGGGCCTCCGGGAACACCAGGAGAGCATAGCTAGTAAGCAGGCCACTGCGGCAGGCCTGAGGCGGGGAGCTGCACCCTAAGTCAACA
>m6AIP_SySy_peak_1371|ENSMUST00000125607.1|Gm11725|ENSMUSG00000085434.1|lncRNA_Intron_3
TACTGGCACCGAGCCTCGCAAGCTTCCTGCTACTGAGCCTGGACTGAGGTGCAGGGTCAGCACCCTGCCTGCTGAGATTCTCGATGCTCTGGGGCCCCCTGGGTCTCTCCTTTCAGATTTTCAGGCAGGAAGACAAAGATTCTGGGGAGGGATGGCCAGCTGCAGGGTGGGTTTGTCT
>m6AIP_SySy_peak_1372a|ENSMUST00000125607.1|Gm11725|ENSMUSG00000085434.1|lncRNA_Intron_3
gaatgttgacagtgtgttcagaaaaacagccaccatcaatttccctccacccccatgttacagccggaacgctgctccccgacagaaatcagctaaacctgcctccttgttcagctgtgaactataaaccccacccgcttgctca
>m6AIP_SySy_peak_1372b|ENSMUST00000125607.1|Gm11725|ENSMUSG00000085434.1|lncRNA_Intron_3
gtttgtgtACTTCCCTAGCCATACCTGAGGTTTGAGTCCATCCTGGTGTGAGATCAAGAGTTGTACCAGAagctgggcgtggtggcacatgcctttaatcccagcactcgggaggcagaggcaggcgaatttctgagttcgaggccagcctggtctacagagtgagttccaggacagccagggctacacagaaaaaccctcaaaaacaccaaaA
>m6AIP_SySy_peak_1384|ENSMUST00000093902.11|Rnf213|ENSMUSG00000070327.14|protein_coding_Intron_1
AGAAACTGGATGTGTGTGTGTGTGTGGGGGGGTCTCCGTTCCCTTCCTCCTGTAGGTTCAAAGCTCCTTTAGCCTAGACAGGGCCACCACAGCGAGGGAGTCTTAGCTTGGT
>m6AIP_SySy_peak_1385|ENSMUST00000093902.11|Rnf213|ENSMUSG00000070327.14|protein_coding_Intron_1
GGGAAAGCAGGAGGGTAGACAGATGAGACCCACAGCACAGTCCTGGGTCACAGAATCACCAaccttaatataccttaatataccttaatataccttTaggtcattatgctgatatacaagaacaggttcaaccaaatcatagaaca
>m6AIP_abcam_peak_1670|ENSMUST00000026671.12|Rptor|ENSMUSG00000025583.15|protein_coding_Intron_3
GTGTGATCCCCAACTGTAAATCAGGATCCTTTGAAACATTGCAAAGCTAAACATGCACCACTTTATTGTCCTCTACAGAGCTCTTGTATTTCTGCAGTAATAAAGAGAGGTTGATGTGCCATCTGCAACAAAACAATAGGGATGTTATTAAATTCCAAGACCTCTGATGGAAAGACCCTGGATTCAGTTTTCTCTTCCTCCGTATGCTTTATTGCACCACTCACAGAGGTCGGGTAGTCTGCAGTGAGGT
>m6AIP_abcam_peak_1671|ENSMUST00000026671.12|Rptor|ENSMUSG00000025583.15|protein_coding_Intron_13
GTCTGCTGGTGCTGCGTGAACACACGTGAGCGATTTAGTCATCATGATTTGGGAATTTAGTTTTTTGTTTGTTCAGTAGGTTTGGTTTCAGTATTTTTGTGCCTAAA
>m6AIP_abcam_peak_1675|ENSMUST00000044985.13|Bahcc1|ENSMUSG00000039741.15|protein_coding_Intron_2
TCCCTGCTCCTGGGTTTTTTTTTTTTGGGTTGCTTAGAGACTGGGTAGGCTGAAGAAAACCTCAAGGAGCCAGGAGTTGGTCACTACCTACCATGAGGCTGTCCCCTGGCAAGGCCCGCAGGATCTCTTCTTCCCCCCCACCCCCCGCCAGAACAAGGATGGTGGGGAGAGCCCCACTCCTCCAC
>m6AIP_abcam_peak_1676|ENSMUST00000044985.13|Bahcc1|ENSMUSG00000039741.15|protein_coding_Intron_2
CCCCTTCCTTCTGTTCCTCTCTGGACCTGTCTTTGCCTCTTCTCTAGCCACCTGCATGGAGCTGGCCCATGGCTTTTGTGGTGTGGGGCCCTGTGATGGCTGGGTGTCCTACCAGAGC
>m6AIP_abcam_peak_1690|ENSMUST00000106177.7|Notum|ENSMUSG00000042988.10|protein_coding_Intron_1
CCTATCGCTGGTGGCGCTCGCATCCTCTGCCTCCCCGCGCGCGTACAAACGCGGAGACTGTACTGGACCTGTCCTATTTTCAATGGCTGATCTGGTCCCT
>m6AIP_SySy_peak_1419|ENSMUST00000239115.1|Csnk1d|ENSMUSG00000025162.18|protein_coding_Intron_8
TTTCTGCTTGGACTCTGGTGTCATGAGTAGATGTGAGTTCCCTTAGTGATGTTGTGACAGTTCTGTGAGCCCTCCTAAGTACATAACCTAGGCAGGCCTCTGTGTTAGTGCCTTAGATTTTCACCTTGCCTGGAAGGGAAGCTCTGAAGTGGGTATGTCCAACTGCCTTAGCTCCTGGCATGCACTAGAATCCATGAAGGATTCTACATCCACAGATCTAC
>m6AIP_abcam_peak_1695|ENSMUST00000106113.1|Foxk2|ENSMUSG00000039275.9|protein_coding_Intron_1
aatcctTAACAGAAAAAGGAAAAGAAGTCAGTGAGACCAGGAAGTCTGGACGTGTTCCTATTGTTGTCATGGTAGCAGACTTAAATGTAACATCAAAATTGGCAACATTGTTTTGAAAAATAAGCAACTTTTAAAAATCTTTTCTCTCTAAAATACACGTGTCTGAGTATggtggttgtgaactgacatggggtgt
>m6AIP_abcam_peak_1697|ENSMUST00000103013.9|Tbcd|ENSMUSG00000039230.14|protein_coding_Intron_1
tgtataagaaagacagctgaacttgagcctaggagcaagcacgcaagactcctccgtagtttctgcttctatttgctttgattcatccctacacttttctcagtgatgggctgtgaaagccaaataaaccctttcttcctcaagttgatttttggccag
>m6AIP_SySy_peak_1430|ENSMUST00000168012.2|1110002L01Rik|ENSMUSG00000071456.6|lncRNA_Intron_1
ATAAGCCTTCTACCACTCAGCTGTACTCCAGCCATTCTGTTGTTTTTACATAGGCAGCGTCCCCCTAAATTATccagactgttcttgaattcgttctgtagcttaggcaagtgtacacggatttctatcttcatgcacaccagaagagggcatcagatctcattacagatggttgtgagtcaccatgtggttgctgggaattgaactc
>m6AIP_abcam_peak_1704|ENSMUST00000111215.9|Asxl2|ENSMUSG00000037486.18|protein_coding_Intron_4
atagttaCTTCTCTAGCTTTTCATATGCAGCTACCTGGTTATGTTTTTTCACACTAAGTAGACAGTTATTCTTTCTGGTTAAAAGTCTCATTAGTCAGAACTAACACCAAAGTGATTAAC
>m6AIP_abcam_peak_1705|ENSMUST00000111215.9|Asxl2|ENSMUSG00000037486.18|protein_coding_Intron_7
cgggtgtggtggcgcacccctttaatcctagcactcgggaggcagaggcaggctgatttctgagttcgaggctagcctggtctacaaagtgagttccaggacagccagggctatacaaagaaaccctgtcttggggaaaaaaa
>m6AIP_abcam_peak_1720|ENSMUST00000220311.1|Itsn2|ENSMUSG00000020640.10|protein_coding_Intron_12
GAGTCAAAGTGTGAAGAATTGAAGGCCCAGACTCGAAGTTTAGGGAGGTGAAGACACAAAGGTGAATCAA
>m6AIP_abcam_peak_1722|ENSMUST00000046207.8|Sf3b6|ENSMUSG00000037361.8|protein_coding_Intron_1
CTGATGAAGATTTTGGGCAACCGCGATTATGTGAATCATTTCAGTGAATGAAAACTTAGTTCCTGTAAAATAAAAAGATGGTAGGAGTTAGGACAAAACTGTAGAGCTGATTCTATGATTTTTCTTATTAATAGAGAAA
>m6AIP_abcam_peak_1732a|ENSMUST00000168361.7|Pum2|ENSMUSG00000020594.14|protein_coding_Intron_1
cagcaatgtggaagtgtaaactgaataaatcctttcttccccaacttgcttcttggtcatgatgttttgtgtatgaatagaaaccctaattaagacaCTTATTTCAGTTTTGTGT
>m6AIP_SySy_peak_1452a|ENSMUST00000168361.7|Pum2|ENSMUSG00000020594.14|protein_coding_Intron_1
TGCTTGTGAATACGGTCAAATTTGAGGGGAAATAAACTGTGCGGAGTTTATGGCCGAACACGTGTAAAGTTAGTGCTTCTTCCAAGAATACGGCTTTAGAAACCCTTCTTTTTCCTCGTAGCCTTTTATTCTGTAACAGCTGAACTTTTGGGGAAGGGAATGGAATTCAGACGTTTTATGTACAAAAGAAGACAT
>m6AIP_SySy_peak_1452b|ENSMUST00000168361.7|Pum2|ENSMUSG00000020594.14|protein_coding_Intron_1
agttccagggtcatctaaatatgtattttaatttaaatgcagaatttatgctctttctttcggggattcttctcattgttgtgcagtagctctggttgccccATAGTGgttttgttttgttttgttttTTTGGT
>m6AIP_abcam_peak_1736|ENSMUST00000069066.13|Fam49a|ENSMUSG00000020589.17|protein_coding_Intron_3
gggaaatgcctccacgagatccagctgcaaggcattttctcaattagtgatcaaggggggaggtccccttgtaggtggtgccatctctgggctggcagtc
>m6AIP_abcam_peak_1737|ENSMUST00000069066.13|Fam49a|ENSMUSG00000020589.17|protein_coding_Intron_4
tatggggtggatccctggctatggcagtctctacatggtccatcctttcatctcagctccaaactccgtctctgtaactccttccatgggtgttttgttcccaaatctaaggaggggcatagtgtccacacttcagtcttcattctccttgagtttcatgtgtttagcaaattatatcttatatcttgggtatcctaggtttggggctaatatccacttatcagtgaatacatattgtgtg
>m6AIP_abcam_peak_1739|ENSMUST00000071103.9|Ddx1|ENSMUSG00000037149.10|protein_coding_Intron_10
tctgggtaagatggaaacactctggcattctgagccaagcagtgccatctctttaacagcttctggccaactgtgttgaaaacaCTAGGAAATAGGAAGTGggttaaaatcacctatggagtaaggtatataaataatagtaaagagccgaggtctggtttcctatggcaaaaatcaagctaactaagaagaatccagcagagaggcaagagaagggcgaac
>m6AIP_SySy_peak_1460a|ENSMUST00000222888.1|Gm40847|ENSMUSG00000113778.1|lncRNA_Intron_1
CCCGGTAGGCTTCCGCGCCTGGTGCCGGATACCCAGTGCCCTCCGCCTGCGCCCACACCCGGGAAAAGTTTCTGGTACCCCAAAGCCGGACG
>m6AIP_SySy_peak_1460b|ENSMUST00000222888.1|Gm40847|ENSMUSG00000113778.1|lncRNA_Intron_1
CATAAAAAAGGCCTCTGTGTGTTTGCATTGCAATCGGCTCTGTGCTGGTCATTGCAGTTTCTGTGAGTTGGGCATAAAACCTTGCTGCTTTGACTGG
>m6AIP_SySy_peak_1461|ENSMUST00000222330.1|Gm40849|ENSMUSG00000114188.1|lncRNA_Intron_1
GGCTGCTTAGGCATGGGTGCCCATGCCATCTTGGGAGGCCTGGCAGTGCCCACTACTTGCCAAAGAGCAGAGCTGTAGAGGGATGTGGAGAATGGTCTCTTTGAGGTTCAAAAGGTCTTTGTTGGCCAATTCTGGGCTACCTGTGTGGTGCCTGTTGACAGTATGATCAGCTCCTGTGCTCTTAACTGGAAAGGGCCTGCATAGTCATTGTATTGAGTGACTAAGCAGAG
>m6AIP_abcam_peak_1751|ENSMUST00000232183.1|Gm49692|ENSMUSG00000116736.1|lncRNA_Intron_1
tgaaatagaaatatcccctagagcagtgcttctcaaccatcctgatgctgtgaagctttaatacattccctcatgttgtggggacccccaaccataaaagtatttcactgctaattcataactgtaattttgctactgtagtgaatcata
>m6AIP_abcam_peak_1753|ENSMUST00000223281.1|Gm48693|ENSMUSG00000113157.2|lncRNA_Intron_1
ataaaaccatgggtcacgtaaaggctagtaattgaccactgttatctggaagaccagcaagagctttccacggctgagttatcgccctctcctgcTTTATGTTGCTTTTT
>m6AIP_abcam_peak_1753|ENSMUST00000222348.2|Gm49700|ENSMUSG00000116883.1|lncRNA_Intron_1
GAGAATGGAGCAGGGGAGAAAAAAATGGATGAATGGATGAAGGTGTGCATATAAATGGAAATTGTTGTCCCTCCCCCTAGgtgtgcctgtgtgtgtgtgtgtgtgtgATG
>m6AIP_abcam_peak_1754|ENSMUST00000223281.1|Gm48693|ENSMUSG00000113157.2|lncRNA_Intron_1
AAGCCCGTGGTGCTTGGGCCCCTGTACTAGACCTGCCCCTCAGCAACAGGAGCCTCTGCGGTCCCTGCCCTGATGTTTGCCTGGCTACATCCTTCCTTCCCTCCC
>m6AIP_abcam_peak_1755|ENSMUST00000223281.1|Gm48693|ENSMUSG00000113157.2|lncRNA_Intron_1
TTTCCAGTAAGTTCTTCCACAGGAGGCCTCCACTCACAAACCCATTGACCTTATTCTCACGGATGGCATCAATCACCACATGTCCTTGTACATAATCTTCTTCCATTTGTAGAtctctctctctctct
>m6AIP_SySy_peak_1467|ENSMUST00000223281.1|Gm48693|ENSMUSG00000113157.2|lncRNA_Intron_1
ctgagttcaaatcccagcaaccacatggtggctcacaaccatccataacgaaatctgatgccctcttcttggagcatctgaggacagctacagtgtacttacatataataaataaatctttaaaaaaagagagaGAGAGAGATGGCTCTTCTTTGTCTGACAGGATGAGCCAGGACCCATGGTCCTGCCAAACACGTGGCAGGCT
>m6AIP_abcam_peak_1757|ENSMUST00000189625.1|1700030C10Rik|ENSMUSG00000099759.1|lncRNA_Intron_1
atgaatgccttccttctcacatggtgatttatcacccttctggggttcagagctcagctcaactggagaccagcctgtctgtgcaaagcccaatgccccacTTGAATGGTAAGTTTTCCCCCAGGGCTGGGAGGGGTGAGAGTCCTCTTTGAGGACAGGTTCAAATGCTAATGTAGTGCAAACCACACCTGAGATCTGGAAAAGGTCTGGCCCTGGACTTGAATCACACATTAACCTTGAGGAGGGATGA
>m6AIP_abcam_peak_1758|ENSMUST00000189625.1|1700030C10Rik|ENSMUSG00000099759.1|lncRNA_Intron_1
TCTGCCCTACACAGAAGCCCTTTGGTCCCTGTTCTAGGGAGAGGCTGCTTGGTCACCTTGGGCCTTTTTTTGGGAACGCTCCTGTCTGTTCCCATTTCCC
>m6AIP_abcam_peak_1760a|ENSMUST00000232257.1|Gm30124|ENSMUSG00000116627.1|lncRNA_Intron_3
agatcccagaaaatcctgtgagaaaacagcaaggaagtttaagctattcggtaactaattaagcattacaatggacgaagccagtggctcaactggtctgcagaaagagcctgggaatttcactgagata
>m6AIP_abcam_peak_1760b|ENSMUST00000232257.1|Gm30124|ENSMUSG00000116627.1|lncRNA_Intron_3
caatgtgggaaaGCCTTTGCACGTCACAGTCATCTCCAGTGTCATAAAAGAACACATACTTTcctgatatagctgtctcttgtgaggctgttccagtgcctggcaaatacataagtggatgcccacagacatctattggatagaac
>m6AIP_abcam_peak_1761|ENSMUST00000232257.1|Gm30124|ENSMUSG00000116627.1|lncRNA_Intron_3
taaatctagatagatagatatcatctatatatatatattatctataaatctatataaaatctatatatctataAATTCTATCTCTATCCATCTGTCTATCTATATGTTTAGCTTGACGTAGCCTTGT
>m6AIP_abcam_peak_1764|ENSMUST00000172838.2|Gm4425|ENSMUSG00000093846.1|lncRNA_Intron_1
aagccaattctctatgaccaggatatgcagatcatatttatacctttaagattaatcaaaaaccagatgaagtgggtacactaatcttataaatttagatcaaagaattttacttttt
>m6AIP_SySy_peak_1473|ENSMUST00000101538.4|9030624G23Rik|ENSMUSG00000073158.4|protein_coding_Intron_3
CCGCTTACCACTCCCTGGAGGCTCTGTCATCCTCCACCATCCCCTCTGGGCCTACAGGTTTGACTCTAAATTCCATCTATTGGCCAGAGCACCTAGTTCT
>m6AIP_abcam_peak_1767a|ENSMUST00000020982.6|Klf11|ENSMUSG00000020653.12|protein_coding_Intron_1
ATAGTGAGAGTTTATCTAGGGGCGGGGCAAAGGCTAAGCCGAAGGGAGGGAGTGTGGTGAGAGCATCTGGTAGGAGTGCAGTGGGAGGGGCTGTGGGTGGAGCCAAAGTAA
>m6AIP_abcam_peak_1767b|ENSMUST00000020982.6|Klf11|ENSMUSG00000020653.12|protein_coding_Intron_1
TAGAGTTAATCTTCATCATTTAGCCAAGAGAAGAAGTTAGTAACCTGTTTTGTttattttatagctgtggggattgaattcaggtgcacacgtgaggtagtcaggcattaaactatt
>m6AIP_abcam_peak_1767c|ENSMUST00000020982.6|Klf11|ENSMUSG00000020653.12|protein_coding_Intron_1
GTGGTAAAATGGGACTTTGCAGGCTTGGGCCCAGGGACTGAGTGAAGTCATGGCAGGGACCTCTGTCAGAAGGTGTA
>m6AIP_abcam_peak_1770a|ENSMUST00000110942.10|Mboat2|ENSMUSG00000020646.17|protein_coding_Intron_1
AGATGTCCCGAGTGGGGTACATTAGGTACTTGTGGACCAACTGTGATATAATGGATGGTACTTACATGTGACACTCCTACTGTGTGGATCCCAGCAGTAG
>m6AIP_abcam_peak_1770b|ENSMUST00000110942.10|Mboat2|ENSMUSG00000020646.17|protein_coding_Intron_1
GGGGGCCTCCTCTGCCTCACCAAGGTGACTGAGGGAATCAGCGTGTTCTTCCCTCACATCTTCAGAACCCATTGAAATAGTACCAGTTTTCCCACCAAGG
>m6AIP_abcam_peak_1771|ENSMUST00000110942.10|Mboat2|ENSMUSG00000020646.17|protein_coding_Intron_3
tatatgagtgattaatattaaatattttgattattatataatatatgcatgtagcaaaacatcacactataccatataatcacatgccaattaaaaacaGTGAGCAAACAGACAATAAAGTGGACCCTGCTGTGTATAagttacttttggttactgtgatagaatatcatgaccaaaag
>m6AIP_abcam_peak_1773|ENSMUST00000066652.6|Kidins220|ENSMUSG00000036333.11|protein_coding_Intron_26
TTGCTCACACTAACATTATAGAGGTCGTGGCCTACAAAGTACAGCCAAACCAGCAGGTAGGTTATAGATAACTATCTGAGTGTCTCACCAAGTAGGGGCTTGGAATAGAAGCTCCGTGCTGGTTTTGCTCCCTATAATTTTATGGCTGA
>m6AIP_abcam_peak_1774|ENSMUST00000074267.4|Rps7|ENSMUSG00000061477.4|protein_coding_Intron_4
CTGGTCTGGGAGTAGCAGGCTGGAGGGGCTGGTATGGGACAGTGCTTGAGTTCAGGATTGGCTTTGGTGCAGTGTGCAGGGTGAATGAAGTAGGGCTGATGGGAAAGAGGAATGCTGCTGGCAATTT
>m6AIP_abcam_peak_1775|ENSMUST00000020959.8|Rnaseh1|ENSMUSG00000020630.9|protein_coding_Intron_7
GGTGCAGGTGCACACCGTGTGTTTTAGTTGCATGCCCTTCCTCCTTTCCCCCCC
>m6AIP_abcam_peak_1777|ENSMUST00000221877.1|Eipr1|ENSMUSG00000036613.8|protein_coding_Intron_3
CTGATAGCTGGAGGTACTTGGAAGCTCTTAACAACATTCACACAATGTGTACATGAAGACAGGCATTTAAAACTgtccatgattctctgaagaatgataccttgggctcagatcgtatgtaaatgcaaagaatgttttattctgcccaagtccagcatgctggggtctcccatgaccaagataga
>m6AIP_abcam_peak_1779|ENSMUST00000020886.8|Nampt|ENSMUSG00000020572.8|protein_coding_Intron_1
TACTAGTTTGTCCtttttttttttttttttttttttttGGTAAACTATTGTAAGTAAGTAATTTTTCATTTTAAAGGGTCCAAGATTTATCAACAGGTGGTC
>m6AIP_abcam_peak_1785|ENSMUST00000020856.5|Bzw2|ENSMUSG00000020547.5|protein_coding_Intron_1
CTAAGATCTTGTGACATCTAGGCTCTTCGGCCAGTATTCTGATGGACAGTGCACTTTGCCATCTGTGTAGGCTCCAGAGGGACAAGAATCTTTCTGCTCTATCACCAATGCTAACATGA
>m6AIP_abcam_peak_1787|ENSMUST00000132121.7|Immp2l|ENSMUSG00000056899.10|protein_coding_Intron_4
gtccttacagaaaaagaggaaaaaacatacaaacaggtgatggaaatgaacaaaaccatactagacctaaaaagggaagtagaaacaataaagtaaactcaaagtgaggcaacactggagatagaaaccctaggaaagaaa
>m6AIP_abcam_peak_1788a|ENSMUST00000132121.7|Immp2l|ENSMUSG00000056899.10|protein_coding_Intron_4
AATATACATATCAAATTGTCAGTGTGCTCAAGGCCTTTAACCTTTGTAAATGGCCTGGGTGTCCTCTGggtttcacatccccattactaagactcttcagtagggtcactcttgaagactccagggtgcttacactgttctacg
>m6AIP_abcam_peak_1788b|ENSMUST00000132121.7|Immp2l|ENSMUSG00000056899.10|protein_coding_Intron_4
agaaaaggcctaccccagctagaagaacatagcccacgtacaggcagcagctttttgggatagcctcctcccaccctgctgcaggtgtacaggccccacctgaagagcaagctgcacttgtgctgcatatgtgtggggag
>m6AIP_SySy_peak_1486|ENSMUST00000132121.7|Immp2l|ENSMUSG00000056899.10|protein_coding_Intron_4
GAAGGTGTTTTTATTGTGTGATAATGAAATAAGATTGCATTCAACTAGAGAAACTAAGAAAGGGAACCAAGCAGCTATTGGGGGGAGAGGGGATTGCAATATTAAGTAGAGAGATCATAAAGCATAGAATTCTTGAGAAAACAGTTTTTAATGTAAATTAGACAGAAATG
>m6AIP_abcam_peak_1789|ENSMUST00000132121.7|Immp2l|ENSMUSG00000056899.10|protein_coding_Intron_4
GTAAAGGGAGGTATCTTATGAGCTGAAGGTCACTTGTCCTTTGTGAACTGACTTATAAAACTCAGTCCAGGCAATCTAATCTATATCAACAGTTAACTATAGATAAGTAGAGCACTACTCTATTCAGTGGGGAAAAGAAGAACACGGGAATGAGTGCAGCAAAGAGCTTCTTGGCTTGAGTGTGGTATGGAATGATGA
>m6AIP_abcam_peak_1790|ENSMUST00000132121.7|Immp2l|ENSMUSG00000056899.10|protein_coding_Intron_4
TGTTGCTTTTCAGTATAAGCATGTATCGTTTGATAATAAGCTACACTGTGAAAATGCATGCTGAGTTGATGTCACTGCTGTGTGGGCATTGCAGAGTGCACTTCTACCAATTAATAGTGCAGGTTAATTACTTGATGTACTCAAGAGACGCAATAAGTAGGGG
>m6AIP_abcam_peak_1791|ENSMUST00000132121.7|Immp2l|ENSMUSG00000056899.10|protein_coding_Intron_4
AGCCATTGTGCTGTGGTAGAAGATTTTGGGTTCCCCAGTGTTTTAGCAATCAAAGATCACAAGAGAAAAGTTTTTTAAAACATTAGCATTTAGTTGGTAAGGG
>m6AIP_abcam_peak_1792|ENSMUST00000132121.7|Immp2l|ENSMUSG00000056899.10|protein_coding_Intron_4
ATATAAGATATGTTATAGTAAAGTGCTAAATATGATTATTTTACCCAAACTATCACTTCTCAGAGACAGTGAGGAAAACTCTTCATACAAAGACTGTTTTGTCGCCCTTTTTGAAAGTCCATTAAAGATATTTCTGTAAGATGAGTGAGTGAGTGAGAAAGAGGAGGAAAGACTTTTTTTCAGCTCCTTTGTACTCCAGTCTTTAGCATC
>m6AIP_abcam_peak_1798|ENSMUST00000119211.7|G2e3|ENSMUSG00000035293.13|protein_coding_Intron_14
aaccttcctaatgttccaatcctgtaacacagttcctcgtattgtgctgacccacaaccttaaacttgggtcattgctacttcttaattacttctatttttttaaatatttatttattattataaataagtacactgtagctgtcttcagattctccagaagagggcatcatatctcattatggatggttgtgagccaccatgtggttgctgggatttgaattcaggaccttcagaagagcaatcactga
>m6AIP_abcam_peak_1801a|ENSMUST00000013130.14|Strn3|ENSMUSG00000020954.16|protein_coding_Intron_8
CTTTCGTGGTTTCTATCTAAATTATCTAGACATTAGGTGAAATTATTCTTTAAATTTATGGCCTATGACAGTGCTGACTTTTTCTATCATTACAAGAATTTCAAAGAAC
>m6AIP_abcam_peak_1801b|ENSMUST00000013130.14|Strn3|ENSMUSG00000020954.16|protein_coding_Intron_8
TTCTGTGCATTTAACTTGGTCTTTGTTAAACTTTAAAATTGTTTCTGATTTTTAAATATTTATGCAGATATCAGCTATGTGTATCTGTGTAGGGGAGGACTTAAGAATTAGTTCTCgg
>m6AIP_abcam_peak_1810|ENSMUST00000153137.5|Mipol1|ENSMUSG00000047022.18|protein_coding_Intron_2
GTCTTCCCAGAGTATAAATTTTGAGTATTCATATATGTTACATATAATCAGTTGTATATCTCTTGCCTGGGCCTTGTTACATTCTAATACTCAAATCATTACATTGATTTTTTATAATGGTAATTGTGCTAGAGTCTGTACTAGAGGTTTCTGCTCATCACTCATATTTTGTCTCAGGACTCTGCCACAGGGTATATATATACCACAGCCTGGTCTCCACAAACAAATATCAAAATACTGAATAAGTAGT
>m6AIP_abcam_peak_1812|ENSMUST00000219140.2|Mia2|ENSMUSG00000021000.17|protein_coding_Intron_6
TTTTGAACAGGGGGTCAGTTACACGTGGTTCTTCTGACTGCCGGAAACTGGAGTTTCTTAGTGATGAAACTTCTTGTCTCAAGCGGACGCCTAAGCTGGGGCCGGAACTGAGATTTTAATTCTGCATTATTTTCCCCCAGTAAAGAATGCCCTTCTGAAATGCTTTAACCATAGCGTTCTACCTCTTTTCGCGT
>m6AIP_abcam_peak_1814|ENSMUST00000222508.1|Klhl28|ENSMUSG00000020948.9|protein_coding_Intron_2
ggtcatcctgatctacctgagttctaagccaaccacgcctacatagtaaaaccctgtttcaaattaaaaacagaaGAACAACCAGAAAACATTAGGATGAGTAGTACCTTTGTATGC
>m6AIP_abcam_peak_1821|ENSMUST00000052201.8|Mis18bp1|ENSMUSG00000047534.17|protein_coding_Intron_8
CAATTATATCTTCATAGtttattatattataataataaCATAGAATAGAGTGAGATTAGTATCTTTTCTCAATAGTTAACCTAGAATGATTTTTGTTTTAAAAAA
>m6AIP_SySy_peak_1514|ENSMUST00000222699.1|Gm49384|ENSMUSG00000113786.1|protein_coding_Intron_2
cagtgtacttacatataataataaataaatctttaaaaaaaaaaaaaaGAATTTTAGCAGGTCTATTTGAACAGATCTAGTTCTGTATATTTCTTAGCTGGTTCATTAGGAATTAATAGAAGACTGAACTATAGCCTTTGCAGTGAATATTCCTAAGACAGAACAAGAGGCACCAGCACTTAGGGGTGGAGGCAGAAGGATCACCAGCAGGTACCCAGAGGCTCCCCTGGGCTACCTCTGACACTATATA
>m6AIP_abcam_peak_1828|ENSMUST00000220916.1|Dmac2l|ENSMUSG00000054894.6|protein_coding_Intron_2
CACTAGACTAAGAGAGAGCTTTAAATGTCCATGCCTCCAGATAGCCACTCACAGGGGAGGGCACTTGTGTTTCCTCCACTGTAAAAATGAGAGCTATGCAGTCA
>m6AIP_abcam_peak_1830|ENSMUST00000160027.7|Psma3|ENSMUSG00000060073.9|protein_coding_Intron_5
AGAAAATTGGTCATGATCATTTAACAACCtaattttaattttaatttattGAGCATATAAAGATATTGAGCCATTTCTAACCATTGCAGAAAAATGACAAGAGGAATACCAGGGAATCCGATGTAGGCTGCTTCTCGGCAGACATTATTCCCTAGGC
>m6AIP_abcam_peak_1837|ENSMUST00000085299.3|Daam1|ENSMUSG00000034574.10|protein_coding_Intron_25
ATTTGCAAAAGGACTTTAGCATCCCTTAAAATAGC
>m6AIP_abcam_peak_1840|ENSMUST00000021514.9|Ppm1a|ENSMUSG00000021096.11|protein_coding_Intron_1
GCAGCCTTTCCATGGTCAGTCCACAGCTTAGCCTATGTGAGACAGCTCTGTGATGTGTCTGCAAACATGATTCCTGTGCTGTGGGTCATTCAGCATGTATCCAGTTAAAGGACTGCT
>m6AIP_abcam_peak_1843|ENSMUST00000110489.8|4930447C04Rik|ENSMUSG00000021098.14|protein_coding_Intron_8
ATAAATTGAGTAGATTTTTAATGTCTGGAATAAATAGATGATAAAATTTTAATTTTTCTTGAGATTATTATTAATGTTTTATTAGTTATGCCAAATGACAGG
>m6AIP_abcam_peak_1848|ENSMUST00000021523.6|Mnat1|ENSMUSG00000021103.12|protein_coding_Intron_7
cagggtctgtgtagcactggctgtcctggacacactctgtagaccaggctggcctcaaactcagagatctgcttgcctctgcctcttgagtgctgagattaaaggcaagcattaccataccctg
>m6AIP_SySy_peak_1531|ENSMUST00000116420.3|Trmt5|ENSMUSG00000034442.11|protein_coding_Intron_3
TGTTTACCAATTCCAAGAGAACAGCAGGACTGATGCTTAGAATCAGGACAGGACATATTCATAATATGGCTGCAATGTAGTGTGCGACTCTGAGCAACTTATGCTCACAGAGACTATAAGAGGATTTGGTTGAATTCTGCTAAAATGATATATTGAAACAGTCCTTCATTAAAAAGTTTTTAGCTCTATGTATTGAAATAAATTGCCCATGGACAGGTGACAGAAT
>m6AIP_abcam_peak_1850|ENSMUST00000021447.8|Ppp2r5e|ENSMUSG00000021051.10|protein_coding_Intron_3
GAATATAAAGGGGGCTAAATTATTTGCAGAAATAATCAATTATATGCTTAATCTAATTGTACTGATTTACTATAAGGACCGCTAAACATTTCCAGAAGGAATGGTAGCAATGAAAACACATTTTTGTTTCTTTTTAAATTTTGTAGAAATAT
>m6AIP_SySy_peak_1535a|ENSMUST00000021447.8|Ppp2r5e|ENSMUSG00000021051.10|protein_coding_Intron_3
ctctctgcaagagcaagtactctgaccccctaactgtctttatagctccCTCA
>m6AIP_abcam_peak_1851|ENSMUST00000021447.8|Ppp2r5e|ENSMUSG00000021051.10|protein_coding_Intron_2
TTGTTTGCTTCTTGAGATGTTTTATTCTACATCGCAGTCTGGCCTTACAGACTTAGTGCTGAGATGGCAGGCATGTAGCACCATGCCTGATTATTATGTCCTATGGATTTTAGTGCTCACC
>m6AIP_SySy_peak_1540|ENSMUST00000101281.2|Gm10451|ENSMUSG00000073000.3|lncRNA_Intron_2
tgccagggtgtgcttttggagatcagagagcaagggacaggagttggttctctccttctactatgtgggtcctgggcattgcaccctggtcgtcaggcttagaggcaagtatcttcatgagcgaaccgactcaaccaccCATTTTCCACATTGATATGTCACAAAACCATGACCCCTGAACCCAG
>m6AIP_SySy_peak_1541|ENSMUST00000101281.2|Gm10451|ENSMUSG00000073000.3|lncRNA_Intron_2
GAGGGTTGGATTTAAGTCCTGGCACCTCCCTATTCAGCCTATGGGGGACCATCTGGCATGGGTCTGTTGCTTGTTTGAGTTCAGAACCAATTTGATCACATCtgagaccctagtgaggcgattttacctcaaagttgcctctgtttttccatca
>m6AIP_SySy_peak_1542|ENSMUST00000101281.2|Gm10451|ENSMUSG00000073000.3|lncRNA_Intron_3
CGTACTGTGGATTATATTCATACCAGAAGTCTATGTTATTCTGAAGTCAGTGTAATTCAATTAAAATAAGCTGCATTC
>m6AIP_SySy_peak_1545|ENSMUST00000041262.13|Churc1|ENSMUSG00000090258.7|protein_coding_Intron_3
CTTATTTTTAATTTTTTTGAGATTTTATttgattttactttcatgtgtgtgggtgttttgcctgcgtgtatgtttatgtaccCTGGGTCCCAGTGTCAGAGCCGAGCCCACT
>m6AIP_SySy_peak_1545|ENSMUST00000137826.7|Fntb|ENSMUSG00000033373.16|protein_coding_Intron_3
ggcacgccgcacacacgcacgcacgcacacacacacacacacacacacacacagagagagacacacacacatacCACTATATCAGGACAGAAAGACAACAACATGCGGCCTA
>m6AIP_abcam_peak_1864|ENSMUST00000110388.9|Gphn|ENSMUSG00000047454.12|protein_coding_Intron_1
atgtttggtaaagatttttcccaatctgtaggttgctgttttgtcctatttacagtgtctgccttaaggaagcttttcaactttatgagatcccttttgtttgttgatctcagagtctaggcaattggtgttctgcttaggaaaattttcccaatgccaatgttgttcgagg
>m6AIP_SySy_peak_1547|ENSMUST00000110388.9|Gphn|ENSMUSG00000047454.12|protein_coding_Intron_2
TTTCTAGAAGTTATTTCAAAGGTGAAAATAATCATTTTTGTTAAAGTTTGAAATAGGTTTATTTTTGAACATTTCAAACCCCTCCCCCACACATGAATAAGTTATTTATTACTTAGTTGTTCCCTTGGGTTTTCTGAATTGCTTCTGTTTACTGAATATTTTCTTTTTTTTTTTTGTATTCttttttttgtattcttttatttatttatttatttattt
>m6AIP_abcam_peak_1868|ENSMUST00000021547.7|Zfyve26|ENSMUSG00000066440.5|protein_coding_Intron_35
GGTAAAACCCTGGGAGAGGAAGAAGAGCCCATGGGTGTAGAGAGCCGTCAAGGAAGGGCCGAGTGGAGCATCTATCGAGTGTGTTCTCAGAGGAACCTGTGACACAAAGGATGCGAGGTAGTGTTCAGGGAAGACCAAAGCTCAAAGCAAAT
>m6AIP_abcam_peak_1871|ENSMUST00000218039.2|Rad51b|ENSMUSG00000059060.15|protein_coding_Intron_7
TGACATAATAATTATGAATAAATGGTGGCTGCATTATATACACCTGTGTTTTGTAGTCATGTAGTTTCTTTATGCTAATGTTGTTGTTCCCTATAGTAACAACAAAAA
>m6AIP_abcam_peak_1872|ENSMUST00000218039.2|Rad51b|ENSMUSG00000059060.15|protein_coding_Intron_7
ttactgtgtttctcctaccctctatgattctatggattgtagcttgattatcactgacttaatggctaacagtcacatgtaagtgattatataccatatttgtctttctggatctgggtaccacacttggtatgatttttttttctagttccattcatttgcctgaaaatttc
>m6AIP_abcam_peak_1873|ENSMUST00000218039.2|Rad51b|ENSMUSG00000059060.15|protein_coding_Intron_7
GCAGCCTTTTTCTGATTGGTGTGCTATTAATGTGGTTACTGTCATCAACCTTTGAGCAGAGAGACTCTGGAGTTCAAGTGTGTGGCGGGGTTCTATAGCCTGCAGTTCTTTGTCAAGGCCAAGAGTCTTGACTGCTACCATGTTAGCATCTGCATGTCTTTGGGAACAAAAGCAA
>m6AIP_SySy_peak_1558|ENSMUST00000218039.2|Rad51b|ENSMUSG00000059060.15|protein_coding_Intron_7
GAGACCTCCGTAGACGCTGCATTTCCTTAAGTGATGGtgtgaaggttagtttttgtcaatttgatacaagcgagtcgcctgagaggcaggaaccttgaggaaatgctttcaacagactggcatgtgggcatgtctgtgtggcatttttttgattgttggtcgatgtgggggcagggtaggcaactgtggatgatgccatccttgggcaggtggtcctgggttatgtaagaaatcaagctatgcacgccaa
>m6AIP_abcam_peak_1875|ENSMUST00000218039.2|Rad51b|ENSMUSG00000059060.15|protein_coding_Intron_7
ATCTTCAAGCATTATTAGAAAAAGCCGGATGTTGTACACTACTTAGAGAGTCCCTTAGTACACTGGTGCCTAGAAACTACAAAGATTCTGGGAGTTGAAAACGT
>m6AIP_abcam_peak_1876|ENSMUST00000218039.2|Rad51b|ENSMUSG00000059060.15|protein_coding_Intron_7
CCCCCCCATCAAATATTTATAAAACCAGAGGAAATGTGTTAACTCTTTTACATTTATTCATTTTAAAATATATGTAAAGAATACGTATACATTTTAATATACTCTAAAGAATTTATGTTATTCTTC
>m6AIP_abcam_peak_1877|ENSMUST00000218039.2|Rad51b|ENSMUSG00000059060.15|protein_coding_Intron_7
GGCTGTAGAGATAAtatggatgcatcacctgttgattaaaaagctgatgcccgatggcttagcaggaaataggaggtggaccatctgggaggaaaaaaggattctgagatagagagaggtagaaaacatgaggatacacagataaccagccatgtggcaaaatgtaggctagaataaattgatattttaagttttatctagtcagagaagaacctagctatatggccacggtatttgtaaaaatcttttg
>m6AIP_abcam_peak_1878|ENSMUST00000218039.2|Rad51b|ENSMUSG00000059060.15|protein_coding_Intron_7
acgaaaggatggaccatctagagactgccatatccggggatccatcccataatcagcttccaaacgctgacaccattgcatacactaacaagattttgctgaaaggacccagatatagctgtctcttgtgag
>m6AIP_SySy_peak_1559|ENSMUST00000218039.2|Rad51b|ENSMUSG00000059060.15|protein_coding_Intron_8
AATGAAGACATATTTCAGAGTTAACTAGGGCAATGGCCTAAATCAGAGATTGCAACTGGTGACTGCTGGGACTAGGATCGCAAGATTTTCAAGCTCAGGAAATTGTTAGTAAAAATCAAAAGTTTCTCACTTGTGGTTCTTTGTGATCTTGGGTGTAAATAGGTCGCGCATGACTCGATGGCCTGTGGGGAAACCTACAAAGGTTCCGTATGTGTGGATTCTGGATAAACACGAGGACTGTTTAACTGGC
>m6AIP_SySy_peak_1562|ENSMUST00000021554.15|Actn1|ENSMUSG00000015143.15|protein_coding_Intron_1
TTTTCCTATTTGGCATTTTACCAAATACATATTTTTTTTTCTTTAAAACAGAACTTTGCAACCTCTATACTTCTTCCCCAGAGAGAGTGAGACCCAGGACTAGAGGTTCTCATAGGCGTGTATTTATTTGTATATTTCCTGTCTCTTTTCTCCAAAGCATTCAAGGTAGACGTATGCA
>m6AIP_abcam_peak_1883|ENSMUST00000140770.1|Plekhd1|ENSMUSG00000066438.6|protein_coding_Intron_12
GGAGACAAGGCAGGAAGCGGGCAAGTTAGAGAACAAGTAGACAAGGCTGGACAGTATGTCCTTGAACGTGGCTCAACCAGCCTGGGGGCAGGAAGGACCA
>m6AIP_abcam_peak_1884|ENSMUST00000220238.1|Susd6|ENSMUSG00000021133.9|protein_coding_Intron_2
GAATAGAAGTCTATTGCCTGGCTGTCTTTGATTTGAAAAAGTCATCCAGATTGTGGCCTTGGAAAACTGGAACTCTTTGTTTTGAAGATTATAATGCATTG
>m6AIP_SySy_peak_1565|ENSMUST00000110351.7|Srsf5|ENSMUSG00000021134.17|protein_coding_Intron_1
CGGGTCGCAAGTGGCCGGGGCTTCGCTCTTTGCGGAGGACGGCGACTCAGAGAGCGCAGTTGATTTGAGGTGGGCG
>m6AIP_abcam_peak_1889|ENSMUST00000166664.1|Gm20498|ENSMUSG00000021139.17|protein_coding_Intron_3
ACTCTCAACCACTCCAGTTATACTCAGAAGTTACATCAAATGGTAAGGAGAACCAAAATAAGATTTTTTTTTTGACATGTTGTCTTAGTGATCATAGAAGGAGGT
>m6AIP_abcam_peak_1894|ENSMUST00000166429.8|Sipa1l1|ENSMUSG00000042700.16|protein_coding_Intron_1
GATTCTGGCCGTTGTTCTTTCATTTACCTGTGAACCATACTCACCGAGTGCCCTGTAGATGGAAGACACTCTTTCTTTCAGAGAGGTGGGTGCATCAATAGGTAGTGCTGGGTGAGGTGAGACACCCTGGGAGGGtttcttttctttctttctttctttttttttttttttttt
>m6AIP_abcam_peak_1895|ENSMUST00000166429.8|Sipa1l1|ENSMUSG00000042700.16|protein_coding_Intron_1
CTCTGTTCCTGTCGCATCTATGTGCATTATAGGTTAGACTGTGTGCTTTAGAAAGTTCTAGACCCCCATGTGCTCTTTGTACCTGTTCCCCAGCATAGACTCATATCTGTACATGTGGAGTTT
>m6AIP_abcam_peak_1896|ENSMUST00000166429.8|Sipa1l1|ENSMUSG00000042700.16|protein_coding_Intron_2
GCTATGGAGTAAGTGGGAGTAGGCTTTGCCTTTAAGTTTTTCCAGAGTTGGGGTGGGGACAGATGCCCTCCTGCACACCCCATCCTCAGTGTCTAAGTGCTGAAGTGATGGATGG
>m6AIP_abcam_peak_1900|ENSMUST00000221919.1|Zfyve1|ENSMUSG00000042628.8|protein_coding_Intron_5
CTCCTGTAGTACTGGAACCAGTTCTTTAGCTTTGCCGGAAATAAAGTTTCCTTGCTTCTTTGAAAAACATCTTggtttggttgtgtatccaagtaattatagtaacctggaggcagag
>m6AIP_SySy_peak_1590a|ENSMUST00000110294.1|Elmsan1|ENSMUSG00000042507.15|protein_coding_Intron_1
TCTGCGTGGTCGGATGACTCCAGAACCAAAAGGGACAGACAGACCCTGGGTTGAGATCTTATGGGGCCTCTCTTTCCTGCTGCTCTGCAGGGTGTAAACATTCAATTACTGTGATAAATTATCTC
>m6AIP_SySy_peak_1590b|ENSMUST00000110294.1|Elmsan1|ENSMUSG00000042507.15|protein_coding_Intron_1
TAGAAAGTATGATATTTGTACTACCCATAGCATCAGAAAAATGCACCCTTTCTGCGTGGTCGGATGACTCCAGAACCAAAAGGGACAGACAGACCCTGGGTTGAGATCTTATGGGGCCTCTCTTT
>m6AIP_abcam_peak_1912|ENSMUST00000045931.11|Zfp410|ENSMUSG00000042472.11|protein_coding_Intron_3
TTCTTTTGCATTCTAAAATTAACCATCCTTCTATACATCTCTAAACAAAGTATTTTAATTTTGTAAGGTTCGGGGCCCTTAAATGAACGGAATAATGTAATCTCTTTAATGTGTGTTTGTGAGGTTCAGCCTTATTGTAGCTGTGTTTTGTTTG
>m6AIP_abcam_peak_1913|ENSMUST00000110276.7|Coq6|ENSMUSG00000021235.13|protein_coding_Intron_3
TTTTTTGGTGGGGAGGGCAGTGGATGAGCTGTCTTTATGTTTGTGCTAGGCAGTACACCCTCAGGCCATCCTGTCTGAAACCATTCCGTCTAAGGTTAAACTC
>m6AIP_abcam_peak_1914|ENSMUST00000081828.12|Bbof1|ENSMUSG00000057265.13|protein_coding_Intron_4
ttggaaccaagtctctaaatctggtccacattctaagggtggaaattaggttctgtcatttgaagatagtgtcaaagaattgcaagcatactttaaaaccacACACCCTTATACCCCTAAGTATACACAGCTGCAATAGGAATATTTATGCATTTTGGTTGCTTGAAACTCCCTCCTGTTATAACAGCTGGCTGCGTTCTTTTCGTATgcccagtctggcctcataattgaaacaccacttctgtcttag
>m6AIP_SySy_peak_1592a|ENSMUST00000081828.12|Bbof1|ENSMUSG00000057265.13|protein_coding_Intron_4
atttctggtgctggaggaagccagacaaggatgctggatcccctggaactacatttactgaaggttaaaccaccgaatgctgggattaaaggcctgggacaccatgtccggcCCTCGTTTTCTGTT
>m6AIP_SySy_peak_1592b|ENSMUST00000081828.12|Bbof1|ENSMUSG00000057265.13|protein_coding_Intron_4
ATAAATAGCGGATAGATCTTTATCTATTAAATTTTCTCCTAGCATTTAAAGGCTTACATCATTTAATGCACTTTCTCCTCGTGGTCTTTCCCCAGAGTTCTGTTTAATG
>m6AIP_abcam_peak_1915|ENSMUST00000137170.2|Lin52|ENSMUSG00000085793.2|protein_coding_Intron_1
actgtgtacatagtaaataaatctttTTTTAAAATGTGAGGGGGATGCAGggggctggtgagatggctcagtagttaggaacacctggtgcttttgcaaaagacctggattctattcccagcatctacatggtgactcatgactcgattccagtggatctgaccgccatgaacatcaagcacacatgtactccacatatataccatgaagacaagacagtcataccataaCTACATCTGAAAATGAACAA
>m6AIP_SySy_peak_1598|ENSMUST00000021670.14|Ylpm1|ENSMUSG00000021244.15|protein_coding_Intron_16
aaataaaaaggaatattgcattgttggggattgtagattgttgctaaagaaatacagggagggagggagttctgttaatgacccaggatctaggataggtctgtgaggaatccaaccacggaaggcacagattaagattgagattgtttacaa
>m6AIP_abcam_peak_1926|ENSMUST00000110204.8|Esrrb|ENSMUSG00000021255.17|protein_coding_Intron_2
ccagcactcgggaggcagaggcaggaggatttctgagtttgaggccagcctggtctacatacagagtgagttccaggacagccagggggatacagagaaaccctgtctc
>m6AIP_abcam_peak_1927|ENSMUST00000110204.8|Esrrb|ENSMUSG00000021255.17|protein_coding_Intron_2
gaccTCTGCACTGATTTTTTTTCCCCAAGAGTGggaactgagagtgtggcctagtggtgggacagatacttagcatgtgtgaggcttgggttcagtccccagcgcaggaaagaaGGGCAGTGTGGGGCACGAAGCCAATCTGTACCCACCCAGACCGCCTGGAAGAGGTGATCAATGC
>m6AIP_SySy_peak_1619|ENSMUST00000125733.7|Ism2|ENSMUSG00000050671.12|protein_coding_Intron_2
cagaggcaggtggatttctgagtttgaggccagcctggtctacagagtgagttccaggacagccagagctacacacacacacacacacacacacacacacacacacacacacacacacacacacacacacacacaGAGTGCACATACATACAAAAGTTGC
>m6AIP_abcam_peak_1934|ENSMUST00000141429.7|Cep128|ENSMUSG00000061533.16|protein_coding_Intron_20
TAAAAGCAGGGAAATGATTCTTGGAATATCAAGGTTAAAGGAGCTATAAACGTTTTCCCATGATCCTTTTAGCTGTTCTTTTAGGCAGACTGACTTATGACAATAATGTGTACAGTGTTTTATTTATTTTGACCATTAACTTGTCAGAATTTGTGACTT
>m6AIP_SySy_peak_1623|ENSMUST00000164713.7|Ston2|ENSMUSG00000020961.15|protein_coding_Intron_3
ATTTGAATAGTCTGCTCTCCACCCTCTTCAGTGGACCCTATGTGTCTGCTAGTAGTCTAATCAGACACTGCCTGCAGCCCCTTTTTTCTATTCTGTCTTTGCATGGCTTGTTTTTTTAAATGATGTGGGGCGGGGGAAGATCCCATTCAGTGTATATTTCAttttgatttttgagacaggatc
>m6AIP_abcam_peak_1940|ENSMUST00000021347.11|Sel1l|ENSMUSG00000020964.14|protein_coding_Intron_11
AGAATCCTGGAGTGACCCCATTGAAGAGAAGCTGAAAGTCTGGAGAAAAAAATGCGTTTTGTATTTCTTGGTATATTTTTTAGTAACAGATTAAGGAAAGTGTACT
>m6AIP_SySy_peak_1627a|ENSMUST00000223282.1|Eml5|ENSMUSG00000051166.10|protein_coding_Intron_31
TTTATGTAATTATAAACTTCATAAAGCCTACAATTGGAAGTAGCAACAGATGTTATCCAGTTCAACACTTCTGGTTTCCCTC
>m6AIP_SySy_peak_1627b|ENSMUST00000223282.1|Eml5|ENSMUSG00000051166.10|protein_coding_Intron_31
ccaggctaacctcactagccatttttctgccccaggttcctcagtgctATGCCACTGCGCCCTGTAATATTTTAGTCTTAAGAGAGTATGATCCAGCAGAAGAGCATTTTATAATGCTAAGTCTCCACAGGG
>m6AIP_SySy_peak_1627c|ENSMUST00000223282.1|Eml5|ENSMUSG00000051166.10|protein_coding_Intron_31
AGTCTTAAGAGAGTATGATCCAGCAGAAGAGCATTTTATAATGCTAAGTCTCCACAGGGCCCTAATAGAAATGAAAGCTTACTATATTTAAAAACACA
>m6AIP_abcam_peak_1945|ENSMUST00000223282.1|Eml5|ENSMUSG00000051166.10|protein_coding_Intron_1
TTTCCTTAAAGACTCAGCTTCAGTCCTCGGGGAAACAGTCATCTCCTGTGTCATACTCTGTGTTATAACAGAATATCTGAAGGCTGTTTTACTGCTTTCACCAACCCCTCTAAT
>m6AIP_abcam_peak_1946|ENSMUST00000046859.11|Foxn3|ENSMUSG00000033713.12|protein_coding_Intron_4
tctttgccctggtggcattttctatggtagcaggaagcaagcagagcagtgaatgtgtaatttggtctcaggtctggctcagtgcccaaaacgaagaaccaagcaaagtagagatcaggctctgtcgagggtgag
>m6AIP_abcam_peak_1947|ENSMUST00000046859.11|Foxn3|ENSMUSG00000033713.12|protein_coding_Intron_4
TTCCTTCTTTTCTTTTCTTTTTTTttttggtttttcaagacaaggtttctctgtatagccctggctgtcctggaactcactttgcagaccaggctggcctcgaactcagaaatcc
>m6AIP_abcam_peak_1948|ENSMUST00000046859.11|Foxn3|ENSMUSG00000033713.12|protein_coding_Intron_3
CTGGCTACTAAGGGGCTGAAGAACCAAGGTCATTTGGCTACAGACCTAGCTCTCCACCATCACCAAAGCTCTGGTCCATCCATTTGCATGGTAGGACTTCAATAGGGTTCTATCGTCCC
>m6AIP_abcam_peak_1949|ENSMUST00000046859.11|Foxn3|ENSMUSG00000033713.12|protein_coding_Intron_2
CTCTCAGCAGTAGGCTGTCGAGGGGACATTGGATGGTCACTGTCAGGCCACCCACCCCCACTTCTCCTGTGCTAGACCCAGCAGGCCCCTTCCTTTCCCATGGCAGACTCTCTTTAGAGACCATACCTTAGATGATCTTGTTCAAGGTGACCTCTAAGATTTTGCTCATCTCTTC
>m6AIP_abcam_peak_1956|ENSMUST00000085096.9|Ccdc88c|ENSMUSG00000021182.16|protein_coding_Intron_25
TCCCCATCTTGAGCCATTCTTACACCCCAGGTCTGATTTGGGCCATAGCCCCCTGTCTCCTATGTGCAGTTTTTACATATTCTCCCTTATTGCCAGTGCCAATGCACTCAG
>m6AIP_abcam_peak_1961|ENSMUST00000021605.13|Trip11|ENSMUSG00000021188.14|protein_coding_Intron_9
GTTGTAGAAGTGTTCTCATTGGAGCTGTAAGCAAAACTACATGACCGGAGGCTGTGGCATGGTTCCAGTACAAAGGAGTTAGGAGAAATAGCCTGGGCATGTTTATTTATGTCTGTTTTGAGGTCTCTTCCTGAATGATGGTATGTGCTGCTTTCCC
>m6AIP_SySy_peak_1642|ENSMUST00000021606.11|Atxn3|ENSMUSG00000021189.11|protein_coding_Intron_10
TGCTGAAAGAAACCTTTAATCCAGGACTACATATGCTGGACTTACATACTTACTAGGATTGGGAAAGAGTTTCAAAAATGTCTCCAGCAGTTAAAGAAAGGGATGGCTGTTCAGGGCTGGCAATCagatcagcatctcgattagccaccatcagagatgcttgtacttgcagtggatgggaacaaatgagtaactggcttggaatac
>m6AIP_abcam_peak_1965|ENSMUST00000046518.11|Itpk1|ENSMUSG00000057963.9|protein_coding_Intron_2
tttttgatttgaagttggttgaatcttggatgcagaacttgccgggcacagagagatagctgCATTCATGAACTGGGAGTAATCTTATTTCtttaattttttttaaagtgtgtgtgtgtgtttgcatgtatgtatgtgaaccatgtg
>m6AIP_abcam_peak_1966|ENSMUST00000046518.11|Itpk1|ENSMUSG00000057963.9|protein_coding_Intron_2
CTTGACCCCAGCTTGAATTGCTCTTATTGCTACCATATCCTTGGGCTAGTCATGCTGAGCCCCTATATTTCAACAGCACACTGTGTTTTCCCTGAAGCCCCCTCCCCCACCATTCAT
>m6AIP_abcam_peak_1967a|ENSMUST00000178129.1|Gm28373|ENSMUSG00000096751.3|lncRNA_Intron_2
attgctttgctggttcctccgttcctcttggcctctgaaccgtgcctcggctccatccttgacc
>m6AIP_abcam_peak_1967a|ENSMUST00000046518.11|Itpk1|ENSMUSG00000057963.9|protein_coding_Intron_1
ACCTGGCAGGCTCGACCTCTCCTCCACCCTCAGACTCTCATGGCTTCAGCCTGTACTCATTCCA
>m6AIP_abcam_peak_1967b|ENSMUST00000178129.1|Gm28373|ENSMUSG00000096751.3|lncRNA_Intron_2
ACTGGCCTCTAAGGCCTCAGATTGCTGCTTCTGTCCTTCCCTTCTGTGGCCCAGTCACCAGGGATC
>m6AIP_abcam_peak_1967b|ENSMUST00000046518.11|Itpk1|ENSMUSG00000057963.9|protein_coding_Intron_1
AGGCCAAAGGCCTTCCCCCAAGAGCTTCTCAGTGATGTTCTGAGACACCCCCCCCCCAACACACAC
>m6AIP_SySy_peak_1646|ENSMUST00000179306.1|Gm28051|ENSMUSG00000098530.1|protein_coding_Intron_1
CAGTACTTGAATCTTCAGTAAATGCTCAACACTGTGGATCAGTTCTTTGAACCCTAGTAGAAGCATCTGAAAATGTTTAAGACAAAAAGAGTTGGACCCGCCTCCATGGACCTTATTATTGTATGTGAGGAGGTTTGCAGGGTTTTAAACACTAACTGCATGGTGATTTCCAACCACAGTCCAAAGTTTTCTAGGACTTTATGTGTGGGAA
>m6AIP_SySy_peak_1647|ENSMUST00000179306.1|Gm28051|ENSMUSG00000098530.1|protein_coding_Intron_1
taactttccttggaaagacctggcagatgccacattagcATCAATGGTGTCACTGTGAAGCCGTCTGGACCCCAGGTGCAATGGGATAAAGCCAGGCTAATTAGGAGAAATACACCATAGAAGCCCAATTGAAAACATTTTCTTCAAGGACTGAAAAACTCAggctgaagagatggctcagtagttaagagcactgactgttcttccagaggtcctgagttcaattcccagcaaccacatggtggctcac
>m6AIP_abcam_peak_1968|ENSMUST00000179306.1|Gm28051|ENSMUSG00000098530.1|protein_coding_Intron_1
tatatccctggctgtcctggaactcactttgtagaccaggctggcctcgaactcagaaatccgcctgcctctgcctcctgagtgcggggatataatacagttttaatgcactagagctgggcaaatatctcctttctaagctattctgagccacttcccccaaaataaccccgggttataacttaccgtgttct
>m6AIP_abcam_peak_1968|ENSMUST00000174651.1|Gm20604|ENSMUSG00000041716.7|protein_coding_Intron_1
AAGATGTGTTATTTCAGCAACTAAACTGAGTTGGTTTTTGAGTTTGTGGGTTTTGGTTTTTGTCTTATGGGGGgttttttgggggacagggtctgtctttgtagctctggctgtcctggaacttttcatgtagaccaggctggcctccagctcagagattcgtctctctgcctctcaagtgctagcatgatcaa
>m6AIP_SySy_peak_1649|ENSMUST00000179306.1|Gm28051|ENSMUSG00000098530.1|protein_coding_Intron_1
ttgttttgttttgttttgttttgttttggtttggttttttggtttttcgagacagggtttctctgtgtagtcctggctgtcctggagctcactctgtagaccaggctggcctcgaactcagaaatcctcctgcctctgcctcctgagtgctgggattagtgtgcaccaccacgcccggcttagtgcgtgcttttaatctcagcacttgggttttggaggcagaggcaggcagatctgttgagttctaggc
>m6AIP_SySy_peak_1649|ENSMUST00000174651.1|Gm20604|ENSMUSG00000041716.7|protein_coding_Intron_1
AGTGATTAAGCTCAGCGTGACTACGGCTGGTCACGCGGCGGCGGCGGGCCCCGTCGCCCTCCGGAGCCCCAGGCGGGGGGAACCACCTGGAGATGCCGGGCCCGCCCCCCACTGCACCCGCCGCCGAGCTGAGCTGGGCAGTGGCGCCAGGCTTGGCCTGCAGAGGCCCGAGCTCGGCTCCCGGCCGGACGCCGGGCCAGCCTGACAGCCAAGCCGAGCAGCCCCGGGTCTCACCTTCCTGTCCTGAGTG
>m6AIP_abcam_peak_1970|ENSMUST00000173969.1|Gon7|ENSMUSG00000091931.5|protein_coding_Intron_1
AATTCCTCAAGTTTTTAAAAATTCACTTATTTTAAATGTATATGGGTAGCATGTTGCATATGTAAagtgggctctctcctttttattgggttcaagggattga
>m6AIP_abcam_peak_1970|ENSMUST00000179306.1|Gm28051|ENSMUSG00000098530.1|protein_coding_Intron_1
atctcaaaatgaaaatgaaaaCACTCTTTAGGACTGGAAATGAGTTCTGTGGTAGATCATTTGCTCTGTTTTAAGttttgttttgttaatttggggggggggg
>m6AIP_abcam_peak_1970|ENSMUST00000174651.1|Gm20604|ENSMUSG00000041716.7|protein_coding_Intron_1
taagacatgtccttactgtgtagccctggctcccacggaatttactatgtagatcaggctggacttgaatttagagagagatctctgcgtgtctccgcctcct
>m6AIP_abcam_peak_1972|ENSMUST00000223554.1|Btbd7|ENSMUSG00000041702.7|protein_coding_Intron_1
CCAGCATTTAGTGCCTGTTCATTTTTCTCTGCCCCTTCACAGAATAGTCAGTGTCTCAGCTGAAATATCCCAATTTCTTTAAAAAACTAttttgagacaagg
>m6AIP_SySy_peak_1658|ENSMUST00000109937.8|Clmn|ENSMUSG00000021097.15|protein_coding_Intron_9
ATGGTTCCAGAGGTGCCAGAGACACACCTGACTCCTTGCCCTGTTGCTGAGAGCCATTACACACACACTTCAGGCCTCATGTGGGCTGCCTGTTCCCCACTGTGGTGCCTCCTGTGGGAAACTGGCAGAGGCCAGCAGCAGT
>m6AIP_abcam_peak_1981|ENSMUST00000109901.8|Papola|ENSMUSG00000021111.15|protein_coding_Intron_20
TACACCAGTGCCTTTACTTTTGATTTATAACGCACTTTGCAGACCGAGAAAAATAGGTTTATGTTATATAATCTGCATATTGACTGTATTGGAATTTTTTTTAATCACACCTTACTAGTT
>m6AIP_abcam_peak_1985|ENSMUST00000071095.13|Setd3|ENSMUSG00000056770.15|protein_coding_Intron_1
ACAGGCTGAGTTCTGTGAATCTTtttttgtttttgtttttgtttttttgtttttgtttttgtttttgtttttcgagacagggtttctctgtgtagtcctggctgtcctggaactcactctgtaaaccagcctggcctcgaactcagaaatccgcctgcctctgcctcccaagtgttgggactaaaggcgtgtgccaccactgcccggctCTGTGACTCGTTGTAGACGTACCATACCTCCA
>m6AIP_abcam_peak_1986a|ENSMUST00000221167.1|Ccnk|ENSMUSG00000021258.10|protein_coding_Intron_10
CGGAGAGCAAAGAACAGAGAGTAGGGCCAGACAGGCAGTGGGGTCTCATTAGTGTAGAAGGATGTTCTCTCACAAAGGG
>m6AIP_abcam_peak_1986b|ENSMUST00000221167.1|Ccnk|ENSMUSG00000021258.10|protein_coding_Intron_10
CAAGGTCAGCCATGAGCTGCCTGCCTGCTTAAGGTCTGGGGACTGCCCTTCCTGTGGGAATGGTGGGACGGCATCTGCTGGGCCGCTGTCTGCACCTGCATTGGTGCTACCCAACCTGCGAGTTCTTC
>m6AIP_abcam_peak_1987|ENSMUST00000021692.8|Yy1|ENSMUSG00000021264.12|protein_coding_Intron_1
agcaccactgcccCTCAAATAAAATGTTCTTAAACAAAATAAAACTTGTTCTTAAAAATACAGTGATGGAAGATTAGAGAGGCGTTTGGTTTTGTGTCTCCT
>m6AIP_abcam_peak_1988|ENSMUST00000021692.8|Yy1|ENSMUSG00000021264.12|protein_coding_Intron_2
aagttccaggatggccagggcaatgtcacatagaaacactgtctTCGGGAGGGAGGAAAAAGATTTGAAAGAAATAGAAGCATTCATGAATTGCTGCTGATTCATGCTGATCTGACCTCTAGGTGGTGCAGTAGCACCAGTTGCTTCCTGCTACTCTGAACTGAACCCCAAACTTCAAA
>m6AIP_SySy_peak_1670|ENSMUST00000161154.1|Wars|ENSMUSG00000021266.16|protein_coding_Intron_6
GCTGCTCTTCCCAGAAGACCTGCTGCACACACTGGCTCTTGTCTTAGCAGCAGACAGACTGTGTCTTCCCAAAGGTTATGCCCTGCACTGTTCTGTCGCTTGCATAACGTGATGGAGGGATGTTCCTACACTGCCCTCACCCTGCTCTCCCAGCACATGAGCCTCTGCCGGCTACTAAGTAGAAGCTCCAGAGAATACCCACTG
>m6AIP_abcam_peak_1991|ENSMUST00000047115.8|Wdr25|ENSMUSG00000040877.16|protein_coding_Intron_3
tttctgctctgttttttgtccctgcatttcctttagataggaacagttctgcattaaaatttttgggataggttgatgacctcatccctcaaataggggctgtgcctgtctactggagatcgtctctacaggttctatctcccctctgttggctattttggttactgtaatccctgttgggtcctgggaacctttggc
>m6AIP_abcam_peak_1992|ENSMUST00000047115.8|Wdr25|ENSMUSG00000040877.16|protein_coding_Intron_3
CCGAAGCAATAGGCTGGGCCGTCCTCAGAGACCCCAGACAGCTGCAGTGGCAGTGGCAGTACTGGTCGGTGACACAGACACTCAACTCTACTGTGTTTTTCCCGTCATGTTCTT
>m6AIP_abcam_peak_1999|ENSMUST00000084985.10|Ppp2r5c|ENSMUSG00000017843.14|protein_coding_Intron_1
TTCTTTTGAGGGAATATCATCTCACAGTAACATCAGCATAGCATATGCCAAGAGAGCTGCCCCACCCCACGATGTTTAGCACATTTTAACTAAAAATTACCCGACTTTGTTGAAAGGAAA
>m6AIP_abcam_peak_2001|ENSMUST00000095410.7|Wdr20|ENSMUSG00000037957.14|protein_coding_Intron_2
CACTGTTGCTGTGTCGGTTGGGCAGTCACACTTTTGGCTGCACTTTCTTACCAGGATTACATTTTTTGAGTTACAGTAAAATTTTTCCATTGTAGTTTAA
>m6AIP_SySy_peak_1692a|ENSMUST00000221429.1|Gm40578|ENSMUSG00000113029.1|lncRNA_Intron_2
CACAGCAGCCAAACAAGAACTCTGGAAGGACCGCAGAAGACAAGACACCAGGATGTGCCCCAGGTCTGCCGAAAGAGCAAGGCAAGAATGATAAGTCACAGGGGTGGAGGGCTTGCATGATTCTGTGAGACCAcgtggtggctgtcatctgccatcccagcactcagagatggaggcaggaga
>m6AIP_SySy_peak_1692b|ENSMUST00000221429.1|Gm40578|ENSMUSG00000113029.1|lncRNA_Intron_2
GTGTGGGGTTTCCTCCCCTGTTCTGTGAGGTTGTAAATTGCTCTGTATTCCTTCAAAAGTTATCTGCAGGAAGCTTTTGAACCTGTATGGAGCTCAAGTGTCTCAGGGGATGTTTAGTTACTTAGTTTTCTTC
>m6AIP_abcam_peak_2014a|ENSMUST00000239017.1|Klc1|ENSMUSG00000021288.19|protein_coding_Intron_13
cacatactcacatactcactcatacactcacacactcactcatgcacactctcacgtacccacactcactcattcactcccacactcacacactcatatttacactcactatcacactcac
>m6AIP_abcam_peak_2014b|ENSMUST00000239017.1|Klc1|ENSMUSG00000021288.19|protein_coding_Intron_13
GGGCAGCAAGAGTATACTAAAAGAAGTTTTAAAAATGCTACACCTATAATTCTATTGTACAGAGATACTAAATACTAAAATCAGTACATTATGTGATTTATTTCTGTTTAGAAACCCACTTTGAgagcttacaaa
>m6AIP_abcam_peak_2015|ENSMUST00000239017.1|Klc1|ENSMUSG00000021288.19|protein_coding_Intron_14
CTCTAAGTTAGCACTGGCGTGACTCCTTCAAAACTCACCGTCCAGAAGGAAAGCTGTGGTCACACTGACAGCCAGGGATTGTGGGGCAAGAGTGGTTTCTGATGAGGTTTGAGTTTTGTGACTTTGTTAAAAGGCACACCTGTAGATTTTCAAAGCTCTGGGCTTTGCTGGTTTAAGGAGAGGCATGAAAGTCACGGGGCTT
>m6AIP_SySy_peak_1701|ENSMUST00000101029.3|Inf2|ENSMUSG00000037679.9|protein_coding_Intron_22
CACCCCTGTTCTAGCTAACCCAGATGTGCTCCACTCCTGCGTTGGTTGGTTCATTTCCCCGCTCCCTGCAGTGTCCTAATAATGCTCTGGGCGAAGCTTTGACAGCCTCTGCTCTGCCCCTTTTCCCTTCCCTTCTGGGCAGATTCTCAAGCTCAAGGCTCCAAGGGGGAACCTGGAGCCCCACTCACCGCTGGTGGAAAAGCGGGGTTTTTAGGCAACTCAGAGAGT
>m6AIP_SySy_peak_1702|ENSMUST00000101029.3|Inf2|ENSMUSG00000037679.9|protein_coding_Intron_22
TGTGGGAGCCTGAACAAACCCCAAACATCTCTGGCCCGGCACAGGGACCCTGGGTCTGCCTGCCTGGCACTCTGAACTGCTGGCCACTGGGCTGAAGTCTCAGGATCGAGGTACAAGGATGAGGTCTGTTGGTGCCTTGTAGGCAGGAGCCACAGGGAGCTCAGAGCATGAGTTTACCGTTACTCTTGGCCCAGCCTGTGCAGTGGTCATTCCTCATTTTTTCAGTACTGTTGACCCTGA
>m6AIP_abcam_peak_2023|ENSMUST00000101018.10|Cep170b|ENSMUSG00000072825.11|protein_coding_Intron_13
ttctgaccctgagtagatttagagattatttggtgggtggtggctatgtgagtgggtgggtgggtggatgagaccccctggtgccatgcctttaatctcagcacttgggagggagaggcaggcagatctctgtgagtttgaggccagccttgtcta
>m6AIP_abcam_peak_2029a|ENSMUST00000124526.1|Ahnak2|ENSMUSG00000072812.4|protein_coding_Intron_1
TCTTGCTGAGCATATCTGTGGCAAAGTGGCTACCTGGTGCTTTTTACCTGGTGGTTTGTGCCCTAGCCTGGGCCTACCTCTAGTGTCTTGGAgggtggggtggggtggggtggggtggggGAACAAGAAACCATCCTTCAGACTCTGGGTCATTAATGCAGCAGCC
>m6AIP_abcam_peak_2029b|ENSMUST00000124526.1|Ahnak2|ENSMUSG00000072812.4|protein_coding_Intron_1
TGATTCCCTTGTGGGGGCAGTCCCTGGAGCCCAGGCCCAGCCAAGGTACAGGGCCTGTCTTTGAATAGTTAGGAACTTTAGGCTGGAGTTCTATGTGGAGGGAAAGCTTTGTTTGTTTCGTctaagttccaataaaactttatttacaaaggcacgcagtgggagagatgaggcTGCTCACTCACTGCCTTTCTCGTCTGGCACAGAGAAGGTGCCTTGACTTAGATCATTTAGAAAATTTGTA
>m6AIP_abcam_peak_2029c|ENSMUST00000124526.1|Ahnak2|ENSMUSG00000072812.4|protein_coding_Intron_1
CAGCTTCCCTCAGGGGCCTTTCACACCCGTGAGACTCCCCTGAAACAGATCTGGAATACAGTTTCTCAGGGGTAGGTCACTACCTGCCTGTGGGGGTCTTCCATTCGAACTCCAACCTGACCCAGTTCTGAGCTTGGGCCTCGGGCAGGAAACAGGAAGATAGAGGTT
>m6AIP_abcam_peak_2031|ENSMUST00000062092.6|Cdca4|ENSMUSG00000047832.9|protein_coding_Intron_1
GTATTTCTTTTCATTTAAAAAAAATCAGCTTCATGTTTAAAGCCACTTTAGGCTACATTTCCCACACCACTCCTCTTTTACTTAGCTTGGTGTGGGATATGT
>m6AIP_abcam_peak_2032a|ENSMUST00000075827.4|Jag2|ENSMUSG00000002799.6|protein_coding_Intron_5
GGAAAAGAGTTAGAGATGAGCATCTTAGACTCAGGGGAGCCACAGCAGTAGGCCTGCCAAGGCCCTCCTGCCATCCTGGTTCTCACTGTCCCTGGGTGCCCTCTGAGCAGTGGGTATACCTCGTGTGTTTTCG
>m6AIP_abcam_peak_2032b|ENSMUST00000075827.4|Jag2|ENSMUSG00000002799.6|protein_coding_Intron_5
GCTGAGGAGAACCACACAGCGTGGCAGTGAGGAAGAAGAGAGCAATGGGCCAGTGGGGTGGAGGGGTGGGATGGACCTGCAGACGTTCTGAGGAATAGGAATTTGATGATGAGTTTGGTTTAGGAGGAGGGGGGTGCAGTCAAGCAGGAGCTGT
>m6AIP_SySy_peak_1720a|ENSMUST00000011302.8|Brf1|ENSMUSG00000011158.8|protein_coding_Intron_5
TGCAGCCTTTGAGAGAAGCCAGCCCAGGAGCCGCAGGCATCTTGGGATAGATGACTTCCCTAAGACATGGTTTGATTCCAACAGCTTTACACTGCAGACTCTCAGACAAGACGG
>m6AIP_SySy_peak_1720b|ENSMUST00000011302.8|Brf1|ENSMUSG00000011158.8|protein_coding_Intron_5
ggcgcgcgcccgggctccagagcccgggggcgggcggcggcTCACCTCTCGCGCAGCGTAGGATGGAAGGACTGCCAGTTGGGGCTCTCGGGATTGTTGTTGTCTGGCAAGGGCGGCGCGGGCAAGGGCGGCAGCGGGGCGGGTGCCAGGCAGGGCGGGCAGCAAAGCCCGACCTTCGTGCTCTCGGCT
>m6AIP_SySy_peak_1721a|ENSMUST00000011302.8|Brf1|ENSMUSG00000011158.8|protein_coding_Intron_5
ACCTGTGGAATGCTGTCTAGGGTCAGCGGACACGGGCTGTGAGAAGTCAAGTTTCAGACTCTGGCTGATAGAGAAAGCCAAGCCTTGAATGGTATCAGTAAGGCAGCTGGAAGTGTCCTGCACCTCCACTGCACTTACTGTGTGGACTCTATGGAGGAAGAGCCTGGTGGCAAGTCCACTCCAACCTTACGCCTCAGGCATAGAAGATGAGCTCTGGAATCTGTCCACCCTGAACTCCAGTCCCATTGGT
>m6AIP_SySy_peak_1736|ENSMUST00000091853.11|Net1|ENSMUSG00000021215.15|protein_coding_Intron_3
GATAAGTTTCTTAAATTCCCATCTTTCTCCGTCTTCAAGGTGACAGCAGTGATGCTTTGTAGCATTATTAAATAAAGTCACATGCATGGAGCTGTAACACAGAGTTCCCTTCCTGTTC
>m6AIP_SySy_peak_1737|ENSMUST00000091853.11|Net1|ENSMUSG00000021215.15|protein_coding_Intron_3
AGTCACCTTTAATCACCTTCAACACCTCTAGCCCCAGGTGCCTGCAAGGTCATCAGCCTGTGGCCTTGTAGGAAGGAGTCTGTCTCCTCATCCTTGTGCTCTTACTCAGTCCTGGGTGAAGCAGCGAGGCATTGGAGGTTCACGGAAGCCCAACCTGGAAGCCCAACCTTTA
>m6AIP_SySy_peak_1738|ENSMUST00000091853.11|Net1|ENSMUSG00000021215.15|protein_coding_Intron_1
TGTCATTCTTTTGCCCTTCGAAATATGAGAAATGGTCTCAAAGTACTGAATGCAATGGTTTCCCATTATAACGTTAGACATTGAGTTACAAAGTATGTAACTTTGTTCAAATCTACGTCTACATAGTGAGTTTATGATAGTGTCTGC
>m6AIP_abcam_peak_2051|ENSMUST00000138703.7|Pfkp|ENSMUSG00000021196.14|protein_coding_Intron_13
tgaggagtagaaatattggctcacttgTGACAGTTCTTATGATGGCGCATTTGAAACAGGATGTGTCTGTACTTGGAACCCAGAGCTGCCGTACTTTCTACTATATCTGGCCAGTACCTTGGTCAGTTTGTAACCCTGtggaattacacatgtgagcaaaacagactaaaagccccacctctgctgactttatattttggaggtgacaAGAGTAAGACTGTACTAACAAGCCATGTTGCTTATTTAT
>m6AIP_SySy_peak_1740|ENSMUST00000138703.7|Pfkp|ENSMUSG00000021196.14|protein_coding_Intron_10
AGAGAAGGACAAGGGACGTGTCCAAAACTGTATGAGAGGTGATAGGCTTAAGACGGTTAGAACCCTGAACCACGTGTGTTTCTTTTCCTTGGAGCTTCCTGCTCATCCCTTGTGAGTTTACTGCGGAAAAGTAGGTTTGTCTGGATAACAACAACTTGTGCTGTTATCTTGC
>m6AIP_abcam_peak_2052a|ENSMUST00000138703.7|Pfkp|ENSMUSG00000021196.14|protein_coding_Intron_1
ATTGTTATGGCTACGGGGTTTTCTTTCTTATTTTCAAGGTGAAGCACTCAGAATATCCCATCTCTGCCTTTCTCCGTTTTCTTTCCCCACCACGAGCCTGTAGCCCCCAATCCCTTATCACCGAAGGTCTTCAGGCAAAAGTAGGTTACGAGGTCAAAGAGGAAAGGCTAGTCTG
>m6AIP_abcam_peak_2052b|ENSMUST00000138703.7|Pfkp|ENSMUSG00000021196.14|protein_coding_Intron_1
CCAGCAGGAAATAGCCCAAGGCCCTGGAGCCAGAGCCCTCATGGGGGATGGGCGGAAGTGGTCTTGGGTGAGGTCCCAGCCAGAACAAGCTGTAGACTTTGGATTTACCTCTGGTGAACTGGG
>m6AIP_abcam_peak_2053|ENSMUST00000138703.7|Pfkp|ENSMUSG00000021196.14|protein_coding_Intron_1
CCCAAGGGAGCCCACCTTGATGCAGTCCTCTGCCCCACTGACTGTATTCCTTCCAAAGTGTGTTTGTGTTGGGGGGTGGGTGTAAATCTCATCAGCAGTTAGTTAA
>m6AIP_SySy_peak_1741|ENSMUST00000054251.12|Wdr37|ENSMUSG00000021147.17|protein_coding_Intron_6
aaaggcttgcgccaccatgactggcAAAGCTTTTGTTTTGACTTGGGAGCACCCATTTTTTTTTCTGAGACCTGTAGTCTTCCTTTGTAACAGTCTTATG
>m6AIP_abcam_peak_2056|ENSMUST00000188211.7|Larp4b|ENSMUSG00000033499.14|protein_coding_Intron_11
ATTGACCTGAAGTGGTGAAATCTGTGTCCCGAGGCTGCTGAGTTTTACCTTAATTTTATGTGTTAAGATGTTAAAAGCAGTCGAGTGGTACTTAGAATCCTGCATTTAAGCTCTTAAACTTTTTAAAAGTACATTTAGCTCAAATCTTGAAGCCATTATGGCATGTTGTAAttttcttttgct
>m6AIP_abcam_peak_2059|ENSMUST00000166299.1|Dip2c|ENSMUSG00000048264.16|protein_coding_Intron_1
aaggggcctctcttcccaatgatggctgactaggccatcttctgttacatatgcaactagagacacgagctctgggggtactggttagttcatattgtttcacctatagggttgcagaccccttcagctccttgggtgctttctctagcttctccattgggggccctg
>m6AIP_abcam_peak_2060|ENSMUST00000166299.1|Dip2c|ENSMUSG00000048264.16|protein_coding_Intron_1
AAATAGCTCTCAGGTATAGAGGTGTTGCTAGGTCAGTGATTGCAACATCTAGTTTTTACAGACTAAGGGACACAGTTTTCTATCTTTCTCTTCCTTTGGGGGAAATGGAGGGGGAGCGGAAATGAA
>m6AIP_abcam_peak_2061a|ENSMUST00000166299.1|Dip2c|ENSMUSG00000048264.16|protein_coding_Intron_1
AGGGCACCCTGGGAATGCCCAGAGTTAACAAGAGTGAAAGAAACACTTAATCCAGACAGAGGAAGACTTTTCTAGACACACTTGGAAATTGACTTTT
>m6AIP_abcam_peak_2061b|ENSMUST00000166299.1|Dip2c|ENSMUSG00000048264.16|protein_coding_Intron_1
AGGCTCTACTGGGTGAGCTTCACTGTGGTTTGTGTTTGGACCTTGGGGCTATAGGATTATGTCAGCTCCTTCTGGTGATCTCATTTACAGTCTGGTTTCCTTTGTTGACAGGTGCTATG
>m6AIP_abcam_peak_2062|ENSMUST00000166299.1|Dip2c|ENSMUSG00000048264.16|protein_coding_Intron_1
gcttccccattcccttccctctctctccatgtgctcatggctggcctcttctcctctactctctctctctctctgactttctctgcctctactaccctcttaactcccctctccatgccctgaataaactctattctgtactTAAAA
>m6AIP_abcam_peak_2068|ENSMUST00000021750.14|Ryr2|ENSMUSG00000021313.16|protein_coding_Intron_1
ATACAACAGTTCCCTGGTCAGTCAGGAAGAGCAGCGCAGCTGACTAAGGAGTGGTCATCAGGAACCATGCTTGGCCATGGGCATCTGTCTCTGACAGCAATTGATTTTGCCATTTGCGGTGTT
>m6AIP_abcam_peak_2073|ENSMUST00000110534.7|Arid4b|ENSMUSG00000039219.18|protein_coding_Intron_2
ggtttgcagtatatatagcttttactatgtttaggaaggggtattgaaatctgtcaaatgctttctcagcatccaatgaaatgatcatgtggtttttttctttgagtttgtttatgtagtggattgcattgatggatatctatatattgatccatttctgcgtctttgagatgaagtctacttgatcatgat
>m6AIP_abcam_peak_2085|ENSMUST00000042365.8|Cdk13|ENSMUSG00000041297.8|protein_coding_Intron_1
caaaaagttggtatgattaaaacgtagatgtcattaagttaagggtttcgagatggagagattctaaattacctaggtagttcatatatgattgaatgaaaggttgagtcagaaatgccatgtgatgatagagacagagaggaaagaaatatgataaaaaga
>m6AIP_abcam_peak_2086|ENSMUST00000042365.8|Cdk13|ENSMUSG00000041297.8|protein_coding_Intron_1
ttcaatactttggtgagacttttcctctgagctttttgttttgcttcttgaacttttcatttgagttttattttaattgagcttttctttagagagtctcttt
>m6AIP_abcam_peak_2087|ENSMUST00000042365.8|Cdk13|ENSMUSG00000041297.8|protein_coding_Intron_1
gtgcaacaagcactggtaactgctgtgccatatttccaactccCCAAACTACattattattattattattattattattactaCTCTACTACCAAtttaagttatgtgtacatgtatctctgtatgggtttgtacagtgtacatggaagtcaaaaggtattggatttcctggagttaagagttagagggggttgtaggctgctcagcaa
>m6AIP_abcam_peak_2088|ENSMUST00000042365.8|Cdk13|ENSMUSG00000041297.8|protein_coding_Intron_1
gtatatacatagagaagccctgtcttgaaaaaccaaaCCAGTCCTCCCCTGCCCCCATACCCCCAAaattatgctcttatgagcctttattgtataaagtt
>m6AIP_abcam_peak_2089|ENSMUST00000042365.8|Cdk13|ENSMUSG00000041297.8|protein_coding_Intron_1
TAACTTTATATAGTCATTTAAGTATGTAATGGCAATTTAAATAACGTGGTTAGATTTGGTAAGGTTTAGTAAGGTTGGTGGTGTGTACTACATAGTACAGTTTGTGTGATTAGGACTGCA
>m6AIP_abcam_peak_2090|ENSMUST00000009003.8|Rala|ENSMUSG00000008859.8|protein_coding_Intron_1
GGCATTGCTGTAGGCATCGTACATTTAAAGCAAgtgtgcccatctttaaaaacattatacagtctcctttcagggactcggttcagatcatgaactggccacttctcagaactctcagaaaacaaagcttt
>m6AIP_abcam_peak_2091|ENSMUST00000072961.5|Vps41|ENSMUSG00000041236.8|protein_coding_Intron_22
gtgttgcagaaagctgtcctctgtataacatgacctgttgaactctcgacagctacggttcctggcaggagacctgcTGAGACATATAGGCACATGTAAGCAGTAACTGTGTCAGGCAGTGTGCTCAGTAGGCTCTGAGTGTCTGTAAGGGTG
>m6AIP_abcam_peak_2092|ENSMUST00000072519.6|Elmo1|ENSMUSG00000041112.17|protein_coding_Intron_2
gatgactcaaagacagctgcatgaacacagccaatgtcagcatgggtaacagcttataaaggctagaaatctgaccctcactacacagcatgaaggcagcccagcaggttgaagagtgttctcttc
>m6AIP_abcam_peak_2093|ENSMUST00000072519.6|Elmo1|ENSMUSG00000041112.17|protein_coding_Intron_15
TTTAATGCAGAATTACTGatatatatatatatatttttttttCATTGCACAGTACATACAGTCTATGGGATACTTACTAGCTGCAGTTTAGTAAACCTTCAGTCCACTGTAACCCTCAAGTGCC
>m6AIP_abcam_peak_2094|ENSMUST00000072519.6|Elmo1|ENSMUSG00000041112.17|protein_coding_Intron_16
TTGCAAGTATAGATTAGAGGATCATTTCCATTTAGGAAGCCTAATTTAATTAAGTGACACAATTTTTGAGGTAGTAAAGCTTTTCCTGCCAAGTCAGGATCCTTTTATTTTTATGTATCTGTGTGTGCACTTCTGCTAATGTAAAACAGGTAGTAGAAAAATGATACTGACTCCTAGAGATTCCTGCATGTCCAGCTGGCTGCCACTATGGTC
>m6AIP_abcam_peak_2095|ENSMUST00000072519.6|Elmo1|ENSMUSG00000041112.17|protein_coding_Intron_16
AGCTTTCCAGTGCGTTTCTGCCATTTCATGCTGAGAAGAGCCTCCTTTCATAAATTAAGGCTTTATCTTTTGTGCAGCAGCTAGCCTCGGAGGCGGGGGACAGGCAGAGGGTGGTGGATCTGAGGCCGAG
>m6AIP_SySy_peak_1762a|ENSMUST00000222544.1|Trim27|ENSMUSG00000021326.13|protein_coding_Intron_2
CTGCGGAGCCTCCGCACTCAGACTGGGAAGGAGAACCTGTAGCTGGCGAGGCCAGGAGCACCCCCACCCCCACCCCGAGCGCCCCTGCTAACCGCCTCTACGCGTGC
>m6AIP_SySy_peak_1762b|ENSMUST00000222544.1|Trim27|ENSMUSG00000021326.13|protein_coding_Intron_2
CAGGGATCTATACCAACAGAGTTATATATTTGTTTAAGTGTGAGTTCATCCAAATGTCAGTCACGTTTACAAAGCTGTCACCTGTATCATTTCACTCGCTGGAGATAAGTTGTAATTTAGTAATGTTTACTGATTCTTTGAGGAAAATAAATCTTTTTTTTTTTTCTGTATTCATCTGAGAAATAGCTTACCTTTTGAGCC
>m6AIP_abcam_peak_2097a|ENSMUST00000222544.1|Trim27|ENSMUSG00000021326.13|protein_coding_Intron_4
caacatttatgaggctgactctaaattgctatgagttcaaggccaagctaaggctacagagtagccccgtcACTTGGGAAGTAGAGGTAGGATCAGGAG
>m6AIP_abcam_peak_2097b|ENSMUST00000222544.1|Trim27|ENSMUSG00000021326.13|protein_coding_Intron_4
AGATTGATTTAGTCAGCTAAACACCCACCCCACAGAATACTGTGCAACTTTTAAAAAGAAGAAAGGTAACTAGTAGAAGCATTAAATAGTTCTGCATCCCCAT
>m6AIP_abcam_peak_2098|ENSMUST00000222544.1|Trim27|ENSMUSG00000021326.13|protein_coding_Intron_5
acatacccACTGAACACTTGATAATTGCAAAGCTCTGAGCTAGCGCTTTAGGAGAGATGGAAATGAATAAGGCTATCTCTTACTGTGGTTTAGAGGAAAGTTGTAAAGTTTGTGGTAGCGAGCTCTAAAGACTGCCTACTTGTGTTGGACAGGTTATCGT
>m6AIP_abcam_peak_2101|ENSMUST00000116434.10|Zkscan3|ENSMUSG00000021327.19|protein_coding_Intron_2
TTAGAAGCTAGAATCTAAAAAGGTTATTTTGGGGCTTGCGGTTTTATTTTTTTACTATCCAGATTTATGGGTTCCTTGTTTAAACCTCTGGTAGAAAAGAGGCCAGGTTTAACTTCCACCTCTGGCCTGTTTTAGCAGACAATTTCCT
>m6AIP_SySy_peak_1786|ENSMUST00000051091.4|H2bc6|ENSMUSG00000047246.7|protein_coding_Intron_1
cccttgtaaataataacctgacctgtcttacagattaatttacaaagtgcttcttactcaattttagttaaaaattcttcttcatgcaggcccttggaatctcacctc
>m6AIP_abcam_peak_2115|ENSMUST00000006353.13|Cdkal1|ENSMUSG00000006191.17|protein_coding_Intron_8
gacgttgatggatttccgtatattaaatcatccctgcatccctggaataaaacctacttggtcaggacggatgattgttttaatgtgttcttggattttgttagcgagaatttaattgagtatttttgcatcgatattcataagggaaattggtctgaagttct
>m6AIP_abcam_peak_2117|ENSMUST00000102948.10|E2f3|ENSMUSG00000016477.18|protein_coding_Intron_1
AATCCTTATTGAATCCATGGTGAATTAGAAAATACACTTCCACTATGCCATCTTGTGCAGGCGTTGTTATACAATTAGAAATTCAGTATCTAAGAAGATA
>m6AIP_abcam_peak_2118|ENSMUST00000102948.10|E2f3|ENSMUSG00000016477.18|protein_coding_Intron_1
TTCTAGATCATAGCAACAGTTGAGAATCCTTCTTAGGAAATCCGTGGCTCTTCTGCGAAAATTTCCCGGTAGAGTCTTCCAAAGTCTTCCACAAGGAGGGGAGGAGGCAGATTAAGAAAACAACTACTCATCGTAGTTCTGAAGGTGTCCCAGGGCTCGGGTGCTCCAGTGGC
>m6AIP_abcam_peak_2119|ENSMUST00000102948.10|E2f3|ENSMUSG00000016477.18|protein_coding_Intron_1
TTCATACTGTTGGCGCCTCTGAGAGTGATGGTGACTGAGAGCGGGAGGCGTGTGTCCTGGTGTGGACATTGCCTGGTGCAATCATTGGACCCCCGGTCTTTGTTACCTCTTTCTAAGCTGCTCATTGACTCGGGAAAAGAAACAGAAGAATAAGTTTTTTATTGTCATGGTGCAATCTGCAGTG
>m6AIP_abcam_peak_2120|ENSMUST00000102946.7|Exoc2|ENSMUSG00000021357.14|protein_coding_Intron_24
TGTGTAGTTTTGACTTGATTACAGCAGAACCTCCATCTTTCCTAGTCATTTAGTGAGTGTTAGTTTGTTAAAAGCTGAGATCTCATGTTAAGTGATCTGGCAGAATTGACATA
>m6AIP_abcam_peak_2123|ENSMUST00000172184.1|Serpinb6c|ENSMUSG00000052180.15|protein_coding_Intron_1
AACAGCTTCTGAGGGTTTTGAGACGGAGTAGAGGAGGAGACAAGGCCTTGCTAATTGAGTGAGGGTGAAGGTTCAGCAAGCAGCCAAATGGCAAAAAGGGACAG
>m6AIP_abcam_peak_2129|ENSMUST00000075220.13|Cdyl|ENSMUSG00000059288.14|protein_coding_Intron_4
ggaagtaggtgacaggtatgagcccacactcctcagccaccagcttctccagctaagcccttctaaaggttcccagaccacttctaacctccacccgctggttcaaacacacgagc
>m6AIP_abcam_peak_2131|ENSMUST00000075220.13|Cdyl|ENSMUSG00000059288.14|protein_coding_Intron_8
tgatgtctctgcagagggccaggtttctctctaacaattgaatctgccgtctctgttaacgttaaactcgcacatgtccttttcttcattaaccctcatacttttcatggtgtttctgctccacatcgtgctcacagtgtggacctggatgaaagcagtgagcagaatcagtgccacccatcagtgtgctgt
>m6AIP_abcam_peak_2132|ENSMUST00000053265.7|Lyrm4|ENSMUSG00000046573.7|protein_coding_Intron_2
ctatgtagcctggccgcaaatcatgatcctcctacctcgcccttcccattgctcagaggaatacacgcatgtaccCTCTGTCTGGGTCAAGAAACATTCTTCCTCTGGCAGGTAAATGACGGGCTTTTATTAAGATACATGATTACATAGAAATAGACGAGTAA
>m6AIP_abcam_peak_2132|ENSMUST00000223888.1|Gm48765|ENSMUSG00000114407.1|lncRNA_Intron_1
AGGCTCTGCTTGCTGTCACACACAGTCCCATGTCTATAGTAATTAGTGCTAACCCTCAGCCTCTTCAAAGGGAATCGCCTCCTCCTGACCTTCCTTGGGAGTATGGATGGATCTAATGCTTCCTTTGGCTCTGTCTATTTTTCCCCTCTTCTTTTAGAACAGAG
>m6AIP_abcam_peak_2133|ENSMUST00000053265.7|Lyrm4|ENSMUSG00000046573.7|protein_coding_Intron_2
TATATATGTCGtattgttaagaaacactatgaccatggcagtttgtttaaagaaaaaaatttaactggggctggcttaaagttccagagatttagtccatttagtcatatggcaagcatgttagtgtacaggcagaattggtgctggagaaggagctgtgaatgctacgtcc
>m6AIP_abcam_peak_2133|ENSMUST00000223888.1|Gm48765|ENSMUSG00000114407.1|lncRNA_Intron_1
AGGGATAGCAGTGTTTGTTAAAGCATGTGTTGTCcaaaggaactcacacaatatgtactcactgataagtggatattagcccaaaacctaggatacccaagatataagatacaatttgctaaacacatgaaactcaagaagaatgaagactgaagtgtggacactatgcccc
>m6AIP_abcam_peak_2134|ENSMUST00000053265.7|Lyrm4|ENSMUSG00000046573.7|protein_coding_Intron_2
AATTTTAAAAAGACATTAATGTCCACAATTAAAGTGCCTAATTTCAATGTCTGGACTGTAGTAGACATTCAGCATTGAGCTGTTCTTTTGAGAACCTTCATCTGATTATACCACTTCATCATGCGACTATACCATTTTAGAGTCCTAGCATGAGTGTGGAGAGCAGGACATGGAGGTCCGA
>m6AIP_abcam_peak_2134|ENSMUST00000223888.1|Gm48765|ENSMUSG00000114407.1|lncRNA_Intron_1
agctcagggctttgagttccatctccagtgtggaagaaagaaaGGCTGAGCTCTGGTCATTATCCTGTCTATAGTTAAACATTTGCCCCAGTGGTAGTACAGTGTGCAATTCCAGTTGGAGGGCTGGAAAGTTTGGAAAACCTTACCTCAAATTATAAGACACTCCCTGCCCCCAACTCCT
>m6AIP_abcam_peak_2135|ENSMUST00000224916.1|Fars2|ENSMUSG00000021420.13|protein_coding_Intron_1
acacaacagtcaaagaaaatacaaaatgcaaaaggatcctaactcaaaacatccaggaaatccaggacacaatgagaagaccaaacctacggataataggaattgatgagaatgaagattttcaacttaaagggccagctaatatcttcaacaa
>m6AIP_abcam_peak_2137|ENSMUST00000224916.1|Fars2|ENSMUSG00000021420.13|protein_coding_Intron_5
acataggtgcctgtgggggccagaaagagggggttagatccctgcagctgaagttgtgggaaattgtgaactactcaatgtgagggctcagaaacaaagtcagaggttctgaag
>m6AIP_abcam_peak_2147|ENSMUST00000110191.9|Gcnt2|ENSMUSG00000021360.16|protein_coding_Intron_1
gtctgcacctggacatcccgcattgcacacacagatccatagaaggcatttcaacctcggatatcaacagtgtaggggttaagcaaTGCACTGTGAAATAACCACTAATAGAGGTTTGGTTGGTTTTTACTTTGTGTCAAGTATGTGAGTCACAAGTCCGTAGATATTACTGAATTATATGTCCTTGGA
>m6AIP_SySy_peak_1816|ENSMUST00000110191.9|Gcnt2|ENSMUSG00000021360.16|protein_coding_Intron_1
gcagggtgtggtagcacacacctttaactccagcgccagggaggcagaggcacgtggatctctgtgagttcaaagccagcctcatctacagaatgagcaggacatcaaggctCAGTCTCTCCCTCTCTGTGTAACTGTAACTCAACCAACACTTAAAAG
>m6AIP_abcam_peak_2148|ENSMUST00000110191.9|Gcnt2|ENSMUSG00000021360.16|protein_coding_Intron_1
TGCAGTTGCTTATTTGTGTGCGTTAGAAGCAAGATGCAGAGATTCAAACCTAAAAGAAAGGGGCTGCAGAATCGAGAGCGTGCCAGATCCCCCGGCCCCCCTCAGGTGTCTACATCCCGTGTGCACATACCCCCCACACACACATAATTAAAAATAACAAGAATAAAATTTAAAACCCTGAAAAATAGATCT
>m6AIP_abcam_peak_2149|ENSMUST00000110191.9|Gcnt2|ENSMUSG00000021360.16|protein_coding_Intron_1
ggtaaacctcagctacgtagtaagttcaaggccagttggggttccaggagactttgtcttaaaaaaaaaaactattgcactgcactgtacatgtacagaggtttttcttgtcattattccctacataacaaagtatgacagctcttgatatgacaattacattatactaggcgtttgaagt
>m6AIP_abcam_peak_2150|ENSMUST00000110191.9|Gcnt2|ENSMUSG00000021360.16|protein_coding_Intron_1
GTGGGTCTGGGAACCAGTTGGAAGTAGCTGATGTGAGAAGAGACCCAAAGAGCACTCAGATTTAGACCTAGATAGAGCTGGGGAGACCTGTCTCATGGATTTGCAACTTTTGGTTGTTGTTTTCTCCCAAGGA
>m6AIP_abcam_peak_2151|ENSMUST00000110191.9|Gcnt2|ENSMUSG00000021360.16|protein_coding_Intron_1
TCTTTTAGACATGTACCTCAACAGCCACCTAAATCCCACTTGTAAAGAAACCTGACTTAGACTCCCCTTTGCAAAGCCCACATCACAGATGTGGTGAACATTTTTATTCTCCCCTTGAGCATCTCTCTATTAACCTTTGTGCCTAAGATCTATGTTAAAATATCATTTAATAAACTCCAATTCAGTTTCATACAGACTCATCTGAAATGTTGTTTTCTGTCGTGAAATCATCTTGGTTTTGCTCAGTGAG
>m6AIP_abcam_peak_2152|ENSMUST00000110191.9|Gcnt2|ENSMUSG00000021360.16|protein_coding_Intron_1
TGCTATCACTAAGCTACAGCTCACACCCAGCACTCCTTTGACTtgtatgggtgtgtatatgtgtgtgtgtatgtttctctgtgtacatagtacatagatgtgaatccacatgtgtgtacatatctatgGAAGCCAGTAGTGGATACTG
>m6AIP_SySy_peak_1817|ENSMUST00000110191.9|Gcnt2|ENSMUSG00000021360.16|protein_coding_Intron_1
TAGCAGATAGCCGGCCACTGGCAGACACAGGTTCTTAATTGTTAATCTTAATATTATCAGGTCACACAAATATCATTCAGTAGTTATATTTATATAGAGAGGTATATGTAGATTACACAATGACTAGAAGAAGGTTAAAGAGGCTTGCAGACAAG
>m6AIP_SySy_peak_1818a|ENSMUST00000110191.9|Gcnt2|ENSMUSG00000021360.16|protein_coding_Intron_1
ATCATGAAAAAATGCATCTTTGTTAGGTTTCTTGTGAATCGAAGATAAACTCATGCCCAAATCTCCTGTGACTGTCTTCCCAGCCCCTTGGCTATAAGCACAATAATGATCATGGACAGAGGAGCAACTACAACAGAATTGGAGACTGTATATTTAGAAAAT
>m6AIP_SySy_peak_1818b|ENSMUST00000110191.9|Gcnt2|ENSMUSG00000021360.16|protein_coding_Intron_1
ctcaggttcaattcccaacacacacatggctgttcacagctatctgtaattccagtttcagcagccccaacacccttaagacagacagacaggcaggcaggcaaggaaa
>m6AIP_SySy_peak_1819|ENSMUST00000110191.9|Gcnt2|ENSMUSG00000021360.16|protein_coding_Intron_1
ACATGACATCACACCGCTCGCTCTTGTTTTCTTGGTCCTTGAGCTGTAATTCTATGGAGATAATAGCTCATTTCTTAGCTTTTGAATCACTGCAGTAGAAATGGTG
>m6AIP_abcam_peak_2154|ENSMUST00000110191.9|Gcnt2|ENSMUSG00000021360.16|protein_coding_Intron_2
GGTCTTTCTGAGAACATGACCTTGAGGTGTCGACCGGGGCTGGGCTGTGTGTCTCTGGGAGAGAAGAGGGTTACAGGAGAAGTTCGAACCTCTGGGGACTATCAGAGAGAGCC
>m6AIP_abcam_peak_2160|ENSMUST00000144326.3|Ranbp9|ENSMUSG00000038546.9|protein_coding_Intron_1
GTTTTCTTCGGGGAGCAGACCCCCCCCCCCTCCGGATTGGAAATGCCCCGTGTTTCCGGGTTGGTGTTACATGAAGTTTTGTTGAAAACAAGGGTTTTAAAACATACCGATTAGCATTTTCAAAAACAAAAAACAAAA
>m6AIP_abcam_peak_2161a|ENSMUST00000173246.7|Jarid2|ENSMUSG00000038518.15|protein_coding_Intron_1
aataaaagaaaaCGATTAGAGAGAAAAGTGTGTTTTATTTATCTTTTTAGCAATACCCCTACTATTCTGTAAATTTTTTCCTCCTA
>m6AIP_abcam_peak_2161b|ENSMUST00000173246.7|Jarid2|ENSMUSG00000038518.15|protein_coding_Intron_1
CCAGCAGGTGAGCATTGG
>m6AIP_abcam_peak_2161c|ENSMUST00000173246.7|Jarid2|ENSMUSG00000038518.15|protein_coding_Intron_1
TACATGTATACTTTCATGTAGTGTATCATGTGTACTCTTTTGGCACTGGTGGTTGCTTCTGTTGGTAGGTAAGAAAAGACACATCCTTATTTCT
>m6AIP_abcam_peak_2166|ENSMUST00000021803.9|Nup153|ENSMUSG00000021374.10|protein_coding_Intron_2
ATACCtgtgcatatgcatgtgcaggttagaggtcaatgttgtgtgtctttttcagttgctcttcaccattttttaaaaaagATTAGATTGGTTATTTAGCAAGCTCTAGGAATAGATTCCTTTTTTTTTGTCTAGC
>m6AIP_abcam_peak_2168|ENSMUST00000021807.12|Dek|ENSMUSG00000021377.15|protein_coding_Intron_2
ATCCAGAGCAAGTGAATGACTTGGTACTAAGAGGCAGTCGGGTGACTATAGGAGCTGTTCCACTCAGTGC
>m6AIP_abcam_peak_2173|ENSMUST00000021818.8|Cenpp|ENSMUSG00000021391.10|protein_coding_Intron_5
CCAGTTATGTGGATGGTTCCAGCAACAGTCCTGAGCAGCTAGCTCTCTATCTCTCTCTCAACACCCAACTTACTCTACTGATGACATGGGACCCTGTCGAGAGTCAGATGAATGAGGTGTG
>m6AIP_abcam_peak_2174|ENSMUST00000021818.8|Cenpp|ENSMUSG00000021391.10|protein_coding_Intron_5
GCAAGCATTCAAAGTGACTCATGCTTACTGGTCAAATTTAATATTCTTCCTTATCACCAATTTggtttgtttgctcctagcccagactgatgcataatttactatgtatgt
>m6AIP_abcam_peak_2175|ENSMUST00000021818.8|Cenpp|ENSMUSG00000021391.10|protein_coding_Intron_5
GGTGTCAAATTAATATGTGTATCTAACTTGAAGTTAACTAGTCTTGATGGTTAACATGACTAGATTCTGAAATGTACCTCTAGGTATagacaagattaatt
>m6AIP_abcam_peak_2176|ENSMUST00000021818.8|Cenpp|ENSMUSG00000021391.10|protein_coding_Intron_5
TCCAGAGCCCTGACAGGAACTACATTAGGAAAGAAGCCACTACGTATAACATGCTGGGGACCCTGATAGGAGAGAGAGAGGCCCTTCAGTTCTCTTCAGA
>m6AIP_abcam_peak_2177a|ENSMUST00000021818.8|Cenpp|ENSMUSG00000021391.10|protein_coding_Intron_5
GACTGCACTTATTTCAAAAAGGCAAAAGAAGGGCTTGTGCGATGATTCagcaatcatccatcctgaccaagtaggttttattctagggatgcagggatggttt
>m6AIP_abcam_peak_2177b|ENSMUST00000021818.8|Cenpp|ENSMUSG00000021391.10|protein_coding_Intron_5
ttttaaacacaatgggaccagctgtttcattctcctgttcccttgacttccttgcctcatgatggactgtactcctaatctttgcaacaa
>m6AIP_abcam_peak_2178|ENSMUST00000021818.8|Cenpp|ENSMUSG00000021391.10|protein_coding_Intron_5
aaagcatttctaagagggaaactcatagctctgaatgcctccaaaaagaaactagagagagtacacactagcagcttgacaacacacctaaaactctagaaaaaaaggaagcaaattcacccaagaggaatagacgccaagaaataatcaaactcaggggc
>m6AIP_abcam_peak_2180|ENSMUST00000095797.5|Spin1|ENSMUSG00000021395.11|protein_coding_Intron_3
TTTTGATTGATTCTCAAATACTATGAGATTGACATGAGTCCCTTACACCTGAAGTTGACCTGGGAGGATTTGTGATTATTGGATGGGATCAAGAAAGTAT
>m6AIP_SySy_peak_1846a|ENSMUST00000040117.14|Secisbp2|ENSMUSG00000035139.14|protein_coding_Intron_7
TTTGTACTTGAGCTTTGAGAAAAGGATGGCATGTTAGTCAGGAAATGAGCGAGCTCTTCTATGTGAGGAGAGGAGGTGTCTTAAAAGACTGCCGCTGGGCTGAGTGGTGATACTTTTGTTTCCTGAGAGACGGAGACAGAGAACATCTTCG
>m6AIP_SySy_peak_1846b|ENSMUST00000040117.14|Secisbp2|ENSMUSG00000035139.14|protein_coding_Intron_7
GGTTGCCATTCAAACCAGTTTCCTAAAACATGGTGAGGGATCTGTGTCCTGTAAATTAACAGGTTTTTGGGGGGTTTTTTTGTTTGTTTTTTTTATATTAAGCTtctctctttctctctctctctctctctctctctctctctctctctctctctcggaaggtttgctttgtctcagag
>m6AIP_abcam_peak_2185|ENSMUST00000120135.7|Syk|ENSMUSG00000021457.14|protein_coding_Intron_7
TGTATGtacatgagcacacatacacatgtatgacacactcatatatacactcatacatggaaatatctgtgcccgtgtgtacatagtcgtataccatatttgaaatgc
>m6AIP_abcam_peak_2193|ENSMUST00000021918.8|Ror2|ENSMUSG00000021464.14|protein_coding_Intron_1
TCAATGTTTTAGACTTAATTTCTTGGGCTTTTTTTTTTTAAACTTTTGTCTCTTTTTTTAAAAATCCTTTTTCTTTTGTTTTTAAAGACTTATTTATTTATTTGTttttggtttttcaaggcagggttctctgtatagccctggctgtcctggaactcactttgtagaccaggctagccttga
>m6AIP_abcam_peak_2194|ENSMUST00000021918.8|Ror2|ENSMUSG00000021464.14|protein_coding_Intron_1
tcaccgaactcagctcactgtggtattttgaatgagtttggccccctacactcatgcatttgaatgcttggcccccagagagcagcactcttaggaggtgtggc
>m6AIP_abcam_peak_2196|ENSMUST00000021930.9|Sfxn1|ENSMUSG00000021474.9|protein_coding_Intron_7
GAGCGAACATCTGGGTCATAGTAAGACCCTTTGAGAATGTCCAGTCTACCCAGTGGGCTGCTCAGAGGGCCTAGAGAAGGTACTCAGACACTGAGAATCACATGGCCTGGGAGTGACAGC
>m6AIP_abcam_peak_2203|ENSMUST00000049575.7|Cltb|ENSMUSG00000047547.14|protein_coding_Intron_4
GAGGAGTGACCATGGTTCATCAGAAGAGAAGGGCTAATGTAAGGGAGAACATTCTAGACCTGGGAGCATCGTGGGAGGAAAGAGGGGATGTGGTGTGTTGGTTTCAGGGA
>m6AIP_abcam_peak_2204|ENSMUST00000049575.7|Cltb|ENSMUSG00000047547.14|protein_coding_Intron_4
GGTCATAAGTGATATCAGTCAGCGTTCACTCTCCCTGCCACTTAGCTCTGCTTCCTTCCGTTCTGGTTCTACCAGTG
>m6AIP_abcam_peak_2218|ENSMUST00000172272.7|Ddx46|ENSMUSG00000021500.17|protein_coding_Intron_13
AGAGAGAGTTGGGGTGGTGAGCAGTCTTTTTATTTGCAGCCTGTACTTGGTGGCAGTGGGTAATGGTGGCAGGTGATGACAAAAGTCCCTGGCAGGAACCTTGTGACATCACCTGAAAGCTAacacctgtaatctcagcactttggaggcaaggaaggaagatttttgca
>m6AIP_SySy_peak_1880|ENSMUST00000022040.13|Agtpbp1|ENSMUSG00000021557.15|protein_coding_Intron_18
tttgggaatttcctacagtgtatttagaccctactcagccccactcctgcctctagctccttcagccccactcctgtctccccaacccccgataccttgcctcttccttttccttttcctctttttcttca
>m6AIP_abcam_peak_2220|ENSMUST00000022038.14|Naa35|ENSMUSG00000021555.15|protein_coding_Intron_2
ttttcatctgtgttgcctgcagcaaactgctttctcctgggctggtttcactcccttttagcagccctcctcagcaggtggctgtggcatctcgaacatcttggggtctccaaggcaacttcagtgtcacagcttcaatgcctgagatccacacatgatctgctgggctcctccaaagggctgtcgtcacttttccagctcttccctctgtagtactctaagctcaggctgattcactccagtg
>m6AIP_abcam_peak_2221|ENSMUST00000022039.6|Golm1|ENSMUSG00000021556.12|protein_coding_Intron_5
TGCAGTCACTTGCTGGTTTGTATTTTCTCACGTACTTGCCTCATACATACGCAGTTCGTATAGCCACGAGGTGTTTCATCATTTAAAAGGTACTTGGGCTTTTATCCTTCTACAAGACAGC
>m6AIP_abcam_peak_2225a|ENSMUST00000224982.1|Spata31d1a|ENSMUSG00000050876.9|protein_coding_Intron_1
actaccagcccagggatggcaccacccacaatggtccctcctacccttgatcaaaaatgaaaaaaatgcct
>m6AIP_abcam_peak_2225b|ENSMUST00000224982.1|Spata31d1a|ENSMUSG00000050876.9|protein_coding_Intron_1
ggcacagaggcccttgtgttcctatgtattagggggcatctagaatgttagcatacagggttgttccttcaagggaagaaatg
>m6AIP_abcam_peak_2235|ENSMUST00000099449.3|Zfp808|ENSMUSG00000074867.4|protein_coding_Intron_1
ATTAAGAGGTATGTTGTGGAATCCTGCTGGGATTCTCCTGTGATGGAGCATGAGTGGTCTGTGAGGTAGACCACAAGCAATACTGTGCTGAGTGTGGCAGCCACGGTTTAGGACAGGAAATTCCATGACCAGGAAGAGCAGGTAGGCTGAGCTATCAGAATCTGATCTGCTGGGACTGGGATGGACTGTGAGTCAGACAATGGTTCTATTCGTCCATGTGGTGAACTGAGCAGAAACCCTTGGCCTCTCA
>m6AIP_abcam_peak_2236|ENSMUST00000099449.3|Zfp808|ENSMUSG00000074867.4|protein_coding_Intron_1
GAGGTTCAGCTCTATGGTGAGTCTGTGACAGCTGCCTCTTACTTGAAAGAGCAGGGACATGAACATTTGAAGCTGGGGAAGTGGGCACTTCCCTTGGCTGGGTGGGAACCAGTGGCCAGATATTCTAAGACATCTCTCCa
>m6AIP_SySy_peak_1888|ENSMUST00000099449.3|Zfp808|ENSMUSG00000074867.4|protein_coding_Intron_1
CTCCATGGTACAAAGAGAGTTTCTGTGATACAGAGGTGTTTGATGTGTTCATCATGTTGAGCTGTCAATAGGGTAGATTCTGCATTTTGGTTCATAAGTCATGTGAC
>m6AIP_abcam_peak_2242|ENSMUST00000187656.6|Gm3604|ENSMUSG00000094942.7|protein_coding_Intron_1
GTTTTGAATGTCAGTGTGACTATGTGGTTTTTTAGTAATATTTAAGTTTGAAAAAAATCAATTATTGGTTCCCGTTTCAATGTAATTTCTGTGAATTCAGCTCTGCTCTGATCTCTTACTATTTGCAATTCTGTGGTGTTTCCCAGGTTTAAGAATTTCTTTCCAATTTTGCAATAGCTGGCTCATGCTATGTAATTGATAACTGCTTTGAACATCTGATCCTGTCCCTAAGGCCACATGATGGGAAGAC
>m6AIP_abcam_peak_2246|ENSMUST00000221747.1|Gm49359|ENSMUSG00000113450.1|protein_coding_Intron_1
TGTCAGTTAAGCCAATGAGCATTCAATTTGCACGTAGGGTACTGTTCTACAGATACATGTGCAATCTTCACTGACATCATTAGGTCAGCTCAAGAATTGAAGCCCAGGCCATCAGGTGTAGTTGTGTGTGTGTCAAGTTGTGTATCAAGTTACAGGTGTCAGCAGCTAAGAGTCCACATAGAGACAAGTTCAAATAGTGTTTGATTAATGCTATTCCTGATGTGAGGATATGGGCTGCTAGTTTTGAATG
>m6AIP_abcam_peak_2246|ENSMUST00000076195.6|Zfp935|ENSMUSG00000055228.8|protein_coding_Intron_1
GAATTCATACAGAAATGAACCCCCTTGGAATTATTCAATTTGTTGAAGCCTTTGCTCAACATCGTCTCCAGCttcgtaaaagagtacaaactggaaagaaactctatgaatggaagcaatgtggtaaagcctttgaagatcacagtcatcttaaaagctatgaaggaattcatatgggagagaaaccttatgaatgccatcagtgtgaaaaagccttttcaagtcacagtaatctcctacaacctaaagg
>m6AIP_abcam_peak_2247|ENSMUST00000076195.6|Zfp935|ENSMUSG00000055228.8|protein_coding_Intron_1
agagaaaaagaatggcaaaaccccgtcccttttaaggagaattatcctccgcctaggatgtattactccctgattggctgcagcccatcggctcagttgtcatcacgagaaaggcagaacacatggcgggaaaactgcccctgcacgtgtgcagattatgtttaccacttagaacacagctgtcagcgccatcttataatggcaaatgtgagggcggctcccaacatctcccccttttcttttaataaga
>m6AIP_abcam_peak_2247|ENSMUST00000101547.11|Zfp934|ENSMUSG00000074865.11|protein_coding_Intron_1
tctactgcagtgcttagccgtgcaactctctcgggctgctgaagcacactcactctatcccgtgcaatgagactagcctcgtggggtgcaagagctgagtggctagcgacctattgcttaagcatagataaccatatatcaggggaagcaccatgttctagagctgcaagtgcctgggcaataaccaccttgtctctcctagtttgggccttaagcttacagaccaaccaaagaagcaacactaatccac
>m6AIP_SySy_peak_1895|ENSMUST00000076195.6|Zfp935|ENSMUSG00000055228.8|protein_coding_Intron_1
acagtagtcagagatggcctgagacctcctggaacaggaagaatcgatagctgtgggtcCCTGAAAATACAGGCAGGCACTTGAGCTCACTTATTTGTTTGGCCAGCAAGAGCTTTTCATGTAGTGTGTAGCCTTTTAACTACCTCTTCTTTTTTTTGTTTTTTGTTTTTTATTTTGtttggtttttcaag
>m6AIP_SySy_peak_1895|ENSMUST00000101547.11|Zfp934|ENSMUSG00000074865.11|protein_coding_Intron_1
CCTGGGGAATATTAAATACAAGTTTTTATTGCTAGAAGCTACTTTCTGGCGAGGGAGTTTGTTAACTCTCTTCAAGAGAgagaggagaggagaggaaaggagTCACTCACACAGACACATATACACTGGGCAAAGTGGAAAATAGCTACACCCATATATTtggatgaatggatggatgaatagatggatgg
>m6AIP_SySy_peak_1896|ENSMUST00000076195.6|Zfp935|ENSMUSG00000055228.8|protein_coding_Intron_1
taggtggaacaacaatgtgaactaattagtaccccggagctcttgtctctagctgcatatgtatcaaaagatggcctagtcagccatcactggaaagagaggccctttggacttgcaaactatatatgccccttacaggggaacaccagggccaaaaagggggagttggtgggtaagggattcgggggtgggtatgggggactcttgggatagcattggaaatgtaaacaaggaaaatatctaataaaaa
>m6AIP_SySy_peak_1896|ENSMUST00000101547.11|Zfp934|ENSMUSG00000074865.11|protein_coding_Intron_1
AAAGCTAGATACTTtgtattttcagagattttttttcttttttatttttttttctttcttttttacactccagattttattccccttctgatccaccctcagactgttccacattctatacctactacctatccccttgtctcccctaggatgtcctcccacccccaaccaaagctctaaacttcctggggactcagtctcttgagggttttgtgcatcttctctgagtgaaaccagacccagcagcctc
>m6AIP_SySy_peak_1897|ENSMUST00000076195.6|Zfp935|ENSMUSG00000055228.8|protein_coding_Intron_1
TGTGGGCATTGAGAAGTCTGTGTTGTTTTAATTTTCTACACATAAAGCCTTTGGTAACACTGATCAAATTCACATTTTACCTCACAGAGTTGCCTTAGGTTCTTGGTGAAAGCTTTACTAAACTGAGGTGCTGttttttgtatttcaaatgctgtcccatctgctgatctcccctccctgtcatagagacctttcccattgcttctcctggccccaggtatcttcccacctttgctcatcaagtcttccc
>m6AIP_SySy_peak_1897|ENSMUST00000101547.11|Zfp934|ENSMUSG00000074865.11|protein_coding_Intron_1
gggaggtgtttgtgtagaccccagatcaccagaaagcctttaaagagatttaaaaggccctactgatggccagcctatgcctgacctaaccaagcctttcactctttttgtggaagagagagcaggggtcaccagaggagtccttactcagactttgggactttgaaaaaggccagtgacttacctatccaagaagttacaccctgttgccagcggatggttttcttgcctgaaagctattgctgccaaa
>m6AIP_SySy_peak_1901a|ENSMUST00000091560.10|Aopep|ENSMUSG00000021458.17|protein_coding_Intron_12
attgaattagtcaagttgtacaagcatctctaagatccagttttagaatgtgttcatcaccctcagagattctcagtgctggttagtagtcatttttagccacacacccctctccttgtcacaggaaacaagc
>m6AIP_SySy_peak_1901b|ENSMUST00000091560.10|Aopep|ENSMUSG00000021458.17|protein_coding_Intron_12
CTTTCTGTGAAGAAGAAAGGCCAGAGCCAGGGGTGAGGGGACATTGTTTTTTTGACTTCAGATGAACAGCTAAGAGTAAATTTCATTTCGAAACTGTTTCAAAATGATTGTACCCACACCTGAGTATGTGAGGAGAACCA
>m6AIP_SySy_peak_1902|ENSMUST00000091560.10|Aopep|ENSMUSG00000021458.17|protein_coding_Intron_12
AGTTGCGGCCCTAACTATCTTTTCATGTTCAGTGTCGAAGGTCCAGCTCACATCTCTTCCGGATGTGGAGAGGAAGGACGCTGGCTGCCCCAGAGCCCACAAAGCACAGCCTTGAGTCTCTGAATGACTATTGAGCTGGGTAGATCTTACATGCCTAAAAATTCACACATGTGCACTATTTTGCATTGTAAGAAACTTACATAACTGTCTGAC
>m6AIP_abcam_peak_2254|ENSMUST00000091560.10|Aopep|ENSMUSG00000021458.17|protein_coding_Intron_13
GCCCCGCTAAGGACTGTCTGCTCTCTGTAAGAAAAGAGAGAGCAGGTTCTTGGTAGTCATGTGTCCAGCCAGAGCACAGACACTACAGAGTCCGGAGCCACTCACTCAACTTCATCTCCAGGAAAGACTCTGAGTTGGCCTTTCCCTGCCTACCTACGCAG
>m6AIP_abcam_peak_2259a|ENSMUST00000238465.1|Ercc6l2|ENSMUSG00000021470.19|protein_coding_Intron_12
AACTTAGAAAACAAGCAAGCAAACAAAAAAGCAAAGAAATTATAGAAGAAATTACTATTTTTAACATGACATAAAAATTAAATCATTAATTGA
>m6AIP_abcam_peak_2259b|ENSMUST00000238465.1|Ercc6l2|ENSMUSG00000021470.19|protein_coding_Intron_12
TGATCAGATCCTGACCAGTACAGATGTGGATGtcttacccacgttctcgagaccggccaggaagaacgcaacaaaccttcacccatgaggcttgcttgcagcaattaagatctggccat
>m6AIP_SySy_peak_1912|ENSMUST00000221634.1|Cdc14b|ENSMUSG00000033102.15|protein_coding_Intron_13
CCGGAATTTGGGGTAGAGATAAGCCAAAGAGATTTGGAAGTTGAGGTAGGAGTACTGTGGCCTATATTCATAGTACTTTATTATCACTTCTAGCCTACAAAAGAAAGGCGCACGACTGTGCACGGCATTCCACCACTTCTAGGAAATAAGGAGAATCAGAGATTTCCAGGATATAGCCTGCATTTAACCTGCTGAATAATGTTCAGCTTCTGTTTACAGGGTATTAAAGGAATGCCCTCTATATACCATT
>m6AIP_abcam_peak_2263|ENSMUST00000221634.1|Cdc14b|ENSMUSG00000033102.15|protein_coding_Intron_12
ATTTTGGCTTCCCAATGTGAACATCTGTTCTTTCCCTTCCACCCTCTCCAGATGTCCCCTAGCTGTGCTGACCTCTGCACTGTGTAGTGTTGCCATCTGGTGGATTGTGTGTGACTACATTCTTC
>m6AIP_abcam_peak_2264|ENSMUST00000221634.1|Cdc14b|ENSMUSG00000033102.15|protein_coding_Intron_9
tcggatccgcatgtaaaaaggtaggtatggctgcatgcacccctaacctctgcaaaggggatgggtagacttactcagcttactggcctgtccatctggctgaatccagtgagatctaggttcattgata
>m6AIP_abcam_peak_2268|ENSMUST00000220595.1|Gm7762|ENSMUSG00000113406.1|lncRNA_Intron_3
tgcagactcattcctaactttatagaggtcagtttatgagagtcaagaatgttgagtggagaaaccttaatccatatatagcatgtctacaaggaacaaaatgtcaactgttgtgaatgcaatgtggaaaactttcatttgttcttcttttaatgggtatatcaa
>m6AIP_abcam_peak_2272|ENSMUST00000021991.10|Mterf3|ENSMUSG00000021519.11|protein_coding_Intron_4
aatcttaaaaggcatttactataaggtaatactatatagagtgcacgtgaatctatacactagataaatgtggtggaaatttgaatataatgggttagggaaagagatgccataactctgggaggaaaat
>m6AIP_SySy_peak_1924a|ENSMUST00000044819.6|Gm28044|ENSMUSG00000098781.1|protein_coding_Intron_3
TAAGTAACTGATGAATTTTCCATATGGTAGTAAAATACTTTAAATTCCTTTAAAACCACAGCGTCCTAGCAGAAATAACTAGGAAACGTGGTAAACATCACTGTAAAAGGTTCGATGCACAGGCT
>m6AIP_SySy_peak_1924b|ENSMUST00000044819.6|Gm28044|ENSMUSG00000098781.1|protein_coding_Intron_3
TGGGCCACTGCCCCTGGGCACAGGTTTGAAGGGGAGAAGGTTGGAAACAACAGGATGGCAAGGGCAGGCTGGGTCTGCTGACTGCCTCTGCCTGAGATGCTGAAGGGAGCGCACTCATCTTTACTGGGGAAACGTGCTCTGCCTGTG
>m6AIP_SySy_peak_1924c|ENSMUST00000044819.6|Gm28044|ENSMUSG00000098781.1|protein_coding_Intron_3
agtcatacaaaccaaaaaccctacaagtgtaaaatatgtgGAGATTTCCTCCGCTCTCAATCATCACTTCATGAACACAAGTTaatgcataaaggagagaaactctataagtgtg
>m6AIP_abcam_peak_2276|ENSMUST00000056470.9|Zfp459|ENSMUSG00000055560.8|protein_coding_Intron_1
GCTAAAGAAAGAGCAGAGTGATGTCAGGAACTTGGCTAAAGAAACAGCAGAGTGATTGTTCTATTTAAAAATCTCAAACAGTATGGTTAGTCCTTTGCATGCTGGTCTCCTG
>m6AIP_SySy_peak_1927|ENSMUST00000167914.1|Gm26965|ENSMUSG00000097565.1|protein_coding_Intron_3
ttatcatgtctctacttcatgaattttagtacttgtttttattatttttagtataacgtatactttgtgtcaatttctgtattttgatttggctccttttctccaactttg
>m6AIP_SySy_peak_1930a|ENSMUST00000224814.1|Gm49345|ENSMUSG00000114923.1|protein_coding_Intron_1
tttgtccaagacttttctgcccctcttgagatgaccatgtgtttattgtctataagactatgtcattttttgcatttattcacttgcatatggtgaactatctctgcatttaagagataaaaccaacttggtcatggtggatgtttttgtgatgttctg
>m6AIP_SySy_peak_1930b|ENSMUST00000224814.1|Gm49345|ENSMUSG00000114923.1|protein_coding_Intron_1
GAACATCTGACTCTGCCAATGGAAAATGACAACCACATCTACCACTGTCTGTCACATGTGGTATCACTGCCATCCAGGCAGTAATCTGTCAAGGTGGGTTTCCTTCCTCTTCCTCAGGGAGGAGTCCAGTCTCCTATGCTTGCAGTCCTGCCCTTTTCCTCGAGGCTCTTTTCATTTCATCCTAATGTTACTGTGAGTGATGGTATGAATGAACGACTCACTGATTT
>m6AIP_abcam_peak_2295|ENSMUST00000017900.8|Slc12a7|ENSMUSG00000017756.9|protein_coding_Intron_1
TTGGTTTAGCGTAAGTAATCGGATGCCACATTTTAGGGGCCTACTTAAATTCAGGGCAGGGCACTTTGTGTTCTTTTGTTCCCTGACCCTTGATGACCTTGATTATTGGAGT
>m6AIP_abcam_peak_2296|ENSMUST00000017900.8|Slc12a7|ENSMUSG00000017756.9|protein_coding_Intron_17
CCTGGTGTCTGTTATAGCTCCCTGTGCACCCCAGCACCTTCTAGTAGGTAGAGATTGTTGGGTCATGAGTCTGTGTGCgctgggctgtggtggcgcacaccttt
>m6AIP_SySy_peak_1951a|ENSMUST00000022053.10|Trip13|ENSMUSG00000021569.10|protein_coding_Intron_6
CTTGGTGTAGGTCAGTTCATTCCTCTATACCCAGCTAGGTCTCGGGTTTGATTCAGTCTCGGtgtttttgtttttgtttttgttttttgttttttattatgtattttactcatttacatttccaatgctatcccaaaagtcccccatacccccccctccgccactcccctacccacccactccca
>m6AIP_SySy_peak_1951b|ENSMUST00000022053.10|Trip13|ENSMUSG00000021569.10|protein_coding_Intron_6
GTTCCCATGCTGGCTTCAGGGATTTATTTCGTTTCCCCTTCCTCTGTGGAAGTCTGCCCCACAGCCTCTCTTCCTCAAACTCTAGCCTTGGTTTCCCCAGCTCCACAATGGCTAGGATCTCTTGGTTTATAGTTGAAAGAGGCCCG
>m6AIP_abcam_peak_2299|ENSMUST00000022053.10|Trip13|ENSMUSG00000021569.10|protein_coding_Intron_2
tcctcctatagggttgtacagcccttcagctccttgggtacttcctctagcttcttcattggggaccctgtgctctatccaatagctgactgtgagcatccacttttttgt
>m6AIP_abcam_peak_2305|ENSMUST00000222455.1|E430024I08Rik|ENSMUSG00000112964.1|lncRNA_Intron_1
tctttagtgggtggctcagcttctgagtgtccccagaagctactcatcctaggcatgtgtagtgagtccagactaatgagtctgttagtcttcctggggagttcctaccccattaaggctcttcagtccttccctgcactttcataagagtccccaaggtttgtt
>m6AIP_abcam_peak_2311a|ENSMUST00000001583.7|Ell2|ENSMUSG00000001542.7|protein_coding_Intron_1
gagccctaacattcccctacactgggtcatcaagcttccacaggacaaagggcctcccctcccattgatgtcagataaggccatcctctgctacat
>m6AIP_abcam_peak_2311b|ENSMUST00000001583.7|Ell2|ENSMUSG00000001542.7|protein_coding_Intron_1
TCCTGTGCTGGCTCGCTGTCTGTTGGCGAGGAGCGAGCCCGAAGGTTGTGGGGAGACAGACGGCTGACTGGATGAGATTCTGCTCTTTTCCTGGGCCCCAGAGAGAGAAACCTGTGGTCTCCGCCTCATCCCATACTCTGAGCGCTTGACTCCACTAGAGGAAGAG
>m6AIP_abcam_peak_2312|ENSMUST00000001583.7|Ell2|ENSMUSG00000001542.7|protein_coding_Intron_2
cccatcccatctgttgacaacaaactgagacattattgctgatgccaagaagtgcttactgacaagagctcggtatagctgcccaccaagaggctttgccagagccagatcaacacagccaaacatt
>m6AIP_SySy_peak_1963|ENSMUST00000050997.1|Rfesd|ENSMUSG00000043190.14|protein_coding_Intron_3
cagtggaaaaaagacagcattttcaacaaatggtgctggcacaattggcggttatcatgtggaagaatgcgaatcgatccattcctatctccttgtacaaagctcaagtctaagtggatcaaagacctccacataaaaccaaagacactgaaatttatagaggagaaagtagggaaaagcctcgaagatatgggcacagggaaaaattcctgaacagaacacaaatggcttgtgctgtaagatcaagaat
>m6AIP_abcam_peak_2314|ENSMUST00000224386.1|Ttc37|ENSMUSG00000033991.9|protein_coding_Intron_41
ACTAGAAGAGACTGTCCTGTGCAGGCCTGCAATAGCTTGTTTTTACCTAATTAGTCTATGTAAATATGATCAACTCGCTTTATATATTTTGATTAAGAAAGAAAAGAGTTTTGGGGTGAATGCTATGGGTGATGTTGCTGTAGACTCATGGACCATGTTAT
>m6AIP_abcam_peak_2315|ENSMUST00000151524.8|Slf1|ENSMUSG00000021597.16|protein_coding_Intron_9
aatcaatccattcttatgtccttgtacaaagctcaagtccaagtggatcaactagatatggtgaaactaatagaagagaaagtgggtatgagccttgaacacatgggcacagaggaaagtttcccaaacagatcaccaatggcttatactctaagatcaaaaatagacaaatggt
>m6AIP_abcam_peak_2317|ENSMUST00000163257.8|Fam172a|ENSMUSG00000064138.14|protein_coding_Intron_10
agaattgctctttccaggcctgtgaggaattctgttggaattttgatagagattgttttgaatatatagattgctcttagtaggatggacatttttactatattaatcctaccattccatgagaacagga
>m6AIP_SySy_peak_1970|ENSMUST00000095585.10|Adgrv1|ENSMUSG00000069170.14|protein_coding_Intron_27
TGGAGGCAACTTGAAAAAACAAAAGCAGAAGGGCATCCGAAGAAGAGAACTGTTCTTGAGTTGGAACAATGAAGGGCCGTGGAAACATTCGAGGGAGACTGTGTGTGTGGCGTGGGGCCTTGAGGATTTATGGGAAGGAAAAGGGGCGCTTTGGGGATGAAGAGTCTATCTCTAAGTCTGTTTCTGTGAACTGTGGAGCCTAAGACACCAGTAGGT
>m6AIP_abcam_peak_2324|ENSMUST00000057495.9|Tmem161b|ENSMUSG00000035762.11|protein_coding_Intron_1
agctttcctttttgggtggaatgtttccatctctaagggaaatattaaccaacCAGGAGGACTTCtgtgggactggaaagctatgcatcagagaactggtctagagcaagagtgaagtcaagacaggtTGTGATCAATTTACTTTCTT
>m6AIP_abcam_peak_2326|ENSMUST00000109552.2|Rasa1|ENSMUSG00000021549.14|protein_coding_Intron_1
ATGGTGAAAGGATGTCCTGTTTCTTTTAATGTTATTTGATACAAAGAATAACTTTTCATTCAATATTTTTCTCTAATTTGTATCTGTGTATTTCAGTCTG
>m6AIP_abcam_peak_2329|ENSMUST00000022115.13|Xrcc4|ENSMUSG00000021615.13|protein_coding_Intron_3
ccatatttaagaatatatcaagtagatcattcaccatgatgctgggatggttcaacatatgaaatttaatgcaatataccgtataaacaaactgaaagaaaaaaaaat
>m6AIP_abcam_peak_2332|ENSMUST00000185852.6|Msh3|ENSMUSG00000014850.15|protein_coding_Intron_13
aggtttttttgttattccagatgaatctgctgattggccttcctaatttgttgaagaattgagttggaattttgatggggattgcattgaatctgtagattgcttttggcaagatagccatttttacaatgttgatcctgccaatccatgagcatgggagatctttccatcttctgagatcttctttaatt
>m6AIP_abcam_peak_2333|ENSMUST00000185852.6|Msh3|ENSMUSG00000014850.15|protein_coding_Intron_13
TGCTGTGGCACGCTTACTTCAGCTTTGATGCCTTGCTGCTTTCCTCCAAGCTTGTGCCGTTTGCACCAATGGCGAGTGGCATCCGGGCACAGACCTTACTA
>m6AIP_abcam_peak_2334a|ENSMUST00000185852.6|Msh3|ENSMUSG00000014850.15|protein_coding_Intron_8
ACAGTACTTCTACATTCTGAGTGGTGATGCACGCTGGTAGTTAGGAGAGAAAGGATTCTGAATACAGTAAAAAGAAGACTTCTGAAGGGGGTTATTTTAGAGACGCTCGGTCAAAATGGAAGTATATGTGTCTTATTTGAAAGAAACTTAAGATATGGTTCAAATATAGGGAATAAG
>m6AIP_abcam_peak_2334b|ENSMUST00000185852.6|Msh3|ENSMUSG00000014850.15|protein_coding_Intron_8
gactgattctgcgtcttatcttttgggacttgtctaccatgaacttggaagggtagaggtatttttaagatccagacttcattccctagaaaatacacccagaagtggggttgctagatcagagcataattctagtttttagtttttagagaacctgttcta
>m6AIP_abcam_peak_2334c|ENSMUST00000185852.6|Msh3|ENSMUSG00000014850.15|protein_coding_Intron_8
CCTTAATAGCTTCCCCCCATCTCTTTCTGTAAGTACCGGTTTTATAACCATAGCAAAATAAAGAGGGAGGTAGCAATTTTTCAGACGTCTTCTTCATTATCCATATCATC
>m6AIP_abcam_peak_2335|ENSMUST00000224009.1|A630019I02Rik|ENSMUSG00000114968.1|lncRNA_Intron_3
GGGGACTGGATGGCAGATGTCTTCTCAGTGGTGGATGGAGAAAGAGACTGCTCAGATACAGAGGTCATAGCTGGGGAATAAGACTCACGTTCCTCGTCGTC
>m6AIP_SySy_peak_1983|ENSMUST00000079086.7|Homer1|ENSMUSG00000007617.18|protein_coding_Intron_5
ttttcacacatatataaatatatctttgtgatgtccacccccttcacatcctcattgatcatcttcccaggacatgctcctcctaacttttttattttttacaacccactgattccagttcatgcagtcccatgagcataggttagggctatccgtaagagtgttggcagcctaccagtcaccgt
>m6AIP_abcam_peak_2339|ENSMUST00000065537.8|Jmy|ENSMUSG00000021690.10|protein_coding_Intron_8
tttgtgagataaggtctttctat
>m6AIP_abcam_peak_2340a|ENSMUST00000022196.4|Ap3b1|ENSMUSG00000021686.6|protein_coding_Intron_1
ACCACCCAAGGCCAGTGCTCATAAAACCTATTTGCTTCTGAATAGAAGAATCTGGAAAGAGTGAGGGTGAATGGAATGGAGGCCGCAGAGGCCCGCCCTTGCATGTA
>m6AIP_abcam_peak_2340b|ENSMUST00000022196.4|Ap3b1|ENSMUSG00000021686.6|protein_coding_Intron_1
TGCTGACAACTTTGTGTACCTATGGGTGGTTTCTTCCTCTTTGATTTTGCTCAAGTTTCAGTCACTCTTGTGGCTGGATTTCAGTATTTG
>m6AIP_abcam_peak_2348|ENSMUST00000169863.8|Fam169a|ENSMUSG00000041817.14|protein_coding_Intron_1
ctacgtctcctttgttctgagaacttggtcttggggGGGAACGAGGATTTTTTTTTTTTAAAcaaaagcaacaagtgttcttaactgctgagccatctctagccccACCCGTATTTTAT
>m6AIP_abcam_peak_2349|ENSMUST00000169863.8|Fam169a|ENSMUSG00000041817.14|protein_coding_Intron_1
AGAAAGTTTTTGGCATAAGTGCCTAAATCAACAGACTATAAAGCTATCTATCTTGACAAAGTGAAATAGAAGGCGAATAGTAAAATACAGTAGGTTCCTTTGTTTTGGGGGTTTGTTATCTAGGAAGAAAAGAAGGCATCCGTTCTAAGCAT
>m6AIP_abcam_peak_2350|ENSMUST00000169863.8|Fam169a|ENSMUSG00000041817.14|protein_coding_Intron_4
GGTAAAATAAAGATTATAATCCCAGGCCTCAGATTTATGCTTAGTTATATGCTGGAGGGCCCCAGGCTAGTGCTGCAGGACTACACCCCATTTCTGTCCTGGACAGCAAGTCACACTGATGTCTTTCCAGTTCCCTGGAAGACATGATGAATGGCATGCTTGCCTGTTTCCTCTGTCCCTATGTGTCCATGCTGAATGAGAGAACTAGTCTCTGAAAAGCAGAATCCAGAAACAAAGATGGATCCTGtgt
>m6AIP_abcam_peak_2354|ENSMUST00000022169.9|Hexb|ENSMUSG00000021665.9|protein_coding_Intron_3
CTCCTCACATTCCTGTCTTGGGACCTTGTTTGGACTGGCTGCTCCTTGGCAAATGGAGTGAGGGCAGCCTTGCCAGGGAGGACTAGGAGGATTGAGAGGACTGCCTGGGAGGAGGGTGAAGACTGGGAACAC
>m6AIP_SySy_peak_2008a|ENSMUST00000225874.1|Gm2379|ENSMUSG00000114926.1|lncRNA_Intron_1
AACACACTTCCACTCACCGTGAAGTAGGCAACACAAGCTCACCTCTCTAGGCTACAGGCTGAGGGCTTGCTGTAATGGAGCAATGGGTCACTTTCCATTTGCAGTGACTACTGGGGATTGTGGAGGAGAGTAGTGTGCTGTCCCACTACTTTCCAC
>m6AIP_SySy_peak_2008b|ENSMUST00000225874.1|Gm2379|ENSMUSG00000114926.1|lncRNA_Intron_1
AAGTGGTAAGTCCTGGGGAACAGATGAAGTGCTAGAGGAGGCTGTAGAAGAAAGAGGAAGCCTTGATTGGAAGCAAGGCTTTGTGGGGAGAAGGGCTGGACCACTGTCCCACTGACCAGGTAGCTTCTTTCCTTCGGATGCTCACACACattcctcttaccctctaggtctta
>m6AIP_SySy_peak_2008c|ENSMUST00000225874.1|Gm2379|ENSMUSG00000114926.1|lncRNA_Intron_1
agaatggtcaggcagagggagacaaactgtagcttcaagaggacagagtgcctcctcactgaccagggaagatgtggctggtttatggaagaagaatctcatgggcggacaaatgctcgaagctcaccgacaggacccaccaccaagggattagaaaggactgcacatggcccctgacataaagaggcttatttgtctagaggacct
>m6AIP_SySy_peak_2008d|ENSMUST00000225874.1|Gm2379|ENSMUSG00000114926.1|lncRNA_Intron_1
CTCCCTTTCACACGGACAATGCATTCTTTCAACAGTGTGCAGCTCCGTGGGAAGGGCCGTGCTGAAAGCAAAAACAGTGGTGCGTGCAGCCTGCTCCCCTTTGGGGGAGAGGGGGTGGGAGGGGCAGGTGGGGACCAGATGCCTGGCCACAGCTGAGGGAGGGGGATGAGCACACGGAGCAGCCACTTCTGGTTCCACTTACTCATTTCTCTGCGCTGAAAGGTGTCATATAAATGCTAAATAGAACAGA
>m6AIP_SySy_peak_2009|ENSMUST00000225874.1|Gm2379|ENSMUSG00000114926.1|lncRNA_Intron_1
ataagacctgctttTAAATGCTTCTGGCCTCAGGTCTAAATGGAAGCCAGCATAGCATGCCTATCATAGCAGAGAGTGATTGGTCAATGTCCACCATGTTCACATAGGTGATTTGACTCTGGTATGGCATCTGGGGCGAGTGGTGACTCTTAGT
>m6AIP_SySy_peak_2012|ENSMUST00000109426.2|Arhgef28|ENSMUSG00000021662.11|protein_coding_Intron_9
TCCAAAACGCCGCATTGCCTGCAGCCAGGGGTGGGTGCTATGGACTGGGCCCATGGTAAACAAAAAGAAAACATGCTAGTATTTCAATACTCTTTCCTGAGAACCTTGCTTGCTTCTCTCAGCCTTCCTAGCTCAATTTTCTTTAATGCTTAATGTATTTTTAACGTACAACTTGCGTTT
>m6AIP_abcam_peak_2370|ENSMUST00000040340.15|Fcho2|ENSMUSG00000041685.16|protein_coding_Intron_2
gttaccctgaccctgaggcaagggcagccagcagcagttagaggatctggtaggagctgcttacctaacatcaccaggaagttcggagcacataaggagaagctcagagcacGGTAAGG
>m6AIP_abcam_peak_2372|ENSMUST00000109401.7|Tnpo1|ENSMUSG00000009470.17|protein_coding_Intron_6
gttgtttgacctccagaggggtcacaacccaaaggttgagaactgctgCTGCTCTGGAGGTCAGGATTCCATTTAAATAGCATGTTTCTCCCTAGCtgtctttcttagtctattgctgtggtgaagagaaaccaacctcaaggcaactcat
>m6AIP_SySy_peak_2014|ENSMUST00000109401.7|Tnpo1|ENSMUSG00000009470.17|protein_coding_Intron_1
ttaattcccagcatacacatggggtttcacaccgtataacttaggtttcaggatgtctgacacctattgtgtcctccatgggccccagacatgcatagatatacatgcagtcagaactcccatatacatgatataaTACATTTTACACTATTTCTAGGCTCGTAGTCTATTCTATTTTTAACCTTTTTAAAAtttgttattttttaagtatttgagtgttttgcctgtgtgtatatatgtataccacgta
>m6AIP_abcam_peak_2374a|ENSMUST00000109401.7|Tnpo1|ENSMUSG00000009470.17|protein_coding_Intron_1
CTTTGAGATGCTGGGTATCATTCACGTTTCTGAATTCATATTGTCTGGTTACTTTTGCTTAAGGCAAGtgtgatggtttgtgtatgctcggaccagggagtggca
>m6AIP_abcam_peak_2374b|ENSMUST00000109401.7|Tnpo1|ENSMUSG00000009470.17|protein_coding_Intron_1
ATGGCCGTCACAGTGAGCTTTGGAGTGACTTCTGTTCTGTAAGGAAAAACCAAGTCTGCCCTCTTAGATTCAGGTCAGCCCTTCTCTGAGACCAGGCCTCTTGAACCATAAAA
>m6AIP_abcam_peak_2375|ENSMUST00000052249.6|Mrps27|ENSMUSG00000041632.7|protein_coding_Intron_4
TGGAGTTCTAGAGGAGCCACACCAAAGTGCTTGTGAAATTGCTTGAGGAATTTCTCTCATACCATTCAAACTTGGTTCCTTTGTCAGCATATTGTGTTGATACCTTCATGTTCCAGAAGTTAGGTACTAATTCT
>m6AIP_abcam_peak_2385|ENSMUST00000091299.7|Cdk7|ENSMUSG00000069089.8|protein_coding_Intron_7
GAGAAAAATTACAGATTCTCCTATACATTATTTTGCCATCTTCTTCCAAATAAATATTATGAGTATCAGTTGCCTGAGCCCTGGGTAAGAAGAGAGGATGTGAGCTCTCGGAAGATTTTGACAGTGGGTTACCAGAGTGGACA
>m6AIP_SySy_peak_2025a|ENSMUST00000109315.4|Nln|ENSMUSG00000021710.11|protein_coding_Intron_8
GAATGTCTGCCTTCATCACGctctagacaagttatgcagctttgctgtactgtctccttacaggtcctgaaagacgggaatgcttatagcactgattttgtggattgttgtaaagattacataggctgattactttcatatcgtttaggaaactgcaccgcacatagCTGAATTCTTTTAAAAAAAAAAACAAAAAACAAAAGAAT
>m6AIP_SySy_peak_2026|ENSMUST00000022224.15|Trappc13|ENSMUSG00000021711.17|protein_coding_Intron_1
ccatctctccagccccCACCCCCCAAAAATTTTTTTTGAAATATTACGTGATGTGATACGAATTACCAAATTTTTGTTTCTTTTATGGTTTTAGGACTATGAATACCAAACATCTTCATGATAATATTTCAAAATCCTATATATCCACTTAGTTAAACATGCTGGCTATCAGCATTTTCAGGCTAGATGTAATCTTCATTCCAACCTCATTCAGATACTTTATTGTGTGAGAAAGTTTTCAAGTGTGGGA
>m6AIP_abcam_peak_2392|ENSMUST00000022225.11|Trim23|ENSMUSG00000021712.15|protein_coding_Intron_2
cagcccatgctttttgctttgagagggtcagatttgagaggatggttttcagatggtattcaatctaaagccaagacatagccaggtgcagaactatagtttttaaagtaaggatag
>m6AIP_abcam_peak_2393|ENSMUST00000022225.11|Trim23|ENSMUSG00000021712.15|protein_coding_Intron_8
CATGGTTGTGAGGCTGAAAGATGCATGGTGACATAGCAAAAAGGACTGAATGTTGCTGAGACAGTCAGAGGGAATGGGGGCTTAGACAATCTGACAGTGTTAGGAGTGAGGAGGG
>m6AIP_abcam_peak_2396a|ENSMUST00000022228.12|Cwc27|ENSMUSG00000021715.12|protein_coding_Intron_9
GACCAGGACAGTGACAGGGAGAGTGAGATGGGAAGTGAAGGGTGGAGGGGTTGGCAGGCTTACACAGTGCCATAGCCACGGTCAGGAGTTGGTCTTACCTTAAATATAATGAGTAGCAGTTGGAGGGTATCTATCGGTTAGAGAGAAAGGTGCTGTGGTCAATTAT
>m6AIP_abcam_peak_2396b|ENSMUST00000022228.12|Cwc27|ENSMUSG00000021715.12|protein_coding_Intron_9
cgctagggttaaaggcaggtgccattatgcctggGTGGACTTGATGGtttgtttgtttttaaagatttatttattattataaataagtacactatagctgtcttcagacaccacccagaagaggacatcagatttcattacaggtggttgtgagccacc
>m6AIP_abcam_peak_2397|ENSMUST00000186033.6|Ipo11|ENSMUSG00000042590.17|protein_coding_Intron_28
tggggagcaaagggtttattcagcttacactttccatattgctgttcatcaccaaggaagtcagggatgaaactcaagcaggtcaggaagcaggagctgat
>m6AIP_SySy_peak_2029|ENSMUST00000186033.6|Ipo11|ENSMUSG00000042590.17|protein_coding_Intron_27
cggttttatgtaggtgctggggattcacggtccggtcctcacgctccttagcccctcacgcactcctaaccactgactcctctccgcagcctcAGTTATCCTCCCTGGTGCACAGCCTGTATTTAAAGACCGACACTATGGCAAAAGAAGAGTTGCCGACATTACGTGCAGTTGTAACAATATTTTCCTTAAATATATCTTGAAGGCTTTGATTCTGTTTCAGTACCACATTTACGTGT
>m6AIP_abcam_peak_2398|ENSMUST00000186033.6|Ipo11|ENSMUSG00000042590.17|protein_coding_Intron_12
TAAAAGTTGTTTTTCCCCAaaagacaagcactacatgatcttatttatatgaaataagaaaaggttaatttcagaagttgagaggagagtggtagcttca
>m6AIP_abcam_peak_2399|ENSMUST00000186033.6|Ipo11|ENSMUSG00000042590.17|protein_coding_Intron_9
AGCGTAGTCAATGATTTGAGTTACACAGTTTAAGAATTATAGCCCACAGTAGCTTCTACAGCTCCTGTTGTACTTACTATTATTTAAAGAATAAACGTTGTCTCT
>m6AIP_abcam_peak_2401|ENSMUST00000105097.2|Zswim6|ENSMUSG00000032846.10|protein_coding_Intron_2
CAATTTTCAAATTTTCCTACTGTGAACCAATAATTTGTGTTTATGGAATACCCTTTTAAAATTGATTTATTTGGTTAAAAAATGTTACAACACATTTATCTTGTCAAGATGAAATTACCTTTCTCTGGGAGGTTTTTGTTCTTTGGGGTAACTCAGAAGAGG
>m6AIP_abcam_peak_2403|ENSMUST00000163558.2|Ndufaf2|ENSMUSG00000068184.7|protein_coding_Intron_3
GCTAATTCCTGCCACGTTTATAAGATACCTAGGATAAAAGAAAAGCAATGAGTTGGGTCCCCCCCCTCTCATACATACACACACACACCAACTCCCATTGGGTGGGGCACAGTCAGGTTTAGC
>m6AIP_SySy_peak_2032|ENSMUST00000120671.7|Pde4d|ENSMUSG00000021699.17|protein_coding_Intron_1
TTTGTGTTTGTTttttgttttgttttgttttgctttgttttCTTCTGAACCAGATACATGATCCTCTTCTTGAGAGTGTAAGGCTACATAATGAGGGTGATGGTGGCCCAGAAAGGGGCATCAAGGGAGGCTTCGAGAAGAAGTCACAATTCAATTACATCAGGTTTGTGTGGGAGAGAGTGCCAAATCTCTCAGTAATGAAAAGGAGGGTACAGGAATTTCTGTGAAACTCTTGAACCTAAATGTAATA
>m6AIP_abcam_peak_2406|ENSMUST00000120671.7|Pde4d|ENSMUSG00000021699.17|protein_coding_Intron_1
CATGAGCTTTGCTTTAAGGAATTAAAAATTTGTGGATGTGGGCAACCTTTAAAGAACATGTCTCACCCTCTGTCATTGTTGATACCGTTTCCTCTTTTACACATCTCTG
>m6AIP_abcam_peak_2407|ENSMUST00000120671.7|Pde4d|ENSMUSG00000021699.17|protein_coding_Intron_1
ACCCAGTTGTTTCCACTTCCATACATTCTAAAGGAAAACGCACCCCCACCCCCCGTTTAAGGTTTAAATAGCTGGTAGCAAACTGGGAGACCTGCTTGAATCAAGACCTGCTTGAAACATTAGAGAATACGCATCACTCTCTTTGCCTGACTGTGTTGCTACAATGGTGCAGCTTACACTTTGGACTCATGATGCTATGC
>m6AIP_abcam_peak_2408|ENSMUST00000120671.7|Pde4d|ENSMUSG00000021699.17|protein_coding_Intron_1
GGTCACCTCCTCTCCACTTCGGTGAGACAAAGGCTTGATCATGTGCTTCACAGCTTGGGCAGTTCTGTAGTCCTGTCTCCCAAGAGTGAAGCTTAAAATGTTGACATTTCATAtctctctctctctctctctctctctctctctctctctctctctctctctctctcacacacacacacacacacacacacacacacacTTTTTTTTTTTTACTAAAT
>m6AIP_abcam_peak_2409|ENSMUST00000120671.7|Pde4d|ENSMUSG00000021699.17|protein_coding_Intron_1
TGACTACAAAGATTAAAACAAATCCCAAAACTAAGAATTCATTGTGCCTTCTGGTTAAGTCAACAAAGGTTATTGGTTTTATGAAAATCTCAAATGCTTAGATGTTTTAGTTTGAATT
>m6AIP_abcam_peak_2410|ENSMUST00000120671.7|Pde4d|ENSMUSG00000021699.17|protein_coding_Intron_1
AGTTGAGCTGAGGCAAAGGTCTGGTGACACCATTACTGTGACAAGGTTAATTTTACCAAGGCTCTCACTGCAGACTCCGGGGCTCAACTGGTCATTTAGTTGACAGGGAAT
>m6AIP_SySy_peak_2033|ENSMUST00000120671.7|Pde4d|ENSMUSG00000021699.17|protein_coding_Intron_1
atcaagtggcaacaaaataattttatggccgggcagtgatggtgcatgcctttaattccagcacttgggaggcagaggcaggtggatctctgagttcgaggccagcctggtctacagagtgagttccaggacagacagggctacacagagaaaccctgtctcgaaaaaaaaaatatggtcagggtttaccacgacaagaggcagtgtatttaaagtttggggcattaggaaggctcagaaccactgcaat
>m6AIP_abcam_peak_2412|ENSMUST00000120671.7|Pde4d|ENSMUSG00000021699.17|protein_coding_Intron_6
GTATCCATAGGAAAAACTGAGCTTAGGAGAACCCAGCATTGTATTCCTTGTAGGAACATAAGACTGTATTATTTCTGTTCCCTTCAAAAGTGTAGTCTATGTTAG
>m6AIP_SySy_peak_2037a|ENSMUST00000231096.1|Gm49496|ENSMUSG00000116016.1|protein_coding_Intron_1
TAGTCAGGGTTGGCAACAAGTACCCGTAACCTTGCATCATCTTGTCTGCCTAAGTCTCTTGTGTGTGtatatatatatatatatatatatataAGCTAGGCATCTTTGGGTAGAATAAGGAGAGATGCTTGGTTTTGTTTATTGCTTTCTATTCTGTGACACAGCATTGTCAAATTG
>m6AIP_SySy_peak_2037b|ENSMUST00000231096.1|Gm49496|ENSMUSG00000116016.1|protein_coding_Intron_1
TCCTCATGAAACCCAGAGCCCAACCAATAAGGTAGACAGCAAGTAAATACAGGCATGCCCAACTTTTGTA
>m6AIP_abcam_peak_2420|ENSMUST00000109267.8|Map3k1|ENSMUSG00000021754.17|protein_coding_Intron_1
TTTGTGCCTTCTTGAGTCTCGCCTTCTTGTCTCTTCTTGAGTTTCTTTGATTCACTGTGAACTGAGTTCAGAGAATGCGATCACTGCAGAGGCTGGCCTCTCTCACAGGCTTCTGTCACCTGGGATCTCTACCTGGACCTGAGGGATAGGCCTTCTAGCCCTGTGGCTTTCATTGGCTCCAAACACACAGG
>m6AIP_abcam_peak_2421|ENSMUST00000183663.7|Il6st|ENSMUSG00000021756.12|protein_coding_Intron_1
GAACATTTGGCTTATGTTCATGTGCCCTTCAAAGCCTTATTAAATAGTAGGTCTTACTCGCCCCTTTTATACAAAGGCGAACACGTTATTATCAGATTCTATATTTATACATAGATTTCCTGAGCTCTGTCTGAGCCCTTAACTGTAATACGTTCTTTTTCATAC
>m6AIP_abcam_peak_2422|ENSMUST00000183663.7|Il6st|ENSMUSG00000021756.12|protein_coding_Intron_1
CGAGTGGCCCTGTTATAAGTTGAATGTCCTGCCTTCAGATTTTCAGAATCTCTTTAGTAGTCACATTCACCCTTTGTTTTAAGGAAGAGTAGATTAATCCTTTCTTGTGAATAGTGGCTTGCATCCTGCACAATCCTTTTCTGTTTGGATGGTCTGTCTTCTGTCCATCCTCTGCAGG
>m6AIP_SySy_peak_2046|ENSMUST00000051756.7|Il31ra|ENSMUSG00000050377.8|protein_coding_Intron_1
ccactcccctacccacccactcctacttcttggccctggtgttcccctgtactgagacagataaagtttgcaagaccaaggggtctctccactgatggccgactaggc
>m6AIP_abcam_peak_2428|ENSMUST00000022281.4|Mtrex|ENSMUSG00000016018.4|protein_coding_Intron_26
CTGTGTCCTGGGCCAGACAAGACAGACATAGCCAGTCCATGCTGGTGATTTCTAAGTTAAGTGTTTTACCATCTTTCATTGCACACTGAGTGATTAGACTCTGTTGA
>m6AIP_SySy_peak_2048|ENSMUST00000022281.4|Mtrex|ENSMUSG00000016018.4|protein_coding_Intron_25
caagcctcccagtgccttcttcccaggcgaggctcagggatgtcgatcaagtccgtgtgtttgcagacggttggccagtgtgggaagaaagaagatcctagcaaccacagcttcctcctctgagaagtctgtaacctgaggctggtccctaaagactgccca
>m6AIP_abcam_peak_2435|ENSMUST00000091201.6|Arl15|ENSMUSG00000042348.10|protein_coding_Intron_1
CGAAATACCCTTGATTTTCTGCTTTGTCCCAGAGACCTGATTTCCTTGAGAGTGATTTGGAAAGCACTTTAACACGTACTCAAGGATTTTCTTGTTCTTTGAAGTGGCGCTTAGTCTGTGAGGTTGGCTTAATGTCAGGGTGAAGTTCTTGAGTAAGAACTGC
>m6AIP_abcam_peak_2437|ENSMUST00000091201.6|Arl15|ENSMUSG00000042348.10|protein_coding_Intron_3
ACGGTCTGAAAGAATTACTCACAGGCACTAAACAGGAGACAGGGGCCCTTAACCTAGACAGGACCATCCCAGATCATGCTCGTGAGAGATGCACAGTCCTTCAGTTATTGTCACTCCGCCTGGCCAACAGAGCCACA
>m6AIP_abcam_peak_2438|ENSMUST00000091201.6|Arl15|ENSMUSG00000042348.10|protein_coding_Intron_4
CATCAGCTCCCTTCATCCCCTGATGCTATTGGACGACAATATACCAGGCCTGCGCCTGCCTAGCATCTTGAATCTGAGAACCATAGCTGTTTGTTTAAAG
>m6AIP_abcam_peak_2439|ENSMUST00000022286.7|Ndufs4|ENSMUSG00000021764.8|protein_coding_Intron_2
ACTATCCTCAAAGGAAAGGAATTGTCTTGTATCAGGTTATTAAAAGAATGTGCCTGCACACCTGAAAAAGACAATAAGGTTCAATTCATTCAACCCCCAAATATGACG
>m6AIP_SySy_peak_2059|ENSMUST00000022286.7|Ndufs4|ENSMUSG00000021764.8|protein_coding_Intron_1
ggggtattgttggattttatcaactgttttctcagcatctagcgagatggtaatgtggtttttgtctttgagtttgtttatatagtggattatattgatggatttctgtatattaaatcatccctgcatctctggg
>m6AIP_SySy_peak_2060|ENSMUST00000022245.9|Mrps30|ENSMUSG00000021731.10|protein_coding_Intron_1
GTTCATCTTGTACAAAATGGCAGTGATGAGAATTGTATGTACCTTTTAGACTGGTAGTAAACGGAATACTGATCAGTTCTCATCTTATTCCGGTGAGTGGTTGCTGTTCATTTTAGCATCTTTAGTTTTAACTAAATAATCGTGTCAATTACAGTGGGGAGCAAAATGAAGTTTTCGTGTACTGTATTTGAGACATAATGGATAAAGCATGAAACTCAGATTCTTAGATTCTCAGTTTT
>m6AIP_abcam_peak_2441|ENSMUST00000224312.1|4833420G17Rik|ENSMUSG00000062822.8|protein_coding_Intron_1
TGGTGTCATCAACGCATATCGTGAACTCAAGGGGAAGAATTTAAATATTTATTCTTTCTGTATTTGATGAAAGTTtatttgtccaacagctttctttgcctagtactatttgaggtcccagtgatacatttgtaaataagacaggagagatctgttttgtctgag
>m6AIP_abcam_peak_2446|ENSMUST00000052678.8|Flnb|ENSMUSG00000025278.9|protein_coding_Intron_1
CCAAACTCAGTTTCCAAATAATAGGTAACATATCTACTCCTGTTGCATTGGTATCTTGGATACTTATCAGGTAAGGGCAGTTCACATAACTTGCCTTGGA
>m6AIP_SySy_peak_2074|ENSMUST00000102996.3|4930452B06Rik|ENSMUSG00000021747.12|protein_coding_Intron_12
ATTTAGCATAACATGTAAAGGGATTAGATTCACTGTCTCCCTAGTGTCTTTCAGCCCAGTATTAGAACAGGAAATAGATATCACCATATTTATTAAAAAGTAATAGAAGTCTATATAATTTTTTGCTCTCCAAGCTTACTAAAAAATGGATTTTTAAATTA
>m6AIP_abcam_peak_2454|ENSMUST00000022264.12|Ptprg|ENSMUSG00000021745.14|protein_coding_Intron_1
AGAGTTAAGTCGGGGCTCCCTGCCACTTACTCTGGGCCAGGGAGCTGCACCTGTTGGGTGGTGGGGTAGGGTGGATCTGAATAGCATTTTGCTTGGCCGTGATTTACACTCTGCTAATAATCTAGATGCCTTGCTTTCAGGCTAGCTCTTATCAATAAAGCATGGCAG
>m6AIP_abcam_peak_2455|ENSMUST00000022264.12|Ptprg|ENSMUSG00000021745.14|protein_coding_Intron_1
ATTGTAGTTGCCTAGCAATGTAAACCAGTTCCTTCCGTTTGTATTTCCCCTTTAAATGCCATGAGCAGATCTACATTTGtttatttatttattttttttt
>m6AIP_abcam_peak_2456|ENSMUST00000022264.12|Ptprg|ENSMUSG00000021745.14|protein_coding_Intron_1
CGAATGCCAGGTGCCGAACAGAAGATGACCGGCTCTACTGAAGCCTTCTGGCACAGACAGTGTGTGCTGCCTGtttttttttttttttttttttttttta
>m6AIP_abcam_peak_2457|ENSMUST00000022264.12|Ptprg|ENSMUSG00000021745.14|protein_coding_Intron_2
AGCCCCCACCAGGGTTGATGTTGGGTTTCAAGGGAAGTTGCATAACTCAGGTAAGAAGTGAACAAAGAGAGTCTTTGGTCCTTTTGAACCCTTGAAGCACCTTTTAAGGAGTT
>m6AIP_abcam_peak_2458|ENSMUST00000022264.12|Ptprg|ENSMUSG00000021745.14|protein_coding_Intron_4
AAAACTAATTGTTTAAGGTCCTTATGACCTTGGTAGCATCTTGATTTGTCACCAGAGAAAATATCCCTTAAGGGAGTACTGAACCATGTTCTCTTAATGATAATGCTATCTCTCCCCCCTACCCCATCTCCCACTTTTCTATATATAACAAAATCCTTATAATCCTTCTGAAACAAACTTTCTTTACAGATTCCATTGTCTTGCTTGCCTTTCTATTGGATGTTGAGGGCACTGTAGGGCTAGTTCTAT
>m6AIP_abcam_peak_2460|ENSMUST00000144914.2|Gm281|ENSMUSG00000084902.2|protein_coding_Intron_11
aaagcaaatcacaagccGGAGTGCTAAGGTTCTCTGCATGGCTAGTAGTGGGGACACATGGAGGGTAAAGAACTTGGGCATAGGAATTTAACCAATGTACTGTAGTTATCATTTTTCTGAAAGATTCCTGGTGAATATTATTAACCAgaagtattgtgaagcaattttaaaattggattgtagaattagcaggcacaggcttgaga
>m6AIP_abcam_peak_2461|ENSMUST00000144914.2|Gm281|ENSMUSG00000084902.2|protein_coding_Intron_11
tagaaataaaaatggaagtagacacaataaagaaaacccaaagtgaggcaacactgaagacagaaacgctagggaagaaatctggacccatagatgcgagcagcagcaacagaatacaagaga
>m6AIP_abcam_peak_2462|ENSMUST00000065865.9|Thoc7|ENSMUSG00000053453.9|protein_coding_Intron_1
CAGTGAGTTAAAAAccaacagagtctagaagagtattcagtcctgtggggctgaagaaggtgcaggtagtagtgaactggtatgtaggtactgggattgagctcagtccccgtgggagaacagccggatgctcttaactgc
>m6AIP_SySy_peak_2077|ENSMUST00000224991.1|Gm48860|ENSMUSG00000114883.1|lncRNA_Intron_1
acgctggctttcgccagccgcttttggcttttttcttgaccaattagctggctggtaatgggctgcttcttcctcccagtctgtttcctcagaggagaattcttcatctgcttcagagctactaagagctggcttcctgagctcatctagtgacgagtatctccta
>m6AIP_SySy_peak_2078|ENSMUST00000224991.1|Gm48860|ENSMUSG00000114883.1|lncRNA_Intron_1
ctgactgcttcctgggtcctgacaaactggttcccatatctttgagggccctgggaccgagggcccgatgacccgttttttggcacataagctgattgactatcaggtgggggaaggattctgccctttatatccctcacagagcgacactggtcggctctatgataacccttgccac
>m6AIP_abcam_peak_2465|ENSMUST00000223761.2|Slc4a7|ENSMUSG00000021733.11|protein_coding_Intron_10
tctctccattttctgagatcttcgatttctctcttgagagatttgaagttatggtcatacaagcctttcacttgtttggttagagttaccccaagatattttatacttttgtggctattgtgaagggaattgtttctctaatttatttctcagcctggtttattg
>m6AIP_abcam_peak_2466|ENSMUST00000223761.2|Slc4a7|ENSMUSG00000021733.11|protein_coding_Intron_13
TCTGGGTGGGTCATGGTGGGAAATTTTCCCATGGGAGTCCTCATCCTGTGTCCTGTTAGTTATCATAGGGTCAGGGTTATGGCCCTAGTTGGTGACTGAACTGAGACCATTCAAAACAGCAGAATGTAATGGTAGAGAGGATGGGATTTTAAAGTTATGTTTATTTTCATTTTGCTATTAAATCTGTTTGAAAGTTGCCGAAGC
>m6AIP_abcam_peak_2468|ENSMUST00000224018.1|Gm48099|ENSMUSG00000114304.1|lncRNA_Intron_1
ttatttgtgactattgtgaagggtgttgtttccctaatttctttctcaccctgtttatcctttgagtagagcaaggctactgattcgtttgagttaattttatatccagccactttgttgaagttgtttatcagctt
>m6AIP_abcam_peak_2470|ENSMUST00000022340.4|Nid2|ENSMUSG00000021806.4|protein_coding_Intron_4
gggcaggctggggcagactcgggtaggctgggcaggctgaggcaggctggggcaggctgggcaggctggggcaggctggggcaggctgaggctggaggattatctaggtttaagactagcat
>m6AIP_abcam_peak_2472|ENSMUST00000160013.7|Gng2|ENSMUSG00000043004.13|protein_coding_Intron_2
TCACGCATAGTCACTCAATGCAGCTGAAGTTCCGACCCAGAGTTCTAGCTTCTGCTTTCAGTACCAAGCCCTCTCCGCAGGGTCCCTCTCCTCACCAATGCTCTCTGTGCCCTGAGTACTGTGACACATCTCA
>m6AIP_abcam_peak_2473|ENSMUST00000160013.7|Gng2|ENSMUSG00000043004.13|protein_coding_Intron_2
GGTTTTAGTGCTCCCGAGTTAATGAAGCAAGTTCTTGTCTTTGATGAAGTTTCTATTCTGTGGGCCCAGGCACTGGAGACCTTTGCTTTTCTTAGGGATTGGCAATGAAGCAGACAGGTTGAGATCCAGTGCTTCCCTGTTCCTGGCTAGACTTTGCGGTCCTGTAGGGGCGGCCTG
>m6AIP_abcam_peak_2474a|ENSMUST00000160013.7|Gng2|ENSMUSG00000043004.13|protein_coding_Intron_2
ATGAACCAATTTAACAATTTCAATAGAAATACTGATAGAAAGGATACTGTCTAAATGATAACAAACTCACTTTAAAATTAGTCGATAAGAATTAATTTCTGAAACAGCTCA
>m6AIP_abcam_peak_2474b|ENSMUST00000160013.7|Gng2|ENSMUSG00000043004.13|protein_coding_Intron_2
GTCCCTGAAGGACTAAGAAAAACAACTGGGAGCAAAGAGCTATGAACTCAGACACAGGTCAGAGAGTACTTAGGGACTTTTCTTCACAATGTGCAGTTCAGTGGCATTGGAAAGTCAACCCCCACACTCCCC
>m6AIP_abcam_peak_2475|ENSMUST00000160013.7|Gng2|ENSMUSG00000043004.13|protein_coding_Intron_2
tacacagagaaaccctgtctcgaaaaaccaaaTAGTAatgatgatgatgatgacgatgatgatgatACCAGTCAGCAAGCAAACAACAACAAAAAGTCAGAGAAAAGGCTTGGATTATCCTGGTACAGGTTTCTAGACTGTTGTGGATGCAAA
>m6AIP_abcam_peak_2477|ENSMUST00000024011.9|Kcnk5|ENSMUSG00000023243.9|protein_coding_Intron_1
AGATCTGATCGACATCAGCCCCCACTTCTTTCCACTTGTCTCATGCCTCTCACTTTCCAGCCTCATTTACCTGTTTTGTCAAATGGGAACAAACCTGTCTTCATCCTTGTCCTGCCCTGAACTATTGTACCATTGACAACTGAGAAAACCTAAACACATCCTAT
>m6AIP_SySy_peak_2084|ENSMUST00000022345.6|Dnajc9|ENSMUSG00000021811.7|protein_coding_Intron_3
ATAGACTGCTGCGATATGACTGCTTGACCTGCAGCATTGATCTAACTAGATGACCAGGAAGAAAGCCCTGATTACTTTGGTATGTTGTGCTGAAAATGATTCCACTTTATGGACTGTTTGAAGTCACCCTCAAGTGATTCTGAAAAACTTTTCACACGAGGCAGTCCTTGTAGC
>m6AIP_abcam_peak_2481|ENSMUST00000159027.7|Ppp3cb|ENSMUSG00000021816.11|protein_coding_Intron_1
AATAGAAAGAACTGTAGAagttgggttgggggaacaccaaaaatttcagcacctaggaggcagaaacaagtgatttccatgagttcatgaccaacttggtgtacatagtaaattctaggagagccaggactacgtagagagacATTATTATTATTATAttttatattattaattttatttatttacatttcaaagttatctcccttcctgatttcctctccaaaacccccctgtcccat
>m6AIP_abcam_peak_2484|ENSMUST00000022356.11|Usp54|ENSMUSG00000034235.17|protein_coding_Intron_1
agcaggaagatcaggagctaaagttgtgttgtacatcttgagttcaaggttaggtgggatacgggagacttgttggaagaaaaGGGAAAGAAAATATAGAAGAGCTGTAATTCCCTCTG
>m6AIP_abcam_peak_2488|ENSMUST00000226630.1|Camk2g|ENSMUSG00000021820.18|protein_coding_Intron_13
GTACTTGGGAGACAGAGTAGTTGAAGGGTAGTGAGAGTGAGCAAGCTTAAGATGATAGAGAAACCTCATCCCCCCAAAAATCAATCAAtctctctctctctctttctctctctctctctct
>m6AIP_abcam_peak_2489a|ENSMUST00000226630.1|Camk2g|ENSMUSG00000021820.18|protein_coding_Intron_10
ATTGTGATAATTTGCATATGCCACACCATGCACTATTCAATACCTCTACCCCACGAACCTCCTTTCTAGCCTCCAGGAATCACTAATACTTGTCT
>m6AIP_abcam_peak_2489b|ENSMUST00000226630.1|Camk2g|ENSMUSG00000021820.18|protein_coding_Intron_10
GAGAAGACGATCTATCCAGGTGTTACTCTATAGACAGAGGTTAATATGGAGAGAGTGAGAGGTCACAGGAGAACGTCACCTGCAAGGAATGTTAGTAG
>m6AIP_abcam_peak_2493|ENSMUST00000238837.1|Kat6b|ENSMUSG00000021767.19|protein_coding_Intron_1
ATTAGGACTCTTAGCTGTCAACTGGTGGAGGACCAGCTCAAGCAGATCCCTGTGGAGTAAACTGGCCTTTCTGTGTGGCTGTAGGAAACCTCTCCCGGGAAGAGCAATTCAGACAACCCAGCTAGGGAATGCCACAACTCAG
>m6AIP_abcam_peak_2494|ENSMUST00000238837.1|Kat6b|ENSMUSG00000021767.19|protein_coding_Intron_1
AAGCTGTTAGGAATATTATGATCTGCACTGTTAAGAAAACTAGCTATGTCTTTAGGACAATTCATGTGTTAACCATTCTAGATAACTATCAATTATTTACATGTACATCCTAATAGAAGAAAACTGGCTTAGTGGAGATAATAACAGGATTTCTTTG
>m6AIP_abcam_peak_2495|ENSMUST00000238837.1|Kat6b|ENSMUSG00000021767.19|protein_coding_Intron_1
gctctatacttgagaccctgtctcaaaaaGCAAAGCAAAACAATGAAGAGATAAAACCTACTCCTTTAAAAATTAAAAACCAAAACAAAGTACGTAAGTCCTTTTTCCTATT
>m6AIP_abcam_peak_2504|ENSMUST00000022416.14|Anxa11|ENSMUSG00000021866.15|protein_coding_Intron_1
GGGAGTCGTTGGAGACTAAGTGGGGGTGGAGGCCGGCAGGACTGAGGAATTGAATCGTCTGGGCTAGACAGGCAATTTTGTCTAGGTTGTATTTATATTTGAAGTCAAGGGCATGGTGATGTTAAAGACCCCCTGGGATAGCTGAGTAGAGGAAAGTGAGCAGCAGAAGA
>m6AIP_abcam_peak_2505|ENSMUST00000022416.14|Anxa11|ENSMUSG00000021866.15|protein_coding_Intron_1
AGAAAGAAAACAAGCAGGTAGGTTAAGTAATGGGGGTCAGCAAATTGCCTCTTGGCTGACAAGCAGCCACATGGCCGAAGGGAAGAGAAAAGGAGTGACAAAGCAGCCCAGAGGGTCTGGAAGAGCGTGCCCAGGCTGTGTGTAATATCTGAAAGGAAAGAAGACT
>m6AIP_abcam_peak_2506|ENSMUST00000139075.7|Slmap|ENSMUSG00000021870.17|protein_coding_Intron_13
ctagctggatggtgagaaccaggttcaatgagaaatcatctctcaaaaaataatatgagagcaactgaggaaggtactcagtgtaatctgtggccttcacatgcatgtgcacacaTGTGCCCACATACCCACACATGAATACACATGAATACTGAGGAAGGTACTCAGTGTAAT
>m6AIP_abcam_peak_2507|ENSMUST00000139075.7|Slmap|ENSMUSG00000021870.17|protein_coding_Intron_2
TAGTTCTCTTAGATTAGTAGCTATGTTTTAGTACTTGAATTTGGATAGAGCCAACCTCCATGTACAGTTGTGATGTGAGGTGCTGATTACTCCTTAGATGAGAACTCAAACAGCAGCACTGGGCAGACCTTTCTGTTGCGGTCCTAACATACTAAGAAG
>m6AIP_abcam_peak_2508|ENSMUST00000139075.7|Slmap|ENSMUSG00000021870.17|protein_coding_Intron_2
cagaagctatgaaggaaAAAGAAAAATGCATTTGGTTTTATTAGCAAGGAGGTGAAGAACATCACAGATCAGATGTTCATTAAAAATAGGGTCTgggctggagagatggctcag
>m6AIP_abcam_peak_2513|ENSMUST00000036570.4|Appl1|ENSMUSG00000040760.11|protein_coding_Intron_21
cacaagttggttctggaaacctgactggggtgacaggaaatgaagaaagaatggatactgaagaaaagacagacacattcccagaaaagctgggataggttctctttctgatggagtagagccaactactacacaacaacccccaaactcagattttcttatgtgcacagcattggaggtgtgggataggtagtctctgtgtaggtgtctgtagagaacagtttcag
>m6AIP_abcam_peak_2514|ENSMUST00000035336.4|Il17rd|ENSMUSG00000040717.6|protein_coding_Intron_1
gtttttcttgtgctgtcccattttggaagccacaaactactcacttgtagctattgtgcgcctgaaataggattagcacattagaggctttgggtttttaattttacttaaatttCaagctgggtatggtggcacacacctgtgatgccagcacttggt
>m6AIP_abcam_peak_2515|ENSMUST00000035336.4|Il17rd|ENSMUSG00000040717.6|protein_coding_Intron_11
GTCTGTCTTGAATTTGTCTTGTCTCTTACCAGCAGCAAAGGCTTCGCATGACACACTTATACTTGAAAGCTTTGAGCGCCTCCCACGCGATAGGATGTTCTGTGAGTGC
>m6AIP_abcam_peak_2518|ENSMUST00000225949.1|Arhgef3|ENSMUSG00000021895.10|protein_coding_Intron_5
cttgttgttgtcgcaacatgcaatctctcagctacttttccaatgccatgtttgcctgcttgcccacttgtgtgcccgcttgcttgcttgtctgcttgcttgcttatctcctgccatgctccccac
>m6AIP_SySy_peak_2109|ENSMUST00000022450.5|Tasor|ENSMUSG00000040651.9|protein_coding_Intron_1
CCAGTTGGTAGAAAAGGTGAGAAGTACTTTTAAGTAGGGCCTCATAATGTAGTAAGGGCTTAACAGTTTCAAGCTGTATCAAACCTTTTTGACATCCTATTTTGGATTTTAAATGACTAAGGCTTTGAAC
>m6AIP_abcam_peak_2526|ENSMUST00000223689.1|Ccdc66|ENSMUSG00000046753.10|protein_coding_Intron_3
TTATTAGGTAAAGAAGTTGGAAAGTATAGTCCAGGCTTGCAGGAAATATTACAAGATGCCAAGTGATGAGAAATAAGTTGACTGTTGAAATGGTGTATTTGGGGACGTTTAGGACATAAAGCTTAGGTAGAGAGTTCGAATTGATGCTCAAGGACCTTGCAAATGCTGTGACACATTATCAGGGAATCCATTAAAGACtttataaaaaataaataaaaaaGTggatttcactgtatagctcaggcta
>m6AIP_abcam_peak_2527|ENSMUST00000223689.1|Ccdc66|ENSMUSG00000046753.10|protein_coding_Intron_3
AGGGAGGGAGCCTGGCAGCAGTGGGGAGGGATAAGTAGTGCCAGAGAGGGAGAGCAGGAGCTTAGGGGAGGTGCTCTGGGTGATGGGGGGGTGGAGTGGGGGTAGGAGCTTAGAGGAAGTGCTCTGGGTGATGGTGGGGTAGGAGTTAGGAGCTTAGAGGAAGTGCTCTGAGTGATGGTGGGACAGGAGTTAGAAGCTTAGTAGAGGCTCTCTGAGTGATGGGGGGTTGAGGGGGCAAGCAGT
>m6AIP_abcam_peak_2531|ENSMUST00000022529.7|Tkt|ENSMUSG00000021957.7|protein_coding_Intron_1
ACTCAGGGTGAAGACACCTGGCAGCTCTTGGACTACTGGGCTCTTTGCCTGGGTAACCTCTGAGCCAGCAGAGTGCTAACGACCATATTCCTTAAAGCTAGGAGCT
>m6AIP_SySy_peak_2116|ENSMUST00000022529.7|Tkt|ENSMUSG00000021957.7|protein_coding_Intron_4
GGTCTTTTAAAAGTTTTGTTTTTAAGATCATTTATTCATCAATGataatttttttaaaaaaatttCTCagtgttttcaaattcctagtatgttactctttgaaattcaaggacaataaaacattgttccagggttttcaaaactacaatactt
>m6AIP_abcam_peak_2532|ENSMUST00000064230.15|Rft1|ENSMUSG00000052395.17|protein_coding_Intron_11
agaggcctttgatcctgtgagggcttaatgccccagtgtaggggaatgccaggaccaggaagcaggagtgggtgggttggtgagcagggaagttgggaggggctagggggttttcggaggg
>m6AIP_abcam_peak_2534a|ENSMUST00000054230.11|Sfmbt1|ENSMUSG00000006527.16|protein_coding_Intron_1
AAACACCCCTACTAGGCATTTCTAATATTTTAATAAATGAAGTTATTAGATACCTACTGTTTGTATGGTGCTATATCTCATATAA
>m6AIP_abcam_peak_2534b|ENSMUST00000054230.11|Sfmbt1|ENSMUSG00000006527.16|protein_coding_Intron_1
TGTAGAAAATAGACTTAAATAATGGTTTTTGTATTGTTTTCAGACAAGATTAgacctcagacttgccatgtaacaaaggatgactttagaacttttgctcttcctgtctccatctccc
>m6AIP_abcam_peak_2535|ENSMUST00000022476.8|Glt8d1|ENSMUSG00000021916.16|protein_coding_Intron_1
gagaaagatttgacagaatagaccatgcctgactctcacaaggacagagaggaaagggaagctgcttaagagaagcagcacacagaagaggaggagaaggcagc
>m6AIP_abcam_peak_2540|ENSMUST00000055303.4|Mettl6|ENSMUSG00000021891.8|protein_coding_Intron_4
tttttgagacaggatccttttgctaggtaaaccaggtaggctaggtactgtgtaggtccggctaacctcaaactcaaagtgatattcctgcctccctcttgaactctgtgattacggtatgtactccacacctgacATGGTTTTTTAAAGAGCAACCATTCATAGTAAGGGTATTTTGTATGCCTTCTTTCACCACTCCCACTGGTCTGTGTTTTAATTCCTAATGTCATCAGATTACATTTT
>m6AIP_SySy_peak_2125a|ENSMUST00000055303.4|Mettl6|ENSMUSG00000021891.8|protein_coding_Intron_2
tttttacctgagtgctagtggttgtgtggcaagcactttactgactgagctaccCTAAAGAAAATTAGGACGTCTGTCAGAATGTACCTATGGAGAGTTCTGATTTGTTTCAAGTATGTTTAGCAATGTCTGGGCTGTTTAATAGAAAACAGAGCTTTAAGGTTTTCTTTTTAGATTTGtttattttattatgcatatgggtgttttgcttgcatgtat
>m6AIP_abcam_peak_2543|ENSMUST00000022462.13|Oxnad1|ENSMUSG00000021906.14|protein_coding_Intron_6
ggatataacactgtgaccaaggcaacctataaaagaaagtttaacatggaagttctgatttcagagggttatggctcatgactctcatggcggcaggcagg
>m6AIP_abcam_peak_2544|ENSMUST00000013845.12|Timm23|ENSMUSG00000013701.13|protein_coding_Intron_1
TTTCGAGAGGAAACACAAAATGTCCTCCTCTTTAGTGCCCCGTCCCGTCTTTTCTCGTCACACGCTTTTCTGTATGCTTGGCCCTGTTAGGAGACCCTAGTT
>m6AIP_abcam_peak_2547|ENSMUST00000022470.14|Parg|ENSMUSG00000021911.16|protein_coding_Intron_7
caaaagtagtggagtaaggaactttccagacagcatagcattcaggttgtgggatagttattgctcagtgtttttagtgatgaaaattcagagcaaaatatgcagcagaaagatgtgaaaatatgtaagaaaatagtgaattgtgttaaagttgtataaagggggataatgttaaagagtctatattattaaggtagtataattaaggatggctcatactgggacaacagaaaaggtgccttgagaggaa
>m6AIP_SySy_peak_2129|ENSMUST00000022480.7|Ogdhl|ENSMUSG00000021913.8|protein_coding_Intron_4
TTGCAGTAAGGTCACAAGAAAGCAGCACGTTGCCATGGCTGATGTGTCTCCCCTGGGCTGGTACTGCAGCTCCATCTCTGGTTTTTGTATTTCTTGCCAGGTTTTTCCTGTAGAGGTTTTCTGAGCCGGGGCTTCTCTGCCCCACTCCCATGATGTCATTTTCCCGATCCCATGGTGTCATTTCCCCGGTCCCTTTGTCCATGTAAATGAGATCTGAGCTCTAGAGGCTTCACCTAGTGTGGACTTGATT
>m6AIP_abcam_peak_2550|ENSMUST00000066807.7|Ercc6|ENSMUSG00000054051.7|protein_coding_Intron_10
GGAGGTGCCTCATGGGTCCTGGCTAGCCAGGCCAAGACCAAAGTTCTCCTTCAAAAGATCGATGATCTGATGTTTTGGAATACTTAATTAAAGAAAAAATTTTATACTTTAAAGCCAGAGTCTTGTCAAAACC
>m6AIP_SySy_peak_2149|ENSMUST00000166743.8|Mapk1ip1l|ENSMUSG00000021840.17|protein_coding_Intron_3
CTCCTGTCTCGGTTTCTTGGAGTTTTCTTACAGGCACTCAGAAATCTCACATGATTCTAATTTTGAGCCCTGTTCTGACCGTTACTCTGCTGCTTCTGGTATTCACAGAGACCCACAATTATAGAAGTTGATTTTTTTTT
>m6AIP_SySy_peak_2160|ENSMUST00000159292.7|Osgep|ENSMUSG00000006289.14|protein_coding_Intron_1
gagaagggtacccagcagatcattgagatgcaccaaaactgtaactcctgaagtcagcagaaagagccctattcagagcaatgcctgactgcatgtggcataaccagtgcttcaaatctgaatgaccaaagtggagctttgctttatccaccacatttacccgacctctcatcagctgaccaccgtgtcttcagaaccttgacaacttctctcagggaa
>m6AIP_abcam_peak_2580|ENSMUST00000111610.11|Hnrnpc|ENSMUSG00000060373.15|protein_coding_Intron_2
ggagtcagatctcattatggatggttgtgagccaccatgtggttgctgggatttgagctcaggacctttggaagagcagtccggtgctcttactgctgagccatctcaccagcccGTCCCTGACAATTTTAATAGCAATGGGCTATATCTGTGTTCTTTGAAACATACAGAAAAACATTCACTGAGAAATTAGTTTGTCATTAGGAAAGATGA
>m6AIP_abcam_peak_2581|ENSMUST00000111610.11|Hnrnpc|ENSMUSG00000060373.15|protein_coding_Intron_1
gtacatatgtatgtatgtgcactgtgtgcttgtctgctggacatgtaagacataaagaaaacctaggactccctggaactagaattaggtgtgagctagcatctgggtgctggaattagaacctctgagagcagtgc
>m6AIP_abcam_peak_2582c|ENSMUST00000046709.8|Supt16|ENSMUSG00000035726.8|protein_coding_Intron_25
tagaccaggctggcctcgaactcagaaatccgcctgcctctgcctctgccttcca
>m6AIP_abcam_peak_2593|ENSMUST00000197440.4|Slc7a7|ENSMUSG00000000958.10|protein_coding_Intron_4
ttgaacttgggacctctggaagagcagtcagtgttcttaaccgctgggctatttctccagtcccaatagtaacttaaaaaaaaaagcattattgtttatttatgcataggtatgtctgtgtgaatgtatgctagctacgtggtactctcagaggcca
>m6AIP_abcam_peak_2595a|ENSMUST00000022784.8|Haus4|ENSMUSG00000022177.9|protein_coding_Intron_4
CATGGAATGTGTGAGAAGAAATGATTGGGGTGGAAGACATGGGGATGAAGTTCTTTttttgttcttttgagagggtgtagccctgactggcctggaactggctttatagaccaggct
>m6AIP_abcam_peak_2595b|ENSMUST00000022784.8|Haus4|ENSMUSG00000022177.9|protein_coding_Intron_4
ttgttcttttgagagggtgtagccctgactggcctggaactggctttatagaccaggctgtcttcaaccttacagagatctgcctgcctctgccttctggtcactgagattaaagg
>m6AIP_abcam_peak_2598|ENSMUST00000022793.14|Acin1|ENSMUSG00000022185.19|protein_coding_Intron_9
tttttgtttttttttgtttgtttgtttgtttttttggtttttatttatttccttttctcactaacttacccatcgtgagcaacctagctaggggtCAGGCTGGCTCTTAACACAGACCAAGGAGACTTGGTTAGATGACACAGGTGGGGCTGGGGGTGGGAGGGGAAAGGAGATTAAGGGGGTCCTGCCCTACCCGTTAGAAGGGTGGTAGGGT
>m6AIP_abcam_peak_2599|ENSMUST00000022793.14|Acin1|ENSMUSG00000022185.19|protein_coding_Intron_9
CCCGTGACGTTTGGTTTAATTTTCCTCTAACTTGCATTGATTCTGCTTCGTTTTTTGCCGTTTGCTGCTTCTGTTTTGGTCTCTATCTGTCAGTGTCTCTCTCTCTCTGT
>m6AIP_abcam_peak_2600|ENSMUST00000022793.14|Acin1|ENSMUSG00000022185.19|protein_coding_Intron_9
GTATTATTACAGGGTGGGAGGGGCTGTTGTGTGTGTAGCCTTTCTCTGGTGTGTGTTGCGGGGGTGGGGGCCGGTGAAAGTGATTTGATGTGCAGAATATTATTTATTACAAGGTCCTTCTTCCCCGTAAAACTTTGTCCAAGTACCTCATGTACGGTAATCCGCCCGTAAAATATAACC
>m6AIP_abcam_peak_2603|ENSMUST00000022813.7|Efs|ENSMUSG00000022203.7|protein_coding_Intron_1
TGCAAAGGCACTAAGATGGAAGAGACAGGTTTAGAAACGAGAAGGAGGAGGAGTGTGCCCTCCATGACGCTGGCAGGGCAGAGCCTAATGAGGAGCAGGTG
>m6AIP_abcam_peak_2604|ENSMUST00000022813.7|Efs|ENSMUSG00000022203.7|protein_coding_Intron_1
GCCTAAtcctgatccttctacctccacttcaaaaggacagggatagcaggtatagagccccacaatcccagtggctaaagacagactccagagccttttgtatgctaagatagccac
>m6AIP_abcam_peak_2609|ENSMUST00000036328.8|Zfhx2|ENSMUSG00000040721.9|protein_coding_Intron_6
CCCTCAGTTTCTCTTCCTCCAAATCCAGTTCCCCACAGTCTGTCTGTTACAGGTGTCTGTTCTGAAAGTTAGGTGCACTATGGTGAATGCCTGGATCCCTTGCTCTGATATGCAGGCCTAGGAAAGTGCAGAGCAACGGGAGAGGAGCAGGCTAGATAGAGAAGCTTGG
>m6AIP_abcam_peak_2610|ENSMUST00000036328.8|Zfhx2|ENSMUSG00000040721.9|protein_coding_Intron_6
CAAGCAGGACCTCCTGGAGGTGGCGTTGAGGGACCTGAAGGAGCAACAAGGGACCTTGACCCAGAGAAGGCACAGAAGAAAGCAGGTATTCCACAGAGAAGGCAGGCAGTGGGATGTGGATAAGAAAGCTAGAT
>m6AIP_abcam_peak_2611a|ENSMUST00000036328.8|Zfhx2|ENSMUSG00000040721.9|protein_coding_Intron_3
AAAGGGCAGTGGGCTCCGAGGAGGAGAAACAGACTTGATTTAGCTGTTCTAGCATGCTATAGGGATGAGGCCATCTCAGTCCAGCCATCATGGTATCCAGGACAGAAGCAACTCCCAGCCACACA
>m6AIP_abcam_peak_2611b|ENSMUST00000036328.8|Zfhx2|ENSMUSG00000040721.9|protein_coding_Intron_3
GAGAGGAGAAGCAGATGGGAAGCCATAGCAGGGTGGAGGGAGGCCACCCAGGCATGAAAGAGTCTAAGCGAGGAGGAACAGCCCCCAGAGGTCTGGAGGTGTGCCTTCTACATCTGAGCTGGCCTCTTCCA
>m6AIP_abcam_peak_2614|ENSMUST00000036328.8|Zfhx2|ENSMUSG00000040721.9|protein_coding_Intron_1
GGCTCAGTATTAGCTGCTTCCCTAGCCTGCGTGTGAGCCGGGGAAACATCCTCCTTTTGCTCTGAGGTGATGAGTGTCTCCAGACCCAGCAGCCAAgagctgagtgaggagctcagaggtaaagcctcgtccagcatatgcaagacccccggttcaatcgccagcagcagaacaaTAAACCAAGGCCAAGTAAGTAAGGCTTGAGttctgccaacctcctagggaatctcgacctatcagctgaggcagg
>m6AIP_abcam_peak_2615a|ENSMUST00000036328.8|Zfhx2|ENSMUSG00000040721.9|protein_coding_Intron_1
TAATGAAGGAAGACAGATGATTGGACTGTTTCCTTGGAGGAAAAAAAATTAGAGTAAATTTGTTTCCATACTGAAAATTTTCATTCCTTGCTTTGTTGGCTGTCCAAGCCAAAGGCCCTCAGCCCTTCTCTTCCAAGCCTCTAGCTCCAGTCTCCTCTCTCCACCCATAGGCCTCATCCATCTATTG
>m6AIP_abcam_peak_2615b|ENSMUST00000036328.8|Zfhx2|ENSMUSG00000040721.9|protein_coding_Intron_1
ATCAGAGCCACAGAGAGCCCTGGAAAGGGAGAAGAGGAAAGAGTGGGGCATCAAAGGAGACAGACGCCTCTAGTGTAAGGGGACACAGCACGAAGACTGAGGCAGCGAGCGAGCACTGCAGGGGGTGAGCAATTTGGAAAAAATGGCCTGGCAGACTACCACTAGGCCCTCAAAGAGAGAT
>m6AIP_abcam_peak_2624|ENSMUST00000095793.2|Rnf17|ENSMUSG00000000365.9|protein_coding_Intron_26
ACACTTGAATATCTACATTTCAGTTAAAACTGGTTGAGATAAAAATCTTGAATCACTAAGTTTATTTTAAAAGGAAGAAAAAAAAAACAAAACAGGCAACTATTCCAAGAAGTCCAAAAGCCATCCTTAAAATGTTCA
>m6AIP_SySy_peak_2199|ENSMUST00000116468.1|Mphosph8|ENSMUSG00000079184.10|protein_coding_Intron_1
ggggtgagacaggagaattacctgctatattatcttactgtgctgtgttaaacaaccacagaccctgtctcaaggtgaaagacaagttcaagactgagtttatcctctaaggtctaccagcagcagtggcacacctatatc
>m6AIP_abcam_peak_2627a|ENSMUST00000173954.2|Zmym5|ENSMUSG00000040123.17|protein_coding_Intron_2
TGATTTCTTATATAGTACTTCGTAGACATGCACTTCTTTTTTAATTTCtttcttttttttttaaagatttatttattttatatatgtgaatacactgtcgttatcttcagaca
>m6AIP_abcam_peak_2627b|ENSMUST00000173954.2|Zmym5|ENSMUSG00000040123.17|protein_coding_Intron_2
GTAGCTAGAGAGGGTGCAGAAGAGAAAGGACCTAGAGGACACATGGCCAACATGGCAGGGCTGTCTGGGAGAAtggagaagttaagggtaaggggcagggtgagaagagcagagaggagcta
>m6AIP_abcam_peak_2630|ENSMUST00000174545.8|Xpo4|ENSMUSG00000021952.16|protein_coding_Intron_13
ggggtgctgctgttagttctgaatagaggaTCAAGTCATGTTCAGGGCTTTCCCTGATTCCCACTCTGATTACCAGTATAATGAGTGGGAAGTGGGGAAACCGCCTGTGGGTCTGGTCCTG
>m6AIP_SySy_peak_2211|ENSMUST00000224109.1|Gm33472|ENSMUSG00000114441.1|lncRNA_Intron_2
ATTTAAAGCTCAAATCAGAGGGAGGAAGTCAGTGGTTGTTTCCCAGGAATGGAGACTTGATAGGGACAGGACTAGAAGCCATGTAAACCCACAAGTGTCATTTG
>m6AIP_abcam_peak_2636|ENSMUST00000022551.13|Rcbtb1|ENSMUSG00000035469.17|protein_coding_Intron_7
CATCTCCTCCCACCTTCCCACACGGATGGtgctggccatgtctacttctctcctcgggatctccaggctcattgcactcgagctctactggagggagggaagctg
>m6AIP_SySy_peak_2212|ENSMUST00000022551.13|Rcbtb1|ENSMUSG00000035469.17|protein_coding_Intron_7
CATCTCTGACAACTCTTCATGCCCTCACCTTTTACACTTAATGTTTTAGCTTTTCAGTTTTTCCATGAGAAGAGGGAAACCGTTTGGACAGGGTCTTCTTCAGAGAGTAAAGAAGCCCCTGAAGCAGTTCAGTGGTCAAAGGGTTGGGGTTCTCTGGTGCTTCTGACTCTCCCAGCA
>m6AIP_SySy_peak_2214|ENSMUST00000225839.1|Cdadc1|ENSMUSG00000021982.14|protein_coding_Intron_8
AAACACGTTCCAACCTGAACACCTAGCTTATATAATTATTTCCTTTGTTATATAACTATATTATTTCCATTTTTGTAGTTGTAAAAAGTCTTTCTATAAATATTTTGAGATGAAAGTTTAAAGTTACTAATTTTTACAGTTTTTCCCAAAGTAATAGATTTTGGTGGT
>m6AIP_SySy_peak_2233|ENSMUST00000038229.4|Neil2|ENSMUSG00000035121.6|protein_coding_Intron_2
tatccgcctgcctctgcctccagagtgctgggactaaaggcgtgcgtcaccacgcccggctaagctagtctcttcttaatcaccagtaatttcttagctccagctacccagcgtcagtagtcccagcaatgcaaaggtttcactttagtagttctggtatcttgttaatcacagctgattcttcagccccagctaacccgaaccacagaatcttcacaatcaaaatagcaacagctctgataagagtctt
>m6AIP_abcam_peak_2651|ENSMUST00000022522.14|Tdh|ENSMUSG00000021953.14|protein_coding_Intron_8
ggagatttgccctagaaggacagagggcagggataagggacagagacaggagatagaaggagaaggtgaatggaacaagggagaagagagaaaatgagcaagggagagttataaaaggtgtttgctccagaggacaaaggtttgcctctggataaagaggagacacacatggcacattggaagatggcggtttataagggtaaaacgggaaactccgtattagggttgacgtgtttaactttaattgggt
>m6AIP_abcam_peak_2652|ENSMUST00000022522.14|Tdh|ENSMUSG00000021953.14|protein_coding_Intron_3
TTAGCTTTGTAAAACACATTTTATCCTGCCTCCTTAGCACAAACCAGCTCTTTTGCTCTTGGTCCTGACTTAGGCACTGGGATAGTCATCGCCCCAGATGAACCACTTACCCTTCAGTTGTTTGGGAGCAGAGGGCAGGGGCCAGTGCTGATAGGAGCTGGAAGGGAGTACTCTGGGGTTGAAGACAGCTGGGTGAGAGAATAAAGCAGAGGAGGAGCTGCCGAGGAGGTAGAGATAG
>m6AIP_abcam_peak_2653|ENSMUST00000119973.2|Xkr6|ENSMUSG00000035067.9|protein_coding_Intron_1
AGCCTATCTTGTTacacacacacacacacacacacacacacacacacacacacacacacacacTTGAGAAAGGACAGGCAGAGCTGCAGGTGCCTCTGCAACAGAGAACCCTGATCAGCATGGGGAGGGGCAGGGGATGCTTTTGTGGATGCAGACTCCAAGCAGACATCCA
>m6AIP_abcam_peak_2654|ENSMUST00000119973.2|Xkr6|ENSMUSG00000035067.9|protein_coding_Intron_1
CAGTGTGAGAAGATATTTCCTCCTGGAAGCTCTCCAAAAGGCTGCTTGGTCATAAGGACACACGTGAAGTCCTTCCAAAGAAGTTCAGGGTTTCTGACCGGGAAGAGTAAGAAAAAGACCTCAGTTTAAGggggttcggggagctggctcagtggttaaagtacgtgccacgtaagcacaaggactggagttcggatc
>m6AIP_abcam_peak_2655|ENSMUST00000119973.2|Xkr6|ENSMUSG00000035067.9|protein_coding_Intron_1
ACTATCTGTGAAGTGTGATGTACTGTCCCCGAATATCTAAAACTTGCCCCTCTCAAAGATGTGCCCTGTGCAAAATTGTCACCATGGCTCCAAGTCTGTCAAAGTGGGCTTCCAGCTCGTTTCAAACATAACTGGCAGCACTCTAGTTCTGATACCTAAATGCACTTAAGCTTTTGATAACCGCCTTAAAACAC
>m6AIP_SySy_peak_2236|ENSMUST00000119973.2|Xkr6|ENSMUSG00000035067.9|protein_coding_Intron_1
gctcaagtagtgtcactccctgatgactaagcattccaaatatttgagcctggggagcaagtgtgtgtgtgtgtgtgtgtgtgtgtgtgtgtgtgtgtgtgtgtgtgtgtgtgtgtcttattcaaatcattacaGGAACCCAGGGGAAAGGGACCAAAGGAATGACCATCCTGCGTGTGGTTATT
>m6AIP_SySy_peak_2237|ENSMUST00000119973.2|Xkr6|ENSMUSG00000035067.9|protein_coding_Intron_1
GCTCTGTGAAGCAGATGACACAAAGATGGCAGAATGTTGGTACCTATGAAGAGTGGGTGAGGGTTATCAGTCAGGGTCAACTGTGCTGCTCTGTTTATTTTAAAGTTCTTGTTGTCATTCAGTTAAGAAGACTACTTGCCTTTTCCACGACCAATGAGTGAGTGCCTCAAGAAATGGAGAAGTGAGCTGGCATGAGATGGAGCTGGTCTGCTCCTTAGAGCAGGAGGCTGAGGGGAGAGCAACTGGAGAG
>m6AIP_abcam_peak_2658|ENSMUST00000180610.7|Mir124a-1hg|ENSMUSG00000097545.7|lncRNA_Intron_2
CCATTGGGAAGGAGAATGGGGAAGGCTTAGAAAAGAGAAAGGGGGGGGGGGGACGACTGCCTGAAAGGATAAGGCACTAGTAGGGAGTGGGATGGACCAGGTGAGGGAGGTCTGTGGGTTAGGAAGCACCTTCCTCACTCTGGTGCACTGGGTGGGT
>m6AIP_abcam_peak_2660|ENSMUST00000224503.1|Kif13b|ENSMUSG00000060012.9|protein_coding_Intron_39
GTGTAGGATCACCGTCTCAGGTGATCCAGAGTCACAGAGATGATAGGTGCCCTGGGGGCCAAGCTGTGGGACAGTCATACCTGGACTGAGCTGGGACATGGGACATTAAGCCAGAGCCTTGCTTGCATTTAGGAAAGGAGCTGGTGCCCCTGGAGGAGCAGCAGCCAGCTCTGCCTTGATGGCTCCCACCTT
>m6AIP_abcam_peak_2661a|ENSMUST00000043914.6|Ints9|ENSMUSG00000021975.8|protein_coding_Intron_6
aaaagattgttaaaccaccttgcaTGGTGTCGCGTGGACCAAGTGGGTACTATGGGTGACATTTGTAAATAGTCTTTGCCtggtgtagtttgaatgaaaaatgtccctcacaggctcatgtatttgaacatttggtccgtggttgtttggtagctgtagaatctttaggaagtgcagtctccctggaggaagtac
>m6AIP_abcam_peak_2661b|ENSMUST00000043914.6|Ints9|ENSMUSG00000021975.8|protein_coding_Intron_6
ACTCTGGGTTGAGGGACAATGCATGTGCTACCTGGCCGTGGTACCTGTCATTTTGGCACATTTGGGTTGAAATCCAGGCATGTCTGGATGTCACTCCCATCTTTCCATCATCTCATAGTACCTCTCATAG
>m6AIP_abcam_peak_2664|ENSMUST00000225633.1|Extl3|ENSMUSG00000021978.9|protein_coding_Intron_1
GAAGCAGATGGATTCATTAGCATGATGCGGAGAGCTGTTCAGAGTCCTTTTTAAGTAGGAGGTAGGAGGAAGACTGGATGTCCCCAAGACAAAAAAAGGAACATGAGTCA
>m6AIP_SySy_peak_2245|ENSMUST00000070515.1|Ephx2|ENSMUSG00000022040.8|protein_coding_Intron_7
AGGTGCCTCTTCTGGGGCATTCTGCACCTCCTGCTGAGAAATCTTCGAAATGAACACAGTAATAGCCAGCAGCTTGTCAGACTAGATGTTCTGCTCAGTGTGCTCCGATGCAGCATACAACAACCCCGTGACTGTCCGACTGTCCGCGGCAGTCTTAGGAGATGGGCTCCACCTAGCTCCATGGGAATGAACCTAACAAGTGCCATGTGGCACTTAGGTGGAGCCATTTACAAGTCAGAGGGAAGAAGGG
>m6AIP_SySy_peak_2256|ENSMUST00000037064.4|Slc25a37|ENSMUSG00000034248.7|protein_coding_Intron_2
ATATCTTTTGAATGCTGGATGCAAACCAAAAATACACAGAAAAGGACAGCTTCTTTGAGACTATTTAAAAACTGGTACAGCAGGTATCTCCAGCGCCAGGATCTAACTAAGCTTTGAAAGGTCAAGACGTTTTATGCTGACAGAGGACTCCGAGCCACTGTGGAAGGCCATCCCCACTTTAAGCTGCCGGAGACTCGGGCCTTTGACCCCCCCCCACAGCGTCCTCCGTGTGTCTGAGTCGCATCTTTCT
>m6AIP_abcam_peak_2687a|ENSMUST00000022694.16|Dmtn|ENSMUSG00000022099.17|protein_coding_Intron_5
TTTCTCTGGGTAGGCACCCTGAGCGGGCAGATGGAGTCCTGGAATGTGCTTCCTCTGCCCGTGACATTGCC
>m6AIP_abcam_peak_2687b|ENSMUST00000022694.16|Dmtn|ENSMUSG00000022099.17|protein_coding_Intron_5
GGGTAGGCACCCTGAGCGGGCAGATGGAGTCCTGGAATGTGCTTCCTCTGCCCGTGACATTGCCCTGGGGTTGGGAAGTGGGGAC
>m6AIP_abcam_peak_2688|ENSMUST00000022694.16|Dmtn|ENSMUSG00000022099.17|protein_coding_Intron_1
CACCCCCCCCCCCAAGCTTCTGTGGCCAGAATTTCAAGGGGTGGGAGCATGGGGCACAGTCTGTGGAGGGAGCTGTTAGCTTTTTGCTGAATGATGCAAGACATCTTTGGCAGCCT
>m6AIP_abcam_peak_2689|ENSMUST00000167242.7|Xpo7|ENSMUSG00000022100.14|protein_coding_Intron_1
AATGTATCAAGTTTGTTTGCTTTGCCATTCTGGAATTTCTAACTGTCCAAATGATAACCTCTGGCAACAAGTCACTGTTTCAATCACATTTAAATTTAAGCTCTCTAGGCATACTA
>m6AIP_abcam_peak_2692|ENSMUST00000160507.7|Sucla2|ENSMUSG00000022110.13|protein_coding_Intron_8
cagacactcttaactgcCCCAGAATGTTTTACTTCTTATAACGATTGGAGATACATTTGTAAGTCCTTAGCATATTCGGGAAAATTGAGGCCTTAGGAACTAGGGAGGTGAGGACCCTAGAACCTGTCCTCTCAGTTTTGTTAAAAAGCCACTgagagggagagagagggagaga
>m6AIP_abcam_peak_2693|ENSMUST00000088970.6|Lrch1|ENSMUSG00000068015.8|protein_coding_Intron_1
aataaatctttaaaaaaagaagaaaaaaaaagagttggcttggtcatgatgtctcttcacagcaacgaaaccctaaGACAGAGTCCATCAGCCAAGATACAACACTTGAGCTGTTTACACTTTAGACTTAGCCCTTTGGAGAAATGTATTTAGTTTTAGAGAGATATTAGCCTTGGTTAGGTAGTTCACGAACCCTCCCTGATCATGTCAGTTGTTG
>m6AIP_abcam_peak_2701a|ENSMUST00000049168.8|Cog3|ENSMUSG00000034893.9|protein_coding_Intron_1
CATAGATTCACCCCCACTGTTAGGAAGCTGACTCAACAATAAGACCTTGCTACTGAGGGACACTGGCATCCTCTTTACATCTTGAGAG
>m6AIP_abcam_peak_2701b|ENSMUST00000049168.8|Cog3|ENSMUSG00000034893.9|protein_coding_Intron_1
CCGGCCTCCTGCCCCGTGCGGGGATCTGGCCGGTCCTCTGAGCCACCGTGGCGGGTTCGGCGGGAGGGGCCCGTGTGTGCCCTGCTGTCAGCAGCCTC
>m6AIP_SySy_peak_2274|ENSMUST00000048371.14|Tsc22d1|ENSMUSG00000022010.19|protein_coding_Intron_1
AGTGGGGAGTACTGGGCAGCGTCATCAGCTCTTACCTTTGTAGTGTTCCTAAACTTAACTCTTTGGCGCCTTTATATTATAGGAGGGCCTTCTTGCTAGGAAACTGTGCGATAAACCGTTGGTAGTCTCACATTTATGTAGCCTTTGGGATAAATGTATCATTCCAGCCTCTTGGCAGTCATTAGGAGTGAGTCATGGTTTTGAAATCATCTACATTGTAGGTCTTTGTTGTTCTTCTTGCTTGAATTGT
>m6AIP_abcam_peak_2710|ENSMUST00000227662.1|Enox1|ENSMUSG00000022012.9|protein_coding_Intron_4
CAGAAAATTGCATTCCCGGTAATAGCTGAGCCTCATGGCGCATGGTTTCACACTTTAATATGCTGTGTTCTGTTCTGCCGCGCTAATATTTTAAGTAATA
>m6AIP_abcam_peak_2711|ENSMUST00000227662.1|Enox1|ENSMUSG00000022012.9|protein_coding_Intron_4
GCCATGAAGTGACATGTGTAGAAACTCAGCTCAATGGACACTACATTCAGACTCAATGCCCTGTCCCACTTTGAAACAGTAATTCAGAACAGCCGATGGATGGCATATTTAGAAATATCACGGAGTCAAAGGTCATTGAAAGGTTTTACTTCTTAATTCTACACT
>m6AIP_abcam_peak_2712a|ENSMUST00000227662.1|Enox1|ENSMUSG00000022012.9|protein_coding_Intron_4
TTAGCTAGCCCTTGTTCTCTATTTTTACAAAGAAGAAAAAAAAAAGCAATCTACCATGTACTCTTGGCAGCCTCTGTTCTGCACCCACG
>m6AIP_abcam_peak_2712b|ENSMUST00000227662.1|Enox1|ENSMUSG00000022012.9|protein_coding_Intron_4
GCAAAAAGTAAAGCCTACAGAGGGACAGACATCTCTGTACATGAGAACCCAACAGGACAGAAAGGTCAAAGGGCAAATACCTAAGAAGAGGCAGGGAAAGACAGGAGATAGAGAGGTAGTTTAAATTTTT
>m6AIP_abcam_peak_2713|ENSMUST00000227662.1|Enox1|ENSMUSG00000022012.9|protein_coding_Intron_4
AACAATAAATGGAGaggcagagactggcctgcaaattggcccactgcatcttctctctccacactcgatggagtgggacaagcctccagcgctgctcaaagtacagccattttgtattgggagg
>m6AIP_abcam_peak_2714|ENSMUST00000227662.1|Enox1|ENSMUSG00000022012.9|protein_coding_Intron_8
AGCTAGAAGAAAGAAATCAGGAATGCTCTTGACTTCTCGTACACTTCCAACACCACCAGTTAGCTACCTTCTAGCTCTGCTGGTGTGCTCTTTGGCCAACATTCACACATGTTCTGGAAACATCTTCCTAATGAGTCCAGTAGGCTCTGTTTCCATCCTAGCTT
>m6AIP_abcam_peak_2715|ENSMUST00000227662.1|Enox1|ENSMUSG00000022012.9|protein_coding_Intron_10
GGGCTTTTCAAATAGAAATTAACATTTAAATTAGACTCTTTCTTTCAGCCCCTGCCATGTAACATTTAGGCTCCTAAGGAATATTCTAATTGATGCCGGATCATCAGCCCTGTGTTAACAAAGCCCTTTATAGAAGCTCTCCACAGCACTTTCTCTTGTGTTCAATAAGA
>m6AIP_abcam_peak_2716a|ENSMUST00000227662.1|Enox1|ENSMUSG00000022012.9|protein_coding_Intron_12
ATATCTTCATGGCCCTTCATTTTGAAGACGGGGTCCCTGAATTTATTTTCTTTCTGTATCCTCCACATTATCCAGCCAAGTGGGAGGCTCAGAGCCGAATGAAGGAGTAGATATAAGCAGATTGCTTTAGGACTGAATATAAAGCTGATCCCTGGTAAAAGGTTGGAGTAAGAACAAGAGGGAAGGAGACTGGGA
>m6AIP_abcam_peak_2716b|ENSMUST00000227662.1|Enox1|ENSMUSG00000022012.9|protein_coding_Intron_12
CAGTTTTCTCAGCTGATATATGTATTGCAGTTGGACTTCTGTCCTGCTGATCCAATAAAACATCTCCGTCACAACAGAGAAAGTAGAAAGATCTTCCGTGGCTCCTGCCACTTGGGGAAATAGCTGTACGTTATTGCCATAAAGCTAGCTTCACTTTAATATGGAAATCGAGGAAGA
>m6AIP_SySy_peak_2279|ENSMUST00000227662.1|Enox1|ENSMUSG00000022012.9|protein_coding_Intron_12
TATGTTTTTCCATCCTCCCTGTGGCTCTAGAAGTCTTATAAGACTTATATTACCTTTTGGAAATTTTGCTTTATTCAAAAGATTCTTGCCTCCCCCCCTCCTCCCAACACATCCAGACATTCCTCTCTATAACAGGAGAAATCCTATTTTATTAAAGGTCAGTCCCAGAAAA
>m6AIP_abcam_peak_2718|ENSMUST00000227662.1|Enox1|ENSMUSG00000022012.9|protein_coding_Intron_14
CTGTGCTTTCCTGCCATTCTGACAGTCATTATATGTTAGGTGCCAACAGAGCTCAAGGTTCACATGCCATGTGCTGTGCTAGGctctggagtatgtaatgaaggcacatacatgcacacacacatatgcatacacacacacgaaagagagagagagagaaagcgag
>m6AIP_abcam_peak_2719|ENSMUST00000022593.6|Akap11|ENSMUSG00000022016.16|protein_coding_Intron_7
aacctactttaataagggttactaaatactttaacctcccttctagcccaccactcacctgaggtagtggaaatgaaaggttaatagggcacaggggaat
>m6AIP_abcam_peak_2722|ENSMUST00000226342.2|Dgkh|ENSMUSG00000034731.11|protein_coding_Intron_21
TAGagccaggtgtggtggcacatgtttgtaatcccagctcttctggtttggaagcagggcagctgcccacattcaggcctggagtttcaggccagccaaggctgtattgaatgaccctttctttaataaacaaaGCAAGCAAACAA
>m6AIP_abcam_peak_2723|ENSMUST00000226342.2|Dgkh|ENSMUSG00000034731.11|protein_coding_Intron_18
AGACACtggttggagagtttgttcttctctttgaatagtgacaggtcagccaggcagatggtcagggaaatggggtacccagaagtcacatgagacagtaagatccagtca
>m6AIP_SySy_peak_2282|ENSMUST00000226342.2|Dgkh|ENSMUSG00000034731.11|protein_coding_Intron_13
CAAGTAGGATTAATTAAATTACAGTAATTAATAAATTAATCATGACATTAATGAATGCATTCCTTTATAGCATTAGGGGCTGTACCACATATTACCCACCCCGCAGCAAAGA
>m6AIP_abcam_peak_2724|ENSMUST00000226342.2|Dgkh|ENSMUSG00000034731.11|protein_coding_Intron_10
TGACATTAAGGGGAGACATTAGTCAAAGGAAGAAGGCATGTGACTGGGAGGAGGGGAGGATGCTGAGAGCTAGGCATTGGTGAGGGCTGGCAGGTGTCTTTAGGAG
>m6AIP_abcam_peak_2725|ENSMUST00000226342.2|Dgkh|ENSMUSG00000034731.11|protein_coding_Intron_4
AGTGCATATTTGACAACTGAATGCACAAATGAATAATATTTATAAACTTACTTATTTTTTTTGGGTAAGCAGTAGCCTTTCATGTTTTAGCATAGGTACAGAATTTCTCCATCTCCCTCTATGATGTTTGGGTTTTTGTAATATCTCTGTAAATATCGAATCTTCATGAATTTTTATATTACATACAGTTACTCAGATTGTTTTTAAA
>m6AIP_abcam_peak_2726|ENSMUST00000226342.2|Dgkh|ENSMUSG00000034731.11|protein_coding_Intron_2
GCAAAGTTAAAGCGTAGCGAAATATCAGCATATAAGGCACCAAATGAAGCTAAATTTCAGTCCATTTGAAAAAAAAACTCATCTTTGTAGAACGTTTTATTTTTAGCTTGGTTTGCGTCTTTGCTTCCATTTTAATGTGAACTAAATATAGCCTGGAAACTCTGACCCTtggtacagta
>m6AIP_abcam_peak_2727|ENSMUST00000226342.2|Dgkh|ENSMUSG00000034731.11|protein_coding_Intron_2
TTAGAAGCTGTCAAGTTTCCAGTTATACTTCTAAATTTCCATACCCCTTCCCAGTAGACAATCGCAACAACATTAAGACCGAACACCATCTTTCAAGAACTTGGACTAATTGATATTTGCAGCAGAGCACTCAGCCCAATGGCAGGATACTCTTTGTAAGTGTATTGCCCAGCAGAGCATATATTCTGGTAATAAACTGGTTCCAGTGTATTTAGTGTCCCGTTTTTGCT
>m6AIP_SySy_peak_2283|ENSMUST00000040990.6|Vwa8|ENSMUSG00000058997.8|protein_coding_Intron_34
AGAAATGTCATTATCAGTGATGACCATTCTTAAATTTATGCACTGGCACTAGCTTAAGGGGCAAAGTACTCTAAGCATTGTGGTGATTGCAATAGGTGTGTGATTTTAGCACCCTTT
>m6AIP_abcam_peak_2729|ENSMUST00000168889.2|Diaph3|ENSMUSG00000022021.14|protein_coding_Intron_25
TCATATCTGCCGAGAGCATTGCTTCCTTGCATTACAGTGAAGGGATTGTGGGGATGTTCCAACTGCTAAGAAGAATCTGAAAGATTGTTGTTCAAAGCCTTGTTCAGCATTGCTGATTCA
>m6AIP_abcam_peak_2730|ENSMUST00000168889.2|Diaph3|ENSMUSG00000022021.14|protein_coding_Intron_17
TATGAAAAGTTATCACTACAGCACCATTTACAGAAAGTTCAGACAAGACACACTTGGTTCTTTGGTTCACTTTTCAGTGGTGATTTATCCGTAGTGTGAGCTAACGGCTGGCTACAGCCCTTCTAAATGGACCGTGCTACTGAGTCACAG
>m6AIP_abcam_peak_2731|ENSMUST00000168889.2|Diaph3|ENSMUSG00000022021.14|protein_coding_Intron_5
AGTTCCAACTCAGAGAGTCTCCAGAAGAGCAGTGTGTCCCCTTAGCTGAGTCCTCTAAATTATAAATATCGAGTAACATTATCAACCTGATGCTCCCTGTGTCTAGCAGACAACCACTCCCACTGGGGGAGGTGTGGCAGCCACT
>m6AIP_abcam_peak_2733|ENSMUST00000042662.9|Mzt1|ENSMUSG00000033186.9|protein_coding_Intron_1
AGGGGACCCGCCGCGACCTCGAAGCTGGCGGCCCCAGAGCTCCGGTCTTCCGCTGCGGCGGAGTTTGGCGCGCGCGGGGCGTTCCAGGCCTCGCGACCGCTGCCTGCGAGCCCATCCTGGGGCCACGCGACCCGCCAAGTGTCTGGCGCCTGCTCGTGTCTGGCGCGTGCTCGTGGCCTGGGGACCCGGGGCGAAAGGGGTCGTGGACCTTTTTGTCCACGCGGTGAGCTCAGTTCCGGGGC
>m6AIP_abcam_peak_2734|ENSMUST00000022656.7|Bora|ENSMUSG00000022070.7|protein_coding_Intron_6
AGAGGAACGTGCTGCAGGTTAAGCTACAGTTAACGTAAACACAGTCCATTCATTTCCAGTTAAGACACAGTTTTGTCTTGAGAGCTGACTTTTAAA
>m6AIP_abcam_peak_2735|ENSMUST00000022656.7|Bora|ENSMUSG00000022070.7|protein_coding_Intron_9
GCTGCTAAAAGGCTCTTTTAGCAGTTGGAAATAAACGCTTTGGTATTAACCTGTAGAAACTTTTTTTTTAACAAAAGGAACAAGGTAAATCAAATGTACTAGTGTCTTAGTC
>m6AIP_abcam_peak_2737|ENSMUST00000228216.1|Klf12|ENSMUSG00000072294.5|protein_coding_Intron_5
GCATTTATCAGGGTACAATTTTATTCACGTTGTTTAAAATGTTACTGTTTGTTACATACATAGACTTTTGAATCAGTTCAATTCTAAGTTGTCCTTATTTTTACGTTTCTCTAGCTAGTTCAGTGACTCTATGGGAGATCTTGTTTCTTTTTTCTAAAGCAAAAAGCTAAACAATAAGAATTCATTAGTGGGTAATTACAAGCCACCT
>m6AIP_abcam_peak_2738|ENSMUST00000228216.1|Klf12|ENSMUSG00000072294.5|protein_coding_Intron_5
aaaacaatctaagcattcagaaaactgtaagagttgtaagagaccctcaatcccagatgaagagtaaatacaactttgctgtattacaGACAATAGCTATATTATGAGCAGTGTTTTGATATGACCTACCAA
>m6AIP_abcam_peak_2740|ENSMUST00000228216.1|Klf12|ENSMUSG00000072294.5|protein_coding_Intron_3
TTATGAACATGTAAATACAAGTTATCCTACCATACTGTGCTCAGTAAGATCAAGAGTATTATggactggataaattgctcagttgttaagagtacttactgcttttcca
>m6AIP_abcam_peak_2741|ENSMUST00000228216.1|Klf12|ENSMUSG00000072294.5|protein_coding_Intron_1
tctataaaattGAGATGCTAGACAATGTGCTTTCGTATGTTGGGGAGCAGGATTCTGAAGTGTTTGGGGTTCATAAAGGTAGCTGCGCTGTATCTGCATCAATGCGCAACATTGGCACAAACATTATTATTATTATTATTGATGTTGTATCCACTGTGATTAAGGAACAAGAGCTAAGGATCTCCAA
>m6AIP_abcam_peak_2742|ENSMUST00000228216.1|Klf12|ENSMUSG00000072294.5|protein_coding_Intron_1
tggttcaggtagacatttggctcagtgaaTGCAGCCTGCCTGTGGAGATCCCACCACATTTCTTAGACTGATGCTAAGAAGGGTGTGAATCTCAGCGACTTGGTATTATGATAACCAGAGAGCTCAGTACAGACCTCCCCATCTTCCTGTGCATTCGTT
>m6AIP_abcam_peak_2743|ENSMUST00000228216.1|Klf12|ENSMUSG00000072294.5|protein_coding_Intron_1
CCACTTACTGCCAGAGAAACACAAATCAAAAGTGTATGTCCTTGATGCAAACCTTGAGACCAATGAATAGTATATTATAAATTAGCAGTAGACCATTGTCTAGCACAAGATTTGCACTTTAACTGTTGGCTATAGTACAAC
>m6AIP_abcam_peak_2744|ENSMUST00000228216.1|Klf12|ENSMUSG00000072294.5|protein_coding_Intron_1
ATGACTGATTGGCTTCTCTGTAGAACTACATTCTGAACTTAAGAACTTTAAACTTACAGAACTAGAGAGCTGTGGGTAGTCTGGATGCTCAGGACCTGGATTCA
>m6AIP_abcam_peak_2751|ENSMUST00000069443.13|Slain1|ENSMUSG00000055717.13|protein_coding_Intron_2
ctgaattgctcattaagacaatgcactacaggctggcctgtagctaagttgttttctcaattgaggctccctttacttaggaacttgtgtctggttggtagaacagtagccagca
>m6AIP_abcam_peak_2755|ENSMUST00000163545.7|Rbm26|ENSMUSG00000022119.15|protein_coding_Intron_1
tctaggatccacctgtcCAATCTCATTCCGCAGGCTCCAGCTTACATCTGCAGACTCCAGGCAGGCATTTTACTGAGCTCTCCAGCCTCCTGAAAGAATTTA
>m6AIP_abcam_peak_2756|ENSMUST00000163545.7|Rbm26|ENSMUSG00000022119.15|protein_coding_Intron_1
tgcttgctttcacccagatctACTTCTGTCCTGTTTACATTAAACAGGACAGTGTACAAGTAAGTGATCATTTCTGGACCAAAGAAAAGCTTATTTAAAATTTGATTTCTGTTTGT
>m6AIP_abcam_peak_2757|ENSMUST00000163545.7|Rbm26|ENSMUSG00000022119.15|protein_coding_Intron_1
ATATGGAATAGACAGGATTGAGGTAGGGGGTATGGCAAAAGCAGGGGCTGTTAAACTGGTGGGATTCTACAGACTGATGCATGCAGTAAGTTCAAAGCTCTTAGATTTGACAAAGTGGCCAGCCATTGGTGGTCTTAGCAAA
>m6AIP_abcam_peak_2763|ENSMUST00000036554.13|Abcc4|ENSMUSG00000032849.14|protein_coding_Intron_25
acgcataacagagtatcattaatagtgtcagggattggtgctcgcccacaggatgggtctcaagttgagtcggttattggttggccattccctcagtctctggtccatcccccatgcct
>m6AIP_abcam_peak_2764|ENSMUST00000036554.13|Abcc4|ENSMUSG00000032849.14|protein_coding_Intron_19
TCCTTGGATAAAGGGCCAGCTGAAAGAAGCTATCTATCTTGAAGAACGAGGTTGGTCATGTTTCTCTCTACTATGGCATAAGATGTCCCCAGAAGTCTGAGCAGGTGACCCCCAGACCCATTGGGAA
>m6AIP_abcam_peak_2765|ENSMUST00000036554.13|Abcc4|ENSMUSG00000032849.14|protein_coding_Intron_19
TAAATAAAGTGTGCGTcagggctgaacctcagaagtatcagattaaaaaaaaaaacaggatataaaaaacaacatagtaattgattatatttatttaaaggtact
>m6AIP_SySy_peak_2306|ENSMUST00000036554.13|Abcc4|ENSMUSG00000032849.14|protein_coding_Intron_13
TGAGTACTGAGCTCAGATCGCTAATTTATTCTTGTATGTAATGTCAAAGATTCATTTTTATTACTTTTCAGTCATGTAtgtgtgtctctgggtgggtatatgcccataagtgtaagtcccctcaga
>m6AIP_abcam_peak_2766|ENSMUST00000036554.13|Abcc4|ENSMUSG00000032849.14|protein_coding_Intron_3
ctctgcctcctgagtgttcggCCCACTGCCTGAGGACTTTTCTCTTTTTAGGGtttacttttattatatttgcatgagtgtttcgtctgtctgcctgtctgtctgtgtaccac
>m6AIP_abcam_peak_2767|ENSMUST00000047208.11|Dzip1|ENSMUSG00000042156.16|protein_coding_Intron_2
ATTTTCATAGGAGAATGTTTTTAGCTTCAAAACATTTcacacacacacacacacacacacacacacacacacacacCCCTACACCtgtattagctagtaagtctgccataacaaatgccat
>m6AIP_abcam_peak_2769a|ENSMUST00000167459.2|Mbnl2|ENSMUSG00000022139.17|protein_coding_Intron_1
CACGAGCTGTAACCTCCTGCCTTTGCCATGGGACAGCCTTGTTCTTGTCTGTTGTTTTTATGCGCCACAGGAAATAATATCTCTTGGCAGTAGCTCCTTCTGGTAT
>m6AIP_abcam_peak_2769b|ENSMUST00000167459.2|Mbnl2|ENSMUSG00000022139.17|protein_coding_Intron_1
GCTCTGCTCTTCGTGTTCACACGGTAGGGCGTGAGGAAGGCTTGCTCTTCTCACCATTCAAGGAGTATGTCTTGTGTAGGTTACAGGTCTGTCCGTGCTGACACCTATAGGGTTCAAGCAAGCCAGCAGGTTTC
>m6AIP_abcam_peak_2771|ENSMUST00000167459.2|Mbnl2|ENSMUSG00000022139.17|protein_coding_Intron_2
TCTGACCTCTCTGACCCTGGAACCTCACTGACCCCTTGTCAATAGCCTCCCTATTGGTTAGGTTCAGGAATGGATTCTGGGGCTGTGCTTACATGTAGTTTCCTCTGTGATTCAGTGCA
>m6AIP_abcam_peak_2772|ENSMUST00000167459.2|Mbnl2|ENSMUSG00000022139.17|protein_coding_Intron_7
TCCACAGCATGAAGGATGAGCTGGGTGGAAGGGTGAGAGGCAAGGTGTTCATCTTCAGCAGATGCAGGCATGAACAATACAGAGCAGGGATATTTTCCAAAGCAGGAGAATTTGCTAACAACTTTAAAGGGGAGTAAGATTGCACCGTTAGGGGAAGAACATACTGGGCAGGTATGACAAGAGTAGGTTTGAAGAATAGAGCCCCAGTCCCTGTAGCAATAGTAT
>m6AIP_abcam_peak_2774a|ENSMUST00000032898.8|Ipo5|ENSMUSG00000030662.10|protein_coding_Intron_13
GTCGCCGCCGGATGGTGAGACCCGAAGCGGAGACACTGTCAGTGCCACAAACACCTAAACATAGGCAGCCAACACTCCAGGCTCTCCACCATGGGGTAGTTTTG
>m6AIP_abcam_peak_2774b|ENSMUST00000032898.8|Ipo5|ENSMUSG00000030662.10|protein_coding_Intron_13
GTCAGATACAGAGACAGCATGGAGGTGGATAAAGATGAAGTCATTGAAGGTGAACAGGCTGCCTGTGTAGTCCATAGTAAAAAGATGCAACTGGCTTTGCAAGTAGATTTGGACAGAGAACGTGA
>m6AIP_abcam_peak_2775a|ENSMUST00000079817.7|Stk24|ENSMUSG00000063410.8|protein_coding_Intron_1
AGAGTAGGGCCCTAGCTGGGCTCTGGAGAGGAGGAAGCCCTTCAGCTGCATGGCTCCTTCTTTATCAGACTTGCCCTGAGTCACTGAACTCAGGTACCTCTGTGGAGATAGCTCT
>m6AIP_abcam_peak_2775b|ENSMUST00000079817.7|Stk24|ENSMUSG00000063410.8|protein_coding_Intron_1
GCAAGCACCACACAAACCAAGCCCTTAGTGGCCTGGCTCTGGGAGGTGTAAAAACGTCAAGTGTCAGTCAGGAGCCCTTGAAGTTCCCCTGGTGAGTCATGTCACACCG
>m6AIP_abcam_peak_2776|ENSMUST00000039803.6|Ubac2|ENSMUSG00000041765.6|protein_coding_Intron_1
cactgcctggcGAGAAAGATGTCTTAACTTACTGAAATTCTAAACTACTTAGAGATGAAAATCCAGATGTAAGGAGAGCAAACTATCATGCTGGCAGATGTGATCCTCATTCCCATAATTGCTCCTGTATAAATGTTATCCCATGAACATGTGTACATGAA
>m6AIP_abcam_peak_2777|ENSMUST00000039803.6|Ubac2|ENSMUSG00000041765.6|protein_coding_Intron_1
GGCAGGTACCATACCACGGAGTCTCATATGAGTTCTGACACAGCAGCTGAGTTCTCATTCCGCATTCTACAGGCAAGGAAAGCTGAGACTTAAACTAAGGCTGGCTATGCTCACAGCCTTGGGCCCTCGTGTCCTGTGGAGGCCCTAGGCAATAGTGTGCTTTGTC
>m6AIP_abcam_peak_2778|ENSMUST00000039803.6|Ubac2|ENSMUSG00000041765.6|protein_coding_Intron_1
AACCCATCCACCAGTGGTGGTGTCATGGTGAGGGTGGTAGGAGGgtgtgtgtgtgtgtgtgtgtgtgtgtgtgtgtgtgtgtgtgCAGTGGTGAGGCCCGAGGTT
>m6AIP_abcam_peak_2779|ENSMUST00000039803.6|Ubac2|ENSMUSG00000041765.6|protein_coding_Intron_4
AGGTGAGGAGAGCATGCCCAGGTCACATGGGAGCAGTTGCCTGGGAATGGATGTGAGCACTAAAGGTCTGTGAATGGGAGAGCAGATAGCCAGTTGGACTGGACTGA
>m6AIP_abcam_peak_2780|ENSMUST00000039803.6|Ubac2|ENSMUSG00000041765.6|protein_coding_Intron_4
TAAAAATAAGGAACAGGAAGTTGATTCATGAAAGTGATTTTTATTCCACTGCGTGCTTTAACTGAGAAAACAACCTAGAAGATGTGCTAATGTTTTATGGTGAATTGGTCTTTGAAAAGTGAGTTCTAATCAGTTTTTAGAACTGCTCCAGGGT
>m6AIP_abcam_peak_2781|ENSMUST00000039803.6|Ubac2|ENSMUSG00000041765.6|protein_coding_Intron_4
ggccacacctcctaatcctaacagttccaccaactggggaccaggtattcaaacatatgagccaatagggacattgtcattaagacttccacagggcctataaccgtctgagccatgggcttttgacaggtaacacagtatgagacacagattccttcctgtagcgggtcttgaatccaatcagaaagtggtcaccccatagccctcgccctgctgctgcagaatttgcct
>m6AIP_abcam_peak_2782|ENSMUST00000039803.6|Ubac2|ENSMUSG00000041765.6|protein_coding_Intron_5
ttgcaggctgctaggaacccattggctgaataatcttattaattgctctgagatatgtcagcatcctctatttgccagacttctttttaatgacaaatat
>m6AIP_abcam_peak_2783|ENSMUST00000026624.10|Tm9sf2|ENSMUSG00000025544.13|protein_coding_Intron_1
gcagcctctcccactgaggccagacattgtgatccagttaggggaatgggatccacttgcaggcaggcaggagattcaggaacagcccccgctccggttgttggaggacctgcatgaagacaaagctacacatctgctacgtatgtacaggaggcctagttccagcttgtgcttgctcttttgttggtggttcag
>m6AIP_abcam_peak_2784|ENSMUST00000026625.6|Clybl|ENSMUSG00000025545.10|protein_coding_Intron_1
AGGAGCGTAGGCCATGAAGGCTGTCAGATATAAGGCCATGGTGTTAGGAACCAACTCAGAGGAACCATGAGGAGTTTCCAGATAGGAGAAGGCTGTGTATGGCTGCA
>m6AIP_abcam_peak_2785|ENSMUST00000026625.6|Clybl|ENSMUSG00000025545.10|protein_coding_Intron_1
TCTTTTCCTCGatacacacacacacacacacacacacgcgcgcgcgcgcacacacacccagaaatttgaagtaaccttgGACACCTAACTGATTTTTATACTGGAGTGTCCTAAAGTTCCATGAAGTGGA
>m6AIP_abcam_peak_2786|ENSMUST00000038374.12|Pcca|ENSMUSG00000041650.15|protein_coding_Intron_10
taggtatagattagattgtacagaggctagaagcttccagaggtaggcctacgttagcagatggaggcattaagcctttagagacaacaattatatcagcagactaaaagttacttttacaAAATGATATCATATATTGGATTTACATTTGTTGTGTACATTGTATATACCATTTATTGTAAATTAAGTGATATTGGTTCATTGTT
>m6AIP_abcam_peak_2787|ENSMUST00000038075.11|Ggact|ENSMUSG00000041625.15|protein_coding_Intron_2
ttggggaagatttttctatgatcttgttgaagatctggtctgtatccttaacttgggattcttctccttcatctgtgcttataactcaaaactttgtttctttcctggtgccctacagttcctttcttctgattttaattttttttctttattctgtttagatcctccatttt
>m6AIP_abcam_peak_2788|ENSMUST00000038075.11|Ggact|ENSMUSG00000041625.15|protein_coding_Intron_2
TGACCCTGATTGGATGAAACGTTTCTTTTCCTCCTGTGTTGACTCTTAGTGACAGCTGTGGGTACTGCCCACAGCTGCTTCCCAGCTTCTATCAGGAGCTCTTTTCATTTTGT
>m6AIP_abcam_peak_2790|ENSMUST00000046633.9|AW549877|ENSMUSG00000041935.10|protein_coding_Intron_5
ggcctggcagagagcaaggctctgggctgacatggggttttgaactctgaaaattcactaccaagtggtacacctccttgaggccatacctataatctttttaaatagtgtaacccctcggtgattaaac
>m6AIP_abcam_peak_2795|ENSMUST00000061656.7|Rictor|ENSMUSG00000050310.9|protein_coding_Intron_3
TCTTTTTCCTTTCCTGGCTTTATCTAAATTTCTTTCATAGCACTTCACTTATTTTTCCTGTACTTGGTCTGTGCTTCTTGTTTTGTATTCTGGGACTGTCTCCTTTCTCTTGCTCGCTCTCCTTCCCCTC
>m6AIP_abcam_peak_2801a|ENSMUST00000171588.1|Lifr|ENSMUSG00000054263.12|protein_coding_Intron_17
GTACTTCTGAGTATAAAAATACAGAGTGTTGAACAAATCTTTCCTCTGATGTTGAGTTTCTACCTAAGATTGTAGCTTAGCTCAATCCCCCCTTCAGCTCAGCAGGCC
>m6AIP_abcam_peak_2801b|ENSMUST00000171588.1|Lifr|ENSMUSG00000054263.12|protein_coding_Intron_17
TGCTTTCATTTCCTTGAGCCAAATAAGGCCTTCTAGCTAGAGCATAGAGTGGTGGTTCACAGCGTTCACGCCAAAGCCCTGTGTCTGCAGCTCTGGCGTAAAGA
>m6AIP_abcam_peak_2803|ENSMUST00000045766.7|Wdr70|ENSMUSG00000039828.7|protein_coding_Intron_10
CAAGCCTTGCTCAAGACGCATGTTTCCCACTTAAGGAccagagagtactagttcagtccatgctggtgtatgttatctgaaaaaatagttccgtagtcaaacttag
>m6AIP_SySy_peak_2316|ENSMUST00000110617.1|Cplane1|ENSMUSG00000039801.7|protein_coding_Intron_21
gactggctatataactaggacccaacattttgctgcatacaggaaacccacctcagggacaaagatggacacaacctcagagtaaaaagctggaaaacaatt
>m6AIP_abcam_peak_2807|ENSMUST00000110617.1|Cplane1|ENSMUSG00000039801.7|protein_coding_Intron_31
ctgggtcagaggaagtgggcaggtccctaggaccaactggccagacagccacacctcattgccgaggccctgtccctcgaaacagagtgaccccttcctgaggaacaa
>m6AIP_abcam_peak_2814|ENSMUST00000005493.13|Slc1a3|ENSMUSG00000005360.14|protein_coding_Intron_3
ATTTTTGTCACTATAGGTTTGTCCTGATTGATGGGTGGCATTACAGTTTAATCTGGCACAATTGCTAGCAGCTATTGAGTATAAATGATGTACCAGCTACTAAACTC
>m6AIP_abcam_peak_2816|ENSMUST00000005493.13|Slc1a3|ENSMUSG00000005360.14|protein_coding_Intron_3
TGTTGGGAAAGGCACAAACTTAAGCCTAAAACCCGCTGGATTATACATACAGGAGTTGCCACCACGGAATGTGGATGCTAAGACCAGAGTGCTGATATGAATCTCATTGGTAT
>m6AIP_abcam_peak_2817|ENSMUST00000005493.13|Slc1a3|ENSMUSG00000005360.14|protein_coding_Intron_2
GTGTAGCGAATCAAAGAACTGAAGGTAAAATTAGAAGCAGCAAATCGGGGAGCACAACCCAGTTTCGAATTTGAAGGCTGAGTACTTGTCTGCAGAGAAACAACT
>m6AIP_abcam_peak_2819|ENSMUST00000227556.1|Lmbrd2|ENSMUSG00000039704.7|protein_coding_Intron_9
TTACAAAACAGGTTATATAAAATACATTTTATaatttttatggaagctgtttgaagtattcactctcactaatgatctcaccataaatgtatatcatggctttcac
>m6AIP_abcam_peak_2821|ENSMUST00000136591.7|Dnajc21|ENSMUSG00000044224.16|protein_coding_Intron_1
gaactcaggccgtctagcttgatgggcagcatctttatcctttattgtaccctgttagcagccccTACtatttaaaatttatatatattttGATACACATAttgatacagggtttaactatgtagcctttactagcctggaactagttagactaagctggtcttgaattctgagatccAacacacacacacacacacacacacacacCTGTGTACAtgtgggtatatggcatttgtacaggtatgccatg
>m6AIP_abcam_peak_2822a|ENSMUST00000022855.11|Brix1|ENSMUSG00000022247.12|protein_coding_Intron_1
GGGGGGGGTGGTGGAAAAAATTCATCAACGGCATTAAATGGGGGTTTAGAAATTCTAAACTCAGCTGGTTA
>m6AIP_abcam_peak_2822b|ENSMUST00000022855.11|Brix1|ENSMUSG00000022247.12|protein_coding_Intron_1
CCTTAGCATCTAGGAAATAATGAACAAGAGTTCCTCCAGAAATATTGGAGTTTAGAAGGAAAGAAGGCTTCATAGAAAACTGTGTGTCTCTTCTAAAGGCCAGCAGGTTCTTGTTGGAGTTACTTTCAGTCACCTGGAAACTCCTTAAGGAAGGTATCTGTAT
>m6AIP_abcam_peak_2824|ENSMUST00000090339.10|Rai14|ENSMUSG00000022246.14|protein_coding_Intron_5
TGTATGGGAAGAATGAATGAGCAGGGCAGCAAAAGGCTGACTGTATCTGGGTCTTCTTCCTCATAAAGGACTGTCTGCCCGCGGAGCTCCGAGGGCAGACCTTACGCATGTGTGCATCCTCCTGAATAACTGCCCCTTGAAAGAGAAGAGTAGACTCAATAGTATTTGTGCAGTTACCTTAAGATATTTATTTT
>m6AIP_abcam_peak_2825|ENSMUST00000090339.10|Rai14|ENSMUSG00000022246.14|protein_coding_Intron_3
TGTGTAGCATAAGGTTAATGAATTTGAGTGACTCATGGGTGCCCCTAAACCTGTGGGTCTGTCTCCTTCTAGTTTTTCAGACTTCATGACCTCTTTTCGGTTCGTTCATGTAGTGGCCCAGGCCAGACCCTTAAATGATGAGAAAAGGTAGGGTTGAAACTGAAACAATGTGTAGTTCATGTTCTTTATGCCATGCCATTGACCCTAAAAA
>m6AIP_abcam_peak_2826|ENSMUST00000090339.10|Rai14|ENSMUSG00000022246.14|protein_coding_Intron_2
CCTTTCAGTGTGAAGTAGGAGCTTGGGTTTTCATCTGAAACCAAACTGTCAGGTGTATTGGCTAATCATATGGTGATAACCATGCTCTCTGGGCCTTGTGTGCTGGTAATCGTAGCAGTGCAAGACATATTGGGGCCTCAG
>m6AIP_abcam_peak_2827|ENSMUST00000090339.10|Rai14|ENSMUSG00000022246.14|protein_coding_Intron_2
ctcgaaaaacaaaaaaaaaaaaaaaaaaaaaacaaaaaacaaaaaaaaTAATCACTAAATGTTGTACCTCAAAGTACCAGCCTTTATTATTATTTTTTTTACTCTTTTATCTTTGATTTCTTAGTTTTGCTTTGATTCGTGTATCATTCATTTCCTGGATCTTGCACTGGTGCCATCTTTCTTGC
>m6AIP_abcam_peak_2828|ENSMUST00000022816.14|Sub1|ENSMUSG00000022205.15|protein_coding_Intron_4
CATTATATACATGCAGGAAAATGTCAGGTGAAACTGTTGTACATGGTCATGTTAAAAAACTTTGAAAAAGATTAACACTACACTACCTAAATTTATGTAGTTCTATGGGTTGATTTAGTTGAGGAAATGC
>m6AIP_abcam_peak_2829|ENSMUST00000022816.14|Sub1|ENSMUSG00000022205.15|protein_coding_Intron_3
TTGGTTCATTttttgttgggtttcttgagacaaggtttttttgtatggctctggctgcacaacagagctagttttagacccacagagatccacctgTAGCGTACACCTACAGTTTTGCCTTTTATGAAGACT
>m6AIP_abcam_peak_2832|ENSMUST00000038172.15|Mtmr12|ENSMUSG00000039458.15|protein_coding_Intron_1
GGGCGGGAGCCGGAGCCCGGGAGGTCCGGCGGCTCCGGCGCCCCAGGTATCCGGGAAGGGAAGAGAAAGCTTGCGTGGTCGGGAACCCGACGGGGTTCCCC
>m6AIP_abcam_peak_2842|ENSMUST00000075317.11|Pdzd2|ENSMUSG00000022197.16|protein_coding_Intron_2
GAGACAAACCCGGTTCTGAAATAGGGGAGCACAAGTTTGAGAGCTCACTTCTCAGTAAGCTCAAACAACCCCATGAATGTTCATGGTAGTCAGAAGGGCATGTCCAC
>m6AIP_abcam_peak_2846a|ENSMUST00000169061.7|Drosha|ENSMUSG00000022191.16|protein_coding_Intron_26
TCTAGATGCAGCACTACACTGGGATAAATAAGAGGAAACAGATGTGGGTGAAATTGTCTGGTTGTAAGGTGGCATACATTTGCACCAATCTGGGTGGCTGTG
>m6AIP_abcam_peak_2846b|ENSMUST00000169061.7|Drosha|ENSMUSG00000022191.16|protein_coding_Intron_26
TTCTGCCTGTGTCAGTCTCCTTTTTTGTCCACAATGTCTTCATGCCATCCTTAGATATTTTCTTTGCTGCCTCTCATTGATGGACGTTTGG
>m6AIP_SySy_peak_2333a|ENSMUST00000110457.7|Myo10|ENSMUSG00000022272.17|protein_coding_Intron_39
ACTGCGTAAGCCAGTGAGTCGTTCCCTCCTGACAAGTTTCCCAGCACCTTCACAGAGGAGCTGCTAGATTCCTTACGGCTGCAGCCACTTAACACGATCTCTGATGACTTTACA
>m6AIP_SySy_peak_2333b|ENSMUST00000110457.7|Myo10|ENSMUSG00000022272.17|protein_coding_Intron_39
CTCGTGTCCCACACGGgttttgttttgtttttttgttgtgttttcttcggtagtttttgttttTACCTGTGTGTGTGTGACATCTGGAAGAGGGCAAAGGTCactgaactgaagtggtcaggattggagacaag
>m6AIP_abcam_peak_2855|ENSMUST00000042167.9|Cpq|ENSMUSG00000039007.10|protein_coding_Intron_2
ATCCTATCTGAGCCTTCCAGAGATACCTTGCATGCAAGGCATAAAGAAAACAATGGATTTTTTATTAGATATTTTCTTTATAATGATATTTCATACAATTGA
>m6AIP_abcam_peak_2856|ENSMUST00000022865.16|Mtdh|ENSMUSG00000022255.16|protein_coding_Intron_1
GCTGAAGTTACCTCTTCTGAATTTTCATGCTTTACCTCTTACCATCTTTCTGATGTACGCTAACACACTGCATGTTCCCTATAGC
>m6AIP_abcam_peak_2857|ENSMUST00000022865.16|Mtdh|ENSMUSG00000022255.16|protein_coding_Intron_2
atacatatatatatatatatatatataAATTTTTGCTGTGtttttttttttttaatgggatcttactctgtagccctgcctgtcctagattcgctgtatagaccaggtggcctc
>m6AIP_abcam_peak_2859|ENSMUST00000052290.13|Pop1|ENSMUSG00000022325.14|protein_coding_Intron_13
tctagaaaaccacttaacatgttagaggtgctcagtaaatatgcaaatggatgaaCAGTGAGCCCTGGGATATGTGGGATTATTCAGTTAGGGGAGAATTTGG
>m6AIP_abcam_peak_2860a|ENSMUST00000018476.13|Stk3|ENSMUSG00000022329.15|protein_coding_Intron_6
agtggatattaggaaaaatgctcggaatgcctacaatacaactcacagaccatatgaagctcaagaagaaggaagaccgaagtgtagatgcttcagttctacttagaagggggaacaaaataatcatggtaagtaaagggagggacttgggagggagaaaggagagggaa
>m6AIP_abcam_peak_2860b|ENSMUST00000018476.13|Stk3|ENSMUSG00000022329.15|protein_coding_Intron_6
ctgagccCATGTAGTTATTTTTAAACATTTACGTACATGGTTAATCTCTTTTATATTTATTTAAATGTGTATGTGTACATGCGTGTGAGTGTCATAGTTAATAGCTACCAAGAGGAATAAAAAGTACTGCTGAAAGAGTACTTACAGTCTTCTCAATATCAAA
>m6AIP_SySy_peak_2344|ENSMUST00000018476.13|Stk3|ENSMUSG00000022329.15|protein_coding_Intron_3
TCACCATCATCATAGTGGTGTCTGTATTTCAGAATTTGTTTTCTCTGATATAttacctccccactgtagttttctctccttcctctccttctagttcctccttc
>m6AIP_abcam_peak_2861|ENSMUST00000018476.13|Stk3|ENSMUSG00000022329.15|protein_coding_Intron_1
ccaagaaagaaattaggaaaataacaccctttgcaatagccatgaataatataaaatatcttagtgtaactctatccaagcagatgaaagatctgtatgagaatt
>m6AIP_abcam_peak_2862|ENSMUST00000048646.8|Vps13b|ENSMUSG00000037646.10|protein_coding_Intron_35
GGCAGACCCGTGATGCTTGGGATGAGCACTTTGTCTCATACTATTCTGATCCTATGATGGAATTCTGTTACCTTGGGAGACCAAATGGCAGTTTTGGGTAGGTGCCACACTGGAAAGCCTCCTCCAGCTTGCTGTAGAGCCTAAGGGCAG
>m6AIP_abcam_peak_2863|ENSMUST00000048646.8|Vps13b|ENSMUSG00000037646.10|protein_coding_Intron_39
GGAGTAAGTTGTGCATCAACACAGTTAACACCCCTTGCAGTCTCTGCAATATCCAGCTCCTCACTGTTTCTACTAGAGTGGCTTATTGTTGTTGTCACTTGAGTTTGTCC
>m6AIP_abcam_peak_2864a|ENSMUST00000048646.8|Vps13b|ENSMUSG00000037646.10|protein_coding_Intron_39
gaggaataccgaatggctgagaagcacctgaaaaaaatgctcagcatccttaatcatcagagaaatgcaaatcaaaacaaccctgagattccatct
>m6AIP_abcam_peak_2864b|ENSMUST00000048646.8|Vps13b|ENSMUSG00000037646.10|protein_coding_Intron_39
GCACCACCCATCACCCACAAATATTTATCAGTGTTTATTCTGAATTTCTGAGATTTTGAAATGTTCAACCTCACATTTCTAGG
>m6AIP_SySy_peak_2347|ENSMUST00000172831.7|Rgs22|ENSMUSG00000037627.16|protein_coding_Intron_14
TCTGATTTGTGAGTTTTCCATTTTGAATATTTGATTTGGTTTGTTTTCTTTTCTTTTCCTGTCAATGACTTGTTCTACGAATAAAGAATGCCCCCATCTCTTTCCCCACTCCTTTGGGGGTTGCCTGTAGGGATCGAGA
>m6AIP_abcam_peak_2870|ENSMUST00000022894.13|Ywhaz|ENSMUSG00000022285.17|protein_coding_Intron_3
ttctccccaaaacaataccccgctatcctgataccaactGCtgtcctaattagggttactatttgtgtgatgaacaccatgaccagaacaactaaggaaaggtatttatttgacttata
>m6AIP_SySy_peak_2353|ENSMUST00000022901.15|Rrm2b|ENSMUSG00000022292.16|protein_coding_Intron_5
tggctcagtggttaagagcactgactgttcttccagaggtgctgagttcaattcccagcaaccacatggtggctcacaaccatctgtaatgggatctgatgctctcttctgtg
>m6AIP_abcam_peak_2872|ENSMUST00000226414.1|Ubr5|ENSMUSG00000037487.7|protein_coding_Intron_45
GCTGTTTTTCTTAATGTTTAATAATGATTTAAAACTATTAATTTAGACGTTATCAGCAGTTCAGCTAACCTGTAAATACTGGAAAGAATGGAATTTTCAGGATTTGTGGCTTACTTAATTAGGGT
>m6AIP_SySy_peak_2354a|ENSMUST00000226414.1|Ubr5|ENSMUSG00000037487.7|protein_coding_Intron_22
GGCAAAGACTAAAAGGAGCTTCAAGCGTGGGCGAAGAGTTGCTCACAGAGATAAGTTTGCAGAGTAAGCTCCTTTGAGGGATTTGCCGAAGATTCCACTGCAGTGCTCTTACCCAGTGCAAACTCAGGGCTGCCGGCTGAACCGATGGCAGCACAGGAGGCTATTCATCCTCGCCGGGCAGTAGGAAGTGCAC
>m6AIP_SySy_peak_2354b|ENSMUST00000226414.1|Ubr5|ENSMUSG00000037487.7|protein_coding_Intron_22
GGAAGTAGCATCTTATAAAAGAATTGGACATGCCCTTTCTATCTCACAAAAGCAATACTAGGTTGATGTGGAAAAACATTTACTCAGAGATTAAATAGTTCTTACAGTTGGAGACTCAAACACTAACAATCACTTAGGGTCATTTATGTTCTCATCT
>m6AIP_abcam_peak_2875|ENSMUST00000226414.1|Ubr5|ENSMUSG00000037487.7|protein_coding_Intron_20
tgggttctggggatggagccagagttgtcaggattccacaacagaacacttctctctgctgggctatcttgacagccAAAGGTTTGCAAGAATGAAGCTGCTATTTTTGGAGCATCTAAAGAAGTTTAGGAGGTAGAGTTAGCATAGGTTCTTTGCTTTTAGACATGTGACCTTGAGGATGTTT
>m6AIP_abcam_peak_2876|ENSMUST00000226414.1|Ubr5|ENSMUSG00000037487.7|protein_coding_Intron_20
ACCATTATATTATAGTGGCCATGAGGCAGTTCTCATGTATGTAATTTTTGACATATTTGGTGTTTAGTTTCATTGAAGTGTTTGCCCTCTTTTGCCCGAG
>m6AIP_abcam_peak_2877|ENSMUST00000226414.1|Ubr5|ENSMUSG00000037487.7|protein_coding_Intron_1
TTTTGGAAAAAATGAAAATACCAGTTGAAACCTCTAACCACTTAGGTGCTTTGGTGGGCATCAGTCAGTGTGCATGGTTGATGTGCCTCAGTAGGTAGTGAGTGGCTTTATAGTTGCCGGGTAAAGTTCAGAGATGCCTGGTTCTACCTACTGTAGTGCTT
>m6AIP_abcam_peak_2879|ENSMUST00000022904.7|Atp6v1c1|ENSMUSG00000022295.8|protein_coding_Intron_1
cctctttactcaggttctggggacagaacttggatccccaggctgaacagccagggctcttacccctctccttggcccTGTTGTttttgttttataagct
>m6AIP_abcam_peak_2880|ENSMUST00000022904.7|Atp6v1c1|ENSMUSG00000022295.8|protein_coding_Intron_8
tgttaccgagCTGGCAAGTTCTGATTGGGGGTGTGGTGGGTGGGGAGACAGGAGTTGATAGCAGTCCAGAGTGGTTGAGGCAGACCCTGGTGAGCTGGCTGGATTAGACTGGAAAGAGGAAGAATAGTTCATGAGACAAGAAGAGACAGTTTGACCAAGCAGACTGGTGCTAGAAGTTGAACTGCACGCTCCAGAGTGTGA
>m6AIP_abcam_peak_2881|ENSMUST00000042917.9|Rims2|ENSMUSG00000037386.16|protein_coding_Intron_1
GTCATAGCCTCTTTGCATGAGAGTTCTCACTGGTGGTTTCTCCTGCTGCAGTCACTGTTTTGTATTCTGGTTGTCTAGCAACAGAATATCTTAGGAATGAAATTTAagct
>m6AIP_abcam_peak_2885|ENSMUST00000042917.9|Rims2|ENSMUSG00000037386.16|protein_coding_Intron_21
TTCACAAATATAAATTTCATTACTACTGTTGGTAATACATTTTGGAGGGCTTTACCCTCTCCATATTCCCAAATATTATAATTTTCCTTTATCAGCTTTTTCTTACAAACTATGTAAAATAAATATTGTTTTGTAAATGATAAACCTAAAGCTCAGAGTAGAAAGAATCCTTCTTTATAATGTGTCCCAGAGGTC
>m6AIP_SySy_peak_2360|ENSMUST00000042917.9|Rims2|ENSMUSG00000037386.16|protein_coding_Intron_21
TTTCTGGAGGTAGCATCTGTGTTTCTCTGAGTGCCTCCATGTAGCCCCTAACAATGGATGAAGGAACATGTGTGGTTCTAAAAGTGAAGGCTTTACAAACTGAAGAATTAGATTAAACATACTGTTCTTTTTCTAATCATTTAGCTGGTATGATATTTTATATTCCTAT
>m6AIP_SySy_peak_2364|ENSMUST00000110297.9|Oxr1|ENSMUSG00000022307.16|protein_coding_Intron_6
CCCTCTACGAAaaaaaaaaagaaagaaagaaaagagaagagaaaagaaaagaaaagaaaagaaaagCTAAACTAAACCAAAGAAGACCAATTTCCATATCAAGTCCCCATTTGGGGGTGTCCAGGACCTGAAATTTCACTGTATCATTTGGGCAACAAATCAAGACATAACATAAAATTTCAA
>m6AIP_abcam_peak_2898|ENSMUST00000022925.9|Eif3h|ENSMUSG00000022312.11|protein_coding_Intron_2
ATGGAGGCTGGAAAGGCGTGGAGCCCCTAGGGTTCCacccgggtgctctggaagagcaggcgctgttcttgctgagccgtgtctgcagAGCATGTCTTATAGTTAATTCACATTGTTGTCATTAGCCATTCATTAATTTGTGGGCGGGGGACTGCCACACTACACTGCCTGTTTTTTtatgcttccacaccagacttttacttcattgctggaagtctgaactcatgtttgtacagcaggccctttatga
>m6AIP_abcam_peak_2899|ENSMUST00000077273.8|Ext1|ENSMUSG00000061731.9|protein_coding_Intron_1
CTTTGTAAAGACAAACAGCTCTAATTATTGTGCATTTAAAATCATCAAATGTGTTTTGGCTGACCAACTTAACATGAAAGTGTCCTGCTTAGCAAGCCTCATTATAAATGATTGGCAGGCAGCTTAATCTTGAGGTTCAAGTTGTGACTG
>m6AIP_abcam_peak_2903|ENSMUST00000110231.1|Dscc1|ENSMUSG00000022422.13|protein_coding_Intron_8
agctttagttcacacgcgctggatctgctgcatgtgaaacgactggttttaagcagtgctggggattagatgcagggctttgtgaatgctacataagcag
>m6AIP_abcam_peak_2905|ENSMUST00000176935.7|Gm29394|ENSMUSG00000022362.13|protein_coding_Intron_2
GCTTATTAGGTGAGGCCAtgttttttttttgttttgttttttgtttttttgtttttttggtttttcgagacagggtttctttgtatagccctggctgtcctggaactcactttgtagaccaggctgccctcgaactcagagatccacctgcctctgcctcccgagtgctgggattaaaggcgtgcaccaccatgcccggctGTGAGGCCATGTTTTGCAACTCCGATTCCAAGCCCTGGCTCTTCAACTG
>m6AIP_abcam_peak_2907|ENSMUST00000038194.4|Atad2|ENSMUSG00000022360.8|protein_coding_Intron_22
atttatttatttcatgcatgtgagtacactctagctgccttcagacacctgagaatgaggcattggatcccattacagatgattgtgagccagcatgtggttgctgggatttgaactcaggacctgtggaagagcagtgctcct
>m6AIP_abcam_peak_2908|ENSMUST00000038194.4|Atad2|ENSMUSG00000022360.8|protein_coding_Intron_13
CTATGTACATTCCAGCCCTCGATTTCAGTGTATTTGGTTTTCTTTTTTAAATGTGTGCATATGTGCACGTGGGTGCTCACATGCATTCATGTGGCAGCCAGGGGAGGATGCTGAATGTCTCACTTTTCACTTTACATTCTTCGTGTGTATGTGCACATGTGCATGTATGTAGACAAGCtgtttgtg
>m6AIP_SySy_peak_2380a|ENSMUST00000228787.1|Gm49356|ENSMUSG00000115463.1|protein_coding_Intron_1
gcagaggattttagcaagtgtatgtagtgagttccaggccaacctgagctatagggagatggtgtcgcaaaaaaccaaaaACAACAACAACAAAATTGGAAAACAGAAAGCACAGATGAGAggactgggaggtggcttggtcggcagtgtgcttgctgtgcactcaggagttcctgagtttgacctccaacaagcacgtaaaaGAGAGCCCCAGGTCCCAGTGAGggagagctcctggggaatgacacca
>m6AIP_SySy_peak_2380b|ENSMUST00000228787.1|Gm49356|ENSMUSG00000115463.1|protein_coding_Intron_1
caacagactgacccgggaaacaggcatgggaatgcagcggtcttctcagtcattcagaaacgtggcagaatgtaacataatcccttgccactaaggtttgtttggaaaataggtattttctcattaaaatatactgtttatgttacagtttatcatttctgaaatgagttgatatttacaatatttctgctttaattcctagaataacatatataattgcataaaacccacaaaaaag
>m6AIP_SySy_peak_2380c|ENSMUST00000228787.1|Gm49356|ENSMUSG00000115463.1|protein_coding_Intron_1
TTTTATATATGCATTAGGTTATATACAGGTTGTAGTTCGAATTAAACCTTTAAATATTCCTGGTCACGAGCTTTTTCTCCCATTCTGAGGACCCTAAGTGTGAACACTCAAAAGAACTAGGAATGAGGATTTACAGTTAGCTGGACCTTTACAGGTTGTGGTC
>m6AIP_SySy_peak_2381a|ENSMUST00000228787.1|Gm49356|ENSMUSG00000115463.1|protein_coding_Intron_1
cctggtctatagagtgagggccaggacagccagggctacacaaagaaaccccgtcttgaaaaaccaaaaATAAAATAAATAACATAAATACATATGATGTGCCCT
>m6AIP_SySy_peak_2381b|ENSMUST00000228787.1|Gm49356|ENSMUSG00000115463.1|protein_coding_Intron_1
AATAAAATATAAAAACTCCATTATGAATGTTACACTTCAGTTTCAGAGTAAATGGaaataaattcaaattctatttacatatatataataaaaataatatataaaaataaCGAATTCAAAAGACAAAACTCACCTTAGTTAACTTATACT
>m6AIP_SySy_peak_2381c|ENSMUST00000228787.1|Gm49356|ENSMUSG00000115463.1|protein_coding_Intron_1
TGGGTCTGCTGGGATATATACATACAATTTTATTATACTAGCATCGGTCTGCTGGGATATATACATACAGTTTTATTATACTAGCATCGGTCTGCTGGGGTATATACATACAGTTTTA
>m6AIP_SySy_peak_2382a|ENSMUST00000228787.1|Gm49356|ENSMUSG00000115463.1|protein_coding_Intron_1
CCTAGCACTTTTGTTCCCGGATCATGAGCATCTTAAAAGTAAAATGAAGTCTGCACAGTAAAACAGGCTAAGTAGGCACCTTCCTACTTTGGATTTAGtttttttttttatatttgttttactattactagtataactattttatatttataaataaaata
>m6AIP_SySy_peak_2382b|ENSMUST00000228787.1|Gm49356|ENSMUSG00000115463.1|protein_coding_Intron_1
TAGAACTCTAATGATCCAGTTGTCTCCCTCACTACCTGTCAGGGACTAAGTCTTCAACATAGCCTTTTGTTAGGACACTTGTCCAAACCGTAAGACATATGGACAGAAGGTAAAGTGGCCTTCACAGAAGAACCCTGAATGGTCAATA
>m6AIP_abcam_peak_2913|ENSMUST00000080371.7|Mtss1|ENSMUSG00000022353.10|protein_coding_Intron_7
gccagatgtagacaagttgacaaccaggactaatagccagcacacccaggttggccttgaactcactattcttccgccttaacttcctgaatgctaggattgcaggtctgtgccatcacatctggAACAAATTACAACTAGACACATGTTAAAACTTG
>m6AIP_abcam_peak_2914|ENSMUST00000080371.7|Mtss1|ENSMUSG00000022353.10|protein_coding_Intron_3
GCAAGATGTTAGCAGCCTAATGAAATTATAAGCCAGGGCACCATAAAATAAGGTGATTCCATGGAGTAGCAGAAGAGTTGTATCAGAGACAGTAACAATGGAGGACCCTCTGCTGGCTCTCACAGTGACCAAGGATAAGGCCAAGCTGGCCTCCTTAGCCACCAGCCACTC
>m6AIP_abcam_peak_2915|ENSMUST00000080371.7|Mtss1|ENSMUSG00000022353.10|protein_coding_Intron_3
GAAAGTGAATCCAGGATGAAGGGGAGGCTGCAGATAGTAGACCTAGCCTAGAGTCTTCCCCCCAAGACTGCTGTGGCATTCAACCGGTGGGGCTGATGGAGTTGACATAGACAATCCGAGTGCCTATGTCAGCCCGATTGTAGCTACGTGTC
>m6AIP_abcam_peak_2916|ENSMUST00000080371.7|Mtss1|ENSMUSG00000022353.10|protein_coding_Intron_2
TAGTCTCGAGGCTTCTTCTTGTAGTGACTTTACCTTCATAGGAGGAAGGTTCAGTAGAGACTGGAGACATGTAATAAACACTTGAAGACTATATCAGTCTTCGAATTTGGTTTG
>m6AIP_abcam_peak_2918|ENSMUST00000227173.1|Nsmce2|ENSMUSG00000059586.10|protein_coding_Intron_5
GTGTGTGTGAAGACTAACGCTAAAGGAAAACCAAACCAGAAAACTGGCAAAGAACTGCTGAGGTAGAGCGGTGCCTGGGACTCATAGTGATGATGGGACAAGTGTGTGTGCCCCTTTCAGCCAGACGGGGGACAAA
>m6AIP_abcam_peak_2919a|ENSMUST00000227173.1|Nsmce2|ENSMUSG00000059586.10|protein_coding_Intron_5
GTCTCCAGGTAGCTCTAGGAGCTACCCTGTCCTCACGGTACTTTGCTCACCCATAAAACTGGGCAAGGCTCTT
>m6AIP_abcam_peak_2919b|ENSMUST00000227173.1|Nsmce2|ENSMUSG00000059586.10|protein_coding_Intron_5
AGGTTAAAACACTGTTGCCTGTGGGCTGTGAACTCCAGGAAAGAGATACTACTCTCTGCTTCTCCCGAGTCGTCCATAGGCTGTGACCAGGTTATAGCCAAGCAGATCAGTGGGCTAGCCTCAC
>m6AIP_abcam_peak_2922|ENSMUST00000181416.8|Pvt1|ENSMUSG00000097039.8|lncRNA_Intron_1
GTGTGGGTGAGAAGTGTGGGTGCGAGGGAGATTTCCCAGGATGGCCTCTACATAGAGGTAATTCTGGATTTATGCACTTGATCAAGAGCCCATTTCCTCAGGTCTAAAAGAGAGAGACGCCCCCTGCAATCAGCGCAGAT
>m6AIP_abcam_peak_2923|ENSMUST00000181416.8|Pvt1|ENSMUSG00000097039.8|lncRNA_Intron_1
ATCTTGGACTTTTCTGTTTCCAAAACTGTGCTGAAAGGCTTGTGTAGATATAATATTCAAAGCATCTGGCGGTCACATTTGCTTTAGCCTACAAGGAATGGGTGATGAAGCAGTAACTGAAAGGGTCCTTAGGGTGTGCCAATGCCAGGTGGTCCTTTGTTTGAGTGTGACCATTGAGGCCTATGAGATCAGTGTGCTAGCGTAGCAGGATGGCTAAGTAACC
>m6AIP_abcam_peak_2924|ENSMUST00000181416.8|Pvt1|ENSMUSG00000097039.8|lncRNA_Intron_2
ccagctccTGAGAGTAACTTATAATCATGTGAGGAATGCTGCCACTGCAGGCACTGTGTGGGTCCTGTCCACTCTGTTGTGCATATTGAATACCTAGTGTGCTTCAGTCAACCCCTCCATTACCCTAGGTTG
>m6AIP_abcam_peak_2925|ENSMUST00000181416.8|Pvt1|ENSMUSG00000097039.8|lncRNA_Intron_2
atggatgtacactgtagctgtcttcagacagctccagaagagggcgtcagatctcgttacagatggttgtgagctaccatgtggttgctgggatttgaactcaggaccttcagaagagtagtcggggtgctcttac
>m6AIP_abcam_peak_2926|ENSMUST00000063838.10|Fam49b|ENSMUSG00000022378.14|protein_coding_Intron_2
aatagaaaTCACGAATATAAACCTAGTCAAATACTTTGGAAGTTGAAATCTGATAGCTGCCTTTTAAATGTTCTCAGGAAGCAAGTTTCAGTGCCCTTGACAGGGAAAGCTTCATTGCAGTGGCAGATGTTAAGAGGAGGCAGATAGGAATGGATTAGAAGATTAGAAGTTGAAAAAG
>m6AIP_SySy_peak_2389|ENSMUST00000048188.9|Phf20l1|ENSMUSG00000072501.5|protein_coding_Intron_9
AGAAACAGTTTTAAAAAGAAAGGAAAGTAGAGCAACTCGGCTATTTGTACTTGCATAATTCAAAACTTTTCAAAGTCCTTGCCAGTTTTGTAACAGAGACCAATAATCATTAATTG
>m6AIP_SySy_peak_2390|ENSMUST00000048188.9|Phf20l1|ENSMUSG00000072501.5|protein_coding_Intron_10
AATCAAAAATTCTCTGAAACTTCATTATAATGAATGTCAGTAGTAGTCATAGTATCACATGATACCAATAAACATTATATTTTTAAGTTCTTTTAATTGATATAATCACGGTATCATAAAAGTTACAATTATCTTTTGGTTTTCCCCCATTATT
>m6AIP_abcam_peak_2931|ENSMUST00000044113.11|Ago2|ENSMUSG00000036698.11|protein_coding_Intron_3
gatcaaggttgaggctcccccttcccagggggttctagttgtgtcaagatgactaaaaacaaccaaaaactagccagcacaGGCGGTGACTTGTTTTCCCAGACAATTGCCATGCAGAGTCACAGCGGCCCATTAGACAGCATTGAAACAGGAC
>m6AIP_abcam_peak_2932|ENSMUST00000239146.1|Ptk2|ENSMUSG00000022607.18|protein_coding_Intron_2
tagactaaccctctgaaactctaagcaagcctctaatttagtgctttctcttttaagagtcttaatcatggtgtcttttcaaaacagtagaacagtgactaaAGATAaagttggtaccagaaataaggtattactgtgacaggcctga
>m6AIP_abcam_peak_2933|ENSMUST00000239146.1|Ptk2|ENSMUSG00000022607.18|protein_coding_Intron_2
GCTGGAGTGGTAGAACACACCTTTAACCACAGCATTTAGGAAACAGAGGTTAGCATGGTCCACATAGCAAGTTCTAGAGTTCTAGTGTGTATGTGTCTGTCTGACCGTCTGTGTCTGTTGGTGTGTGTTTCTgtgtttgtgatcaccat
>m6AIP_abcam_peak_2951|ENSMUST00000238313.1|Fam83h|ENSMUSG00000046761.13|protein_coding_Intron_1
TGGCTTGGACATGTGACTGAGTTCAGGGCACGGCATGCGTAGAGGAGTGGGTTGGAGGGAGGGCTGGGTAGATTAGGGCTCTAGGAGGAACTAAGTCCTTAGGTGTACGGGTGATGTGTTGGGGTCGATACAACCATGAGGTTCCCTGTCTGTAGAGGATCCAGTACTTGCAGC
>m6AIP_SySy_peak_2441|ENSMUST00000096385.10|Mroh1|ENSMUSG00000022558.16|protein_coding_Intron_7
AACACACATTCAGACCAGAAGGTGCTGGGGACAGGGGAGGGGGGCCTCACCCAGGTAGAGGCTGTAGAGATTCTCTAATGTAGAGGAAGAAAGTTGTACTGAGCGTATGGGATTCATGCCGAGTACTCGCCGCTGTTGCCTCATGGATCTCCTGGAAAACATCTGGTGGGGCTG
>m6AIP_abcam_peak_2964|ENSMUST00000096385.10|Mroh1|ENSMUSG00000022558.16|protein_coding_Intron_7
AACTGAGCACCTAGAGCCAGCTCTCCTTTCAGTGACTCTGAGCCTACCATGCAGGGAATAGCATGTGTGGTAAAGCCAGGCTCACGACTCTATAGGCTCA
>m6AIP_abcam_peak_2965|ENSMUST00000096385.10|Mroh1|ENSMUSG00000022558.16|protein_coding_Intron_13
tcaggcatcctcaccactttcaactcagggacggttgaactctgctagggggctgggtgtggtggctcatgactgtcatctgagcacttgaaagttggtgataggagttctggctgtcttcggctacat
>m6AIP_SySy_peak_2442a|ENSMUST00000023219.8|Fbxl6|ENSMUSG00000022559.8|protein_coding_Intron_1
GCGCACTGAGCGGGTGCTGCAGAGCAGAGGGCAGAGCAGGCATCACATCGGGCGAACACAAGTGCTCCGGCACCTGTCTTCACTTAGAGCTCAAAGCCTAGCACTGAGAACGGGCGACGGCAGGC
>m6AIP_abcam_peak_2966a|ENSMUST00000230157.1|Cpsf1|ENSMUSG00000034022.8|protein_coding_Intron_1
tgggtgttccagtttaaactatttccaagccatctagggctacatagtgaacctcttgtctaaaaacaaagcaaaaAAGCCAAGAAGGCA
>m6AIP_abcam_peak_2966b|ENSMUST00000230157.1|Cpsf1|ENSMUSG00000034022.8|protein_coding_Intron_1
tcagactcacagagatttttcttgtctctacctcccgagtgctgggcttaGCAATAGCGAGGATTTTAAAGGTGAGGGAGAAAGCATCACACTGTGCATTGGGAATTAATGGGAATGATTGCATTTTTTGATGTTT
>m6AIP_abcam_peak_2972|ENSMUST00000239003.1|Arhgap39|ENSMUSG00000033697.16|protein_coding_Intron_1
GGGAATAGAGAGATGTGACTCCTTCCAGCTCGTGGTCTAATCAGCTGTCTTGTAAGagtctggagcagagtgaaaatgagtgctggttctggagccagactgaccgcccttgagtcatgactcctcctttactggctttgtggtattaggtaaggtctctctgcctttggtttcttggctgtaaa
>m6AIP_abcam_peak_2973|ENSMUST00000230214.1|Gm49527|ENSMUSG00000116024.1|protein_coding_Intron_4
attagggactgttttaagctgccatgtgggtgttgggacttgaacccaggtcttctctaagagtgacaagtgctcttaactgttgaggcatctcttcaTCAACCTCtccactacttttta
>m6AIP_SySy_peak_2451|ENSMUST00000230214.1|Gm49527|ENSMUSG00000116024.1|protein_coding_Intron_4
TTTTGCACACTGTAGAGTATTCCTCGGTGCCCGATAGGGTGGGCCCTTTTAGGACTTGGAGCGCTCAGCACTCTGTCCTGTAGGCATAAGCATATCAACGCTGTCCAGTGAACTAAATTGTGAGGATTTCCCTTTGTATCTCCTTGCTATACTTTGCACTTGGGCTGTTCCCCACA
>m6AIP_SySy_peak_2452a|ENSMUST00000230214.1|Gm49527|ENSMUSG00000116024.1|protein_coding_Intron_4
CTATTTTTTCTTTTATTTGTTATACATTTTTTAatagtatagagtgtattcagggcatggggagaggagttgagagggtagtagagacaggcagagcagaggagtagacatcggtcatgagcatgtggagagagggaggagaggaatgggaagagagggggagcgggatgagaggacagagcaagaaggcaagagagacaaatggccgt
>m6AIP_SySy_peak_2452b|ENSMUST00000230214.1|Gm49527|ENSMUSG00000116024.1|protein_coding_Intron_4
tcccagcactcgggaggcagaggcaagtggatctctgagttccaggacagcctggtctacaaagtgagttctaggacagccagggctacacacagaaaccctgtctcggaaaaacaaaCAAACAAACAAAATGCCACCAGCCATGGTGACCTCTGTCTCcacatg
>m6AIP_SySy_peak_2452c|ENSMUST00000230214.1|Gm49527|ENSMUSG00000116024.1|protein_coding_Intron_4
tggtgagatggctcagtggttaagagcactgactgcccttccgaagttcctgagttcaaatcccagcaaccacgtggtggctcacaaccatctgtaatgagatctgacaccctcttctggtgtgtctgaacagtatacagtgtatatatatgataataaaataaatcttaaaaaaaaaaagcaacagcagaagccagatgatgcct
>m6AIP_abcam_peak_2977|ENSMUST00000171751.9|Rbfox2|ENSMUSG00000033565.18|protein_coding_Intron_2
TTTCTATCTCTTGGGCACCAAAGAGCAAGTCGTCCTCTCTGGGAGCCTTTAAAGTCAGGGACACACGTTAGAATACCACTGGCCGGGGCTCACATtgatcctgttgttcagacactttatacaaatcatttctgcatattttatttttagcttatattg
>m6AIP_abcam_peak_2978|ENSMUST00000171751.9|Rbfox2|ENSMUSG00000033565.18|protein_coding_Intron_2
gaactgctgtgcgggtgctggaaattgaacccaggtcttttggaagagcagtcagtgctcttaagcactgagccatctctccagtccTGTAACAGTTCATGAGGCTCAAAAAAGAAAGGTGATTTGAAAGTCAGTGGTAGATCTTTTCCCAGCGCTGTCTCAAATAAGA
>m6AIP_abcam_peak_2979a|ENSMUST00000171751.9|Rbfox2|ENSMUSG00000033565.18|protein_coding_Intron_2
GAGCTCTTAGAAGAACATCCCTGTTGGCCATCTTAGCCCACACCTTCCCCATGAAGCCTGGGTGTCTTAGAATGAACCTTGGCCTTACTTGTGCTGTGCATCAGTTTGTGGCATTTCTGAGTAGTAGTGTCCACATTTCCAAAACAGGATGGATAGCCAATTGGTGTAATTTCTGTGAA
>m6AIP_abcam_peak_2979b|ENSMUST00000171751.9|Rbfox2|ENSMUSG00000033565.18|protein_coding_Intron_2
cagaaaaataaaaTAAAAAGAATATTTGAACAGAATGTGCCATTGAATAAGGAATTATAAGCTTGTTTATTTCCTGGTGTATTGTTTGTTTGTTTTAAAGCTATATTTGTGGTCTTGACATCCAATGAAAGCTCTGGATGGAAAGGTTGTCAGAATGTGTTCCACATTTCAGTGTTGTACCCGGTTTTAGAGATCACCTGTAGAGCCCCCCAATCCTTTTAAAGACATAAGTTCTTCAGTCACTTTGCCT
>m6AIP_abcam_peak_2980|ENSMUST00000171751.9|Rbfox2|ENSMUSG00000033565.18|protein_coding_Intron_1
tgttgagccaccgttctagtccTGATTTTTGTTGTCTTTCTGAATTCGTTTAGAAAGTCCTTTATCTTTGTTACCAGTTATGGGTtcccccacaggctcacga
>m6AIP_abcam_peak_2988|ENSMUST00000148028.1|Gm10863|ENSMUSG00000075555.12|lncRNA_Intron_2
CCAAAACCAAATTCGCCGGAACTTTGCAAATTCAGTGTGTCTGAGACGGGATGCCAGGAAGCCAGCCAGACAATGAAGCGTCTGCTCTCTGGAAAGTTTTTGT
>m6AIP_SySy_peak_2464a|ENSMUST00000053926.11|Gm49486|ENSMUSG00000116121.1|protein_coding_Intron_12
GGAGATGCTGGCATCCTTAGGTTTTGTCTGCCTGGCTGTGTGCAGCTCATACTGCAACCCTTACTCTGAAGTCCCATTAGGACAGGGTATGGCCTTGAGGGCACAAAGGGCAAGGAATGTGTGAGCTCTCAGGGTCCAGAGTAGAAAAGTTCCTTTGCTTGGGGTTTTGGGCTACCGTCCTGTAGAAACTTGGTGGGACTCCTAGTCAGAAGCTGGAGGGGGAGAGA
>m6AIP_SySy_peak_2464b|ENSMUST00000053926.11|Gm49486|ENSMUSG00000116121.1|protein_coding_Intron_12
GGAACCTTTTGTTTCCTGAGCTAAGAGTTTGGAGGACTTAAGTGGCCAAGTAGGCCAGGCCAGGAAGCCTTTGGCTGGGCCCCTTTCTACCCTTCCGAAGCCTGGGGCCCAGGAAGTGTCCCAGCAGGAAGGCCAGACCAGCTCCAGGTCTTTCCTGAGAGGAAGCCGTCATAGTCACTGGGCCTGTCTGCTCACCTCCTGTCCCAGTCCAGGACATCGTGTTCCAGCTGCAGCGCTTCGTATCCACCAT
>m6AIP_SySy_peak_2468|ENSMUST00000117786.7|Csnk1e|ENSMUSG00000022433.20|protein_coding_Intron_7
TTTCCGGTCCTTCCTCCCTTCCTCTTGGACTTGGGGCAGTAACTTAAGAAGATAGGCCCCTGGGGGCACTCCAGGCACCTCCCTTCTCCAGCTTTGCCTAAGGGCCTCTTTTCTCTCTGGAACATCAAGACTTCTTCCTTTTCCCCTGGGCTTC
>m6AIP_SySy_peak_2469a|ENSMUST00000117786.7|Csnk1e|ENSMUSG00000022433.20|protein_coding_Intron_7
CTCAGCTGTGCTCTCTCTGTCCTTTCCAGGTGCCCGGCGCCCCTGGGCACCCAAGGACCCCCAGATAGGCCGGTGGAGGAGGAGGTGGAACAACTGCCCCCTCAAAGATATTGGCCTGTGGTCTGGACTCCAGGGCCCCAGTTCTGATACCACCAGGGTGTCTCAGCCACCTCTCTGACAAGCTTAAGGAAGCATCCTGCGGAGTGGCAGGGTGACACCC
>m6AIP_SySy_peak_2469b|ENSMUST00000117786.7|Csnk1e|ENSMUSG00000022433.20|protein_coding_Intron_7
TCTGGGAGCCCCGGGAAGGTGACCCTGTGATTGGGTGCTGGGGGACCTTGGGACAGTGCTGGCTCTGAATTGGCCCCTTCTTCTCTGGTTATGGCCTGTCTGTCAGCTAGTTGGGCCTCTGTATGCCCTTCCTGCTTAGTTGAGAACAGGGGAGCCAGGTTGGACGAGCCAAGAGTTACCCCTGGTCATCCTGGAGATACCATTCGGGACAGGCTGAGCTC
>m6AIP_SySy_peak_2469c|ENSMUST00000117786.7|Csnk1e|ENSMUSG00000022433.20|protein_coding_Intron_7
CTGCCCTTCCCTGTGGACGGCCCCAGGACCAGCTAGGTAACTCAGCTAGGAGCTGCAACCACGCTGCAATCTTTCCGGTCCTTCCTCCCTTCCTCTTGGACTTGGGGCAGTAACTTAAGAAGATAGGCCCCTGGGGGCACTCCAGGCACCTCCCTTCTCCAGCTTTGCCTAAGGGCCTCTT
>m6AIP_SySy_peak_2469d|ENSMUST00000117786.7|Csnk1e|ENSMUSG00000022433.20|protein_coding_Intron_7
GTCCCAGAACCCCTCGTCTCCAGCCACCTTGGCATAGACAGGGCATGTCGCCATGGGGGGCAGGGCCCTGGGGAGGCACCACCTCCTGCCAGGTGGGAAAGGACCTGGTGTGGGCTCCAGTCTCTCTTGTGTACCTGTGGCAAATGGATGG
>m6AIP_SySy_peak_2469e|ENSMUST00000117786.7|Csnk1e|ENSMUSG00000022433.20|protein_coding_Intron_7
TTAGCCAGTACCTGGAGAGATGAGGGTTTGCAGAGCCCTGCCCCGTGGCCTATGGTGGGTTCCCCACTCAGCCTGTAGCTCTCTCCTCCACAGATGCGGCCCCCCTTCCACCAGCCCCCTGCCCTTCCCTGTGGACGGCCCCAGGACCAGCTAGGTAACTCAGCTAGGAGCTGCAACCACGC
>m6AIP_SySy_peak_2469f|ENSMUST00000117786.7|Csnk1e|ENSMUSG00000022433.20|protein_coding_Intron_7
AATCATGCCTCAAGCGCTGGAATCCGTGAAATTGTATGTCTTGTTTCACATCTCTTCTGGAAAAGGGGGCTTCCTCGAGCCAGGCTCAGCCCCGAGACAACGAAGCTCTTGCGCCACCCTGCCCCCGCCCTTGGCCTTGC
>m6AIP_abcam_peak_2993|ENSMUST00000010974.8|Kdelr3|ENSMUSG00000010830.8|protein_coding_Intron_1
ttactactatgtggtcatggctggcctggagctgacagagatcaacctgactgggtacttggattaaaggttggtactgctacacccacctaaaataaaTAGCATTATATTATATTTATTCATTCATTCCttttatgtgtatgtgtttgtacctgagtggtctgtgaaccacttgtgtgcatgacagtgggtatcagaagagggcatcagatatcccaaaattggagttattggcagttgtgagc
>m6AIP_abcam_peak_2994|ENSMUST00000010974.8|Kdelr3|ENSMUSG00000010830.8|protein_coding_Intron_1
ATAGTGGCCAGGTATCCCCCATGAAGCTGCTGCCTAGACTGTCCTAATAGGGCAGGTGCCTCTTTGGCAAGGGCTTGGTGAAGGGGCAACACAGCCAGCCCCA
>m6AIP_abcam_peak_2995|ENSMUST00000010974.8|Kdelr3|ENSMUSG00000010830.8|protein_coding_Intron_1
AGAGTACAGGGCCCAGGCAGGGGGTGAAGCAGGAACACTGGGGAGCCGGAGTCAAGGGTATGGAACCTGTGACGCTAAGCAAGTGTTCTTGCCCAGGGCC
>m6AIP_abcam_peak_2997b|ENSMUST00000054014.8|Ddx17|ENSMUSG00000055065.7|protein_coding_Intron_1
AAGGAATCGTAATTGTAGAAGCTTTATTCTGTCCTAGGTCAT
>m6AIP_abcam_peak_2998a|ENSMUST00000023065.7|Dmc1|ENSMUSG00000022429.11|protein_coding_Intron_8
TGATAGATGGGCTTTGTAGTGATCCTAGAAACCAATGATAATGACAAGAGCCAAGGGGATAGCAGTGCTGACCGAGTGCTCACATCACTGTTTGATTTACTTATCTATACCTATACATAATTTGATGAAAAGTGACAAAACAAATACATGAGATAAAATTGTATCTTAATCATTTTTAAAACTTCATATCCAAAGATTTTGCCTTA
>m6AIP_abcam_peak_2998b|ENSMUST00000023065.7|Dmc1|ENSMUSG00000022429.11|protein_coding_Intron_8
ATGGGCTTTGTAGTGATCCTAGAAACCAATGATAATGACAAGAGCCAAGGGGATAGCAGTGCTGACCGAGTGCTCACATCACTGTTTGATTTACTTATCT
>m6AIP_abcam_peak_2999|ENSMUST00000023065.7|Dmc1|ENSMUSG00000022429.11|protein_coding_Intron_1
cagcctgtgcttcagatcctaactccaggctcctgccttgagttcctaccttggcttccctcagtgatagactgtgattagagtatgtaaaccaaataaaccctctcctcctccccaagttgctcttgg
>m6AIP_abcam_peak_3006|ENSMUST00000009727.11|Syngr1|ENSMUSG00000022415.12|protein_coding_Intron_1
GGGTCATTTCTACCGGTGATGGCttcatttagcaaagctttattgagtctgccaggcccggaggggagggaagggagggagggcagcatgactcaggctcaggctcggtcctgatgctcagggagcccacagtcctactagagagggagccagGACCAGAGGTCTCCCTGCTGTGGCATGGATGTGCTTCGTGGAGGTGATGTCATGTTGGTTCTAGTGGGACACAGAGGACCTACACTTC
>m6AIP_abcam_peak_3010a|ENSMUST00000023048.11|Mief1|ENSMUSG00000022412.14|protein_coding_Intron_2
TGCAGATGGGTCGTTTGCGAGCCCCACCAGAACAGAACTGGTATTTTATTTCACAGACTCTCATATATTTGAGAATATTAAATATGAGTGGTTGTGTTC
>m6AIP_abcam_peak_3010b|ENSMUST00000023048.11|Mief1|ENSMUSG00000022412.14|protein_coding_Intron_2
AGAACTTTTCTTTTTAACCTGGTTAATCTGAAACTGTACCTATTAAACATAGAACTCCTCCTTGGTTGCCCTGAGGAGCCAAGCCTGAC
>m6AIP_SySy_peak_2484|ENSMUST00000023048.11|Mief1|ENSMUSG00000022412.14|protein_coding_Intron_2
gatccacctgcatctgccttctccttcagtcccctgggattaaaggctgcataccctgctacttcaaatgttttgtctctgaggaGAGGTAGGAGGAAGGCTGGAGTAGGACAGAGGCAAGCTGCTTCTGAGGCCTTTTTGGGCTGCTGTTTGCTGATCCACTGCTTCCACTGTGGGTTAGTTACTGTCACATGCACTCAGCTGCACATGAGGGTTA
>m6AIP_abcam_peak_3014|ENSMUST00000067689.8|Tnrc6b|ENSMUSG00000047888.10|protein_coding_Intron_4
TTTACATGGAGCCCCTCTGGTGTTCTCAGTATCTGTATGAAGCAAGTGACAAGAAGAGCCAGGCTGATGCCACCTCCATACCCATtgctgtgctatgcagtgcagtgcagtgcagtgcagtgTGCTGTAGATAAGCCCTGCTATAGGAGGTCTCAGTATTGATACCTAACGGGATACTACAGGGTTTTGTGAATCTGATGCTGTGTCCTGTGTAGGAAGACATCTG
>m6AIP_abcam_peak_3019|ENSMUST00000023040.8|Slc25a17|ENSMUSG00000022404.8|protein_coding_Intron_7
GACTTTCTGCATGACGTGGAATGAGGGTTACATTGGAATTTCTTAGTAATATATGGTCTCAGAAAAACCATATGTGTGGAAAGATTCCTCAAGGACTCAGGACACCCCAGGGTCTCTTCTCATTC
>m6AIP_abcam_peak_3020|ENSMUST00000172107.7|St13|ENSMUSG00000022403.15|protein_coding_Intron_7
tttaatcccagcagcactagacaggcagaggcaggtggatctctgtgagtttgagaccagcatggaatctagagagctcaggacaaccagggctacagat
>m6AIP_SySy_peak_2499a|ENSMUST00000174229.7|L3mbtl2|ENSMUSG00000022394.14|protein_coding_Intron_17
TCCAGGGCTGCCTCTGCCCTCTGGCTGGCACTCATTGCACCCTCAGCACACTGGAAAACTAGACTGGTCCCCATGGTCTACCCAGGCAAGTGGTAGAAGTAAGGTTACGGAGCAGCCGACGCTGGGTGAGGACGGAGCCACCTCCGCCCAAAATAAATTGAGGGTCATGTACCTCCTGGGGGCACCCTGCACCGCCTGATGTCCCAGGGGCCCCACTGTGGCAGGGAATTGACCA
>m6AIP_SySy_peak_2499b|ENSMUST00000174229.7|L3mbtl2|ENSMUSG00000022394.14|protein_coding_Intron_17
ACCCTGCACCGCCTGATGTCCCAGGGGCCCCACTGTGGCAGGGAATTGACCAAGTAGCGGGCTCGAGAGATTTGGGTTTGGGCCTTGACCTCAGGGATAACAAGAACACTGACTTCCTTTCTGAGAGGGAACAGCTGGGAAGATGTACAGGGACCTGAGCCCCTAAGGGAGACTCGGGCCAGGCTACTTGCTGTCAGGTACAGGATCAGACAGTAGTTTGGTCCATGTAGTCGGGGAACTGCCTGAGAGA
>m6AIP_abcam_peak_3030|ENSMUST00000023113.6|Polr3h|ENSMUSG00000022476.8|protein_coding_Intron_1
CACAGGCTCTGCCCTTGTAGCCTAGTGAGAAGAAGTTGGCTTGAGAATGTCTTGTTGTAATGAGCTGGGGTAAATGCCATGAAGGACAGGCATTCACAGAGTGGGGAACAGGGGA
>m6AIP_abcam_peak_3031|ENSMUST00000023113.6|Polr3h|ENSMUSG00000022476.8|protein_coding_Intron_1
tgaggctttttgacgatcctgtgttcgaggccagcgtgggcaatatagttagcccttgactcagacaaattaaaAGCACCGAAGCTGCTggcggtagcgcatgcctttaatcccataactcaggaggcagaagcaggcggatttctgtgaattcgaggccagcctggtctacagagggagtgct
>m6AIP_abcam_peak_3033|ENSMUST00000023100.7|Srebf2|ENSMUSG00000022463.8|protein_coding_Intron_1
GAGAGGGGAGTGCTGGGATTCAGATGGGACCACAACTCCCATCTGAAAGTAACATGttttgagaccaggtcctgcttgtgcgaccccaggctgggcttgtggtattcttggctaggccatcctagtgctacggttacaaatgtgtac
>m6AIP_abcam_peak_3035|ENSMUST00000109510.9|Tcf20|ENSMUSG00000041852.15|protein_coding_Intron_2
TAAACTCTAGAAAATCCAGAAAAATACACCCTGTGGTACTTCCTTATTAGTAAGTACCAAGTATGGCCCTTGGCTCCTTGGATCTCTTAGTTCATTGGTA
>m6AIP_abcam_peak_3039|ENSMUST00000109510.9|Tcf20|ENSMUSG00000041852.15|protein_coding_Intron_1
GTCTTTgcttcttcctgcctcagggcctttgtccatgcagcacctctccctggaactcatccagcctcAACATGAAGCCTCATAGGACCACAAACATCAATGACAACAAGGACCCTTTATTCAATGCTTGGAATATGATACTCAGCCAGTGTTGAGTGAA
>m6AIP_abcam_peak_3040a|ENSMUST00000109510.9|Tcf20|ENSMUSG00000041852.15|protein_coding_Intron_1
TATCTATCTACCTAAAACTTTTGTTTACAGGAAAAATAAAAAAAATATTTCCAAACACCACTTTACATGGCTCTCAGGCTAGTCAGAGCCATTTTGCATTATTTTTATTTTAGCTTTGG
>m6AIP_abcam_peak_3040b|ENSMUST00000109510.9|Tcf20|ENSMUSG00000041852.15|protein_coding_Intron_1
CTGTGGCTTTATTTGGTGGTTCTTTATGGATTTAAGAACATAGagctggctgtggtggtatatgcttttagtcccagtactctcaaaggcaggcaggtctctatgactttgaggctagcctggtctacatagtgttcca
>m6AIP_SySy_peak_2509|ENSMUST00000049530.13|A4galt|ENSMUSG00000047878.13|protein_coding_Intron_1
GCAGACAACAGTCACTGTGACTTGCAAAAGAAACGTAAAAAACACAACCTCAGGAATCAGAAAGAGACCTAAATAGAAACTAGTACTTGTTAGAGGTTTTGTTTTGTTTTTCTCATGAGTTTGACTGCAGATGCAGCAGTAGACAAAACTGTCCAGCCATGTCTTGTGTGCTCA
>m6AIP_SySy_peak_2510|ENSMUST00000178628.8|1700001L05Rik|ENSMUSG00000075511.9|lncRNA_Intron_2
CACACACAAGGTTGAGAGTTCACATGAAGGGTGGAGTCCTCCTCATCCAGATGTGGTACCCAGCATCCTCCCCATTGGCACTAGCAGGGCAAAGCCTGAGCAGATGAGTTGGTCCAGCTTTTGCTGGTGATGTCACATGTTTGTATAGGAAGGCCTTTCTTCCCTCTTTACCCTGGCCACTCCAGTGAGGAAATGTCCTTCCTCTTCCCACACTGTGGGCTCCAGAGAGAGGT
>m6AIP_abcam_peak_3046c|ENSMUST00000178628.8|1700001L05Rik|ENSMUSG00000075511.9|lncRNA_Intron_2
GTTCGTAGTGTTCTTTCCAGACTGAAAATGATGCATTATTGTAGTAGTGCATTCAGAATAATGAGAACGACTGCCTTGCTGAGCCCCATG
>m6AIP_abcam_peak_3048|ENSMUST00000171436.7|Pacsin2|ENSMUSG00000016664.16|protein_coding_Intron_1
tattttatgtgtgagcgttttgcctgaatgtatatgtgcaccatatgtttgactattggccaaggaggtcagaattgcagacagttgtgaactgcttggt
>m6AIP_abcam_peak_3049|ENSMUST00000023071.7|Samm50|ENSMUSG00000022437.7|protein_coding_Intron_10
ATGACTTAGAGCAGGTGGGACCCACCTGTCTCCTGGAGGAGGAGAAGCATCAGAGCAGTTAGTGTGAGTTCAGCAGGCAGTGAGGAGCAGGGGGTCCCTC
>m6AIP_abcam_peak_3050|ENSMUST00000023072.6|Parvb|ENSMUSG00000022438.6|protein_coding_Intron_4
CTGTTCAACTCATGTTAACCGGGCCCAGGACTTCAGTGTCTTTGTCCCCGAATTCTGGCTCCTGCAGTTAGCAGGGTCAGCTCTTCTGCTGTCTGCAGGATGC
>m6AIP_abcam_peak_3051|ENSMUST00000159939.7|Phf21b|ENSMUSG00000016624.15|protein_coding_Intron_4
GAGGATTTGCATCCAGGCCTCCTTGCTTTGTAACCCTGGCCATCTCTCACATAGATGCTCTCGTGGGAATATGGGGGTTATTGGAAAGCAAAGCCCTGGACACAGTTACCTGGTTCCTCTGTGACACCCCTTTCAGGACCTACCTAACTCCTAGCT
>m6AIP_abcam_peak_3052|ENSMUST00000159939.7|Phf21b|ENSMUSG00000016624.15|protein_coding_Intron_2
TTGAACTGTGACTTCCCAGATGCAGGGAGCACCAGAGAGAGTGCATTCTCAGGGAGGGCGGGGCCCAACTTCCTCTGTGAGCACAGCCCTGTTACTTACCACATAGGTTAAGTTTCTTGGCTCTGAGGTTTGGCTTAATAATGTAGCCTAAGGGAACATCTATCCGCAGAACCTCAGTTTC
>m6AIP_abcam_peak_3055|ENSMUST00000163242.2|Atxn10|ENSMUSG00000016541.10|protein_coding_Intron_9
attgtatcttgggtattctaagtttctgggctaagatccacttatcagttagtgcatatcaagtgacttcttttgtgattgggttatctcactaaggatgatatcctccagatacatccatttgcccaagaatttcataaattcattgtttttaatagctgagtagtactccattgtgtaaatgtaccacattttctgtatccactcctctgttgagggaca
>m6AIP_SySy_peak_2518|ENSMUST00000231074.1|Gtse1|ENSMUSG00000022385.11|protein_coding_Intron_3
GAAGCCTCTCGGGAGGGGCAGCGCTCTGAGCACTGGAAAGCCCAGAATAGAACCAGAATCTGGACAGCGAAGGCAGCAGTGATGGGGAGCTGCCCGGCCGGGCCCCTCTGGGGAGCACTGCCCCTCACATTGGGCTCTGGCTGTTCTCTATGGCTGGGACTTTATACTTCTTCTGCCCGGGTATTACATGAATGTCAGGGAAATGGCAGTTGACCAGTTGT
>m6AIP_abcam_peak_3063a|ENSMUST00000063414.8|Tbc1d22a|ENSMUSG00000051864.10|protein_coding_Intron_4
TTAGGGTCTGCCTAGGCCCCTGCCGTGTAAATCTCAAGTTGGCAGCTTTCCATCAGGGACCCTGAGAACCACAGGGCTGCTGCTGTGGAGAGACCGTGCTTGTGTAGCTAGCTGGGGTTCATTCTAGGCCCATAAATTGGCCT
>m6AIP_abcam_peak_3063b|ENSMUST00000063414.8|Tbc1d22a|ENSMUSG00000051864.10|protein_coding_Intron_4
acacacccgtgaggacctatttagattaggACATACCTTTGGTAAATTTTCTCTTTTCTCTTAAATTGTTTTATTAATTTTTTTTAACGTACAATATATCTTGAACACATCTCCCCCCCCTTTCCAAGTACTCTttaggttagttgggtagaaagactctcccgaaatg
>m6AIP_abcam_peak_3064|ENSMUST00000063414.8|Tbc1d22a|ENSMUSG00000051864.10|protein_coding_Intron_8
TGCAGGCCCAGGCTGTGCTAGCTCAGCTGCTTCTGTGAACCAGAGGTCTGAGAGGGCCTTTCTTGGTGTTTACCTTTGATTCTGCTTGAGGAAATGTCTCTGTGCTTGGAAGGCCCTTGAAAAAGGGTATGCC
>m6AIP_abcam_peak_3066a|ENSMUST00000109381.8|Brd1|ENSMUSG00000022387.17|protein_coding_Intron_7
GTGTGATGCTGTTTCCTTAATTGAATTAGTGTTTTGGTGGACTTCACATTTATATAAGTTTTATAATAGATTTTATAATCTTCAGTTTTCAAAATCACTTTATTTATAATTT
>m6AIP_abcam_peak_3066b|ENSMUST00000109381.8|Brd1|ENSMUSG00000022387.17|protein_coding_Intron_7
ACTGTTGCTGCAGCAGCCATGTGCTGTCCCTACTGTATGTACCCCATATTGAATACAGTACACACTGTTCTTTCAGGGCTGGCAGAAGGGAGCAGGATAGATCGCTGGTGTGGATGGTGCAGTCTCTAGTTATGGAAAGTCTCTGCACACTTTGCTGTGGGATCCAGAGTTATCTGTGGCTTTGGTGGAAGCATTCGGTT
>m6AIP_abcam_peak_3071|ENSMUST00000162183.7|Alg12|ENSMUSG00000035845.17|protein_coding_Intron_7
gccgtacagtgtgagcctttctcaaacatgaaaacCAGAGAAAgggctgggcatggagctcagttttagagcattcttctaacatgtacagagtcagccttcagcacagcataaatt
>m6AIP_abcam_peak_3074|ENSMUST00000081702.11|Trabd|ENSMUSG00000015363.13|protein_coding_Intron_1
TGGTAGCCAAATGGTTGTGGCCATCattataaaaaaaaaaaaaaaatGGAGAGCTTCCTTGAAGTGGCTTCTTACCATGGGGATAGCAGCCACAGCACTGTGTCCTACCACCCCAGAGGAGTTAGTACAACTCCTCAGAAAGATGTAGGCTAGCT
>m6AIP_abcam_peak_3090|ENSMUST00000227791.1|Ano6|ENSMUSG00000064210.7|protein_coding_Intron_1
TAGTCCTAAGCCCCACTATTCCTTGGTGTGTTTGTTGGCTGCAATAGCTACACTGGGTTAGAGGCAATAAAATACAGTTGCATCTTCAGGTCCCTTCATGATGGCTTTATAGTTCAACTTAGCACGATGCTCTCCCTTCCGTAGGTTTGAAAGGGA
>m6AIP_abcam_peak_3091|ENSMUST00000227791.1|Ano6|ENSMUSG00000064210.7|protein_coding_Intron_17
CCAGGTACATGCTGCCTTTGACACAAGGATGCAACTGCTGGCCAATCCCACAGTTGCGCTACTCCGCCCATCCTCGGTGCCCACTGAGGCTGTATGCCCTATGGTTTTTGTTCTTGTTACTGCTGCTAGTGAATTTTTTTAAAAGTAAATTTCCCCATAATTTG
>m6AIP_abcam_peak_3094|ENSMUST00000096250.4|Arid2|ENSMUSG00000033237.19|protein_coding_Intron_3
AAGAATCCACTCACAGGATTACTGGGAATAGGGAATACTTTGTCAGCACACACACTTGGTAGGTAAGAGTGAGTGCATCTGAGATAGATAGCCTTGTGCATCTGAGATAGCCTTGTGCATCTG
>m6AIP_abcam_peak_3095|ENSMUST00000096250.4|Arid2|ENSMUSG00000033237.19|protein_coding_Intron_3
TGCTGGCCAGGGTTACGTCCAGAACAAAGCTGTAAGTGGCATCTGGTCTGGGGCACCTGCTAAAGCTGCACCTGTCACAGAGCAGAGCTTGGACACACCCTGCCTTTGTCTTTGAGTTTCAGAGAGGGTACAAGAGCTCTGCTTCACTGGGGAAGGGACG
>m6AIP_abcam_peak_3098|ENSMUST00000096250.4|Arid2|ENSMUSG00000033237.19|protein_coding_Intron_16
tggacattgagttatttacattgctggggtctggtttttctttcatttgactgtcactatgccctaattcttccctcttaaaataaggacttacttaatttttattttctttcacaggaacccagagctaagagatttattattttctttttaaggatttg
>m6AIP_abcam_peak_3099|ENSMUST00000096250.4|Arid2|ENSMUSG00000033237.19|protein_coding_Intron_20
GGGGGTTGTTTTGTCTCAAGGTTTGTCTCCTTTTGCTAACTATATACTTGGCTCTTATTTGAAAATCCAATAGTGCTTTTTAAACATTTTAAAAAGTTTTTTGTTATATTTTATAaccatttatatgcctggagcctgtggaggtcagaaaagagcatcgggtccccCACACTCTCTAGATGTG
>m6AIP_abcam_peak_3105|ENSMUST00000088452.10|Slc38a1|ENSMUSG00000023169.15|protein_coding_Intron_4
tctcccctcatctttccctccttctccctctccctcccccctcatctcttactctctcatctcctcctctctctctctctctctcctccgcccctctctc
>m6AIP_abcam_peak_3106|ENSMUST00000088452.10|Slc38a1|ENSMUSG00000023169.15|protein_coding_Intron_3
ccaccaagaggatgtctcagttctgaacatttctgccctaaatgcaagagcatccacatttattaaagaaacattactaaagcttaaatcacacattgaactccacatgttaagagta
>m6AIP_SySy_peak_2557|ENSMUST00000088452.10|Slc38a1|ENSMUSG00000023169.15|protein_coding_Intron_3
agacagtatccagattttaaaaactcagaaatggggaacataacagacaccaaggaaatctaaagagtcattaggtcttcaaaaaacatatactccacaaaattggaaaatgtaaaagacttgacaattttctcaattgataccacttacccaagttaaatcaagaccagataaaaaatttaaatagatctataatccataaggaaatagaaatagtccttaaaagtctttaactaactaactaacaaca
>m6AIP_SySy_peak_2558|ENSMUST00000088452.10|Slc38a1|ENSMUSG00000023169.15|protein_coding_Intron_3
tctagcagttcattgatggggtagatgctggggtgagccctggatctgagcctgagatgtatgggagctgctcagccagccagctctcctgcacccacaccac
>m6AIP_SySy_peak_2559|ENSMUST00000088452.10|Slc38a1|ENSMUSG00000023169.15|protein_coding_Intron_3
aacatttctgccctaaatgcaagagcatccacatttattaaagaaacattactaaagcttaaatcacacattgaactccacatgttaagagtaggaggcttcaatgccctactcttacccagacagaagttaaacagaggaataatggaattacagacattatgactcaaatggatctgacagatacctacagaacgtttcacccaatcacagaagaatataccttcttctcagcacttcactgaacctt
>m6AIP_abcam_peak_3110a|ENSMUST00000088452.10|Slc38a1|ENSMUSG00000023169.15|protein_coding_Intron_3
atcagccataacgtgcaggataaccatgctacattccacagacacaaagaagctaagtaacaagggggtggggggggggctcaaggataggtgaatctcactgtgaatgg
>m6AIP_abcam_peak_3110b|ENSMUST00000088452.10|Slc38a1|ENSMUSG00000023169.15|protein_coding_Intron_3
ttctagaagagagggtgcctagtcttttttcttcttttaactttttattggttctttgtgaattttacaccatgcaccccagttccactaatccccccatctccttggacctgcccttgg
>m6AIP_SySy_peak_2561|ENSMUST00000059433.7|Pced1b|ENSMUSG00000044250.8|protein_coding_Intron_5
CTTCCTCCTCCTGAGTCTAGGGAAGAGAAGCCATTTACAATCTGGCTGAAGCCAAAGCCAGAACTCTCTGGGGTAAGATAGGCTTGAGGGTGATTGAGACCAAGGTGGAAGAGGGCCTTGAGAAAGAGCAACTTTGAGGGAGTGCCCTGGGAGAGAAGA
>m6AIP_abcam_peak_3112|ENSMUST00000059433.7|Pced1b|ENSMUSG00000044250.8|protein_coding_Intron_5
ctagcctctgagggttctgcctgcctcagcctcccaaatgctaggattaaagacgggccatcaccaggcacggctGCCTGCATGAAGGCGAAGGccttact
>m6AIP_abcam_peak_3115|ENSMUST00000180657.1|Senp1|ENSMUSG00000033075.17|protein_coding_Intron_1
GCTTCCTCTTGTCTTGAGCTTGGTGATTTCTGTTTTATCAGTACCTCTACAGTTTTTCTGTTATCTTGTTGGCAATAACTTGCTCCTTTATCACTTTTAAGGCACACTTGTTAAAATTACTTACTTCACGTGGCATACTTAATTG
>m6AIP_abcam_peak_3129|ENSMUST00000134214.2|Gm49450|ENSMUSG00000116358.1|protein_coding_Intron_3
tgagttcaaatcccagcaaccacatggcggctcacaaccatctgtaatgagatctgatgccctcttctggtgtgtctgaagagagcaacagtgtacttatgtataataataaataa
>m6AIP_abcam_peak_3131|ENSMUST00000063517.5|Spats2|ENSMUSG00000051934.5|protein_coding_Intron_1
ACTATCTAGAAAAAAGTGAAGAAAGGTTAATTAAACTGCTGCTAAATAATTCAGGGTGTTTTAGTGACTTAGCAGATGAAAGCTAGCACTTTCAAAATGTCTATTTGGAAGTCCTCACAGGATGGGGAAAGCAATTACTTTTCTGTAGGTCTGCACTGCCTTGCCCTCCCCTGCTGCTCTTCTCTTCC
>m6AIP_abcam_peak_3132a|ENSMUST00000145482.7|Prpf40b|ENSMUSG00000023007.15|protein_coding_Intron_1
TTAAGGTGAAATAGTAGAACATAAAATTGGTATCTCCTATGCAAGTCATTTCTGACATTCCATACAGATAAACTCTCCAGAGGATAGGAACAGTACACTTAGTTGAAGGTAGACAATAGAGAATTCTAATAGCTTGGCACATAGCTACTTAGGACAAGGAAAAAGATATTTCTAGAGATAAAGGTTACAAAGCAGT
>m6AIP_abcam_peak_3132b|ENSMUST00000145482.7|Prpf40b|ENSMUSG00000023007.15|protein_coding_Intron_1
GACAGAGTGTGTGGGTGTGCGGGTGTGGGTGCTCGGGTGTGCGGTAATGTGAAAGTAAAACAGAGTGAACTTTGGATCATCTTGAATAAAATGAGAGAAATCTAACAATTCCTGTACAGAAAGTTAACTAGGAAGCCCTGGCCTCAGGATGGGCCAGATGTGGAACTGCCTGTAGCGAAAGGCTTTGGATGG
>m6AIP_abcam_peak_3132c|ENSMUST00000145482.7|Prpf40b|ENSMUSG00000023007.15|protein_coding_Intron_1
AGGGGTTCTAGGATGCGTCAAGCAGGAGGATGTTGGAGTGGAGACCTTCAGCTTGACTGGGGAAAATTTCTCGGGATTTACGGATAAGAGATTTAAAGCTTGCAAGGCTGGGTCCTGGCAGGCCTGG
>m6AIP_SySy_peak_2585|ENSMUST00000023762.12|Cers5|ENSMUSG00000023021.15|protein_coding_Intron_2
acagtaatgtctgtcctgtgccgtgatatgttgaatgtatgtgatctgtttttaattttgattttaataggggattacagttaagagattgtatgaatctcaaaagagaccttgaacttttgacttttaagcattgctgagactgtgatagact
>m6AIP_abcam_peak_3141|ENSMUST00000073691.4|Lima1|ENSMUSG00000023022.14|protein_coding_Intron_2
GGGGGGGAACTCCAGTAAGATCCACCATGTTTCTAATTGCCACAGGTACTAATGGTTCCTCTAGCGATGAGTCATTGACCTTATACTTAGAATTTCTTCC
>m6AIP_abcam_peak_3142|ENSMUST00000100206.3|Larp4|ENSMUSG00000023025.16|protein_coding_Intron_12
CTGCGGAGCTAGCAAAAAGTGAGCATGACTGGACAACCAGGAGTGGGTGACGTTGTGACATCAGTAATGAGGAAACAGTGAGCTAGCTATTTTGTAAGGCCTCTCGGGGTATATAAGATTTGACGTTTTAGAGCAGGGGGATATTTTATCTGCAGAGTATATGGAA
>m6AIP_abcam_peak_3144|ENSMUST00000023769.10|Atf1|ENSMUSG00000023027.13|protein_coding_Intron_2
gatactgagatagcagCTAAGAtgtgtttgtgtgtctatgtgtgtttatttgcatgtgtgtatgtgtgtctatgtatgtttgtgggtgtgtgtACAGGTGCCCATGGAGGCCTGAGGTGGCCTTGTATCCCAGGAGTTAGA
>m6AIP_abcam_peak_3153|ENSMUST00000046144.9|Tns2|ENSMUSG00000037003.16|protein_coding_Intron_2
tcttcctcttcctcttccttctctttttcctcttcttcctcctctttttcctcttcttcctcctcctctttttcctcttctgcctcctcctctttttcctcttcctcccctttctcttcctcctcatcttcctgttcctcttcttcttcctcatccttttcttcttcctcctcttcttcctcctactgttcttcctcctcttcctctttcccctcctcACCTCTATTCATCCTAGACCCCAACCCCCGGC
>m6AIP_abcam_peak_3158|ENSMUST00000043172.14|Rarg|ENSMUSG00000001288.15|protein_coding_Intron_3
GAGTCCTTGGGTGAGAGACCGATGTATGTTGCTAGTGTGTCCTCCAGTCCTTAGTCTCGGAGGGCTATGGCACCCAGCACTGTGGGCAGCGTTTGTAAAGTCCATGCTGGAAGTTGGGAGTGTTAAAAAAAAAATGCAGAGCGTGTGAATCCCTGGCTTGTACAGACCTAGGAGACGTGGGTGTGGAGTAGGGGGTCTCTCCACGCACTGTGACATTCCGCCTAGG
>m6AIP_abcam_peak_3166|ENSMUST00000001326.6|Sp1|ENSMUSG00000001280.13|protein_coding_Intron_4
ttcacagccatatgtaacttcagttccaggagacctaccatccttctctaaactcagtaggcaccggtgtgctgtgttgcacatacatatgtgcaggcaaaatactcataaaataaataaatctaaaAAACATTT
>m6AIP_abcam_peak_3167|ENSMUST00000184772.1|Gm28047|ENSMUSG00000052414.9|protein_coding_Intron_1
GTCGAAGTGGAGCATTGGGAAACGGGGGTCCTGGCGTTTCGATTGAATTCAGAAGAATCTGAGCAAGAGACACGGTGTCAGAAAGTATGGATCTGGACAGATTAAGTGGATGAGTTTAGGAGGACATGTGAGTGGGTTGGGTTGCTAGAAGGCATCGCTTCGGTGATAATATGGAAATCCAGAGGGTAAGGGGGGATATTTGGAGAAGAGACAGCGACTGACATACAGTCT
>m6AIP_abcam_peak_3167|ENSMUST00000184616.7|Atf7|ENSMUSG00000099083.7|protein_coding_Intron_1
tgctgggaactgaacttaggtcctttggaagcacagacggtactcttaactgctgagccatctctccagccccAAAGCAACCATTTCTAAGCTTCTCTGATATGTCTTTCTCCTTAATAGATTTGTTAGATAATAATTGTATTCATATGTGAAAACATATTGTTTTAGAAATCCTTAACAGATGATCTCCATATTTTTAATTTTTTTGTGTATTTGGTGGAGCAtatgtgt
>m6AIP_abcam_peak_3176|ENSMUST00000176233.1|Gm20695|ENSMUSG00000093575.1|protein_coding_Intron_7
TCTGTTGTACATACTTCTAGTTGTGAATTCAGTTTGATGTTACAGATGGGTTTCTGAGAGAGCAGGTGTCCTGGATTTGGTCCCATTTACGTGTTGTCAGTTTCCCACGTTGGTGTCCAGGAGCTCTATCCTACATCAGTAAGAAGGGCTGCTGAAACGTGCTCTGTAGTTACATGCCTGCCTGGAGCCTAGCAGGGTAGCAGCTGAGTGCC
>m6AIP_abcam_peak_3176|ENSMUST00000040881.13|Cluap1|ENSMUSG00000014232.14|protein_coding_Intron_4
TGTATTTCAATGGCAGATTTTATGGGTTTGGTTATGATTGAGGAAGGTGAGACGACATGAGATCCTCAAGTTGTGTTGCCAGACTTGATTAATGGTGTGCAAGGGCTGCATCTGGTCATATTTTTCAGAAGCCACTGGCTaaagtggctagcataatcaaggaagtaggctctaatattatttaaattttaagtaatctaaagataaaaata
>m6AIP_abcam_peak_3177a|ENSMUST00000040881.13|Cluap1|ENSMUSG00000014232.14|protein_coding_Intron_7
GTCTGCAACGTGGCCGAACTCTAGAGCCCTCTTGAAAGTTTTGTGGTTTCTTGTAACATGAGACAAAGTAAATCCAGATGGAGGGAGTTCTACTAAGTTAGGCCGTCTAAAATCTTACCATATGT
>m6AIP_abcam_peak_3177b|ENSMUST00000040881.13|Cluap1|ENSMUSG00000014232.14|protein_coding_Intron_7
ATTAAAATGTCAGCATCACTCTGAAGGGGTTCACAATCAGTGTGAAGGGCCCCAGGGGGACACTGCAGAGGGACTTCAATCACATTGATATAGAGCTGAGTCTCCT
>m6AIP_SySy_peak_2619a|ENSMUST00000040790.13|Slx4|ENSMUSG00000039738.16|protein_coding_Intron_1
aatggcagctgtggtgaggaagcagcccaggacgatgtggaggtgaatgggggccgccgtgtgctgatgaaacttaatttacagaaataagcCTAGCCCTACAAGCAGTTTGCCCAGTCCTCTGTGTGCTCCCATGAGTGTGTTTAGAGCTTTGTGCTCCATGAGCTTTTT
>m6AIP_SySy_peak_2619b|ENSMUST00000040790.13|Slx4|ENSMUSG00000039738.16|protein_coding_Intron_1
ATATGTGTGAATTGATTTTAAGGTAGGTACATTGGAATGGTCCAGCCAGTTTGCTCAGACTGAGGAGGCTCTCAGAGGATGGGCTGACAGCTTCCTCAGCTATCTATATGCTTCATCTAACCCTTCACACAGAACTGAAAACCAGACTT
>m6AIP_abcam_peak_3184|ENSMUST00000006137.8|Trap1|ENSMUSG00000005981.11|protein_coding_Intron_12
aagggggctggagagatggctcagtggttaaaagcactgactgctctctcaaaggtcctgagttcaactcccagcaaccacatggtggctcacaaccatctgtaa
>m6AIP_abcam_peak_3185|ENSMUST00000006137.8|Trap1|ENSMUSG00000005981.11|protein_coding_Intron_1
GCACATATATTAAGTTGTTGGTTTATTCTTTAGACAGTTAAGCTAACCTGGAATCAAATCTGGTATCTGGTTCTGCCCCCCCCCCCTTTGTTTTCCAAAGATTTTTTTGTTTGGTTTGTTTTGGtttgt
>m6AIP_abcam_peak_3190|ENSMUST00000023165.8|Crebbp|ENSMUSG00000022521.10|protein_coding_Intron_28
gcctacacttttagttccagcacttgggagatagaagcaggcagatgttcttcaattcaagaccagcttgatctatctacacagtaagttacagatatactgagaccctgtctcaaaaaaTCCCAACTAAAATTTATTTGAGGCCCACCAAAATGGGT
>m6AIP_abcam_peak_3191|ENSMUST00000023165.8|Crebbp|ENSMUSG00000022521.10|protein_coding_Intron_16
AGTTTAATCTCAAAGACCCCTCAGTGAGGCTTTGCAcagtgctggaacagtcaacaatgatagatatgttgtcacacctgtgctttattttgtttactatctgc
>m6AIP_abcam_peak_3193|ENSMUST00000023165.8|Crebbp|ENSMUSG00000022521.10|protein_coding_Intron_11
cttgatgataatggactgaacctctgaatctgtaagccagccccaattaaatgtttttataaaacttgccttggtcgtggtgtctgttcacaacagtaaaaccctaactaagacagaagttggtactgggagtggggtattgctgtgataggcctgaccatgcttttctttgaaagaatgtggatttttggactttggatttggaacacagtagaatgctttatatgtggcttaatgggtcatcct
>m6AIP_abcam_peak_3194|ENSMUST00000023165.8|Crebbp|ENSMUSG00000022521.10|protein_coding_Intron_2
gttGCTTCTTAATTCATTTTAAGCTCAGAATGAACAAAGTTTTTTTTTTTTAATAAtttatttttacttcatgtgcattagtgttttgcctgcatgtatgtctatgtgagggtatcagattccc
>m6AIP_abcam_peak_3195|ENSMUST00000023165.8|Crebbp|ENSMUSG00000022521.10|protein_coding_Intron_2
CATAAGTAGAAAATAGTATTTGTTTTTCATTAAAGCAAACTGAGGAAGCTTTTGCAACCAGAGGTACCCACTAATGAGTCAGTATTTGGGTGCCTAGGCTTGTTTGG
>m6AIP_SySy_peak_2625a|ENSMUST00000023165.8|Crebbp|ENSMUSG00000022521.10|protein_coding_Intron_2
AGACCTGAAGAAGGGAAAGGGAGAAATTATGAGAATATAATTTCCTGGAGGGTTGAGGAGAATGTGGTAAAGTCTTGATGCTACCATAGATAGAAGATTTTTTTTTAACTTAAATAAAAGTGAAGTAATTTCCAACATTAAAAGTTCAGTTACCTTTTTTGAAAAGTAGAGGGAGAATGTAG
>m6AIP_SySy_peak_2625b|ENSMUST00000023165.8|Crebbp|ENSMUSG00000022521.10|protein_coding_Intron_2
gccacaagaatagaatcccaactttaacaacaaaaataacaggaagcaacaattacttttctttaatttctcttaacatcaatggactcaattccccaataaaaagacatagactaatagactggctacataaacaggacccaacattttgttgctt
>m6AIP_abcam_peak_3197|ENSMUST00000023165.8|Crebbp|ENSMUSG00000022521.10|protein_coding_Intron_2
TtttaatgttttatttatatttctggaaatataatgcacatagagtggagtgaacaaatcttgtatctgtcataactcatacacctttgctctccagccttcaagatgtaggacagttctattacctagaaagtttctttgtaccttcACCCtgtgttggttacttt
>m6AIP_abcam_peak_3198|ENSMUST00000023165.8|Crebbp|ENSMUSG00000022521.10|protein_coding_Intron_2
atcactatttgcagatgatatgatattataatataagttacccccaaaattccaccagagaactcctaaacctgataaacagcttcagtgcagtagctggatataaaattaattcaaacaagtcaattgccattttctacacaaaggataaacaggttgagaaagaaattagggaaacaacacccttcacaatagtcacaaataatataaaat
>m6AIP_abcam_peak_3200|ENSMUST00000023165.8|Crebbp|ENSMUSG00000022521.10|protein_coding_Intron_1
cactaaactggaagctgtaatgtatatcaaaggttaggtgcaggccctgtgcatactacttcaatctctgtgtgtgtttagagggccgtgtttcttcatgccctccatccact
>m6AIP_abcam_peak_3201|ENSMUST00000117801.7|Adcy9|ENSMUSG00000005580.11|protein_coding_Intron_2
ttccctttgcccccatctgagagcctagatctgattcactggatctgctcattttagttaaggcactgcagctctcgcatccctgctttcattgttcatttcatgacagtcatggatgagcatttg
>m6AIP_abcam_peak_3205|ENSMUST00000038552.12|Coro7|ENSMUSG00000039637.15|protein_coding_Intron_9
GCCTGGATGGCAGTGACAGATCTATGGGATATATGGCATGAATGGAGGGGATAGCGGAGATGTTCAAGAGCTGCTGTCCCCCAGCAACACTATCCCTGTTCTTTCTTTCtttctttttttttttaagatttatttatttattatat
>m6AIP_SySy_peak_2636|ENSMUST00000115844.2|Glyr1|ENSMUSG00000022536.14|protein_coding_Intron_1
TGCACTCCGGACGGCGGAGAGTGGGGAAGAGGAGGTGCCGCCGCGGTGTGAACGACGCTTGAGCGGAAGAGGCTGTCCGGTCCCCGGGGGACCGAGGCCGAGAGGGGCCGCGGCGGTCCCTGCTCTGAACCCTGAGGCCATCCCAGGGGAGGGTTACGGCTCTAGAACTCTGGCTCCAGCTGCCACTGCAGAGAACTCTGGCGTGGCGTGGAGTCCCAGGGTCTCTCCGGACCTCCTCTCAAAGCAGGAG
>m6AIP_abcam_peak_3212|ENSMUST00000046470.15|Mettl22|ENSMUSG00000039345.16|protein_coding_Intron_2
ctgcccactgtgaagatttcccttcacctgtgtctttcagacttgttccagaaaggggttgtaatgctgcagctgtccacttctgggtggtgcctgcataacgtgcagagccatcagtaaaccaggccgtagtcttctcctcttcggtcagtcgatcatagggaacaccccatgaggctataggcgcatgcttggcagcagatggcattgtaacaggagtagaaaccataggcatttgagcaacttcttc
>m6AIP_abcam_peak_3216|ENSMUST00000160405.7|Usp7|ENSMUSG00000022710.17|protein_coding_Intron_2
gcccaggccgcggccgACATGAACCACcaacagcagcagcagcagcagcagAAAGCGGGCGAGCAGCAGCTGAGCGAGCCCGAGGACATGGAGATGGAAGGTGAGGCCCGCAGCGG
>m6AIP_SySy_peak_2645|ENSMUST00000160405.7|Usp7|ENSMUSG00000022710.17|protein_coding_Intron_2
ctgctcttacagaggatatgagttcagtccccaactccctcattggccagctcacattggcctgtaactctagctgcacaggttctgatgccctctcctgg
>m6AIP_abcam_peak_3217|ENSMUST00000160405.7|Usp7|ENSMUSG00000022710.17|protein_coding_Intron_1
tgctcttcttataggaaaatctcagagctgggtctgacagccaaaggcttgctgctgtgtggcagctgaagaccagccatggagaccaggggagcctagggcaactgtc
>m6AIP_SySy_peak_2652|ENSMUST00000184863.7|Dexi|ENSMUSG00000038055.12|protein_coding_Intron_1
aggcagggggatcatgagttcaagTACAATTCTGTTTCAAAAACAAACAAAAGATGACTTTGCTATTGTTTTATATTCTAAGAATGACTGGATTTGGCAATTTCATATGATTCATCCTGATGAAATATTCATTGAGTGCTTTGTGTGGCAACGTTGTCCTAAAAGTTTAgggtggggatatggctca
>m6AIP_abcam_peak_3227|ENSMUST00000115824.9|Clec16a|ENSMUSG00000068663.14|protein_coding_Intron_14
CACGTTTATAGCTTTGGCATTTGTAAGCACAAAATTTTCTCCTCTGTTTCAACCTTGGAACATTAGCGAATCAGCGGGCTGTTGTCTTGGGTGTGTCCCTGCTTGGGCCTCAGTATCTTAGAACTCAGGGACAAAGCCCAAAGACTCTCTGTTCCCT
>m6AIP_abcam_peak_3233|ENSMUST00000180792.7|Snx29|ENSMUSG00000071669.14|protein_coding_Intron_15
ATTACTGTGTGTAGACTATCTCCTGAGTGTGGACTATCTACTGGGTGTAGACTGTCCACTAGATATAGATCATCACTGGGTATAGACTGTGCACTGGGTATAGATCATCACTGGGTATAAACCGTGCACTGGGTGTAGATCattactgtgtgtagactatccactgggtgtggactatctacTGGGTATAGACTATCCACTGGGT
>m6AIP_abcam_peak_3236a|ENSMUST00000009713.13|Mrtfb|ENSMUSG00000009569.14|protein_coding_Intron_2
cacaataccattttgcccaaacagctttacctgcaaatgttcattgtagtgacttattggtctactttaaggcctccaacttctgctacactatcaatactggatccttatactcctctcagatac
>m6AIP_abcam_peak_3236b|ENSMUST00000009713.13|Mrtfb|ENSMUSG00000009569.14|protein_coding_Intron_2
taagtaaaattgattgttgcttcctgttatttttgttattagaggtagagttatgtttatgtgtctatcttgtttttgatttattaaaagaagattatttacttgctatttctag
>m6AIP_abcam_peak_3237|ENSMUST00000009713.13|Mrtfb|ENSMUSG00000009569.14|protein_coding_Intron_3
ccacacacagatacataatttgatatttaaaacataaaattaaTGAGGGAATCTCTGAGGAAGGCTTTTTCCTAGTTTTACAGTTTCATGATTGAAGTAATAGTGGAAGTAAAATACTAGTAGTCATCACCAGTTTAAACATTCGTTTTGAAGGAAAGTAGAATAATTTGTCACTTTACCTCTTCAGTATACATTTTTC
>m6AIP_abcam_peak_3239|ENSMUST00000058884.9|Parn|ENSMUSG00000022685.9|protein_coding_Intron_3
TAGTtgaaaggatcagtattggctcagaagcccccagaccaagctcgcaacacacaggacatgtttttgccccagaggaataagagataaacataagagaggga
>m6AIP_abcam_peak_3241|ENSMUST00000023363.7|Rrn3|ENSMUSG00000022682.8|protein_coding_Intron_9
tggccttgttggaggaagtgtgtcggtatggggggcgggctttgaggtttcctttgctcaagctcagcccagggtgggatacagtttctttctgctgcctgcagatcaagatgta
>m6AIP_abcam_peak_3242a|ENSMUST00000023363.7|Rrn3|ENSMUSG00000022682.8|protein_coding_Intron_12
tgtaaaatttgtactccctcagcaatagatgagtgttttcctgccccctgcatccatgagctgtcccttctcttattgatcttggccattctgactggtgaggaatgaaatcttgt
>m6AIP_abcam_peak_3242b|ENSMUST00000023363.7|Rrn3|ENSMUSG00000022682.8|protein_coding_Intron_12
tttcagatgtgtaattggtgtaagttcttttgccattctgtggtcttccattttgtcctttgctgcacagaaggtttttaattccatgaagtctcatttattgttcttagtgcctgttctatcagtcttctcctgtgccaatgagttcaagattattctccactttctcttcta
>m6AIP_abcam_peak_3242c|ENSMUST00000023363.7|Rrn3|ENSMUSG00000022682.8|protein_coding_Intron_12
tttctttctttctttctttcttctcttttttttcacagctgaattgtataatccattctgtaaatgtactgtattttctttctctactcttctgttgatgacatctaagctgcttctagttcttgcttttatgaatagagcagcagtgac
>m6AIP_abcam_peak_3242d|ENSMUST00000023363.7|Rrn3|ENSMUSG00000022682.8|protein_coding_Intron_12
cttctttctttctttctttctttctttctttctttctttctttctttctttctttctttcttctcttttttttcacagctgaattgtataatccattctgta
>m6AIP_abcam_peak_3243a|ENSMUST00000090300.5|Marf1|ENSMUSG00000060657.8|protein_coding_Intron_13
AGAGGGAGAAAAGAGGCAATGTTCTATGCCAGTCAATTGTGTGCTGATGTAATTGGAGTACAAAGAACTATGACATAGAAATTTTAAGCCTCTTTGAGACCTG
>m6AIP_abcam_peak_3243b|ENSMUST00000090300.5|Marf1|ENSMUSG00000060657.8|protein_coding_Intron_13
TATTATTCTTTCAGTGGTGTTTGTGAGCTTGCTCTATACTTTAGACAGGAATTAGAATCTTCCTAATTGTCCAATGTAAAGTAGATACATAGCAGGCATTAGTGGAATG
>m6AIP_abcam_peak_3246|ENSMUST00000115777.9|Ube2v2|ENSMUSG00000022674.15|protein_coding_Intron_3
tcccattctgccttccagccctggcattcccctacactggggcatcgaaccccctcaggcccaagggctgttcctcccattgatgtccaacaaggccatcctctgccacattc
>m6AIP_abcam_peak_3247|ENSMUST00000023352.8|Prkdc|ENSMUSG00000022672.8|protein_coding_Intron_1
tctgactgtagctcctgggttttatttctcactgtcctggattggttgatgtagaaacagcatttttcttgaaggaacaggcaaagaccaccttatttagctgtcaggacatctagcccccatcagttctgaagcaccccagctgccaaagaatcGaccaacaactcctgtctcccacctggaatcccatgggtcttgtatgcagaaaaagagtgtcttgtgttgatagaagaaatgattggt
>m6AIP_abcam_peak_3249|ENSMUST00000040248.8|Spidr|ENSMUSG00000041974.10|protein_coding_Intron_8
attagcatgggtgagagagaatatttactggagcaTGGGCAGTTTATCAGTGGTTATACTACTGAAGAAAATGGCACTCCAGCCTTCACAGCAAGCAATAACAcatccatgatgaaatattgactttcagtctacaatcttgtacagt
>m6AIP_abcam_peak_3250|ENSMUST00000040248.8|Spidr|ENSMUSG00000041974.10|protein_coding_Intron_5
TTGATGCCTGGCATCTTCTTTGACTCCATGCTTAGCTCTCATTTCTACTGTGAGTCCTCTATGTACTTGCACCATTTTGTTGGTTTTCTCTTAAGTCCTTCTGTTCCCAATGCACTCAATCCTCTTGTGGCTTGCTCTGAGTATCCTTTTCAGTATGTTGGCATAAG
>m6AIP_SySy_peak_2673|ENSMUST00000040248.8|Spidr|ENSMUSG00000041974.10|protein_coding_Intron_5
tagccagggctcactgtgctggaagtactgggttctgatgatgcaaagtagccttaatttctgtttcttatgtttttacccttgccttttgccatctgttccctctggtgctgctggtcttgttgtgtctgactgtcgcttgtctgtcctgcaa
>m6AIP_abcam_peak_3251|ENSMUST00000040248.8|Spidr|ENSMUSG00000041974.10|protein_coding_Intron_3
tgagttaggatctttttgcattttccattttctttgattgttgtgccgatgttctctatggaatcttctgcacctgagattctctcttctatctcttgtattct
>m6AIP_abcam_peak_3252|ENSMUST00000040248.8|Spidr|ENSMUSG00000041974.10|protein_coding_Intron_3
cctcttgaagaaaaaaactatttagtggagcccacagttaagagacttttaattgtaaaaagactttggattttaaaagaaatggatattttaaagagattgaa
>m6AIP_SySy_peak_2674|ENSMUST00000040248.8|Spidr|ENSMUSG00000041974.10|protein_coding_Intron_3
ctaaacgcatgaaattcaagaagaacgaagaccaaagtgtggacactttgccccttcttagaaatgggaacaaaacacccatggaaggagttacagagacaaaatctggaagtgt
>m6AIP_abcam_peak_3254|ENSMUST00000161861.7|Fgd4|ENSMUSG00000022788.16|protein_coding_Intron_14
GGCACTGGAGTGAGCTAATGATACGCTCATTCTACCACATTAGATCACTGATGCTGTCATCTCAAGTGCTCTCAAGGCCTATTCCTGAGAGCTACTGGGACC
>m6AIP_abcam_peak_3256|ENSMUST00000023465.15|Top3b|ENSMUSG00000022779.16|protein_coding_Intron_5
TGGAGGTTTCCCAAATGACCTCTAATGACACTTTAATGCTACTGGCTATGCCTGCTGGTCCTGCCACTCACTGCCTGTTGTACTGTAGCTCCATACAGGTCACCTCTATATCCTTATACCCCAGCCCTAACC
>m6AIP_abcam_peak_3257|ENSMUST00000069107.13|Mapk1|ENSMUSG00000063358.17|protein_coding_Intron_1
TTGTTCCTACTGTGGGTCTATAAGTCATTTGTGTTACAATTAACtttttaatttatttaatttatatttttttttCCATTTGGGGTTCTTAGATAACAGTTAGttctattactctatgaaaatgtcttaaagtacctttgac
>m6AIP_abcam_peak_3258|ENSMUST00000069107.13|Mapk1|ENSMUSG00000063358.17|protein_coding_Intron_1
tgaaataaTATATTTTTAAAGTATAATACCTGGGTattttaatgatttttattaagtacattgttcactattttgactatatttacattatataatcaatctctagaattcccatctttt
>m6AIP_abcam_peak_3259|ENSMUST00000231712.1|Ppil2|ENSMUSG00000022771.17|protein_coding_Intron_6
cagaggcaggtggatttctgagtttgaggccagcctggtctacaaagtgagttccaggacagccagggctacacagagaaaccctgtctcgaaaaaaaaaCAACAACAACAAAAAAGGATCAGACTGTCATCACCTC
>m6AIP_SySy_peak_2677b|ENSMUST00000093336.7|2610318N02Rik|ENSMUSG00000049916.12|protein_coding_Intron_3
GATCTTTGAGGGTGGGACTTTGGCTGAGGGATGAATGGGGAGGTTATCTATTGGCTGGGGCAGCCAAAGGGGTCTTTCCGAAGCCAAGAATACCAAGCCTGAGGAAGGAGCAGGCAAGCGACTCTTTTCTGGCTTCCCGCC
>m6AIP_SySy_peak_2681|ENSMUST00000232426.1|Gm49573|ENSMUSG00000116743.1|lncRNA_Intron_2
TGCCTGAGTTGGCAGCCCTCTGTCGCCGCAAACTGAAGCGAGCTGGCAAGCCCTTTGGCCCTGGACGAGTGGGTACTGCTGGCATAGGGCGACCAACCCGCAGTCAGCGGCTGTCCACAGCCTCTGTCATCCAGGCTCGATTTCCAGGGCTTGTAGATGTGCGTAAAGGACACCCTGCT
>m6AIP_SySy_peak_2682a|ENSMUST00000232426.1|Gm49573|ENSMUSG00000116743.1|lncRNA_Intron_2
gttgggattaaaggcactcctggcctgtaccgtagttatgtccaggcatgagAATAAGAAGGTCAACTGGTCTGAACTAGTTTGAGTTCATGTGCAGTAAGGTATTCTTAAAGTTTAGAGAGTCTCCTATTTACCATCTTATGTATAGTTGTATGGATATGACTAAAATCAGATGCATTATGGGAAGGTACATATGCAAACAGAGATATATAATTTAGCCTGTCAATCAAAATAGAGCACCACTGCC
>m6AIP_SySy_peak_2682b|ENSMUST00000232426.1|Gm49573|ENSMUSG00000116743.1|lncRNA_Intron_2
aggtggctcacaactgctggaattccagcttcaagggatctgatgGACTGCTGAGGCATTTGCACAGATGTGGTATacacacacacacacacacacacacacacacacacacacacacacaGAGAGAGAGAGAGAGAGAAATAAATTGAAGAAAATGATTAAGCAGGTTCCTAGGGAAGTAAGGGGTTGTGTCAAGACCAGCCTGGCTGCA
>m6AIP_SySy_peak_2682c|ENSMUST00000232426.1|Gm49573|ENSMUSG00000116743.1|lncRNA_Intron_2
TCTCAGACTTGCAGCATAGCCATACACCTCAACTGTGACTCCTGACCTCATGTGGCCCAGGAAGTGTGTTTTCCGTCCATCAACACTGAGGGGAGCCA
>m6AIP_SySy_peak_2683|ENSMUST00000232426.1|Gm49573|ENSMUSG00000116743.1|lncRNA_Intron_2
TCTTGCTCTCGTGTGCACACGCATCTGTGTGTgcgtgcgcgcgcgcgcgcgcgcgcgcgtgtgtgtgtgtgtgtgtgtgtgtgtgtgtgtgcgcgcgcatgtgcgtgtgtgttgcttatgcacagatGCTTCACTTCCTTGCTCACTGAACATGGTGGGGAGCCTTCTGACCTTTGCTACCTCTTGAATTCAATACCCAGTACAGTTGAGGCTGAGCCACTTGCTTTTGTTTTTCTGTAGTGGGAGTAAC
>m6AIP_abcam_peak_3270|ENSMUST00000006293.4|Crkl|ENSMUSG00000006134.4|protein_coding_Intron_2
AAACGAAAAGACTTGACCTTGCTTAAGTCTGCCACTCTCTTCTGGTGTACTTTGTCTGTGACAGAACAGTCTTGGACCCCTACTCTGCTTGCAAGTATATTTGCCCAGGCTTCAGTCCATCCTTTTTATCTTTGG
>m6AIP_SySy_peak_2690|ENSMUST00000120488.2|Klhl22|ENSMUSG00000022750.18|protein_coding_Intron_4
GGACCAGTAAGCATCATTGAGCCGTCACTAAATTCCCCCTTGGGCCTGTAGTCAGATGAGTATGTACTCAATAGCTACTCTGTGAGGAGGCAGTTTTTCCTGAGGGGTTTTGTGGATGGCTTTGGTGCAGGTTGCTT
>m6AIP_SySy_peak_2691a|ENSMUST00000150068.1|Gm20518|ENSMUSG00000092470.1|protein_coding_Intron_10
GCTGTTGGGGTTGAGATTAGGAGGCCCAGTGGAGAGGGTGACCTAAAGTGGACTGGTGCTACAGAGGTAGGCTTGTCAGGCCTGTGGGGTCCGTCCCCCATGCCTTAGGGGTGCATGGAAGGCCTCTGTTGGGGGCTG
>m6AIP_SySy_peak_2691b|ENSMUST00000150068.1|Gm20518|ENSMUSG00000092470.1|protein_coding_Intron_10
AGGCCTTTAGCATTTCTAAGGTTTGGAGATTAAGCAAGGTTCTGTGCAATTTTTAGCACATTCGTGTCTTTTTTATGTTGGATGTCTGGGTCTTTATATCTGTGTGTGTGTCCTAATGTGGCCAAATGTTTGCAGGTGATAATGGTTCACAGGAGCTCAGGACAGGGGACAATACCCCACAT
>m6AIP_SySy_peak_2692|ENSMUST00000150068.1|Gm20518|ENSMUSG00000092470.1|protein_coding_Intron_10
CCTAGCACTCTTCCATGGTATACCTCTGCATGGCTCCCCAGGAGTAGACTCTAGACCCTTGTGGAGGGTTGGGGCATGCTGGCTTTTCTCTGCCACACTCTGGATCCCTGTGCTCTGCTTGCTG
>m6AIP_abcam_peak_3280b|ENSMUST00000003620.12|Prodh|ENSMUSG00000003526.12|protein_coding_Intron_11
CGCACATGTCCTGCTTGCTTATTGCACACCTGAGGCCCTGTCTCCTTGGGCTCCTGCACTGTCCTGCTGTTCCATTTCAGAAGTGCACTGCATATCCAGGCTGTGCCA
>m6AIP_abcam_peak_3281|ENSMUST00000003620.12|Prodh|ENSMUSG00000003526.12|protein_coding_Intron_1
GACAAACTCCCAACTTCGTTTTCTCCTGCGTTTACATTTATTATAAATACAGCCGAAGAGCCTGGATTCAGAAACTTCTGATCCAAGTGCTCTCTGATTACAGGCATGAGAGCAAGTCAACTCCACCTGTGGTCCAGACAGCACCATAGTCTATGTCTATGTCTGCCTGCTGCCAGCA
>m6AIP_SySy_peak_2697|ENSMUST00000232144.1|Gm49776|ENSMUSG00000116925.1|protein_coding_Intron_3
TCTATCTCCATAGGGTTTTTTCAACAGTGAAAGTGATTGATCCTGTTCTGGGTTCCACAGAGTGCAATAAGGCTGTGCATTTCACTGGCTAACTGCAAAGAGGCCAATCACTAGCAAATATCCCTTGTTATCATATACC
>m6AIP_SySy_peak_2700|ENSMUST00000167778.8|Gnb1l|ENSMUSG00000000884.17|protein_coding_Intron_2
TTCAGTATCTTTAAAATCTGTTAACTCCTCTTCTTGGAAGCTAGAATCAGCTTATCTGAGGAACTTAGACCCTCAGAAAACAGAGAAGAATTCTAAAACATAAGGAGACTGAGAGTTGTAGCTAGGTATCCCATGGTGGGTGAACAATGTCCCAGACATCCCACAAGAGCCACCCTGTTCACTACTCCTTATCCCTGTGTTCTGAGCATGCTCTAGATGTACAGCAGTGCCCTTTGAGATGAAGTGCTGT
>m6AIP_SySy_peak_2701|ENSMUST00000190050.1|Gm28539|ENSMUSG00000099908.1|protein_coding_Intron_2
tatttggggaaagccagggctctggggacgacttgtatcccacgcaggggaagaggagtcgaccctgaggggaaaggggtcccagtttttataagccctcaggggggaaaggagaaggagggagtaggggatttccctatctaaacaatatctattctaaaatgatttctcaagaaatgggtatg
>m6AIP_SySy_peak_2702|ENSMUST00000004222.13|Hira|ENSMUSG00000022702.16|protein_coding_Intron_1
catgtgggtgctgagaattgaacctgggtcccccagaagagcagccagtgctcttagggactgaactacctttccaaccTtcccatgtccattttttttgaggtttttgtttctttgtttgtttagttttaggatttctctatacattttggatatcagtctcttatatcattttcaaatgcttctctcatGTCTTTTCCTTCATCCCTTGATGCACATACACACATTTTTAATGAGGCCCAA
>m6AIP_SySy_peak_2702|ENSMUST00000190050.1|Gm28539|ENSMUSG00000099908.1|protein_coding_Intron_2
AGTGGCAACAGAAATAAAACAAAAACACAAGACCTCTTAGAGGTCTTGGACTATTTGAGGCTCCACTAAGAAGGCTTTACTCTGCCAACTACAGCTGACATTGCTTGGCCCTGAGGATGCATACTCAGACTCCAGACCTTGGCATCAGCCAATGGCCAATGTGTCACTAATTGGCAGAAGCTGACCTGTTTACACATCAGTGCAGCAATGACCTCCTGGTTAAAAATGATGCCAGAATGACTC
>m6AIP_abcam_peak_3287|ENSMUST00000004222.13|Hira|ENSMUSG00000022702.16|protein_coding_Intron_1
GAGCCTAGTccgagcagtggtggagcacacctttaatcccagcactcaggaggcagaggcaggcggatctctgagttcaaggccagcctggtttacagagtgagttccaggacagcccgggctacacagagaaacccagtctcgaaaacacacacacacacacacacacacacacacacacacaAGTTT
>m6AIP_abcam_peak_3287|ENSMUST00000190050.1|Gm28539|ENSMUSG00000099908.1|protein_coding_Intron_2
GGGTAAGTTTAAGGCCTTCACTCATTGCACTTTGCCTCAGGAACTGCCCAATAGAGCTTGGCTCAATAAATACTGATACATTTAGAATTAAGTGATGATAagctaggagtggtagtacaactataattcttgcacccaggacacagaggcaggcagagctctgtggttcaaggccagactactctacaa
>m6AIP_abcam_peak_3288a|ENSMUST00000004222.13|Hira|ENSMUSG00000022702.16|protein_coding_Intron_5
GGATCCCTTTTTTTTtttttttttttcgagacagggtttctctgtgtagccctggctgtcctggaactcactttgtagaccaggctggcctcgaattc
>m6AIP_abcam_peak_3288a|ENSMUST00000190050.1|Gm28539|ENSMUSG00000099908.1|protein_coding_Intron_6
AGATGTGACAAGCACCAGGGAAGGAGCCATGGAAGTAATTGGCAAGACTAGGAAGCAATGAGGAGAGGGAGGATGCTGTTGTGAGCATCTTCCAGTTT
>m6AIP_abcam_peak_3288b|ENSMUST00000004222.13|Hira|ENSMUSG00000022702.16|protein_coding_Intron_5
TCTCAGCTCTAAATTATTTATTGATATATTATTTCAAGTTTTGAGAAACATTCTACAGAACATAAAAATATTTATTCTTCAAAGCAAGATAGAACCCTTGGTTTCCAAACTCCAATAGAAAAGTAAAGGAAA
>m6AIP_abcam_peak_3288b|ENSMUST00000190050.1|Gm28539|ENSMUSG00000099908.1|protein_coding_Intron_6
gtattctgggtaacgcggctattttcatagtatcttctaatccacagcacaggcagtctatcctccgttatcttcttctatttctttttccctcagtgttttcaatcttttattgtatgggtctttcctatc
>m6AIP_abcam_peak_3289|ENSMUST00000004222.13|Hira|ENSMUSG00000022702.16|protein_coding_Intron_24
aagttggatcaatgtggtggcagtagagctgggcaaggagacagatccagtatgtatagtagtagaccaacaagacttggtagacaggggaattatggggagggaagggagtgatgaacttttcacttcatagttttgggcct
>m6AIP_abcam_peak_3294|ENSMUST00000079158.12|Abcc5|ENSMUSG00000022822.16|protein_coding_Intron_17
attcaatgtgactgcctttggaaggggtacggataacggggtccagtgaccccaagttcacttgtagtggcctgacatgagctttaggattaaatagaggaatacctg
>m6AIP_abcam_peak_3297|ENSMUST00000052939.2|Camk2n2|ENSMUSG00000051146.2|protein_coding_Intron_1
TTGTGTCGAAGGCAGAGGTTTCTGGTCGGCTTAGATGGAGGAAGGCTCAGGTGACGGGAGGGTTCGCATTGGGAGTCTTCGGAAGAGGGGTGTTCCCACATAGGGAGGTTTGGGTGCCAGGCTTGGTAGCAGGTAGGGTCCGCGGGAGAGTTCGGGTAGGGAGGGCATAGGGTTTTGAGCCGTGTCGCGGAAACACAGGCAGTAGAGTAGATCTGCGCGGGGCTTGAGGACACCGGCCCCACTGTCGCCG
>m6AIP_abcam_peak_3299|ENSMUST00000115460.7|Eif4g1|ENSMUSG00000045983.16|protein_coding_Intron_31
GTACTGATGGGGGTCTTGCACAGAATAGAGTAAGGATTGTAAGCAAAGAAAAGAATTTGAGGTGAGAACAgtagtgccgtaccctgtgatcaccagaggcaggga
>m6AIP_abcam_peak_3303|ENSMUST00000038053.13|Lpp|ENSMUSG00000033306.15|protein_coding_Intron_1
caaagcacgaggtgctaacaaaatggttgaaaagatgagaagagtgggagtcagcaggtggtgtctgcagctgtggggtctgaactgattatattgccatga
>m6AIP_abcam_peak_3304|ENSMUST00000038053.13|Lpp|ENSMUSG00000033306.15|protein_coding_Intron_3
TATCTGCAGATAGTGAAGGGAACAGGGACCCTAAGTGACAGTAGAGGAGTGGAATGGAACCCACGTTGTGCCTGATAAACTGTGGTGGAAAGTTGCTTTGTGCCTACCACAGGCCAGTTCACTGGCCAAAAGTGGGCCAAGAGTGGTATTTTTCTGGCTCTTCTTGGCTGGTTCTC
>m6AIP_abcam_peak_3305|ENSMUST00000038053.13|Lpp|ENSMUSG00000033306.15|protein_coding_Intron_3
ATGCTCTGATTCCTAGTGCCAAAGGTTCACTTCAGTGTATATAACTGAACACTCATCCATCTGTGCTCTTTTTTTTTTTTTTAATGGTGCTTAAAGAGCCCATCCTTTGCAAGTCATCCATGTCATTCCTTAGGCATCTTATCTTTGCTCAACTGTTAAAGAA
>m6AIP_abcam_peak_3306|ENSMUST00000038053.13|Lpp|ENSMUSG00000033306.15|protein_coding_Intron_5
TTGGAAAAGGAAACTTTCAAGCTTTACTATGTCTTATTTCAACATAATTTCATCTGAAAGGAACATACAATCCCCTGACAAATAGTAGGCAGAACTAGTGTGTTTATTCAGTGTGTGTGCAGAATGCCTGAACTTTTTGATAAGGGTACCTTTACTGAATCTAAATTTTCTTAT
>m6AIP_abcam_peak_3308|ENSMUST00000100023.2|Mb21d2|ENSMUSG00000051065.9|protein_coding_Intron_1
AGCTGATGCGAGGGGAAACGTAGCTGCAGAGCACCAGTGCTCAACCTGTGGTGTAAGGTGTCAGTGGGACTAAGGCTTGTCTAGTCTTGGGTGTCTCTCACCTCCAGGTCTCA
>m6AIP_SySy_peak_2731a|ENSMUST00000055389.8|Xxylt1|ENSMUSG00000047434.14|protein_coding_Intron_2
agctcctttaaaccaatacccagtgttttcttaggtcctttagccaattgttaatgtgcttccagagacttattcatgcatatacccacgatctacttacga
>m6AIP_SySy_peak_2731b|ENSMUST00000055389.8|Xxylt1|ENSMUSG00000047434.14|protein_coding_Intron_2
CCTCCAGGCTCGGTCTTCCCCGCAGAGTCCAGTCAGCTAGTGGCAGGCCGTGGTGCTCCCCAGGGAGAACTCTCATCTCAGTACATCTCATGCTCCTCAGATGCTGGGCCCACCGAGAATCTTGCACTGTGTGTGGGAAAGCACCCTTCCTTCCGCAGGAGAAACGCCACAGGTGCACATTAGTACGTGAGTTCCTTTG
>m6AIP_abcam_peak_3314|ENSMUST00000229010.2|Acap2|ENSMUSG00000049076.12|protein_coding_Intron_1
tttgtagtttgtcttgtgattcagttcagttatatgggaaagctttgattttttagggtcatgaattattaatattggctaTCATTATAGATTCCATGGGTATTAATAATGTGATATTATTTTGTATCTATATTTGATATATTTATTCTTATATTTTTATACataatacaaaggatttcatgccttc
>m6AIP_abcam_peak_3319|ENSMUST00000042732.5|Fbxo45|ENSMUSG00000035764.5|protein_coding_Intron_1
ttcccagcaaccacatgatgactgacaaccatctgtaatgggctctgatgccctcttctggtgtgcctgaagacagtaacagtgtactcacatacataaaataaataaatcctttttttaaaaaaCACttttaattaaaaaatatatcaaaaaaaaattatGAAAGGCCAGCTAATCTATCCTCTTGAT
>m6AIP_abcam_peak_3323|ENSMUST00000115151.4|Ubxn7|ENSMUSG00000053774.9|protein_coding_Intron_1
gttttctcttccgtttctcccatctctccaccacacacttacccattatagtggggcgtacccatggcaggtgCTTGTGTGCTTTCTTCCCACCTCAGGAATTTCTTGGTACTTGTAAAATTGGTTTTTTAAAGAGGATTACCAAGTTACATTTCATTCAACAGATTATGCTGGCTTTATTTACAAA
>m6AIP_abcam_peak_3332|ENSMUST00000165418.8|Zfp148|ENSMUSG00000022811.17|protein_coding_Intron_1
AAGTTATGTAAGAAAGTAAGTATGCTTTTTGAGAAAATGTTTATGGAAACTTAATATTTCAGAACCATTTCACTAGGCAATAACAGTTAACAAATTGCAGTTATAATAATGTCTTGATTGTGGAGGAGGTATAACAAATCAA
>m6AIP_abcam_peak_3333|ENSMUST00000165418.8|Zfp148|ENSMUSG00000022811.17|protein_coding_Intron_1
tctctctagctccCAAGCCCATAAATAAGCATTCCATATTAAGTGCACCAGTTTCCTTTTTGACTGTTCATAGTTGCTTGGCtttttagtcagtctttttatatagttaaagctcaacaggact
>m6AIP_abcam_peak_3334a|ENSMUST00000165418.8|Zfp148|ENSMUSG00000022811.17|protein_coding_Intron_1
TGGCTAATCTACAACAAAGCAGAATTGAAGTCATTGGAGGAACTACTCCAGAGATTGGTGGATGGTGCAGAGGGATGAAGTGCATAGTGGAAACTCCCAGCAATCCTTTAGTGATGGAGTAGTAATAGGAGAAGCAGAGAGACTTTTTATCGGACTGAAGGAGTAGGAGAATGAGGCTTTAGACATTAGAAAAGCAGTTTATGCAGGAAAG
>m6AIP_abcam_peak_3334b|ENSMUST00000165418.8|Zfp148|ENSMUSG00000022811.17|protein_coding_Intron_1
gagatggctcagcagttaaaagcacagactgctcttccagaggtcctgagttcaattcctagcatccatctgtaatgggatttgatgccctcttctagtgtgtctgaagacagctacagtgtactcacataaataaatctttaaaaaaaTATTTTCAGATGAGAATTTTTAGTGTTTTGTGGTAGTAGTGTTCAGACCTTTTGTGGA
>m6AIP_abcam_peak_3335|ENSMUST00000165418.8|Zfp148|ENSMUSG00000022811.17|protein_coding_Intron_1
aaccaaaccaaaccaaaccaaacACACTTACACGCACGCACAGAGAGTAAAAGGGCAAAATACAAGTTATTAGCTAAGCCTGCTGAAAATCATTTTGTATTTCTTTATTTTTAAAGTTTAATTATtgtgtaaatgtacatgatgtgtgtgtggggtctgaggacagctttgtggagtcagtcctctcctgcctggtt
>m6AIP_abcam_peak_3336|ENSMUST00000165418.8|Zfp148|ENSMUSG00000022811.17|protein_coding_Intron_1
acaaaaaaaacCGTAAAATCACACTTCATATAAAATAATGGGTTACTGCATGGCATTTTCATATGTGTATATAATCACTTTGATCACATTGATCTCTCTGCTGCCTTATCTTATACTCTCCCCCACATTTG
>m6AIP_abcam_peak_3344|ENSMUST00000061156.9|Hacd2|ENSMUSG00000035376.10|protein_coding_Intron_2
gcaaagatagtactggaggaactgagagttctgtcttgatccaaaggctgttgggggttggtctggtgctgctgtgtattcaaatgctaaattctgtaccccaagatct
>m6AIP_abcam_peak_3345a|ENSMUST00000061156.9|Hacd2|ENSMUSG00000035376.10|protein_coding_Intron_2
atgtgaagactaaattatatacatgaatgcaaaacacttatacacagaaagtaaaaataaaTAAATCTT
>m6AIP_abcam_peak_3345b|ENSMUST00000061156.9|Hacd2|ENSMUSG00000035376.10|protein_coding_Intron_2
TTTAACATAGACTAATAACATTTCATGTTATTTGTGTGATGATGAGAAATTTCAGTTGTGAAATAGAAGTTTTATTTGGAGATAGCTTTGGTTTTTAAATTACTATTGTTATTAGTATTATTTTTGTGGTTTTATATATATATGTGAATATAA
>m6AIP_abcam_peak_3346a|ENSMUST00000061156.9|Hacd2|ENSMUSG00000035376.10|protein_coding_Intron_2
AAAGCTATTAAAGTGTGCTAGTGGTTGGGCCATGGCCACCCACATCATCTTGTACCTTAAAATCAGTTGACTTACcatgcctgtagttagcaactagggaggaagctgagacagga
>m6AIP_abcam_peak_3346b|ENSMUST00000061156.9|Hacd2|ENSMUSG00000035376.10|protein_coding_Intron_2
gatgagctgttgcctgtaccagcatctgtgggcaccagacatgtatgtgaagactaaattatatacatgaatgcaaaacacttatacacagaaagtaaaaataaaTAAATCT
>m6AIP_abcam_peak_3347|ENSMUST00000043521.4|Sec22a|ENSMUSG00000034473.14|protein_coding_Intron_2
ctgggctacaaagagttcaaggttctgtttaaaaaaCgatgtgatggtgcatgccttttcatctcagcatagggtgggtggggtcagtgggaagaagcag
>m6AIP_abcam_peak_3348|ENSMUST00000231579.1|Hspbap1|ENSMUSG00000022849.5|protein_coding_Intron_1
CCTGGCCTACCCAGAGAGACGATCATGCACTGTCCACTCGGGTGATGGACACCCCTTCTGTCGCCTTTGCTTTTGGCTTTGTTAGTGATCAGCCTTGACTGATAGCTGTTACTTGCCGACGTTACTATCTTCTGATATTGTAGGTGTGTTAAATGCTGTTAATTCTGTATTC
>m6AIP_abcam_peak_3351|ENSMUST00000004057.8|Fam162a|ENSMUSG00000003955.8|protein_coding_Intron_4
ACAGAGAAACTGTTAGTCCATATTTAAAAGCTACCTCTGAAGAAGCACTTGTCAACTGATCTTCTCCTGAGCAACTCCAGAGTAAAAAGGAAGGGAACTGGGGACTCTGCGGTGA
>m6AIP_abcam_peak_3352|ENSMUST00000004057.8|Fam162a|ENSMUSG00000003955.8|protein_coding_Intron_1
catatacatagtagatactcagttactatctgctgggtgaatgaatAAAGATCTCTCTATGCATTTATGTGGCTGGTGGCCACTGAACACTATAGGCTAGTAATTTTGCTTTTATTATCACTGCTGAAACTGAACAAGTGTCAGTTTCTCTTCGGAAAGGGGTCACCAAG
>m6AIP_abcam_peak_3353a|ENSMUST00000164916.8|Ccdc58|ENSMUSG00000075229.11|protein_coding_Intron_1
tctacaaagtgagttccaggacagccaggactatacagagaaaccctgtcttgaaaaaccaaaaAAAAAAAAAAAAACATGTTACTATATTGCAGGTGGTTAGCT
>m6AIP_abcam_peak_3353b|ENSMUST00000164916.8|Ccdc58|ENSMUSG00000075229.11|protein_coding_Intron_1
TATTGTGTGGAtgtgtgcatggtgggagagtagaggacacacatgtggacttatgtctggccagaggacaatttgaggagctcatcctgtccttccagctttatgtggattccaggatggaatcagttcTAAGTTCTCTGTAACATGGAGCT
>m6AIP_abcam_peak_3354|ENSMUST00000164916.8|Ccdc58|ENSMUSG00000075229.11|protein_coding_Intron_3
CCCCATGTGGAACACCATTGATTTGGGTTCTTGAATTATCTAGCAGGAATTGGCTGGGGAAAGCTCCACTAGGAGTCCCAGGCAGGCCAGTGTCCCCTGGGTGA
>m6AIP_abcam_peak_3355|ENSMUST00000023617.12|Ildr1|ENSMUSG00000022900.14|protein_coding_Intron_5
TCACGCAGCTTGAGTAGCCTGGATGGTTGAAGTCCCATCTGGTCCTCAAAACCTTGGTTTAAGCAAGTCTGACCTTGGCGGCTTCATTTCTCAGAATTGTCTTGAATCTTT
>m6AIP_abcam_peak_3357|ENSMUST00000023616.9|Slc15a2|ENSMUSG00000022899.9|protein_coding_Intron_7
cctctatctccactctcattaatatgggtggcctatttgctcttattaaaagaaaaaggggGAACtgtgggaagccgcccccacattcgccgtcacaagatggcgctg
>m6AIP_abcam_peak_3358|ENSMUST00000023535.3|Iqcb1|ENSMUSG00000022837.14|protein_coding_Intron_7
TTAAGTTCTCTTATGATTGACTTTTAGTAAAAGGTAATATAAAATACTATAAAAGATTAGAAATTTGTTATCAAATTATAATCTAAAAGCTATAGAAAATTTCAGGCTTAGAAAGAGAATTTTTGTGACACCTAAAGAAAAATATTGGGATCACAGTAAAAAATGTTTACTTACAT
>m6AIP_abcam_peak_3370|ENSMUST00000054034.6|Polq|ENSMUSG00000034206.15|protein_coding_Intron_9
caaccctgagattccatcttacatcaatcagaatggctaagatcaaaacctcaggtgacaacacatgttggcgaggatgtggagaaaaaggaacacAttcgtggtggccttatttgtgatagctagaaggtggaaacaacccaaatgtcccatgacagaagaatggatacagaaaatgtggttcatttacacaatggaatactactaagttattaagaacgaggatatcctgagt
>m6AIP_abcam_peak_3371|ENSMUST00000054034.6|Polq|ENSMUSG00000034206.15|protein_coding_Intron_9
AGGCCAGCACTGAGATGTTTATATAAACCCACCCCACTGAAATAACACTTCTCTTTCCTTAGCTTCCCTGAGGATGCTCCTCCTTACAAACTGCTGCCAAACAACAAAATACATCAACAAAACAGCATTTGTTTTGTCTTATTATTCCTCCACACCTTATTGGCCTTTATTAAAAATAACTATAAG
>m6AIP_abcam_peak_3374|ENSMUST00000023525.8|Gtf2e1|ENSMUSG00000022828.10|protein_coding_Intron_3
GAGACAAGTAGGGAGGAGGAAAAGAAATGACTAAGACCAGGTAGAACTGGTGCCAGGGAGGAAACTGTGGGCACGAGCGGTATAGAATAGCCTTAGGTACAGGTAGGATAATGAAAAGAATGCAGAGGCAGTAACTGGAATACACATTCACCAAGTAGCTGGAAAGAGCTTGTTGCTTGGTTTCAAAAGTATAACCAAAAGCAAGGCAGGGGGATGAGATAAGCCCAAGACTACCTCTAGAGGATGGTCA
>m6AIP_abcam_peak_3375|ENSMUST00000023525.8|Gtf2e1|ENSMUSG00000022828.10|protein_coding_Intron_3
aaatcctgctccaacagtgacaagtccaccctcctgtagtaaggccacacctctgatagtgccactccctgtgggccaagcattcaaacccaggagtctgtggggcatacctcttc
>m6AIP_abcam_peak_3376|ENSMUST00000023525.8|Gtf2e1|ENSMUSG00000022828.10|protein_coding_Intron_3
AATCAAGTGCTTGCAATTGTAGCATGAGACATCAAAAAAGCAAGCATAAAGATGGTATGGATATATTTGGACATATCCAGAGCAGGAGCAAGGAGACAAGTAGGGAGGAGGAAAAGAAATGACTAAGACCAGGTAGAACTGGTGCCAGGGAGGAAACTGTGGGCACGAGCG
>m6AIP_abcam_peak_3377|ENSMUST00000078717.6|Lrrc58|ENSMUSG00000034158.9|protein_coding_Intron_1
ACTGGCTTACATAATTTATTCAGATTGCCTCTGAAGAATGTACTTGCTATGGTAAGAACAAAGAAAAAATATAGAAACCTGGATATGAGTTTCTGCCCTTTTAGGAGGGTGAGCAAGACTTTTGGTTTCCGTGTTGCCGGTTTGTGAATGCATCTAACAT
>m6AIP_abcam_peak_3379|ENSMUST00000114750.1|Gsk3b|ENSMUSG00000022812.14|protein_coding_Intron_1
TCCATTTTGGAGGGTAAATCAGTTACTTTCCTCATTGTTGTGATTAAATCTCTTGCCATCTACCTGCCCACGGTAGCCCCCCCCCCCCcaaagtttctctctgtaatagccttggctgtcttggaactca
>m6AIP_abcam_peak_3384|ENSMUST00000002924.14|Tmem39a|ENSMUSG00000002845.14|protein_coding_Intron_2
TTTGGTCAAGATTTTTGCCTGAATATTGTTTCTTCCCCTAAAAGAGTTTTTTCATGTCTTGATTTGGTTTCCAGAGTCAGTACCACTCCTGTCTTTCAGGCTCTCTTGATATATttgagagtttgtgtggaggttctagcagaggagtacagttact
>m6AIP_abcam_peak_3385|ENSMUST00000114694.8|Zbtb20|ENSMUSG00000022708.16|protein_coding_Intron_1
AGAGCATACAGACCTGAAGTACATTCAGTCAGGCCCTTTCAGAGATTGtttttttttttttttttttttAATCAAAGGTCCATGGAAAGTTTGAAGGAGG
>m6AIP_SySy_peak_2772|ENSMUST00000114694.8|Zbtb20|ENSMUSG00000022708.16|protein_coding_Intron_5
tctcataatgttttgttgtggcttttttttttttctttttattcatctgttttcaacctacaggctttgcatgtatattatagctctggttttgtatttttatggagtttctaagtgtg
>m6AIP_abcam_peak_3387|ENSMUST00000178400.8|Ccdc191|ENSMUSG00000022701.18|protein_coding_Intron_1
GGAAGATTGACAGTTGCGTTGTGGATTTAGCTGAAGTAAGTAACCATAAGTTTTAAGGTACAAAAAAAAAAAGTAGATTAAACTGATCCTACATTGGGGATTGTCACTATAGA
>m6AIP_abcam_peak_3396|ENSMUST00000162512.7|Gtpbp8|ENSMUSG00000022668.10|protein_coding_Intron_1
caatcctctggcagcaagcgcacctaaccattgagccacgtctccaaccccGAAAGTACAACATGTAATAAATAAGCCACTGTTCAGCCCTGAGAATACTAAGTACTC
>m6AIP_SySy_peak_2782a|ENSMUST00000096045.8|Dppa4|ENSMUSG00000058550.15|protein_coding_Intron_6
agggcaagcctgatctCAGTC
>m6AIP_abcam_peak_3399a|ENSMUST00000023330.7|Morc1|ENSMUSG00000022652.7|protein_coding_Intron_2
TTTTTATTATTCTCTGGGAAGTTTTAAAATATAAATACTGTATTTATGTTCACTTGAACCTTTTCTTTATAACTACCACGAAATTCCATATGCAGTCTTTTAAATGTACTAAGTTTTA
>m6AIP_abcam_peak_3399b|ENSMUST00000023330.7|Morc1|ENSMUSG00000022652.7|protein_coding_Intron_2
gttgctgggacaaagcactgatcaaatgcaacttgaggggaaacagggttttatttggctttcacttccaagtcacagtctgtcactgcagggagcataggcaggaatttggaggt
>m6AIP_SySy_peak_2783|ENSMUST00000023330.7|Morc1|ENSMUSG00000022652.7|protein_coding_Intron_9
gtggtctttttgtcttatagacagtgtcttttgccttgcagaaactttggagtttcattaggtcccatttgtcaattctcgatcttacagcacaagccattgctgttctgttcaggaatttttcccctgtgcccatatcttcaaggcttttccccactttctcctctat
>m6AIP_abcam_peak_3400|ENSMUST00000023330.7|Morc1|ENSMUSG00000022652.7|protein_coding_Intron_14
cgaaaaaaGCCgagagagagagagagagagagagagagagagagagagagagagagaCTctgaagaaatcaccatccagagactgccccacctggagatccatccctaatcaaccaccaaacccagacactattgcagatgccaacaagagcttgctgacaggagcctgatatagctgtctcctgagaggctctgcc
>m6AIP_abcam_peak_3401|ENSMUST00000023330.7|Morc1|ENSMUSG00000022652.7|protein_coding_Intron_14
attgaaggtaatgttagtttgtagaagaagcaccgtgtttgaaagtgatgtctgagtgacaaagtgaccgatcagagaaagagtaggatatgcccaactctcatgggaaggaaagggaagctatttcaggagctgtgcagagagagaagaaagcagtttttccaggtcagttgtacagaggctagttgc
>m6AIP_abcam_peak_3402|ENSMUST00000023330.7|Morc1|ENSMUSG00000022652.7|protein_coding_Intron_14
gggagagatataaacaagggagatataaacaagggaaatatagagaaagaagaaacaggactgaataaacgtgtgcagaaggatcctgtagcagcgtcgttcttcc
>m6AIP_abcam_peak_3403|ENSMUST00000023330.7|Morc1|ENSMUSG00000022652.7|protein_coding_Intron_14
agaaccctgggatgtatgcttgttatagtgtgtgtgtgttttgtgtttggcacatgtgttaggtgcagagtgtgcggcctgcactttcgccatggtagcgtaggcttt
>m6AIP_abcam_peak_3404|ENSMUST00000023330.7|Morc1|ENSMUSG00000022652.7|protein_coding_Intron_15
ATTTGCCAATACCTCTGTGGTAgtttgagtatgcttagccaatagcaagtggcactattaggaggtgtggtcttgttacagtggtatggccttgttggag
>m6AIP_abcam_peak_3405|ENSMUST00000023330.7|Morc1|ENSMUSG00000022652.7|protein_coding_Intron_20
AAACTTATGTGTAAAGTTCTGATTTGCCCTACATAATCCCAGTTGGGAAAGAAGTAGAAGCTATTTTATTGTATGCAACTATGCTGACTTTTGTCAGTAGTACCAAAGTCTGGATAAACATTACTATATGTTCCCTGTTACTGCTCATAGTGTTACATCCCTGTCAAGGACCTGTCTAAATTTAAGTAAAAACTTCT
>m6AIP_abcam_peak_3406|ENSMUST00000023330.7|Morc1|ENSMUSG00000022652.7|protein_coding_Intron_26
cccccccagctactttgctaaagctaccagggttgtgggagagagggaagaggaaagaagttcccaacactgaccagagtacgcagtggaacttgaaggagcagaacagagactctatggttttagagctttattatagaaatgcaggggaaagagagaaggtagaaaggaggaagagagagagagagaaaagaagaaagagaaaggaaagaggagagagaagtgacataagagagaggt
>m6AIP_abcam_peak_3407|ENSMUST00000227879.1|Cblb|ENSMUSG00000022637.11|protein_coding_Intron_3
ATTGGTATATGATCTTTTCATATTTCTAAGTTTTAATTGAAAGATTAAAGTTTTTTTCTCAATATGCTGATTTTCTTGTTTCTGTTAAATTTTTTTTTTTTTCATTATGATATG
>m6AIP_abcam_peak_3408|ENSMUST00000227879.1|Cblb|ENSMUSG00000022637.11|protein_coding_Intron_3
GAGGTTGCCTTTGATTTAATTTATTTTACTTTCTTATGTTTTGTTTGTGTTTGTGACTATGAAGTGAGATATTTTCTAGACTTTTTTTTTAAATGAATTTGTTCCAGTTTT
>m6AIP_SySy_peak_2785|ENSMUST00000099705.4|Nxpe3|ENSMUSG00000075033.4|protein_coding_Intron_2
tataaatgaatacaaaccctatatgtttttctgggtctaggttacctcactcagcatgattttttttctagtcccatcccatttgcctacaaatttcatgatgtcatttttaatggctgattaatattccattatgaaattcatattctttaCAGCTGATGCATCATGGGCTGGAGTGCCTGCTAAGTCA
>m6AIP_abcam_peak_3419|ENSMUST00000089362.8|Senp7|ENSMUSG00000052917.15|protein_coding_Intron_6
ATTATACTTTAATCATGAAATAATTTTAAACTAAGGCCTATTTTAGATACTCATTGTTCTTTCCTTTTAATTGTTTTAATTTTTTTTGATAATTTCATATGTGAGTACTGTATTTACAACAATTCTGTGCCCATCcccatctctttttccccatttcctctcatattcatgacctcttcctctttaattat
>m6AIP_abcam_peak_3420|ENSMUST00000166897.2|Tomm70a|ENSMUSG00000022752.9|protein_coding_Intron_2
GTTTAACACACATCTGTAATTTAGCAGGGTGGCCAGGCTACAGATGTTATATAAAGCTAGACAGTCACCTAAGAAGAAGAGAGGTGAGTGCTTGAACATTGCAGCATGAAGCAATTAAATAGATGGAAGAATTCAGTCAAATCAAATGAGAGTGGGCAGCCATTAATGTA
>m6AIP_SySy_peak_2794|ENSMUST00000114371.4|Cmss1|ENSMUSG00000022748.8|protein_coding_Intron_1
ACAGAGGCTTATGGTTTACTGTGACTACTGAAATCATACAGTTTGCCATGGAAACTGGGTAGATAAAAATACCCAGAGTGTAAAATGAGAAACATTTCAATTCTTAGACAGGACTTGGGGTTTTGGTTTGGTTTCATTCTTCATTTTAACTGTAATAAATTAGGGAAATGGGA
>m6AIP_abcam_peak_3425|ENSMUST00000114371.4|Cmss1|ENSMUSG00000022748.8|protein_coding_Intron_1
AGAATGAACATGTTTGTGAAAGCATGTACCTTGTCTCTGGCCACCAAGGAGAAGGGAATCCTGggagggaaggaggaaggaagaaaggaagaagcagtctgggaagaaaggaaggaaagaagggagggagagagggaaa
>m6AIP_abcam_peak_3426a|ENSMUST00000114371.4|Cmss1|ENSMUSG00000022748.8|protein_coding_Intron_1
agctagtcagtagaggtgaatcatccaggtcactacccagttgatttctacatgattatgactcaaatgggtgttttcagcaattgggtctccttgatttcaatttct
>m6AIP_abcam_peak_3426b|ENSMUST00000114371.4|Cmss1|ENSMUSG00000022748.8|protein_coding_Intron_1
GCTCTTGGAAATGTTTGAATCATTTTAGCTTGTTCATAATATTTATATGTATTTCTCTTACTTAAAAATT
>m6AIP_abcam_peak_3427|ENSMUST00000114371.4|Cmss1|ENSMUSG00000022748.8|protein_coding_Intron_1
AACTAACCTGTGCATTAACTAACCTGTGCATGAACTAACCCATGGGCATTGTGTACACTGCAGACGGCATGGAATCGTGTATGCGACGGGTTTCTAGGAGGTGGCAGGAACCGGACATGGGATTTTCTTA
>m6AIP_abcam_peak_3428|ENSMUST00000114371.4|Cmss1|ENSMUSG00000022748.8|protein_coding_Intron_1
TCTTCCCACAGAACCCAGCGCTCAGTGCTGTTGTGCAAGTGCCGGTAGCAATAGTAGGGAGTGGGTATACAGTTCCAGGTGACAAAGGGGCCTCCTAGGACCTGTGCAGGAAGGATAGGATGACACCTCTGAGGTTGTAGACAAA
>m6AIP_abcam_peak_3429|ENSMUST00000114371.4|Cmss1|ENSMUSG00000022748.8|protein_coding_Intron_1
TAAATCATTCATCTGAACAATTAAAGGCTGGGCACCTGGTGAATGGTGGCCCAGGTGCAGTAGGTTAACCCCCTCCTTCCAGCTGCTTACAGAGAAAGGCAGGGGACCTCACACCAAGTCAGCTGTGAAGGAAACATTA
>m6AIP_abcam_peak_3430|ENSMUST00000046663.7|Dcbld2|ENSMUSG00000035107.13|protein_coding_Intron_12
tggggcctggtgctgccctggtgctcctattttgttctcagctcctctgccatatccagcgtgggatgccagagactgagaacctggtacggggctgccc
>m6AIP_SySy_peak_2798|ENSMUST00000023629.8|Pros1|ENSMUSG00000022912.8|protein_coding_Intron_1
GTTTTTAATTCTTGGGATGCCCAATAAAAATGGCTCAGGGAGAGGGACAGAAAACAAATCTAAAAGAGAAGCAGGCTTGGAAGAAGAAATGGGCAGCCATCTTGGACACAGACAAGGTGTCAAGGTGGGAAAGCTGTAGAAGATGAGCTGTTCTAGAATTTGGATGCTCTCCCTCCTGTCTGTCACCTC
>m6AIP_SySy_peak_2799|ENSMUST00000023629.8|Pros1|ENSMUSG00000022912.8|protein_coding_Intron_1
ttttaaaaaaactttatttatttattttatggatgagtacactgtagctgaacagacggttgtgagccaccatgtggttgttgggatttgaactcgggacc
>m6AIP_SySy_peak_2800a|ENSMUST00000023629.8|Pros1|ENSMUSG00000022912.8|protein_coding_Intron_1
TGATATTCTGTTGCCATTCCATTCATAGTTGTGTCTGATTTTTATTTGTGTTAGTAAAGCTGCTGTTTTTATTTTTATTTGAAAAAGTTatgtattttaattatgttttatcttctaccaactcctcccagaaccacatacttccacacccaccgaactttatgttctCTGGG
>m6AIP_SySy_peak_2800b|ENSMUST00000023629.8|Pros1|ENSMUSG00000022912.8|protein_coding_Intron_1
cagtgctcttacctgctgagccatctctccagccAGAATCAAATATTTCTATCAATATATGTTATACATTCTGACATATTCTAGTTTAAAAGAAGATGCACAGCTGGATAGAGTggcgcatgtctgacatttaattttagggccagtgtgagttacacagagttctaggagcctggactgtatataaaatctatatttaaaaacaaGCA
>m6AIP_SySy_peak_2801|ENSMUST00000023629.8|Pros1|ENSMUSG00000022912.8|protein_coding_Intron_1
GGGCTATTTCAGCCATTGAACCACGAAAAGAACAATGTCAAAGCGCCTCATGGCTGTTCTGTTTGTACAGTGAAAGGCATTTGCCTCCTGCATGAGACACCGAATCACAAACACAGACATCAACACTGCCAAGATTCTCCTCTTACACACATTCC
>m6AIP_abcam_peak_3436|ENSMUST00000207826.1|Zfp654|ENSMUSG00000047141.5|protein_coding_Intron_4
GTACCAATGAACTAAAAGAATATCTAATTCTAATTTTTAATCTCCTTTTTAAACTAAGAAGAAATCAACTAGAATTTCATGAGCACTGTTTTGAAATTTTATTTTCATTTATCAGCCATCATAAATGACTATTCAAATATAAAAGTTTTCCTGTGGAGCATGTTATTTA
>m6AIP_abcam_peak_3437|ENSMUST00000207826.1|Zfp654|ENSMUSG00000047141.5|protein_coding_Intron_3
ttgccccaacccttccataagagtccttgagctctgtccagtgtttggatgtctgcatgtgtttcagagaacaggtgtgctaggctcttgtctgcatgcataaaagagtatcactaatagtgtcagggattggttcttacccatgggatggatgggtttcaacttggtcca
>m6AIP_SySy_peak_2808a|ENSMUST00000232205.1|Robo1|ENSMUSG00000022883.11|protein_coding_Intron_1
TGTATTATGGTAGATAAAAACCTAAAGAGCAAATCAGCCCTGGGGCTTTGGTAGGGAAAAACCATTAGA
>m6AIP_SySy_peak_2808b|ENSMUST00000232205.1|Robo1|ENSMUSG00000022883.11|protein_coding_Intron_1
TGTCTGTAAATAAACGGGGTGAGTCACTTGTTTACTGAGTCATTCTCCCcttttgtgtcgggcagtctgttgtattgggcctatcactagccaactgggtaaacttgactgtgccacttaacttttctaacccttgttttcttatc
>m6AIP_SySy_peak_2809|ENSMUST00000232205.1|Robo1|ENSMUSG00000022883.11|protein_coding_Intron_1
GGTTTCACACAGGATATAGAGCTCAAAATAACATTTCTAAGGAGAGAGTTAAAATATTGGCAGCTGATAGTATTTGCTATAAATTAGGACTTGTGATATTAGGaatataattttatattaaatgtaatttaCAAAGCTTAACAGTGTTCAGCATTGACTTTTTCTGTTATGAGAAAATAAATTAATAAATATGTCCAATTTCTATCTTGTCCCAGCAGGACAATAGGTCTCTTAGGCTCTTCTGCCTAGA
>m6AIP_abcam_peak_3447|ENSMUST00000231910.1|Jam2|ENSMUSG00000053062.16|protein_coding_Intron_1
caggctggcctcaaactcagaaatctgcctgcctctgcctcccaagtgctaggattaaagatgtgggccaccactgcccggctTAAAAATATTCTTTAAA
>m6AIP_abcam_peak_3448a|ENSMUST00000231910.1|Jam2|ENSMUSG00000053062.16|protein_coding_Intron_8
TCAGGCAGGAATCTTTAGAATCCAGGAAGGAGCAGTTTATCGCCTTACACCTTATGTCCATTCATAATATGTATAGTT
>m6AIP_abcam_peak_3448b|ENSMUST00000231910.1|Jam2|ENSMUSG00000053062.16|protein_coding_Intron_8
aagcagctttaaacgttttaattctttaatgcttaccgtggtttctctgttaagaataaacttgaagggggaaaaggtgaaagcagttaggtcaattaCA
>m6AIP_abcam_peak_3448c|ENSMUST00000231910.1|Jam2|ENSMUSG00000053062.16|protein_coding_Intron_8
ACCCACAAAATCTGTATTGGAAATCAGTATCAAAATTAGCATCATTGTGGAGCTTCCATTGCACCAACTAAGCAGAAAATGACTAAACCTGTACAGTGTGCTACTCCAGAGTGT
>m6AIP_abcam_peak_3461|ENSMUST00000039280.8|Scaf4|ENSMUSG00000022983.16|protein_coding_Intron_19
CCTTTGCTGGAAGTCGAGGAGGTTTTAAAGCAGGACTCAAAGGATGGCTTGTTAGCTGAGTTGCTGGTGTGTGGACTGGCACACTTTAGACCCTATGTAGCTGCAGCAGGCATTGAGC
>m6AIP_SySy_peak_2828a|ENSMUST00000039280.8|Scaf4|ENSMUSG00000022983.16|protein_coding_Intron_19
TCTGTACACCACTTACCAGAAAGGTGGGTTATTCATCTGCTTAGGGTCCCACTCTGATTTCCTCTATTAGGCAAAGGCCAAGTTATTTATCATGACATTCAAGGTCCCTCCGTTGCCTTG
>m6AIP_SySy_peak_2828b|ENSMUST00000039280.8|Scaf4|ENSMUSG00000022983.16|protein_coding_Intron_19
CTGGGGACTGGCGATTTTCACCGTCTCTTCTCTGTGGTGTGGGGTTGGTGTTGCATTTCCATCCACAGTCAGGTTGGTGGTTCAGGACCTCCCCATTGCCCTGCAGGAATAGTTTTGCTTTCTCTGACTTGTCTGAATGGTTAGAGTATTTTGAGATTGTTCCAGTGAACCTACAGTGAACACTGGAAGATGTCGTGT
>m6AIP_abcam_peak_3462|ENSMUST00000039280.8|Scaf4|ENSMUSG00000022983.16|protein_coding_Intron_14
TTGTATAAAAATGTGGATATTCCACAACCTAAGGTTTACCACTCCATCTTAGAATTAACTGTGAAAACAAAATCAGCAAAGGTAAAGAAAATTAGAAGTGCACCCTCTTAAAATTAGACAGCCACCCTCTGAGGAGTCGGGATTC
>m6AIP_abcam_peak_3463|ENSMUST00000039280.8|Scaf4|ENSMUSG00000022983.16|protein_coding_Intron_1
GACCACTGATGCTTTAAAACGCAGTTACAGAGTGGAAACTATTGTGAATTAAGTTGGGGTATGTTTCCCGTTTCAAATACCACTGAAGGAATCTGATGTCATAGTTTGACACGTGTTGATGTGGTGTCAGAACTTGCTCCATCTCACAATGAGATTTCTGTGGCTCAGTTCGCAATAGTATTAGGTTGTTACTTCTCTTTCTATTCGTAGC
>m6AIP_abcam_peak_3464|ENSMUST00000065856.7|Hunk|ENSMUSG00000053414.8|protein_coding_Intron_1
TGAAGAAAAATCTCAAAGTGCTGCTCAGCCCCCCTCACTCCGCATGGTTCCGTCCATGGATGAATGAACATGGTGACAGTTTAATCAGGGCTGTGACGGTGACATGCAA
>m6AIP_abcam_peak_3465|ENSMUST00000065856.7|Hunk|ENSMUSG00000053414.8|protein_coding_Intron_8
ACCGCGGAGCCAACATTACTCAATCTCCAAACCACAGGCCTTCTGTACCACATATCACTAGGAACATTTCCACGTCTGTGTGTCCACTGTGTCTCACAGACCACTGGCACGCAGTCTTGGAAAGGCAAGACTCCCTGGTTTGT
>m6AIP_SySy_peak_2839|ENSMUST00000118522.7|Paxbp1|ENSMUSG00000022974.12|protein_coding_Intron_6
AAGATGACTTCCTGCTTTGCTCTGCTACCTTCCTGGATTACTTCTGTGGAAGCCTCAAAGTTATTAAAATGCCGCTCCATGAGCTTGTGGAAGACAGTGCTGAGTTTCACCTCTCGGACTCTGAAAGTGTAGTCAAGAGATGGGGGG
>m6AIP_SySy_peak_2841|ENSMUST00000160764.1|Gm21970|ENSMUSG00000093701.7|protein_coding_Intron_2
GGGCATCAGGATTGTTTACAGGGGTCATGAGCGTGATCTGCCCACCCCCTTTCCACTAATGCACTAAGGTGGTTTGTGTTACATTTCCCAGGGAACAGGTTCAGTGTGGTTTTCAGAGGCAGCCC
>m6AIP_SySy_peak_2842a|ENSMUST00000160764.1|Gm21970|ENSMUSG00000093701.7|protein_coding_Intron_2
ATGCCATATTTGCAGTGTCTCACTTGTTCCCATAATGACAGCATTACTCCACACATGAGGGCAGCGCCTCCTGGCAAAAACATCCCACCTCCCAGAACC
>m6AIP_SySy_peak_2842b|ENSMUST00000160764.1|Gm21970|ENSMUSG00000093701.7|protein_coding_Intron_2
TTCTTCTTCCTCCTTAAAACAAAGAAAATAAAACAAAACAAAACTTAGCTACACGCATTTCTTTGTGATTGGGGAGGGAGCATCTTTGAGGGCATCCTGTGGCGTCGGAGGGCAACTTTAAGGA
>m6AIP_SySy_peak_2849a|ENSMUST00000117633.7|Son|ENSMUSG00000022961.18|protein_coding_Intron_4
TACGGTTTTATAAGCTATCATAAATGTTGATTACTTGAAATTGATCTTACAATATTTTTTTTTAAAATTACATG
>m6AIP_SySy_peak_2849b|ENSMUST00000117633.7|Son|ENSMUSG00000022961.18|protein_coding_Intron_4
TACACTCTTGTGTTTTTGGCTAATTGAGCTTTTTAATTCTATTGTAATATTTTCAATTGATAATAGATGTGATAA
>m6AIP_abcam_peak_3477|ENSMUST00000073466.12|Cryzl1|ENSMUSG00000058240.14|protein_coding_Intron_8
gagaatcatgagttcaaggccagcctaaggtaccattgagatccttctttaaaaaGGAGaggaagaaaaaaaagaggaagaaaggaaggaaggaaggaaggaaggaaggaaggaaggaaggaaggaaggaaggaaA
>m6AIP_abcam_peak_3477|ENSMUST00000159295.7|Atp5o|ENSMUSG00000116933.1|protein_coding_Intron_2
GAGATGATCAGCTAGGCAGCCTCAGTCACAGATCCCACATCACGTCACAGACTTCTTTCCTCTCTAAGTTCCTAGGTTACTGGACAGTCATGGGCAACTTCACCAAGCCTGGGTTCATCCGGTTCTCATGCCTTTT
>m6AIP_abcam_peak_3478|ENSMUST00000073466.12|Cryzl1|ENSMUSG00000058240.14|protein_coding_Intron_4
CTTCTGTAGCCTCTTGTGGGAGGCATTCAGGGCCTTCATCTGTTGGCAGTGACACAGAGCCGTATTTCCCCACAGTGTCAACCCCTATGGGCATCAGATTTTCTAGAGAAACTAGACTTGACATG
>m6AIP_abcam_peak_3478|ENSMUST00000159295.7|Atp5o|ENSMUSG00000116933.1|protein_coding_Intron_2
GGTGGAGTACACTCCTCCCACCTAGGGTGGCCTGCAAGAGTGGGCAGGTGGGGTACACTCCTCCCACCTAGGGTGGCCTGCGAGAGTGGGCAGGTGGGGTACACTCCTCCCACCTAGGGTGGCCT
>m6AIP_SySy_peak_2850|ENSMUST00000064797.11|Itsn1|ENSMUSG00000022957.20|protein_coding_Intron_1
ACTGTATGAGCAGACAGACAGTGATGGTCCTGGCCATGGAGACGTCAGATTTAGAGACAGTGTAGCCTCACAGTTCTGTGCCTCTGCTAGATTAGAGGGAAAGAAGGGCTGTA
>m6AIP_abcam_peak_3479|ENSMUST00000064797.11|Itsn1|ENSMUSG00000022957.20|protein_coding_Intron_1
GCCTATGAGCAGTCTTCTATTGTTGTGATTCAGACTACAGGCTTTGCTTTTGAAGGAATAGATTAGTGGCTTCTTGCTGCAGCTTGAGGGTGTAGAGGTATTTGGTAGCATCTTG
>m6AIP_abcam_peak_3480|ENSMUST00000064797.11|Itsn1|ENSMUSG00000022957.20|protein_coding_Intron_1
aaggcatctcaatgccagccacgtacacccactcgagcaaatgtatttcacacacaggtgcacacacatacaACAGCAATTTCTTACAAGGCCTAGGTTTCTAGAAGTGGGATTACAGAGTCAAAGGCTGTGCTGAAGTTGTTTTGTTTTGTTTTAGTCCTTCACATTTTCAGACACATACATAGTATGTCTGATTA
>m6AIP_abcam_peak_3481a|ENSMUST00000064797.11|Itsn1|ENSMUSG00000022957.20|protein_coding_Intron_5
ggatcgagggctccgccgtcctcccttacagtttgcattgttgttgttgtccttgcttggctcatgtttaggcagtcctgtt
>m6AIP_abcam_peak_3481b|ENSMUST00000064797.11|Itsn1|ENSMUSG00000022957.20|protein_coding_Intron_5
[truncated: 797,304 more chars]
