# Supplementary material for: Acute depletion of METTL3 implicates N6-methyladenosine in alternative intron/exon inclusion in the nascent transcriptome
Source: Genome Res. 2021 Aug;31(8):1395–408. doi: 10.1101/gr.271635.120 (PMC8327914; doi:10.1101/gr.271635.120)
Supplement: Supplemental Material [file supp_gr.271635.120_Supplemental_Code.tar.gz.zip › Nascent_m6A_Scripts/intron_methylation/m6AIP_Cfg1_Cfg2.summits.Intersects_with_GENCODE_vM24_MaxORF_LongestNcRNA.intron.matchControl.bed.Phastcon.bed]

chr1	4779761	4779999	m6AIP_SySy_peak_1|ENSMUST00000156816.6|Mrpl15|ENSMUSG00000033845.13|protein_coding_Intron_3	0	-	0.0679958
chr1	4995595	4995724	m6AIP_abcam_peak_2|ENSMUST00000118000.7|Rgs20|ENSMUSG00000002459.17|protein_coding_Intron_2	0	-	0
chr1	5126128	5126228	m6AIP_abcam_peak_3|ENSMUST00000044369.12|Atp6v1h|ENSMUSG00000033793.12|protein_coding_Intron_9	0	+	0
chr1	6260678	6260798	m6AIP_SySy_peak_5a|ENSMUST00000027040.12|Rb1cc1|ENSMUSG00000025907.14|protein_coding_Intron_15	0	+	0.0158583
chr1	6256230	6256341	m6AIP_SySy_peak_5b|ENSMUST00000027040.12|Rb1cc1|ENSMUSG00000025907.14|protein_coding_Intron_15	0	+	0.141766
chr1	7109060	7109233	m6AIP_abcam_peak_8|ENSMUST00000061280.16|Pcmtd1|ENSMUSG00000051285.17|protein_coding_Intron_1	0	+	0.0368844
chr1	7164619	7164724	m6AIP_abcam_peak_10|ENSMUST00000061280.16|Pcmtd1|ENSMUSG00000051285.17|protein_coding_Intron_5	0	+	0.0173714
chr1	10114613	10114849	m6AIP_abcam_peak_19|ENSMUST00000071087.11|Cspp1|ENSMUSG00000056763.16|protein_coding_Intron_21	0	+	0.10839
chr1	15811434	15811557	m6AIP_abcam_peak_28|ENSMUST00000188371.6|Terf1|ENSMUSG00000025925.14|protein_coding_Intron_2	0	+	0.22261
chr1	15808817	15808928	m6AIP_abcam_peak_29|ENSMUST00000188371.6|Terf1|ENSMUSG00000025925.14|protein_coding_Intron_2	0	+	0.0864054
chr1	20813771	20813879	m6AIP_abcam_peak_33|ENSMUST00000053266.10|Mcm3|ENSMUSG00000041859.10|protein_coding_Intron_6	0	-	0.215926
chr1	24084372	24084498	m6AIP_abcam_peak_37|ENSMUST00000027337.14|Fam135a|ENSMUSG00000026153.15|protein_coding_Intron_3	0	-	0.0230794
chr1	30813779	30813920	m6AIP_abcam_peak_40|ENSMUST00000186733.6|Phf3|ENSMUSG00000048874.15|protein_coding_Intron_10	0	-	0.0218014
chr1	30825329	30825516	m6AIP_SySy_peak_31|ENSMUST00000186733.6|Phf3|ENSMUSG00000048874.15|protein_coding_Intron_4	0	-	0.0035615
chr1	30857862	30857992	m6AIP_abcam_peak_42|ENSMUST00000186733.6|Phf3|ENSMUSG00000048874.15|protein_coding_Intron_2	0	-	0
chr1	33609521	33609649	m6AIP_abcam_peak_43a|ENSMUST00000027312.10|Prim2|ENSMUSG00000026134.11|protein_coding_Intron_7	0	-	0.142344
chr1	33578789	33578910	m6AIP_abcam_peak_43b|ENSMUST00000027312.10|Prim2|ENSMUSG00000026134.11|protein_coding_Intron_7	0	-	0.0417025
chr1	33659626	33659826	m6AIP_abcam_peak_44|ENSMUST00000027312.10|Prim2|ENSMUSG00000026134.11|protein_coding_Intron_5	0	-	0.0238696
chr1	33798382	33798549	m6AIP_abcam_peak_48|ENSMUST00000019861.12|Zfp451|ENSMUSG00000042197.13|protein_coding_Intron_3	0	-	0.462365
chr1	33800709	33800820	m6AIP_SySy_peak_36a|ENSMUST00000019861.12|Zfp451|ENSMUSG00000042197.13|protein_coding_Intron_3	0	-	0.520135
chr1	33795071	33795221	m6AIP_SySy_peak_36b|ENSMUST00000019861.12|Zfp451|ENSMUSG00000042197.13|protein_coding_Intron_3	0	-	0.0423133
chr1	33793424	33793628	m6AIP_SySy_peak_36c|ENSMUST00000019861.12|Zfp451|ENSMUSG00000042197.13|protein_coding_Intron_3	0	-	0.0618824
chr1	33803980	33804230	m6AIP_SySy_peak_36d|ENSMUST00000019861.12|Zfp451|ENSMUSG00000042197.13|protein_coding_Intron_3	0	-	0.032196
chr1	33789561	33789811	m6AIP_SySy_peak_36e|ENSMUST00000019861.12|Zfp451|ENSMUSG00000042197.13|protein_coding_Intron_3	0	-	0.054844
chr1	33952823	33952966	m6AIP_abcam_peak_50|ENSMUST00000183034.4|Dst|ENSMUSG00000026131.20|protein_coding_Intron_2	0	+	0.161986
chr1	33947653	33947833	m6AIP_abcam_peak_51|ENSMUST00000183034.4|Dst|ENSMUSG00000026131.20|protein_coding_Intron_2	0	+	0.122883
chr1	33914403	33914573	m6AIP_abcam_peak_52|ENSMUST00000183034.4|Dst|ENSMUSG00000026131.20|protein_coding_Intron_2	0	+	0.0061
chr1	34095643	34095754	m6AIP_abcam_peak_53|ENSMUST00000183034.4|Dst|ENSMUSG00000026131.20|protein_coding_Intron_5	0	+	0
chr1	34108853	34108973	m6AIP_abcam_peak_54|ENSMUST00000183034.4|Dst|ENSMUSG00000026131.20|protein_coding_Intron_5	0	+	0.1332
chr1	34178773	34178885	m6AIP_SySy_peak_37a|ENSMUST00000183034.4|Dst|ENSMUSG00000026131.20|protein_coding_Intron_35	0	+	0.776562
chr1	34183247	34183379	m6AIP_SySy_peak_37b|ENSMUST00000183034.4|Dst|ENSMUSG00000026131.20|protein_coding_Intron_35	0	+	0.0163258
chr1	34178772	34178916	m6AIP_abcam_peak_57|ENSMUST00000183034.4|Dst|ENSMUSG00000026131.20|protein_coding_Intron_35	0	+	0.755264
chr1	34178348	34178459	m6AIP_abcam_peak_58|ENSMUST00000183034.4|Dst|ENSMUSG00000026131.20|protein_coding_Intron_35	0	+	0.585865
chr1	34179710	34179960	m6AIP_SySy_peak_38|ENSMUST00000183034.4|Dst|ENSMUSG00000026131.20|protein_coding_Intron_35	0	+	0.798364
chr1	34175117	34175267	m6AIP_SySy_peak_39|ENSMUST00000183034.4|Dst|ENSMUSG00000026131.20|protein_coding_Intron_35	0	+	0.0701439
chr1	34175552	34175802	m6AIP_SySy_peak_40|ENSMUST00000183034.4|Dst|ENSMUSG00000026131.20|protein_coding_Intron_35	0	+	0.196272
chr1	34233895	34234058	m6AIP_SySy_peak_47|ENSMUST00000183034.4|Dst|ENSMUSG00000026131.20|protein_coding_Intron_60	0	+	0.135166
chr1	34831881	34832042	m6AIP_abcam_peak_72|ENSMUST00000167518.7|Fam168b|ENSMUSG00000037503.12|protein_coding_Intron_2	0	-	0.0328509
chr1	36363570	36363730	m6AIP_abcam_peak_78|ENSMUST00000186470.1|Kansl3|ENSMUSG00000010453.12|protein_coding_Intron_2	0	-	0.0738125
chr1	36444759	36444875	m6AIP_abcam_peak_80|ENSMUST00000115011.7|Lman2l|ENSMUSG00000001143.13|protein_coding_Intron_1	0	-	0.158069
chr1	36589170	36589276	m6AIP_abcam_peak_82|ENSMUST00000170295.7|Fam178b|ENSMUSG00000046337.17|protein_coding_Intron_10	0	-	0.0273302
chr1	36807332	36807533	m6AIP_abcam_peak_83|ENSMUST00000194563.5|Tmem131|ENSMUSG00000026116.11|protein_coding_Intron_32	0	-	0.199299
chr1	36826325	36826446	m6AIP_abcam_peak_84|ENSMUST00000194563.5|Tmem131|ENSMUSG00000026116.11|protein_coding_Intron_16	0	-	0.0160496
chr1	36861839	36862025	m6AIP_abcam_peak_85|ENSMUST00000194563.5|Tmem131|ENSMUSG00000026116.11|protein_coding_Intron_5	0	-	0.0905376
chr1	36855321	36855421	m6AIP_SySy_peak_59|ENSMUST00000194563.5|Tmem131|ENSMUSG00000026116.11|protein_coding_Intron_5	0	-	0.00935
chr1	38062844	38062986	m6AIP_SySy_peak_62|ENSMUST00000027251.11|Rev1|ENSMUSG00000026082.11|protein_coding_Intron_13	0	-	0.0117823
chr1	39369355	39369459	m6AIP_abcam_peak_91|ENSMUST00000194746.5|Rpl31|ENSMUSG00000073702.11|protein_coding_Intron_2	0	+	0.0808846
chr1	39572341	39572517	m6AIP_abcam_peak_93|ENSMUST00000062525.10|Rnf149|ENSMUSG00000048234.13|protein_coding_Intron_1	0	-	0.0608352
chr1	39943347	39943505	m6AIP_abcam_peak_94|ENSMUST00000163854.8|Map4k4|ENSMUSG00000026074.15|protein_coding_Intron_2	0	+	0.0628101
chr1	39981370	39981545	m6AIP_abcam_peak_95|ENSMUST00000163854.8|Map4k4|ENSMUSG00000026074.15|protein_coding_Intron_6	0	+	0.036
chr1	42899149	42899285	m6AIP_SySy_peak_66b|ENSMUST00000057208.12|Mrps9|ENSMUSG00000060679.14|protein_coding_Intron_8	0	+	0.127588
chr1	42898732	42898938	m6AIP_SySy_peak_66c|ENSMUST00000057208.12|Mrps9|ENSMUSG00000060679.14|protein_coding_Intron_8	0	+	0.0213786
chr1	42898661	42898842	m6AIP_SySy_peak_66d|ENSMUST00000057208.12|Mrps9|ENSMUSG00000060679.14|protein_coding_Intron_8	0	+	0.0260442
chr1	43774576	43774676	m6AIP_abcam_peak_99|ENSMUST00000126008.7|Uxs1|ENSMUSG00000057363.12|protein_coding_Intron_8	0	-	0.01483
chr1	43793471	43793608	m6AIP_abcam_peak_100|ENSMUST00000126008.7|Uxs1|ENSMUSG00000057363.12|protein_coding_Intron_5	0	-	0.0272555
chr1	52171753	52171864	m6AIP_abcam_peak_103|ENSMUST00000114513.8|Gls|ENSMUSG00000026103.14|protein_coding_Intron_14	0	-	0.00715315
chr1	52183109	52183278	m6AIP_SySy_peak_76a|ENSMUST00000114513.8|Gls|ENSMUSG00000026103.14|protein_coding_Intron_14	0	-	0.00468047
chr1	52172778	52172887	m6AIP_SySy_peak_76b|ENSMUST00000114513.8|Gls|ENSMUSG00000026103.14|protein_coding_Intron_14	0	-	0.024945
chr1	52226453	52226560	m6AIP_abcam_peak_104a|ENSMUST00000114513.8|Gls|ENSMUSG00000026103.14|protein_coding_Intron_1	0	-	0.0401495
chr1	52220908	52221025	m6AIP_abcam_peak_104b|ENSMUST00000114513.8|Gls|ENSMUSG00000026103.14|protein_coding_Intron_1	0	-	0.0800085
chr1	52926608	52926794	m6AIP_abcam_peak_111|ENSMUST00000050567.10|1700019D03Rik|ENSMUSG00000043629.12|protein_coding_Intron_1	0	-	0.16236
chr1	53261580	53261703	m6AIP_abcam_peak_112|ENSMUST00000027267.13|Pms1|ENSMUSG00000026098.13|protein_coding_Intron_4	0	-	0.0291707
chr1	58011216	58011322	m6AIP_abcam_peak_115|ENSMUST00000027202.8|Sgo2a|ENSMUSG00000026039.9|protein_coding_Intron_5	0	+	0
chr1	58490305	58490421	m6AIP_abcam_peak_122|ENSMUST00000027198.11|Orc2|ENSMUSG00000026037.14|protein_coding_Intron_7	0	-	0
chr1	59648733	59648843	m6AIP_abcam_peak_130|ENSMUST00000091374.8|Sumo1|ENSMUSG00000026021.15|protein_coding_Intron_2	0	-	0
chr1	60215575	60215647	m6AIP_abcam_peak_134a|ENSMUST00000160834.7|Nbeal1|ENSMUSG00000073664.11|protein_coding_Intron_7	0	+	0.0144167
chr1	60209583	60209670	m6AIP_abcam_peak_134b|ENSMUST00000160834.7|Nbeal1|ENSMUSG00000073664.11|protein_coding_Intron_7	0	+	0
chr1	60326885	60327025	m6AIP_abcam_peak_136|ENSMUST00000160834.7|Nbeal1|ENSMUSG00000073664.11|protein_coding_Intron_52	0	+	0
chr1	60477729	60477907	m6AIP_SySy_peak_102a|ENSMUST00000188618.6|Abi2|ENSMUSG00000026782.15|protein_coding_Intron_11	0	+	0.220354
chr1	60477119	60477299	m6AIP_SySy_peak_102b|ENSMUST00000188618.6|Abi2|ENSMUSG00000026782.15|protein_coding_Intron_11	0	+	0.641067
chr1	63459399	63459544	m6AIP_abcam_peak_155|ENSMUST00000087374.9|Adam23|ENSMUSG00000025964.15|protein_coding_Intron_2	0	+	0.211276
chr1	63502945	63503113	m6AIP_abcam_peak_156|ENSMUST00000087374.9|Adam23|ENSMUSG00000025964.15|protein_coding_Intron_3	0	+	0.013506
chr1	63531390	63531484	m6AIP_abcam_peak_158a|ENSMUST00000087374.9|Adam23|ENSMUSG00000025964.15|protein_coding_Intron_6	0	+	0.0246489
chr1	63533371	63533489	m6AIP_abcam_peak_158b|ENSMUST00000087374.9|Adam23|ENSMUSG00000025964.15|protein_coding_Intron_6	0	+	0.0809915
chr1	63559992	63560184	m6AIP_abcam_peak_159|ENSMUST00000087374.9|Adam23|ENSMUSG00000025964.15|protein_coding_Intron_18	0	+	0.0339063
chr1	63569475	63569645	m6AIP_abcam_peak_160|ENSMUST00000087374.9|Adam23|ENSMUSG00000025964.15|protein_coding_Intron_22	0	+	0.0277294
chr1	64563935	64564093	m6AIP_abcam_peak_164|ENSMUST00000049932.11|Creb1|ENSMUSG00000025958.14|protein_coding_Intron_4	0	+	0.0467025
chr1	66714915	66715017	m6AIP_abcam_peak_174|ENSMUST00000113995.1|Rpe|ENSMUSG00000026005.15|protein_coding_Intron_4	0	+	0.00627451
chr1	71057992	71058101	m6AIP_abcam_peak_178a|ENSMUST00000027393.7|Bard1|ENSMUSG00000026196.7|protein_coding_Intron_6	0	-	0.0488899
chr1	71058701	71058899	m6AIP_abcam_peak_178b|ENSMUST00000027393.7|Bard1|ENSMUSG00000026196.7|protein_coding_Intron_6	0	-	0.554835
chr1	72196424	72196524	m6AIP_abcam_peak_181|ENSMUST00000048860.8|Mreg|ENSMUSG00000039395.8|protein_coding_Intron_1	0	-	0.04661
chr1	72336880	72337081	m6AIP_abcam_peak_182|ENSMUST00000027379.9|Xrcc5|ENSMUSG00000026187.9|protein_coding_Intron_10	0	+	0.107682
chr1	72345549	72345731	m6AIP_abcam_peak_183|ENSMUST00000027379.9|Xrcc5|ENSMUSG00000026187.9|protein_coding_Intron_13	0	+	0.367516
chr1	72848386	72848534	m6AIP_abcam_peak_185|ENSMUST00000047328.10|Igfbp2|ENSMUSG00000039323.18|protein_coding_Intron_1	0	+	0.022
chr1	72828289	72828427	m6AIP_abcam_peak_186|ENSMUST00000047328.10|Igfbp2|ENSMUSG00000039323.18|protein_coding_Intron_1	0	+	0.405261
chr1	72835941	72836094	m6AIP_abcam_peak_187|ENSMUST00000047328.10|Igfbp2|ENSMUSG00000039323.18|protein_coding_Intron_1	0	+	0.122895
chr1	74250707	74250831	m6AIP_abcam_peak_190|ENSMUST00000113820.8|Arpc2|ENSMUSG00000006304.14|protein_coding_Intron_4	0	+	0.178492
chr1	77490584	77490738	m6AIP_abcam_peak_203|ENSMUST00000027451.12|Epha4|ENSMUSG00000026235.14|protein_coding_Intron_3	0	-	0.0585909
chr1	78666516	78666620	m6AIP_abcam_peak_205|ENSMUST00000035779.14|Acsl3|ENSMUSG00000032883.15|protein_coding_Intron_2	0	+	0.928471
chr1	78678689	78678798	m6AIP_abcam_peak_206a|ENSMUST00000035779.14|Acsl3|ENSMUSG00000032883.15|protein_coding_Intron_2	0	+	0.155367
chr1	78676104	78676304	m6AIP_abcam_peak_206b|ENSMUST00000035779.14|Acsl3|ENSMUSG00000032883.15|protein_coding_Intron_2	0	+	0.0895088
chr1	78670709	78670950	m6AIP_SySy_peak_158a|ENSMUST00000035779.14|Acsl3|ENSMUSG00000032883.15|protein_coding_Intron_2	0	+	0.12939
chr1	78669600	78669772	m6AIP_SySy_peak_158b|ENSMUST00000035779.14|Acsl3|ENSMUSG00000032883.15|protein_coding_Intron_2	0	+	0.0299942
chr1	78667340	78667517	m6AIP_abcam_peak_208|ENSMUST00000035779.14|Acsl3|ENSMUSG00000032883.15|protein_coding_Intron_2	0	+	0.683678
chr1	78663656	78663793	m6AIP_abcam_peak_209|ENSMUST00000035779.14|Acsl3|ENSMUSG00000032883.15|protein_coding_Intron_2	0	+	0.0178613
chr1	78665371	78665544	m6AIP_abcam_peak_210|ENSMUST00000035779.14|Acsl3|ENSMUSG00000032883.15|protein_coding_Intron_2	0	+	0.659971
chr1	78690518	78690645	m6AIP_abcam_peak_211|ENSMUST00000035779.14|Acsl3|ENSMUSG00000032883.15|protein_coding_Intron_5	0	+	0.136375
chr1	82852717	82852967	m6AIP_abcam_peak_212|ENSMUST00000190046.6|Agfg1|ENSMUSG00000026159.13|protein_coding_Intron_1	0	+	0.117832
chr1	84211054	84211181	m6AIP_abcam_peak_214|ENSMUST00000168574.8|Pid1|ENSMUSG00000045658.16|protein_coding_Intron_1	0	-	0.337433
chr1	84734502	84734641	m6AIP_abcam_peak_217|ENSMUST00000027421.12|Trip12|ENSMUSG00000026219.14|protein_coding_Intron_33	0	-	0.00958993
chr1	84833013	84833226	m6AIP_abcam_peak_218|ENSMUST00000027421.12|Trip12|ENSMUSG00000026219.14|protein_coding_Intron_1	0	-	0.198111
chr1	84829146	84829253	m6AIP_abcam_peak_219|ENSMUST00000027421.12|Trip12|ENSMUSG00000026219.14|protein_coding_Intron_1	0	-	0.0781667
chr1	86527320	86527517	m6AIP_SySy_peak_165a|ENSMUST00000188699.6|Ptma|ENSMUSG00000026238.14|protein_coding_Intron_1	0	+	0.27132
chr1	86527509	86527665	m6AIP_SySy_peak_165b|ENSMUST00000188699.6|Ptma|ENSMUSG00000026238.14|protein_coding_Intron_1	0	+	0.252237
chr1	86527434	86527591	m6AIP_SySy_peak_165c|ENSMUST00000188699.6|Ptma|ENSMUSG00000026238.14|protein_coding_Intron_1	0	+	0.00828025
chr1	86529264	86529423	m6AIP_abcam_peak_228|ENSMUST00000188699.6|Ptma|ENSMUSG00000026238.14|protein_coding_Intron_4	0	+	0.000849057
chr1	87229817	87229983	m6AIP_SySy_peak_166|ENSMUST00000050876.13|Eif4e2|ENSMUSG00000026254.17|protein_coding_Intron_6	0	+	0.0167771
chr1	87680594	87680769	m6AIP_abcam_peak_235|ENSMUST00000169754.7|Inpp5d|ENSMUSG00000026288.14|protein_coding_Intron_6	0	+	0.0305829
chr1	87686068	87686269	m6AIP_abcam_peak_236|ENSMUST00000169754.7|Inpp5d|ENSMUSG00000026288.14|protein_coding_Intron_9	0	+	0.0369751
chr1	87778594	87778725	m6AIP_abcam_peak_237|ENSMUST00000113190.2|Atg16l1|ENSMUSG00000026289.15|protein_coding_Intron_10	0	+	0.126015
chr1	89708296	89708526	m6AIP_abcam_peak_250|ENSMUST00000074945.7|Agap1|ENSMUSG00000055013.16|protein_coding_Intron_10	0	+	0.878383
chr1	89833308	89833439	m6AIP_abcam_peak_251a|ENSMUST00000074945.7|Agap1|ENSMUSG00000055013.16|protein_coding_Intron_13	0	+	0.0428779
chr1	89832835	89832973	m6AIP_abcam_peak_251b|ENSMUST00000074945.7|Agap1|ENSMUSG00000055013.16|protein_coding_Intron_13	0	+	0.00980435
chr1	91314785	91314896	m6AIP_abcam_peak_255|ENSMUST00000027532.12|Scly|ENSMUSG00000026307.12|protein_coding_Intron_7	0	+	0
chr1	91394148	91394225	m6AIP_abcam_peak_256a|ENSMUST00000027534.12|Ilkap|ENSMUSG00000026309.14|protein_coding_Intron_1	0	-	0.00783117
chr1	91392246	91392324	m6AIP_abcam_peak_256b|ENSMUST00000027534.12|Ilkap|ENSMUSG00000026309.14|protein_coding_Intron_1	0	-	0.00166667
chr1	91510351	91510579	m6AIP_abcam_peak_258|ENSMUST00000189341.6|Traf3ip1|ENSMUSG00000034292.13|protein_coding_Intron_6	0	+	0.0157807
chr1	92911636	92911798	m6AIP_SySy_peak_186|ENSMUST00000027487.14|Rnpepl1|ENSMUSG00000026269.14|protein_coding_Intron_1	0	+	0.0579198
chr1	93275744	93275921	m6AIP_abcam_peak_262|ENSMUST00000062202.13|Sned1|ENSMUSG00000047793.13|protein_coding_Intron_16	0	+	0.00115254
chr1	93484730	93484834	m6AIP_abcam_peak_269|ENSMUST00000027495.14|Sept2|ENSMUSG00000026276.20|protein_coding_Intron_1	0	+	0.178577
chr1	93485476	93485580	m6AIP_abcam_peak_269|ENSMUST00000168776.7|Sept2|ENSMUSG00000116048.1|protein_coding_Intron_1	0	+	0.0305481
chr1	93740973	93741095	m6AIP_SySy_peak_195|ENSMUST00000190116.6|Thap4|ENSMUSG00000026279.14|protein_coding_Intron_2	0	-	0.446369
chr1	105540180	105540332	m6AIP_SySy_peak_200|ENSMUST00000188743.1|Gm28403|ENSMUSG00000101214.1|lncRNA_Intron_1	0	-	0
chr1	105412325	105412427	m6AIP_SySy_peak_201|ENSMUST00000188743.1|Gm28403|ENSMUSG00000101214.1|lncRNA_Intron_1	0	-	0.00246078
chr1	105539002	105539104	m6AIP_SySy_peak_201|ENSMUST00000186485.6|Pign|ENSMUSG00000056536.14|protein_coding_Intron_30	0	-	0
chr1	105410610	105410779	m6AIP_abcam_peak_274|ENSMUST00000188743.1|Gm28403|ENSMUSG00000101214.1|lncRNA_Intron_1	0	-	0.246629
chr1	105532767	105532936	m6AIP_abcam_peak_274|ENSMUST00000186485.6|Pign|ENSMUSG00000056536.14|protein_coding_Intron_30	0	-	0.128562
chr1	105524494	105524611	m6AIP_abcam_peak_275|ENSMUST00000188743.1|Gm28403|ENSMUSG00000101214.1|lncRNA_Intron_1	0	-	0
chr1	105573043	105573160	m6AIP_abcam_peak_275|ENSMUST00000186485.6|Pign|ENSMUSG00000056536.14|protein_coding_Intron_22	0	-	0.160821
chr1	105561591	105561759	m6AIP_abcam_peak_276|ENSMUST00000188743.1|Gm28403|ENSMUSG00000101214.1|lncRNA_Intron_1	0	-	0.156512
chr1	105575492	105575660	m6AIP_abcam_peak_276|ENSMUST00000186485.6|Pign|ENSMUSG00000056536.14|protein_coding_Intron_22	0	-	0.367446
chr1	105553237	105553415	m6AIP_SySy_peak_202|ENSMUST00000188743.1|Gm28403|ENSMUSG00000101214.1|lncRNA_Intron_1	0	-	0.22932
chr1	105570534	105570712	m6AIP_SySy_peak_202|ENSMUST00000186485.6|Pign|ENSMUSG00000056536.14|protein_coding_Intron_22	0	-	0
chr1	105622034	105622153	m6AIP_abcam_peak_277|ENSMUST00000186485.6|Pign|ENSMUSG00000056536.14|protein_coding_Intron_14	0	-	0.0108571
chr1	105750183	105750300	m6AIP_abcam_peak_278|ENSMUST00000086721.9|Relch|ENSMUSG00000026319.13|protein_coding_Intron_26	0	+	0.00723077
chr1	106747961	106748071	m6AIP_abcam_peak_283|ENSMUST00000010049.5|Kdsr|ENSMUSG00000009905.5|protein_coding_Intron_3	0	-	0.141445
chr1	113905876	113905985	m6AIP_SySy_peak_212|ENSMUST00000180837.1|9330185C12Rik|ENSMUSG00000097648.1|lncRNA_Intron_2	0	-	0
chr1	113907467	113907622	m6AIP_abcam_peak_284b|ENSMUST00000180837.1|9330185C12Rik|ENSMUSG00000097648.1|lncRNA_Intron_2	0	-	0
chr1	113909993	113910093	m6AIP_abcam_peak_285|ENSMUST00000180837.1|9330185C12Rik|ENSMUSG00000097648.1|lncRNA_Intron_1	0	-	0
chr1	113923137	113923280	m6AIP_abcam_peak_286|ENSMUST00000180837.1|9330185C12Rik|ENSMUSG00000097648.1|lncRNA_Intron_1	0	-	0.0658671
chr1	113912900	113913052	m6AIP_abcam_peak_287|ENSMUST00000180837.1|9330185C12Rik|ENSMUSG00000097648.1|lncRNA_Intron_1	0	-	0
chr1	118304434	118304548	m6AIP_abcam_peak_289|ENSMUST00000027623.8|Tsn|ENSMUSG00000026374.14|protein_coding_Intron_5	0	-	0.252088
chr1	118841505	118841644	m6AIP_abcam_peak_295|ENSMUST00000062483.14|Gli2|ENSMUSG00000048402.14|protein_coding_Intron_12	0	-	0.511799
chr1	118975573	118975823	m6AIP_abcam_peak_296|ENSMUST00000062483.14|Gli2|ENSMUSG00000048402.14|protein_coding_Intron_2	0	-	0.033
chr1	118990396	118990644	m6AIP_abcam_peak_297|ENSMUST00000062483.14|Gli2|ENSMUSG00000048402.14|protein_coding_Intron_2	0	-	0.012629
chr1	118919605	118919773	m6AIP_abcam_peak_298|ENSMUST00000062483.14|Gli2|ENSMUSG00000048402.14|protein_coding_Intron_2	0	-	0.018775
chr1	119050449	119050563	m6AIP_abcam_peak_299a|ENSMUST00000062483.14|Gli2|ENSMUSG00000048402.14|protein_coding_Intron_1	0	-	0.940526
chr1	119009949	119010092	m6AIP_abcam_peak_299b|ENSMUST00000062483.14|Gli2|ENSMUSG00000048402.14|protein_coding_Intron_1	0	-	0.149329
chr1	119024100	119024309	m6AIP_abcam_peak_299c|ENSMUST00000062483.14|Gli2|ENSMUSG00000048402.14|protein_coding_Intron_1	0	-	0.0287416
chr1	119021960	119022104	m6AIP_abcam_peak_300|ENSMUST00000062483.14|Gli2|ENSMUSG00000048402.14|protein_coding_Intron_1	0	-	0.120069
chr1	119036471	119036575	m6AIP_abcam_peak_301a|ENSMUST00000062483.14|Gli2|ENSMUSG00000048402.14|protein_coding_Intron_1	0	-	0.170567
chr1	119005448	119005584	m6AIP_abcam_peak_301b|ENSMUST00000062483.14|Gli2|ENSMUSG00000048402.14|protein_coding_Intron_1	0	-	0.0192279
chr1	119565840	119565952	m6AIP_abcam_peak_307a|ENSMUST00000163147.7|Epb41l5|ENSMUSG00000026383.14|protein_coding_Intron_20	0	-	0.0948036
chr1	119565233	119565357	m6AIP_abcam_peak_307b|ENSMUST00000163147.7|Epb41l5|ENSMUSG00000026383.14|protein_coding_Intron_20	0	-	0
chr1	119761132	119761294	m6AIP_abcam_peak_309|ENSMUST00000064091.11|Ptpn4|ENSMUSG00000026384.13|protein_coding_Intron_8	0	-	0.229117
chr1	119767677	119767810	m6AIP_abcam_peak_310a|ENSMUST00000064091.11|Ptpn4|ENSMUSG00000026384.13|protein_coding_Intron_5	0	-	0
chr1	119767494	119767603	m6AIP_abcam_peak_310b|ENSMUST00000064091.11|Ptpn4|ENSMUSG00000026384.13|protein_coding_Intron_5	0	-	0
chr1	119777253	119777421	m6AIP_abcam_peak_311|ENSMUST00000064091.11|Ptpn4|ENSMUSG00000026384.13|protein_coding_Intron_3	0	-	0
chr1	125402021	125402178	m6AIP_abcam_peak_316|ENSMUST00000178474.7|Actr3|ENSMUSG00000026341.16|protein_coding_Intron_8	0	-	0.29649
chr1	127786215	127786340	m6AIP_abcam_peak_317|ENSMUST00000027587.14|Ccnt2|ENSMUSG00000026349.14|protein_coding_Intron_2	0	+	0.145696
chr1	127871437	127871687	m6AIP_abcam_peak_320|ENSMUST00000212506.1|Rab3gap1|ENSMUSG00000036104.12|protein_coding_Intron_2	0	+	0.170968
chr1	128399060	128399194	m6AIP_abcam_peak_323|ENSMUST00000027602.14|Dars|ENSMUSG00000026356.15|protein_coding_Intron_4	0	-	0.118851
chr1	130448877	130449127	m6AIP_abcam_peak_324|ENSMUST00000027650.12|Cd55|ENSMUSG00000026399.12|protein_coding_Intron_7	0	-	0.0895
chr1	130688544	130688690	m6AIP_SySy_peak_235|ENSMUST00000188520.1|Gm29427|ENSMUSG00000101904.1|protein_coding_Intron_12	0	-	0.245959
chr1	130679087	130679309	m6AIP_SySy_peak_236a|ENSMUST00000188520.1|Gm29427|ENSMUSG00000101904.1|protein_coding_Intron_12	0	-	0.169802
chr1	130679017	130679222	m6AIP_SySy_peak_236b|ENSMUST00000188520.1|Gm29427|ENSMUSG00000101904.1|protein_coding_Intron_12	0	-	0.0725073
chr1	131172264	131172394	m6AIP_abcam_peak_329|ENSMUST00000131855.1|Eif2d|ENSMUSG00000026427.16|protein_coding_Intron_14	0	+	0.0221154
chr1	131409723	131409935	m6AIP_abcam_peak_330|ENSMUST00000097588.8|Srgap2|ENSMUSG00000026425.15|protein_coding_Intron_4	0	-	0.0155566
chr1	131489636	131489786	m6AIP_abcam_peak_331|ENSMUST00000097588.8|Srgap2|ENSMUSG00000026425.15|protein_coding_Intron_2	0	-	0.272907
chr1	131997957	131998207	m6AIP_SySy_peak_241|ENSMUST00000191034.1|Gm29103|ENSMUSG00000100037.1|lncRNA_Intron_2	0	+	0.178784
chr1	132359249	132359373	m6AIP_SySy_peak_249|ENSMUST00000045473.15|Tmcc2|ENSMUSG00000042066.16|protein_coding_Intron_3	0	-	0.0150968
chr1	132613031	132613174	m6AIP_abcam_peak_337|ENSMUST00000187861.6|Nfasc|ENSMUSG00000026442.14|protein_coding_Intron_11	0	-	0.00796503
chr1	133018153	133018292	m6AIP_abcam_peak_339|ENSMUST00000067398.12|Mdm4|ENSMUSG00000054387.13|protein_coding_Intron_2	0	-	0.295101
chr1	133657830	133658008	m6AIP_abcam_peak_348|ENSMUST00000191896.5|Zc3h11a|ENSMUSG00000102976.6|protein_coding_Intron_1	0	-	0.992258
chr1	133659472	133659650	m6AIP_abcam_peak_348|ENSMUST00000027736.12|Zc3h11a|ENSMUSG00000116275.1|protein_coding_Intron_1	0	-	0.74141
chr1	133655937	133656074	m6AIP_abcam_peak_349|ENSMUST00000191896.5|Zc3h11a|ENSMUSG00000102976.6|protein_coding_Intron_1	0	-	0.572328
chr1	133655073	133655210	m6AIP_abcam_peak_349|ENSMUST00000027736.12|Zc3h11a|ENSMUSG00000116275.1|protein_coding_Intron_1	0	-	0.830263
chr1	134304949	134305052	m6AIP_abcam_peak_351|ENSMUST00000168515.7|Ppfia4|ENSMUSG00000026458.13|protein_coding_Intron_23	0	-	0.00650485
chr1	134407730	134407852	m6AIP_abcam_peak_352|ENSMUST00000027726.13|Cyb5r1|ENSMUSG00000026456.18|protein_coding_Intron_5	0	+	0.00113934
chr1	134597372	134597514	m6AIP_abcam_peak_354|ENSMUST00000047714.13|Kdm5b|ENSMUSG00000042207.17|protein_coding_Intron_6	0	+	0.069169
chr1	135557500	135557622	m6AIP_abcam_peak_359|ENSMUST00000190298.7|Nav1|ENSMUSG00000009418.16|protein_coding_Intron_4	0	-	0.0152049
chr1	136708099	136708214	m6AIP_SySy_peak_283a|ENSMUST00000181274.1|Platr22|ENSMUSG00000097448.1|lncRNA_Intron_2	0	+	0.095
chr1	136708639	136708786	m6AIP_SySy_peak_283b|ENSMUST00000181274.1|Platr22|ENSMUSG00000097448.1|lncRNA_Intron_2	0	+	0.37832
chr1	136715409	136715539	m6AIP_SySy_peak_283c|ENSMUST00000181274.1|Platr22|ENSMUSG00000097448.1|lncRNA_Intron_2	0	+	0.609831
chr1	136716423	136716544	m6AIP_SySy_peak_284a|ENSMUST00000181274.1|Platr22|ENSMUSG00000097448.1|lncRNA_Intron_2	0	+	0.211364
chr1	136706276	136706347	m6AIP_SySy_peak_284b|ENSMUST00000181274.1|Platr22|ENSMUSG00000097448.1|lncRNA_Intron_2	0	+	0.141225
chr1	136942477	136942534	m6AIP_abcam_peak_376b|ENSMUST00000027649.13|Nr5a2|ENSMUSG00000026398.14|protein_coding_Intron_5	0	-	0.438667
chr1	136949267	136949395	m6AIP_abcam_peak_377|ENSMUST00000027649.13|Nr5a2|ENSMUSG00000026398.14|protein_coding_Intron_2	0	-	0.320812
chr1	150440243	150440318	m6AIP_abcam_peak_388|ENSMUST00000124973.8|Tpr|ENSMUSG00000006005.18|protein_coding_Intron_42	0	+	0.00862667
chr1	151419963	151420091	m6AIP_SySy_peak_294|ENSMUST00000064771.11|Swt1|ENSMUSG00000052748.14|protein_coding_Intron_4	0	-	0.024172
chr1	151413979	151414136	m6AIP_SySy_peak_295|ENSMUST00000064771.11|Swt1|ENSMUSG00000052748.14|protein_coding_Intron_4	0	-	0
chr1	151415441	151415528	m6AIP_abcam_peak_390b|ENSMUST00000064771.11|Swt1|ENSMUSG00000052748.14|protein_coding_Intron_4	0	-	0
chr1	151493650	151493750	m6AIP_abcam_peak_391|ENSMUST00000187048.6|Rnf2|ENSMUSG00000026484.13|protein_coding_Intron_1	0	-	0.24849
chr1	152846436	152846550	m6AIP_abcam_peak_393|ENSMUST00000043560.14|Smg7|ENSMUSG00000042772.15|protein_coding_Intron_14	0	-	0.123044
chr1	153303288	153303400	m6AIP_abcam_peak_399|ENSMUST00000027752.14|Lamc1|ENSMUSG00000026478.14|protein_coding_Intron_1	0	-	0.008
chr1	153267147	153267258	m6AIP_abcam_peak_400|ENSMUST00000027752.14|Lamc1|ENSMUSG00000026478.14|protein_coding_Intron_1	0	-	0.0626396
chr1	153445305	153445555	m6AIP_SySy_peak_301|ENSMUST00000042373.11|Shcbp1l|ENSMUSG00000042708.12|protein_coding_Intron_6	0	+	0.427704
chr1	155910033	155910150	m6AIP_abcam_peak_407|ENSMUST00000138762.7|Cep350|ENSMUSG00000033671.18|protein_coding_Intron_20	0	-	0.0431197
chr1	156046637	156046887	m6AIP_abcam_peak_414|ENSMUST00000111757.9|Tor1aip2|ENSMUSG00000050565.16|protein_coding_Intron_2	0	+	0.085984
chr1	156059101	156059262	m6AIP_SySy_peak_313a|ENSMUST00000111757.9|Tor1aip2|ENSMUSG00000050565.16|protein_coding_Intron_3	0	+	0.079441
chr1	156055563	156055722	m6AIP_SySy_peak_313b|ENSMUST00000111757.9|Tor1aip2|ENSMUSG00000050565.16|protein_coding_Intron_3	0	+	0.0638868
chr1	156611233	156611360	m6AIP_abcam_peak_419|ENSMUST00000027888.12|Abl2|ENSMUSG00000026596.13|protein_coding_Intron_1	0	+	0
chr1	156656808	156656908	m6AIP_abcam_peak_424|ENSMUST00000079625.10|Tor3a|ENSMUSG00000060519.11|protein_coding_Intron_4	0	-	0.09278
chr1	157242825	157243075	m6AIP_abcam_peak_426|ENSMUST00000078308.12|Rasal2|ENSMUSG00000070565.11|protein_coding_Intron_3	0	-	0.214464
chr1	157329487	157329647	m6AIP_abcam_peak_427|ENSMUST00000078308.12|Rasal2|ENSMUSG00000070565.11|protein_coding_Intron_1	0	-	0.120417
chr1	159246116	159246220	m6AIP_abcam_peak_428|ENSMUST00000076894.10|Cop1|ENSMUSG00000040782.12|protein_coding_Intron_3	0	+	0.112115
chr1	159334531	159334635	m6AIP_abcam_peak_429a|ENSMUST00000076894.10|Cop1|ENSMUSG00000040782.12|protein_coding_Intron_18	0	+	0.00558333
chr1	159332033	159332174	m6AIP_abcam_peak_429b|ENSMUST00000076894.10|Cop1|ENSMUSG00000040782.12|protein_coding_Intron_18	0	+	0.148121
chr1	160908759	160908887	m6AIP_abcam_peak_431|ENSMUST00000161609.7|Rc3h1|ENSMUSG00000040423.11|protein_coding_Intron_1	0	+	0.0748672
chr1	162691482	162691627	m6AIP_SySy_peak_335|ENSMUST00000182660.7|Prrc2c|ENSMUSG00000040225.15|protein_coding_Intron_22	0	-	0.00471724
chr1	162693667	162693802	m6AIP_abcam_peak_442|ENSMUST00000182660.7|Prrc2c|ENSMUSG00000040225.15|protein_coding_Intron_20	0	-	0.0677704
chr1	163943304	163943462	m6AIP_abcam_peak_446|ENSMUST00000027876.10|Scyl3|ENSMUSG00000026584.14|protein_coding_Intron_7	0	+	0.0129304
chr1	163944102	163944352	m6AIP_abcam_peak_447|ENSMUST00000027876.10|Scyl3|ENSMUSG00000026584.14|protein_coding_Intron_8	0	+	0.010008
chr1	165394905	165395005	m6AIP_abcam_peak_451|ENSMUST00000027856.12|Dcaf6|ENSMUSG00000026571.12|protein_coding_Intron_7	0	-	0.25619
chr1	165948544	165948655	m6AIP_abcam_peak_453|ENSMUST00000160260.8|Pou2f1|ENSMUSG00000026565.18|protein_coding_Intron_1	0	-	0.178288
chr1	166116817	166116919	m6AIP_abcam_peak_458|ENSMUST00000192369.5|Dusp27|ENSMUSG00000026564.9|protein_coding_Intron_2	0	-	0.436167
chr1	170983192	170983298	m6AIP_abcam_peak_468|ENSMUST00000194503.1|Gm10522|ENSMUSG00000104340.1|lncRNA_Intron_1	0	+	0.216009
chr1	171238166	171238239	m6AIP_abcam_peak_469a|ENSMUST00000013737.12|Ndufs2|ENSMUSG00000013593.12|protein_coding_Intron_7	0	-	0.000479452
chr1	171238111	171238230	m6AIP_abcam_peak_469b|ENSMUST00000013737.12|Ndufs2|ENSMUSG00000013593.12|protein_coding_Intron_7	0	-	0.0014958
chr1	175667045	175667165	m6AIP_abcam_peak_485|ENSMUST00000027809.7|Opn3|ENSMUSG00000026525.9|protein_coding_Intron_1	0	-	0.003675
chr1	177774236	177774362	m6AIP_abcam_peak_493a|ENSMUST00000016105.8|Adss|ENSMUSG00000015961.8|protein_coding_Intron_7	0	-	0.0677857
chr1	177774058	177774199	m6AIP_abcam_peak_493b|ENSMUST00000016105.8|Adss|ENSMUSG00000015961.8|protein_coding_Intron_7	0	-	0.0567092
chr1	178223147	178223272	m6AIP_abcam_peak_494|ENSMUST00000027783.13|Desi2|ENSMUSG00000026502.13|protein_coding_Intron_1	0	+	0
chr1	179160990	179161145	m6AIP_abcam_peak_497|ENSMUST00000128302.7|Smyd3|ENSMUSG00000055067.15|protein_coding_Intron_5	0	-	0.100142
chr1	179110431	179110672	m6AIP_abcam_peak_498a|ENSMUST00000128302.7|Smyd3|ENSMUSG00000055067.15|protein_coding_Intron_5	0	-	0.0345685
chr1	179172352	179172563	m6AIP_abcam_peak_498b|ENSMUST00000128302.7|Smyd3|ENSMUSG00000055067.15|protein_coding_Intron_5	0	-	0.0232986
chr1	179260240	179260348	m6AIP_abcam_peak_498c|ENSMUST00000128302.7|Smyd3|ENSMUSG00000055067.15|protein_coding_Intron_5	0	-	0.0880185
chr1	179106187	179106310	m6AIP_abcam_peak_499|ENSMUST00000128302.7|Smyd3|ENSMUSG00000055067.15|protein_coding_Intron_5	0	-	0.212732
chr1	179489925	179490032	m6AIP_abcam_peak_500|ENSMUST00000128302.7|Smyd3|ENSMUSG00000055067.15|protein_coding_Intron_1	0	-	0.0784393
chr1	179757120	179757258	m6AIP_abcam_peak_506|ENSMUST00000027768.13|Ahctf1|ENSMUSG00000026491.13|protein_coding_Intron_31	0	-	0.013178
chr1	180060704	180060808	m6AIP_abcam_peak_508|ENSMUST00000212756.1|Cdc42bpa|ENSMUSG00000026490.18|protein_coding_Intron_5	0	+	0
chr1	180805409	180805548	m6AIP_abcam_peak_511|ENSMUST00000161308.7|H3f3a|ENSMUSG00000060743.12|protein_coding_Intron_3	0	-	0.0806835
chr1	180896810	180896970	m6AIP_abcam_peak_515a|ENSMUST00000085797.5|Lefty2|ENSMUSG00000066652.5|protein_coding_Intron_3	0	+	0.0187
chr1	180897206	180897377	m6AIP_abcam_peak_515b|ENSMUST00000085797.5|Lefty2|ENSMUSG00000066652.5|protein_coding_Intron_3	0	+	0.0374971
chr1	180896730	180896904	m6AIP_abcam_peak_515c|ENSMUST00000085797.5|Lefty2|ENSMUSG00000066652.5|protein_coding_Intron_3	0	+	0.00832812
chr1	180935473	180935601	m6AIP_abcam_peak_517|ENSMUST00000037361.8|Lefty1|ENSMUSG00000038793.8|protein_coding_Intron_1	0	+	0.0250781
chr1	181121663	181121873	m6AIP_abcam_peak_520|ENSMUST00000027797.8|Nvl|ENSMUSG00000026516.8|protein_coding_Intron_11	0	-	0.0942187
chr1	181152594	181152798	m6AIP_abcam_peak_522|ENSMUST00000134115.7|Cnih4|ENSMUSG00000062169.13|protein_coding_Intron_1	0	+	0.016799
chr1	181831114	181831364	m6AIP_abcam_peak_524|ENSMUST00000005003.11|Lbr|ENSMUSG00000004880.11|protein_coding_Intron_5	0	-	0.028592
chr1	181918099	181918192	m6AIP_abcam_peak_527a|ENSMUST00000078719.12|Enah|ENSMUSG00000022995.16|protein_coding_Intron_10	0	-	0.0012043
chr1	181917571	181917703	m6AIP_abcam_peak_527b|ENSMUST00000078719.12|Enah|ENSMUSG00000022995.16|protein_coding_Intron_10	0	-	0.00566667
chr1	181928093	181928207	m6AIP_abcam_peak_529|ENSMUST00000078719.12|Enah|ENSMUSG00000022995.16|protein_coding_Intron_5	0	-	0.0639035
chr1	181969784	181969946	m6AIP_abcam_peak_530|ENSMUST00000078719.12|Enah|ENSMUSG00000022995.16|protein_coding_Intron_1	0	-	0.12974
chr1	188985341	188985485	m6AIP_abcam_peak_545|ENSMUST00000085678.7|Kctd3|ENSMUSG00000026608.13|protein_coding_Intron_10	0	-	0.0166389
chr1	188985497	188985693	m6AIP_abcam_peak_546|ENSMUST00000085678.7|Kctd3|ENSMUSG00000026608.13|protein_coding_Intron_10	0	-	0.27575
chr1	188989399	188989595	m6AIP_abcam_peak_547a|ENSMUST00000085678.7|Kctd3|ENSMUSG00000026608.13|protein_coding_Intron_9	0	-	0.179602
chr1	188988293	188988488	m6AIP_abcam_peak_547b|ENSMUST00000085678.7|Kctd3|ENSMUSG00000026608.13|protein_coding_Intron_9	0	-	0.0709231
chr1	189775221	189775321	m6AIP_abcam_peak_557|ENSMUST00000097442.8|Ptpn14|ENSMUSG00000026604.17|protein_coding_Intron_1	0	+	0.06596
chr1	191565301	191565401	m6AIP_abcam_peak_561|ENSMUST00000027933.10|Dtl|ENSMUSG00000037474.13|protein_coding_Intron_5	0	-	0.30158
chr2	3295273	3295386	m6AIP_abcam_peak_4600|ENSMUST00000081932.12|Nmt2|ENSMUSG00000026643.16|protein_coding_Intron_1	0	+	0.0514071
chr2	3507935	3508185	m6AIP_SySy_peak_3769|ENSMUST00000027961.11|Hspa14|ENSMUSG00000109865.1|protein_coding_Intron_3	0	-	0.015744
chr2	5339870	5340019	m6AIP_abcam_peak_4608|ENSMUST00000044009.13|Camk1d|ENSMUSG00000039145.16|protein_coding_Intron_5	0	-	0.0177047
chr2	5384802	5384909	m6AIP_SySy_peak_3777a|ENSMUST00000044009.13|Camk1d|ENSMUSG00000039145.16|protein_coding_Intron_3	0	-	0.0459907
chr2	5433405	5433533	m6AIP_SySy_peak_3777b|ENSMUST00000044009.13|Camk1d|ENSMUSG00000039145.16|protein_coding_Intron_3	0	-	0.142039
chr2	5452928	5453057	m6AIP_abcam_peak_4611|ENSMUST00000044009.13|Camk1d|ENSMUSG00000039145.16|protein_coding_Intron_2	0	-	0.0452016
chr2	5465263	5465449	m6AIP_abcam_peak_4612|ENSMUST00000044009.13|Camk1d|ENSMUSG00000039145.16|protein_coding_Intron_2	0	-	0.309984
chr2	5546492	5546607	m6AIP_abcam_peak_4613|ENSMUST00000044009.13|Camk1d|ENSMUSG00000039145.16|protein_coding_Intron_2	0	-	0
chr2	5616851	5617017	m6AIP_abcam_peak_4614|ENSMUST00000044009.13|Camk1d|ENSMUSG00000039145.16|protein_coding_Intron_1	0	-	0.0447229
chr2	5614815	5614970	m6AIP_abcam_peak_4615|ENSMUST00000044009.13|Camk1d|ENSMUSG00000039145.16|protein_coding_Intron_1	0	-	0.00109032
chr2	5695232	5695482	m6AIP_abcam_peak_4616|ENSMUST00000044009.13|Camk1d|ENSMUSG00000039145.16|protein_coding_Intron_1	0	-	0.211104
chr2	5829800	5829901	m6AIP_abcam_peak_4617|ENSMUST00000043864.8|Cdc123|ENSMUSG00000039128.13|protein_coding_Intron_4	0	-	0
chr2	9971104	9971336	m6AIP_abcam_peak_4627|ENSMUST00000026888.10|Taf3|ENSMUSG00000025782.12|protein_coding_Intron_2	0	-	0.0279871
chr2	9958110	9958322	m6AIP_abcam_peak_4628|ENSMUST00000026888.10|Taf3|ENSMUSG00000025782.12|protein_coding_Intron_2	0	-	0.921877
chr2	10072899	10073039	m6AIP_SySy_peak_3782|ENSMUST00000114897.8|Atp5c1|ENSMUSG00000025781.14|protein_coding_Intron_1	0	-	0.0221643
chr2	10353582	10353713	m6AIP_abcam_peak_4630|ENSMUST00000137351.1|Gm13261|ENSMUSG00000086748.1|lncRNA_Intron_1	0	-	0.0320229
chr2	10443286	10443433	m6AIP_abcam_peak_4631|ENSMUST00000041105.6|Sfmbt2|ENSMUSG00000061186.15|protein_coding_Intron_7	0	+	0.00359864
chr2	11744398	11744540	m6AIP_abcam_peak_4633|ENSMUST00000071564.13|Fbh1|ENSMUSG00000058594.15|protein_coding_Intron_19	0	-	0.00190845
chr2	11760949	11761086	m6AIP_abcam_peak_4634|ENSMUST00000071564.13|Fbh1|ENSMUSG00000058594.15|protein_coding_Intron_6	0	-	0.00840146
chr2	11782968	11783097	m6AIP_abcam_peak_4636|ENSMUST00000056108.11|Ankrd16|ENSMUSG00000047909.11|protein_coding_Intron_3	0	+	0
chr2	11783009	11783171	m6AIP_abcam_peak_4637|ENSMUST00000056108.11|Ankrd16|ENSMUSG00000047909.11|protein_coding_Intron_3	0	+	0.0315781
chr2	12411112	12411222	m6AIP_abcam_peak_4639|ENSMUST00000028105.12|Mindy3|ENSMUSG00000026767.12|protein_coding_Intron_1	0	-	0.0193
chr2	18097926	18098097	m6AIP_abcam_peak_4649|ENSMUST00000028076.14|Mllt10|ENSMUSG00000026743.16|protein_coding_Intron_3	0	+	0.24152
chr2	18135104	18135209	m6AIP_abcam_peak_4650a|ENSMUST00000028076.14|Mllt10|ENSMUSG00000026743.16|protein_coding_Intron_8	0	+	0
chr2	18142396	18142516	m6AIP_abcam_peak_4650b|ENSMUST00000028076.14|Mllt10|ENSMUSG00000026743.16|protein_coding_Intron_8	0	+	0.0561583
chr2	18154010	18154115	m6AIP_abcam_peak_4651a|ENSMUST00000028076.14|Mllt10|ENSMUSG00000026743.16|protein_coding_Intron_9	0	+	0.0428476
chr2	18151652	18151765	m6AIP_abcam_peak_4651b|ENSMUST00000028076.14|Mllt10|ENSMUSG00000026743.16|protein_coding_Intron_9	0	+	0
chr2	18169995	18170106	m6AIP_abcam_peak_4652|ENSMUST00000028076.14|Mllt10|ENSMUSG00000026743.16|protein_coding_Intron_11	0	+	0.0505315
chr2	18177788	18177912	m6AIP_abcam_peak_4653|ENSMUST00000028076.14|Mllt10|ENSMUSG00000026743.16|protein_coding_Intron_13	0	+	0.0144388
chr2	18191269	18191409	m6AIP_SySy_peak_3791|ENSMUST00000028076.14|Mllt10|ENSMUSG00000026743.16|protein_coding_Intron_14	0	+	0
chr2	18272274	18272386	m6AIP_SySy_peak_3793|ENSMUST00000166495.7|Dnajc1|ENSMUSG00000026740.12|protein_coding_Intron_8	0	-	0
chr2	20421567	20421724	m6AIP_SySy_peak_3797|ENSMUST00000114627.7|Etl4|ENSMUSG00000036617.17|protein_coding_Intron_2	0	+	0.00401911
chr2	20614909	20615029	m6AIP_abcam_peak_4658|ENSMUST00000114627.7|Etl4|ENSMUSG00000036617.17|protein_coding_Intron_3	0	+	0.0341
chr2	20652102	20652203	m6AIP_abcam_peak_4659|ENSMUST00000114627.7|Etl4|ENSMUSG00000036617.17|protein_coding_Intron_3	0	+	0.0867822
chr2	20575264	20575425	m6AIP_abcam_peak_4660|ENSMUST00000114627.7|Etl4|ENSMUSG00000036617.17|protein_coding_Intron_3	0	+	0.331124
chr2	20530581	20530711	m6AIP_abcam_peak_4661|ENSMUST00000114627.7|Etl4|ENSMUSG00000036617.17|protein_coding_Intron_3	0	+	0.0307385
chr2	20590493	20590616	m6AIP_abcam_peak_4662|ENSMUST00000114627.7|Etl4|ENSMUSG00000036617.17|protein_coding_Intron_3	0	+	0.0649268
chr2	20589712	20589868	m6AIP_abcam_peak_4664|ENSMUST00000114627.7|Etl4|ENSMUSG00000036617.17|protein_coding_Intron_3	0	+	0.0888654
chr2	20693908	20694082	m6AIP_abcam_peak_4665|ENSMUST00000114627.7|Etl4|ENSMUSG00000036617.17|protein_coding_Intron_4	0	+	0.15196
chr2	20717443	20717563	m6AIP_abcam_peak_4666|ENSMUST00000114627.7|Etl4|ENSMUSG00000036617.17|protein_coding_Intron_6	0	+	0.00405
chr2	20756148	20756267	m6AIP_abcam_peak_4667|ENSMUST00000114627.7|Etl4|ENSMUSG00000036617.17|protein_coding_Intron_7	0	+	0.164303
chr2	20761436	20761661	m6AIP_abcam_peak_4668|ENSMUST00000114627.7|Etl4|ENSMUSG00000036617.17|protein_coding_Intron_9	0	+	0.00239111
chr2	20795468	20795572	m6AIP_abcam_peak_4669|ENSMUST00000114627.7|Etl4|ENSMUSG00000036617.17|protein_coding_Intron_15	0	+	0
chr2	20795997	20796147	m6AIP_abcam_peak_4670|ENSMUST00000114627.7|Etl4|ENSMUSG00000036617.17|protein_coding_Intron_15	0	+	0
chr2	20793297	20793418	m6AIP_SySy_peak_3798|ENSMUST00000114627.7|Etl4|ENSMUSG00000036617.17|protein_coding_Intron_15	0	+	0
chr2	20964448	20964584	m6AIP_abcam_peak_4677|ENSMUST00000154230.8|Arhgap21|ENSMUSG00000036591.16|protein_coding_Intron_1	0	-	0.00197794
chr2	23014111	23014281	m6AIP_abcam_peak_4678|ENSMUST00000123948.7|Abi1|ENSMUSG00000058835.14|protein_coding_Intron_1	0	-	0
chr2	23195438	23195562	m6AIP_abcam_peak_4682|ENSMUST00000028117.3|Yme1l1|ENSMUSG00000026775.9|protein_coding_Intron_18	0	+	0.0121452
chr2	24892431	24892540	m6AIP_abcam_peak_4689|ENSMUST00000147147.7|Ehmt1|ENSMUSG00000036893.17|protein_coding_Intron_1	0	-	0.106349
chr2	25203638	25203809	m6AIP_abcam_peak_4693|ENSMUST00000059849.14|Nelfb|ENSMUSG00000013465.19|protein_coding_Intron_8	0	-	0.00260234
chr2	25339247	25339378	m6AIP_abcam_peak_4696|ENSMUST00000042390.4|Man1b1|ENSMUSG00000036646.13|protein_coding_Intron_4	0	+	0.0182121
chr2	25976630	25976760	m6AIP_abcam_peak_4703|ENSMUST00000114167.8|Camsap1|ENSMUSG00000026933.17|protein_coding_Intron_1	0	-	0.0660308
chr2	26209852	26210057	m6AIP_SySy_peak_3826a|ENSMUST00000036187.8|Qsox2|ENSMUSG00000036327.18|protein_coding_Intron_12	0	-	0.00241951
chr2	26210535	26210722	m6AIP_SySy_peak_3826b|ENSMUST00000036187.8|Qsox2|ENSMUSG00000036327.18|protein_coding_Intron_12	0	-	0.0160963
chr2	26364134	26364198	m6AIP_SySy_peak_3827|ENSMUST00000114115.8|Snapc4|ENSMUSG00000036281.13|protein_coding_Intron_21	0	-	0.00332813
chr2	26385325	26385414	m6AIP_SySy_peak_3831a|ENSMUST00000114102.9|Entr1|ENSMUSG00000026927.17|protein_coding_Intron_7	0	-	0.0022809
chr2	26387421	26387500	m6AIP_SySy_peak_3832a|ENSMUST00000114102.9|Entr1|ENSMUSG00000026927.17|protein_coding_Intron_4	0	-	0.000278481
chr2	26387342	26387456	m6AIP_SySy_peak_3832b|ENSMUST00000114102.9|Entr1|ENSMUSG00000026927.17|protein_coding_Intron_4	0	-	0.000491228
chr2	26387907	26387975	m6AIP_SySy_peak_3833|ENSMUST00000114102.9|Entr1|ENSMUSG00000026927.17|protein_coding_Intron_3	0	-	0.000220588
chr2	26918648	26918802	m6AIP_abcam_peak_4718|ENSMUST00000015017.7|Surf2|ENSMUSG00000014873.15|protein_coding_Intron_3	0	+	0.0025
chr2	27473224	27473344	m6AIP_abcam_peak_4721|ENSMUST00000113941.8|Brd3|ENSMUSG00000026918.16|protein_coding_Intron_1	0	-	0.0179333
chr2	27521215	27521386	m6AIP_abcam_peak_4722|ENSMUST00000113952.9|Wdr5|ENSMUSG00000026917.15|protein_coding_Intron_7	0	+	0.216409
chr2	29135739	29135943	m6AIP_abcam_peak_4736|ENSMUST00000061578.8|Setx|ENSMUSG00000043535.13|protein_coding_Intron_5	0	+	0.049027
chr2	29670029	29670257	m6AIP_abcam_peak_4741|ENSMUST00000095087.10|Rapgef1|ENSMUSG00000039844.20|protein_coding_Intron_1	0	+	0.0330833
chr2	29652892	29653050	m6AIP_abcam_peak_4742a|ENSMUST00000095087.10|Rapgef1|ENSMUSG00000039844.20|protein_coding_Intron_1	0	+	0.0703481
chr2	29653573	29653769	m6AIP_abcam_peak_4742b|ENSMUST00000095087.10|Rapgef1|ENSMUSG00000039844.20|protein_coding_Intron_1	0	+	0.092301
chr2	29697960	29698145	m6AIP_abcam_peak_4743|ENSMUST00000095087.10|Rapgef1|ENSMUSG00000039844.20|protein_coding_Intron_5	0	+	0.0502
chr2	29780472	29780572	m6AIP_abcam_peak_4745|ENSMUST00000048044.11|Trub2|ENSMUSG00000039826.13|protein_coding_Intron_5	0	-	0.13795
chr2	29916023	29916125	m6AIP_abcam_peak_4746|ENSMUST00000113765.7|Odf2|ENSMUSG00000026790.19|protein_coding_Intron_13	0	+	0.0129608
chr2	29924060	29924310	m6AIP_SySy_peak_3874|ENSMUST00000113765.7|Odf2|ENSMUSG00000026790.19|protein_coding_Intron_18	0	+	0.102196
chr2	29999842	29999911	m6AIP_abcam_peak_4747|ENSMUST00000129241.2|Sptan1|ENSMUSG00000057738.14|protein_coding_Intron_20	0	+	0.00711594
chr2	30420328	30420459	m6AIP_abcam_peak_4750|ENSMUST00000042055.9|Ptpa|ENSMUSG00000039515.11|protein_coding_Intron_1	0	+	0.0147363
chr2	30808213	30808348	m6AIP_abcam_peak_4751|ENSMUST00000041830.9|Ntmt1|ENSMUSG00000026857.9|protein_coding_Intron_1	0	+	0.107104
chr2	30808514	30808764	m6AIP_SySy_peak_3883|ENSMUST00000041830.9|Ntmt1|ENSMUSG00000026857.9|protein_coding_Intron_1	0	+	0.028948
chr2	30815923	30816130	m6AIP_SySy_peak_3884|ENSMUST00000041830.9|Ntmt1|ENSMUSG00000026857.9|protein_coding_Intron_1	0	+	0.0557198
chr2	31030445	31030695	m6AIP_SySy_peak_3890|ENSMUST00000113560.7|Fnbp1|ENSMUSG00000075415.13|protein_coding_Intron_16	0	-	0.261792
chr2	31029354	31029497	m6AIP_SySy_peak_3891a|ENSMUST00000113560.7|Fnbp1|ENSMUSG00000075415.13|protein_coding_Intron_16	0	-	0.0955105
chr2	31030002	31030252	m6AIP_SySy_peak_3891b|ENSMUST00000113560.7|Fnbp1|ENSMUSG00000075415.13|protein_coding_Intron_16	0	-	0.147396
chr2	31047277	31047383	m6AIP_abcam_peak_4757|ENSMUST00000113560.7|Fnbp1|ENSMUSG00000075415.13|protein_coding_Intron_10	0	-	0.0258208
chr2	31095545	31095658	m6AIP_abcam_peak_4758|ENSMUST00000113560.7|Fnbp1|ENSMUSG00000075415.13|protein_coding_Intron_4	0	-	0.187265
chr2	31506634	31506742	m6AIP_abcam_peak_4761a|ENSMUST00000102840.4|Ass1|ENSMUSG00000076441.9|protein_coding_Intron_12	0	+	0.00742593
chr2	31671981	31672120	m6AIP_abcam_peak_4762|ENSMUST00000038474.13|Exosc2|ENSMUSG00000039356.15|protein_coding_Intron_1	0	+	0.105885
chr2	31775946	31776104	m6AIP_abcam_peak_4765|ENSMUST00000075759.12|Abl1|ENSMUSG00000026842.16|protein_coding_Intron_1	0	+	0
chr2	31978610	31978737	m6AIP_abcam_peak_4767|ENSMUST00000065398.12|Nup214|ENSMUSG00000001855.15|protein_coding_Intron_3	0	+	0.0519449
chr2	32181611	32181712	m6AIP_abcam_peak_4768|ENSMUST00000069817.14|Prrc2b|ENSMUSG00000039262.16|protein_coding_Intron_1	0	+	0.012505
chr2	32243984	32244095	m6AIP_SySy_peak_3900|ENSMUST00000036473.15|Pomt1|ENSMUSG00000039254.16|protein_coding_Intron_8	0	+	0.0231802
chr2	32360187	32360352	m6AIP_abcam_peak_4772|ENSMUST00000113334.7|Ciz1|ENSMUSG00000039205.16|protein_coding_Intron_1	0	+	0.0550121
chr2	32542514	32542728	m6AIP_abcam_peak_4773|ENSMUST00000048375.5|Fam102a|ENSMUSG00000039157.12|protein_coding_Intron_1	0	+	0.0377944
chr2	32908260	32908399	m6AIP_abcam_peak_4776|ENSMUST00000028135.14|Fam129b|ENSMUSG00000026796.16|protein_coding_Intron_2	0	+	0.0181511
chr2	32950945	32951055	m6AIP_abcam_peak_4778|ENSMUST00000113200.7|Lrsam1|ENSMUSG00000026792.16|protein_coding_Intron_10	0	-	0.00205455
chr2	32961928	32961980	m6AIP_SySy_peak_3910a|ENSMUST00000126610.1|Rpl12|ENSMUSG00000038900.17|protein_coding_Intron_1	0	+	0.254173
chr2	32961847	32961987	m6AIP_SySy_peak_3910b|ENSMUST00000126610.1|Rpl12|ENSMUSG00000038900.17|protein_coding_Intron_1	0	+	0.260671
chr2	34356288	34356429	m6AIP_abcam_peak_4783|ENSMUST00000040638.14|Pbx3|ENSMUSG00000038718.15|protein_coding_Intron_2	0	-	0.549801
chr2	34343173	34343339	m6AIP_abcam_peak_4784|ENSMUST00000040638.14|Pbx3|ENSMUSG00000038718.15|protein_coding_Intron_2	0	-	0.0208373
chr2	34772188	34772227	m6AIP_SySy_peak_3918a|ENSMUST00000028222.12|Hspa5|ENSMUSG00000026864.13|protein_coding_Intron_1	0	+	0.0269231
chr2	34797095	34797259	m6AIP_abcam_peak_4787|ENSMUST00000145903.7|Rabepk|ENSMUSG00000070953.13|protein_coding_Intron_2	0	-	0.684738
chr2	34858448	34858548	m6AIP_abcam_peak_4790|ENSMUST00000028225.11|Psmd5|ENSMUSG00000026869.12|protein_coding_Intron_6	0	-	0.09152
chr2	35149884	35149973	m6AIP_abcam_peak_4791a|ENSMUST00000028237.14|Cntrl|ENSMUSG00000057110.15|protein_coding_Intron_22	0	+	0.115056
chr2	35149862	35149956	m6AIP_abcam_peak_4791b|ENSMUST00000028237.14|Cntrl|ENSMUSG00000057110.15|protein_coding_Intron_22	0	+	0.164223
chr2	35161190	35161323	m6AIP_abcam_peak_4792|ENSMUST00000028237.14|Cntrl|ENSMUSG00000057110.15|protein_coding_Intron_29	0	+	0
chr2	35662159	35662298	m6AIP_abcam_peak_4795|ENSMUST00000091010.11|Dab2ip|ENSMUSG00000026883.17|protein_coding_Intron_3	0	+	0.500446
chr2	37440309	37440473	m6AIP_SySy_peak_3930|ENSMUST00000112932.1|Zbtb6|ENSMUSG00000066798.3|protein_coding_Intron_1	0	-	0.0215305
chr2	37437108	37437264	m6AIP_SySy_peak_3931a|ENSMUST00000112932.1|Zbtb6|ENSMUSG00000066798.3|protein_coding_Intron_1	0	-	0.378423
chr2	37433125	37433281	m6AIP_SySy_peak_3931b|ENSMUST00000112932.1|Zbtb6|ENSMUSG00000066798.3|protein_coding_Intron_1	0	-	0.372949
chr2	37441301	37441451	m6AIP_abcam_peak_4802b|ENSMUST00000112932.1|Zbtb6|ENSMUSG00000066798.3|protein_coding_Intron_1	0	-	0.0627533
chr2	37434844	37435021	m6AIP_abcam_peak_4802c|ENSMUST00000112932.1|Zbtb6|ENSMUSG00000066798.3|protein_coding_Intron_1	0	-	0.0691582
chr2	37522975	37523128	m6AIP_abcam_peak_4803|ENSMUST00000061179.11|Rabgap1|ENSMUSG00000035437.15|protein_coding_Intron_13	0	+	0.130562
chr2	37543903	37544029	m6AIP_abcam_peak_4804|ENSMUST00000061179.11|Rabgap1|ENSMUSG00000035437.15|protein_coding_Intron_19	0	+	0.0334286
chr2	37589794	37589896	m6AIP_abcam_peak_4806|ENSMUST00000028279.9|Strbp|ENSMUSG00000026915.16|protein_coding_Intron_15	0	-	0.00602941
chr2	37887532	37887717	m6AIP_abcam_peak_4810|ENSMUST00000102787.9|Dennd1a|ENSMUSG00000035392.17|protein_coding_Intron_13	0	-	0.0110865
chr2	38596544	38596655	m6AIP_abcam_peak_4811|ENSMUST00000028083.5|Psmb7|ENSMUSG00000026750.6|protein_coding_Intron_6	0	-	0.0667027
chr2	38614431	38614531	m6AIP_abcam_peak_4812|ENSMUST00000028083.5|Psmb7|ENSMUSG00000026750.6|protein_coding_Intron_5	0	-	1
chr2	49462776	49462889	m6AIP_abcam_peak_4818|ENSMUST00000092123.10|Epc2|ENSMUSG00000069495.12|protein_coding_Intron_1	0	+	0.112389
chr2	51436554	51436667	m6AIP_SySy_peak_3940a|ENSMUST00000154530.1|1700057H21Rik|ENSMUSG00000086007.1|lncRNA_Intron_1	0	-	0.165867
chr2	51437386	51437524	m6AIP_SySy_peak_3940b|ENSMUST00000154530.1|1700057H21Rik|ENSMUSG00000086007.1|lncRNA_Intron_1	0	-	0.0815
chr2	52072881	52073128	m6AIP_SySy_peak_3941|ENSMUST00000112693.9|Rif1|ENSMUSG00000036202.16|protein_coding_Intron_1	0	+	0.270348
chr2	52079584	52079834	m6AIP_abcam_peak_4823|ENSMUST00000112693.9|Rif1|ENSMUSG00000036202.16|protein_coding_Intron_7	0	+	0.014604
chr2	57254114	57254247	m6AIP_abcam_peak_4831|ENSMUST00000112618.8|Gpd2|ENSMUSG00000026827.12|protein_coding_Intron_1	0	+	0.197872
chr2	59315368	59315472	m6AIP_abcam_peak_4833|ENSMUST00000102754.10|Pkp4|ENSMUSG00000026991.20|protein_coding_Intron_9	0	+	0.00447115
chr2	59319846	59320096	m6AIP_SySy_peak_3951|ENSMUST00000102754.10|Pkp4|ENSMUSG00000026991.20|protein_coding_Intron_10	0	+	0
chr2	59645083	59645233	m6AIP_abcam_peak_4836|ENSMUST00000037526.10|Tanc1|ENSMUSG00000035168.16|protein_coding_Intron_1	0	+	0.76332
chr2	59616808	59616971	m6AIP_abcam_peak_4837|ENSMUST00000037526.10|Tanc1|ENSMUSG00000035168.16|protein_coding_Intron_1	0	+	0.126288
chr2	59770397	59770596	m6AIP_abcam_peak_4838|ENSMUST00000037526.10|Tanc1|ENSMUSG00000035168.16|protein_coding_Intron_5	0	+	0.0196583
chr2	59804105	59804220	m6AIP_abcam_peak_4839|ENSMUST00000037526.10|Tanc1|ENSMUSG00000035168.16|protein_coding_Intron_14	0	+	0.0776522
chr2	59824758	59825007	m6AIP_SySy_peak_3952|ENSMUST00000037526.10|Tanc1|ENSMUSG00000035168.16|protein_coding_Intron_19	0	+	0.019506
chr2	60340255	60340480	m6AIP_abcam_peak_4842|ENSMUST00000112533.7|Ly75|ENSMUSG00000026980.15|protein_coding_Intron_13	0	-	0.155738
chr2	61789373	61789563	m6AIP_abcam_peak_4843|ENSMUST00000028278.13|Psmd14|ENSMUSG00000026914.15|protein_coding_Intron_10	0	+	0.157214
chr2	65847858	65847983	m6AIP_abcam_peak_4847|ENSMUST00000122912.7|Csrnp3|ENSMUSG00000044647.16|protein_coding_Intron_1	0	+	0.445224
chr2	68943065	68943199	m6AIP_abcam_peak_4852|ENSMUST00000176018.1|Cers6|ENSMUSG00000027035.10|protein_coding_Intron_2	0	+	0
chr2	69194668	69194812	m6AIP_abcam_peak_4853|ENSMUST00000112320.7|Spc25|ENSMUSG00000005233.16|protein_coding_Intron_6	0	-	0.398222
chr2	69947696	69947827	m6AIP_abcam_peak_4858|ENSMUST00000112251.8|Ubr3|ENSMUSG00000044308.17|protein_coding_Intron_10	0	+	0.167611
chr2	69946435	69946646	m6AIP_abcam_peak_4859|ENSMUST00000112251.8|Ubr3|ENSMUSG00000044308.17|protein_coding_Intron_10	0	+	0.171711
chr2	70823958	70824109	m6AIP_abcam_peak_4862a|ENSMUST00000038584.8|Tlk1|ENSMUSG00000041997.16|protein_coding_Intron_1	0	-	0.872523
chr2	70803154	70803338	m6AIP_abcam_peak_4862b|ENSMUST00000038584.8|Tlk1|ENSMUSG00000041997.16|protein_coding_Intron_1	0	-	0.0886793
chr2	71218475	71218669	m6AIP_SySy_peak_3964|ENSMUST00000112140.7|Dync1i2|ENSMUSG00000027012.15|protein_coding_Intron_2	0	+	0.0829691
chr2	71439221	71439386	m6AIP_abcam_peak_4863|ENSMUST00000112122.8|Hat1|ENSMUSG00000027018.11|protein_coding_Intron_10	0	+	0.337796
chr2	71518019	71518164	m6AIP_SySy_peak_3965|ENSMUST00000037210.8|Metap1d|ENSMUSG00000041921.16|protein_coding_Intron_6	0	+	0.943083
chr2	71521764	71521915	m6AIP_SySy_peak_3966|ENSMUST00000037210.8|Metap1d|ENSMUSG00000041921.16|protein_coding_Intron_6	0	+	0.0340066
chr2	72957989	72958096	m6AIP_abcam_peak_4868|ENSMUST00000102689.9|Sp3|ENSMUSG00000027109.16|protein_coding_Intron_4	0	-	0.359682
chr2	73825840	73825951	m6AIP_abcam_peak_4871a|ENSMUST00000055833.11|Atf2|ENSMUSG00000027104.18|protein_coding_Intron_12	0	-	0.105198
chr2	73827787	73827898	m6AIP_abcam_peak_4871b|ENSMUST00000055833.11|Atf2|ENSMUSG00000027104.18|protein_coding_Intron_12	0	-	0.938847
chr2	73890610	73890793	m6AIP_abcam_peak_4872a|ENSMUST00000055833.11|Atf2|ENSMUSG00000027104.18|protein_coding_Intron_1	0	-	0.0361257
chr2	73890980	73891058	m6AIP_abcam_peak_4872b|ENSMUST00000055833.11|Atf2|ENSMUSG00000027104.18|protein_coding_Intron_1	0	-	0.000961538
chr2	74557180	74557293	m6AIP_abcam_peak_4874|ENSMUST00000064503.12|Lnpk|ENSMUSG00000009207.15|protein_coding_Intron_4	0	-	0.0319823
chr2	74556798	74556931	m6AIP_abcam_peak_4875|ENSMUST00000064503.12|Lnpk|ENSMUSG00000009207.15|protein_coding_Intron_4	0	-	0.0160301
chr2	74567011	74567146	m6AIP_abcam_peak_4876|ENSMUST00000064503.12|Lnpk|ENSMUSG00000009207.15|protein_coding_Intron_4	0	-	0.126911
chr2	75662756	75662841	m6AIP_abcam_peak_4877|ENSMUST00000111964.7|Hnrnpa3|ENSMUSG00000059005.13|protein_coding_Intron_6	0	+	0.0558706
chr2	75663128	75663212	m6AIP_abcam_peak_4878|ENSMUST00000111964.7|Hnrnpa3|ENSMUSG00000059005.13|protein_coding_Intron_7	0	+	0.011881
chr2	75665153	75665229	m6AIP_abcam_peak_4879|ENSMUST00000111964.7|Hnrnpa3|ENSMUSG00000059005.13|protein_coding_Intron_9	0	+	0.0472105
chr2	84439324	84439408	m6AIP_SySy_peak_3988a|ENSMUST00000111718.7|Tfpi|ENSMUSG00000027082.15|protein_coding_Intron_8	0	-	0.00615476
chr2	84441091	84441147	m6AIP_SySy_peak_3988b|ENSMUST00000111718.7|Tfpi|ENSMUSG00000027082.15|protein_coding_Intron_8	0	-	0.0245893
chr2	84434654	84434782	m6AIP_SySy_peak_3988c|ENSMUST00000111718.7|Tfpi|ENSMUSG00000027082.15|protein_coding_Intron_8	0	-	0.00895312
chr2	84439511	84439744	m6AIP_SySy_peak_3989|ENSMUST00000111718.7|Tfpi|ENSMUSG00000027082.15|protein_coding_Intron_8	0	-	0.0313562
chr2	84632922	84633030	m6AIP_abcam_peak_4906|ENSMUST00000111694.7|Ctnnd1|ENSMUSG00000034101.14|protein_coding_Intron_1	0	-	0.569796
chr2	84637371	84637479	m6AIP_abcam_peak_4906|ENSMUST00000189772.1|Gm28635|ENSMUSG00000101645.1|protein_coding_Intron_2	0	-	0.119269
chr2	84667790	84667989	m6AIP_abcam_peak_4907|ENSMUST00000189772.1|Gm28635|ENSMUSG00000101645.1|protein_coding_Intron_2	0	-	0.389141
chr2	84640462	84640582	m6AIP_abcam_peak_4908|ENSMUST00000189772.1|Gm28635|ENSMUSG00000101645.1|protein_coding_Intron_2	0	-	0.0137
chr2	84673774	84673894	m6AIP_abcam_peak_4908|ENSMUST00000111665.7|Tmx2|ENSMUSG00000050043.16|protein_coding_Intron_5	0	-	0.0270833
chr2	85054539	85054705	m6AIP_abcam_peak_4913|ENSMUST00000111605.8|Tnks1bp1|ENSMUSG00000033955.13|protein_coding_Intron_4	0	+	0.00275301
chr2	85055577	85055677	m6AIP_abcam_peak_4914|ENSMUST00000111605.8|Tnks1bp1|ENSMUSG00000033955.13|protein_coding_Intron_4	0	+	0.00676
chr2	85066350	85066513	m6AIP_abcam_peak_4919|ENSMUST00000111605.8|Tnks1bp1|ENSMUSG00000033955.13|protein_coding_Intron_6	0	+	0.0143865
chr2	90683130	90683294	m6AIP_abcam_peak_4921|ENSMUST00000057481.6|Nup160|ENSMUSG00000051329.13|protein_coding_Intron_3	0	+	0.139866
chr2	92315579	92315741	m6AIP_abcam_peak_4937|ENSMUST00000090586.11|Phf21a|ENSMUSG00000058318.15|protein_coding_Intron_3	0	+	0.175414
chr2	93867028	93867171	m6AIP_SySy_peak_4015|ENSMUST00000099690.3|Accsl|ENSMUSG00000075023.11|protein_coding_Intron_1	0	-	0.459811
chr2	93867395	93867488	m6AIP_abcam_peak_4940|ENSMUST00000099690.3|Accsl|ENSMUSG00000075023.11|protein_coding_Intron_1	0	-	0.0189462
chr2	93981905	93982042	m6AIP_abcam_peak_4941|ENSMUST00000111240.7|Alkbh3|ENSMUSG00000040174.14|protein_coding_Intron_8	0	-	0.00235036
chr2	93995106	93995243	m6AIP_abcam_peak_4941|ENSMUST00000183110.1|Gm27027|ENSMUSG00000098004.1|protein_coding_Intron_1	0	-	0.0963723
chr2	94005668	94005777	m6AIP_abcam_peak_4942a|ENSMUST00000111240.7|Alkbh3|ENSMUSG00000040174.14|protein_coding_Intron_4	0	-	0.00689908
chr2	94005187	94005320	m6AIP_abcam_peak_4942b|ENSMUST00000111240.7|Alkbh3|ENSMUSG00000040174.14|protein_coding_Intron_4	0	-	0.00791729
chr2	94074650	94074849	m6AIP_abcam_peak_4943|ENSMUST00000028619.4|Hsd17b12|ENSMUSG00000027195.10|protein_coding_Intron_4	0	-	0.28599
chr2	94093793	94093926	m6AIP_abcam_peak_4944|ENSMUST00000028619.4|Hsd17b12|ENSMUSG00000027195.10|protein_coding_Intron_3	0	-	0.0149248
chr2	94141607	94141761	m6AIP_abcam_peak_4945|ENSMUST00000028619.4|Hsd17b12|ENSMUSG00000027195.10|protein_coding_Intron_1	0	-	0.240377
chr2	101779542	101779650	m6AIP_SySy_peak_4019|ENSMUST00000171088.7|Prr5l|ENSMUSG00000032841.15|protein_coding_Intron_1	0	-	0.03925
chr2	101971195	101971314	m6AIP_abcam_peak_4952|ENSMUST00000058790.11|Ldlrad3|ENSMUSG00000048058.17|protein_coding_Intron_4	0	-	0.218151
chr2	102176209	102176309	m6AIP_abcam_peak_4953|ENSMUST00000058790.11|Ldlrad3|ENSMUSG00000048058.17|protein_coding_Intron_1	0	-	0.68699
chr2	103746807	103746907	m6AIP_abcam_peak_4956|ENSMUST00000028608.12|Nat10|ENSMUSG00000027185.15|protein_coding_Intron_8	0	-	0.0929
chr2	104560493	104560678	m6AIP_abcam_peak_4958|ENSMUST00000146553.7|Platr14|ENSMUSG00000086454.7|lncRNA_Intron_2	0	+	0.0435049
chr2	104598074	104598178	m6AIP_abcam_peak_4962|ENSMUST00000028599.7|Cstf3|ENSMUSG00000027176.8|protein_coding_Intron_1	0	+	0.266067
chr2	104657819	104657927	m6AIP_abcam_peak_4963|ENSMUST00000028599.7|Cstf3|ENSMUSG00000027176.8|protein_coding_Intron_15	0	+	0.11787
chr2	104769172	104769342	m6AIP_abcam_peak_4964a|ENSMUST00000231375.1|Qser1|ENSMUSG00000074994.6|protein_coding_Intron_8	0	-	0.0417118
chr2	104769747	104769947	m6AIP_abcam_peak_4964b|ENSMUST00000231375.1|Qser1|ENSMUSG00000074994.6|protein_coding_Intron_8	0	-	0.03846
chr2	104769431	104769544	m6AIP_abcam_peak_4965|ENSMUST00000231375.1|Qser1|ENSMUSG00000074994.6|protein_coding_Intron_8	0	-	0.135743
chr2	105763293	105763403	m6AIP_abcam_peak_4966|ENSMUST00000122965.7|Elp4|ENSMUSG00000027167.11|protein_coding_Intron_9	0	-	0.576518
chr2	105748874	105748969	m6AIP_abcam_peak_4967a|ENSMUST00000122965.7|Elp4|ENSMUSG00000027167.11|protein_coding_Intron_9	0	-	0.0315474
chr2	105782034	105782132	m6AIP_abcam_peak_4967b|ENSMUST00000122965.7|Elp4|ENSMUSG00000027167.11|protein_coding_Intron_9	0	-	0.00946939
chr2	109315685	109315765	m6AIP_SySy_peak_4029a|ENSMUST00000028527.7|Kif18a|ENSMUSG00000027115.14|protein_coding_Intron_12	0	+	0.0564
chr2	109314046	109314224	m6AIP_SySy_peak_4029b|ENSMUST00000028527.7|Kif18a|ENSMUSG00000027115.14|protein_coding_Intron_12	0	+	0
chr2	109310990	109311181	m6AIP_abcam_peak_4969|ENSMUST00000028527.7|Kif18a|ENSMUSG00000027115.14|protein_coding_Intron_12	0	+	0.0620419
chr2	109312510	109312760	m6AIP_SySy_peak_4030|ENSMUST00000028527.7|Kif18a|ENSMUSG00000027115.14|protein_coding_Intron_12	0	+	0
chr2	109911414	109911582	m6AIP_abcam_peak_4970|ENSMUST00000146110.1|Platr8|ENSMUSG00000063751.6|lncRNA_Intron_1	0	-	0
chr2	109972588	109972773	m6AIP_abcam_peak_4971|ENSMUST00000046548.13|Lgr4|ENSMUSG00000050199.13|protein_coding_Intron_2	0	+	0.465016
chr2	112382241	112382363	m6AIP_abcam_peak_4975|ENSMUST00000028552.3|Katnbl1|ENSMUSG00000027132.3|protein_coding_Intron_1	0	+	0.693844
chr2	112378775	112378897	m6AIP_abcam_peak_4975|ENSMUST00000141047.1|Gm21985|ENSMUSG00000096764.1|protein_coding_Intron_25	0	+	0.0597787
chr2	113843422	113843536	m6AIP_abcam_peak_4978a|ENSMUST00000102545.7|Arhgap11a|ENSMUSG00000041219.14|protein_coding_Intron_2	0	-	0.0382895
chr2	113844916	113845084	m6AIP_abcam_peak_4978b|ENSMUST00000102545.7|Arhgap11a|ENSMUSG00000041219.14|protein_coding_Intron_2	0	-	0.08075
chr2	114153742	114153877	m6AIP_abcam_peak_4980|ENSMUST00000043160.12|Aqr|ENSMUSG00000040383.16|protein_coding_Intron_9	0	-	0.193993
chr2	117257481	117257585	m6AIP_abcam_peak_4983a|ENSMUST00000028825.4|Fam98b|ENSMUSG00000027349.5|protein_coding_Intron_1	0	+	0.388567
chr2	117256551	117256668	m6AIP_abcam_peak_4983b|ENSMUST00000028825.4|Fam98b|ENSMUSG00000027349.5|protein_coding_Intron_1	0	+	0.49647
chr2	117255569	117255757	m6AIP_abcam_peak_4984|ENSMUST00000028825.4|Fam98b|ENSMUSG00000027349.5|protein_coding_Intron_1	0	+	0.0550213
chr2	118817522	118817649	m6AIP_abcam_peak_4986|ENSMUST00000134661.7|Knstrn|ENSMUSG00000027331.15|protein_coding_Intron_2	0	+	0.00874016
chr2	119376817	119376962	m6AIP_abcam_peak_4997|ENSMUST00000049920.13|Ino80|ENSMUSG00000034154.15|protein_coding_Intron_35	0	-	0.00376552
chr2	119376923	119377103	m6AIP_abcam_peak_4998|ENSMUST00000049920.13|Ino80|ENSMUSG00000034154.15|protein_coding_Intron_35	0	-	0.00774444
chr2	119384163	119384304	m6AIP_abcam_peak_4999|ENSMUST00000049920.13|Ino80|ENSMUSG00000034154.15|protein_coding_Intron_29	0	-	0.128553
chr2	120376088	120376248	m6AIP_abcam_peak_5014|ENSMUST00000090046.11|Tmem87a|ENSMUSG00000033808.16|protein_coding_Intron_10	0	-	0.0262875
chr2	120951526	120951627	m6AIP_abcam_peak_5027|ENSMUST00000028728.5|Ubr1|ENSMUSG00000027272.5|protein_coding_Intron_4	0	-	0.107554
chr2	121704808	121704960	m6AIP_abcam_peak_5040|ENSMUST00000110592.1|Frmd5|ENSMUSG00000027238.17|protein_coding_Intron_1	0	-	0.196395
chr2	125087880	125087948	m6AIP_SySy_peak_4090|ENSMUST00000152367.7|Myef2|ENSMUSG00000027201.16|protein_coding_Intron_17	0	-	0.738765
chr2	125098950	125099110	m6AIP_abcam_peak_5042|ENSMUST00000152367.7|Myef2|ENSMUSG00000027201.16|protein_coding_Intron_10	0	-	0.173681
chr2	125569927	125570022	m6AIP_abcam_peak_5044|ENSMUST00000089776.2|Cep152|ENSMUSG00000068394.4|protein_coding_Intron_23	0	-	0.00295789
chr2	125586926	125586956	m6AIP_abcam_peak_5046|ENSMUST00000089776.2|Cep152|ENSMUSG00000068394.4|protein_coding_Intron_17	0	-	0.727233
chr2	128132391	128132544	m6AIP_abcam_peak_5056|ENSMUST00000110341.8|Bcl2l11|ENSMUSG00000027381.16|protein_coding_Intron_2	0	+	0.256954
chr2	128138681	128138855	m6AIP_SySy_peak_4101|ENSMUST00000110341.8|Bcl2l11|ENSMUSG00000027381.16|protein_coding_Intron_2	0	+	0.0236149
chr2	128134000	128134250	m6AIP_SySy_peak_4102|ENSMUST00000110341.8|Bcl2l11|ENSMUSG00000027381.16|protein_coding_Intron_2	0	+	0.16626
chr2	130178721	130178853	m6AIP_abcam_peak_5069|ENSMUST00000103199.8|Snrpb|ENSMUSG00000027404.15|protein_coding_Intron_1	0	-	0.000727273
chr2	130420522	130420645	m6AIP_abcam_peak_5070|ENSMUST00000089581.10|Pced1a|ENSMUSG00000037773.14|protein_coding_Intron_5	0	-	0.00120325
chr2	130607293	130607488	m6AIP_SySy_peak_4120|ENSMUST00000140581.2|Ubox5|ENSMUSG00000027300.10|protein_coding_Intron_2	0	-	0.0155744
chr2	131289867	131290029	m6AIP_abcam_peak_5077|ENSMUST00000150843.7|Pank2|ENSMUSG00000037514.17|protein_coding_Intron_5	0	+	0.0799815
chr2	132271197	132271319	m6AIP_abcam_peak_5079|ENSMUST00000103181.10|Cds2|ENSMUSG00000058793.14|protein_coding_Intron_1	0	+	0.0129262
chr2	132818640	132818890	m6AIP_SySy_peak_4126|ENSMUST00000028831.14|Mcm8|ENSMUSG00000027353.14|protein_coding_Intron_3	0	+	0.004556
chr2	135751753	135751890	m6AIP_abcam_peak_5082|ENSMUST00000110109.7|Plcb4|ENSMUSG00000039943.16|protein_coding_Intron_1	0	+	0.0552263
chr2	135850649	135850852	m6AIP_abcam_peak_5083|ENSMUST00000110109.7|Plcb4|ENSMUSG00000039943.16|protein_coding_Intron_2	0	+	0.0129113
chr2	135882174	135882276	m6AIP_abcam_peak_5084|ENSMUST00000110109.7|Plcb4|ENSMUSG00000039943.16|protein_coding_Intron_3	0	+	0.00572549
chr2	135966420	135966501	m6AIP_abcam_peak_5085a|ENSMUST00000110109.7|Plcb4|ENSMUSG00000039943.16|protein_coding_Intron_19	0	+	0.0145062
chr2	135966127	135966247	m6AIP_abcam_peak_5085b|ENSMUST00000110109.7|Plcb4|ENSMUSG00000039943.16|protein_coding_Intron_19	0	+	0.060425
chr2	135966809	135966952	m6AIP_abcam_peak_5086|ENSMUST00000110109.7|Plcb4|ENSMUSG00000039943.16|protein_coding_Intron_19	0	+	0.0573916
chr2	140038073	140038174	m6AIP_abcam_peak_5091|ENSMUST00000046656.8|Tasp1|ENSMUSG00000039033.11|protein_coding_Intron_4	0	-	0
chr2	140173163	140173317	m6AIP_abcam_peak_5094|ENSMUST00000044825.4|Ndufaf5|ENSMUSG00000027384.6|protein_coding_Intron_2	0	+	0.228123
chr2	145906343	145906519	m6AIP_abcam_peak_5104|ENSMUST00000002805.13|Naa20|ENSMUSG00000002728.14|protein_coding_Intron_1	0	+	0.323593
chr2	146418199	146418299	m6AIP_abcam_peak_5106|ENSMUST00000228797.1|Ralgapa2|ENSMUSG00000037110.20|protein_coding_Intron_17	0	-	0.00146
chr2	150319856	150319993	m6AIP_SySy_peak_4153|ENSMUST00000051153.5|3300002I08Rik|ENSMUSG00000063364.10|protein_coding_Intron_3	0	-	0.0894526
chr2	150324339	150324492	m6AIP_SySy_peak_4154|ENSMUST00000051153.5|3300002I08Rik|ENSMUSG00000063364.10|protein_coding_Intron_3	0	-	0.248
chr2	150333567	150333688	m6AIP_SySy_peak_4155|ENSMUST00000051153.5|3300002I08Rik|ENSMUSG00000063364.10|protein_coding_Intron_3	0	-	0
chr2	150635086	150635202	m6AIP_abcam_peak_5123|ENSMUST00000028944.3|Acss1|ENSMUSG00000027452.11|protein_coding_Intron_5	0	-	0.0377241
chr2	150858047	150858250	m6AIP_abcam_peak_5124|ENSMUST00000056149.14|Abhd12|ENSMUSG00000032046.15|protein_coding_Intron_2	0	-	0.000837438
chr2	150927555	150927656	m6AIP_SySy_peak_4159|ENSMUST00000028948.4|Gins1|ENSMUSG00000027454.10|protein_coding_Intron_5	0	+	0.455129
chr2	152232182	152232272	m6AIP_abcam_peak_5131a|ENSMUST00000099224.9|Csnk2a1|ENSMUSG00000074698.10|protein_coding_Intron_1	0	+	0.308051
chr2	152229934	152230115	m6AIP_abcam_peak_5131b|ENSMUST00000099224.9|Csnk2a1|ENSMUSG00000074698.10|protein_coding_Intron_1	0	+	0.11337
chr2	152263404	152263593	m6AIP_abcam_peak_5132|ENSMUST00000099224.9|Csnk2a1|ENSMUSG00000074698.10|protein_coding_Intron_8	0	+	0
chr2	152355336	152355453	m6AIP_SySy_peak_4168|ENSMUST00000128577.1|Gm14164|ENSMUSG00000068062.3|lncRNA_Intron_1	0	+	0.547896
chr2	152418523	152418639	m6AIP_abcam_peak_5135|ENSMUST00000039961.11|6820408C15Rik|ENSMUSG00000032680.11|protein_coding_Intron_1	0	+	0.13506
chr2	152670047	152670196	m6AIP_abcam_peak_5136|ENSMUST00000089059.8|H13|ENSMUSG00000019188.16|protein_coding_Intron_1	0	+	0.0480872
chr2	152688370	152688516	m6AIP_SySy_peak_4172a|ENSMUST00000089059.8|H13|ENSMUSG00000019188.16|protein_coding_Intron_4	0	+	0.117897
chr2	152687844	152687987	m6AIP_SySy_peak_4172b|ENSMUST00000089059.8|H13|ENSMUSG00000019188.16|protein_coding_Intron_4	0	+	0.154629
chr2	152686441	152686629	m6AIP_SySy_peak_4172c|ENSMUST00000089059.8|H13|ENSMUSG00000019188.16|protein_coding_Intron_4	0	+	0.0227979
chr2	153250908	153251008	m6AIP_abcam_peak_5142|ENSMUST00000049863.11|Pofut1|ENSMUSG00000046020.13|protein_coding_Intron_4	0	+	0.02526
chr2	153349279	153349443	m6AIP_abcam_peak_5147|ENSMUST00000109790.1|Asxl1|ENSMUSG00000042548.14|protein_coding_Intron_1	0	+	0.690329
chr2	153348334	153348584	m6AIP_abcam_peak_5148|ENSMUST00000109790.1|Asxl1|ENSMUSG00000042548.14|protein_coding_Intron_1	0	+	0.10498
chr2	153373713	153373816	m6AIP_abcam_peak_5149|ENSMUST00000109790.1|Asxl1|ENSMUSG00000042548.14|protein_coding_Intron_4	0	+	0.295505
chr2	154473029	154473204	m6AIP_abcam_peak_5154|ENSMUST00000045270.14|Cbfa2t2|ENSMUSG00000038533.15|protein_coding_Intron_1	0	+	0.0932971
chr2	154453504	154453653	m6AIP_abcam_peak_5155|ENSMUST00000045270.14|Cbfa2t2|ENSMUSG00000038533.15|protein_coding_Intron_1	0	+	0.307027
chr2	154473130	154473235	m6AIP_abcam_peak_5156|ENSMUST00000045270.14|Cbfa2t2|ENSMUSG00000038533.15|protein_coding_Intron_1	0	+	0.0235524
chr2	154487443	154487552	m6AIP_abcam_peak_5157|ENSMUST00000045270.14|Cbfa2t2|ENSMUSG00000038533.15|protein_coding_Intron_1	0	+	0.131193
chr2	154567529	154567632	m6AIP_abcam_peak_5159|ENSMUST00000103145.10|E2f1|ENSMUSG00000027490.17|protein_coding_Intron_1	0	-	0.35966
chr2	154567629	154567740	m6AIP_SySy_peak_4191|ENSMUST00000103145.10|E2f1|ENSMUSG00000027490.17|protein_coding_Intron_1	0	-	0.0897748
chr2	154661819	154661976	m6AIP_abcam_peak_5160|ENSMUST00000044277.9|Chmp4b|ENSMUSG00000038467.15|protein_coding_Intron_1	0	+	0.0573758
chr2	154853635	154853753	m6AIP_abcam_peak_5161|ENSMUST00000029120.13|Raly|ENSMUSG00000027593.15|protein_coding_Intron_2	0	+	0.773771
chr2	155156395	155156503	m6AIP_SySy_peak_4192|ENSMUST00000109685.7|Itch|ENSMUSG00000027598.16|protein_coding_Intron_2	0	+	0.224167
chr2	155154516	155154642	m6AIP_SySy_peak_4193|ENSMUST00000109685.7|Itch|ENSMUSG00000027598.16|protein_coding_Intron_2	0	+	0.190246
chr2	155640854	155641104	m6AIP_SySy_peak_4196|ENSMUST00000041059.11|Trpc4ap|ENSMUSG00000038324.13|protein_coding_Intron_12	0	-	0.04842
chr2	155993518	155993768	m6AIP_abcam_peak_5173|ENSMUST00000109619.8|Cep250|ENSMUSG00000038241.16|protein_coding_Intron_28	0	+	0.115584
chr2	156012287	156012483	m6AIP_abcam_peak_5174|ENSMUST00000088650.10|Ergic3|ENSMUSG00000005881.13|protein_coding_Intron_7	0	+	0.0617602
chr2	156014948	156015119	m6AIP_abcam_peak_5175|ENSMUST00000088650.10|Ergic3|ENSMUSG00000005881.13|protein_coding_Intron_7	0	+	0.0164269
chr2	156093121	156093283	m6AIP_SySy_peak_4202a|ENSMUST00000109608.8|Cpne1|ENSMUSG00000074643.12|protein_coding_Intron_2	0	-	0.989222
chr2	156088578	156088741	m6AIP_SySy_peak_4202b|ENSMUST00000109608.8|Cpne1|ENSMUSG00000074643.12|protein_coding_Intron_2	0	-	0.0160307
chr2	156084373	156084447	m6AIP_SySy_peak_4202c|ENSMUST00000109608.8|Cpne1|ENSMUSG00000074643.12|protein_coding_Intron_2	0	-	0.00945946
chr2	156083231	156083481	m6AIP_abcam_peak_5177|ENSMUST00000109608.8|Cpne1|ENSMUSG00000074643.12|protein_coding_Intron_2	0	-	0.032636
chr2	156080164	156080274	m6AIP_abcam_peak_5178|ENSMUST00000109608.8|Cpne1|ENSMUSG00000074643.12|protein_coding_Intron_2	0	-	0.0268636
chr2	156254816	156254931	m6AIP_abcam_peak_5180|ENSMUST00000037401.9|Phf20|ENSMUSG00000038116.16|protein_coding_Intron_4	0	+	0.0680087
chr2	156692811	156693006	m6AIP_abcam_peak_5186|ENSMUST00000169464.8|Dlgap4|ENSMUSG00000061689.15|protein_coding_Intron_2	0	+	0.201036
chr2	156837199	156837413	m6AIP_abcam_peak_5191|ENSMUST00000137463.7|Gm14230|ENSMUSG00000087179.8|lncRNA_Intron_3	0	-	0
chr2	156836541	156836654	m6AIP_abcam_peak_5192a|ENSMUST00000137463.7|Gm14230|ENSMUSG00000087179.8|lncRNA_Intron_3	0	-	0.0553894
chr2	156836129	156836302	m6AIP_abcam_peak_5192b|ENSMUST00000137463.7|Gm14230|ENSMUSG00000087179.8|lncRNA_Intron_3	0	-	0
chr2	156833792	156833983	m6AIP_abcam_peak_5193|ENSMUST00000137463.7|Gm14230|ENSMUSG00000087179.8|lncRNA_Intron_3	0	-	0
chr2	156836620	156836768	m6AIP_abcam_peak_5194a|ENSMUST00000137463.7|Gm14230|ENSMUSG00000087179.8|lncRNA_Intron_3	0	-	0.00923649
chr2	156833557	156833694	m6AIP_abcam_peak_5194b|ENSMUST00000137463.7|Gm14230|ENSMUSG00000087179.8|lncRNA_Intron_3	0	-	0
chr2	157286480	157286664	m6AIP_abcam_peak_5196|ENSMUST00000116380.8|Rpn2|ENSMUSG00000027642.15|protein_coding_Intron_2	0	+	0.0982391
chr2	157426283	157426475	m6AIP_abcam_peak_5197|ENSMUST00000092576.10|Src|ENSMUSG00000027646.15|protein_coding_Intron_1	0	+	0.0928906
chr2	157425738	157425944	m6AIP_abcam_peak_5198|ENSMUST00000092576.10|Src|ENSMUSG00000027646.15|protein_coding_Intron_1	0	+	0.291417
chr2	157428608	157428731	m6AIP_abcam_peak_5199|ENSMUST00000092576.10|Src|ENSMUSG00000027646.15|protein_coding_Intron_1	0	+	0.0941626
chr2	158441784	158441904	m6AIP_abcam_peak_5207|ENSMUST00000109485.8|Ralgapb|ENSMUSG00000027652.15|protein_coding_Intron_11	0	+	0.068375
chr2	158781937	158782069	m6AIP_SySy_peak_4226|ENSMUST00000029183.2|Fam83d|ENSMUSG00000027654.2|protein_coding_Intron_2	0	+	0.0855
chr2	160774252	160774480	m6AIP_SySy_peak_4229|ENSMUST00000103115.7|Plcg1|ENSMUSG00000016933.17|protein_coding_Intron_32	0	+	0.444956
chr2	160959575	160959707	m6AIP_abcam_peak_5216|ENSMUST00000039782.13|Chd6|ENSMUSG00000057133.14|protein_coding_Intron_34	0	-	0.00356061
chr2	161077122	161077289	m6AIP_abcam_peak_5220|ENSMUST00000039782.13|Chd6|ENSMUSG00000057133.14|protein_coding_Intron_1	0	-	0.351551
chr2	162956513	162956644	m6AIP_abcam_peak_5221|ENSMUST00000035751.11|L3mbtl1|ENSMUSG00000035576.13|protein_coding_Intron_8	0	+	0.0700615
chr2	164059182	164059283	m6AIP_abcam_peak_5223|ENSMUST00000018466.3|Tomm34|ENSMUSG00000018322.10|protein_coding_Intron_4	0	-	0.00122772
chr2	164080877	164081021	m6AIP_SySy_peak_4242|ENSMUST00000018353.13|Stk4|ENSMUSG00000018209.15|protein_coding_Intron_2	0	+	0.0810347
chr2	164761697	164761825	m6AIP_abcam_peak_5225|ENSMUST00000146846.1|Gm11457|ENSMUSG00000086453.7|lncRNA_Intron_4	0	-	0.0900625
chr2	164849458	164849635	m6AIP_abcam_peak_5227|ENSMUST00000109316.7|Pltp|ENSMUSG00000017754.13|protein_coding_Intron_7	0	-	0.189802
chr2	165022235	165022401	m6AIP_abcam_peak_5230|ENSMUST00000040381.14|Ncoa5|ENSMUSG00000039804.15|protein_coding_Intron_2	0	-	0.129
chr2	165285643	165285743	m6AIP_abcam_peak_5231|ENSMUST00000109300.8|Slc35c2|ENSMUSG00000017664.16|protein_coding_Intron_1	0	-	0.01207
chr2	165299910	165300069	m6AIP_abcam_peak_5233|ENSMUST00000071699.10|Elmo2|ENSMUSG00000017670.16|protein_coding_Intron_10	0	-	0.0602075
chr2	165301520	165301697	m6AIP_abcam_peak_5234|ENSMUST00000071699.10|Elmo2|ENSMUSG00000017670.16|protein_coding_Intron_10	0	-	0.00263277
chr2	165313288	165313469	m6AIP_abcam_peak_5235|ENSMUST00000071699.10|Elmo2|ENSMUSG00000017670.16|protein_coding_Intron_5	0	-	0.00171823
chr2	165841862	165842025	m6AIP_abcam_peak_5240|ENSMUST00000109269.7|Zmynd8|ENSMUSG00000039671.18|protein_coding_Intron_6	0	-	0.0543006
chr2	165845346	165845446	m6AIP_abcam_peak_5241|ENSMUST00000109269.7|Zmynd8|ENSMUSG00000039671.18|protein_coding_Intron_5	0	-	0.00097
chr2	165844952	165845112	m6AIP_abcam_peak_5242|ENSMUST00000109269.7|Zmynd8|ENSMUSG00000039671.18|protein_coding_Intron_5	0	-	0.0913687
chr2	165869867	165870117	m6AIP_abcam_peak_5243|ENSMUST00000109269.7|Zmynd8|ENSMUSG00000039671.18|protein_coding_Intron_2	0	-	0.110216
chr2	166082969	166083097	m6AIP_abcam_peak_5247|ENSMUST00000109249.8|Sulf2|ENSMUSG00000006800.14|protein_coding_Intron_10	0	-	0.0334297
chr2	166123426	166123583	m6AIP_abcam_peak_5248|ENSMUST00000109249.8|Sulf2|ENSMUSG00000006800.14|protein_coding_Intron_2	0	-	0
chr2	166139449	166139605	m6AIP_abcam_peak_5249|ENSMUST00000109249.8|Sulf2|ENSMUSG00000006800.14|protein_coding_Intron_1	0	-	0.00378846
chr2	166821161	166821287	m6AIP_abcam_peak_5254|ENSMUST00000099078.9|Arfgef2|ENSMUSG00000074582.10|protein_coding_Intron_1	0	+	0.00335714
chr2	166906936	166907131	m6AIP_abcam_peak_5255|ENSMUST00000002790.13|Cse1l|ENSMUSG00000002718.14|protein_coding_Intron_1	0	+	0.00160513
chr2	167193678	167193837	m6AIP_abcam_peak_5262|ENSMUST00000088041.10|Ptgis|ENSMUSG00000017969.13|protein_coding_Intron_9	0	-	0.630742
chr2	167444378	167444497	m6AIP_abcam_peak_5263|ENSMUST00000047815.12|Slc9a8|ENSMUSG00000039463.14|protein_coding_Intron_5	0	+	0.261387
chr2	167610817	167610981	m6AIP_abcam_peak_5264a|ENSMUST00000151365.7|Ube2v1|ENSMUSG00000078923.10|protein_coding_Intron_3	0	-	0.0730122
chr2	167611770	167611934	m6AIP_abcam_peak_5264a|ENSMUST00000125544.2|Gm20431|ENSMUSG00000089739.2|protein_coding_Intron_6	0	-	0.275933
chr2	167615982	167616124	m6AIP_abcam_peak_5264b|ENSMUST00000151365.7|Ube2v1|ENSMUSG00000078923.10|protein_coding_Intron_3	0	-	0.0132264
chr2	167614239	167614381	m6AIP_abcam_peak_5264b|ENSMUST00000125544.2|Gm20431|ENSMUSG00000089739.2|protein_coding_Intron_6	0	-	0.0378983
chr2	167615063	167615220	m6AIP_abcam_peak_5264c|ENSMUST00000151365.7|Ube2v1|ENSMUSG00000078923.10|protein_coding_Intron_3	0	-	0.0234904
chr2	167613343	167613500	m6AIP_abcam_peak_5264c|ENSMUST00000125544.2|Gm20431|ENSMUSG00000089739.2|protein_coding_Intron_6	0	-	0
chr2	167642071	167642266	m6AIP_SySy_peak_4270|ENSMUST00000125544.2|Gm20431|ENSMUSG00000089739.2|protein_coding_Intron_5	0	-	0.0812784
chr2	168193015	168193161	m6AIP_SySy_peak_4274|ENSMUST00000088001.5|Adnp|ENSMUSG00000051149.15|protein_coding_Intron_1	0	-	0.258623
chr2	168196277	168196423	m6AIP_SySy_peak_4274|ENSMUST00000138667.1|Gm20716|ENSMUSG00000093752.1|protein_coding_Intron_9	0	-	0.0597123
chr2	172365886	172366007	m6AIP_abcam_peak_5283|ENSMUST00000028997.7|Aurka|ENSMUSG00000027496.15|protein_coding_Intron_3	0	-	0.210636
chr2	172380093	172380256	m6AIP_SySy_peak_4288|ENSMUST00000116375.1|Cstf1|ENSMUSG00000027498.14|protein_coding_Intron_5	0	+	0.00422086
chr2	173267333	173267501	m6AIP_abcam_peak_5286|ENSMUST00000036248.12|Pmepa1|ENSMUSG00000038400.15|protein_coding_Intron_1	0	-	0.0237202
chr2	173254540	173254642	m6AIP_abcam_peak_5287|ENSMUST00000036248.12|Pmepa1|ENSMUSG00000038400.15|protein_coding_Intron_1	0	-	0.00490196
chr2	174293706	174293950	m6AIP_abcam_peak_5295a|ENSMUST00000151472.7|Gnasas1|ENSMUSG00000086537.7|lncRNA_Intron_1	0	-	0.0357541
chr2	174291226	174291417	m6AIP_abcam_peak_5295b|ENSMUST00000151472.7|Gnasas1|ENSMUSG00000086537.7|lncRNA_Intron_1	0	-	0.190754
chr2	174287908	174288091	m6AIP_abcam_peak_5295c|ENSMUST00000151472.7|Gnasas1|ENSMUSG00000086537.7|lncRNA_Intron_1	0	-	0.152847
chr2	174294369	174294473	m6AIP_abcam_peak_5296|ENSMUST00000151472.7|Gnasas1|ENSMUSG00000086537.7|lncRNA_Intron_1	0	-	0.0423173
chr2	177317564	177317707	m6AIP_abcam_peak_5310|ENSMUST00000108959.2|Gm14412|ENSMUSG00000078868.3|protein_coding_Intron_1	0	-	0
chr2	179760651	179760832	m6AIP_abcam_peak_5322|ENSMUST00000000314.12|Cdh4|ENSMUSG00000000305.12|protein_coding_Intron_2	0	+	0.0112167
chr2	179477810	179477918	m6AIP_abcam_peak_5323|ENSMUST00000000314.12|Cdh4|ENSMUSG00000000305.12|protein_coding_Intron_2	0	+	0.000935185
chr2	179617515	179617637	m6AIP_abcam_peak_5325|ENSMUST00000000314.12|Cdh4|ENSMUSG00000000305.12|protein_coding_Intron_2	0	+	0.155074
chr2	179917981	179918231	m6AIP_SySy_peak_4320|ENSMUST00000041618.12|Taf4|ENSMUSG00000039117.16|protein_coding_Intron_14	0	-	0.0857368
chr2	180209821	180209969	m6AIP_abcam_peak_5329|ENSMUST00000015791.5|Lama5|ENSMUSG00000015647.9|protein_coding_Intron_2	0	-	0
chr2	180635726	180635842	m6AIP_SySy_peak_4326|ENSMUST00000037877.10|Tcfl5|ENSMUSG00000038932.13|protein_coding_Intron_4	0	-	0.137431
chr2	180664573	180664770	m6AIP_SySy_peak_4330a|ENSMUST00000087517.9|Dido1|ENSMUSG00000038914.15|protein_coding_Intron_15	0	-	0.056132
chr2	180663631	180663867	m6AIP_SySy_peak_4330b|ENSMUST00000087517.9|Dido1|ENSMUSG00000038914.15|protein_coding_Intron_15	0	-	0.116758
chr2	181361085	181361224	m6AIP_abcam_peak_5346|ENSMUST00000127988.7|Arfrp1|ENSMUSG00000038671.15|protein_coding_Intron_5	0	-	0.00118705
chr2	181364788	181364949	m6AIP_abcam_peak_5347|ENSMUST00000127988.7|Arfrp1|ENSMUSG00000038671.15|protein_coding_Intron_1	0	-	0.00859627
chr3	7522863	7523015	m6AIP_abcam_peak_5355|ENSMUST00000051064.8|Zc2hc1a|ENSMUSG00000043542.12|protein_coding_Intron_3	0	+	0.110559
chr3	7545174	7545284	m6AIP_SySy_peak_4352|ENSMUST00000051064.8|Zc2hc1a|ENSMUSG00000043542.12|protein_coding_Intron_8	0	+	0
chr3	8522816	8522980	m6AIP_abcam_peak_5360|ENSMUST00000029002.8|Stmn2|ENSMUSG00000027500.10|protein_coding_Intron_1	0	+	0.0296341
chr3	8549983	8550129	m6AIP_abcam_peak_5361|ENSMUST00000029002.8|Stmn2|ENSMUSG00000027500.10|protein_coding_Intron_3	0	+	0.0346644
chr3	8816481	8816595	m6AIP_abcam_peak_5363a|ENSMUST00000042148.5|Mrps28|ENSMUSG00000040269.5|protein_coding_Intron_2	0	-	0
chr3	8884750	8884816	m6AIP_abcam_peak_5363b|ENSMUST00000042148.5|Mrps28|ENSMUSG00000040269.5|protein_coding_Intron_2	0	-	0.138106
chr3	8848885	8848954	m6AIP_abcam_peak_5363c|ENSMUST00000042148.5|Mrps28|ENSMUSG00000040269.5|protein_coding_Intron_2	0	-	0.233362
chr3	9460866	9461057	m6AIP_SySy_peak_4365|ENSMUST00000041124.12|Zfp704|ENSMUSG00000040209.12|protein_coding_Intron_4	0	-	0.541017
chr3	9467735	9467943	m6AIP_SySy_peak_4366|ENSMUST00000041124.12|Zfp704|ENSMUSG00000040209.12|protein_coding_Intron_4	0	-	0.00774519
chr3	9459382	9459506	m6AIP_abcam_peak_5373|ENSMUST00000041124.12|Zfp704|ENSMUSG00000040209.12|protein_coding_Intron_4	0	-	0
chr3	9515437	9515544	m6AIP_abcam_peak_5374|ENSMUST00000041124.12|Zfp704|ENSMUSG00000040209.12|protein_coding_Intron_2	0	-	0.620832
chr3	9532274	9532524	m6AIP_SySy_peak_4367|ENSMUST00000041124.12|Zfp704|ENSMUSG00000040209.12|protein_coding_Intron_2	0	-	0.0297143
chr3	9514936	9515054	m6AIP_abcam_peak_5376|ENSMUST00000041124.12|Zfp704|ENSMUSG00000040209.12|protein_coding_Intron_2	0	-	0.0339746
chr3	9475584	9475834	m6AIP_abcam_peak_5377|ENSMUST00000041124.12|Zfp704|ENSMUSG00000040209.12|protein_coding_Intron_2	0	-	0.013564
chr3	9560722	9560896	m6AIP_abcam_peak_5378|ENSMUST00000041124.12|Zfp704|ENSMUSG00000040209.12|protein_coding_Intron_2	0	-	0.00594253
chr3	9488821	9489071	m6AIP_SySy_peak_4368|ENSMUST00000041124.12|Zfp704|ENSMUSG00000040209.12|protein_coding_Intron_2	0	-	0.025508
chr3	9539471	9539634	m6AIP_abcam_peak_5379|ENSMUST00000041124.12|Zfp704|ENSMUSG00000040209.12|protein_coding_Intron_2	0	-	0
chr3	9589427	9589580	m6AIP_abcam_peak_5380|ENSMUST00000041124.12|Zfp704|ENSMUSG00000040209.12|protein_coding_Intron_1	0	-	0.0395817
chr3	10318397	10318513	m6AIP_abcam_peak_5381|ENSMUST00000065938.14|Impa1|ENSMUSG00000027531.16|protein_coding_Intron_7	0	-	0.0456724
chr3	14891080	14891187	m6AIP_abcam_peak_5382|ENSMUST00000029078.8|Car2|ENSMUSG00000027562.12|protein_coding_Intron_2	0	+	0.179888
chr3	16201698	16201851	m6AIP_abcam_peak_5383|ENSMUST00000108346.4|Ythdf3|ENSMUSG00000047213.14|protein_coding_Intron_3	0	+	0.200686
chr3	16213110	16213253	m6AIP_abcam_peak_5386|ENSMUST00000108346.4|Ythdf3|ENSMUSG00000047213.14|protein_coding_Intron_5	0	+	0.0024965
chr3	16208339	16208377	m6AIP_SySy_peak_4373|ENSMUST00000108346.4|Ythdf3|ENSMUSG00000047213.14|protein_coding_Intron_5	0	+	0.0119474
chr3	18119787	18119898	m6AIP_abcam_peak_5388|ENSMUST00000035625.6|Cyp7b1|ENSMUSG00000039519.6|protein_coding_Intron_1	0	-	0.673423
chr3	19198056	19198192	m6AIP_abcam_peak_5389|ENSMUST00000130645.7|Mtfr1|ENSMUSG00000027601.13|protein_coding_Intron_1	0	+	0.103559
chr3	20072825	20072936	m6AIP_abcam_peak_5393|ENSMUST00000002502.11|Hltf|ENSMUSG00000002428.12|protein_coding_Intron_8	0	+	0
chr3	22149774	22149983	m6AIP_abcam_peak_5394|ENSMUST00000193734.5|Tbl1xr1|ENSMUSG00000027630.13|protein_coding_Intron_3	0	+	0.0765646
chr3	22174746	22174966	m6AIP_abcam_peak_5395|ENSMUST00000193734.5|Tbl1xr1|ENSMUSG00000027630.13|protein_coding_Intron_3	0	+	0.0236864
chr3	30697121	30697239	m6AIP_abcam_peak_5405a|ENSMUST00000126658.7|Lrrc31|ENSMUSG00000074653.10|protein_coding_Intron_1	0	-	0.0861525
chr3	30698207	30698338	m6AIP_abcam_peak_5405b|ENSMUST00000126658.7|Lrrc31|ENSMUSG00000074653.10|protein_coding_Intron_1	0	-	0.00392366
chr3	32354120	32354221	m6AIP_abcam_peak_5410|ENSMUST00000029199.10|Zmat3|ENSMUSG00000027663.12|protein_coding_Intron_2	0	-	0
chr3	32350241	32350426	m6AIP_abcam_peak_5411|ENSMUST00000029199.10|Zmat3|ENSMUSG00000027663.12|protein_coding_Intron_2	0	-	0.0359081
chr3	32455117	32455243	m6AIP_SySy_peak_4398|ENSMUST00000029201.13|Pik3ca|ENSMUSG00000027665.13|protein_coding_Intron_15	0	+	0.0849444
chr3	33831435	33831592	m6AIP_SySy_peak_4404|ENSMUST00000029222.7|Ccdc39|ENSMUSG00000027676.11|protein_coding_Intron_7	0	-	0.273338
chr3	34664123	34664225	m6AIP_SySy_peak_4405|ENSMUST00000199171.4|Sox2ot|ENSMUSG00000105265.4|lncRNA_Intron_1	0	+	0.122784
chr3	34658214	34658406	m6AIP_abcam_peak_5417|ENSMUST00000199171.4|Sox2ot|ENSMUSG00000105265.4|lncRNA_Intron_1	0	+	0.140089
chr3	34649757	34649937	m6AIP_SySy_peak_4406|ENSMUST00000199171.4|Sox2ot|ENSMUSG00000105265.4|lncRNA_Intron_1	0	+	0.761117
chr3	34649137	34649287	m6AIP_SySy_peak_4407|ENSMUST00000199171.4|Sox2ot|ENSMUSG00000105265.4|lncRNA_Intron_1	0	+	0.0041
chr3	37480809	37480915	m6AIP_abcam_peak_5429|ENSMUST00000108112.9|Spata5|ENSMUSG00000027722.14|protein_coding_Intron_14	0	+	0.0382642
chr3	41571171	41571271	m6AIP_abcam_peak_5447|ENSMUST00000163764.7|Jade1|ENSMUSG00000025764.14|protein_coding_Intron_1	0	+	0.22049
chr3	41581823	41581948	m6AIP_abcam_peak_5448a|ENSMUST00000163764.7|Jade1|ENSMUSG00000025764.14|protein_coding_Intron_2	0	+	0.460456
chr3	41583591	41583724	m6AIP_abcam_peak_5448b|ENSMUST00000163764.7|Jade1|ENSMUSG00000025764.14|protein_coding_Intron_2	0	+	0.301872
chr3	41723781	41723933	m6AIP_SySy_peak_4426|ENSMUST00000026866.14|Sclt1|ENSMUSG00000059834.12|protein_coding_Intron_5	0	-	0
chr3	51261651	51261761	m6AIP_abcam_peak_5457|ENSMUST00000194641.5|Elf2|ENSMUSG00000037174.18|protein_coding_Intron_6	0	-	0.379155
chr3	52310154	52310293	m6AIP_abcam_peak_5462|ENSMUST00000053764.6|Foxo1|ENSMUSG00000044167.6|protein_coding_Intron_1	0	+	0.0925396
chr3	52994813	52994958	m6AIP_SySy_peak_4436|ENSMUST00000036665.9|Cog6|ENSMUSG00000027742.13|protein_coding_Intron_13	0	-	0.165917
chr3	63310043	63310268	m6AIP_abcam_peak_5474|ENSMUST00000194134.5|Mme|ENSMUSG00000027820.12|protein_coding_Intron_3	0	+	0.0317822
chr3	67588020	67588120	m6AIP_abcam_peak_5481|ENSMUST00000029344.9|Mfsd1|ENSMUSG00000027775.9|protein_coding_Intron_5	0	+	0.07919
chr3	68517338	68517479	m6AIP_abcam_peak_5483|ENSMUST00000182006.3|Iqschfp|ENSMUSG00000102422.1|protein_coding_Intron_5	0	+	0.0113901
chr3	68516370	68516511	m6AIP_abcam_peak_5483|ENSMUST00000029346.12|Schip1|ENSMUSG00000027777.15|protein_coding_Intron_2	0	+	0.00952482
chr3	68525492	68525681	m6AIP_abcam_peak_5484|ENSMUST00000182006.3|Iqschfp|ENSMUSG00000102422.1|protein_coding_Intron_5	0	+	0.196339
chr3	68551268	68551457	m6AIP_abcam_peak_5484|ENSMUST00000029346.12|Schip1|ENSMUSG00000027777.15|protein_coding_Intron_2	0	+	0.293598
chr3	69005834	69006020	m6AIP_SySy_peak_4451|ENSMUST00000042901.14|Smc4|ENSMUSG00000034349.14|protein_coding_Intron_1	0	+	0.0901129
chr3	69085115	69085188	m6AIP_abcam_peak_5487a|ENSMUST00000029353.8|Kpna4|ENSMUSG00000027782.10|protein_coding_Intron_12	0	-	0.914493
chr3	69085285	69085396	m6AIP_abcam_peak_5487b|ENSMUST00000029353.8|Kpna4|ENSMUSG00000027782.10|protein_coding_Intron_12	0	-	0.218577
chr3	69584277	69584431	m6AIP_abcam_peak_5489|ENSMUST00000061826.2|B3galnt1|ENSMUSG00000043300.2|protein_coding_Intron_1	0	-	0.230986
chr3	69728951	69729051	m6AIP_abcam_peak_5490|ENSMUST00000029358.14|Nmd3|ENSMUSG00000027787.14|protein_coding_Intron_4	0	+	0.11818
chr3	75648266	75648407	m6AIP_SySy_peak_4453a|ENSMUST00000190602.1|Platr10|ENSMUSG00000099370.1|lncRNA_Intron_2	0	-	0.111986
chr3	75654317	75654567	m6AIP_abcam_peak_5492|ENSMUST00000190602.1|Platr10|ENSMUSG00000099370.1|lncRNA_Intron_1	0	-	0
chr3	81076350	81076587	m6AIP_abcam_peak_5497|ENSMUST00000029652.3|Pdgfc|ENSMUSG00000028019.9|protein_coding_Intron_1	0	+	0
chr3	81053906	81054059	m6AIP_abcam_peak_5498|ENSMUST00000029652.3|Pdgfc|ENSMUSG00000028019.9|protein_coding_Intron_1	0	+	0.202157
chr3	81075876	81076091	m6AIP_abcam_peak_5500|ENSMUST00000029652.3|Pdgfc|ENSMUSG00000028019.9|protein_coding_Intron_1	0	+	0
chr3	83776585	83776756	m6AIP_abcam_peak_5502|ENSMUST00000180472.1|Gm26771|ENSMUSG00000097250.1|lncRNA_Intron_1	0	-	0.0586667
chr3	84895594	84895717	m6AIP_abcam_peak_5506|ENSMUST00000107679.7|Fbxw7|ENSMUSG00000028086.15|protein_coding_Intron_3	0	+	0.0919187
chr3	85643530	85643634	m6AIP_abcam_peak_5510|ENSMUST00000127348.7|Gatb|ENSMUSG00000028085.12|protein_coding_Intron_10	0	+	0.00875
chr3	86077240	86077386	m6AIP_abcam_peak_5511|ENSMUST00000238443.1|Sh3d19|ENSMUSG00000028082.14|protein_coding_Intron_3	0	+	0.0122534
chr3	86112904	86113075	m6AIP_abcam_peak_5513|ENSMUST00000238443.1|Sh3d19|ENSMUSG00000028082.14|protein_coding_Intron_13	0	+	0.123626
chr3	86888445	86888604	m6AIP_abcam_peak_5515|ENSMUST00000029719.13|Dclk2|ENSMUSG00000028078.14|protein_coding_Intron_2	0	-	0.0786164
chr3	87159176	87159288	m6AIP_abcam_peak_5517|ENSMUST00000107618.8|Kirrel|ENSMUSG00000041734.15|protein_coding_Intron_1	0	-	0.0302054
chr3	87861550	87861693	m6AIP_abcam_peak_5520|ENSMUST00000005015.9|Prcc|ENSMUSG00000004895.9|protein_coding_Intron_5	0	-	0.14842
chr3	87919933	87920063	m6AIP_abcam_peak_5523|ENSMUST00000119968.7|Mrpl24|ENSMUSG00000019710.13|protein_coding_Intron_1	0	+	0.0462846
chr3	87923073	87923205	m6AIP_abcam_peak_5524|ENSMUST00000119968.7|Mrpl24|ENSMUSG00000019710.13|protein_coding_Intron_5	0	+	0.0103864
chr3	88117355	88117580	m6AIP_abcam_peak_5528|ENSMUST00000071812.10|Iqgap3|ENSMUSG00000028068.14|protein_coding_Intron_36	0	+	0.0124489
chr3	88422950	88423077	m6AIP_abcam_peak_5531|ENSMUST00000057935.8|Slc25a44|ENSMUSG00000050144.13|protein_coding_Intron_1	0	-	0.00866142
chr3	88620601	88620717	m6AIP_abcam_peak_5537|ENSMUST00000175903.8|Arhgef2|ENSMUSG00000028059.16|protein_coding_Intron_5	0	+	0.00812069
chr3	88909354	88909441	m6AIP_abcam_peak_5546|ENSMUST00000107494.7|Msto1|ENSMUSG00000068922.14|protein_coding_Intron_14	0	-	0.332862
chr3	90099189	90099386	m6AIP_abcam_peak_5558|ENSMUST00000119570.7|Tpm3|ENSMUSG00000027940.18|protein_coding_Intron_8	0	+	0.176563
chr3	90402073	90402212	m6AIP_abcam_peak_5560|ENSMUST00000029542.11|Ints3|ENSMUSG00000027933.11|protein_coding_Intron_15	0	-	0.0094964
chr3	94842156	94842343	m6AIP_abcam_peak_5564|ENSMUST00000107270.8|Pogz|ENSMUSG00000038902.14|protein_coding_Intron_1	0	+	0.0428182
chr3	94999987	95000087	m6AIP_abcam_peak_5570|ENSMUST00000125476.7|Pi4kb|ENSMUSG00000038861.14|protein_coding_Intron_9	0	+	0.0821837
chr3	95089116	95089264	m6AIP_abcam_peak_5575a|ENSMUST00000107233.8|Pip5k1a|ENSMUSG00000028126.16|protein_coding_Intron_1	0	-	0.708831
chr3	95092015	95092131	m6AIP_abcam_peak_5575b|ENSMUST00000107233.8|Pip5k1a|ENSMUSG00000028126.16|protein_coding_Intron_1	0	-	0.444181
chr3	95171959	95172085	m6AIP_abcam_peak_5576|ENSMUST00000090823.7|Sema6c|ENSMUSG00000038777.19|protein_coding_Intron_20	0	+	0.35604
chr3	95291621	95291759	m6AIP_abcam_peak_5580|ENSMUST00000107187.8|Mindy1|ENSMUSG00000038712.16|protein_coding_Intron_4	0	+	0.0168696
chr3	95472067	95472301	m6AIP_abcam_peak_5582|ENSMUST00000102749.10|Arnt|ENSMUSG00000015522.18|protein_coding_Intron_6	0	+	0
chr3	95742686	95742812	m6AIP_abcam_peak_5585|ENSMUST00000029752.14|Tars2|ENSMUSG00000028107.14|protein_coding_Intron_13	0	-	0.00693651
chr3	95849503	95849635	m6AIP_abcam_peak_5591|ENSMUST00000015892.13|Prpf3|ENSMUSG00000015748.13|protein_coding_Intron_3	0	-	0.821371
chr3	96722842	96723042	m6AIP_abcam_peak_5600|ENSMUST00000154679.7|Polr3c|ENSMUSG00000028099.8|protein_coding_Intron_4	0	-	0.030525
chr3	96775870	96776105	m6AIP_abcam_peak_5601|ENSMUST00000029740.13|Rnf115|ENSMUSG00000028098.13|protein_coding_Intron_4	0	+	0.151081
chr3	97779485	97779735	m6AIP_SySy_peak_4544|ENSMUST00000090750.11|Pde4dip|ENSMUSG00000038170.15|protein_coding_Intron_8	0	-	0.282592
chr3	97773295	97773454	m6AIP_SySy_peak_4545|ENSMUST00000090750.11|Pde4dip|ENSMUSG00000038170.15|protein_coding_Intron_8	0	-	0
chr3	102186476	102186535	m6AIP_abcam_peak_5622c|ENSMUST00000029453.12|Vangl1|ENSMUSG00000027860.15|protein_coding_Intron_3	0	-	0.137254
chr3	103284561	103284694	m6AIP_abcam_peak_5624|ENSMUST00000029444.12|Trim33|ENSMUSG00000033014.12|protein_coding_Intron_1	0	+	0.720526
chr3	103299587	103299731	m6AIP_abcam_peak_5625|ENSMUST00000029444.12|Trim33|ENSMUSG00000033014.12|protein_coding_Intron_1	0	+	0.682417
chr3	104219357	104219561	m6AIP_SySy_peak_4575a|ENSMUST00000121198.7|Magi3|ENSMUSG00000052539.15|protein_coding_Intron_1	0	-	0.209873
chr3	104191940	104192093	m6AIP_SySy_peak_4575b|ENSMUST00000121198.7|Magi3|ENSMUSG00000052539.15|protein_coding_Intron_1	0	-	0.0725098
chr3	104176207	104176324	m6AIP_abcam_peak_5635|ENSMUST00000121198.7|Magi3|ENSMUSG00000052539.15|protein_coding_Intron_1	0	-	0
chr3	104163165	104163265	m6AIP_abcam_peak_5636|ENSMUST00000121198.7|Magi3|ENSMUSG00000052539.15|protein_coding_Intron_1	0	-	0
chr3	104654058	104654068	m6AIP_abcam_peak_5638|ENSMUST00000046212.1|Slc16a1|ENSMUSG00000032902.1|protein_coding_Intron_4	0	+	0.3109
chr3	104781861	104782066	m6AIP_SySy_peak_4578a|ENSMUST00000002298.6|Ppm1j|ENSMUSG00000002228.7|protein_coding_Intron_1	0	+	0.0544732
chr3	104781811	104781988	m6AIP_SySy_peak_4578b|ENSMUST00000002298.6|Ppm1j|ENSMUSG00000002228.7|protein_coding_Intron_1	0	+	0.135441
chr3	104867347	104867460	m6AIP_SySy_peak_4580a|ENSMUST00000059271.12|St7l|ENSMUSG00000045576.16|protein_coding_Intron_1	0	+	0.0055
chr3	104865913	104866041	m6AIP_SySy_peak_4580b|ENSMUST00000059271.12|St7l|ENSMUSG00000045576.16|protein_coding_Intron_1	0	+	0.105703
chr3	105787918	105788024	m6AIP_abcam_peak_5643|ENSMUST00000090678.10|Rap1a|ENSMUSG00000068798.10|protein_coding_Intron_1	0	-	0.248368
chr3	107682526	107682738	m6AIP_SySy_peak_4595|ENSMUST00000029490.14|Ahcyl1|ENSMUSG00000027893.14|protein_coding_Intron_1	0	-	0.0413774
chr3	108124363	108124613	m6AIP_abcam_peak_5653|ENSMUST00000000001.4|Gnai3|ENSMUSG00000000001.4|protein_coding_Intron_1	0	-	0.035424
chr3	108384051	108384157	m6AIP_abcam_peak_5656a|ENSMUST00000102629.7|Psrc1|ENSMUSG00000068744.12|protein_coding_Intron_1	0	+	0.0134434
chr3	108383955	108384179	m6AIP_abcam_peak_5656b|ENSMUST00000102629.7|Psrc1|ENSMUSG00000068744.12|protein_coding_Intron_1	0	+	0.0149643
chr3	116396231	116396348	m6AIP_abcam_peak_5669|ENSMUST00000090464.6|Cdc14a|ENSMUSG00000033502.15|protein_coding_Intron_3	0	-	0.00233333
chr3	116521314	116521494	m6AIP_abcam_peak_5670a|ENSMUST00000000349.10|Dbt|ENSMUSG00000000340.10|protein_coding_Intron_2	0	+	0
chr3	116522163	116522280	m6AIP_abcam_peak_5670b|ENSMUST00000000349.10|Dbt|ENSMUSG00000000340.10|protein_coding_Intron_2	0	+	0.0363675
chr3	116626833	116626983	m6AIP_abcam_peak_5672|ENSMUST00000198311.4|Sass6|ENSMUSG00000027959.14|protein_coding_Intron_14	0	+	0.06884
chr3	116637378	116637487	m6AIP_abcam_peak_5673|ENSMUST00000029570.8|Mfsd14a|ENSMUSG00000089911.4|protein_coding_Intron_8	0	-	0.0690826
chr3	121447164	121447398	m6AIP_abcam_peak_5676|ENSMUST00000029773.12|Cnn3|ENSMUSG00000053931.11|protein_coding_Intron_1	0	+	0.0950641
chr3	122431048	122431168	m6AIP_abcam_peak_5680|ENSMUST00000029766.8|Bcar3|ENSMUSG00000028121.8|protein_coding_Intron_2	0	+	0.270842
chr3	122547766	122547887	m6AIP_abcam_peak_5683a|ENSMUST00000162947.2|Fnbp1l|ENSMUSG00000039735.16|protein_coding_Intron_12	0	-	0.132959
chr3	122548112	122548230	m6AIP_abcam_peak_5683b|ENSMUST00000162947.2|Fnbp1l|ENSMUSG00000039735.16|protein_coding_Intron_12	0	-	0.00951695
chr3	122598396	122598501	m6AIP_abcam_peak_5684|ENSMUST00000162947.2|Fnbp1l|ENSMUSG00000039735.16|protein_coding_Intron_1	0	-	0.105752
chr3	122941631	122941733	m6AIP_abcam_peak_5685|ENSMUST00000090379.6|Usp53|ENSMUSG00000039701.11|protein_coding_Intron_14	0	-	0.00588235
chr3	127579390	127579500	m6AIP_abcam_peak_5694|ENSMUST00000043108.8|Zgrf1|ENSMUSG00000051278.12|protein_coding_Intron_8	0	+	0.0723091
chr3	127616546	127616596	m6AIP_abcam_peak_5696|ENSMUST00000043108.8|Zgrf1|ENSMUSG00000051278.12|protein_coding_Intron_25	0	+	0.00892
chr3	129830325	129830458	m6AIP_abcam_peak_5698|ENSMUST00000029643.14|Gar1|ENSMUSG00000028010.16|protein_coding_Intron_2	0	-	0.0379474
chr3	130727745	130727901	m6AIP_abcam_peak_5701|ENSMUST00000062601.13|Rpl34|ENSMUSG00000062006.12|protein_coding_Intron_4	0	-	0.147056
chr3	132671173	132671275	m6AIP_abcam_peak_5702|ENSMUST00000029663.10|Aimp1|ENSMUSG00000028029.11|protein_coding_Intron_5	0	-	0.0830392
chr3	133340741	133340938	m6AIP_abcam_peak_5705|ENSMUST00000029644.15|Ppa2|ENSMUSG00000028013.16|protein_coding_Intron_6	0	+	0.0255635
chr3	133506499	133506689	m6AIP_abcam_peak_5709|ENSMUST00000196398.4|Tet2|ENSMUSG00000040943.12|protein_coding_Intron_2	0	-	0.0612684
chr3	135248680	135248829	m6AIP_abcam_peak_5712|ENSMUST00000062893.11|Cenpe|ENSMUSG00000045328.11|protein_coding_Intron_34	0	+	0.00343624
chr3	135377835	135378085	m6AIP_SySy_peak_4637|ENSMUST00000078568.11|Slc9b1|ENSMUSG00000050150.16|protein_coding_Intron_7	0	+	0.0577714
chr3	135562771	135562891	m6AIP_abcam_peak_5719|ENSMUST00000029814.9|Manba|ENSMUSG00000028164.15|protein_coding_Intron_13	0	+	0.00345
chr3	137864759	137864847	m6AIP_SySy_peak_4642|ENSMUST00000041045.13|H2az1|ENSMUSG00000037894.13|protein_coding_Intron_1	0	+	0.410364
chr3	138780308	138780486	m6AIP_abcam_peak_5722|ENSMUST00000029800.8|Tspan5|ENSMUSG00000028152.10|protein_coding_Intron_1	0	+	0.0494551
chr3	138997632	138997799	m6AIP_abcam_peak_5724|ENSMUST00000098574.8|Rap1gds1|ENSMUSG00000028149.12|protein_coding_Intron_4	0	-	0
chr3	139014124	139014259	m6AIP_abcam_peak_5725|ENSMUST00000098574.8|Rap1gds1|ENSMUSG00000028149.12|protein_coding_Intron_4	0	-	0.0176901
chr3	139010105	139010290	m6AIP_abcam_peak_5726|ENSMUST00000098574.8|Rap1gds1|ENSMUSG00000028149.12|protein_coding_Intron_4	0	-	0.00945946
chr3	142823449	142823557	m6AIP_abcam_peak_5728|ENSMUST00000043812.14|Pkn2|ENSMUSG00000004591.16|protein_coding_Intron_6	0	-	0.0699444
chr3	144474848	144474958	m6AIP_abcam_peak_5729|ENSMUST00000043325.8|Hs2st1|ENSMUSG00000040151.9|protein_coding_Intron_1	0	-	0.298545
chr3	144520046	144520144	m6AIP_abcam_peak_5730a|ENSMUST00000043325.8|Hs2st1|ENSMUSG00000040151.9|protein_coding_Intron_1	0	-	0.0224286
chr3	144482025	144482133	m6AIP_abcam_peak_5730b|ENSMUST00000043325.8|Hs2st1|ENSMUSG00000040151.9|protein_coding_Intron_1	0	-	0.279148
chr3	145582028	145582230	m6AIP_abcam_peak_5736|ENSMUST00000098534.8|Znhit6|ENSMUSG00000074182.8|protein_coding_Intron_4	0	+	0.146639
chr3	152396843	152396988	m6AIP_abcam_peak_5746|ENSMUST00000106100.8|Zzz3|ENSMUSG00000039068.16|protein_coding_Intron_1	0	+	0.1668
chr3	152408173	152408349	m6AIP_SySy_peak_4655a|ENSMUST00000106100.8|Zzz3|ENSMUSG00000039068.16|protein_coding_Intron_1	0	+	0
chr3	152403854	152404045	m6AIP_SySy_peak_4655b|ENSMUST00000106100.8|Zzz3|ENSMUSG00000039068.16|protein_coding_Intron_1	0	+	0.373393
chr3	152418930	152419109	m6AIP_SySy_peak_4656|ENSMUST00000106100.8|Zzz3|ENSMUSG00000039068.16|protein_coding_Intron_1	0	+	0.245134
chr3	152425349	152425486	m6AIP_abcam_peak_5748|ENSMUST00000106100.8|Zzz3|ENSMUSG00000039068.16|protein_coding_Intron_3	0	+	0.0346423
chr3	152453774	152453886	m6AIP_abcam_peak_5751|ENSMUST00000106100.8|Zzz3|ENSMUSG00000039068.16|protein_coding_Intron_11	0	+	0.297893
chr3	153321050	153321157	m6AIP_abcam_peak_5752|ENSMUST00000200397.4|St6galnac3|ENSMUSG00000052544.9|protein_coding_Intron_3	0	-	0.0523084
chr3	153290507	153290757	m6AIP_abcam_peak_5753|ENSMUST00000200397.4|St6galnac3|ENSMUSG00000052544.9|protein_coding_Intron_3	0	-	0.312048
chr3	153252248	153252375	m6AIP_abcam_peak_5754|ENSMUST00000200397.4|St6galnac3|ENSMUSG00000052544.9|protein_coding_Intron_3	0	-	0.111787
chr3	153333343	153333559	m6AIP_abcam_peak_5755|ENSMUST00000200397.4|St6galnac3|ENSMUSG00000052544.9|protein_coding_Intron_3	0	-	0.149792
chr3	153405061	153405284	m6AIP_abcam_peak_5756|ENSMUST00000200397.4|St6galnac3|ENSMUSG00000052544.9|protein_coding_Intron_3	0	-	0.101691
chr3	153226277	153226404	m6AIP_abcam_peak_5757|ENSMUST00000200397.4|St6galnac3|ENSMUSG00000052544.9|protein_coding_Intron_3	0	-	0.0117717
chr3	153281897	153282010	m6AIP_abcam_peak_5758|ENSMUST00000200397.4|St6galnac3|ENSMUSG00000052544.9|protein_coding_Intron_3	0	-	0.0357699
chr3	153723205	153723328	m6AIP_abcam_peak_5759|ENSMUST00000200397.4|St6galnac3|ENSMUSG00000052544.9|protein_coding_Intron_1	0	-	0.00710569
chr3	153653142	153653358	m6AIP_abcam_peak_5760|ENSMUST00000200397.4|St6galnac3|ENSMUSG00000052544.9|protein_coding_Intron_1	0	-	0.0349583
chr3	153638178	153638311	m6AIP_abcam_peak_5761|ENSMUST00000200397.4|St6galnac3|ENSMUSG00000052544.9|protein_coding_Intron_1	0	-	0
chr3	157985258	157985405	m6AIP_abcam_peak_5765|ENSMUST00000040787.12|Ankrd13c|ENSMUSG00000039988.14|protein_coding_Intron_6	0	+	0
chr3	158056005	158056126	m6AIP_abcam_peak_5768|ENSMUST00000072080.9|Lrrc40|ENSMUSG00000063052.9|protein_coding_Intron_10	0	+	0.367223
chr4	3578076	3578193	m6AIP_abcam_peak_5769|ENSMUST00000052712.5|Tgs1|ENSMUSG00000028233.6|protein_coding_Intron_1	0	+	0
chr4	4785812	4785951	m6AIP_abcam_peak_5774|ENSMUST00000084949.2|Impad1|ENSMUSG00000066324.2|protein_coding_Intron_1	0	-	0
chr4	5788696	5788832	m6AIP_abcam_peak_5775|ENSMUST00000054857.12|Fam110b|ENSMUSG00000049119.14|protein_coding_Intron_2	0	+	0.086
chr4	6214226	6214327	m6AIP_abcam_peak_5777|ENSMUST00000029907.5|Ubxn2b|ENSMUSG00000028243.5|protein_coding_Intron_6	0	+	0.120283
chr4	9623836	9623975	m6AIP_abcam_peak_5782|ENSMUST00000078139.12|Asph|ENSMUSG00000028207.18|protein_coding_Intron_3	0	-	0.116518
chr4	11508837	11508880	m6AIP_abcam_peak_5792|ENSMUST00000108307.2|Virma|ENSMUSG00000040720.15|protein_coding_Intron_7	0	+	0.00381395
chr4	11586550	11586783	m6AIP_SySy_peak_4677|ENSMUST00000070755.12|Rad54b|ENSMUSG00000078773.11|protein_coding_Intron_3	0	+	0.0312961
chr4	11608820	11609047	m6AIP_abcam_peak_5796|ENSMUST00000070755.12|Rad54b|ENSMUSG00000078773.11|protein_coding_Intron_10	0	+	0.153203
chr4	24514681	24514811	m6AIP_abcam_peak_5810a|ENSMUST00000108222.8|Mms22l|ENSMUSG00000045751.16|protein_coding_Intron_8	0	+	0.00428462
chr4	24509902	24509997	m6AIP_abcam_peak_5810b|ENSMUST00000108222.8|Mms22l|ENSMUSG00000045751.16|protein_coding_Intron_8	0	+	0.330242
chr4	24552843	24552986	m6AIP_abcam_peak_5812|ENSMUST00000108222.8|Mms22l|ENSMUSG00000045751.16|protein_coding_Intron_13	0	+	0.18149
chr4	24578195	24578434	m6AIP_abcam_peak_5813|ENSMUST00000108222.8|Mms22l|ENSMUSG00000045751.16|protein_coding_Intron_14	0	+	0.0414351
chr4	25702561	25702672	m6AIP_abcam_peak_5819|ENSMUST00000084770.4|Fut9|ENSMUSG00000055373.8|protein_coding_Intron_2	0	-	0.0052
chr4	32739494	32739619	m6AIP_SySy_peak_4705|ENSMUST00000071642.10|Mdn1|ENSMUSG00000058006.12|protein_coding_Intron_65	0	+	0.033312
chr4	33383227	33383330	m6AIP_abcam_peak_5835|ENSMUST00000108153.8|Rngtt|ENSMUSG00000028274.17|protein_coding_Intron_12	0	+	0.204311
chr4	34592111	34592251	m6AIP_SySy_peak_4712a|ENSMUST00000048706.9|Orc3|ENSMUSG00000040044.11|protein_coding_Intron_9	0	-	0
chr4	34591464	34591681	m6AIP_SySy_peak_4712b|ENSMUST00000048706.9|Orc3|ENSMUSG00000040044.11|protein_coding_Intron_9	0	-	0
chr4	34591096	34591346	m6AIP_SySy_peak_4713|ENSMUST00000048706.9|Orc3|ENSMUSG00000040044.11|protein_coding_Intron_9	0	-	0
chr4	34589746	34589889	m6AIP_SySy_peak_4714a|ENSMUST00000048706.9|Orc3|ENSMUSG00000040044.11|protein_coding_Intron_9	0	-	0.102791
chr4	34588036	34588220	m6AIP_SySy_peak_4714b|ENSMUST00000048706.9|Orc3|ENSMUSG00000040044.11|protein_coding_Intron_9	0	-	0.110641
chr4	34592362	34592529	m6AIP_SySy_peak_4714c|ENSMUST00000048706.9|Orc3|ENSMUSG00000040044.11|protein_coding_Intron_9	0	-	0.00382609
chr4	41011578	41011828	m6AIP_SySy_peak_4723|ENSMUST00000098143.10|Nfx1|ENSMUSG00000028423.15|protein_coding_Intron_15	0	+	0.38986
chr4	41264087	41264241	m6AIP_abcam_peak_5854|ENSMUST00000030143.12|Ubap2|ENSMUSG00000028433.14|protein_coding_Intron_1	0	-	0.47224
chr4	41449149	41449306	m6AIP_SySy_peak_4730|ENSMUST00000108055.8|Kif24|ENSMUSG00000028438.16|protein_coding_Intron_1	0	-	0.14279
chr4	44015732	44015965	m6AIP_abcam_peak_5867|ENSMUST00000107851.9|Clta|ENSMUSG00000028478.18|protein_coding_Intron_1	0	+	0.0453906
chr4	44013344	44013466	m6AIP_abcam_peak_5868|ENSMUST00000107851.9|Clta|ENSMUSG00000028478.18|protein_coding_Intron_1	0	+	0.0353689
chr4	44844541	44844736	m6AIP_abcam_peak_5873|ENSMUST00000107824.8|Zcchc7|ENSMUSG00000035649.17|protein_coding_Intron_2	0	+	0.216128
chr4	44773782	44773922	m6AIP_abcam_peak_5874|ENSMUST00000107824.8|Zcchc7|ENSMUSG00000035649.17|protein_coding_Intron_2	0	+	0.485221
chr4	44867034	44867206	m6AIP_abcam_peak_5875|ENSMUST00000107824.8|Zcchc7|ENSMUSG00000035649.17|protein_coding_Intron_2	0	+	0.00662209
chr4	44924226	44924336	m6AIP_abcam_peak_5876|ENSMUST00000107824.8|Zcchc7|ENSMUSG00000035649.17|protein_coding_Intron_6	0	+	0.0254727
chr4	45008747	45008969	m6AIP_SySy_peak_4748|ENSMUST00000180217.1|Zbtb5|ENSMUSG00000049657.9|protein_coding_Intron_1	0	-	0
chr4	45505894	45506047	m6AIP_abcam_peak_5882|ENSMUST00000061986.11|Shb|ENSMUSG00000044813.15|protein_coding_Intron_1	0	-	0.20966
chr4	46470170	46470220	m6AIP_abcam_peak_5884|ENSMUST00000102926.4|Anp32b|ENSMUSG00000028333.10|protein_coding_Intron_5	0	+	0.00312
chr4	46471830	46471914	m6AIP_abcam_peak_5885|ENSMUST00000102926.4|Anp32b|ENSMUSG00000028333.10|protein_coding_Intron_6	0	+	0.0615952
chr4	47371429	47371531	m6AIP_abcam_peak_5886|ENSMUST00000007757.14|Tgfbr1|ENSMUSG00000007613.15|protein_coding_Intron_1	0	+	0.372686
chr4	48463349	48463450	m6AIP_abcam_peak_5887|ENSMUST00000164866.1|Tex10|ENSMUSG00000028345.15|protein_coding_Intron_5	0	-	0.0984554
chr4	48549926	48550134	m6AIP_abcam_peak_5889|ENSMUST00000107704.1|Msantd3|ENSMUSG00000039693.11|protein_coding_Intron_1	0	+	0.091875
chr4	48602419	48602669	m6AIP_abcam_peak_5892|ENSMUST00000030032.12|Tmeff1|ENSMUSG00000028347.14|protein_coding_Intron_1	0	+	0.0985381
chr4	48626256	48626382	m6AIP_abcam_peak_5893|ENSMUST00000030032.12|Tmeff1|ENSMUSG00000028347.14|protein_coding_Intron_5	0	+	0.335105
chr4	48666278	48666489	m6AIP_abcam_peak_5894|ENSMUST00000030033.4|Cavin4|ENSMUSG00000028348.7|protein_coding_Intron_1	0	+	0.0257014
chr4	49636550	49636660	m6AIP_abcam_peak_5896|ENSMUST00000167496.7|Rnf20|ENSMUSG00000028309.14|protein_coding_Intron_2	0	+	0.0864494
chr4	49637388	49637491	m6AIP_abcam_peak_5897|ENSMUST00000167496.7|Rnf20|ENSMUSG00000028309.14|protein_coding_Intron_2	0	+	0.030835
chr4	52480623	52480783	m6AIP_abcam_peak_5899|ENSMUST00000102915.9|Smc2|ENSMUSG00000028312.19|protein_coding_Intron_22	0	+	0.0516688
chr4	53451178	53451286	m6AIP_abcam_peak_5901a|ENSMUST00000107647.7|Slc44a1|ENSMUSG00000028412.17|protein_coding_Intron_1	0	+	0.0263056
chr4	53453941	53454066	m6AIP_abcam_peak_5901b|ENSMUST00000107647.7|Slc44a1|ENSMUSG00000028412.17|protein_coding_Intron_1	0	+	0.0724957
chr4	53696754	53696881	m6AIP_abcam_peak_5902|ENSMUST00000159415.8|Fsd1l|ENSMUSG00000054752.16|protein_coding_Intron_12	0	+	0.155449
chr4	54948307	54948413	m6AIP_abcam_peak_5904|ENSMUST00000098070.9|Zfp462|ENSMUSG00000060206.11|protein_coding_Intron_1	0	+	0.960189
chr4	54951922	54952060	m6AIP_abcam_peak_5905|ENSMUST00000098070.9|Zfp462|ENSMUSG00000060206.11|protein_coding_Intron_1	0	+	0.127232
chr4	54966690	54966827	m6AIP_abcam_peak_5906a|ENSMUST00000098070.9|Zfp462|ENSMUSG00000060206.11|protein_coding_Intron_1	0	+	0.954423
chr4	54976200	54976348	m6AIP_abcam_peak_5906b|ENSMUST00000098070.9|Zfp462|ENSMUSG00000060206.11|protein_coding_Intron_1	0	+	0.826831
chr4	54980411	54980579	m6AIP_abcam_peak_5907|ENSMUST00000098070.9|Zfp462|ENSMUSG00000060206.11|protein_coding_Intron_1	0	+	0.509649
chr4	54992970	54993104	m6AIP_SySy_peak_4764|ENSMUST00000098070.9|Zfp462|ENSMUSG00000060206.11|protein_coding_Intron_1	0	+	0.113904
chr4	55060671	55060827	m6AIP_abcam_peak_5914|ENSMUST00000098070.9|Zfp462|ENSMUSG00000060206.11|protein_coding_Intron_10	0	+	0.113519
chr4	55531135	55531229	m6AIP_SySy_peak_4770|ENSMUST00000107619.2|Klf4|ENSMUSG00000003032.8|protein_coding_Intron_2	0	-	0.0833936
chr4	55531762	55531864	m6AIP_SySy_peak_4771a|ENSMUST00000107619.2|Klf4|ENSMUSG00000003032.8|protein_coding_Intron_1	0	-	0.242461
chr4	56764891	56765075	m6AIP_abcam_peak_5917|ENSMUST00000030140.2|Elp1|ENSMUSG00000028431.11|protein_coding_Intron_29	0	-	0.0737955
chr4	56819341	56819591	m6AIP_abcam_peak_5918|ENSMUST00000045142.14|Ctnnal1|ENSMUSG00000038816.14|protein_coding_Intron_12	0	-	0.0621061
chr4	56892737	56892870	m6AIP_abcam_peak_5920|ENSMUST00000107609.3|Tmem245|ENSMUSG00000055296.14|protein_coding_Intron_14	0	-	0.0395338
chr4	56912993	56913115	m6AIP_abcam_peak_5921|ENSMUST00000107609.3|Tmem245|ENSMUSG00000055296.14|protein_coding_Intron_7	0	-	0.252385
chr4	57204115	57204315	m6AIP_abcam_peak_5922|ENSMUST00000075637.10|Ptpn3|ENSMUSG00000038764.14|protein_coding_Intron_22	0	-	0.013805
chr4	57252421	57252640	m6AIP_abcam_peak_5923|ENSMUST00000075637.10|Ptpn3|ENSMUSG00000038764.14|protein_coding_Intron_7	0	-	0.0219635
chr4	57263838	57263963	m6AIP_abcam_peak_5924|ENSMUST00000075637.10|Ptpn3|ENSMUSG00000038764.14|protein_coding_Intron_4	0	-	0.002
chr4	57734820	57734929	m6AIP_abcam_peak_5925|ENSMUST00000150412.3|Pakap|ENSMUSG00000089945.13|protein_coding_Intron_4	0	+	0.0146147
chr4	59077493	59077603	m6AIP_SySy_peak_4780|ENSMUST00000107547.1|Shoc1|ENSMUSG00000038598.9|protein_coding_Intron_12	0	-	0.567391
chr4	59501510	59501590	m6AIP_abcam_peak_5932a|ENSMUST00000174586.7|Ptbp3|ENSMUSG00000028382.15|protein_coding_Intron_5	0	-	0.0972
chr4	59507439	59507511	m6AIP_abcam_peak_5932b|ENSMUST00000174586.7|Ptbp3|ENSMUSG00000028382.15|protein_coding_Intron_5	0	-	0.00543056
chr4	63433214	63433330	m6AIP_abcam_peak_5945a|ENSMUST00000084510.7|Whrn|ENSMUSG00000039137.18|protein_coding_Intron_5	0	-	0.00621552
chr4	63433884	63434013	m6AIP_abcam_peak_5945b|ENSMUST00000084510.7|Whrn|ENSMUSG00000039137.18|protein_coding_Intron_5	0	-	0.0572016
chr4	70277529	70277706	m6AIP_abcam_peak_5949|ENSMUST00000144099.7|Cdk5rap2|ENSMUSG00000039298.16|protein_coding_Intron_21	0	-	0.0020226
chr4	74285888	74286054	m6AIP_abcam_peak_5952|ENSMUST00000030102.11|Kdm4c|ENSMUSG00000028397.13|protein_coding_Intron_4	0	+	0
chr4	74304028	74304146	m6AIP_abcam_peak_5953|ENSMUST00000030102.11|Kdm4c|ENSMUSG00000028397.13|protein_coding_Intron_5	0	+	0.0292966
chr4	74332870	74332972	m6AIP_abcam_peak_5954|ENSMUST00000030102.11|Kdm4c|ENSMUSG00000028397.13|protein_coding_Intron_9	0	+	0.0169419
chr4	74338054	74338286	m6AIP_abcam_peak_5955|ENSMUST00000030102.11|Kdm4c|ENSMUSG00000028397.13|protein_coding_Intron_12	0	+	0
chr4	83314100	83314240	m6AIP_abcam_peak_5959|ENSMUST00000102823.9|Ttc39b|ENSMUSG00000038172.14|protein_coding_Intron_1	0	-	0.0287571
chr4	83317062	83317184	m6AIP_abcam_peak_5960|ENSMUST00000102823.9|Ttc39b|ENSMUSG00000038172.14|protein_coding_Intron_1	0	-	0.0663115
chr4	83484980	83485176	m6AIP_abcam_peak_5962|ENSMUST00000030207.14|Psip1|ENSMUSG00000028484.16|protein_coding_Intron_2	0	-	0.0523878
chr4	84342244	84342354	m6AIP_abcam_peak_5966|ENSMUST00000102820.8|Bnc2|ENSMUSG00000028487.18|protein_coding_Intron_6	0	-	0.0342455
chr4	85304217	85304344	m6AIP_abcam_peak_5967a|ENSMUST00000107188.9|Sh3gl2|ENSMUSG00000028488.15|protein_coding_Intron_1	0	+	0.0258268
chr4	85273411	85273552	m6AIP_abcam_peak_5967b|ENSMUST00000107188.9|Sh3gl2|ENSMUSG00000028488.15|protein_coding_Intron_1	0	+	0.186496
chr4	85259103	85259207	m6AIP_abcam_peak_5968|ENSMUST00000107188.9|Sh3gl2|ENSMUSG00000028488.15|protein_coding_Intron_1	0	+	0.000855769
chr4	86750535	86750732	m6AIP_abcam_peak_5972|ENSMUST00000082026.13|Dennd4c|ENSMUSG00000038024.17|protein_coding_Intron_1	0	+	0.452563
chr4	94502708	94502809	m6AIP_abcam_peak_5982|ENSMUST00000030313.8|Caap1|ENSMUSG00000028578.8|protein_coding_Intron_5	0	-	0
chr4	94503241	94503362	m6AIP_SySy_peak_4808a|ENSMUST00000030313.8|Caap1|ENSMUSG00000028578.8|protein_coding_Intron_5	0	-	0.218322
chr4	94503927	94504087	m6AIP_SySy_peak_4808b|ENSMUST00000030313.8|Caap1|ENSMUSG00000028578.8|protein_coding_Intron_5	0	-	0.0763187
chr4	94630681	94630807	m6AIP_abcam_peak_5983|ENSMUST00000030311.10|Ift74|ENSMUSG00000028576.12|protein_coding_Intron_6	0	+	0
chr4	99083853	99083963	m6AIP_abcam_peak_5995|ENSMUST00000127417.2|Dock7|ENSMUSG00000028556.15|protein_coding_Intron_2	0	-	0.0905
chr4	99739622	99739738	m6AIP_abcam_peak_5998|ENSMUST00000097961.8|Alg6|ENSMUSG00000073792.11|protein_coding_Intron_5	0	+	0.0339138
chr4	104401819	104402012	m6AIP_abcam_peak_6005|ENSMUST00000106830.8|Dab1|ENSMUSG00000028519.16|protein_coding_Intron_1	0	+	0.00502591
chr4	104377418	104377614	m6AIP_abcam_peak_6006|ENSMUST00000106830.8|Dab1|ENSMUSG00000028519.16|protein_coding_Intron_1	0	+	0.0812041
chr4	104557235	104557380	m6AIP_abcam_peak_6007|ENSMUST00000106830.8|Dab1|ENSMUSG00000028519.16|protein_coding_Intron_2	0	+	0.553228
chr4	106320807	106321000	m6AIP_abcam_peak_6009a|ENSMUST00000165709.7|Usp24|ENSMUSG00000028514.15|protein_coding_Intron_1	0	+	0.104373
chr4	106318839	106318950	m6AIP_abcam_peak_6009b|ENSMUST00000165709.7|Usp24|ENSMUSG00000028514.15|protein_coding_Intron_1	0	+	0.0420721
chr4	106941530	106941707	m6AIP_abcam_peak_6017|ENSMUST00000030367.14|Ssbp3|ENSMUSG00000061887.14|protein_coding_Intron_4	0	+	0.662672
chr4	106983445	106983599	m6AIP_abcam_peak_6018|ENSMUST00000030367.14|Ssbp3|ENSMUSG00000061887.14|protein_coding_Intron_4	0	+	0.0711818
chr4	106936556	106936661	m6AIP_abcam_peak_6019|ENSMUST00000030367.14|Ssbp3|ENSMUSG00000061887.14|protein_coding_Intron_4	0	+	0.602933
chr4	108587351	108587489	m6AIP_SySy_peak_4846a|ENSMUST00000102744.3|Orc1|ENSMUSG00000028587.18|protein_coding_Intron_1	0	+	0.0419348
chr4	108586185	108586358	m6AIP_SySy_peak_4846b|ENSMUST00000102744.3|Orc1|ENSMUSG00000028587.18|protein_coding_Intron_1	0	+	0
chr4	108585698	108585886	m6AIP_SySy_peak_4846c|ENSMUST00000102744.3|Orc1|ENSMUSG00000028587.18|protein_coding_Intron_1	0	+	0.12434
chr4	108581852	108582068	m6AIP_SySy_peak_4847|ENSMUST00000102744.3|Orc1|ENSMUSG00000028587.18|protein_coding_Intron_1	0	+	0.0188529
chr4	108587365	108587469	m6AIP_SySy_peak_4848a|ENSMUST00000102744.3|Orc1|ENSMUSG00000028587.18|protein_coding_Intron_1	0	+	0.0232596
chr4	108584241	108584359	m6AIP_SySy_peak_4848b|ENSMUST00000102744.3|Orc1|ENSMUSG00000028587.18|protein_coding_Intron_1	0	+	0
chr4	108592025	108592125	m6AIP_SySy_peak_4849|ENSMUST00000102744.3|Orc1|ENSMUSG00000028587.18|protein_coding_Intron_3	0	+	0.34348
chr4	108849105	108849325	m6AIP_SySy_peak_4854|ENSMUST00000030296.8|Txndc12|ENSMUSG00000028567.8|protein_coding_Intron_2	0	+	0.0373227
chr4	109691637	109691842	m6AIP_abcam_peak_6036|ENSMUST00000102724.4|Faf1|ENSMUSG00000010517.7|protein_coding_Intron_1	0	+	0.207854
chr4	109754203	109754325	m6AIP_abcam_peak_6037|ENSMUST00000102724.4|Faf1|ENSMUSG00000010517.7|protein_coding_Intron_6	0	+	0.0401066
chr4	109886150	109886346	m6AIP_abcam_peak_6038|ENSMUST00000102724.4|Faf1|ENSMUSG00000010517.7|protein_coding_Intron_14	0	+	0.156459
chr4	116078483	116078592	m6AIP_abcam_peak_6043|ENSMUST00000030471.8|Lrrc41|ENSMUSG00000028703.14|protein_coding_Intron_1	0	+	0.0121835
chr4	116360533	116360718	m6AIP_abcam_peak_6047|ENSMUST00000106486.7|Mast2|ENSMUSG00000003810.13|protein_coding_Intron_4	0	-	0.0183405
chr4	116356850	116356966	m6AIP_abcam_peak_6048|ENSMUST00000106486.7|Mast2|ENSMUSG00000003810.13|protein_coding_Intron_4	0	-	0.527181
chr4	117124261	117124370	m6AIP_SySy_peak_4873|ENSMUST00000183310.1|Btbd19|ENSMUSG00000073771.11|protein_coding_Intron_1	0	-	0.0245229
chr4	117155736	117155986	m6AIP_SySy_peak_4874|ENSMUST00000102696.4|Rps8|ENSMUSG00000047675.15|protein_coding_Intron_1	0	-	0.297356
chr4	117172814	117172934	m6AIP_abcam_peak_6055|ENSMUST00000065896.8|Kif2c|ENSMUSG00000028678.13|protein_coding_Intron_6	0	-	0.0602167
chr4	117286644	117286894	m6AIP_SySy_peak_4876|ENSMUST00000030439.14|Rnf220|ENSMUSG00000028677.19|protein_coding_Intron_6	0	-	0.593832
chr4	117551152	117551272	m6AIP_abcam_peak_6060|ENSMUST00000037127.14|Eri3|ENSMUSG00000033423.16|protein_coding_Intron_1	0	+	0.310575
chr4	117617801	117618024	m6AIP_abcam_peak_6061|ENSMUST00000037127.14|Eri3|ENSMUSG00000033423.16|protein_coding_Intron_7	0	+	0.0243514
chr4	117631972	117632097	m6AIP_abcam_peak_6062|ENSMUST00000037127.14|Eri3|ENSMUSG00000033423.16|protein_coding_Intron_7	0	+	0.122744
chr4	117652049	117652153	m6AIP_abcam_peak_6063|ENSMUST00000037127.14|Eri3|ENSMUSG00000033423.16|protein_coding_Intron_8	0	+	0.743337
chr4	117897418	117897668	m6AIP_abcam_peak_6065|ENSMUST00000036156.5|Ipo13|ENSMUSG00000033365.14|protein_coding_Intron_15	0	-	0.725284
chr4	118067471	118067668	m6AIP_abcam_peak_6066|ENSMUST00000030263.8|St3gal3|ENSMUSG00000028538.12|protein_coding_Intron_2	0	-	0.0491875
chr4	118234561	118234667	m6AIP_abcam_peak_6069|ENSMUST00000049074.12|Ptprf|ENSMUSG00000033295.14|protein_coding_Intron_11	0	-	0.0966132
chr4	118233567	118233743	m6AIP_abcam_peak_6070a|ENSMUST00000049074.12|Ptprf|ENSMUSG00000033295.14|protein_coding_Intron_11	0	-	0.00190909
chr4	118233941	118234087	m6AIP_abcam_peak_6070b|ENSMUST00000049074.12|Ptprf|ENSMUSG00000033295.14|protein_coding_Intron_11	0	-	0.00543836
chr4	119229210	119229310	m6AIP_abcam_peak_6075|ENSMUST00000141112.1|AU022252|ENSMUSG00000078584.9|protein_coding_Intron_2	0	-	0.0688
chr4	120551811	120551941	m6AIP_abcam_peak_6077|ENSMUST00000030381.7|Ctps|ENSMUSG00000028633.7|protein_coding_Intron_9	0	-	0.0380231
chr4	121195113	121195275	m6AIP_abcam_peak_6084|ENSMUST00000056635.12|Rlf|ENSMUSG00000049878.13|protein_coding_Intron_1	0	-	0
chr4	121213315	121213431	m6AIP_abcam_peak_6085|ENSMUST00000056635.12|Rlf|ENSMUSG00000049878.13|protein_coding_Intron_1	0	-	0.292879
chr4	121205817	121206044	m6AIP_abcam_peak_6086|ENSMUST00000056635.12|Rlf|ENSMUSG00000049878.13|protein_coding_Intron_1	0	-	0.123774
chr4	123320674	123320823	m6AIP_abcam_peak_6087a|ENSMUST00000040496.5|Bmp8a|ENSMUSG00000032726.12|protein_coding_Intron_3	0	-	0.0881824
chr4	123323701	123323920	m6AIP_abcam_peak_6087b|ENSMUST00000040496.5|Bmp8a|ENSMUSG00000032726.12|protein_coding_Intron_3	0	-	0.00810502
chr4	123323917	123324113	m6AIP_abcam_peak_6087c|ENSMUST00000040496.5|Bmp8a|ENSMUSG00000032726.12|protein_coding_Intron_3	0	-	0.00493878
chr4	123402269	123402418	m6AIP_SySy_peak_4896a|ENSMUST00000097897.10|Macf1|ENSMUSG00000028649.21|protein_coding_Intron_57	0	-	0.537946
chr4	123426387	123426637	m6AIP_SySy_peak_4896b|ENSMUST00000097897.10|Macf1|ENSMUSG00000028649.21|protein_coding_Intron_57	0	-	0.115548
chr4	123420529	123420653	m6AIP_SySy_peak_4897a|ENSMUST00000097897.10|Macf1|ENSMUSG00000028649.21|protein_coding_Intron_57	0	-	0.091172
chr4	123402215	123402315	m6AIP_SySy_peak_4897b|ENSMUST00000097897.10|Macf1|ENSMUSG00000028649.21|protein_coding_Intron_57	0	-	0.22984
chr4	123411193	123411383	m6AIP_SySy_peak_4898a|ENSMUST00000097897.10|Macf1|ENSMUSG00000028649.21|protein_coding_Intron_57	0	-	0.9968
chr4	123423439	123423551	m6AIP_SySy_peak_4898b|ENSMUST00000097897.10|Macf1|ENSMUSG00000028649.21|protein_coding_Intron_57	0	-	0.110973
chr4	123414973	123415075	m6AIP_SySy_peak_4898c|ENSMUST00000097897.10|Macf1|ENSMUSG00000028649.21|protein_coding_Intron_57	0	-	0
chr4	123404380	123404505	m6AIP_SySy_peak_4898d|ENSMUST00000097897.10|Macf1|ENSMUSG00000028649.21|protein_coding_Intron_57	0	-	0.28352
chr4	123427889	123428060	m6AIP_SySy_peak_4899a|ENSMUST00000097897.10|Macf1|ENSMUSG00000028649.21|protein_coding_Intron_57	0	-	0.112409
chr4	123420166	123420327	m6AIP_SySy_peak_4899b|ENSMUST00000097897.10|Macf1|ENSMUSG00000028649.21|protein_coding_Intron_57	0	-	0.0732981
chr4	123487133	123487233	m6AIP_abcam_peak_6097|ENSMUST00000097897.10|Macf1|ENSMUSG00000028649.21|protein_coding_Intron_30	0	-	0.172133
chr4	123603685	123603829	m6AIP_abcam_peak_6098|ENSMUST00000097897.10|Macf1|ENSMUSG00000028649.21|protein_coding_Intron_1	0	-	0.334722
chr4	123641911	123642076	m6AIP_abcam_peak_6099|ENSMUST00000097897.10|Macf1|ENSMUSG00000028649.21|protein_coding_Intron_1	0	-	0.512127
chr4	123627849	123627957	m6AIP_abcam_peak_6100a|ENSMUST00000097897.10|Macf1|ENSMUSG00000028649.21|protein_coding_Intron_1	0	-	0.173333
chr4	123580563	123580706	m6AIP_abcam_peak_6100b|ENSMUST00000097897.10|Macf1|ENSMUSG00000028649.21|protein_coding_Intron_1	0	-	0.144951
chr4	123675816	123676066	m6AIP_SySy_peak_4906|ENSMUST00000097897.10|Macf1|ENSMUSG00000028649.21|protein_coding_Intron_1	0	-	0.172152
chr4	123571676	123571801	m6AIP_SySy_peak_4907a|ENSMUST00000097897.10|Macf1|ENSMUSG00000028649.21|protein_coding_Intron_1	0	-	0.031568
chr4	123665969	123666162	m6AIP_SySy_peak_4907b|ENSMUST00000097897.10|Macf1|ENSMUSG00000028649.21|protein_coding_Intron_1	0	-	0.120316
chr4	124790067	124790201	m6AIP_abcam_peak_6102|ENSMUST00000094782.9|Inpp5b|ENSMUSG00000028894.18|protein_coding_Intron_16	0	+	0.253007
chr4	125548110	125548279	m6AIP_abcam_peak_6113|ENSMUST00000030676.7|Grik3|ENSMUSG00000001985.9|protein_coding_Intron_1	0	+	0.0357988
chr4	125660398	125660518	m6AIP_abcam_peak_6114|ENSMUST00000030676.7|Grik3|ENSMUSG00000001985.9|protein_coding_Intron_9	0	+	0.00413333
chr4	125679686	125679802	m6AIP_abcam_peak_6115|ENSMUST00000030676.7|Grik3|ENSMUSG00000001985.9|protein_coding_Intron_10	0	+	0.0967845
chr4	129003757	129003871	m6AIP_abcam_peak_6133|ENSMUST00000030583.12|Ak2|ENSMUSG00000028792.14|protein_coding_Intron_4	0	+	0.0408596
chr4	129364847	129364962	m6AIP_abcam_peak_6137|ENSMUST00000030610.2|Zbtb8a|ENSMUSG00000028807.2|protein_coding_Intron_2	0	-	0.14887
chr4	130696064	130696234	m6AIP_abcam_peak_6140|ENSMUST00000030315.12|Pum1|ENSMUSG00000028580.15|protein_coding_Intron_2	0	+	0
chr4	130933627	130933714	m6AIP_abcam_peak_6141a|ENSMUST00000030316.6|Laptm5|ENSMUSG00000028581.17|protein_coding_Intron_7	0	+	0.0310575
chr4	130934005	130934098	m6AIP_abcam_peak_6141b|ENSMUST00000030316.6|Laptm5|ENSMUSG00000028581.17|protein_coding_Intron_7	0	+	0.102903
chr4	131877761	131877902	m6AIP_abcam_peak_6142|ENSMUST00000053819.5|Srsf4|ENSMUSG00000028911.16|protein_coding_Intron_1	0	+	0.202213
chr4	132062812	132062940	m6AIP_abcam_peak_6147|ENSMUST00000105975.7|Epb41|ENSMUSG00000028906.17|protein_coding_Intron_1	0	-	0.0077874
chr4	132509372	132509528	m6AIP_abcam_peak_6158|ENSMUST00000030724.8|Sesn2|ENSMUSG00000028893.8|protein_coding_Intron_1	0	-	0.0987179
chr4	132547479	132547625	m6AIP_SySy_peak_4961|ENSMUST00000094657.9|Dnajc8|ENSMUSG00000054405.14|protein_coding_Intron_6	0	+	0.103515
chr4	133011877	133012007	m6AIP_abcam_peak_6161|ENSMUST00000105916.7|Ahdc1|ENSMUSG00000037692.14|protein_coding_Intron_1	0	+	0.999715
chr4	133024409	133024659	m6AIP_abcam_peak_6162|ENSMUST00000105916.7|Ahdc1|ENSMUSG00000037692.14|protein_coding_Intron_2	0	+	0.61896
chr4	133050982	133051098	m6AIP_abcam_peak_6163|ENSMUST00000105916.7|Ahdc1|ENSMUSG00000037692.14|protein_coding_Intron_2	0	+	0.0632845
chr4	133022063	133022204	m6AIP_abcam_peak_6164|ENSMUST00000105916.7|Ahdc1|ENSMUSG00000037692.14|protein_coding_Intron_2	0	+	0.0803191
chr4	133058254	133058356	m6AIP_abcam_peak_6165|ENSMUST00000105916.7|Ahdc1|ENSMUSG00000037692.14|protein_coding_Intron_3	0	+	0.0725294
chr4	133058560	133058673	m6AIP_abcam_peak_6166|ENSMUST00000105916.7|Ahdc1|ENSMUSG00000037692.14|protein_coding_Intron_3	0	+	0.152858
chr4	133072153	133072339	m6AIP_abcam_peak_6172|ENSMUST00000105916.7|Ahdc1|ENSMUSG00000037692.14|protein_coding_Intron_6	0	+	0.017172
chr4	133985326	133985484	m6AIP_abcam_peak_6182|ENSMUST00000105887.7|Dhdds|ENSMUSG00000012117.13|protein_coding_Intron_6	0	-	0.095943
chr4	134136242	134136388	m6AIP_abcam_peak_6187|ENSMUST00000040271.11|Cep85|ENSMUSG00000037443.13|protein_coding_Intron_11	0	-	0.0925411
chr4	135450818	135450936	m6AIP_SySy_peak_4997|ENSMUST00000105856.8|Nipal3|ENSMUSG00000028803.18|protein_coding_Intron_11	0	-	0.0193898
chr4	135860349	135860441	m6AIP_abcam_peak_6201a|ENSMUST00000105853.9|Srsf10|ENSMUSG00000028676.17|protein_coding_Intron_2	0	+	0.200967
chr4	135861049	135861137	m6AIP_abcam_peak_6201b|ENSMUST00000105853.9|Srsf10|ENSMUSG00000028676.17|protein_coding_Intron_2	0	+	0.0231364
chr4	136271042	136271203	m6AIP_abcam_peak_6204|ENSMUST00000102533.10|Tcea3|ENSMUSG00000001604.14|protein_coding_Intron_8	0	+	0.0950745
chr4	136328570	136328630	m6AIP_SySy_peak_5002|ENSMUST00000148843.9|Hnrnpr|ENSMUSG00000066037.14|protein_coding_Intron_6	0	+	0.0161667
chr4	136515668	136515780	m6AIP_abcam_peak_6205|ENSMUST00000170102.7|Luzp1|ENSMUSG00000001089.14|protein_coding_Intron_1	0	+	0.562125
chr4	136562431	136562510	m6AIP_abcam_peak_6211a|ENSMUST00000105847.7|Kdm1a|ENSMUSG00000036940.15|protein_coding_Intron_9	0	-	0.0199241
chr4	136566577	136566735	m6AIP_abcam_peak_6211b|ENSMUST00000105847.7|Kdm1a|ENSMUSG00000036940.15|protein_coding_Intron_9	0	-	0.0137025
chr4	136568989	136569090	m6AIP_abcam_peak_6212|ENSMUST00000105847.7|Kdm1a|ENSMUSG00000036940.15|protein_coding_Intron_8	0	-	0.00542574
chr4	136782143	136782306	m6AIP_abcam_peak_6214a|ENSMUST00000059287.13|Ephb2|ENSMUSG00000028664.14|protein_coding_Intron_1	0	-	0.0418896
chr4	136828870	136828993	m6AIP_abcam_peak_6214b|ENSMUST00000059287.13|Ephb2|ENSMUSG00000028664.14|protein_coding_Intron_1	0	-	0.0443008
chr4	137325944	137326078	m6AIP_abcam_peak_6216|ENSMUST00000051477.12|Cdc42|ENSMUSG00000006699.17|protein_coding_Intron_5	0	-	0.346418
chr4	137491260	137491389	m6AIP_abcam_peak_6217|ENSMUST00000171332.1|Hspg2|ENSMUSG00000028763.18|protein_coding_Intron_1	0	+	0.00375194
chr4	137474492	137474666	m6AIP_abcam_peak_6218|ENSMUST00000171332.1|Hspg2|ENSMUSG00000028763.18|protein_coding_Intron_1	0	+	0.0773391
chr4	137635642	137635892	m6AIP_abcam_peak_6219|ENSMUST00000055131.12|Usp48|ENSMUSG00000043411.15|protein_coding_Intron_19	0	+	0.0639712
chr4	137653038	137653179	m6AIP_abcam_peak_6220|ENSMUST00000055131.12|Usp48|ENSMUSG00000043411.15|protein_coding_Intron_26	0	+	0.00555319
chr4	137653897	137654094	m6AIP_abcam_peak_6221|ENSMUST00000055131.12|Usp48|ENSMUSG00000043411.15|protein_coding_Intron_26	0	+	0.0889137
chr4	138848530	138848645	m6AIP_abcam_peak_6228|ENSMUST00000102513.7|Pla2g5|ENSMUSG00000041193.15|protein_coding_Intron_1	0	-	0.0462418
chr4	139258737	139258894	m6AIP_abcam_peak_6229|ENSMUST00000030518.15|Capzb|ENSMUSG00000028745.18|protein_coding_Intron_3	0	+	0.00840127
chr4	139617960	139618177	m6AIP_SySy_peak_5023|ENSMUST00000178644.1|Gm21969|ENSMUSG00000094439.1|protein_coding_Intron_8	0	+	0.215323
chr4	139652391	139652596	m6AIP_SySy_peak_5024|ENSMUST00000178644.1|Gm21969|ENSMUSG00000094439.1|protein_coding_Intron_24	0	+	0
chr4	140058290	140058450	m6AIP_abcam_peak_6233|ENSMUST00000039331.8|Igsf21|ENSMUSG00000040972.8|protein_coding_Intron_4	0	-	0.0494688
chr4	140100522	140100699	m6AIP_abcam_peak_6234|ENSMUST00000039331.8|Igsf21|ENSMUSG00000040972.8|protein_coding_Intron_3	0	-	0.00289831
chr4	140067966	140068066	m6AIP_abcam_peak_6235|ENSMUST00000039331.8|Igsf21|ENSMUSG00000040972.8|protein_coding_Intron_3	0	-	0.08943
chr4	140219238	140219423	m6AIP_abcam_peak_6236|ENSMUST00000039331.8|Igsf21|ENSMUSG00000040972.8|protein_coding_Intron_1	0	-	0.147314
chr4	140162468	140162602	m6AIP_abcam_peak_6237|ENSMUST00000039331.8|Igsf21|ENSMUSG00000040972.8|protein_coding_Intron_1	0	-	0.0313284
chr4	140625520	140625620	m6AIP_abcam_peak_6238|ENSMUST00000105799.7|Arhgef10l|ENSMUSG00000040964.16|protein_coding_Intron_1	0	-	0.00731
chr4	140701650	140701686	m6AIP_SySy_peak_5029a|ENSMUST00000071169.8|Rcc2|ENSMUSG00000040945.13|protein_coding_Intron_3	0	+	0.514944
chr4	140703156	140703314	m6AIP_abcam_peak_6239|ENSMUST00000071169.8|Rcc2|ENSMUSG00000040945.13|protein_coding_Intron_4	0	+	0.117835
chr4	140709637	140709887	m6AIP_SySy_peak_5030|ENSMUST00000071169.8|Rcc2|ENSMUSG00000040945.13|protein_coding_Intron_5	0	+	0.0718704
chr4	140714929	140715130	m6AIP_SySy_peak_5031|ENSMUST00000071169.8|Rcc2|ENSMUSG00000040945.13|protein_coding_Intron_9	0	+	0.39195
chr4	140715688	140715798	m6AIP_SySy_peak_5032|ENSMUST00000071169.8|Rcc2|ENSMUSG00000040945.13|protein_coding_Intron_9	0	+	0.0243455
chr4	141125344	141125485	m6AIP_abcam_peak_6240|ENSMUST00000102487.3|Szrd1|ENSMUSG00000040842.17|protein_coding_Intron_1	0	-	0.0548865
chr4	141151209	141151352	m6AIP_SySy_peak_5034|ENSMUST00000030757.9|Fbxo42|ENSMUSG00000028920.9|protein_coding_Intron_1	0	+	0.165441
chr4	141149984	141150119	m6AIP_SySy_peak_5035|ENSMUST00000030757.9|Fbxo42|ENSMUSG00000028920.9|protein_coding_Intron_1	0	+	0.210244
chr4	141148347	141148454	m6AIP_SySy_peak_5036a|ENSMUST00000030757.9|Fbxo42|ENSMUSG00000028920.9|protein_coding_Intron_1	0	+	0.123364
chr4	141154143	141154266	m6AIP_SySy_peak_5036b|ENSMUST00000030757.9|Fbxo42|ENSMUSG00000028920.9|protein_coding_Intron_1	0	+	0.410211
chr4	141517674	141517901	m6AIP_SySy_peak_5053a|ENSMUST00000105786.2|Spen|ENSMUSG00000040761.16|protein_coding_Intron_2	0	-	0.0607665
chr4	141521194	141521423	m6AIP_SySy_peak_5053b|ENSMUST00000105786.2|Spen|ENSMUSG00000040761.16|protein_coding_Intron_2	0	-	0.806974
chr4	141521203	141521453	m6AIP_SySy_peak_5053c|ENSMUST00000105786.2|Spen|ENSMUSG00000040761.16|protein_coding_Intron_2	0	-	0.82606
chr4	141519814	141520053	m6AIP_SySy_peak_5053d|ENSMUST00000105786.2|Spen|ENSMUSG00000040761.16|protein_coding_Intron_2	0	-	0.055113
chr4	141520535	141520748	m6AIP_SySy_peak_5053e|ENSMUST00000105786.2|Spen|ENSMUSG00000040761.16|protein_coding_Intron_2	0	-	0.841418
chr4	141699842	141699973	m6AIP_abcam_peak_6264|ENSMUST00000177592.1|Ddi2|ENSMUSG00000078515.4|protein_coding_Intron_5	0	-	0.0747252
chr4	142074259	142074399	m6AIP_abcam_peak_6267|ENSMUST00000036572.3|Tmem51|ENSMUSG00000040616.3|protein_coding_Intron_1	0	-	0.161867
chr4	142202248	142202464	m6AIP_abcam_peak_6268|ENSMUST00000155023.7|Kazn|ENSMUSG00000040606.13|protein_coding_Intron_1	0	-	0.0132731
chr4	143116484	143116734	m6AIP_SySy_peak_5062|ENSMUST00000105778.7|Prdm2|ENSMUSG00000057637.13|protein_coding_Intron_8	0	-	0.08632
chr4	143124565	143124738	m6AIP_SySy_peak_5063a|ENSMUST00000105778.7|Prdm2|ENSMUSG00000057637.13|protein_coding_Intron_8	0	-	0.173509
chr4	145523507	145523673	m6AIP_SySy_peak_5078|ENSMUST00000105741.1|Zfp990|ENSMUSG00000078503.9|protein_coding_Intron_2	0	+	0
chr4	145694461	145694564	m6AIP_abcam_peak_6290|ENSMUST00000105738.8|Zfp980|ENSMUSG00000058186.13|protein_coding_Intron_2	0	+	0
chr4	146168774	146168880	m6AIP_abcam_peak_6295|ENSMUST00000168483.8|Zfp600|ENSMUSG00000066007.15|protein_coding_Intron_2	0	+	0
chr4	146458565	146458711	m6AIP_abcam_peak_6296|ENSMUST00000105733.2|Zfp992|ENSMUSG00000070605.4|protein_coding_Intron_1	0	+	0
chr4	146458617	146458754	m6AIP_abcam_peak_6297a|ENSMUST00000105733.2|Zfp992|ENSMUSG00000070605.4|protein_coding_Intron_1	0	+	0
chr4	146450097	146450240	m6AIP_abcam_peak_6297b|ENSMUST00000105733.2|Zfp992|ENSMUSG00000070605.4|protein_coding_Intron_1	0	+	0.124986
chr4	146461559	146461676	m6AIP_abcam_peak_6298|ENSMUST00000105733.2|Zfp992|ENSMUSG00000070605.4|protein_coding_Intron_1	0	+	0
chr4	146513978	146514087	m6AIP_abcam_peak_6302|ENSMUST00000105735.8|Zfp981|ENSMUSG00000056300.14|protein_coding_Intron_2	0	+	0
chr4	147376886	147377041	m6AIP_abcam_peak_6307|ENSMUST00000154154.1|Zfp978|ENSMUSG00000078497.9|protein_coding_Intron_2	0	+	0
chr4	147565579	147565682	m6AIP_abcam_peak_6309|ENSMUST00000081742.6|Zfp985|ENSMUSG00000065999.13|protein_coding_Intron_3	0	+	0
chr4	147862597	147862847	m6AIP_SySy_peak_5096|ENSMUST00000119975.2|Miip|ENSMUSG00000029022.18|protein_coding_Intron_8	0	-	0.003184
chr4	148051049	148051273	m6AIP_SySy_peak_5102|ENSMUST00000069604.14|Mthfr|ENSMUSG00000029009.17|protein_coding_Intron_5	0	+	0.0385759
chr4	148458513	148458617	m6AIP_abcam_peak_6324|ENSMUST00000103221.9|Mtor|ENSMUSG00000028991.15|protein_coding_Intron_6	0	+	0.0212404
chr4	148592578	148592686	m6AIP_abcam_peak_6327|ENSMUST00000006611.8|Srm|ENSMUSG00000006442.10|protein_coding_Intron_3	0	+	0.0299444
chr4	149032677	149032848	m6AIP_abcam_peak_6331|ENSMUST00000103217.10|Pex14|ENSMUSG00000028975.16|protein_coding_Intron_3	0	-	0.15048
chr4	149227384	149227521	m6AIP_abcam_peak_6333|ENSMUST00000238956.1|Kif1b|ENSMUSG00000063077.15|protein_coding_Intron_22	0	-	0.0664444
chr4	149234575	149234789	m6AIP_SySy_peak_5112|ENSMUST00000238956.1|Kif1b|ENSMUSG00000063077.15|protein_coding_Intron_22	0	-	0.0663551
chr4	149420892	149421012	m6AIP_abcam_peak_6335|ENSMUST00000239095.1|Ube4b|ENSMUSG00000028960.20|protein_coding_Intron_1	0	-	0.0665583
chr4	149618328	149618443	m6AIP_abcam_peak_6336a|ENSMUST00000039144.6|Clstn1|ENSMUSG00000039953.13|protein_coding_Intron_2	0	+	0.0614831
chr4	149621348	149621481	m6AIP_abcam_peak_6336b|ENSMUST00000039144.6|Clstn1|ENSMUSG00000039953.13|protein_coding_Intron_2	0	+	0
chr4	149620395	149620523	m6AIP_abcam_peak_6337|ENSMUST00000039144.6|Clstn1|ENSMUSG00000039953.13|protein_coding_Intron_2	0	+	0.0247857
chr4	149718216	149718466	m6AIP_SySy_peak_5116|ENSMUST00000105687.8|Tmem201|ENSMUSG00000044700.15|protein_coding_Intron_9	0	-	0.001312
chr4	150056129	150056379	m6AIP_abcam_peak_6344|ENSMUST00000134236.1|Gm13067|ENSMUSG00000086665.1|lncRNA_Intron_1	0	+	0.12004
chr4	150299025	150299125	m6AIP_abcam_peak_6345|ENSMUST00000105682.8|Rere|ENSMUSG00000039852.17|protein_coding_Intron_1	0	+	0.46287
chr4	150334527	150334630	m6AIP_abcam_peak_6346|ENSMUST00000105682.8|Rere|ENSMUSG00000039852.17|protein_coding_Intron_1	0	+	0.231932
chr4	150484397	150484567	m6AIP_abcam_peak_6348|ENSMUST00000105682.8|Rere|ENSMUSG00000039852.17|protein_coding_Intron_7	0	+	0.0120256
chr4	150505479	150505623	m6AIP_abcam_peak_6349|ENSMUST00000105682.8|Rere|ENSMUSG00000039852.17|protein_coding_Intron_8	0	+	0.0127664
chr4	150565317	150565492	m6AIP_abcam_peak_6350|ENSMUST00000105682.8|Rere|ENSMUSG00000039852.17|protein_coding_Intron_11	0	+	0.193623
chr4	150901763	150901907	m6AIP_SySy_peak_5123|ENSMUST00000105674.7|Park7|ENSMUSG00000028964.14|protein_coding_Intron_6	0	-	0.0829921
chr4	151700816	151701066	m6AIP_abcam_peak_6352|ENSMUST00000049790.13|Camta1|ENSMUSG00000014592.20|protein_coding_Intron_3	0	-	0.563408
chr4	151666106	151666214	m6AIP_abcam_peak_6353|ENSMUST00000049790.13|Camta1|ENSMUSG00000014592.20|protein_coding_Intron_3	0	-	0.0643148
chr4	151736808	151736981	m6AIP_abcam_peak_6354|ENSMUST00000049790.13|Camta1|ENSMUSG00000014592.20|protein_coding_Intron_3	0	-	0.0988092
chr4	151947776	151947926	m6AIP_abcam_peak_6355|ENSMUST00000062904.10|Dnajc11|ENSMUSG00000039768.16|protein_coding_Intron_1	0	+	0.106773
chr4	151967055	151967268	m6AIP_SySy_peak_5126|ENSMUST00000062904.10|Dnajc11|ENSMUSG00000039768.16|protein_coding_Intron_4	0	+	0.0876244
chr4	152026121	152026231	m6AIP_SySy_peak_5132|ENSMUST00000066715.10|Zbtb48|ENSMUSG00000028952.12|protein_coding_Intron_2	0	-	0.0650545
chr4	152044780	152045030	m6AIP_abcam_peak_6359|ENSMUST00000084116.12|Nol9|ENSMUSG00000028948.16|protein_coding_Intron_3	0	+	0.0130822
chr4	152050698	152050829	m6AIP_abcam_peak_6360|ENSMUST00000084116.12|Nol9|ENSMUSG00000028948.16|protein_coding_Intron_7	0	+	0.020626
chr4	152244348	152244477	m6AIP_abcam_peak_6364|ENSMUST00000167926.7|Acot7|ENSMUSG00000028937.14|protein_coding_Intron_6	0	+	0.0408992
chr4	155101037	155101137	m6AIP_abcam_peak_6374|ENSMUST00000030915.10|Morn1|ENSMUSG00000029049.14|protein_coding_Intron_6	0	+	0.00719
chr4	155198523	155198740	m6AIP_abcam_peak_6376|ENSMUST00000030917.5|Ski|ENSMUSG00000029050.15|protein_coding_Intron_1	0	-	0.0114931
chr4	155204424	155204559	m6AIP_abcam_peak_6377|ENSMUST00000030917.5|Ski|ENSMUSG00000029050.15|protein_coding_Intron_1	0	-	0.0297852
chr4	155211343	155211452	m6AIP_abcam_peak_6378|ENSMUST00000030917.5|Ski|ENSMUSG00000029050.15|protein_coding_Intron_1	0	-	0.0833945
chr4	155445454	155445587	m6AIP_SySy_peak_5150|ENSMUST00000238423.1|Cfap74|ENSMUSG00000078490.10|protein_coding_Intron_20	0	+	0
chr4	155658052	155658185	m6AIP_abcam_peak_6383|ENSMUST00000103176.9|Mib2|ENSMUSG00000029060.17|protein_coding_Intron_7	0	-	0.00920301
chr4	155948768	155948868	m6AIP_abcam_peak_6387|ENSMUST00000024056.9|Ube2j2|ENSMUSG00000023286.16|protein_coding_Intron_2	0	+	0.00533
chr4	155952241	155952403	m6AIP_abcam_peak_6388|ENSMUST00000024056.9|Ube2j2|ENSMUSG00000023286.16|protein_coding_Intron_4	0	+	0.0129444
chr4	156182978	156183154	m6AIP_abcam_peak_6390|ENSMUST00000180572.1|Agrn|ENSMUSG00000041936.18|protein_coding_Intron_3	0	-	0.00454545
chr4	156190110	156190360	m6AIP_SySy_peak_5161|ENSMUST00000180572.1|Agrn|ENSMUSG00000041936.18|protein_coding_Intron_2	0	-	0.039124
chr4	156185788	156185914	m6AIP_abcam_peak_6392|ENSMUST00000180572.1|Agrn|ENSMUSG00000041936.18|protein_coding_Intron_2	0	-	0.0393968
chr4	156239685	156239881	m6AIP_abcam_peak_6394|ENSMUST00000179543.7|Noc2l|ENSMUSG00000095567.8|protein_coding_Intron_6	0	+	0.0336888
chr4	156246923	156246954	m6AIP_abcam_peak_6395|ENSMUST00000179543.7|Noc2l|ENSMUSG00000095567.8|protein_coding_Intron_18	0	+	0.886516
chr5	3798634	3798796	m6AIP_SySy_peak_5167a|ENSMUST00000043551.10|Ankib1|ENSMUSG00000040351.11|protein_coding_Intron_1	0	-	0
chr5	3787623	3787862	m6AIP_SySy_peak_5167b|ENSMUST00000043551.10|Ankib1|ENSMUSG00000040351.11|protein_coding_Intron_1	0	-	0.583739
chr5	3789465	3789604	m6AIP_SySy_peak_5168|ENSMUST00000043551.10|Ankib1|ENSMUSG00000040351.11|protein_coding_Intron_1	0	-	0.32241
chr5	3792869	3793084	m6AIP_SySy_peak_5169|ENSMUST00000043551.10|Ankib1|ENSMUSG00000040351.11|protein_coding_Intron_1	0	-	0.207233
chr5	4069791	4069952	m6AIP_abcam_peak_6406|ENSMUST00000044492.9|Akap9|ENSMUSG00000040407.18|protein_coding_Intron_43	0	+	0.00509317
chr5	5550760	5551010	m6AIP_abcam_peak_6407|ENSMUST00000115441.8|Gtpbp10|ENSMUSG00000040464.15|protein_coding_Intron_4	0	-	0.153692
chr5	5680686	5680808	m6AIP_abcam_peak_6408|ENSMUST00000115426.8|Steap2|ENSMUSG00000015653.13|protein_coding_Intron_3	0	-	0.139902
chr5	8424633	8424760	m6AIP_abcam_peak_6410|ENSMUST00000066921.9|Slc25a40|ENSMUSG00000054099.11|protein_coding_Intron_1	0	+	0.240543
chr5	8807993	8808223	m6AIP_abcam_peak_6411|ENSMUST00000009058.9|Abcb1b|ENSMUSG00000028970.9|protein_coding_Intron_4	0	+	0.0507647
chr5	8857594	8857770	m6AIP_abcam_peak_6412|ENSMUST00000009058.9|Abcb1b|ENSMUSG00000028970.9|protein_coding_Intron_25	0	+	0
chr5	10192190	10192321	m6AIP_abcam_peak_6413|ENSMUST00000189825.1|Gm10482|ENSMUSG00000073226.9|lncRNA_Intron_1	0	+	0
chr5	16156182	16156301	m6AIP_abcam_peak_6415|ENSMUST00000039370.13|Cacna2d1|ENSMUSG00000040118.15|protein_coding_Intron_3	0	+	0.0289328
chr5	20833809	20833925	m6AIP_abcam_peak_6416a|ENSMUST00000118174.7|Phtf2|ENSMUSG00000039987.15|protein_coding_Intron_2	0	-	0.189664
chr5	20834331	20834455	m6AIP_abcam_peak_6416b|ENSMUST00000118174.7|Phtf2|ENSMUSG00000039987.15|protein_coding_Intron_2	0	-	0.0141371
chr5	21430738	21430839	m6AIP_abcam_peak_6421|ENSMUST00000056045.4|Fam185a|ENSMUSG00000047221.5|protein_coding_Intron_2	0	+	0.113014
chr5	21473908	21474158	m6AIP_abcam_peak_6422|ENSMUST00000056045.4|Fam185a|ENSMUSG00000047221.5|protein_coding_Intron_7	0	+	0
chr5	21474384	21474634	m6AIP_SySy_peak_5184|ENSMUST00000056045.4|Fam185a|ENSMUSG00000047221.5|protein_coding_Intron_7	0	+	0
chr5	21460658	21460799	m6AIP_abcam_peak_6424|ENSMUST00000056045.4|Fam185a|ENSMUSG00000047221.5|protein_coding_Intron_7	0	+	0
chr5	21762727	21762832	m6AIP_abcam_peak_6425|ENSMUST00000030771.11|Dnajc2|ENSMUSG00000029014.14|protein_coding_Intron_12	0	-	0.449171
chr5	22526840	22527066	m6AIP_SySy_peak_5188|ENSMUST00000030872.11|Orc5|ENSMUSG00000029012.11|protein_coding_Intron_6	0	-	0.0592788
chr5	23508944	23509194	m6AIP_SySy_peak_5194|ENSMUST00000088392.8|Srpk2|ENSMUSG00000062604.11|protein_coding_Intron_14	0	-	0.1769
chr5	23756779	23757001	m6AIP_abcam_peak_6437|ENSMUST00000148618.7|Pus7|ENSMUSG00000057541.14|protein_coding_Intron_8	0	-	0.144853
chr5	24116453	24116559	m6AIP_abcam_peak_6439|ENSMUST00000030841.9|Klhl7|ENSMUSG00000028986.12|protein_coding_Intron_1	0	+	0.280113
chr5	25279390	25279533	m6AIP_abcam_peak_6440|ENSMUST00000045291.13|Kmt2c|ENSMUSG00000038056.15|protein_coding_Intron_55	0	-	0.118427
chr5	25320530	25320775	m6AIP_SySy_peak_5204|ENSMUST00000045291.13|Kmt2c|ENSMUSG00000038056.15|protein_coding_Intron_33	0	-	0.097649
chr5	25369968	25370175	m6AIP_abcam_peak_6445|ENSMUST00000045291.13|Kmt2c|ENSMUSG00000038056.15|protein_coding_Intron_14	0	-	0.117295
chr5	25703470	25703539	m6AIP_abcam_peak_6453a|ENSMUST00000030773.11|Xrcc2|ENSMUSG00000028933.11|protein_coding_Intron_1	0	-	0.0296522
chr5	25699035	25699110	m6AIP_abcam_peak_6453b|ENSMUST00000030773.11|Xrcc2|ENSMUSG00000028933.11|protein_coding_Intron_1	0	-	0
chr5	25698988	25699101	m6AIP_abcam_peak_6453c|ENSMUST00000030773.11|Xrcc2|ENSMUSG00000028933.11|protein_coding_Intron_1	0	-	0
chr5	27756640	27756774	m6AIP_abcam_peak_6454|ENSMUST00000002291.11|Paxip1|ENSMUSG00000002221.11|protein_coding_Intron_13	0	-	0.00575373
chr5	27757017	27757143	m6AIP_abcam_peak_6455|ENSMUST00000002291.11|Paxip1|ENSMUSG00000002221.11|protein_coding_Intron_12	0	-	0.00522222
chr5	27769754	27769984	m6AIP_abcam_peak_6456|ENSMUST00000002291.11|Paxip1|ENSMUSG00000002221.11|protein_coding_Intron_6	0	-	0.106736
chr5	27774281	27774455	m6AIP_abcam_peak_6459|ENSMUST00000002291.11|Paxip1|ENSMUSG00000002221.11|protein_coding_Intron_5	0	-	0.538874
chr5	28346796	28347046	m6AIP_SySy_peak_5210|ENSMUST00000059644.12|Rbm33|ENSMUSG00000048271.14|protein_coding_Intron_6	0	+	0
chr5	29327561	29327721	m6AIP_abcam_peak_6465|ENSMUST00000055195.10|Lmbr1|ENSMUSG00000010721.15|protein_coding_Intron_4	0	-	0.290056
chr5	29331948	29332147	m6AIP_SySy_peak_5213|ENSMUST00000055195.10|Lmbr1|ENSMUSG00000010721.15|protein_coding_Intron_4	0	-	0.386377
chr5	29366862	29366971	m6AIP_SySy_peak_5214|ENSMUST00000055195.10|Lmbr1|ENSMUSG00000010721.15|protein_coding_Intron_1	0	-	0.00814679
chr5	29364351	29364601	m6AIP_abcam_peak_6466|ENSMUST00000055195.10|Lmbr1|ENSMUSG00000010721.15|protein_coding_Intron_1	0	-	0.028616
chr5	29435705	29435885	m6AIP_SySy_peak_5216|ENSMUST00000001611.10|Nom1|ENSMUSG00000001569.10|protein_coding_Intron_1	0	+	0.00265
chr5	29440418	29440578	m6AIP_abcam_peak_6469|ENSMUST00000001611.10|Nom1|ENSMUSG00000001569.10|protein_coding_Intron_4	0	+	0.004975
chr5	29767992	29768166	m6AIP_abcam_peak_6470|ENSMUST00000008733.14|Dnajb6|ENSMUSG00000029131.14|protein_coding_Intron_8	0	+	0.82819
chr5	30671604	30671740	m6AIP_abcam_peak_6472|ENSMUST00000144742.5|Cenpa|ENSMUSG00000029177.9|protein_coding_Intron_1	0	+	0
chr5	31155683	31155828	m6AIP_SySy_peak_5229a|ENSMUST00000101411.5|Gm29609|ENSMUSG00000101678.3|protein_coding_Intron_18	0	-	0.00206897
chr5	31156702	31156904	m6AIP_SySy_peak_5229b|ENSMUST00000101411.5|Gm29609|ENSMUSG00000101678.3|protein_coding_Intron_18	0	-	0.566475
chr5	31170579	31170697	m6AIP_abcam_peak_6480|ENSMUST00000101411.5|Gm29609|ENSMUSG00000101678.3|protein_coding_Intron_4	0	-	0.0073578
chr5	31170893	31171011	m6AIP_abcam_peak_6480|ENSMUST00000202639.3|Gtf3c2|ENSMUSG00000106864.3|protein_coding_Intron_6	0	-	0.236883
chr5	31210143	31210308	m6AIP_abcam_peak_6486a|ENSMUST00000031032.10|Ppm1g|ENSMUSG00000029147.11|protein_coding_Intron_1	0	-	0.0716832
chr5	31215540	31215721	m6AIP_abcam_peak_6486b|ENSMUST00000031032.10|Ppm1g|ENSMUSG00000029147.11|protein_coding_Intron_1	0	-	0.355751
chr5	31252262	31252345	m6AIP_SySy_peak_5234|ENSMUST00000054829.12|Krtcap3|ENSMUSG00000029149.14|protein_coding_Intron_4	0	+	0.0385783
chr5	32618475	32618605	m6AIP_abcam_peak_6488|ENSMUST00000072311.12|Yes1|ENSMUSG00000014932.15|protein_coding_Intron_1	0	+	0.271131
chr5	32624501	32624635	m6AIP_abcam_peak_6489a|ENSMUST00000072311.12|Yes1|ENSMUSG00000014932.15|protein_coding_Intron_1	0	+	0.169358
chr5	32616121	32616270	m6AIP_abcam_peak_6489b|ENSMUST00000072311.12|Yes1|ENSMUSG00000014932.15|protein_coding_Intron_1	0	+	0.138268
chr5	32744267	32744387	m6AIP_SySy_peak_5239|ENSMUST00000061895.15|Pisd|ENSMUSG00000023452.19|protein_coding_Intron_3	0	-	0.00191667
chr5	32754696	32754816	m6AIP_SySy_peak_5239|ENSMUST00000144673.2|Gm20671|ENSMUSG00000093574.1|protein_coding_Intron_7	0	-	0
chr5	32775541	32775627	m6AIP_SySy_peak_5240a|ENSMUST00000144673.2|Gm20671|ENSMUSG00000093574.1|protein_coding_Intron_5	0	-	0.0290349
chr5	32785756	32785862	m6AIP_SySy_peak_5240b|ENSMUST00000144673.2|Gm20671|ENSMUSG00000093574.1|protein_coding_Intron_5	0	-	0.00882075
chr5	32985692	32985793	m6AIP_abcam_peak_6498|ENSMUST00000119705.7|Depdc5|ENSMUSG00000037426.18|protein_coding_Intron_40	0	+	0.147515
chr5	33261995	33262179	m6AIP_abcam_peak_6499|ENSMUST00000079746.9|Ctbp1|ENSMUSG00000037373.12|protein_coding_Intron_2	0	-	0.0657554
chr5	33616547	33616654	m6AIP_abcam_peak_6503a|ENSMUST00000045329.9|Fam53a|ENSMUSG00000037339.17|protein_coding_Intron_1	0	-	0.00856075
chr5	33625287	33625399	m6AIP_abcam_peak_6503b|ENSMUST00000045329.9|Fam53a|ENSMUSG00000037339.17|protein_coding_Intron_1	0	-	0.169732
chr5	34166215	34166437	m6AIP_SySy_peak_5251|ENSMUST00000042954.10|Poln|ENSMUSG00000045102.12|protein_coding_Intron_1	0	-	0.740356
chr5	34168928	34169178	m6AIP_SySy_peak_5252|ENSMUST00000042954.10|Poln|ENSMUSG00000045102.12|protein_coding_Intron_1	0	-	0.00154
chr5	34200485	34200735	m6AIP_SySy_peak_5253|ENSMUST00000094868.9|Zfyve28|ENSMUSG00000037224.15|protein_coding_Intron_8	0	-	0.137892
chr5	34384655	34384905	m6AIP_abcam_peak_6509|ENSMUST00000180376.7|Fam193a|ENSMUSG00000037210.16|protein_coding_Intron_1	0	+	0.0848265
chr5	34414027	34414157	m6AIP_abcam_peak_6510|ENSMUST00000180376.7|Fam193a|ENSMUSG00000037210.16|protein_coding_Intron_2	0	+	0.0599308
chr5	34451345	34451538	m6AIP_abcam_peak_6511|ENSMUST00000180376.7|Fam193a|ENSMUSG00000037210.16|protein_coding_Intron_13	0	+	0
chr5	34776488	34776589	m6AIP_abcam_peak_6515|ENSMUST00000080036.2|Htt|ENSMUSG00000029104.15|protein_coding_Intron_1	0	+	0.0194455
chr5	34840493	34840643	m6AIP_abcam_peak_6516|ENSMUST00000080036.2|Htt|ENSMUSG00000029104.15|protein_coding_Intron_28	0	+	0.1667
chr5	35717303	35717452	m6AIP_SySy_peak_5262|ENSMUST00000070203.13|Sh3tc1|ENSMUSG00000036553.16|protein_coding_Intron_5	0	-	0.00265101
chr5	36497051	36497172	m6AIP_abcam_peak_6522|ENSMUST00000124036.7|Tbc1d14|ENSMUSG00000029192.17|protein_coding_Intron_13	0	-	0.132785
chr5	37311942	37312130	m6AIP_abcam_peak_6526|ENSMUST00000031005.10|Evc|ENSMUSG00000029122.11|protein_coding_Intron_13	0	-	0.0116011
chr5	38559302	38559431	m6AIP_abcam_peak_6530|ENSMUST00000005234.12|Wdr1|ENSMUSG00000005103.12|protein_coding_Intron_2	0	-	0.00118605
chr5	43745703	43745807	m6AIP_abcam_peak_6548|ENSMUST00000047857.15|Fbxl5|ENSMUSG00000039753.16|protein_coding_Intron_10	0	-	0.189702
chr5	44179119	44179326	m6AIP_abcam_peak_6552|ENSMUST00000055128.11|Tapt1|ENSMUSG00000046985.11|protein_coding_Intron_12	0	-	0.010343
chr5	45733680	45733855	m6AIP_SySy_peak_5291a|ENSMUST00000238522.1|Lcorl|ENSMUSG00000015882.18|protein_coding_Intron_6	0	-	0.999109
chr5	45729046	45729265	m6AIP_SySy_peak_5291b|ENSMUST00000238522.1|Lcorl|ENSMUSG00000015882.18|protein_coding_Intron_6	0	-	0.195868
chr5	45729649	45729899	m6AIP_SySy_peak_5292|ENSMUST00000238522.1|Lcorl|ENSMUSG00000015882.18|protein_coding_Intron_6	0	-	0.004736
chr5	45852511	45852644	m6AIP_abcam_peak_6558|ENSMUST00000238522.1|Lcorl|ENSMUSG00000015882.18|protein_coding_Intron_1	0	-	0
chr5	49968461	49968562	m6AIP_abcam_peak_6560|ENSMUST00000030971.6|Adgra3|ENSMUSG00000029090.12|protein_coding_Intron_16	0	-	0.279505
chr5	53596574	53596692	m6AIP_abcam_peak_6564|ENSMUST00000037618.12|Rbpj|ENSMUSG00000039191.12|protein_coding_Intron_1	0	+	0.0433644
chr5	53606955	53607062	m6AIP_abcam_peak_6565|ENSMUST00000037618.12|Rbpj|ENSMUSG00000039191.12|protein_coding_Intron_1	0	+	0.454692
chr5	64259484	64259616	m6AIP_abcam_peak_6570|ENSMUST00000043893.12|Tbc1d1|ENSMUSG00000029174.18|protein_coding_Intron_3	0	+	0.0375
chr5	64809525	64809625	m6AIP_SySy_peak_5308|ENSMUST00000165536.7|Klf3|ENSMUSG00000029178.14|protein_coding_Intron_1	0	+	0.68091
chr5	65289424	65289526	m6AIP_abcam_peak_6576|ENSMUST00000203581.2|Rfc1|ENSMUSG00000029191.16|protein_coding_Intron_10	0	-	0.0366569
chr5	65547573	65547674	m6AIP_abcam_peak_6577|ENSMUST00000142407.7|Ube2k|ENSMUSG00000029203.16|protein_coding_Intron_1	0	+	0.258277
chr5	65559785	65559962	m6AIP_abcam_peak_6578|ENSMUST00000142407.7|Ube2k|ENSMUSG00000029203.16|protein_coding_Intron_1	0	+	0.159683
chr5	65554755	65554967	m6AIP_abcam_peak_6579|ENSMUST00000142407.7|Ube2k|ENSMUSG00000029203.16|protein_coding_Intron_1	0	+	0.223523
chr5	65572849	65573020	m6AIP_abcam_peak_6580|ENSMUST00000142407.7|Ube2k|ENSMUSG00000029203.16|protein_coding_Intron_3	0	+	0.0859357
chr5	65581174	65581293	m6AIP_abcam_peak_6581|ENSMUST00000142407.7|Ube2k|ENSMUSG00000029203.16|protein_coding_Intron_3	0	+	0.0175798
chr5	65781749	65781914	m6AIP_abcam_peak_6582|ENSMUST00000201489.3|N4bp2|ENSMUSG00000037795.14|protein_coding_Intron_3	0	+	0
chr5	66487745	66487846	m6AIP_abcam_peak_6590a|ENSMUST00000087256.11|Apbb2|ENSMUSG00000029207.16|protein_coding_Intron_3	0	-	0.161069
chr5	66483298	66483371	m6AIP_abcam_peak_6590b|ENSMUST00000087256.11|Apbb2|ENSMUSG00000029207.16|protein_coding_Intron_3	0	-	0.00171233
chr5	66465532	66465687	m6AIP_abcam_peak_6590c|ENSMUST00000087256.11|Apbb2|ENSMUSG00000029207.16|protein_coding_Intron_3	0	-	0.0198774
chr5	67829116	67829226	m6AIP_abcam_peak_6593|ENSMUST00000037380.14|Atp8a1|ENSMUSG00000037685.15|protein_coding_Intron_1	0	-	0.142373
chr5	73071595	73071781	m6AIP_SySy_peak_5322a|ENSMUST00000101127.11|Fryl|ENSMUSG00000070733.13|protein_coding_Intron_41	0	-	0.0499731
chr5	73071816	73071949	m6AIP_SySy_peak_5322b|ENSMUST00000101127.11|Fryl|ENSMUSG00000070733.13|protein_coding_Intron_41	0	-	0.0181203
chr5	74284992	74285096	m6AIP_abcam_peak_6603|ENSMUST00000072857.12|Scfd2|ENSMUSG00000062110.14|protein_coding_Intron_5	0	-	0.00967308
chr5	74286449	74286670	m6AIP_abcam_peak_6604|ENSMUST00000072857.12|Scfd2|ENSMUSG00000062110.14|protein_coding_Intron_5	0	-	0.243163
chr5	74425909	74426018	m6AIP_abcam_peak_6605|ENSMUST00000072857.12|Scfd2|ENSMUSG00000062110.14|protein_coding_Intron_4	0	-	0.0186935
chr5	74510072	74510216	m6AIP_abcam_peak_6606|ENSMUST00000072857.12|Scfd2|ENSMUSG00000062110.14|protein_coding_Intron_2	0	-	0
chr5	74514049	74514173	m6AIP_abcam_peak_6607|ENSMUST00000072857.12|Scfd2|ENSMUSG00000062110.14|protein_coding_Intron_2	0	-	0.00265323
chr5	76256957	76257206	m6AIP_SySy_peak_5327|ENSMUST00000202651.3|Clock|ENSMUSG00000029238.11|protein_coding_Intron_7	0	-	0.0383373
chr5	76255375	76255512	m6AIP_abcam_peak_6611|ENSMUST00000202651.3|Clock|ENSMUSG00000029238.11|protein_coding_Intron_7	0	-	0.0268467
chr5	76568216	76568260	m6AIP_abcam_peak_6612|ENSMUST00000113493.7|Exoc1|ENSMUSG00000036435.13|protein_coding_Intron_19	0	+	0.519659
chr5	86770463	86770713	m6AIP_SySy_peak_5338|ENSMUST00000198859.1|Gm43055|ENSMUSG00000105704.1|lncRNA_Intron_2	0	+	0.00666364
chr5	86829324	86829484	m6AIP_SySy_peak_5339|ENSMUST00000038384.7|Ythdc1|ENSMUSG00000035851.14|protein_coding_Intron_11	0	+	0.99995
chr5	86828977	86829227	m6AIP_SySy_peak_5340a|ENSMUST00000038384.7|Ythdc1|ENSMUSG00000035851.14|protein_coding_Intron_11	0	+	0.996716
chr5	86828172	86828386	m6AIP_SySy_peak_5340b|ENSMUST00000038384.7|Ythdc1|ENSMUSG00000035851.14|protein_coding_Intron_11	0	+	0.994748
chr5	86828942	86829129	m6AIP_SySy_peak_5340c|ENSMUST00000038384.7|Ythdc1|ENSMUSG00000035851.14|protein_coding_Intron_11	0	+	0.99839
chr5	92068942	92069105	m6AIP_abcam_peak_6630|ENSMUST00000164378.7|G3bp2|ENSMUSG00000029405.16|protein_coding_Intron_3	0	-	0.144785
chr5	92794519	92794743	m6AIP_abcam_peak_6631|ENSMUST00000113055.8|Shroom3|ENSMUSG00000029381.16|protein_coding_Intron_2	0	+	0
chr5	96232124	96232258	m6AIP_abcam_peak_6633|ENSMUST00000117766.7|Mrpl1|ENSMUSG00000029486.13|protein_coding_Intron_7	0	+	0.00321642
chr5	100530317	100530436	m6AIP_abcam_peak_6637|ENSMUST00000045993.14|Cops4|ENSMUSG00000035297.14|protein_coding_Intron_4	0	+	0.00822689
chr5	100664693	100664796	m6AIP_SySy_peak_5352|ENSMUST00000031262.8|Coq2|ENSMUSG00000029319.8|protein_coding_Intron_2	0	-	0.0268058
chr5	101925323	101925477	m6AIP_abcam_peak_6642|ENSMUST00000174598.7|Wdfy3|ENSMUSG00000043940.15|protein_coding_Intron_15	0	-	0.0641039
chr5	104846258	104846368	m6AIP_SySy_peak_5375|ENSMUST00000186219.6|Zfp951|ENSMUSG00000072774.10|protein_coding_Intron_1	0	-	0.0200636
chr5	104829333	104829467	m6AIP_SySy_peak_5376|ENSMUST00000186219.6|Zfp951|ENSMUSG00000072774.10|protein_coding_Intron_1	0	-	0
chr5	104831678	104831830	m6AIP_abcam_peak_6665|ENSMUST00000186219.6|Zfp951|ENSMUSG00000072774.10|protein_coding_Intron_1	0	-	0
chr5	104839248	104839417	m6AIP_abcam_peak_6666|ENSMUST00000186219.6|Zfp951|ENSMUSG00000072774.10|protein_coding_Intron_1	0	-	0
chr5	105708146	105708254	m6AIP_abcam_peak_6668|ENSMUST00000120847.7|Lrrc8d|ENSMUSG00000046079.16|protein_coding_Intron_1	0	+	0.0639259
chr5	105900118	105900218	m6AIP_abcam_peak_6671|ENSMUST00000031227.10|Zfp326|ENSMUSG00000029290.12|protein_coding_Intron_7	0	+	0
chr5	106560089	106560212	m6AIP_SySy_peak_5380|ENSMUST00000149128.2|Gm28039|ENSMUSG00000098302.1|lncRNA_Intron_2	0	-	0.967098
chr5	106628305	106628555	m6AIP_SySy_peak_5382a|ENSMUST00000149128.2|Gm28039|ENSMUSG00000098302.1|lncRNA_Intron_1	0	-	0.031976
chr5	106628530	106628774	m6AIP_SySy_peak_5382b|ENSMUST00000149128.2|Gm28039|ENSMUSG00000098302.1|lncRNA_Intron_1	0	-	0.154824
chr5	106643216	106643403	m6AIP_SySy_peak_5383a|ENSMUST00000149128.2|Gm28039|ENSMUSG00000098302.1|lncRNA_Intron_1	0	-	0.0875294
chr5	106636868	106637059	m6AIP_SySy_peak_5383b|ENSMUST00000149128.2|Gm28039|ENSMUSG00000098302.1|lncRNA_Intron_1	0	-	0.874801
chr5	106629907	106630097	m6AIP_SySy_peak_5384a|ENSMUST00000149128.2|Gm28039|ENSMUSG00000098302.1|lncRNA_Intron_1	0	-	0.104558
chr5	106674033	106674240	m6AIP_SySy_peak_5384b|ENSMUST00000149128.2|Gm28039|ENSMUSG00000098302.1|lncRNA_Intron_1	0	-	0.343082
chr5	106657453	106657703	m6AIP_SySy_peak_5385|ENSMUST00000149128.2|Gm28039|ENSMUSG00000098302.1|lncRNA_Intron_1	0	-	0.079444
chr5	106670298	106670427	m6AIP_SySy_peak_5386|ENSMUST00000149128.2|Gm28039|ENSMUSG00000098302.1|lncRNA_Intron_1	0	-	0
chr5	106677471	106677594	m6AIP_abcam_peak_6677|ENSMUST00000149128.2|Gm28039|ENSMUSG00000098302.1|lncRNA_Intron_1	0	-	0.222919
chr5	106688565	106688688	m6AIP_abcam_peak_6677|ENSMUST00000112696.7|Zfp644|ENSMUSG00000049606.16|protein_coding_Intron_1	0	-	0.107577
chr5	107602044	107602248	m6AIP_SySy_peak_5390a|ENSMUST00000065422.11|Rpap2|ENSMUSG00000033773.14|protein_coding_Intron_3	0	+	0.183
chr5	107602632	107602838	m6AIP_SySy_peak_5390b|ENSMUST00000065422.11|Rpap2|ENSMUSG00000033773.14|protein_coding_Intron_3	0	+	0.411471
chr5	107602313	107602563	m6AIP_SySy_peak_5391|ENSMUST00000065422.11|Rpap2|ENSMUSG00000033773.14|protein_coding_Intron_3	0	+	0.09962
chr5	108066380	108066459	m6AIP_abcam_peak_6683a|ENSMUST00000081567.10|Mtf2|ENSMUSG00000029267.17|protein_coding_Intron_1	0	+	0.292481
chr5	108077775	108077902	m6AIP_abcam_peak_6683b|ENSMUST00000081567.10|Mtf2|ENSMUSG00000029267.17|protein_coding_Intron_1	0	+	0.27589
chr5	108075359	108075448	m6AIP_abcam_peak_6683c|ENSMUST00000081567.10|Mtf2|ENSMUSG00000029267.17|protein_coding_Intron_1	0	+	0.0398652
chr5	108075026	108075183	m6AIP_abcam_peak_6684|ENSMUST00000081567.10|Mtf2|ENSMUSG00000029267.17|protein_coding_Intron_1	0	+	0.0696765
chr5	108618274	108618435	m6AIP_abcam_peak_6688|ENSMUST00000046603.14|Gak|ENSMUSG00000062234.14|protein_coding_Intron_4	0	-	0.135081
chr5	108671431	108671607	m6AIP_SySy_peak_5400|ENSMUST00000071650.12|Idua|ENSMUSG00000033540.18|protein_coding_Intron_3	0	+	0.281994
chr5	109555747	109555872	m6AIP_abcam_peak_6690|ENSMUST00000044579.11|Crlf2|ENSMUSG00000033467.12|protein_coding_Intron_5	0	-	0
chr5	109686415	109686561	m6AIP_abcam_peak_6691|ENSMUST00000092720.3|5430403G16Rik|ENSMUSG00000072763.2|protein_coding_Intron_1	0	-	0.141719
chr5	110137574	110137635	m6AIP_abcam_peak_6694a|ENSMUST00000112519.8|Chfr|ENSMUSG00000014668.15|protein_coding_Intron_2	0	+	0.140049
chr5	110139264	110139362	m6AIP_abcam_peak_6694b|ENSMUST00000112519.8|Chfr|ENSMUSG00000014668.15|protein_coding_Intron_2	0	+	0.386867
chr5	110414912	110415093	m6AIP_abcam_peak_6698|ENSMUST00000069483.11|Fbrsl1|ENSMUSG00000043323.17|protein_coding_Intron_4	0	-	0.0219558
chr5	110431694	110431801	m6AIP_SySy_peak_5411|ENSMUST00000069483.11|Fbrsl1|ENSMUSG00000043323.17|protein_coding_Intron_2	0	-	0.469869
chr5	110424534	110424784	m6AIP_SySy_peak_5412|ENSMUST00000069483.11|Fbrsl1|ENSMUSG00000043323.17|protein_coding_Intron_2	0	-	0.134652
chr5	110676236	110676430	m6AIP_abcam_peak_6699|ENSMUST00000041558.14|Ep400|ENSMUSG00000029505.17|protein_coding_Intron_42	0	-	0.000649485
chr5	110860967	110861071	m6AIP_abcam_peak_6705|ENSMUST00000066160.2|Chek2|ENSMUSG00000029521.7|protein_coding_Intron_8	0	+	0.189913
chr5	110864809	110864969	m6AIP_abcam_peak_6706|ENSMUST00000066160.2|Chek2|ENSMUSG00000029521.7|protein_coding_Intron_9	0	+	0.0515375
chr5	112286786	112286889	m6AIP_abcam_peak_6707|ENSMUST00000031287.10|Tpst2|ENSMUSG00000029344.14|protein_coding_Intron_1	0	+	0.556816
chr5	113138445	113138695	m6AIP_abcam_peak_6713|ENSMUST00000211733.1|2900026A02Rik|ENSMUSG00000051339.10|protein_coding_Intron_6	0	-	0.738724
chr5	114414342	114414442	m6AIP_abcam_peak_6729|ENSMUST00000074002.11|Ube3b|ENSMUSG00000029577.13|protein_coding_Intron_24	0	+	0.26377
chr5	115042837	115043049	m6AIP_abcam_peak_6734|ENSMUST00000031530.8|Sppl3|ENSMUSG00000029550.11|protein_coding_Intron_1	0	+	0.513547
chr5	115153494	115153744	m6AIP_SySy_peak_5460|ENSMUST00000112121.5|Mlec|ENSMUSG00000048578.11|protein_coding_Intron_1	0	-	0.005696
chr5	115172917	115172961	m6AIP_abcam_peak_6738|ENSMUST00000112113.7|Cabp1|ENSMUSG00000029544.16|protein_coding_Intron_4	0	-	0.0152045
chr5	115190560	115190712	m6AIP_SySy_peak_5461|ENSMUST00000112113.7|Cabp1|ENSMUSG00000029544.16|protein_coding_Intron_1	0	-	0.0632171
chr5	115189515	115189670	m6AIP_abcam_peak_6739|ENSMUST00000112113.7|Cabp1|ENSMUSG00000029544.16|protein_coding_Intron_1	0	-	0.0587742
chr5	115183271	115183431	m6AIP_SySy_peak_5462|ENSMUST00000112113.7|Cabp1|ENSMUSG00000029544.16|protein_coding_Intron_1	0	-	0.213581
chr5	115190013	115190174	m6AIP_SySy_peak_5463|ENSMUST00000112113.7|Cabp1|ENSMUSG00000029544.16|protein_coding_Intron_1	0	-	0.0345404
chr5	115366373	115366484	m6AIP_SySy_peak_5466|ENSMUST00000146546.1|Gm13832|ENSMUSG00000087292.1|lncRNA_Intron_1	0	+	0
chr5	115368609	115368709	m6AIP_SySy_peak_5467|ENSMUST00000146546.1|Gm13832|ENSMUSG00000087292.1|lncRNA_Intron_1	0	+	0
chr5	115926061	115926179	m6AIP_SySy_peak_5470a|ENSMUST00000102560.6|Cit|ENSMUSG00000029516.19|protein_coding_Intron_10	0	+	0.72528
chr5	115926203	115926345	m6AIP_SySy_peak_5470b|ENSMUST00000102560.6|Cit|ENSMUSG00000029516.19|protein_coding_Intron_10	0	+	0.802697
chr5	115925542	115925743	m6AIP_SySy_peak_5471a|ENSMUST00000102560.6|Cit|ENSMUSG00000029516.19|protein_coding_Intron_10	0	+	0.850328
chr5	115958340	115958544	m6AIP_abcam_peak_6746|ENSMUST00000102560.6|Cit|ENSMUSG00000029516.19|protein_coding_Intron_22	0	+	0.135804
chr5	115954077	115954194	m6AIP_SySy_peak_5472|ENSMUST00000102560.6|Cit|ENSMUSG00000029516.19|protein_coding_Intron_22	0	+	0.298291
chr5	117115088	117115199	m6AIP_abcam_peak_6751|ENSMUST00000166397.2|Suds3|ENSMUSG00000066900.11|protein_coding_Intron_1	0	-	0.0988288
chr5	117156590	117156710	m6AIP_abcam_peak_6752|ENSMUST00000111978.7|Taok3|ENSMUSG00000061288.13|protein_coding_Intron_1	0	+	0.0647167
chr5	117126677	117126796	m6AIP_abcam_peak_6753|ENSMUST00000111978.7|Taok3|ENSMUSG00000061288.13|protein_coding_Intron_1	0	+	0.0163613
chr5	118091799	118091911	m6AIP_abcam_peak_6763|ENSMUST00000049474.8|Fbxw8|ENSMUSG00000032867.8|protein_coding_Intron_7	0	-	0.0561071
chr5	118096684	118096789	m6AIP_abcam_peak_6764a|ENSMUST00000049474.8|Fbxw8|ENSMUSG00000032867.8|protein_coding_Intron_5	0	-	0.0964571
chr5	118107730	118107832	m6AIP_abcam_peak_6764b|ENSMUST00000049474.8|Fbxw8|ENSMUSG00000032867.8|protein_coding_Intron_5	0	-	0.0249412
chr5	118204469	118204627	m6AIP_abcam_peak_6765|ENSMUST00000117177.7|Rnft2|ENSMUSG00000032850.16|protein_coding_Intron_8	0	-	0.0249304
chr5	118562102	118562212	m6AIP_abcam_peak_6766a|ENSMUST00000201010.1|Med13l|ENSMUSG00000018076.12|protein_coding_Intron_1	0	+	0.612445
chr5	118581336	118581433	m6AIP_abcam_peak_6766b|ENSMUST00000201010.1|Med13l|ENSMUSG00000018076.12|protein_coding_Intron_1	0	+	0.0369072
chr5	118665962	118666171	m6AIP_abcam_peak_6767a|ENSMUST00000201010.1|Med13l|ENSMUSG00000018076.12|protein_coding_Intron_2	0	+	0.0719426
chr5	118649239	118649441	m6AIP_abcam_peak_6767b|ENSMUST00000201010.1|Med13l|ENSMUSG00000018076.12|protein_coding_Intron_2	0	+	0.187485
chr5	118632568	118632811	m6AIP_abcam_peak_6767c|ENSMUST00000201010.1|Med13l|ENSMUSG00000018076.12|protein_coding_Intron_2	0	+	0
chr5	118620965	118621090	m6AIP_abcam_peak_6768|ENSMUST00000201010.1|Med13l|ENSMUSG00000018076.12|protein_coding_Intron_2	0	+	0.035288
chr5	118605078	118605187	m6AIP_abcam_peak_6769|ENSMUST00000201010.1|Med13l|ENSMUSG00000018076.12|protein_coding_Intron_2	0	+	0.25433
chr5	118733042	118733201	m6AIP_abcam_peak_6770|ENSMUST00000201010.1|Med13l|ENSMUSG00000018076.12|protein_coding_Intron_13	0	+	0.124994
chr5	118737778	118737887	m6AIP_abcam_peak_6771|ENSMUST00000201010.1|Med13l|ENSMUSG00000018076.12|protein_coding_Intron_14	0	+	0.0224679
chr5	121208593	121208769	m6AIP_abcam_peak_6782|ENSMUST00000031617.12|Rpl6|ENSMUSG00000029614.13|protein_coding_Intron_6	0	+	0.0084375
chr5	121404650	121404766	m6AIP_abcam_peak_6787|ENSMUST00000042163.14|Naa25|ENSMUSG00000042719.17|protein_coding_Intron_1	0	+	0.0993966
chr5	121408769	121408913	m6AIP_abcam_peak_6788|ENSMUST00000042163.14|Naa25|ENSMUSG00000042719.17|protein_coding_Intron_3	0	+	0.0861944
chr5	121570327	121570498	m6AIP_SySy_peak_5500|ENSMUST00000031411.14|Aldh2|ENSMUSG00000029455.14|protein_coding_Intron_11	0	-	0.0193626
chr5	121955034	121955284	m6AIP_abcam_peak_6792|ENSMUST00000111752.9|Cux2|ENSMUSG00000042589.18|protein_coding_Intron_2	0	-	0.138422
chr5	122353695	122353876	m6AIP_SySy_peak_5508a|ENSMUST00000049009.6|Rad9b|ENSMUSG00000038569.13|protein_coding_Intron_1	0	-	0.00482873
chr5	122352950	122353088	m6AIP_SySy_peak_5508b|ENSMUST00000049009.6|Rad9b|ENSMUSG00000038569.13|protein_coding_Intron_1	0	-	0.101188
chr5	122436519	122436632	m6AIP_abcam_peak_6796|ENSMUST00000122010.7|Anapc7|ENSMUSG00000029466.11|protein_coding_Intron_7	0	+	0.0686814
chr5	122488209	122488373	m6AIP_abcam_peak_6799|ENSMUST00000179939.7|Atp2a2|ENSMUSG00000029467.15|protein_coding_Intron_5	0	-	0.0072
chr5	122490581	122490695	m6AIP_abcam_peak_6800|ENSMUST00000179939.7|Atp2a2|ENSMUSG00000029467.15|protein_coding_Intron_4	0	-	0.332406
chr5	122800715	122800821	m6AIP_SySy_peak_5513|ENSMUST00000086216.8|Anapc5|ENSMUSG00000029472.13|protein_coding_Intron_9	0	-	0.488708
chr5	122887288	122887460	m6AIP_abcam_peak_6802a|ENSMUST00000046073.15|Kdm2b|ENSMUSG00000029475.17|protein_coding_Intron_13	0	-	0.129855
chr5	122888383	122888519	m6AIP_abcam_peak_6802b|ENSMUST00000046073.15|Kdm2b|ENSMUSG00000029475.17|protein_coding_Intron_13	0	-	0.00172794
chr5	122888324	122888436	m6AIP_abcam_peak_6802c|ENSMUST00000046073.15|Kdm2b|ENSMUSG00000029475.17|protein_coding_Intron_13	0	-	0.256732
chr5	123164501	123164614	m6AIP_abcam_peak_6809|ENSMUST00000163030.8|Setd1b|ENSMUSG00000038384.16|protein_coding_Intron_16	0	+	0.0190265
chr5	123362991	123363169	m6AIP_abcam_peak_6810|ENSMUST00000031391.8|Bcl7a|ENSMUSG00000029438.9|protein_coding_Intron_4	0	+	0.086927
chr5	123511575	123511730	m6AIP_SySy_peak_5523|ENSMUST00000134552.1|Gm15751|ENSMUSG00000086753.1|lncRNA_Intron_1	0	+	0.147174
chr5	123617065	123617217	m6AIP_abcam_peak_6815|ENSMUST00000031382.13|Clip1|ENSMUSG00000049550.17|protein_coding_Intron_16	0	-	0.100849
chr5	123755274	123755383	m6AIP_abcam_peak_6820|ENSMUST00000031366.11|Kntc1|ENSMUSG00000029414.11|protein_coding_Intron_2	0	+	0.0314495
chr5	123804909	123805052	m6AIP_abcam_peak_6821|ENSMUST00000031366.11|Kntc1|ENSMUSG00000029414.11|protein_coding_Intron_51	0	+	0.0474825
chr5	123913682	123913932	m6AIP_abcam_peak_6822|ENSMUST00000023869.14|Denr|ENSMUSG00000023106.15|protein_coding_Intron_2	0	+	0.03386
chr5	125027668	125027807	m6AIP_abcam_peak_6827a|ENSMUST00000111402.8|Ncor2|ENSMUSG00000029478.16|protein_coding_Intron_38	0	-	0.00389209
chr5	125027651	125027821	m6AIP_abcam_peak_6827b|ENSMUST00000111402.8|Ncor2|ENSMUSG00000029478.16|protein_coding_Intron_38	0	-	0.00327059
chr5	125028437	125028551	m6AIP_abcam_peak_6827c|ENSMUST00000111402.8|Ncor2|ENSMUSG00000029478.16|protein_coding_Intron_38	0	-	0.000289474
chr5	125027377	125027511	m6AIP_abcam_peak_6828|ENSMUST00000111402.8|Ncor2|ENSMUSG00000029478.16|protein_coding_Intron_38	0	-	0.0107463
chr5	125045356	125045443	m6AIP_SySy_peak_5533a|ENSMUST00000111402.8|Ncor2|ENSMUSG00000029478.16|protein_coding_Intron_21	0	-	0.0531149
chr5	125310536	125310640	m6AIP_abcam_peak_6829|ENSMUST00000086075.12|Scarb1|ENSMUSG00000037936.15|protein_coding_Intron_1	0	-	0.135154
chr5	127609692	127609793	m6AIP_abcam_peak_6834|ENSMUST00000031367.14|Slc15a4|ENSMUSG00000029416.17|protein_coding_Intron_1	0	-	0.215685
chr5	129502979	129503229	m6AIP_SySy_peak_5542c|ENSMUST00000053737.8|Sfswap|ENSMUSG00000029439.14|protein_coding_Intron_1	0	+	0.172488
chr5	129503670	129503920	m6AIP_SySy_peak_5542d|ENSMUST00000053737.8|Sfswap|ENSMUSG00000029439.14|protein_coding_Intron_1	0	+	0.420744
chr5	129502817	129503067	m6AIP_SySy_peak_5542e|ENSMUST00000053737.8|Sfswap|ENSMUSG00000029439.14|protein_coding_Intron_1	0	+	0.249156
chr5	129503327	129503577	m6AIP_SySy_peak_5542f|ENSMUST00000053737.8|Sfswap|ENSMUSG00000029439.14|protein_coding_Intron_1	0	+	0.882516
chr5	134409780	134409926	m6AIP_abcam_peak_6846|ENSMUST00000100652.9|Gtf2ird1|ENSMUSG00000023079.14|protein_coding_Intron_4	0	-	0.317555
chr5	134409739	134409914	m6AIP_abcam_peak_6847|ENSMUST00000100652.9|Gtf2ird1|ENSMUSG00000023079.14|protein_coding_Intron_4	0	-	0.27632
chr5	134624732	134624980	m6AIP_SySy_peak_5559|ENSMUST00000202622.3|Eif4h|ENSMUSG00000040731.13|protein_coding_Intron_4	0	-	0.109609
chr5	135636889	135636980	m6AIP_SySy_peak_5576|ENSMUST00000043707.6|Rhbdd2|ENSMUSG00000039917.10|protein_coding_Intron_2	0	+	0.0242088
chr5	135783008	135783141	m6AIP_abcam_peak_6858|ENSMUST00000019323.10|Mdh2|ENSMUSG00000019179.10|protein_coding_Intron_1	0	+	0.084406
chr5	136128988	136129145	m6AIP_abcam_peak_6861a|ENSMUST00000006301.10|Lrwd1|ENSMUSG00000029703.10|protein_coding_Intron_11	0	-	0.042625
chr5	136124972	136125084	m6AIP_abcam_peak_6861b|ENSMUST00000006301.10|Lrwd1|ENSMUSG00000029703.10|protein_coding_Intron_11	0	-	0
chr5	136400431	136400605	m6AIP_abcam_peak_6862a|ENSMUST00000176172.7|Cux1|ENSMUSG00000029705.17|protein_coding_Intron_3	0	-	0
chr5	136400416	136400622	m6AIP_abcam_peak_6862b|ENSMUST00000176172.7|Cux1|ENSMUSG00000029705.17|protein_coding_Intron_3	0	-	0
chr5	137299877	137299958	m6AIP_abcam_peak_6867a|ENSMUST00000040873.11|Srrt|ENSMUSG00000037364.12|protein_coding_Intron_8	0	-	0.00375309
chr5	137304357	137304459	m6AIP_abcam_peak_6869|ENSMUST00000040873.11|Srrt|ENSMUSG00000037364.12|protein_coding_Intron_2	0	-	0.31552
chr5	137508490	137508626	m6AIP_SySy_peak_5583|ENSMUST00000111038.7|Epo|ENSMUSG00000029711.13|protein_coding_Intron_1	0	-	0.0293333
chr5	138170467	138170649	m6AIP_SySy_peak_5592|ENSMUST00000000505.15|Mcm7|ENSMUSG00000029730.16|protein_coding_Intron_1	0	-	0.0449505
chr5	139278485	139278719	m6AIP_abcam_peak_6882|ENSMUST00000110865.1|Adap1|ENSMUSG00000056413.16|protein_coding_Intron_6	0	-	0.337083
chr5	139300305	139300421	m6AIP_abcam_peak_6883|ENSMUST00000110865.1|Adap1|ENSMUSG00000056413.16|protein_coding_Intron_3	0	-	0.00215517
chr5	139428869	139428971	m6AIP_abcam_peak_6884|ENSMUST00000066052.11|3110082I17Rik|ENSMUSG00000053553.11|protein_coding_Intron_2	0	-	0.00233333
chr5	139418556	139418712	m6AIP_abcam_peak_6885|ENSMUST00000066052.11|3110082I17Rik|ENSMUSG00000053553.11|protein_coding_Intron_2	0	-	0.00405769
chr5	140168592	140168710	m6AIP_abcam_peak_6886|ENSMUST00000031534.8|Mad1l1|ENSMUSG00000029554.15|protein_coding_Intron_11	0	-	0.110347
chr5	140220716	140220935	m6AIP_abcam_peak_6887|ENSMUST00000031534.8|Mad1l1|ENSMUSG00000029554.15|protein_coding_Intron_10	0	-	0.208037
chr5	140217768	140217996	m6AIP_abcam_peak_6888|ENSMUST00000031534.8|Mad1l1|ENSMUSG00000029554.15|protein_coding_Intron_10	0	-	0.0310175
chr5	142515696	142515872	m6AIP_SySy_peak_5606|ENSMUST00000085758.9|Radil|ENSMUSG00000029576.17|protein_coding_Intron_2	0	-	0.0730114
chr5	142637249	142637449	m6AIP_abcam_peak_6896|ENSMUST00000036872.15|Wipi2|ENSMUSG00000029578.15|protein_coding_Intron_1	0	+	0.02152
chr5	142655290	142655400	m6AIP_abcam_peak_6897|ENSMUST00000036872.15|Wipi2|ENSMUSG00000029578.15|protein_coding_Intron_2	0	+	0.235736
chr5	142730120	142730233	m6AIP_abcam_peak_6899|ENSMUST00000152247.7|Tnrc18|ENSMUSG00000039477.16|protein_coding_Intron_22	0	-	0.01705
chr5	143006001	143006109	m6AIP_abcam_peak_6902|ENSMUST00000200607.4|Rnf216|ENSMUSG00000045078.12|protein_coding_Intron_15	0	-	0
chr5	143084923	143085047	m6AIP_abcam_peak_6903|ENSMUST00000200607.4|Rnf216|ENSMUSG00000045078.12|protein_coding_Intron_7	0	-	0.215798
chr5	144112474	144112625	m6AIP_abcam_peak_6911|ENSMUST00000041804.7|Lmtk2|ENSMUSG00000038970.7|protein_coding_Intron_1	0	+	0.198957
chr5	144146998	144147146	m6AIP_abcam_peak_6912|ENSMUST00000041804.7|Lmtk2|ENSMUSG00000038970.7|protein_coding_Intron_4	0	+	0.0296554
chr5	144807018	144807141	m6AIP_SySy_peak_5630|ENSMUST00000213013.1|Trrap|ENSMUSG00000045482.16|protein_coding_Intron_29	0	+	0.0202846
chr5	144808122	144808235	m6AIP_abcam_peak_6917|ENSMUST00000213013.1|Trrap|ENSMUSG00000045482.16|protein_coding_Intron_30	0	+	0.189274
chr5	145135811	145135884	m6AIP_abcam_peak_6919|ENSMUST00000031627.8|Pdap1|ENSMUSG00000029623.14|protein_coding_Intron_2	0	-	0.34869
chr5	145288592	145288730	m6AIP_abcam_peak_6922|ENSMUST00000094116.4|Zscan25|ENSMUSG00000070420.4|protein_coding_Intron_4	0	+	0.0481812
chr5	146257842	146258050	m6AIP_SySy_peak_5634|ENSMUST00000031640.14|Cdk8|ENSMUSG00000029635.15|protein_coding_Intron_1	0	+	0.122567
chr5	146263254	146263379	m6AIP_SySy_peak_5635a|ENSMUST00000031640.14|Cdk8|ENSMUSG00000029635.15|protein_coding_Intron_2	0	+	0.116232
chr5	146261818	146262004	m6AIP_SySy_peak_5635b|ENSMUST00000031640.14|Cdk8|ENSMUSG00000029635.15|protein_coding_Intron_2	0	+	0
chr5	146438664	146438796	m6AIP_abcam_peak_6926|ENSMUST00000016143.8|Wasf3|ENSMUSG00000029636.11|protein_coding_Intron_3	0	+	0
chr5	149185053	149185139	m6AIP_abcam_peak_6935|ENSMUST00000122160.7|Uspl1|ENSMUSG00000041264.16|protein_coding_Intron_1	0	+	0.0373488
chr5	149193223	149193458	m6AIP_abcam_peak_6936|ENSMUST00000122160.7|Uspl1|ENSMUSG00000041264.16|protein_coding_Intron_4	0	+	0.0766538
chr5	149192938	149193045	m6AIP_abcam_peak_6937|ENSMUST00000122160.7|Uspl1|ENSMUSG00000041264.16|protein_coding_Intron_4	0	+	0.0474393
chr5	150524112	150524239	m6AIP_SySy_peak_5652|ENSMUST00000044620.10|Brca2|ENSMUSG00000041147.10|protein_coding_Intron_2	0	+	0.111105
chr5	150528300	150528522	m6AIP_SySy_peak_5653|ENSMUST00000044620.10|Brca2|ENSMUSG00000041147.10|protein_coding_Intron_2	0	+	0
chr5	150659868	150659952	m6AIP_abcam_peak_6947a|ENSMUST00000118316.7|N4bp2l2|ENSMUSG00000029655.17|protein_coding_Intron_2	0	-	0.277845
chr5	150655824	150655953	m6AIP_abcam_peak_6947b|ENSMUST00000118316.7|N4bp2l2|ENSMUSG00000029655.17|protein_coding_Intron_2	0	-	0.026
chr5	150715892	150716047	m6AIP_SySy_peak_5664|ENSMUST00000038900.14|Pds5b|ENSMUSG00000034021.15|protein_coding_Intron_1	0	+	0.110839
chr5	150795548	150795682	m6AIP_abcam_peak_6949|ENSMUST00000038900.14|Pds5b|ENSMUSG00000034021.15|protein_coding_Intron_30	0	+	0.131975
chr6	5044221	5044353	m6AIP_abcam_peak_6964|ENSMUST00000177456.7|Ppp1r9a|ENSMUSG00000032827.15|protein_coding_Intron_1	0	+	0.0148409
chr6	5072637	5072738	m6AIP_abcam_peak_6966|ENSMUST00000177456.7|Ppp1r9a|ENSMUSG00000032827.15|protein_coding_Intron_4	0	+	0.144921
chr6	5141230	5141455	m6AIP_SySy_peak_5676a|ENSMUST00000177456.7|Ppp1r9a|ENSMUSG00000032827.15|protein_coding_Intron_12	0	+	0.0671422
chr6	5142131	5142318	m6AIP_SySy_peak_5676b|ENSMUST00000177456.7|Ppp1r9a|ENSMUSG00000032827.15|protein_coding_Intron_12	0	+	0.177717
chr6	5138014	5138157	m6AIP_SySy_peak_5676c|ENSMUST00000177456.7|Ppp1r9a|ENSMUSG00000032827.15|protein_coding_Intron_12	0	+	0.0165315
chr6	6059467	6059609	m6AIP_abcam_peak_6970|ENSMUST00000188414.3|Slc25a13|ENSMUSG00000015112.15|protein_coding_Intron_14	0	-	0.00428873
chr6	6066395	6066500	m6AIP_abcam_peak_6971|ENSMUST00000188414.3|Slc25a13|ENSMUSG00000015112.15|protein_coding_Intron_14	0	-	0.00578261
chr6	6189611	6189725	m6AIP_abcam_peak_6972|ENSMUST00000188414.3|Slc25a13|ENSMUSG00000015112.15|protein_coding_Intron_2	0	-	0.0185614
chr6	6186328	6186482	m6AIP_abcam_peak_6973|ENSMUST00000188414.3|Slc25a13|ENSMUSG00000015112.15|protein_coding_Intron_2	0	-	0.0466883
chr6	7855100	7855216	m6AIP_abcam_peak_6974|ENSMUST00000040159.5|C1galt1|ENSMUSG00000042460.5|protein_coding_Intron_1	0	+	0.43806
chr6	28487716	28487839	m6AIP_abcam_peak_6983|ENSMUST00000001460.13|Snd1|ENSMUSG00000001424.14|protein_coding_Intron_1	0	+	0.00131707
chr6	28575536	28575662	m6AIP_abcam_peak_6984|ENSMUST00000001460.13|Snd1|ENSMUSG00000001424.14|protein_coding_Intron_10	0	+	0
chr6	28724473	28724582	m6AIP_abcam_peak_6985a|ENSMUST00000001460.13|Snd1|ENSMUSG00000001424.14|protein_coding_Intron_13	0	+	0.901972
chr6	28713268	28713379	m6AIP_abcam_peak_6985b|ENSMUST00000001460.13|Snd1|ENSMUSG00000001424.14|protein_coding_Intron_13	0	+	0.0138507
chr6	28824271	28824371	m6AIP_abcam_peak_6986|ENSMUST00000001460.13|Snd1|ENSMUSG00000001424.14|protein_coding_Intron_16	0	+	0.01283
chr6	29145568	29145705	m6AIP_abcam_peak_6987|ENSMUST00000007993.15|Rbm28|ENSMUSG00000029701.15|protein_coding_Intron_9	0	-	0.211847
chr6	29150743	29150906	m6AIP_abcam_peak_6988a|ENSMUST00000007993.15|Rbm28|ENSMUSG00000029701.15|protein_coding_Intron_9	0	-	0.314066
chr6	29148551	29148710	m6AIP_abcam_peak_6988b|ENSMUST00000007993.15|Rbm28|ENSMUSG00000029701.15|protein_coding_Intron_9	0	-	0
chr6	29144905	29145048	m6AIP_abcam_peak_6989a|ENSMUST00000007993.15|Rbm28|ENSMUSG00000029701.15|protein_coding_Intron_9	0	-	0.273603
chr6	29145949	29146168	m6AIP_abcam_peak_6989b|ENSMUST00000007993.15|Rbm28|ENSMUSG00000029701.15|protein_coding_Intron_9	0	-	0.144767
chr6	29150005	29150189	m6AIP_abcam_peak_6990|ENSMUST00000007993.15|Rbm28|ENSMUSG00000029701.15|protein_coding_Intron_9	0	-	0
chr6	29154913	29155021	m6AIP_abcam_peak_6991b|ENSMUST00000007993.15|Rbm28|ENSMUSG00000029701.15|protein_coding_Intron_7	0	-	0.0133611
chr6	29544494	29544594	m6AIP_abcam_peak_6994|ENSMUST00000115251.7|Tnpo3|ENSMUSG00000012535.14|protein_coding_Intron_21	0	-	0.10848
chr6	29745030	29745175	m6AIP_SySy_peak_5690|ENSMUST00000001812.4|Smo|ENSMUSG00000001761.7|protein_coding_Intron_1	0	+	0.116945
chr6	29772342	29772466	m6AIP_abcam_peak_6995|ENSMUST00000115242.8|Ahcyl2|ENSMUSG00000029772.17|protein_coding_Intron_1	0	+	0.735895
chr6	30135023	30135208	m6AIP_SySy_peak_5691a|ENSMUST00000115206.7|Nrf1|ENSMUSG00000058440.14|protein_coding_Intron_11	0	+	0.230465
chr6	30128184	30128364	m6AIP_SySy_peak_5691b|ENSMUST00000115206.7|Nrf1|ENSMUSG00000058440.14|protein_coding_Intron_11	0	+	0.0127556
chr6	30252404	30252583	m6AIP_abcam_peak_6997|ENSMUST00000102993.9|Ube2h|ENSMUSG00000039159.16|protein_coding_Intron_3	0	-	0.162464
chr6	30416821	30416962	m6AIP_abcam_peak_6998|ENSMUST00000068259.9|Klhdc10|ENSMUSG00000029775.14|protein_coding_Intron_1	0	+	0
chr6	31204659	31204770	m6AIP_abcam_peak_6999|ENSMUST00000115107.7|Lncpint|ENSMUSG00000044471.12|lncRNA_Intron_1	0	-	0.116802
chr6	32949280	32949395	m6AIP_abcam_peak_7003|ENSMUST00000066379.10|Chchd3|ENSMUSG00000053768.13|protein_coding_Intron_4	0	-	0.0663739
chr6	32961642	32961796	m6AIP_abcam_peak_7004|ENSMUST00000066379.10|Chchd3|ENSMUSG00000053768.13|protein_coding_Intron_4	0	-	0.0159805
chr6	32902607	32902735	m6AIP_abcam_peak_7005|ENSMUST00000066379.10|Chchd3|ENSMUSG00000053768.13|protein_coding_Intron_4	0	-	0.00178125
chr6	32936458	32936558	m6AIP_abcam_peak_7006|ENSMUST00000066379.10|Chchd3|ENSMUSG00000053768.13|protein_coding_Intron_4	0	-	0.7907
chr6	32902194	32902358	m6AIP_abcam_peak_7007|ENSMUST00000066379.10|Chchd3|ENSMUSG00000053768.13|protein_coding_Intron_4	0	-	0.363799
chr6	33022896	33023050	m6AIP_abcam_peak_7008|ENSMUST00000066379.10|Chchd3|ENSMUSG00000053768.13|protein_coding_Intron_2	0	-	0.00198052
chr6	33374220	33374376	m6AIP_abcam_peak_7009|ENSMUST00000052266.14|Exoc4|ENSMUSG00000029763.17|protein_coding_Intron_7	0	+	0.115718
chr6	33412117	33412208	m6AIP_abcam_peak_7010a|ENSMUST00000052266.14|Exoc4|ENSMUSG00000029763.17|protein_coding_Intron_7	0	+	0.00728571
chr6	33437128	33437220	m6AIP_abcam_peak_7010b|ENSMUST00000052266.14|Exoc4|ENSMUSG00000029763.17|protein_coding_Intron_7	0	+	0.0178043
chr6	33368084	33368288	m6AIP_abcam_peak_7011|ENSMUST00000052266.14|Exoc4|ENSMUSG00000029763.17|protein_coding_Intron_7	0	+	0.883598
chr6	33401511	33401629	m6AIP_abcam_peak_7012a|ENSMUST00000052266.14|Exoc4|ENSMUSG00000029763.17|protein_coding_Intron_7	0	+	0.214288
chr6	33380105	33380211	m6AIP_abcam_peak_7012b|ENSMUST00000052266.14|Exoc4|ENSMUSG00000029763.17|protein_coding_Intron_7	0	+	0.0211321
chr6	33560618	33560750	m6AIP_abcam_peak_7013|ENSMUST00000052266.14|Exoc4|ENSMUSG00000029763.17|protein_coding_Intron_9	0	+	0.0204091
chr6	33591799	33591920	m6AIP_abcam_peak_7014|ENSMUST00000052266.14|Exoc4|ENSMUSG00000029763.17|protein_coding_Intron_10	0	+	0.00819835
chr6	33608341	33608475	m6AIP_abcam_peak_7015|ENSMUST00000052266.14|Exoc4|ENSMUSG00000029763.17|protein_coding_Intron_10	0	+	0.348082
chr6	33618097	33618217	m6AIP_abcam_peak_7016|ENSMUST00000052266.14|Exoc4|ENSMUSG00000029763.17|protein_coding_Intron_10	0	+	0.20065
chr6	33691261	33691417	m6AIP_abcam_peak_7017|ENSMUST00000052266.14|Exoc4|ENSMUSG00000029763.17|protein_coding_Intron_10	0	+	0.00098718
chr6	33740121	33740231	m6AIP_abcam_peak_7018|ENSMUST00000052266.14|Exoc4|ENSMUSG00000029763.17|protein_coding_Intron_10	0	+	0.160482
chr6	33658263	33658441	m6AIP_abcam_peak_7019|ENSMUST00000052266.14|Exoc4|ENSMUSG00000029763.17|protein_coding_Intron_10	0	+	0.066118
chr6	33787670	33787920	m6AIP_abcam_peak_7020|ENSMUST00000052266.14|Exoc4|ENSMUSG00000029763.17|protein_coding_Intron_11	0	+	0.156076
chr6	33826388	33826552	m6AIP_abcam_peak_7021|ENSMUST00000052266.14|Exoc4|ENSMUSG00000029763.17|protein_coding_Intron_12	0	+	0.0104268
chr6	33868309	33868470	m6AIP_abcam_peak_7022|ENSMUST00000052266.14|Exoc4|ENSMUSG00000029763.17|protein_coding_Intron_14	0	+	0.112267
chr6	33864679	33864811	m6AIP_abcam_peak_7023|ENSMUST00000052266.14|Exoc4|ENSMUSG00000029763.17|protein_coding_Intron_14	0	+	0.542795
chr6	33958151	33958262	m6AIP_abcam_peak_7024|ENSMUST00000052266.14|Exoc4|ENSMUSG00000029763.17|protein_coding_Intron_17	0	+	0.179009
chr6	34892975	34893075	m6AIP_abcam_peak_7030a|ENSMUST00000081214.11|Wdr91|ENSMUSG00000058486.11|protein_coding_Intron_7	0	-	0.118184
chr6	34892535	34892690	m6AIP_SySy_peak_5701|ENSMUST00000081214.11|Wdr91|ENSMUSG00000058486.11|protein_coding_Intron_7	0	-	0.00786452
chr6	34895024	34895206	m6AIP_SySy_peak_5702|ENSMUST00000081214.11|Wdr91|ENSMUSG00000058486.11|protein_coding_Intron_7	0	-	0.0338462
chr6	35029699	35029922	m6AIP_SySy_peak_5703a|ENSMUST00000114993.8|Cnot4|ENSMUSG00000038784.13|protein_coding_Intron_10	0	-	0.0259507
chr6	35029749	35029973	m6AIP_SySy_peak_5703b|ENSMUST00000114993.8|Cnot4|ENSMUSG00000038784.13|protein_coding_Intron_10	0	-	0.0380045
chr6	35044488	35044679	m6AIP_abcam_peak_7031|ENSMUST00000114993.8|Cnot4|ENSMUSG00000038784.13|protein_coding_Intron_10	0	-	0.0516387
chr6	35131855	35132105	m6AIP_SySy_peak_5704|ENSMUST00000114993.8|Cnot4|ENSMUSG00000038784.13|protein_coding_Intron_1	0	-	0.183856
chr6	35096353	35096453	m6AIP_abcam_peak_7033|ENSMUST00000114993.8|Cnot4|ENSMUSG00000038784.13|protein_coding_Intron_1	0	-	0.09066
chr6	35089473	35089568	m6AIP_abcam_peak_7034a|ENSMUST00000114993.8|Cnot4|ENSMUSG00000038784.13|protein_coding_Intron_1	0	-	0.0967368
chr6	35087772	35087872	m6AIP_abcam_peak_7034b|ENSMUST00000114993.8|Cnot4|ENSMUSG00000038784.13|protein_coding_Intron_1	0	-	0.21442
chr6	35103304	35103459	m6AIP_abcam_peak_7035|ENSMUST00000114993.8|Cnot4|ENSMUSG00000038784.13|protein_coding_Intron_1	0	-	0.0135556
chr6	37908489	37908687	m6AIP_abcam_peak_7036|ENSMUST00000031859.13|Trim24|ENSMUSG00000029833.17|protein_coding_Intron_3	0	+	0.00820202
chr6	38495910	38496058	m6AIP_SySy_peak_5712b|ENSMUST00000039127.14|Ubn2|ENSMUSG00000038538.17|protein_coding_Intron_14	0	+	0.078223
chr6	38561417	38561517	m6AIP_abcam_peak_7043|ENSMUST00000057692.10|Luc7l2|ENSMUSG00000029823.16|protein_coding_Intron_1	0	+	0.00856
chr6	39373659	39373797	m6AIP_abcam_peak_7049|ENSMUST00000090243.7|Slc37a3|ENSMUSG00000029924.12|protein_coding_Intron_1	0	-	0.0370507
chr6	39370367	39370548	m6AIP_abcam_peak_7050|ENSMUST00000090243.7|Slc37a3|ENSMUSG00000029924.12|protein_coding_Intron_1	0	-	0.0727293
chr6	39368209	39368352	m6AIP_abcam_peak_7051|ENSMUST00000090243.7|Slc37a3|ENSMUSG00000029924.12|protein_coding_Intron_1	0	-	0.110259
chr6	39658273	39658456	m6AIP_SySy_peak_5721a|ENSMUST00000002487.14|Braf|ENSMUSG00000002413.15|protein_coding_Intron_8	0	-	0.54718
chr6	39660004	39660144	m6AIP_SySy_peak_5721b|ENSMUST00000002487.14|Braf|ENSMUSG00000002413.15|protein_coding_Intron_8	0	-	0.0180214
chr6	39655475	39655627	m6AIP_abcam_peak_7056|ENSMUST00000002487.14|Braf|ENSMUSG00000002413.15|protein_coding_Intron_8	0	-	0.0538553
chr6	40375809	40375909	m6AIP_abcam_peak_7057|ENSMUST00000031977.11|Agk|ENSMUSG00000029916.11|protein_coding_Intron_8	0	+	0.01645
chr6	47797893	47797958	m6AIP_abcam_peak_7064b|ENSMUST00000077290.8|Pdia4|ENSMUSG00000025823.9|protein_coding_Intron_9	0	-	0.102538
chr6	47802907	47803092	m6AIP_abcam_peak_7065|ENSMUST00000077290.8|Pdia4|ENSMUSG00000025823.9|protein_coding_Intron_6	0	-	0.168081
chr6	48591086	48591266	m6AIP_SySy_peak_5737|ENSMUST00000204521.1|Gm45021|ENSMUSG00000107588.1|protein_coding_Intron_2	0	+	0.118844
chr6	48601489	48601669	m6AIP_SySy_peak_5737|ENSMUST00000204121.1|Gm44965|ENSMUSG00000107789.1|protein_coding_Intron_2	0	+	0.0424556
chr6	49256822	49256925	m6AIP_SySy_peak_5739|ENSMUST00000031841.8|Tra2a|ENSMUSG00000029817.11|protein_coding_Intron_1	0	-	0.158951
chr6	50130240	50130340	m6AIP_abcam_peak_7075|ENSMUST00000166318.7|Mpp6|ENSMUSG00000038388.14|protein_coding_Intron_1	0	+	0.09834
chr6	50126634	50126742	m6AIP_abcam_peak_7076|ENSMUST00000166318.7|Mpp6|ENSMUSG00000038388.14|protein_coding_Intron_1	0	+	0.14988
chr6	50132034	50132165	m6AIP_SySy_peak_5740a|ENSMUST00000166318.7|Mpp6|ENSMUSG00000038388.14|protein_coding_Intron_1	0	+	0
chr6	50113737	50113891	m6AIP_SySy_peak_5740b|ENSMUST00000166318.7|Mpp6|ENSMUSG00000038388.14|protein_coding_Intron_1	0	+	0.0654133
chr6	51464737	51464801	m6AIP_abcam_peak_7079|ENSMUST00000114459.7|Hnrnpa2b1|ENSMUSG00000004980.16|protein_coding_Intron_8	0	-	0.262906
chr6	51537925	51538142	m6AIP_abcam_peak_7080|ENSMUST00000049152.14|Snx10|ENSMUSG00000038301.15|protein_coding_Intron_1	0	+	0
chr6	51545416	51545596	m6AIP_abcam_peak_7081|ENSMUST00000049152.14|Snx10|ENSMUSG00000038301.15|protein_coding_Intron_1	0	+	0.144511
chr6	51979225	51979405	m6AIP_abcam_peak_7082|ENSMUST00000204778.2|Skap2|ENSMUSG00000059182.7|protein_coding_Intron_4	0	-	0.132172
chr6	54162194	54162393	m6AIP_SySy_peak_5743|ENSMUST00000046856.13|Chn2|ENSMUSG00000004633.17|protein_coding_Intron_1	0	+	0.178583
chr6	54057950	54058076	m6AIP_abcam_peak_7085|ENSMUST00000046856.13|Chn2|ENSMUSG00000004633.17|protein_coding_Intron_1	0	+	0.0099127
chr6	54833050	54833172	m6AIP_SySy_peak_5744|ENSMUST00000079869.12|Znrf2|ENSMUSG00000058446.14|protein_coding_Intron_1	0	+	0.0157951
chr6	54826390	54826509	m6AIP_SySy_peak_5745a|ENSMUST00000079869.12|Znrf2|ENSMUSG00000058446.14|protein_coding_Intron_1	0	+	0.392655
chr6	54830987	54831176	m6AIP_SySy_peak_5745b|ENSMUST00000079869.12|Znrf2|ENSMUSG00000058446.14|protein_coding_Intron_1	0	+	0.582619
chr6	54844853	54845042	m6AIP_abcam_peak_7087|ENSMUST00000079869.12|Znrf2|ENSMUSG00000058446.14|protein_coding_Intron_1	0	+	0.0909048
chr6	55046559	55046596	m6AIP_abcam_peak_7088|ENSMUST00000003572.9|Gars|ENSMUSG00000029777.10|protein_coding_Intron_2	0	+	0.193622
chr6	55059739	55059844	m6AIP_abcam_peak_7089|ENSMUST00000003572.9|Gars|ENSMUSG00000029777.10|protein_coding_Intron_7	0	+	0
chr6	55057824	55058031	m6AIP_abcam_peak_7090|ENSMUST00000003572.9|Gars|ENSMUSG00000029777.10|protein_coding_Intron_7	0	+	0.0389286
chr6	56841877	56842054	m6AIP_abcam_peak_7093|ENSMUST00000031795.7|Fkbp9|ENSMUSG00000029781.7|protein_coding_Intron_1	0	+	0.0569771
chr6	56832691	56832797	m6AIP_abcam_peak_7094|ENSMUST00000031795.7|Fkbp9|ENSMUSG00000029781.7|protein_coding_Intron_1	0	+	0.0134434
chr6	58632565	58632686	m6AIP_abcam_peak_7096a|ENSMUST00000031822.12|Abcg2|ENSMUSG00000029802.13|protein_coding_Intron_1	0	+	0.0107778
chr6	58638357	58638470	m6AIP_abcam_peak_7096b|ENSMUST00000031822.12|Abcg2|ENSMUSG00000029802.13|protein_coding_Intron_1	0	+	0
chr6	58627810	58627918	m6AIP_abcam_peak_7097a|ENSMUST00000031822.12|Abcg2|ENSMUSG00000029802.13|protein_coding_Intron_1	0	+	0.106935
chr6	58608259	58608359	m6AIP_abcam_peak_7097b|ENSMUST00000031822.12|Abcg2|ENSMUSG00000029802.13|protein_coding_Intron_1	0	+	0.26159
chr6	58639941	58640107	m6AIP_abcam_peak_7098|ENSMUST00000031822.12|Abcg2|ENSMUSG00000029802.13|protein_coding_Intron_1	0	+	0.102849
chr6	58656287	58656410	m6AIP_abcam_peak_7099|ENSMUST00000031822.12|Abcg2|ENSMUSG00000029802.13|protein_coding_Intron_2	0	+	0.0478537
chr6	65062191	65062423	m6AIP_abcam_peak_7103|ENSMUST00000031984.8|Smarcad1|ENSMUSG00000029920.9|protein_coding_Intron_5	0	+	0
chr6	65101044	65101112	m6AIP_abcam_peak_7104|ENSMUST00000031984.8|Smarcad1|ENSMUSG00000029920.9|protein_coding_Intron_19	0	+	0
chr6	65850732	65850952	m6AIP_SySy_peak_5754|ENSMUST00000031976.13|Prdm5|ENSMUSG00000029913.14|protein_coding_Intron_3	0	+	0.0427895
chr6	65855602	65855725	m6AIP_abcam_peak_7107|ENSMUST00000031976.13|Prdm5|ENSMUSG00000029913.14|protein_coding_Intron_3	0	+	0.00290244
chr6	65906195	65906350	m6AIP_abcam_peak_7108|ENSMUST00000031976.13|Prdm5|ENSMUSG00000029913.14|protein_coding_Intron_13	0	+	0.0399484
chr6	66994525	66994633	m6AIP_abcam_peak_7109|ENSMUST00000205197.1|Gm36816|ENSMUSG00000107634.1|lncRNA_Intron_1	0	-	0.119676
chr6	67001819	67001921	m6AIP_abcam_peak_7110|ENSMUST00000205197.1|Gm36816|ENSMUSG00000107634.1|lncRNA_Intron_1	0	-	0.181147
chr6	71612279	71612379	m6AIP_abcam_peak_7125|ENSMUST00000167220.3|Kdm3a|ENSMUSG00000053470.13|protein_coding_Intron_9	0	-	0.02757
chr6	71631781	71631911	m6AIP_abcam_peak_7126|ENSMUST00000167220.3|Kdm3a|ENSMUSG00000053470.13|protein_coding_Intron_2	0	-	0.368523
chr6	71905544	71905637	m6AIP_abcam_peak_7128a|ENSMUST00000082094.4|Ptcd3|ENSMUSG00000063884.6|protein_coding_Intron_3	0	-	0.0182581
chr6	71906641	71906762	m6AIP_abcam_peak_7128b|ENSMUST00000082094.4|Ptcd3|ENSMUSG00000063884.6|protein_coding_Intron_3	0	-	0.00419008
chr6	71950984	71951097	m6AIP_SySy_peak_5766|ENSMUST00000055296.10|Polr1a|ENSMUSG00000049553.11|protein_coding_Intron_18	0	+	0.0975133
chr6	71974549	71974621	m6AIP_abcam_peak_7129|ENSMUST00000055296.10|Polr1a|ENSMUSG00000049553.11|protein_coding_Intron_29	0	+	0.001625
chr6	72361573	72361687	m6AIP_abcam_peak_7131|ENSMUST00000114095.1|Rnf181|ENSMUSG00000055850.12|protein_coding_Intron_1	0	-	0.00303509
chr6	72764001	72764125	m6AIP_abcam_peak_7133|ENSMUST00000114053.8|Tcf7l1|ENSMUSG00000055799.13|protein_coding_Intron_3	0	-	0.140565
chr6	72671613	72671774	m6AIP_abcam_peak_7134|ENSMUST00000114053.8|Tcf7l1|ENSMUSG00000055799.13|protein_coding_Intron_3	0	-	0.100037
chr6	72727637	72727796	m6AIP_abcam_peak_7135|ENSMUST00000114053.8|Tcf7l1|ENSMUSG00000055799.13|protein_coding_Intron_3	0	-	0.142208
chr6	72898054	72898205	m6AIP_abcam_peak_7136|ENSMUST00000068697.10|Kcmf1|ENSMUSG00000055239.10|protein_coding_Intron_1	0	-	0.00309272
chr6	82728542	82728669	m6AIP_abcam_peak_7141|ENSMUST00000000642.10|Hk2|ENSMUSG00000000628.10|protein_coding_Intron_17	0	-	0.00567717
chr6	82757891	82758022	m6AIP_abcam_peak_7142|ENSMUST00000000642.10|Hk2|ENSMUSG00000000628.10|protein_coding_Intron_2	0	-	0.0615725
chr6	83917312	83917436	m6AIP_abcam_peak_7148|ENSMUST00000032088.13|Zfp638|ENSMUSG00000030016.14|protein_coding_Intron_1	0	+	0.0975565
chr6	83933707	83933957	m6AIP_abcam_peak_7151|ENSMUST00000032088.13|Zfp638|ENSMUSG00000030016.14|protein_coding_Intron_2	0	+	0.292472
chr6	84992233	84992378	m6AIP_abcam_peak_7157|ENSMUST00000160197.5|Exoc6b|ENSMUSG00000033769.16|protein_coding_Intron_5	0	-	0
chr6	85024400	85024513	m6AIP_abcam_peak_7158|ENSMUST00000160197.5|Exoc6b|ENSMUSG00000033769.16|protein_coding_Intron_1	0	-	0.709009
chr6	85661769	85661938	m6AIP_abcam_peak_7169|ENSMUST00000213058.1|Alms1|ENSMUSG00000063810.7|protein_coding_Intron_14	0	+	0
chr6	87897188	87897295	m6AIP_abcam_peak_7180|ENSMUST00000113607.9|Copg1|ENSMUSG00000030058.17|protein_coding_Intron_12	0	+	0.0153645
chr6	88300375	88300512	m6AIP_abcam_peak_7181|ENSMUST00000165242.3|Eefsec|ENSMUSG00000033216.9|protein_coding_Intron_4	0	-	0.0215328
chr6	88315962	88316100	m6AIP_abcam_peak_7182|ENSMUST00000165242.3|Eefsec|ENSMUSG00000033216.9|protein_coding_Intron_4	0	-	0.184203
chr6	89497195	89497351	m6AIP_abcam_peak_7184|ENSMUST00000032172.13|Chchd6|ENSMUSG00000030086.16|protein_coding_Intron_4	0	-	0.03675
chr6	89522582	89522723	m6AIP_abcam_peak_7185|ENSMUST00000032172.13|Chchd6|ENSMUSG00000030086.16|protein_coding_Intron_4	0	-	0.0634681
chr6	90383318	90383568	m6AIP_SySy_peak_5808c|ENSMUST00000075117.9|Zxdc|ENSMUSG00000034430.16|protein_coding_Intron_6	0	+	0.049124
chr6	90470002	90470106	m6AIP_SySy_peak_5811a|ENSMUST00000203039.2|Klf15|ENSMUSG00000030087.11|protein_coding_Intron_3	0	+	0.0245385
chr6	90471073	90471257	m6AIP_SySy_peak_5811b|ENSMUST00000203039.2|Klf15|ENSMUSG00000030087.11|protein_coding_Intron_3	0	+	0.003375
chr6	90665993	90666107	m6AIP_SySy_peak_5813|ENSMUST00000101151.9|Iqsec1|ENSMUSG00000034312.15|protein_coding_Intron_12	0	-	0.143193
chr6	90787748	90787906	m6AIP_abcam_peak_7195|ENSMUST00000101151.9|Iqsec1|ENSMUSG00000034312.15|protein_coding_Intron_1	0	-	0.0190127
chr6	91046449	91046558	m6AIP_SySy_peak_5817|ENSMUST00000032179.13|Nup210|ENSMUSG00000030091.17|protein_coding_Intron_20	0	-	0.131358
chr6	91726319	91726459	m6AIP_abcam_peak_7200|ENSMUST00000032185.8|Slc6a6|ENSMUSG00000030096.8|protein_coding_Intron_5	0	+	0.0264786
chr6	91751970	91752091	m6AIP_abcam_peak_7201|ENSMUST00000032185.8|Slc6a6|ENSMUSG00000030096.8|protein_coding_Intron_13	0	+	0.000619835
chr6	92147023	92147125	m6AIP_SySy_peak_5823|ENSMUST00000113463.7|Nr2c2|ENSMUSG00000005893.14|protein_coding_Intron_3	0	+	0.0785196
chr6	92201096	92201202	m6AIP_abcam_peak_7207|ENSMUST00000014694.10|Rbsn|ENSMUSG00000014550.14|protein_coding_Intron_6	0	-	0.00819811
chr6	93817359	93817504	m6AIP_abcam_peak_7211|ENSMUST00000089317.11|Magi1|ENSMUSG00000045095.16|protein_coding_Intron_2	0	-	0.00202759
chr6	93903149	93903249	m6AIP_abcam_peak_7212|ENSMUST00000089317.11|Magi1|ENSMUSG00000045095.16|protein_coding_Intron_2	0	-	0.24955
chr6	93911368	93911578	m6AIP_abcam_peak_7213|ENSMUST00000089317.11|Magi1|ENSMUSG00000045095.16|protein_coding_Intron_2	0	-	0.613505
chr6	97961374	97961515	m6AIP_abcam_peak_7217|ENSMUST00000043637.13|Mitf|ENSMUSG00000035158.15|protein_coding_Intron_2	0	+	0.00571631
chr6	98008905	98009040	m6AIP_abcam_peak_7218|ENSMUST00000043637.13|Mitf|ENSMUSG00000035158.15|protein_coding_Intron_7	0	+	0.0207926
chr6	100260944	100261071	m6AIP_abcam_peak_7222|ENSMUST00000101118.3|Rybp|ENSMUSG00000072872.3|protein_coding_Intron_2	0	-	0.731677
chr6	100260843	100260995	m6AIP_abcam_peak_7223|ENSMUST00000101118.3|Rybp|ENSMUSG00000072872.3|protein_coding_Intron_2	0	-	0.335928
chr6	100663568	100663682	m6AIP_abcam_peak_7224|ENSMUST00000113312.8|Shq1|ENSMUSG00000035378.17|protein_coding_Intron_4	0	-	0.0258509
chr6	112625242	112625492	m6AIP_SySy_peak_5841|ENSMUST00000068487.11|Rad18|ENSMUSG00000030254.16|protein_coding_Intron_13	0	-	0.0014
chr6	114667500	114667698	m6AIP_SySy_peak_5854a|ENSMUST00000169310.9|Atg7|ENSMUSG00000030314.16|protein_coding_Intron_1	0	+	0.253333
chr6	114656873	114656985	m6AIP_SySy_peak_5854b|ENSMUST00000169310.9|Atg7|ENSMUSG00000030314.16|protein_coding_Intron_1	0	+	0.0532321
chr6	114654529	114654676	m6AIP_SySy_peak_5855|ENSMUST00000169310.9|Atg7|ENSMUSG00000030314.16|protein_coding_Intron_1	0	+	0.250497
chr6	115790643	115790769	m6AIP_abcam_peak_7242|ENSMUST00000075995.6|Cand2|ENSMUSG00000030319.8|protein_coding_Intron_8	0	+	0.00321429
chr6	115845955	115846076	m6AIP_SySy_peak_5861|ENSMUST00000032469.12|Mbd4|ENSMUSG00000030322.12|protein_coding_Intron_3	0	-	0.145512
chr6	115848610	115848799	m6AIP_SySy_peak_5862a|ENSMUST00000032469.12|Mbd4|ENSMUSG00000030322.12|protein_coding_Intron_3	0	-	0.00904233
chr6	115846064	115846195	m6AIP_SySy_peak_5862b|ENSMUST00000032469.12|Mbd4|ENSMUSG00000030322.12|protein_coding_Intron_3	0	-	0.0434046
chr6	116250447	116250592	m6AIP_SySy_peak_5865|ENSMUST00000036759.10|Washc2|ENSMUSG00000024104.11|protein_coding_Intron_23	0	+	0.0413793
chr6	116389203	116389330	m6AIP_abcam_peak_7250|ENSMUST00000123405.7|March8|ENSMUSG00000025702.15|protein_coding_Intron_3	0	+	0.0776614
chr6	117920961	117921087	m6AIP_abcam_peak_7252|ENSMUST00000163168.8|Hnrnpf|ENSMUSG00000042079.13|protein_coding_Intron_2	0	+	0.0530714
chr6	117922085	117922251	m6AIP_abcam_peak_7253|ENSMUST00000163168.8|Hnrnpf|ENSMUSG00000042079.13|protein_coding_Intron_2	0	+	0.205452
chr6	119403663	119403862	m6AIP_abcam_peak_7258|ENSMUST00000032272.12|Adipor2|ENSMUSG00000030168.13|protein_coding_Intron_1	0	-	0.14905
chr6	119372035	119372285	m6AIP_abcam_peak_7259|ENSMUST00000032272.12|Adipor2|ENSMUSG00000030168.13|protein_coding_Intron_1	0	-	0.177668
chr6	120012108	120012229	m6AIP_abcam_peak_7270|ENSMUST00000088644.12|Wnk1|ENSMUSG00000045962.16|protein_coding_Intron_1	0	-	0.0127521
chr6	120216869	120217052	m6AIP_abcam_peak_7273|ENSMUST00000057283.7|B4galnt3|ENSMUSG00000041372.10|protein_coding_Intron_11	0	-	0.00236066
chr6	120263040	120263186	m6AIP_abcam_peak_7274|ENSMUST00000057283.7|B4galnt3|ENSMUSG00000041372.10|protein_coding_Intron_1	0	-	0.056911
chr6	120686847	120687057	m6AIP_abcam_peak_7278|ENSMUST00000100993.8|Cecr2|ENSMUSG00000071226.11|protein_coding_Intron_1	0	+	0.184143
chr6	122329426	122329615	m6AIP_abcam_peak_7289a|ENSMUST00000160696.7|Phc1|ENSMUSG00000040669.14|protein_coding_Intron_6	0	-	0.00891534
chr6	122329222	122329367	m6AIP_abcam_peak_7289b|ENSMUST00000160696.7|Phc1|ENSMUSG00000040669.14|protein_coding_Intron_6	0	-	0.0418621
chr6	122329680	122329879	m6AIP_abcam_peak_7290|ENSMUST00000160696.7|Phc1|ENSMUSG00000040669.14|protein_coding_Intron_6	0	-	0.00611558
chr6	122337424	122337562	m6AIP_abcam_peak_7291|ENSMUST00000160696.7|Phc1|ENSMUSG00000040669.14|protein_coding_Intron_1	0	-	0.0368478
chr6	122740632	122740823	m6AIP_abcam_peak_7295|ENSMUST00000032476.10|Slc2a3|ENSMUSG00000003153.10|protein_coding_Intron_1	0	-	0.249293
chr6	124715291	124715395	m6AIP_abcam_peak_7296|ENSMUST00000004375.15|Phb2|ENSMUSG00000004264.17|protein_coding_Intron_6	0	+	0.406817
chr6	124813460	124813568	m6AIP_abcam_peak_7299|ENSMUST00000172132.8|Tpi1|ENSMUSG00000023456.15|protein_coding_Intron_1	0	-	0.020713
chr6	124914488	124914612	m6AIP_abcam_peak_7303a|ENSMUST00000032216.6|Ptms|ENSMUSG00000030122.12|protein_coding_Intron_3	0	-	0.462371
chr6	125054107	125054200	m6AIP_SySy_peak_5908|ENSMUST00000088294.11|Acrbp|ENSMUSG00000072770.9|protein_coding_Intron_5	0	+	0.0061828
chr6	126835497	126835602	m6AIP_abcam_peak_7313|ENSMUST00000205002.2|Ndufa9|ENSMUSG00000000399.10|protein_coding_Intron_6	0	-	0.060781
chr6	128020610	128020758	m6AIP_abcam_peak_7315|ENSMUST00000123786.8|Tspan9|ENSMUSG00000030352.15|protein_coding_Intron_1	0	-	0.159169
chr6	131383875	131384030	m6AIP_abcam_peak_7321|ENSMUST00000032309.12|Ybx3|ENSMUSG00000030189.15|protein_coding_Intron_2	0	-	0.436413
chr6	133107385	133107509	m6AIP_abcam_peak_7322|ENSMUST00000191462.1|Smim10l1|ENSMUSG00000072704.6|protein_coding_Intron_1	0	+	0.0151371
chr6	134109282	134109518	m6AIP_abcam_peak_7323|ENSMUST00000081028.12|Etv6|ENSMUSG00000030199.16|protein_coding_Intron_1	0	+	0.015678
chr6	134560730	134560832	m6AIP_abcam_peak_7327|ENSMUST00000032322.14|Lrp6|ENSMUSG00000030201.15|protein_coding_Intron_1	0	-	0.0893235
chr6	136520198	136520315	m6AIP_SySy_peak_5938a|ENSMUST00000032335.12|Atf7ip|ENSMUSG00000030213.12|protein_coding_Intron_1	0	+	0.233744
chr6	136558665	136558809	m6AIP_SySy_peak_5938b|ENSMUST00000032335.12|Atf7ip|ENSMUSG00000030213.12|protein_coding_Intron_1	0	+	0.0791389
chr6	140500705	140500792	m6AIP_abcam_peak_7335a|ENSMUST00000087622.5|Plekha5|ENSMUSG00000030231.11|protein_coding_Intron_3	0	+	0
chr6	140515498	140515689	m6AIP_abcam_peak_7335b|ENSMUST00000087622.5|Plekha5|ENSMUSG00000030231.11|protein_coding_Intron_3	0	+	0.131429
chr6	143094080	143094216	m6AIP_abcam_peak_7343|ENSMUST00000203673.2|C2cd5|ENSMUSG00000030279.15|protein_coding_Intron_2	0	-	0.0196765
chr6	143183822	143183937	m6AIP_abcam_peak_7344|ENSMUST00000204947.2|Etnk1|ENSMUSG00000030275.6|protein_coding_Intron_2	0	+	0.0896296
chr6	143211999	143212164	m6AIP_SySy_peak_5950a|ENSMUST00000204947.2|Etnk1|ENSMUSG00000030275.6|protein_coding_Intron_6	0	+	0.142539
chr6	143206865	143206986	m6AIP_SySy_peak_5950b|ENSMUST00000204947.2|Etnk1|ENSMUSG00000030275.6|protein_coding_Intron_6	0	+	0.100818
chr6	143208535	143208660	m6AIP_SySy_peak_5950c|ENSMUST00000204947.2|Etnk1|ENSMUSG00000030275.6|protein_coding_Intron_6	0	+	0.09072
chr6	146623147	146623378	m6AIP_abcam_peak_7349|ENSMUST00000037709.15|Tm7sf3|ENSMUSG00000040234.16|protein_coding_Intron_3	0	-	0.00909091
chr6	146622108	146622215	m6AIP_abcam_peak_7350|ENSMUST00000037709.15|Tm7sf3|ENSMUSG00000040234.16|protein_coding_Intron_3	0	-	0.0956636
chr6	146632985	146633088	m6AIP_abcam_peak_7351|ENSMUST00000037709.15|Tm7sf3|ENSMUSG00000040234.16|protein_coding_Intron_1	0	-	0.0165631
chr6	146627616	146627726	m6AIP_abcam_peak_7352|ENSMUST00000037709.15|Tm7sf3|ENSMUSG00000040234.16|protein_coding_Intron_1	0	-	0.0194091
chr6	148936053	148936175	m6AIP_abcam_peak_7356|ENSMUST00000204435.2|Sinhcaf|ENSMUSG00000039985.14|protein_coding_Intron_2	0	-	0.345615
chr6	148938984	148939116	m6AIP_abcam_peak_7357|ENSMUST00000204435.2|Sinhcaf|ENSMUSG00000039985.14|protein_coding_Intron_1	0	-	0.0281288
chr6	149310935	149311005	m6AIP_abcam_peak_7360a|ENSMUST00000046689.12|Resf1|ENSMUSG00000032712.16|protein_coding_Intron_2	0	+	0.0708429
chr6	149323810	149323910	m6AIP_abcam_peak_7360b|ENSMUST00000046689.12|Resf1|ENSMUSG00000032712.16|protein_coding_Intron_2	0	+	0.11154
chr6	149530847	149530996	m6AIP_abcam_peak_7365|ENSMUST00000003544.13|Bicd1|ENSMUSG00000003452.15|protein_coding_Intron_8	0	+	0
chr7	3167277	3167382	m6AIP_abcam_peak_7366|ENSMUST00000171749.2|AU018091|ENSMUSG00000054753.9|protein_coding_Intron_1	0	-	0
chr7	3312772	3312957	m6AIP_abcam_peak_7369|ENSMUST00000100301.10|Prkcg|ENSMUSG00000078816.9|protein_coding_Intron_6	0	+	0.0341189
chr7	3312596	3312786	m6AIP_abcam_peak_7370|ENSMUST00000100301.10|Prkcg|ENSMUSG00000078816.9|protein_coding_Intron_6	0	+	0.0366684
chr7	3312812	3312919	m6AIP_abcam_peak_7371|ENSMUST00000100301.10|Prkcg|ENSMUSG00000078816.9|protein_coding_Intron_6	0	+	0.024028
chr7	3335487	3335687	m6AIP_abcam_peak_7372|ENSMUST00000092891.5|Cacng7|ENSMUSG00000069806.5|protein_coding_Intron_1	0	+	0.199872
chr7	3338601	3338779	m6AIP_abcam_peak_7373|ENSMUST00000092891.5|Cacng7|ENSMUSG00000069806.5|protein_coding_Intron_3	0	+	0.0180843
chr7	3411681	3411807	m6AIP_abcam_peak_7374|ENSMUST00000182222.7|Cacng8|ENSMUSG00000053395.15|protein_coding_Intron_4	0	+	0.00135714
chr7	3630209	3630309	m6AIP_abcam_peak_7377|ENSMUST00000008517.12|Prpf31|ENSMUSG00000008373.16|protein_coding_Intron_1	0	+	0.00725
chr7	4668506	4668712	m6AIP_abcam_peak_7383|ENSMUST00000079970.5|Hspbp1|ENSMUSG00000063802.5|protein_coding_Intron_4	0	-	0.143277
chr7	4752163	4752283	m6AIP_abcam_peak_7384a|ENSMUST00000182173.1|Cox6b2|ENSMUSG00000051811.14|protein_coding_Intron_2	0	-	0.032075
chr7	4752546	4752681	m6AIP_abcam_peak_7384b|ENSMUST00000182173.1|Cox6b2|ENSMUSG00000051811.14|protein_coding_Intron_2	0	-	0.0119333
chr7	4911537	4911763	m6AIP_SySy_peak_5974|ENSMUST00000208121.1|Gm44983|ENSMUSG00000109441.1|lncRNA_Intron_1	0	-	0.00740708
chr7	4918630	4918736	m6AIP_abcam_peak_7389|ENSMUST00000116354.3|Zfp628|ENSMUSG00000074406.5|protein_coding_Intron_2	0	+	0.0412642
chr7	5021189	5021395	m6AIP_abcam_peak_7393|ENSMUST00000207050.1|Gm44973|ENSMUSG00000109129.1|protein_coding_Intron_2	0	+	0.0710583
chr7	5021892	5022098	m6AIP_abcam_peak_7393|ENSMUST00000076251.6|Zfp865|ENSMUSG00000074405.8|protein_coding_Intron_1	0	+	0.0242961
chr7	5020456	5020613	m6AIP_SySy_peak_5976a|ENSMUST00000207050.1|Gm44973|ENSMUSG00000109129.1|protein_coding_Intron_2	0	+	0.838108
chr7	5023982	5024137	m6AIP_SySy_peak_5976b|ENSMUST00000207050.1|Gm44973|ENSMUSG00000109129.1|protein_coding_Intron_2	0	+	0.206161
chr7	5021298	5021536	m6AIP_SySy_peak_5977|ENSMUST00000207050.1|Gm44973|ENSMUSG00000109129.1|protein_coding_Intron_2	0	+	0.00163866
chr7	5032405	5032544	m6AIP_SySy_peak_5978a|ENSMUST00000207050.1|Gm44973|ENSMUSG00000109129.1|protein_coding_Intron_2	0	+	0.0561151
chr7	5032562	5032701	m6AIP_SySy_peak_5978a|ENSMUST00000076251.6|Zfp865|ENSMUSG00000074405.8|protein_coding_Intron_2	0	+	0.627525
chr7	5030645	5030817	m6AIP_SySy_peak_5978b|ENSMUST00000207050.1|Gm44973|ENSMUSG00000109129.1|protein_coding_Intron_2	0	+	0.957366
chr7	5032281	5032453	m6AIP_SySy_peak_5978b|ENSMUST00000076251.6|Zfp865|ENSMUSG00000074405.8|protein_coding_Intron_2	0	+	0.0333605
chr7	6155242	6155346	m6AIP_abcam_peak_7398|ENSMUST00000094870.2|Zfp787|ENSMUSG00000046792.8|protein_coding_Intron_1	0	-	0.338577
chr7	12773687	12773794	m6AIP_SySy_peak_5990|ENSMUST00000211392.1|Zscan18|ENSMUSG00000070822.5|protein_coding_Intron_2	0	-	0.00672897
chr7	13036817	13036924	m6AIP_abcam_peak_7410a|ENSMUST00000005714.13|Ube2m|ENSMUSG00000005575.16|protein_coding_Intron_1	0	-	0.0143925
chr7	13037168	13037322	m6AIP_abcam_peak_7410b|ENSMUST00000005714.13|Ube2m|ENSMUSG00000005575.16|protein_coding_Intron_1	0	-	0.00283117
chr7	13037413	13037592	m6AIP_abcam_peak_7410c|ENSMUST00000005714.13|Ube2m|ENSMUSG00000005575.16|protein_coding_Intron_1	0	-	0.0153296
chr7	13036886	13037062	m6AIP_abcam_peak_7410d|ENSMUST00000005714.13|Ube2m|ENSMUSG00000005575.16|protein_coding_Intron_1	0	-	0.00158523
chr7	13277822	13277926	m6AIP_SySy_peak_6002|ENSMUST00000108532.8|Zswim9|ENSMUSG00000070814.15|protein_coding_Intron_1	0	-	0.0450385
chr7	13287431	13287681	m6AIP_abcam_peak_7411|ENSMUST00000177588.7|Lig1|ENSMUSG00000056394.17|protein_coding_Intron_5	0	+	0.084708
chr7	13306383	13306549	m6AIP_abcam_peak_7412|ENSMUST00000177588.7|Lig1|ENSMUSG00000056394.17|protein_coding_Intron_24	0	+	0.000228916
chr7	15987133	15987309	m6AIP_abcam_peak_7415|ENSMUST00000210781.1|Bicra|ENSMUSG00000070808.4|protein_coding_Intron_6	0	-	0.00104545
chr7	15998060	15998197	m6AIP_abcam_peak_7417|ENSMUST00000210781.1|Bicra|ENSMUSG00000070808.4|protein_coding_Intron_2	0	-	0.00170803
chr7	16099103	16099293	m6AIP_abcam_peak_7418|ENSMUST00000006181.6|Napa|ENSMUSG00000006024.13|protein_coding_Intron_1	0	+	0.00100526
chr7	16100133	16100370	m6AIP_abcam_peak_7419|ENSMUST00000006181.6|Napa|ENSMUSG00000006024.13|protein_coding_Intron_1	0	+	0.0566709
chr7	16353095	16353245	m6AIP_abcam_peak_7423|ENSMUST00000094815.4|Sae1|ENSMUSG00000052833.9|protein_coding_Intron_6	0	-	0
chr7	16790737	16790799	m6AIP_SySy_peak_6021|ENSMUST00000108496.8|Slc1a5|ENSMUSG00000001918.17|protein_coding_Intron_5	0	+	0.0245
chr7	16818509	16818609	m6AIP_abcam_peak_7435|ENSMUST00000019220.15|Strn4|ENSMUSG00000030374.15|protein_coding_Intron_1	0	+	0.00628
chr7	16884815	16884915	m6AIP_abcam_peak_7437|ENSMUST00000108493.2|Dact3|ENSMUSG00000078794.4|protein_coding_Intron_3	0	+	0.10084
chr7	16923155	16923367	m6AIP_abcam_peak_7439a|ENSMUST00000019514.9|Calm3|ENSMUSG00000019370.10|protein_coding_Intron_1	0	-	0.178203
chr7	16922622	16922733	m6AIP_abcam_peak_7439b|ENSMUST00000019514.9|Calm3|ENSMUSG00000019370.10|protein_coding_Intron_1	0	-	0.294847
chr7	18893459	18893637	m6AIP_abcam_peak_7440|ENSMUST00000098780.9|Ccdc61|ENSMUSG00000074358.9|protein_coding_Intron_7	0	-	0.000719101
chr7	18909646	18909798	m6AIP_abcam_peak_7441|ENSMUST00000098780.9|Ccdc61|ENSMUSG00000074358.9|protein_coding_Intron_1	0	-	0.327467
chr7	18908663	18908814	m6AIP_abcam_peak_7442a|ENSMUST00000098780.9|Ccdc61|ENSMUSG00000074358.9|protein_coding_Intron_1	0	-	0.254007
chr7	18904109	18904307	m6AIP_abcam_peak_7442b|ENSMUST00000098780.9|Ccdc61|ENSMUSG00000074358.9|protein_coding_Intron_1	0	-	0.100025
chr7	18906940	18907173	m6AIP_abcam_peak_7442c|ENSMUST00000098780.9|Ccdc61|ENSMUSG00000074358.9|protein_coding_Intron_1	0	-	0.0720667
chr7	19077870	19077977	m6AIP_abcam_peak_7443|ENSMUST00000032570.13|Dmwd|ENSMUSG00000030410.16|protein_coding_Intron_1	0	+	0.426178
chr7	19079450	19079550	m6AIP_abcam_peak_7445|ENSMUST00000032570.13|Dmwd|ENSMUSG00000030410.16|protein_coding_Intron_2	0	+	0.01281
chr7	19539159	19539276	m6AIP_abcam_peak_7454|ENSMUST00000058444.9|Ppp1r37|ENSMUSG00000051403.9|protein_coding_Intron_1	0	-	0.274855
chr7	19727432	19727682	m6AIP_SySy_peak_6036|ENSMUST00000075447.13|Nectin2|ENSMUSG00000062300.14|protein_coding_Intron_5	0	-	0.0519
chr7	19744169	19744290	m6AIP_abcam_peak_7457a|ENSMUST00000075447.13|Nectin2|ENSMUSG00000062300.14|protein_coding_Intron_1	0	-	0.0681736
chr7	19747353	19747495	m6AIP_abcam_peak_7457b|ENSMUST00000075447.13|Nectin2|ENSMUSG00000062300.14|protein_coding_Intron_1	0	-	0.000873239
chr7	19967169	19967323	m6AIP_abcam_peak_7458a|ENSMUST00000094753.5|Ceacam20|ENSMUSG00000070777.5|protein_coding_Intron_1	0	+	0.198825
chr7	19965631	19965730	m6AIP_abcam_peak_7458b|ENSMUST00000094753.5|Ceacam20|ENSMUSG00000070777.5|protein_coding_Intron_1	0	+	0.00728283
chr7	24903712	24903837	m6AIP_abcam_peak_7464|ENSMUST00000098683.10|Arhgef1|ENSMUSG00000040940.18|protein_coding_Intron_1	0	+	0.28524
chr7	25002222	25002323	m6AIP_abcam_peak_7465|ENSMUST00000102858.9|Atp1a3|ENSMUSG00000040907.15|protein_coding_Intron_1	0	-	0.000158416
chr7	25270177	25270399	m6AIP_abcam_peak_7472|ENSMUST00000169266.7|Cic|ENSMUSG00000005442.13|protein_coding_Intron_1	0	+	0.559509
chr7	25274049	25274237	m6AIP_abcam_peak_7476|ENSMUST00000169266.7|Cic|ENSMUSG00000005442.13|protein_coding_Intron_2	0	+	0.0241968
chr7	25280243	25280370	m6AIP_abcam_peak_7477a|ENSMUST00000169266.7|Cic|ENSMUSG00000005442.13|protein_coding_Intron_2	0	+	0.734969
chr7	25279155	25279283	m6AIP_abcam_peak_7477b|ENSMUST00000169266.7|Cic|ENSMUSG00000005442.13|protein_coding_Intron_2	0	+	0.606578
chr7	25286456	25286706	m6AIP_SySy_peak_6050|ENSMUST00000169266.7|Cic|ENSMUSG00000005442.13|protein_coding_Intron_7	0	+	0.034416
chr7	25431128	25431317	m6AIP_SySy_peak_6056|ENSMUST00000206436.1|4732471J01Rik|ENSMUSG00000053714.8|lncRNA_Intron_5	0	+	0.0243122
chr7	25437167	25437371	m6AIP_SySy_peak_6057a|ENSMUST00000206436.1|4732471J01Rik|ENSMUSG00000053714.8|lncRNA_Intron_5	0	+	0.048006
chr7	25433339	25433502	m6AIP_SySy_peak_6057b|ENSMUST00000206436.1|4732471J01Rik|ENSMUSG00000053714.8|lncRNA_Intron_5	0	+	0.638945
chr7	25424689	25424832	m6AIP_SySy_peak_6057c|ENSMUST00000206436.1|4732471J01Rik|ENSMUSG00000053714.8|lncRNA_Intron_5	0	+	0.00874126
chr7	25436821	25437047	m6AIP_SySy_peak_6058|ENSMUST00000206436.1|4732471J01Rik|ENSMUSG00000053714.8|lncRNA_Intron_5	0	+	0.221199
chr7	25429649	25429773	m6AIP_SySy_peak_6059|ENSMUST00000206436.1|4732471J01Rik|ENSMUSG00000053714.8|lncRNA_Intron_5	0	+	0.119065
chr7	25464253	25464382	m6AIP_abcam_peak_7482|ENSMUST00000098669.7|Ceacam1|ENSMUSG00000074272.10|protein_coding_Intron_8	0	-	0.0636279
chr7	25752223	25752341	m6AIP_abcam_peak_7485a|ENSMUST00000206832.1|Hnrnpul1|ENSMUSG00000040725.13|protein_coding_Intron_1	0	-	0.0770763
chr7	25753823	25753941	m6AIP_abcam_peak_7485b|ENSMUST00000206832.1|Hnrnpul1|ENSMUSG00000040725.13|protein_coding_Intron_1	0	-	0.0385424
chr7	26668632	26668805	m6AIP_abcam_peak_7489|ENSMUST00000077356.6|Cyp2b23|ENSMUSG00000040650.8|protein_coding_Intron_8	0	-	0.0570058
chr7	27170587	27170742	m6AIP_abcam_peak_7490|ENSMUST00000093040.12|Rab4b|ENSMUSG00000053291.15|protein_coding_Intron_7	0	-	0.0250903
chr7	27171036	27171191	m6AIP_abcam_peak_7490|ENSMUST00000154724.1|Gm21983|ENSMUSG00000095538.1|protein_coding_Intron_8	0	-	0.107923
chr7	27177557	27177680	m6AIP_abcam_peak_7491|ENSMUST00000093040.12|Rab4b|ENSMUSG00000053291.15|protein_coding_Intron_1	0	-	0.0842581
chr7	27176929	27177052	m6AIP_abcam_peak_7491|ENSMUST00000154724.1|Gm21983|ENSMUSG00000095538.1|protein_coding_Intron_3	0	-	0.181553
chr7	27197918	27198123	m6AIP_abcam_peak_7492|ENSMUST00000179391.7|BC024978|ENSMUSG00000078786.9|protein_coding_Intron_2	0	+	0.2086
chr7	27306295	27306402	m6AIP_abcam_peak_7496|ENSMUST00000038618.12|Ltbp4|ENSMUSG00000040488.17|protein_coding_Intron_31	0	-	0.00502804
chr7	27321227	27321439	m6AIP_abcam_peak_7497|ENSMUST00000038618.12|Ltbp4|ENSMUSG00000040488.17|protein_coding_Intron_22	0	-	0.111808
chr7	27322458	27322667	m6AIP_abcam_peak_7498|ENSMUST00000038618.12|Ltbp4|ENSMUSG00000040488.17|protein_coding_Intron_20	0	-	0.00549761
chr7	27325371	27325533	m6AIP_abcam_peak_7499|ENSMUST00000038618.12|Ltbp4|ENSMUSG00000040488.17|protein_coding_Intron_15	0	-	0.0744198
chr7	27356822	27356922	m6AIP_SySy_peak_6068a|ENSMUST00000126587.1|Gm20479|ENSMUSG00000092367.1|protein_coding_Intron_1	0	-	0.97274
chr7	27356291	27356378	m6AIP_SySy_peak_6068b|ENSMUST00000126587.1|Gm20479|ENSMUSG00000092367.1|protein_coding_Intron_1	0	-	0.0544828
chr7	27363105	27363169	m6AIP_abcam_peak_7501|ENSMUST00000011895.13|Sptbn4|ENSMUSG00000011751.16|protein_coding_Intron_31	0	-	0.0662885
chr7	27668577	27668695	m6AIP_abcam_peak_7505|ENSMUST00000108341.1|Map3k10|ENSMUSG00000040390.13|protein_coding_Intron_1	0	-	0.0345169
chr7	27851637	27851747	m6AIP_abcam_peak_7506|ENSMUST00000205701.1|Zfp59|ENSMUSG00000078779.4|protein_coding_Intron_4	0	+	0.209027
chr7	27923742	27923889	m6AIP_abcam_peak_7509|ENSMUST00000098639.8|Zfp974|ENSMUSG00000070709.12|protein_coding_Intron_2	0	-	0.000707483
chr7	27968038	27968179	m6AIP_abcam_peak_7511|ENSMUST00000206685.1|Zfp780b|ENSMUSG00000063047.9|protein_coding_Intron_5	0	-	0
chr7	27971457	27971600	m6AIP_SySy_peak_6082|ENSMUST00000206685.1|Zfp780b|ENSMUSG00000063047.9|protein_coding_Intron_5	0	-	0.00186014
chr7	28043834	28044012	m6AIP_abcam_peak_7515|ENSMUST00000032824.9|Psmc4|ENSMUSG00000030603.16|protein_coding_Intron_6	0	-	0.0534213
chr7	28048551	28048758	m6AIP_abcam_peak_7516|ENSMUST00000032824.9|Psmc4|ENSMUSG00000030603.16|protein_coding_Intron_3	0	-	0.00724155
chr7	28184604	28184722	m6AIP_abcam_peak_7517|ENSMUST00000172467.7|Dyrk1b|ENSMUSG00000002409.18|protein_coding_Intron_6	0	+	0.00190678
chr7	28370985	28371091	m6AIP_abcam_peak_7522|ENSMUST00000121085.7|Plekhg2|ENSMUSG00000037552.17|protein_coding_Intron_1	0	-	0.0034434
chr7	28398576	28398613	m6AIP_abcam_peak_7524a|ENSMUST00000003529.8|Paf1|ENSMUSG00000003437.14|protein_coding_Intron_12	0	+	0.0162703
chr7	28565424	28565596	m6AIP_abcam_peak_7527|ENSMUST00000108283.7|Pak4|ENSMUSG00000030602.13|protein_coding_Intron_3	0	-	0.0900523
chr7	28565848	28566091	m6AIP_abcam_peak_7528|ENSMUST00000108283.7|Pak4|ENSMUSG00000030602.13|protein_coding_Intron_3	0	-	0.0503909
chr7	28818178	28818422	m6AIP_SySy_peak_6099a|ENSMUST00000174477.7|Hnrnpl|ENSMUSG00000015165.16|protein_coding_Intron_6	0	+	0.0725492
chr7	28816460	28816710	m6AIP_SySy_peak_6099b|ENSMUST00000174477.7|Hnrnpl|ENSMUSG00000015165.16|protein_coding_Intron_6	0	+	0.993748
chr7	28818306	28818380	m6AIP_abcam_peak_7532a|ENSMUST00000174477.7|Hnrnpl|ENSMUSG00000015165.16|protein_coding_Intron_6	0	+	0.0236486
chr7	28816194	28816319	m6AIP_abcam_peak_7532b|ENSMUST00000174477.7|Hnrnpl|ENSMUSG00000015165.16|protein_coding_Intron_6	0	+	0.999448
chr7	28817373	28817523	m6AIP_SySy_peak_6100a|ENSMUST00000174477.7|Hnrnpl|ENSMUSG00000015165.16|protein_coding_Intron_6	0	+	0.904433
chr7	28816229	28816433	m6AIP_SySy_peak_6100b|ENSMUST00000174477.7|Hnrnpl|ENSMUSG00000015165.16|protein_coding_Intron_6	0	+	0.996564
chr7	28946655	28946872	m6AIP_abcam_peak_7533a|ENSMUST00000217157.1|Actn4|ENSMUSG00000054808.15|protein_coding_Intron_1	0	-	0.00326728
chr7	28942496	28942662	m6AIP_abcam_peak_7533b|ENSMUST00000217157.1|Actn4|ENSMUSG00000054808.15|protein_coding_Intron_1	0	-	0.0468193
chr7	28922407	28922554	m6AIP_abcam_peak_7533c|ENSMUST00000217157.1|Actn4|ENSMUSG00000054808.15|protein_coding_Intron_1	0	-	0.00144218
chr7	28930144	28930326	m6AIP_abcam_peak_7533d|ENSMUST00000217157.1|Actn4|ENSMUSG00000054808.15|protein_coding_Intron_1	0	-	0.0443187
chr7	28929318	28929402	m6AIP_abcam_peak_7534a|ENSMUST00000217157.1|Actn4|ENSMUSG00000054808.15|protein_coding_Intron_1	0	-	0.0218571
chr7	28952979	28953080	m6AIP_abcam_peak_7534b|ENSMUST00000217157.1|Actn4|ENSMUSG00000054808.15|protein_coding_Intron_1	0	-	0.919188
chr7	29167533	29167653	m6AIP_abcam_peak_7538|ENSMUST00000048923.6|Spred3|ENSMUSG00000037239.8|protein_coding_Intron_2	0	-	0.00991667
chr7	29176675	29176785	m6AIP_abcam_peak_7539|ENSMUST00000059642.16|Psmd8|ENSMUSG00000030591.17|protein_coding_Intron_4	0	-	0.00210909
chr7	29180094	29180225	m6AIP_abcam_peak_7540|ENSMUST00000059642.16|Psmd8|ENSMUSG00000030591.17|protein_coding_Intron_1	0	-	0.000198473
chr7	29212821	29212984	m6AIP_abcam_peak_7541a|ENSMUST00000169143.7|Catsperg1|ENSMUSG00000049676.14|protein_coding_Intron_1	0	-	0.00125767
chr7	29213213	29213437	m6AIP_SySy_peak_6103a|ENSMUST00000169143.7|Catsperg1|ENSMUSG00000049676.14|protein_coding_Intron_1	0	-	0.000174107
chr7	29212802	29213010	m6AIP_SySy_peak_6103b|ENSMUST00000169143.7|Catsperg1|ENSMUSG00000049676.14|protein_coding_Intron_1	0	-	0.00122115
chr7	29213145	29213379	m6AIP_SySy_peak_6103c|ENSMUST00000169143.7|Catsperg1|ENSMUSG00000049676.14|protein_coding_Intron_1	0	-	0.000337607
chr7	29213445	29213684	m6AIP_abcam_peak_7543|ENSMUST00000169143.7|Catsperg1|ENSMUSG00000049676.14|protein_coding_Intron_1	0	-	0.00385356
chr7	29239187	29239419	m6AIP_abcam_peak_7544|ENSMUST00000142519.2|Yif1b|ENSMUSG00000030588.12|protein_coding_Intron_1	0	+	0.0339871
chr7	29270852	29271102	m6AIP_abcam_peak_7545|ENSMUST00000098604.11|Spint2|ENSMUSG00000074227.12|protein_coding_Intron_1	0	-	0.123826
chr7	29280557	29280675	m6AIP_abcam_peak_7546|ENSMUST00000098604.11|Spint2|ENSMUSG00000074227.12|protein_coding_Intron_1	0	-	0.065661
chr7	30021159	30021356	m6AIP_abcam_peak_7566|ENSMUST00000148442.7|Zfp568|ENSMUSG00000074221.12|protein_coding_Intron_9	0	+	0.0409036
chr7	30193361	30193559	m6AIP_abcam_peak_7574|ENSMUST00000001845.12|Capns1|ENSMUSG00000001794.13|protein_coding_Intron_3	0	-	0.0322475
chr7	30486040	30486208	m6AIP_abcam_peak_7580|ENSMUST00000006825.8|Nphs1|ENSMUSG00000006649.17|protein_coding_Intron_28	0	+	0.130006
chr7	30587194	30587219	m6AIP_SySy_peak_6143d|ENSMUST00000006470.13|Kmt2b|ENSMUSG00000006307.16|protein_coding_Intron_2	0	-	0.39772
chr7	31134879	31134975	m6AIP_abcam_peak_7585a|ENSMUST00000001280.13|Gramd1a|ENSMUSG00000001248.15|protein_coding_Intron_13	0	-	0.000583333
chr7	31135202	31135401	m6AIP_abcam_peak_7585b|ENSMUST00000001280.13|Gramd1a|ENSMUSG00000001248.15|protein_coding_Intron_13	0	-	0.0749397
chr7	31137640	31137874	m6AIP_abcam_peak_7586|ENSMUST00000001280.13|Gramd1a|ENSMUSG00000001248.15|protein_coding_Intron_11	0	-	0.106261
chr7	31146999	31147114	m6AIP_abcam_peak_7587|ENSMUST00000001280.13|Gramd1a|ENSMUSG00000001248.15|protein_coding_Intron_1	0	-	0.0053913
chr7	34130660	34130782	m6AIP_abcam_peak_7588|ENSMUST00000038537.8|Wtip|ENSMUSG00000036459.15|protein_coding_Intron_1	0	-	0.00440164
chr7	35413356	35413496	m6AIP_abcam_peak_7594|ENSMUST00000079414.11|Cep89|ENSMUSG00000023072.14|protein_coding_Intron_5	0	+	0.172607
chr7	35415530	35415683	m6AIP_abcam_peak_7595|ENSMUST00000079414.11|Cep89|ENSMUSG00000023072.14|protein_coding_Intron_6	0	+	0.175758
chr7	35421795	35421984	m6AIP_abcam_peak_7596|ENSMUST00000079414.11|Cep89|ENSMUSG00000023072.14|protein_coding_Intron_11	0	+	0.00486243
chr7	35474789	35474956	m6AIP_abcam_peak_7597|ENSMUST00000193633.5|Tdrd12|ENSMUSG00000030491.16|protein_coding_Intron_24	0	-	0.0961796
chr7	35514218	35514352	m6AIP_abcam_peak_7598|ENSMUST00000193633.5|Tdrd12|ENSMUSG00000030491.16|protein_coding_Intron_4	0	-	0.0645672
chr7	35598440	35598620	m6AIP_SySy_peak_6153|ENSMUST00000040844.15|Ankrd27|ENSMUSG00000034867.16|protein_coding_Intron_2	0	+	0.0630778
chr7	35594689	35594905	m6AIP_abcam_peak_7599|ENSMUST00000040844.15|Ankrd27|ENSMUSG00000034867.16|protein_coding_Intron_2	0	+	0.299616
chr7	35784731	35784929	m6AIP_abcam_peak_7602|ENSMUST00000061586.10|Zfp507|ENSMUSG00000044452.10|protein_coding_Intron_5	0	-	0.0464697
chr7	37982320	37982453	m6AIP_abcam_peak_7607|ENSMUST00000206581.1|Uri1|ENSMUSG00000030421.9|protein_coding_Intron_3	0	-	0.0325564
chr7	38010703	38010953	m6AIP_SySy_peak_6159|ENSMUST00000206581.1|Uri1|ENSMUSG00000030421.9|protein_coding_Intron_1	0	-	0.019856
chr7	41177588	41177761	m6AIP_SySy_peak_6166a|ENSMUST00000206040.1|Gm44748|ENSMUSG00000108754.1|lncRNA_Intron_1	0	-	0
chr7	41241889	41242121	m6AIP_SySy_peak_6166b|ENSMUST00000206040.1|Gm44748|ENSMUSG00000108754.1|lncRNA_Intron_1	0	-	0
chr7	41180118	41180218	m6AIP_abcam_peak_7609|ENSMUST00000206040.1|Gm44748|ENSMUSG00000108754.1|lncRNA_Intron_1	0	-	0
chr7	41183547	41183756	m6AIP_SySy_peak_6167a|ENSMUST00000206040.1|Gm44748|ENSMUSG00000108754.1|lncRNA_Intron_1	0	-	0.024119
chr7	41245787	41245886	m6AIP_SySy_peak_6167b|ENSMUST00000206040.1|Gm44748|ENSMUSG00000108754.1|lncRNA_Intron_1	0	-	0.413242
chr7	41465646	41465815	m6AIP_SySy_peak_6169|ENSMUST00000094532.3|Gm20449|ENSMUSG00000092592.1|protein_coding_Intron_1	0	-	0.0053
chr7	41498592	41498749	m6AIP_SySy_peak_6170a|ENSMUST00000098509.4|AW146154|ENSMUSG00000074166.7|protein_coding_Intron_1	0	-	0.0745605
chr7	41480860	41481017	m6AIP_SySy_peak_6170a|ENSMUST00000094532.3|Gm20449|ENSMUSG00000092592.1|protein_coding_Intron_1	0	-	0.890841
chr7	41487943	41488087	m6AIP_SySy_peak_6170b|ENSMUST00000098509.4|AW146154|ENSMUSG00000074166.7|protein_coding_Intron_1	0	-	0
chr7	41460260	41460404	m6AIP_SySy_peak_6170b|ENSMUST00000094532.3|Gm20449|ENSMUSG00000092592.1|protein_coding_Intron_1	0	-	0
chr7	41605089	41605256	m6AIP_abcam_peak_7618|ENSMUST00000163475.2|2610021A01Rik|ENSMUSG00000091474.2|protein_coding_Intron_1	0	+	0.658707
chr7	42504186	42504287	m6AIP_abcam_peak_7624|ENSMUST00000174407.2|Zfp141|ENSMUSG00000092416.2|protein_coding_Intron_1	0	-	0.0290297
chr7	42676522	42676641	m6AIP_abcam_peak_7633|ENSMUST00000107992.1|Zfp975|ENSMUSG00000069727.5|protein_coding_Intron_1	0	-	0.345924
chr7	42832949	42833163	m6AIP_SySy_peak_6192|ENSMUST00000174558.1|Gm2381|ENSMUSG00000092225.1|protein_coding_Intron_1	0	-	0
chr7	42833281	42833462	m6AIP_abcam_peak_7643|ENSMUST00000174558.1|Gm2381|ENSMUSG00000092225.1|protein_coding_Intron_1	0	-	0
chr7	43464354	43464515	m6AIP_SySy_peak_6202|ENSMUST00000107977.3|Vsig10l|ENSMUSG00000070604.5|protein_coding_Intron_2	0	+	0.0162236
chr7	44246843	44246951	m6AIP_abcam_peak_7664|ENSMUST00000137742.7|Gm28496|ENSMUSG00000101166.6|lncRNA_Intron_1	0	+	0.00276852
chr7	44250888	44251052	m6AIP_SySy_peak_6206a|ENSMUST00000137742.7|Gm28496|ENSMUSG00000101166.6|lncRNA_Intron_4	0	+	0.0260854
chr7	44259333	44259414	m6AIP_SySy_peak_6206b|ENSMUST00000137742.7|Gm28496|ENSMUSG00000101166.6|lncRNA_Intron_4	0	+	0.0560968
chr7	44256899	44257020	m6AIP_SySy_peak_6206c|ENSMUST00000137742.7|Gm28496|ENSMUSG00000101166.6|lncRNA_Intron_4	0	+	0.741678
chr7	44345314	44345538	m6AIP_abcam_peak_7665|ENSMUST00000107938.7|Shank1|ENSMUSG00000038738.15|protein_coding_Intron_22	0	+	0.136576
chr7	44553152	44553305	m6AIP_abcam_peak_7667|ENSMUST00000073488.11|Nr1h2|ENSMUSG00000060601.13|protein_coding_Intron_2	0	-	0.000679739
chr7	44597211	44597331	m6AIP_abcam_peak_7669|ENSMUST00000107906.5|Kcnc3|ENSMUSG00000062785.14|protein_coding_Intron_2	0	+	0.0024
chr7	44599387	44599542	m6AIP_abcam_peak_7671|ENSMUST00000107906.5|Kcnc3|ENSMUSG00000062785.14|protein_coding_Intron_3	0	+	0.229581
chr7	44824752	44824869	m6AIP_SySy_peak_6213|ENSMUST00000118125.8|Il4i1|ENSMUSG00000074141.13|protein_coding_Intron_1	0	+	0.19365
chr7	44830569	44830793	m6AIP_SySy_peak_6214a|ENSMUST00000118125.8|Il4i1|ENSMUSG00000074141.13|protein_coding_Intron_1	0	+	0.169469
chr7	44826804	44827045	m6AIP_SySy_peak_6214b|ENSMUST00000118125.8|Il4i1|ENSMUSG00000074141.13|protein_coding_Intron_1	0	+	0.133876
chr7	44823165	44823376	m6AIP_SySy_peak_6214c|ENSMUST00000118125.8|Il4i1|ENSMUSG00000074141.13|protein_coding_Intron_1	0	+	0.690919
chr7	44825234	44825410	m6AIP_SySy_peak_6215|ENSMUST00000118125.8|Il4i1|ENSMUSG00000074141.13|protein_coding_Intron_1	0	+	0.336131
chr7	44850024	44850105	m6AIP_SySy_peak_6217a|ENSMUST00000107885.7|Akt1s1|ENSMUSG00000011096.17|protein_coding_Intron_1	0	+	0.589099
chr7	44850378	44850509	m6AIP_SySy_peak_6217b|ENSMUST00000107885.7|Akt1s1|ENSMUSG00000011096.17|protein_coding_Intron_1	0	+	0.10126
chr7	44851878	44851996	m6AIP_SySy_peak_6217c|ENSMUST00000107885.7|Akt1s1|ENSMUSG00000011096.17|protein_coding_Intron_1	0	+	0.251864
chr7	44863741	44863875	m6AIP_SySy_peak_6219a|ENSMUST00000046575.16|Ptov1|ENSMUSG00000038502.17|protein_coding_Intron_10	0	-	0.00808209
chr7	44863814	44864022	m6AIP_SySy_peak_6219b|ENSMUST00000046575.16|Ptov1|ENSMUSG00000038502.17|protein_coding_Intron_10	0	-	0.0148413
chr7	44863880	44864017	m6AIP_SySy_peak_6219c|ENSMUST00000046575.16|Ptov1|ENSMUSG00000038502.17|protein_coding_Intron_10	0	-	0.0174964
chr7	44864250	44864335	m6AIP_SySy_peak_6219d|ENSMUST00000046575.16|Ptov1|ENSMUSG00000038502.17|protein_coding_Intron_10	0	-	0.0294235
chr7	44863997	44864062	m6AIP_SySy_peak_6219e|ENSMUST00000046575.16|Ptov1|ENSMUSG00000038502.17|protein_coding_Intron_10	0	-	0.0538769
chr7	44928261	44928453	m6AIP_abcam_peak_7679|ENSMUST00000166972.8|Ap2a1|ENSMUSG00000060279.14|protein_coding_Intron_1	0	-	0.00641146
chr7	44926307	44926407	m6AIP_abcam_peak_7680|ENSMUST00000166972.8|Ap2a1|ENSMUSG00000060279.14|protein_coding_Intron_1	0	-	0.0536235
chr7	44968518	44968632	m6AIP_abcam_peak_7681a|ENSMUST00000063761.7|Cpt1c|ENSMUSG00000007783.10|protein_coding_Intron_6	0	-	0.0180455
chr7	44968575	44968773	m6AIP_abcam_peak_7681b|ENSMUST00000063761.7|Cpt1c|ENSMUSG00000007783.10|protein_coding_Intron_6	0	-	0
chr7	44992129	44992379	m6AIP_SySy_peak_6221|ENSMUST00000150613.1|Gm15545|ENSMUSG00000087138.1|lncRNA_Intron_1	0	+	0.05336
chr7	45014597	45014789	m6AIP_abcam_peak_7685|ENSMUST00000085383.10|Scaf1|ENSMUSG00000038406.17|protein_coding_Intron_1	0	-	0.00695833
chr7	45382586	45382680	m6AIP_abcam_peak_7688a|ENSMUST00000074575.10|Snrnp70|ENSMUSG00000063511.11|protein_coding_Intron_7	0	-	0.193181
chr7	45381516	45381631	m6AIP_abcam_peak_7688b|ENSMUST00000074575.10|Snrnp70|ENSMUSG00000063511.11|protein_coding_Intron_7	0	-	0.237522
chr7	45466529	45466702	m6AIP_SySy_peak_6231|ENSMUST00000033093.9|Bax|ENSMUSG00000003873.11|protein_coding_Intron_1	0	-	0.301861
chr7	45467682	45467855	m6AIP_SySy_peak_6231|ENSMUST00000210701.1|Gm45808|ENSMUSG00000109926.1|protein_coding_Intron_4	0	-	0.277277
chr7	45466344	45466444	m6AIP_abcam_peak_7689|ENSMUST00000210701.1|Gm45808|ENSMUSG00000109926.1|protein_coding_Intron_4	0	-	0.00478
chr7	45718211	45718455	m6AIP_SySy_peak_6236|ENSMUST00000210640.1|Rpl18|ENSMUSG00000059070.16|protein_coding_Intron_2	0	+	0.0213484
chr7	45791681	45791781	m6AIP_abcam_peak_7693|ENSMUST00000209617.1|Lmtk3|ENSMUSG00000062044.16|protein_coding_Intron_8	0	+	0.00121
chr7	46936975	46937095	m6AIP_abcam_peak_7697|ENSMUST00000094398.12|Uevld|ENSMUSG00000043262.16|protein_coding_Intron_9	0	-	0.159942
chr7	49778807	49779044	m6AIP_abcam_peak_7702|ENSMUST00000032715.12|Prmt3|ENSMUSG00000030505.17|protein_coding_Intron_2	0	+	0.00219831
chr7	49835929	49836100	m6AIP_abcam_peak_7703|ENSMUST00000032715.12|Prmt3|ENSMUSG00000030505.17|protein_coding_Intron_13	0	+	0.0283955
chr7	56101909	56101948	m6AIP_abcam_peak_7705|ENSMUST00000164095.2|Herc2|ENSMUSG00000030451.16|protein_coding_Intron_14	0	+	0.13659
chr7	56230308	56230360	m6AIP_SySy_peak_6242a|ENSMUST00000164095.2|Herc2|ENSMUSG00000030451.16|protein_coding_Intron_92	0	+	0.000230769
chr7	59256649	59256762	m6AIP_abcam_peak_7707|ENSMUST00000200758.3|Ube3a|ENSMUSG00000025326.12|protein_coding_Intron_4	0	+	0.574947
chr7	59969665	59969743	m6AIP_SySy_peak_6245a|ENSMUST00000189581.6|Snhg14|ENSMUSG00000100826.6|lncRNA_Intron_5	0	-	0.0025
chr7	59979300	59979438	m6AIP_abcam_peak_7711|ENSMUST00000179360.2|Gm38393|ENSMUSG00000000948.16|protein_coding_Intron_6	0	-	0.021413
chr7	59985251	59985463	m6AIP_abcam_peak_7712|ENSMUST00000179360.2|Gm38393|ENSMUSG00000000948.16|protein_coding_Intron_3	0	-	0.00471226
chr7	59990155	59990367	m6AIP_abcam_peak_7712|ENSMUST00000098402.4|Snrpn|ENSMUSG00000102252.5|protein_coding_Intron_4	0	-	0.0771353
chr7	64922492	64922605	m6AIP_SySy_peak_6255a|ENSMUST00000119118.7|Fam189a1|ENSMUSG00000030518.17|protein_coding_Intron_2	0	-	0.0104071
chr7	64980131	64980282	m6AIP_SySy_peak_6255b|ENSMUST00000119118.7|Fam189a1|ENSMUSG00000030518.17|protein_coding_Intron_2	0	-	0.0510927
chr7	64954903	64955039	m6AIP_abcam_peak_7716c|ENSMUST00000119118.7|Fam189a1|ENSMUSG00000030518.17|protein_coding_Intron_2	0	-	0.0431471
chr7	66031087	66031198	m6AIP_abcam_peak_7718|ENSMUST00000055576.11|Pcsk6|ENSMUSG00000030513.14|protein_coding_Intron_15	0	+	0.00188288
chr7	66060813	66061005	m6AIP_SySy_peak_6256a|ENSMUST00000206065.1|Gm45213|ENSMUSG00000108793.1|protein_coding_Intron_2	0	+	0.00370833
chr7	66049036	66049236	m6AIP_SySy_peak_6256b|ENSMUST00000206065.1|Gm45213|ENSMUSG00000108793.1|protein_coding_Intron_2	0	+	0.13025
chr7	66055961	66056099	m6AIP_SySy_peak_6256c|ENSMUST00000206065.1|Gm45213|ENSMUSG00000108793.1|protein_coding_Intron_2	0	+	0.116261
chr7	67580699	67580808	m6AIP_abcam_peak_7723|ENSMUST00000053950.9|Lrrc28|ENSMUSG00000030556.13|protein_coding_Intron_5	0	-	0.0510826
chr7	67685109	67685315	m6AIP_SySy_peak_6261|ENSMUST00000032774.15|Ttc23|ENSMUSG00000030555.16|protein_coding_Intron_6	0	+	0.0403252
chr7	67680024	67680152	m6AIP_abcam_peak_7726|ENSMUST00000032774.15|Ttc23|ENSMUSG00000030555.16|protein_coding_Intron_6	0	+	0.00435937
chr7	67689463	67689563	m6AIP_abcam_peak_7727|ENSMUST00000032774.15|Ttc23|ENSMUSG00000030555.16|protein_coding_Intron_6	0	+	0
chr7	68101220	68101470	m6AIP_abcam_peak_7729|ENSMUST00000005671.9|Igf1r|ENSMUSG00000005533.10|protein_coding_Intron_2	0	+	0.076948
chr7	68115558	68115798	m6AIP_abcam_peak_7730|ENSMUST00000005671.9|Igf1r|ENSMUSG00000005533.10|protein_coding_Intron_2	0	+	0.0217958
chr7	68091134	68091345	m6AIP_abcam_peak_7731|ENSMUST00000005671.9|Igf1r|ENSMUSG00000005533.10|protein_coding_Intron_2	0	+	0.0215355
chr7	73449002	73449034	m6AIP_abcam_peak_7736|ENSMUST00000169922.8|Chd2|ENSMUSG00000078671.11|protein_coding_Intron_34	0	-	0.0256875
chr7	78901867	78901972	m6AIP_abcam_peak_7744|ENSMUST00000107425.7|Aen|ENSMUSG00000030609.18|protein_coding_Intron_1	0	+	0.0133256
chr7	79144258	79144426	m6AIP_abcam_peak_7747|ENSMUST00000032825.13|Mfge8|ENSMUSG00000030605.15|protein_coding_Intron_3	0	-	0.0460833
chr7	79455138	79455316	m6AIP_SySy_peak_6278|ENSMUST00000073889.13|Polg|ENSMUSG00000039176.17|protein_coding_Intron_14	0	-	0.00337079
chr7	79665087	79665224	m6AIP_SySy_peak_6282|ENSMUST00000035977.8|Ticrr|ENSMUSG00000046591.10|protein_coding_Intron_1	0	+	0.491752
chr7	79677012	79677197	m6AIP_SySy_peak_6283|ENSMUST00000035977.8|Ticrr|ENSMUSG00000046591.10|protein_coding_Intron_6	0	+	0.0972703
chr7	80042125	80042230	m6AIP_abcam_peak_7756|ENSMUST00000164056.8|Zfp710|ENSMUSG00000048897.15|protein_coding_Intron_1	0	+	0.0105524
chr7	80068831	80069012	m6AIP_abcam_peak_7757|ENSMUST00000164056.8|Zfp710|ENSMUSG00000048897.15|protein_coding_Intron_1	0	+	0.0652265
chr7	80035372	80035533	m6AIP_abcam_peak_7758|ENSMUST00000164056.8|Zfp710|ENSMUSG00000048897.15|protein_coding_Intron_1	0	+	0.00506832
chr7	80052049	80052284	m6AIP_abcam_peak_7759|ENSMUST00000164056.8|Zfp710|ENSMUSG00000048897.15|protein_coding_Intron_1	0	+	0.0387745
chr7	80037391	80037421	m6AIP_SySy_peak_6290a|ENSMUST00000164056.8|Zfp710|ENSMUSG00000048897.15|protein_coding_Intron_1	0	+	0.178833
chr7	80231678	80231838	m6AIP_abcam_peak_7765|ENSMUST00000065163.14|Cib1|ENSMUSG00000030538.15|protein_coding_Intron_2	0	-	0.0262688
chr7	80309588	80309643	m6AIP_abcam_peak_7768|ENSMUST00000174172.7|Prc1|ENSMUSG00000038943.16|protein_coding_Intron_9	0	+	0.00110909
chr7	80529277	80529397	m6AIP_abcam_peak_7773|ENSMUST00000170315.2|Blm|ENSMUSG00000030528.12|protein_coding_Intron_1	0	-	0.202592
chr7	80743322	80743399	m6AIP_abcam_peak_7776|ENSMUST00000167377.2|Iqgap1|ENSMUSG00000030536.10|protein_coding_Intron_17	0	-	0.00141558
chr7	80892437	80892569	m6AIP_abcam_peak_7778|ENSMUST00000026816.14|Wdr73|ENSMUSG00000025722.16|protein_coding_Intron_7	0	-	0.00197727
chr7	81149979	81150101	m6AIP_abcam_peak_7786|ENSMUST00000119083.1|Slc28a1|ENSMUSG00000025726.11|protein_coding_Intron_10	0	+	0
chr7	81144536	81144674	m6AIP_abcam_peak_7787|ENSMUST00000119083.1|Slc28a1|ENSMUSG00000025726.11|protein_coding_Intron_10	0	+	0
chr7	81827920	81828036	m6AIP_abcam_peak_7789|ENSMUST00000026093.8|Btbd1|ENSMUSG00000025103.8|protein_coding_Intron_1	0	-	0.141
chr7	82270615	82270755	m6AIP_SySy_peak_6307|ENSMUST00000032874.13|Sh3gl3|ENSMUSG00000030638.13|protein_coding_Intron_3	0	+	0.155821
chr7	82688059	82688208	m6AIP_abcam_peak_7790|ENSMUST00000039881.3|Efl1|ENSMUSG00000038563.14|protein_coding_Intron_12	0	+	0.00753691
chr7	82771173	82771308	m6AIP_abcam_peak_7791b|ENSMUST00000039881.3|Efl1|ENSMUSG00000038563.14|protein_coding_Intron_18	0	+	0
chr7	89280342	89280495	m6AIP_abcam_peak_7795|ENSMUST00000041968.10|Tmem135|ENSMUSG00000039428.11|protein_coding_Intron_3	0	-	0.0791503
chr7	90163301	90163449	m6AIP_abcam_peak_7796|ENSMUST00000207484.1|Picalm|ENSMUSG00000039361.11|protein_coding_Intron_3	0	+	0.240209
chr7	92659169	92659240	m6AIP_SySy_peak_6319a|ENSMUST00000119954.8|Pcf11|ENSMUSG00000041328.16|protein_coding_Intron_7	0	-	0.362831
chr7	92659573	92659710	m6AIP_SySy_peak_6319b|ENSMUST00000119954.8|Pcf11|ENSMUSG00000041328.16|protein_coding_Intron_7	0	-	1
chr7	92667353	92667540	m6AIP_SySy_peak_6321|ENSMUST00000119954.8|Pcf11|ENSMUSG00000041328.16|protein_coding_Intron_1	0	-	0.742813
chr7	92897695	92897796	m6AIP_abcam_peak_7812|ENSMUST00000076052.7|Prcp|ENSMUSG00000061119.7|protein_coding_Intron_1	0	+	0.0697327
chr7	96331487	96331597	m6AIP_abcam_peak_7816|ENSMUST00000107165.7|Tenm4|ENSMUSG00000048078.16|protein_coding_Intron_1	0	+	0.0114182
chr7	96322385	96322581	m6AIP_abcam_peak_7817|ENSMUST00000107165.7|Tenm4|ENSMUSG00000048078.16|protein_coding_Intron_1	0	+	0
chr7	96281973	96282080	m6AIP_abcam_peak_7818|ENSMUST00000107165.7|Tenm4|ENSMUSG00000048078.16|protein_coding_Intron_1	0	+	0.889925
chr7	96274602	96274801	m6AIP_abcam_peak_7819|ENSMUST00000107165.7|Tenm4|ENSMUSG00000048078.16|protein_coding_Intron_1	0	+	0.0159447
chr7	96431814	96431991	m6AIP_abcam_peak_7820|ENSMUST00000107165.7|Tenm4|ENSMUSG00000048078.16|protein_coding_Intron_2	0	+	0.0350113
chr7	96364725	96364936	m6AIP_abcam_peak_7821|ENSMUST00000107165.7|Tenm4|ENSMUSG00000048078.16|protein_coding_Intron_2	0	+	0.212882
chr7	96385130	96385353	m6AIP_abcam_peak_7822a|ENSMUST00000107165.7|Tenm4|ENSMUSG00000048078.16|protein_coding_Intron_2	0	+	0.00804484
chr7	96380025	96380249	m6AIP_abcam_peak_7822b|ENSMUST00000107165.7|Tenm4|ENSMUSG00000048078.16|protein_coding_Intron_2	0	+	0.0377634
chr7	96538039	96538144	m6AIP_abcam_peak_7823|ENSMUST00000107165.7|Tenm4|ENSMUSG00000048078.16|protein_coding_Intron_3	0	+	0.00149524
chr7	96492129	96492324	m6AIP_abcam_peak_7824a|ENSMUST00000107165.7|Tenm4|ENSMUSG00000048078.16|protein_coding_Intron_3	0	+	0.828621
chr7	96453535	96453695	m6AIP_abcam_peak_7824b|ENSMUST00000107165.7|Tenm4|ENSMUSG00000048078.16|protein_coding_Intron_3	0	+	0.0055
chr7	96486613	96486762	m6AIP_abcam_peak_7825|ENSMUST00000107165.7|Tenm4|ENSMUSG00000048078.16|protein_coding_Intron_3	0	+	0.0665705
chr7	96480058	96480195	m6AIP_abcam_peak_7826|ENSMUST00000107165.7|Tenm4|ENSMUSG00000048078.16|protein_coding_Intron_3	0	+	0.0418905
chr7	96542869	96543092	m6AIP_abcam_peak_7827|ENSMUST00000107165.7|Tenm4|ENSMUSG00000048078.16|protein_coding_Intron_3	0	+	0.0129686
chr7	96462466	96462642	m6AIP_abcam_peak_7828|ENSMUST00000107165.7|Tenm4|ENSMUSG00000048078.16|protein_coding_Intron_3	0	+	0.598619
chr7	96490439	96490610	m6AIP_abcam_peak_7829|ENSMUST00000107165.7|Tenm4|ENSMUSG00000048078.16|protein_coding_Intron_3	0	+	0.00816374
chr7	96605625	96605830	m6AIP_abcam_peak_7830|ENSMUST00000107165.7|Tenm4|ENSMUSG00000048078.16|protein_coding_Intron_5	0	+	0.00697073
chr7	96574289	96574405	m6AIP_abcam_peak_7831|ENSMUST00000107165.7|Tenm4|ENSMUSG00000048078.16|protein_coding_Intron_5	0	+	0.0241121
chr7	96574053	96574220	m6AIP_abcam_peak_7832|ENSMUST00000107165.7|Tenm4|ENSMUSG00000048078.16|protein_coding_Intron_5	0	+	0.251305
chr7	96566652	96566778	m6AIP_abcam_peak_7833|ENSMUST00000107165.7|Tenm4|ENSMUSG00000048078.16|protein_coding_Intron_5	0	+	0.0335238
chr7	96698103	96698223	m6AIP_abcam_peak_7834|ENSMUST00000107165.7|Tenm4|ENSMUSG00000048078.16|protein_coding_Intron_7	0	+	0.00125833
chr7	96760579	96760657	m6AIP_abcam_peak_7835a|ENSMUST00000107165.7|Tenm4|ENSMUSG00000048078.16|protein_coding_Intron_11	0	+	0.0504103
chr7	96755502	96755581	m6AIP_abcam_peak_7835b|ENSMUST00000107165.7|Tenm4|ENSMUSG00000048078.16|protein_coding_Intron_11	0	+	0.00206329
chr7	96738968	96739184	m6AIP_abcam_peak_7836|ENSMUST00000107165.7|Tenm4|ENSMUSG00000048078.16|protein_coding_Intron_11	0	+	0.0475185
chr7	96788335	96788447	m6AIP_abcam_peak_7837|ENSMUST00000107165.7|Tenm4|ENSMUSG00000048078.16|protein_coding_Intron_14	0	+	0.498134
chr7	96821105	96821229	m6AIP_abcam_peak_7838|ENSMUST00000107165.7|Tenm4|ENSMUSG00000048078.16|protein_coding_Intron_17	0	+	0
chr7	97607535	97607690	m6AIP_abcam_peak_7845|ENSMUST00000107153.2|Rsf1|ENSMUSG00000035623.14|protein_coding_Intron_1	0	+	0
chr7	97656535	97656592	m6AIP_abcam_peak_7846a|ENSMUST00000107153.2|Rsf1|ENSMUSG00000035623.14|protein_coding_Intron_5	0	+	0.049193
chr7	98138981	98139202	m6AIP_SySy_peak_6338|ENSMUST00000040971.13|Capn5|ENSMUSG00000035547.14|protein_coding_Intron_3	0	-	0.050638
chr7	98244972	98245129	m6AIP_abcam_peak_7850|ENSMUST00000033020.13|Acer3|ENSMUSG00000030760.14|protein_coding_Intron_6	0	-	0.0708599
chr7	99938554	99938694	m6AIP_abcam_peak_7858|ENSMUST00000080817.5|Rnf169|ENSMUSG00000058761.5|protein_coding_Intron_3	0	-	0
chr7	99944572	99944678	m6AIP_abcam_peak_7859|ENSMUST00000080817.5|Rnf169|ENSMUSG00000058761.5|protein_coding_Intron_2	0	-	0.0477547
chr7	99965430	99965625	m6AIP_abcam_peak_7860|ENSMUST00000080817.5|Rnf169|ENSMUSG00000058761.5|protein_coding_Intron_1	0	-	0.0656615
chr7	99960426	99960536	m6AIP_abcam_peak_7861|ENSMUST00000080817.5|Rnf169|ENSMUSG00000058761.5|protein_coding_Intron_1	0	-	0.0363273
chr7	99975479	99975581	m6AIP_abcam_peak_7862|ENSMUST00000080817.5|Rnf169|ENSMUSG00000058761.5|protein_coding_Intron_1	0	-	0.133451
chr7	99969236	99969362	m6AIP_abcam_peak_7863|ENSMUST00000080817.5|Rnf169|ENSMUSG00000058761.5|protein_coding_Intron_1	0	-	0.0785556
chr7	100343256	100343364	m6AIP_abcam_peak_7864|ENSMUST00000032963.9|Ppme1|ENSMUSG00000030718.9|protein_coding_Intron_6	0	-	0.131389
chr7	100362621	100362792	m6AIP_abcam_peak_7865a|ENSMUST00000032963.9|Ppme1|ENSMUSG00000030718.9|protein_coding_Intron_1	0	-	0.157298
chr7	100356188	100356387	m6AIP_abcam_peak_7865b|ENSMUST00000032963.9|Ppme1|ENSMUSG00000030718.9|protein_coding_Intron_1	0	-	0.150538
chr7	100369902	100370059	m6AIP_abcam_peak_7865c|ENSMUST00000032963.9|Ppme1|ENSMUSG00000030718.9|protein_coding_Intron_1	0	-	0.0650064
chr7	100769552	100769699	m6AIP_abcam_peak_7867a|ENSMUST00000208013.1|Fam168a|ENSMUSG00000029461.17|protein_coding_Intron_1	0	+	0.732891
chr7	100726132	100726286	m6AIP_abcam_peak_7867b|ENSMUST00000208013.1|Fam168a|ENSMUSG00000029461.17|protein_coding_Intron_1	0	+	0.296779
chr7	100735553	100735701	m6AIP_abcam_peak_7867c|ENSMUST00000208013.1|Fam168a|ENSMUSG00000029461.17|protein_coding_Intron_1	0	+	0.220628
chr7	100746190	100746321	m6AIP_abcam_peak_7867d|ENSMUST00000208013.1|Fam168a|ENSMUSG00000029461.17|protein_coding_Intron_1	0	+	0.297534
chr7	100748968	100749081	m6AIP_abcam_peak_7867e|ENSMUST00000208013.1|Fam168a|ENSMUSG00000029461.17|protein_coding_Intron_1	0	+	0.208894
chr7	100822563	100822714	m6AIP_abcam_peak_7868|ENSMUST00000208013.1|Fam168a|ENSMUSG00000029461.17|protein_coding_Intron_4	0	+	0.0621656
chr7	100824700	100824804	m6AIP_abcam_peak_7869|ENSMUST00000208013.1|Fam168a|ENSMUSG00000029461.17|protein_coding_Intron_6	0	+	0.00175
chr7	100887887	100888049	m6AIP_abcam_peak_7872|ENSMUST00000107032.2|Arhgef17|ENSMUSG00000032875.8|protein_coding_Intron_2	0	-	0.053463
chr7	101823734	101823864	m6AIP_SySy_peak_6354a|ENSMUST00000035836.13|Inppl1|ENSMUSG00000032737.13|protein_coding_Intron_27	0	-	0.00249231
chr7	101866669	101866822	m6AIP_abcam_peak_7879|ENSMUST00000106985.7|Folr1|ENSMUSG00000001827.12|protein_coding_Intron_3	0	-	0.206567
chr7	101909410	101909540	m6AIP_abcam_peak_7880|ENSMUST00000033131.11|Lamtor1|ENSMUSG00000030842.12|protein_coding_Intron_1	0	+	0.0128231
chr7	102063069	102063319	m6AIP_abcam_peak_7884|ENSMUST00000096639.11|Rnf121|ENSMUSG00000070426.12|protein_coding_Intron_1	0	-	0.241336
chr7	102082370	102082620	m6AIP_SySy_peak_6357|ENSMUST00000084843.9|Xntrpc|ENSMUSG00000070425.13|protein_coding_Intron_10	0	+	0.332792
chr7	102227713	102227818	m6AIP_abcam_peak_7887|ENSMUST00000033292.13|Pgap2|ENSMUSG00000030990.18|protein_coding_Intron_3	0	+	0.179743
chr7	102284381	102284481	m6AIP_abcam_peak_7888|ENSMUST00000209255.1|Stim1|ENSMUSG00000030987.5|protein_coding_Intron_1	0	+	0.73813
chr7	102327756	102327872	m6AIP_abcam_peak_7889|ENSMUST00000209255.1|Stim1|ENSMUSG00000030987.5|protein_coding_Intron_1	0	+	0.292112
chr7	105379170	105379286	m6AIP_abcam_peak_7891|ENSMUST00000048079.13|Fam160a2|ENSMUSG00000044465.19|protein_coding_Intron_11	0	-	0.0373966
chr7	105649670	105649830	m6AIP_SySy_peak_6369|ENSMUST00000106786.7|Gm45799|ENSMUSG00000110234.2|protein_coding_Intron_3	0	+	0.373938
chr7	107255083	107255196	m6AIP_abcam_peak_7896|ENSMUST00000133824.1|Platr28|ENSMUSG00000057215.6|lncRNA_Intron_1	0	+	0.0432035
chr7	107295375	107295492	m6AIP_abcam_peak_7897|ENSMUST00000133824.1|Platr28|ENSMUSG00000057215.6|lncRNA_Intron_3	0	+	0.27641
chr7	107407988	107408161	m6AIP_abcam_peak_7898|ENSMUST00000073459.11|Syt9|ENSMUSG00000062542.11|protein_coding_Intron_1	0	+	0.254555
chr7	107463182	107463253	m6AIP_SySy_peak_6374b|ENSMUST00000073459.11|Syt9|ENSMUSG00000062542.11|protein_coding_Intron_3	0	+	0.0136761
chr7	109566908	109566955	m6AIP_abcam_peak_7902b|ENSMUST00000077909.8|St5|ENSMUSG00000031024.13|protein_coding_Intron_2	0	-	0.013383
chr7	110089511	110089669	m6AIP_abcam_peak_7904|ENSMUST00000084727.10|Zfp143|ENSMUSG00000061079.14|protein_coding_Intron_13	0	+	0.21343
chr7	110138070	110138305	m6AIP_abcam_peak_7905|ENSMUST00000033326.9|Wee1|ENSMUSG00000031016.9|protein_coding_Intron_8	0	+	0
chr7	110137044	110137144	m6AIP_abcam_peak_7906|ENSMUST00000033326.9|Wee1|ENSMUSG00000031016.9|protein_coding_Intron_8	0	+	0.1679
chr7	110255983	110256117	m6AIP_abcam_peak_7908|ENSMUST00000033325.8|Swap70|ENSMUSG00000031015.8|protein_coding_Intron_3	0	+	0.10156
chr7	110555878	110556107	m6AIP_abcam_peak_7912|ENSMUST00000033058.13|Sbf2|ENSMUSG00000038371.15|protein_coding_Intron_2	0	-	0.108878
chr7	112728881	112728987	m6AIP_abcam_peak_7915|ENSMUST00000059768.16|Tead1|ENSMUSG00000055320.17|protein_coding_Intron_1	0	+	0.00311321
chr7	112730736	112730922	m6AIP_abcam_peak_7916|ENSMUST00000059768.16|Tead1|ENSMUSG00000055320.17|protein_coding_Intron_1	0	+	0.022129
chr7	112797541	112797695	m6AIP_abcam_peak_7917|ENSMUST00000059768.16|Tead1|ENSMUSG00000055320.17|protein_coding_Intron_2	0	+	0.917974
chr7	112773478	112773638	m6AIP_abcam_peak_7918|ENSMUST00000059768.16|Tead1|ENSMUSG00000055320.17|protein_coding_Intron_2	0	+	0.0146062
chr7	112765897	112766063	m6AIP_abcam_peak_7919a|ENSMUST00000059768.16|Tead1|ENSMUSG00000055320.17|protein_coding_Intron_2	0	+	0.00379518
chr7	112802064	112802184	m6AIP_abcam_peak_7919b|ENSMUST00000059768.16|Tead1|ENSMUSG00000055320.17|protein_coding_Intron_2	0	+	0.0245
chr7	112851284	112851418	m6AIP_abcam_peak_7920|ENSMUST00000059768.16|Tead1|ENSMUSG00000055320.17|protein_coding_Intron_5	0	+	0.0145448
chr7	112857030	112857280	m6AIP_abcam_peak_7921|ENSMUST00000059768.16|Tead1|ENSMUSG00000055320.17|protein_coding_Intron_7	0	+	0.009
chr7	116176723	116176821	m6AIP_abcam_peak_7926a|ENSMUST00000181998.7|Plekha7|ENSMUSG00000045659.18|protein_coding_Intron_7	0	-	0.0218776
chr7	116175941	116176040	m6AIP_abcam_peak_7926b|ENSMUST00000181998.7|Plekha7|ENSMUSG00000045659.18|protein_coding_Intron_7	0	-	0.00268687
chr7	116282228	116282330	m6AIP_abcam_peak_7927|ENSMUST00000181998.7|Plekha7|ENSMUSG00000045659.18|protein_coding_Intron_3	0	-	0.02535
chr7	116223914	116224104	m6AIP_abcam_peak_7928|ENSMUST00000181998.7|Plekha7|ENSMUSG00000045659.18|protein_coding_Intron_3	0	-	0.00436316
chr7	116300045	116300162	m6AIP_abcam_peak_7929a|ENSMUST00000181998.7|Plekha7|ENSMUSG00000045659.18|protein_coding_Intron_3	0	-	0.0208718
chr7	116194777	116194942	m6AIP_abcam_peak_7929b|ENSMUST00000181998.7|Plekha7|ENSMUSG00000045659.18|protein_coding_Intron_3	0	-	0.0452303
chr7	116260213	116260400	m6AIP_abcam_peak_7930a|ENSMUST00000181998.7|Plekha7|ENSMUSG00000045659.18|protein_coding_Intron_3	0	-	0.238439
chr7	116265893	116266028	m6AIP_abcam_peak_7930b|ENSMUST00000181998.7|Plekha7|ENSMUSG00000045659.18|protein_coding_Intron_3	0	-	0.482659
chr7	117521544	117521696	m6AIP_abcam_peak_7932|ENSMUST00000032892.6|Xylt1|ENSMUSG00000030657.11|protein_coding_Intron_2	0	+	0.493882
chr7	118113119	118113269	m6AIP_SySy_peak_6392a|ENSMUST00000131374.7|Rps15a|ENSMUSG00000008683.16|protein_coding_Intron_3	0	-	0
chr7	118113325	118113552	m6AIP_SySy_peak_6392b|ENSMUST00000131374.7|Rps15a|ENSMUSG00000008683.16|protein_coding_Intron_3	0	-	0
chr7	118113451	118113588	m6AIP_SySy_peak_6392c|ENSMUST00000131374.7|Rps15a|ENSMUSG00000008683.16|protein_coding_Intron_3	0	-	0
chr7	118111848	118112009	m6AIP_abcam_peak_7934|ENSMUST00000131374.7|Rps15a|ENSMUSG00000008683.16|protein_coding_Intron_3	0	-	0
chr7	119865173	119865333	m6AIP_abcam_peak_7947|ENSMUST00000059851.13|Dcun1d3|ENSMUSG00000048787.13|protein_coding_Intron_1	0	-	0.0885562
chr7	123128382	123128482	m6AIP_abcam_peak_7959|ENSMUST00000094053.6|Tnrc6a|ENSMUSG00000052707.8|protein_coding_Intron_2	0	+	0.02336
chr7	123122600	123122700	m6AIP_abcam_peak_7959|ENSMUST00000211170.1|Gm45846|ENSMUSG00000110230.1|lncRNA_Intron_2	0	+	0.18526
chr7	123134259	123134341	m6AIP_abcam_peak_7960a|ENSMUST00000094053.6|Tnrc6a|ENSMUSG00000052707.8|protein_coding_Intron_2	0	+	0.361195
chr7	123122402	123122484	m6AIP_abcam_peak_7960a|ENSMUST00000211170.1|Gm45846|ENSMUSG00000110230.1|lncRNA_Intron_2	0	+	0.347744
chr7	123130553	123130668	m6AIP_abcam_peak_7960b|ENSMUST00000094053.6|Tnrc6a|ENSMUSG00000052707.8|protein_coding_Intron_2	0	+	0.354183
chr7	123147110	123147225	m6AIP_abcam_peak_7960b|ENSMUST00000211170.1|Gm45846|ENSMUSG00000110230.1|lncRNA_Intron_2	0	+	0.122209
chr7	123215701	123215803	m6AIP_abcam_peak_7964|ENSMUST00000033035.12|Slc5a11|ENSMUSG00000030769.15|protein_coding_Intron_1	0	+	0.0138824
chr7	126127004	126127243	m6AIP_abcam_peak_7967|ENSMUST00000168189.7|Xpo6|ENSMUSG00000000131.15|protein_coding_Intron_12	0	-	0.232372
chr7	126157020	126157126	m6AIP_abcam_peak_7969|ENSMUST00000168189.7|Xpo6|ENSMUSG00000000131.15|protein_coding_Intron_5	0	-	0.00665094
chr7	126375594	126375720	m6AIP_abcam_peak_7970|ENSMUST00000032994.14|Spns1|ENSMUSG00000030741.15|protein_coding_Intron_2	0	-	0.011754
chr7	126470688	126470824	m6AIP_abcam_peak_7971|ENSMUST00000205733.1|Sh2b1|ENSMUSG00000030733.10|protein_coding_Intron_5	0	-	0.0198824
chr7	126561266	126561321	m6AIP_abcam_peak_7973|ENSMUST00000032992.6|Eif3c|ENSMUSG00000030738.11|protein_coding_Intron_8	0	-	0
chr7	126854180	126854319	m6AIP_abcam_peak_7974|ENSMUST00000206968.1|Ino80e|ENSMUSG00000030689.15|protein_coding_Intron_6	0	-	0.0230288
chr7	127025094	127025213	m6AIP_SySy_peak_6438|ENSMUST00000205568.1|Maz|ENSMUSG00000030678.7|protein_coding_Intron_2	0	-	0.485471
chr7	127195636	127195703	m6AIP_abcam_peak_7982b|ENSMUST00000166791.7|Cd2bp2|ENSMUSG00000042502.10|protein_coding_Intron_1	0	-	0.000208955
chr7	127200696	127200808	m6AIP_abcam_peak_7985|ENSMUST00000120705.2|Tbc1d10b|ENSMUSG00000042492.12|protein_coding_Intron_4	0	-	0.207429
chr7	127454354	127454572	m6AIP_abcam_peak_7995|ENSMUST00000144796.1|B130055M24Rik|ENSMUSG00000086502.1|lncRNA_Intron_1	0	+	0.167395
chr7	127451659	127451768	m6AIP_abcam_peak_7996|ENSMUST00000144796.1|B130055M24Rik|ENSMUSG00000086502.1|lncRNA_Intron_1	0	+	0.210037
chr7	127750475	127750561	m6AIP_abcam_peak_8007a|ENSMUST00000033081.13|Fbxl19|ENSMUSG00000030811.14|protein_coding_Intron_5	0	+	0.206907
chr7	127750374	127750466	m6AIP_abcam_peak_8007b|ENSMUST00000033081.13|Fbxl19|ENSMUSG00000030811.14|protein_coding_Intron_5	0	+	0.240435
chr7	127754498	127754680	m6AIP_abcam_peak_8008|ENSMUST00000033081.13|Fbxl19|ENSMUSG00000030811.14|protein_coding_Intron_7	0	+	0.102489
chr7	127761525	127761760	m6AIP_abcam_peak_8009a|ENSMUST00000033081.13|Fbxl19|ENSMUSG00000030811.14|protein_coding_Intron_8	0	+	0.00194894
chr7	127762116	127762279	m6AIP_abcam_peak_8009b|ENSMUST00000033081.13|Fbxl19|ENSMUSG00000030811.14|protein_coding_Intron_8	0	+	0.0439939
chr7	127762245	127762423	m6AIP_abcam_peak_8009c|ENSMUST00000033081.13|Fbxl19|ENSMUSG00000030811.14|protein_coding_Intron_8	0	+	0.00114607
chr7	127761853	127762071	m6AIP_abcam_peak_8009d|ENSMUST00000033081.13|Fbxl19|ENSMUSG00000030811.14|protein_coding_Intron_8	0	+	0.019633
chr7	127867478	127867578	m6AIP_abcam_peak_8014|ENSMUST00000054415.11|Zfp668|ENSMUSG00000049728.14|protein_coding_Intron_2	0	-	0.00027
chr7	127868556	127868658	m6AIP_abcam_peak_8016|ENSMUST00000054415.11|Zfp668|ENSMUSG00000049728.14|protein_coding_Intron_1	0	-	0.0255686
chr7	127874216	127874339	m6AIP_abcam_peak_8017|ENSMUST00000054415.11|Zfp668|ENSMUSG00000049728.14|protein_coding_Intron_1	0	-	0.126463
chr7	127919909	127920028	m6AIP_abcam_peak_8024|ENSMUST00000033070.8|Kat8|ENSMUSG00000030801.10|protein_coding_Intron_3	0	+	0.0257815
chr7	127978635	127978740	m6AIP_abcam_peak_8025|ENSMUST00000106251.9|Fus|ENSMUSG00000030795.18|protein_coding_Intron_10	0	+	0.138657
chr7	128451974	128452090	m6AIP_abcam_peak_8028a|ENSMUST00000106226.8|Tial1|ENSMUSG00000030846.15|protein_coding_Intron_2	0	-	0.407171
chr7	128451657	128451821	m6AIP_abcam_peak_8028b|ENSMUST00000106226.8|Tial1|ENSMUSG00000030846.15|protein_coding_Intron_2	0	-	0.0595
chr7	128449684	128449934	m6AIP_abcam_peak_8029|ENSMUST00000106226.8|Tial1|ENSMUSG00000030846.15|protein_coding_Intron_2	0	-	0.02626
chr7	130418771	130418915	m6AIP_abcam_peak_8031|ENSMUST00000216011.1|Ate1|ENSMUSG00000030850.17|protein_coding_Intron_11	0	-	0.0526181
chr7	130488655	130488763	m6AIP_abcam_peak_8032|ENSMUST00000216011.1|Ate1|ENSMUSG00000030850.17|protein_coding_Intron_8	0	-	0.153056
chr7	130494637	130494754	m6AIP_abcam_peak_8033|ENSMUST00000216011.1|Ate1|ENSMUSG00000030850.17|protein_coding_Intron_8	0	-	0.0432906
chr7	130909729	130909748	m6AIP_SySy_peak_6485a|ENSMUST00000075181.10|Plekha1|ENSMUSG00000040268.17|protein_coding_Intron_12	0	+	0.756947
chr7	134812552	134812752	m6AIP_abcam_peak_8054|ENSMUST00000084488.4|Dock1|ENSMUSG00000058325.6|protein_coding_Intron_23	0	+	0.00375
chr7	134929951	134930119	m6AIP_abcam_peak_8055|ENSMUST00000084488.4|Dock1|ENSMUSG00000058325.6|protein_coding_Intron_27	0	+	0.0015
chr7	135691219	135691295	m6AIP_abcam_peak_8056|ENSMUST00000033310.8|Mki67|ENSMUSG00000031004.8|protein_coding_Intron_13	0	-	0.272776
chr7	136964239	136964421	m6AIP_abcam_peak_8064|ENSMUST00000081510.3|Mgmt|ENSMUSG00000054612.4|protein_coding_Intron_2	0	+	0.0315495
chr7	138843383	138843551	m6AIP_abcam_peak_8068|ENSMUST00000119664.1|Mapk1ip1|ENSMUSG00000041775.7|protein_coding_Intron_1	0	-	0.0170179
chr7	138866002	138866252	m6AIP_abcam_peak_8069|ENSMUST00000041097.12|Ppp2r2d|ENSMUSG00000041769.13|protein_coding_Intron_2	0	+	0.417652
chr7	138848781	138848943	m6AIP_abcam_peak_8070|ENSMUST00000041097.12|Ppp2r2d|ENSMUSG00000041769.13|protein_coding_Intron_2	0	+	0.0733457
chr7	139265975	139266181	m6AIP_SySy_peak_6500|ENSMUST00000172136.8|Pwwp2b|ENSMUSG00000060260.13|protein_coding_Intron_2	0	+	0.0379175
chr7	139397578	139397697	m6AIP_SySy_peak_6501|ENSMUST00000026550.13|Inpp5a|ENSMUSG00000025477.14|protein_coding_Intron_1	0	+	0.0265798
chr7	140014649	140014775	m6AIP_abcam_peak_8075|ENSMUST00000026547.8|Tubgcp2|ENSMUSG00000025474.9|protein_coding_Intron_5	0	-	0
chr7	140809032	140809202	m6AIP_SySy_peak_6504a|ENSMUST00000080651.12|Zfp941|ENSMUSG00000060314.13|protein_coding_Intron_3	0	-	0
chr7	140809758	140809876	m6AIP_SySy_peak_6504b|ENSMUST00000080651.12|Zfp941|ENSMUSG00000060314.13|protein_coding_Intron_3	0	-	0.0089322
chr7	140844919	140845070	m6AIP_SySy_peak_6506a|ENSMUST00000209690.1|Gm45785|ENSMUSG00000110136.1|protein_coding_Intron_4	0	-	0.154444
chr7	140853796	140853955	m6AIP_SySy_peak_6506b|ENSMUST00000209690.1|Gm45785|ENSMUSG00000110136.1|protein_coding_Intron_4	0	-	0.028522
chr7	140830218	140830423	m6AIP_SySy_peak_6506c|ENSMUST00000209690.1|Gm45785|ENSMUSG00000110136.1|protein_coding_Intron_4	0	-	0.330868
chr7	141066098	141066264	m6AIP_abcam_peak_8079|ENSMUST00000048002.6|B4galnt4|ENSMUSG00000055629.5|protein_coding_Intron_8	0	+	0.0309277
chr7	141069017	141069197	m6AIP_SySy_peak_6508d|ENSMUST00000048002.6|B4galnt4|ENSMUSG00000055629.5|protein_coding_Intron_14	0	+	0.00535556
chr7	141070015	141070150	m6AIP_SySy_peak_6508e|ENSMUST00000048002.6|B4galnt4|ENSMUSG00000055629.5|protein_coding_Intron_14	0	+	0.00952593
chr7	141069987	141070117	m6AIP_SySy_peak_6508f|ENSMUST00000048002.6|B4galnt4|ENSMUSG00000055629.5|protein_coding_Intron_14	0	+	0.00266154
chr7	141325381	141325506	m6AIP_abcam_peak_8091|ENSMUST00000211537.1|Deaf1|ENSMUSG00000058886.9|protein_coding_Intron_1	0	-	0.223872
chr7	141603827	141603935	m6AIP_abcam_peak_8093|ENSMUST00000003038.11|Ap2a2|ENSMUSG00000002957.11|protein_coding_Intron_5	0	+	0.0272685
chr7	142010797	142011020	m6AIP_abcam_peak_8097|ENSMUST00000209732.1|Mob2|ENSMUSG00000025147.7|protein_coding_Intron_3	0	-	0.00250673
chr7	142381318	142381433	m6AIP_abcam_peak_8099|ENSMUST00000133843.7|Gm49369|ENSMUSG00000110040.1|protein_coding_Intron_1	0	-	0.100426
chr7	142381295	142381410	m6AIP_abcam_peak_8099|ENSMUST00000151120.8|Ctsd|ENSMUSG00000007891.16|protein_coding_Intron_4	0	-	0.102678
chr7	143573165	143573269	m6AIP_abcam_peak_8106|ENSMUST00000010899.13|Cars|ENSMUSG00000010755.17|protein_coding_Intron_10	0	-	0.112606
chr7	143594365	143594545	m6AIP_abcam_peak_8107|ENSMUST00000010899.13|Cars|ENSMUSG00000010755.17|protein_coding_Intron_1	0	-	0.4622
chr7	144448227	144448343	m6AIP_abcam_peak_8109a|ENSMUST00000103079.3|Cttn|ENSMUSG00000031078.15|protein_coding_Intron_12	0	-	0.130336
chr7	144447521	144447620	m6AIP_abcam_peak_8109b|ENSMUST00000103079.3|Cttn|ENSMUSG00000031078.15|protein_coding_Intron_12	0	-	0.0408283
chr7	144507576	144507764	m6AIP_abcam_peak_8111|ENSMUST00000182226.7|Ppfia1|ENSMUSG00000037519.17|protein_coding_Intron_14	0	-	0.552011
chr8	3257933	3258170	m6AIP_abcam_peak_8114|ENSMUST00000091291.4|Insr|ENSMUSG00000005534.10|protein_coding_Intron_2	0	-	0.102283
chr8	3605498	3605598	m6AIP_abcam_peak_8116|ENSMUST00000207432.1|Camsap3|ENSMUSG00000044433.16|protein_coding_Intron_13	0	+	0.00494
chr8	3605248	3605417	m6AIP_abcam_peak_8117|ENSMUST00000207432.1|Camsap3|ENSMUSG00000044433.16|protein_coding_Intron_13	0	+	0.00246746
chr8	4246031	4246213	m6AIP_SySy_peak_6534|ENSMUST00000003027.13|Map2k7|ENSMUSG00000002948.19|protein_coding_Intron_12	0	+	0.537659
chr8	4248600	4248782	m6AIP_SySy_peak_6534|ENSMUST00000145165.7|Gm49320|ENSMUSG00000109061.1|protein_coding_Intron_12	0	+	0.000758242
chr8	4247153	4247279	m6AIP_abcam_peak_8120|ENSMUST00000003027.13|Map2k7|ENSMUSG00000002948.19|protein_coding_Intron_12	0	+	0.322825
chr8	4245910	4246036	m6AIP_abcam_peak_8120|ENSMUST00000145165.7|Gm49320|ENSMUSG00000109061.1|protein_coding_Intron_12	0	+	0.477254
chr8	4290011	4290114	m6AIP_abcam_peak_8121a|ENSMUST00000098950.5|Elavl1|ENSMUSG00000040028.10|protein_coding_Intron_5	0	-	0.0470874
chr8	4290001	4290115	m6AIP_abcam_peak_8121b|ENSMUST00000098950.5|Elavl1|ENSMUSG00000040028.10|protein_coding_Intron_5	0	-	0.0430526
chr8	4315036	4315172	m6AIP_abcam_peak_8122|ENSMUST00000098950.5|Elavl1|ENSMUSG00000040028.10|protein_coding_Intron_1	0	-	0.120426
chr8	4344011	4344213	m6AIP_abcam_peak_8123|ENSMUST00000127460.7|Ccl25|ENSMUSG00000023235.14|protein_coding_Intron_2	0	+	0.0197568
chr8	4340618	4340737	m6AIP_abcam_peak_8124|ENSMUST00000127460.7|Ccl25|ENSMUSG00000023235.14|protein_coding_Intron_2	0	+	0.366336
chr8	4342528	4342709	m6AIP_abcam_peak_8125|ENSMUST00000127460.7|Ccl25|ENSMUSG00000023235.14|protein_coding_Intron_2	0	+	0
chr8	4493941	4494191	m6AIP_abcam_peak_8126|ENSMUST00000008350.15|Cers4|ENSMUSG00000008206.16|protein_coding_Intron_1	0	+	0.22902
chr8	4521956	4522206	m6AIP_abcam_peak_8127|ENSMUST00000008350.15|Cers4|ENSMUSG00000008206.16|protein_coding_Intron_9	0	+	0.103832
chr8	8667802	8667827	m6AIP_SySy_peak_6543b|ENSMUST00000048545.9|Arglu1|ENSMUSG00000040459.11|protein_coding_Intron_3	0	-	0.00024
chr8	11613578	11613748	m6AIP_SySy_peak_6553|ENSMUST00000033905.12|Ankrd10|ENSMUSG00000031508.14|protein_coding_Intron_5	0	-	0.0456471
chr8	12414675	12414925	m6AIP_SySy_peak_6556|ENSMUST00000186174.7|Sox1ot|ENSMUSG00000047935.17|lncRNA_Intron_1	0	+	0.037736
chr8	12911091	12911341	m6AIP_SySy_peak_6560|ENSMUST00000123920.1|Gm15351|ENSMUSG00000086770.1|lncRNA_Intron_1	0	-	0.05216
chr8	13297565	13297763	m6AIP_abcam_peak_8151|ENSMUST00000045229.6|Tmco3|ENSMUSG00000038497.7|protein_coding_Intron_5	0	+	0.00500505
chr8	18603917	18604064	m6AIP_abcam_peak_8162|ENSMUST00000039412.14|Mcph1|ENSMUSG00000039842.15|protein_coding_Intron_2	0	+	0
chr8	18612034	18612198	m6AIP_abcam_peak_8163|ENSMUST00000039412.14|Mcph1|ENSMUSG00000039842.15|protein_coding_Intron_3	0	+	0.312163
chr8	18637202	18637312	m6AIP_abcam_peak_8165|ENSMUST00000039412.14|Mcph1|ENSMUSG00000039842.15|protein_coding_Intron_8	0	+	0.00625455
chr8	18641270	18641411	m6AIP_abcam_peak_8166|ENSMUST00000039412.14|Mcph1|ENSMUSG00000039842.15|protein_coding_Intron_8	0	+	0.0957092
chr8	18676734	18676984	m6AIP_abcam_peak_8167|ENSMUST00000039412.14|Mcph1|ENSMUSG00000039842.15|protein_coding_Intron_11	0	+	0.04772
chr8	18744667	18744816	m6AIP_abcam_peak_8168|ENSMUST00000039412.14|Mcph1|ENSMUSG00000039842.15|protein_coding_Intron_12	0	+	0.15645
chr8	22530574	22530824	m6AIP_SySy_peak_6582|ENSMUST00000067786.8|Slc20a2|ENSMUSG00000037656.9|protein_coding_Intron_1	0	+	0.0271931
chr8	22520360	22520459	m6AIP_abcam_peak_8177a|ENSMUST00000067786.8|Slc20a2|ENSMUSG00000037656.9|protein_coding_Intron_1	0	+	0.00466667
chr8	22492664	22492789	m6AIP_abcam_peak_8177b|ENSMUST00000067786.8|Slc20a2|ENSMUSG00000037656.9|protein_coding_Intron_1	0	+	0.029216
chr8	22635499	22635749	m6AIP_abcam_peak_8180|ENSMUST00000033938.6|Polb|ENSMUSG00000031536.6|protein_coding_Intron_11	0	-	0.06802
chr8	22877200	22877379	m6AIP_abcam_peak_8184|ENSMUST00000238975.1|Kat6a|ENSMUSG00000031540.14|protein_coding_Intron_2	0	+	0.0813184
chr8	22931987	22932015	m6AIP_abcam_peak_8185|ENSMUST00000238975.1|Kat6a|ENSMUSG00000031540.14|protein_coding_Intron_15	0	+	0.205
chr8	25605920	25606072	m6AIP_abcam_peak_8195|ENSMUST00000142395.7|Nsd3|ENSMUSG00000054823.16|protein_coding_Intron_1	0	+	0.174316
chr8	25604730	25604960	m6AIP_abcam_peak_8196|ENSMUST00000142395.7|Nsd3|ENSMUSG00000054823.16|protein_coding_Intron_1	0	+	0.175387
chr8	25638207	25638299	m6AIP_abcam_peak_8197a|ENSMUST00000142395.7|Nsd3|ENSMUSG00000054823.16|protein_coding_Intron_1	0	+	0.000293478
chr8	25634059	25634142	m6AIP_abcam_peak_8197b|ENSMUST00000142395.7|Nsd3|ENSMUSG00000054823.16|protein_coding_Intron_1	0	+	0
chr8	25824109	25824210	m6AIP_abcam_peak_8201|ENSMUST00000068892.14|Ash2l|ENSMUSG00000031575.18|protein_coding_Intron_10	0	-	0.008
chr8	31160594	31160642	m6AIP_abcam_peak_8210|ENSMUST00000033983.5|Mak16|ENSMUSG00000031578.5|protein_coding_Intron_9	0	-	0.00195833
chr8	33765885	33765989	m6AIP_abcam_peak_8214|ENSMUST00000171010.7|Gtf2e2|ENSMUSG00000031585.13|protein_coding_Intron_6	0	+	0.420673
chr8	33804300	33804431	m6AIP_SySy_peak_6610|ENSMUST00000033995.13|Rbpms|ENSMUSG00000031586.17|protein_coding_Intron_6	0	-	0.42042
chr8	33806213	33806314	m6AIP_abcam_peak_8215|ENSMUST00000033995.13|Rbpms|ENSMUSG00000031586.17|protein_coding_Intron_6	0	-	0.00610891
chr8	33903009	33903162	m6AIP_abcam_peak_8216|ENSMUST00000033995.13|Rbpms|ENSMUSG00000031586.17|protein_coding_Intron_1	0	-	0.00139216
chr8	36583130	36583283	m6AIP_SySy_peak_6618|ENSMUST00000163663.2|Dlc1|ENSMUSG00000031523.16|protein_coding_Intron_9	0	-	0.00173856
chr8	40506654	40506735	m6AIP_SySy_peak_6620|ENSMUST00000149992.1|Cnot7|ENSMUSG00000031601.16|protein_coding_Intron_2	0	-	0.00214815
chr8	43131693	43131774	m6AIP_SySy_peak_6625a|ENSMUST00000059692.3|Triml1|ENSMUSG00000031651.5|protein_coding_Intron_5	0	-	0
chr8	43132859	43132999	m6AIP_SySy_peak_6625b|ENSMUST00000059692.3|Triml1|ENSMUSG00000031651.5|protein_coding_Intron_5	0	-	0
chr8	43132093	43132271	m6AIP_SySy_peak_6625c|ENSMUST00000059692.3|Triml1|ENSMUSG00000031651.5|protein_coding_Intron_5	0	-	0
chr8	43182813	43182997	m6AIP_abcam_peak_8233|ENSMUST00000210136.1|Triml2|ENSMUSG00000091490.3|protein_coding_Intron_2	0	+	0.0529511
chr8	43305179	43305319	m6AIP_SySy_peak_6632|ENSMUST00000211248.1|Zfp42|ENSMUSG00000051176.6|protein_coding_Intron_1	0	-	0.0453286
chr8	46482312	46482540	m6AIP_SySy_peak_6644|ENSMUST00000034046.12|Acsl1|ENSMUSG00000018796.13|protein_coding_Intron_1	0	+	0.00232895
chr8	46577801	46577983	m6AIP_SySy_peak_6646|ENSMUST00000211400.1|Primpol|ENSMUSG00000038225.15|protein_coding_Intron_14	0	-	0.0663956
chr8	46612524	46612671	m6AIP_SySy_peak_6648|ENSMUST00000211400.1|Primpol|ENSMUSG00000038225.15|protein_coding_Intron_1	0	-	0.00127211
chr8	47361351	47361482	m6AIP_SySy_peak_6650|ENSMUST00000211882.1|Stox2|ENSMUSG00000038143.16|protein_coding_Intron_2	0	-	0.0516947
chr8	47504597	47504793	m6AIP_SySy_peak_6651|ENSMUST00000039061.14|Trappc11|ENSMUSG00000038102.15|protein_coding_Intron_21	0	-	0.162536
chr8	48128816	48128916	m6AIP_abcam_peak_8251|ENSMUST00000170263.8|Dctd|ENSMUSG00000031562.15|protein_coding_Intron_3	0	+	0.00421
chr8	48137871	48137972	m6AIP_SySy_peak_6654|ENSMUST00000170263.8|Dctd|ENSMUSG00000031562.15|protein_coding_Intron_4	0	+	0.277901
chr8	56536012	56536171	m6AIP_abcam_peak_8254|ENSMUST00000040330.14|Cep44|ENSMUSG00000038215.15|protein_coding_Intron_8	0	-	0.0162201
chr8	57490022	57490272	m6AIP_SySy_peak_6657|ENSMUST00000180690.1|2500002B13Rik|ENSMUSG00000096917.2|lncRNA_Intron_1	0	+	0.132416
chr8	60927020	60927223	m6AIP_abcam_peak_8259|ENSMUST00000004430.13|Clcn3|ENSMUSG00000004319.15|protein_coding_Intron_10	0	-	0.00938424
chr8	60961623	60961729	m6AIP_abcam_peak_8261|ENSMUST00000004430.13|Clcn3|ENSMUSG00000004319.15|protein_coding_Intron_2	0	-	0.0112547
chr8	69756637	69756784	m6AIP_SySy_peak_6672a|ENSMUST00000149782.7|Gm20422|ENSMUSG00000092544.8|protein_coding_Intron_4	0	-	0.0665714
chr8	69760179	69760373	m6AIP_SySy_peak_6672b|ENSMUST00000149782.7|Gm20422|ENSMUSG00000092544.8|protein_coding_Intron_4	0	-	0.109072
chr8	69755066	69755236	m6AIP_SySy_peak_6673|ENSMUST00000149782.7|Gm20422|ENSMUSG00000092544.8|protein_coding_Intron_4	0	-	0
chr8	69746726	69746976	m6AIP_SySy_peak_6674|ENSMUST00000149782.7|Gm20422|ENSMUSG00000092544.8|protein_coding_Intron_4	0	-	0
chr8	69759872	69759993	m6AIP_SySy_peak_6675a|ENSMUST00000149782.7|Gm20422|ENSMUSG00000092544.8|protein_coding_Intron_4	0	-	0.0350744
chr8	69749309	69749414	m6AIP_SySy_peak_6675b|ENSMUST00000149782.7|Gm20422|ENSMUSG00000092544.8|protein_coding_Intron_4	0	-	0.042181
chr8	69901736	69901821	m6AIP_abcam_peak_8280|ENSMUST00000110167.4|Ndufa13|ENSMUSG00000036199.9|protein_coding_Intron_1	0	-	0.000611765
chr8	69978315	69978475	m6AIP_abcam_peak_8283|ENSMUST00000065169.11|Gatad2a|ENSMUSG00000036180.15|protein_coding_Intron_1	0	-	0.246281
chr8	70063858	70063928	m6AIP_abcam_peak_8284a|ENSMUST00000011450.7|Sugp1|ENSMUSG00000011306.7|protein_coding_Intron_7	0	+	0.0414857
chr8	70063557	70063630	m6AIP_abcam_peak_8284b|ENSMUST00000011450.7|Sugp1|ENSMUSG00000011306.7|protein_coding_Intron_7	0	+	0
chr8	70512349	70512463	m6AIP_SySy_peak_6694a|ENSMUST00000121623.7|Kxd1|ENSMUSG00000055553.16|protein_coding_Intron_4	0	-	0.0431034
chr8	70511427	70511523	m6AIP_SySy_peak_6694b|ENSMUST00000121623.7|Kxd1|ENSMUSG00000055553.16|protein_coding_Intron_4	0	-	0.0305417
chr8	70604791	70604936	m6AIP_abcam_peak_8292|ENSMUST00000049908.10|Ssbp4|ENSMUSG00000070003.7|protein_coding_Intron_1	0	-	0.00344828
chr8	70771603	70771745	m6AIP_abcam_peak_8296|ENSMUST00000034296.14|Pik3r2|ENSMUSG00000031834.15|protein_coding_Intron_6	0	-	0.00401408
chr8	70908212	70908323	m6AIP_abcam_peak_8300|ENSMUST00000019405.3|Map1s|ENSMUSG00000019261.3|protein_coding_Intron_1	0	+	0
chr8	71257662	71257848	m6AIP_SySy_peak_6706|ENSMUST00000035960.12|Haus8|ENSMUSG00000035439.13|protein_coding_Intron_3	0	-	0
chr8	71261228	71261317	m6AIP_SySy_peak_6707a|ENSMUST00000035960.12|Haus8|ENSMUSG00000035439.13|protein_coding_Intron_3	0	-	0.0585955
chr8	71261591	71261694	m6AIP_SySy_peak_6707b|ENSMUST00000035960.12|Haus8|ENSMUSG00000035439.13|protein_coding_Intron_3	0	-	0.015
chr8	71262693	71262840	m6AIP_SySy_peak_6707c|ENSMUST00000035960.12|Haus8|ENSMUSG00000035439.13|protein_coding_Intron_3	0	-	0.119741
chr8	71375194	71375381	m6AIP_abcam_peak_8306|ENSMUST00000002466.8|Nr2f6|ENSMUSG00000002393.14|protein_coding_Intron_3	0	-	0.0262139
chr8	71535873	71535991	m6AIP_abcam_peak_8308|ENSMUST00000051672.8|Bst2|ENSMUSG00000046718.8|protein_coding_Intron_2	0	-	0.598271
chr8	71957514	71957654	m6AIP_abcam_peak_8310|ENSMUST00000109997.9|Zfp961|ENSMUSG00000052446.17|protein_coding_Intron_1	0	+	0
chr8	72179658	72179777	m6AIP_abcam_peak_8311|ENSMUST00000003121.8|Rab8a|ENSMUSG00000003037.16|protein_coding_Intron_7	0	+	0.000134454
chr8	72472960	72473071	m6AIP_abcam_peak_8315|ENSMUST00000079510.5|Cherp|ENSMUSG00000052488.7|protein_coding_Intron_2	0	-	0.05975
chr8	72524663	72524825	m6AIP_abcam_peak_8319|ENSMUST00000058534.6|Med26|ENSMUSG00000045248.6|protein_coding_Intron_1	0	-	0
chr8	73020477	73020727	m6AIP_abcam_peak_8320|ENSMUST00000212459.1|Large1|ENSMUSG00000004383.18|protein_coding_Intron_7	0	-	0.032584
chr8	72976792	72977034	m6AIP_abcam_peak_8321|ENSMUST00000212459.1|Large1|ENSMUSG00000004383.18|protein_coding_Intron_7	0	-	0.0529882
chr8	72913694	72913817	m6AIP_abcam_peak_8322|ENSMUST00000212459.1|Large1|ENSMUSG00000004383.18|protein_coding_Intron_7	0	-	0.0123008
chr8	73160067	73160169	m6AIP_abcam_peak_8323|ENSMUST00000212459.1|Large1|ENSMUSG00000004383.18|protein_coding_Intron_3	0	-	0
chr8	73163647	73163756	m6AIP_abcam_peak_8324a|ENSMUST00000212459.1|Large1|ENSMUSG00000004383.18|protein_coding_Intron_3	0	-	0.00324771
chr8	73184097	73184212	m6AIP_abcam_peak_8324b|ENSMUST00000212459.1|Large1|ENSMUSG00000004383.18|protein_coding_Intron_3	0	-	0
chr8	73316420	73316621	m6AIP_abcam_peak_8325|ENSMUST00000212459.1|Large1|ENSMUSG00000004383.18|protein_coding_Intron_2	0	-	0.00585075
chr8	73345199	73345356	m6AIP_abcam_peak_8326|ENSMUST00000212459.1|Large1|ENSMUSG00000004383.18|protein_coding_Intron_1	0	-	0.058586
chr8	74999222	74999360	m6AIP_abcam_peak_8327|ENSMUST00000041759.13|Hmgxb4|ENSMUSG00000034518.14|protein_coding_Intron_2	0	+	0.892891
chr8	75037188	75037399	m6AIP_abcam_peak_8328|ENSMUST00000078847.12|Tom1|ENSMUSG00000042870.15|protein_coding_Intron_1	0	+	0.0540806
chr8	75116983	75117204	m6AIP_abcam_peak_8329|ENSMUST00000164309.2|Mcm5|ENSMUSG00000005410.6|protein_coding_Intron_7	0	+	0.00386878
chr8	77554847	77554953	m6AIP_SySy_peak_6724a|ENSMUST00000056237.14|Prmt9|ENSMUSG00000037134.17|protein_coding_Intron_1	0	+	0.0586604
chr8	77553645	77553811	m6AIP_SySy_peak_6724b|ENSMUST00000056237.14|Prmt9|ENSMUSG00000037134.17|protein_coding_Intron_1	0	+	0.316578
chr8	77552645	77552869	m6AIP_SySy_peak_6725|ENSMUST00000056237.14|Prmt9|ENSMUSG00000037134.17|protein_coding_Intron_1	0	+	0.0839821
chr8	78052848	78053020	m6AIP_abcam_peak_8333|ENSMUST00000209933.1|Gm29895|ENSMUSG00000110382.1|lncRNA_Intron_3	0	+	0.0411686
chr8	78507256	78507450	m6AIP_SySy_peak_6731a|ENSMUST00000049245.9|Rbmxl1|ENSMUSG00000037070.10|protein_coding_Intron_1	0	-	0.13717
chr8	78507679	78507929	m6AIP_SySy_peak_6731b|ENSMUST00000049245.9|Rbmxl1|ENSMUSG00000037070.10|protein_coding_Intron_1	0	-	0.218608
chr8	78520761	78521011	m6AIP_abcam_peak_8338|ENSMUST00000034111.9|Slc10a7|ENSMUSG00000031684.11|protein_coding_Intron_2	0	+	0.233771
chr8	78518936	78519089	m6AIP_abcam_peak_8339|ENSMUST00000034111.9|Slc10a7|ENSMUSG00000031684.11|protein_coding_Intron_2	0	+	0.495373
chr8	78556673	78556874	m6AIP_abcam_peak_8340|ENSMUST00000034111.9|Slc10a7|ENSMUSG00000031684.11|protein_coding_Intron_4	0	+	0.91104
chr8	78590684	78590934	m6AIP_abcam_peak_8341|ENSMUST00000034111.9|Slc10a7|ENSMUSG00000031684.11|protein_coding_Intron_5	0	+	0.258857
chr8	79146434	79146536	m6AIP_abcam_peak_8344|ENSMUST00000238669.1|Zfp827|ENSMUSG00000071064.15|protein_coding_Intron_8	0	+	0.0954412
chr8	80711110	80711224	m6AIP_abcam_peak_8348a|ENSMUST00000043359.8|Smarca5|ENSMUSG00000031715.14|protein_coding_Intron_15	0	-	0.18107
chr8	80710732	80710851	m6AIP_abcam_peak_8348b|ENSMUST00000043359.8|Smarca5|ENSMUSG00000031715.14|protein_coding_Intron_15	0	-	0.162689
chr8	80711284	80711357	m6AIP_abcam_peak_8348c|ENSMUST00000043359.8|Smarca5|ENSMUSG00000031715.14|protein_coding_Intron_15	0	-	0.0157397
chr8	80728233	80728295	m6AIP_abcam_peak_8349|ENSMUST00000043359.8|Smarca5|ENSMUSG00000031715.14|protein_coding_Intron_5	0	-	0.0109677
chr8	80774082	80774270	m6AIP_SySy_peak_6737|ENSMUST00000210676.1|Gab1|ENSMUSG00000031714.9|protein_coding_Intron_9	0	-	0.0476702
chr8	80772841	80773002	m6AIP_abcam_peak_8350b|ENSMUST00000210676.1|Gab1|ENSMUSG00000031714.9|protein_coding_Intron_9	0	-	0.0897888
chr8	80854957	80855069	m6AIP_abcam_peak_8352|ENSMUST00000210676.1|Gab1|ENSMUSG00000031714.9|protein_coding_Intron_1	0	-	0.0993304
chr8	83681501	83681602	m6AIP_abcam_peak_8359|ENSMUST00000144258.7|Pkn1|ENSMUSG00000057672.16|protein_coding_Intron_7	0	-	0.251059
chr8	83913897	83914002	m6AIP_abcam_peak_8360a|ENSMUST00000152978.7|Adgrl1|ENSMUSG00000013033.16|protein_coding_Intron_1	0	+	0.0635714
chr8	83902399	83902567	m6AIP_abcam_peak_8360b|ENSMUST00000152978.7|Adgrl1|ENSMUSG00000013033.16|protein_coding_Intron_1	0	+	0.252226
chr8	84453486	84453728	m6AIP_abcam_peak_8367a|ENSMUST00000238701.1|Cacna1a|ENSMUSG00000034656.18|protein_coding_Intron_3	0	+	0.0815165
chr8	84446745	84446926	m6AIP_abcam_peak_8367b|ENSMUST00000238701.1|Cacna1a|ENSMUSG00000034656.18|protein_coding_Intron_3	0	+	0.192249
chr8	84445342	84445467	m6AIP_abcam_peak_8368a|ENSMUST00000238701.1|Cacna1a|ENSMUSG00000034656.18|protein_coding_Intron_3	0	+	0.033216
chr8	84448578	84448716	m6AIP_abcam_peak_8368b|ENSMUST00000238701.1|Cacna1a|ENSMUSG00000034656.18|protein_coding_Intron_3	0	+	0.000775362
chr8	84699557	84699575	m6AIP_abcam_peak_8372|ENSMUST00000001974.10|Trmt1|ENSMUSG00000001909.16|protein_coding_Intron_16	0	+	0.000555556
chr8	84868493	84868723	m6AIP_abcam_peak_8374|ENSMUST00000003906.12|Farsa|ENSMUSG00000003808.18|protein_coding_Intron_12	0	+	0.016687
chr8	84957871	84957964	m6AIP_abcam_peak_8377|ENSMUST00000109736.8|Rnaseh2a|ENSMUSG00000052926.16|protein_coding_Intron_9	0	-	0.0457957
chr8	84999296	84999406	m6AIP_abcam_peak_8379|ENSMUST00000064495.7|Hook2|ENSMUSG00000052566.8|protein_coding_Intron_17	0	+	0.175447
chr8	85037364	85037461	m6AIP_abcam_peak_8380a|ENSMUST00000166592.1|Tnpo2|ENSMUSG00000031691.14|protein_coding_Intron_1	0	+	0.316206
chr8	85037955	85038105	m6AIP_abcam_peak_8380b|ENSMUST00000166592.1|Tnpo2|ENSMUSG00000031691.14|protein_coding_Intron_1	0	+	0.159407
chr8	85037639	85037768	m6AIP_SySy_peak_6760|ENSMUST00000166592.1|Tnpo2|ENSMUSG00000031691.14|protein_coding_Intron_1	0	+	0.0195116
chr8	85084570	85084637	m6AIP_SySy_peak_6761|ENSMUST00000034121.10|Man2b1|ENSMUSG00000005142.10|protein_coding_Intron_2	0	+	0.00456716
chr8	85822141	85822289	m6AIP_SySy_peak_6764|ENSMUST00000034140.8|Itfg1|ENSMUSG00000031703.8|protein_coding_Intron_5	0	-	0
chr8	85827342	85827565	m6AIP_SySy_peak_6765|ENSMUST00000034140.8|Itfg1|ENSMUSG00000031703.8|protein_coding_Intron_5	0	-	0.00925
chr8	85885997	85886137	m6AIP_abcam_peak_8386|ENSMUST00000053771.13|Phkb|ENSMUSG00000036879.15|protein_coding_Intron_5	0	+	0
chr8	85980832	85981082	m6AIP_abcam_peak_8387|ENSMUST00000053771.13|Phkb|ENSMUSG00000036879.15|protein_coding_Intron_15	0	+	0
[truncated: 2,861 more rows]
