# Supplementary material for: Acute depletion of METTL3 implicates N6-methyladenosine in alternative intron/exon inclusion in the nascent transcriptome
Source: Genome Res. 2021 Aug;31(8):1395–408. doi: 10.1101/gr.271635.120 (PMC8327914; doi:10.1101/gr.271635.120)
Supplement: Supplemental Material [file supp_gr.271635.120_Supplemental_Code.tar.gz.zip › Nascent_m6A_Scripts/intron_methylation/m6AIP_Cfg1_Cfg2.summits.Intersects_with_GENCODE_vM24_MaxORF_LongestNcRNA.intron.matchControl.bed.Phastcon.tab]

m6AIP_SySy_peak_1|ENSMUST00000156816.6|Mrpl15|ENSMUSG00000033845.13|protein_coding_Intron_3	238	238	16.183	0.0679958	0.0679958
m6AIP_abcam_peak_2|ENSMUST00000118000.7|Rgs20|ENSMUSG00000002459.17|protein_coding_Intron_2	129	0	0	0	0
m6AIP_abcam_peak_3|ENSMUST00000044369.12|Atp6v1h|ENSMUSG00000033793.12|protein_coding_Intron_9	100	0	0	0	0
m6AIP_SySy_peak_5a|ENSMUST00000027040.12|Rb1cc1|ENSMUSG00000025907.14|protein_coding_Intron_15	120	120	1.903	0.0158583	0.0158583
m6AIP_SySy_peak_5b|ENSMUST00000027040.12|Rb1cc1|ENSMUSG00000025907.14|protein_coding_Intron_15	111	111	15.736	0.141766	0.141766
m6AIP_abcam_peak_8|ENSMUST00000061280.16|Pcmtd1|ENSMUSG00000051285.17|protein_coding_Intron_1	173	173	6.381	0.0368844	0.0368844
m6AIP_abcam_peak_10|ENSMUST00000061280.16|Pcmtd1|ENSMUSG00000051285.17|protein_coding_Intron_5	105	105	1.824	0.0173714	0.0173714
m6AIP_abcam_peak_19|ENSMUST00000071087.11|Cspp1|ENSMUSG00000056763.16|protein_coding_Intron_21	236	177	19.185	0.0812924	0.10839
m6AIP_abcam_peak_28|ENSMUST00000188371.6|Terf1|ENSMUSG00000025925.14|protein_coding_Intron_2	123	123	27.381	0.22261	0.22261
m6AIP_abcam_peak_29|ENSMUST00000188371.6|Terf1|ENSMUSG00000025925.14|protein_coding_Intron_2	111	111	9.591	0.0864054	0.0864054
m6AIP_abcam_peak_33|ENSMUST00000053266.10|Mcm3|ENSMUSG00000041859.10|protein_coding_Intron_6	108	108	23.32	0.215926	0.215926
m6AIP_abcam_peak_37|ENSMUST00000027337.14|Fam135a|ENSMUSG00000026153.15|protein_coding_Intron_3	126	126	2.908	0.0230794	0.0230794
m6AIP_abcam_peak_40|ENSMUST00000186733.6|Phf3|ENSMUSG00000048874.15|protein_coding_Intron_10	141	141	3.074	0.0218014	0.0218014
m6AIP_SySy_peak_31|ENSMUST00000186733.6|Phf3|ENSMUSG00000048874.15|protein_coding_Intron_4	187	187	0.666	0.0035615	0.0035615
m6AIP_abcam_peak_42|ENSMUST00000186733.6|Phf3|ENSMUSG00000048874.15|protein_coding_Intron_2	130	0	0	0	0
m6AIP_abcam_peak_43a|ENSMUST00000027312.10|Prim2|ENSMUSG00000026134.11|protein_coding_Intron_7	128	128	18.22	0.142344	0.142344
m6AIP_abcam_peak_43b|ENSMUST00000027312.10|Prim2|ENSMUSG00000026134.11|protein_coding_Intron_7	121	121	5.046	0.0417025	0.0417025
m6AIP_abcam_peak_44|ENSMUST00000027312.10|Prim2|ENSMUSG00000026134.11|protein_coding_Intron_5	200	138	3.294	0.01647	0.0238696
m6AIP_abcam_peak_48|ENSMUST00000019861.12|Zfp451|ENSMUSG00000042197.13|protein_coding_Intron_3	167	167	77.215	0.462365	0.462365
m6AIP_SySy_peak_36a|ENSMUST00000019861.12|Zfp451|ENSMUSG00000042197.13|protein_coding_Intron_3	111	111	57.735	0.520135	0.520135
m6AIP_SySy_peak_36b|ENSMUST00000019861.12|Zfp451|ENSMUSG00000042197.13|protein_coding_Intron_3	150	150	6.347	0.0423133	0.0423133
m6AIP_SySy_peak_36c|ENSMUST00000019861.12|Zfp451|ENSMUSG00000042197.13|protein_coding_Intron_3	204	204	12.624	0.0618824	0.0618824
m6AIP_SySy_peak_36d|ENSMUST00000019861.12|Zfp451|ENSMUSG00000042197.13|protein_coding_Intron_3	250	250	8.049	0.032196	0.032196
m6AIP_SySy_peak_36e|ENSMUST00000019861.12|Zfp451|ENSMUSG00000042197.13|protein_coding_Intron_3	250	250	13.711	0.054844	0.054844
m6AIP_abcam_peak_50|ENSMUST00000183034.4|Dst|ENSMUSG00000026131.20|protein_coding_Intron_2	143	143	23.164	0.161986	0.161986
m6AIP_abcam_peak_51|ENSMUST00000183034.4|Dst|ENSMUSG00000026131.20|protein_coding_Intron_2	180	180	22.119	0.122883	0.122883
m6AIP_abcam_peak_52|ENSMUST00000183034.4|Dst|ENSMUSG00000026131.20|protein_coding_Intron_2	170	170	1.037	0.0061	0.0061
m6AIP_abcam_peak_53|ENSMUST00000183034.4|Dst|ENSMUSG00000026131.20|protein_coding_Intron_5	111	0	0	0	0
m6AIP_abcam_peak_54|ENSMUST00000183034.4|Dst|ENSMUSG00000026131.20|protein_coding_Intron_5	120	120	15.984	0.1332	0.1332
m6AIP_SySy_peak_37a|ENSMUST00000183034.4|Dst|ENSMUSG00000026131.20|protein_coding_Intron_35	112	112	86.975	0.776562	0.776562
m6AIP_SySy_peak_37b|ENSMUST00000183034.4|Dst|ENSMUSG00000026131.20|protein_coding_Intron_35	132	132	2.155	0.0163258	0.0163258
m6AIP_abcam_peak_57|ENSMUST00000183034.4|Dst|ENSMUSG00000026131.20|protein_coding_Intron_35	144	144	108.758	0.755264	0.755264
m6AIP_abcam_peak_58|ENSMUST00000183034.4|Dst|ENSMUSG00000026131.20|protein_coding_Intron_35	111	111	65.031	0.585865	0.585865
m6AIP_SySy_peak_38|ENSMUST00000183034.4|Dst|ENSMUSG00000026131.20|protein_coding_Intron_35	250	250	199.591	0.798364	0.798364
m6AIP_SySy_peak_39|ENSMUST00000183034.4|Dst|ENSMUSG00000026131.20|protein_coding_Intron_35	150	132	9.259	0.0617267	0.0701439
m6AIP_SySy_peak_40|ENSMUST00000183034.4|Dst|ENSMUSG00000026131.20|protein_coding_Intron_35	250	250	49.068	0.196272	0.196272
m6AIP_SySy_peak_47|ENSMUST00000183034.4|Dst|ENSMUSG00000026131.20|protein_coding_Intron_60	163	163	22.032	0.135166	0.135166
m6AIP_abcam_peak_72|ENSMUST00000167518.7|Fam168b|ENSMUSG00000037503.12|protein_coding_Intron_2	161	161	5.289	0.0328509	0.0328509
m6AIP_abcam_peak_78|ENSMUST00000186470.1|Kansl3|ENSMUSG00000010453.12|protein_coding_Intron_2	160	160	11.81	0.0738125	0.0738125
m6AIP_abcam_peak_80|ENSMUST00000115011.7|Lman2l|ENSMUSG00000001143.13|protein_coding_Intron_1	116	116	18.336	0.158069	0.158069
m6AIP_abcam_peak_82|ENSMUST00000170295.7|Fam178b|ENSMUSG00000046337.17|protein_coding_Intron_10	106	106	2.897	0.0273302	0.0273302
m6AIP_abcam_peak_83|ENSMUST00000194563.5|Tmem131|ENSMUSG00000026116.11|protein_coding_Intron_32	201	201	40.059	0.199299	0.199299
m6AIP_abcam_peak_84|ENSMUST00000194563.5|Tmem131|ENSMUSG00000026116.11|protein_coding_Intron_16	121	121	1.942	0.0160496	0.0160496
m6AIP_abcam_peak_85|ENSMUST00000194563.5|Tmem131|ENSMUSG00000026116.11|protein_coding_Intron_5	186	186	16.84	0.0905376	0.0905376
m6AIP_SySy_peak_59|ENSMUST00000194563.5|Tmem131|ENSMUSG00000026116.11|protein_coding_Intron_5	100	100	0.935	0.00935	0.00935
m6AIP_SySy_peak_62|ENSMUST00000027251.11|Rev1|ENSMUSG00000026082.11|protein_coding_Intron_13	142	124	1.461	0.0102887	0.0117823
m6AIP_abcam_peak_91|ENSMUST00000194746.5|Rpl31|ENSMUSG00000073702.11|protein_coding_Intron_2	104	104	8.412	0.0808846	0.0808846
m6AIP_abcam_peak_93|ENSMUST00000062525.10|Rnf149|ENSMUSG00000048234.13|protein_coding_Intron_1	176	176	10.707	0.0608352	0.0608352
m6AIP_abcam_peak_94|ENSMUST00000163854.8|Map4k4|ENSMUSG00000026074.15|protein_coding_Intron_2	158	158	9.924	0.0628101	0.0628101
m6AIP_abcam_peak_95|ENSMUST00000163854.8|Map4k4|ENSMUSG00000026074.15|protein_coding_Intron_6	175	175	6.3	0.036	0.036
m6AIP_SySy_peak_66b|ENSMUST00000057208.12|Mrps9|ENSMUSG00000060679.14|protein_coding_Intron_8	136	136	17.352	0.127588	0.127588
m6AIP_SySy_peak_66c|ENSMUST00000057208.12|Mrps9|ENSMUSG00000060679.14|protein_coding_Intron_8	206	206	4.404	0.0213786	0.0213786
m6AIP_SySy_peak_66d|ENSMUST00000057208.12|Mrps9|ENSMUSG00000060679.14|protein_coding_Intron_8	181	181	4.714	0.0260442	0.0260442
m6AIP_abcam_peak_99|ENSMUST00000126008.7|Uxs1|ENSMUSG00000057363.12|protein_coding_Intron_8	100	100	1.483	0.01483	0.01483
m6AIP_abcam_peak_100|ENSMUST00000126008.7|Uxs1|ENSMUSG00000057363.12|protein_coding_Intron_5	137	137	3.734	0.0272555	0.0272555
m6AIP_abcam_peak_103|ENSMUST00000114513.8|Gls|ENSMUSG00000026103.14|protein_coding_Intron_14	111	111	0.794	0.00715315	0.00715315
m6AIP_SySy_peak_76a|ENSMUST00000114513.8|Gls|ENSMUSG00000026103.14|protein_coding_Intron_14	169	169	0.791	0.00468047	0.00468047
m6AIP_SySy_peak_76b|ENSMUST00000114513.8|Gls|ENSMUSG00000026103.14|protein_coding_Intron_14	109	109	2.719	0.024945	0.024945
m6AIP_abcam_peak_104a|ENSMUST00000114513.8|Gls|ENSMUSG00000026103.14|protein_coding_Intron_1	107	107	4.296	0.0401495	0.0401495
m6AIP_abcam_peak_104b|ENSMUST00000114513.8|Gls|ENSMUSG00000026103.14|protein_coding_Intron_1	117	117	9.361	0.0800085	0.0800085
m6AIP_abcam_peak_111|ENSMUST00000050567.10|1700019D03Rik|ENSMUSG00000043629.12|protein_coding_Intron_1	186	186	30.199	0.16236	0.16236
m6AIP_abcam_peak_112|ENSMUST00000027267.13|Pms1|ENSMUSG00000026098.13|protein_coding_Intron_4	123	123	3.588	0.0291707	0.0291707
m6AIP_abcam_peak_115|ENSMUST00000027202.8|Sgo2a|ENSMUSG00000026039.9|protein_coding_Intron_5	106	0	0	0	0
m6AIP_abcam_peak_122|ENSMUST00000027198.11|Orc2|ENSMUSG00000026037.14|protein_coding_Intron_7	116	0	0	0	0
m6AIP_abcam_peak_130|ENSMUST00000091374.8|Sumo1|ENSMUSG00000026021.15|protein_coding_Intron_2	110	0	0	0	0
m6AIP_abcam_peak_134a|ENSMUST00000160834.7|Nbeal1|ENSMUSG00000073664.11|protein_coding_Intron_7	72	72	1.038	0.0144167	0.0144167
m6AIP_abcam_peak_134b|ENSMUST00000160834.7|Nbeal1|ENSMUSG00000073664.11|protein_coding_Intron_7	87	0	0	0	0
m6AIP_abcam_peak_136|ENSMUST00000160834.7|Nbeal1|ENSMUSG00000073664.11|protein_coding_Intron_52	140	0	0	0	0
m6AIP_SySy_peak_102a|ENSMUST00000188618.6|Abi2|ENSMUSG00000026782.15|protein_coding_Intron_11	178	178	39.223	0.220354	0.220354
m6AIP_SySy_peak_102b|ENSMUST00000188618.6|Abi2|ENSMUSG00000026782.15|protein_coding_Intron_11	180	180	115.392	0.641067	0.641067
m6AIP_abcam_peak_155|ENSMUST00000087374.9|Adam23|ENSMUSG00000025964.15|protein_coding_Intron_2	145	145	30.635	0.211276	0.211276
m6AIP_abcam_peak_156|ENSMUST00000087374.9|Adam23|ENSMUSG00000025964.15|protein_coding_Intron_3	168	168	2.269	0.013506	0.013506
m6AIP_abcam_peak_158a|ENSMUST00000087374.9|Adam23|ENSMUSG00000025964.15|protein_coding_Intron_6	94	94	2.317	0.0246489	0.0246489
m6AIP_abcam_peak_158b|ENSMUST00000087374.9|Adam23|ENSMUSG00000025964.15|protein_coding_Intron_6	118	118	9.557	0.0809915	0.0809915
m6AIP_abcam_peak_159|ENSMUST00000087374.9|Adam23|ENSMUSG00000025964.15|protein_coding_Intron_18	192	192	6.51	0.0339063	0.0339063
m6AIP_abcam_peak_160|ENSMUST00000087374.9|Adam23|ENSMUSG00000025964.15|protein_coding_Intron_22	170	170	4.714	0.0277294	0.0277294
m6AIP_abcam_peak_164|ENSMUST00000049932.11|Creb1|ENSMUSG00000025958.14|protein_coding_Intron_4	158	158	7.379	0.0467025	0.0467025
m6AIP_abcam_peak_174|ENSMUST00000113995.1|Rpe|ENSMUSG00000026005.15|protein_coding_Intron_4	102	102	0.64	0.00627451	0.00627451
m6AIP_abcam_peak_178a|ENSMUST00000027393.7|Bard1|ENSMUSG00000026196.7|protein_coding_Intron_6	109	109	5.329	0.0488899	0.0488899
m6AIP_abcam_peak_178b|ENSMUST00000027393.7|Bard1|ENSMUSG00000026196.7|protein_coding_Intron_6	198	115	63.806	0.322253	0.554835
m6AIP_abcam_peak_181|ENSMUST00000048860.8|Mreg|ENSMUSG00000039395.8|protein_coding_Intron_1	100	100	4.661	0.04661	0.04661
m6AIP_abcam_peak_182|ENSMUST00000027379.9|Xrcc5|ENSMUSG00000026187.9|protein_coding_Intron_10	201	201	21.644	0.107682	0.107682
m6AIP_abcam_peak_183|ENSMUST00000027379.9|Xrcc5|ENSMUSG00000026187.9|protein_coding_Intron_13	182	182	66.888	0.367516	0.367516
m6AIP_abcam_peak_185|ENSMUST00000047328.10|Igfbp2|ENSMUSG00000039323.18|protein_coding_Intron_1	148	148	3.256	0.022	0.022
m6AIP_abcam_peak_186|ENSMUST00000047328.10|Igfbp2|ENSMUSG00000039323.18|protein_coding_Intron_1	138	138	55.926	0.405261	0.405261
m6AIP_abcam_peak_187|ENSMUST00000047328.10|Igfbp2|ENSMUSG00000039323.18|protein_coding_Intron_1	153	143	17.574	0.114863	0.122895
m6AIP_abcam_peak_190|ENSMUST00000113820.8|Arpc2|ENSMUSG00000006304.14|protein_coding_Intron_4	124	124	22.133	0.178492	0.178492
m6AIP_abcam_peak_203|ENSMUST00000027451.12|Epha4|ENSMUSG00000026235.14|protein_coding_Intron_3	154	154	9.023	0.0585909	0.0585909
m6AIP_abcam_peak_205|ENSMUST00000035779.14|Acsl3|ENSMUSG00000032883.15|protein_coding_Intron_2	104	104	96.561	0.928471	0.928471
m6AIP_abcam_peak_206a|ENSMUST00000035779.14|Acsl3|ENSMUSG00000032883.15|protein_coding_Intron_2	109	109	16.935	0.155367	0.155367
m6AIP_abcam_peak_206b|ENSMUST00000035779.14|Acsl3|ENSMUSG00000032883.15|protein_coding_Intron_2	200	57	5.102	0.02551	0.0895088
m6AIP_SySy_peak_158a|ENSMUST00000035779.14|Acsl3|ENSMUSG00000032883.15|protein_coding_Intron_2	241	241	31.183	0.12939	0.12939
m6AIP_SySy_peak_158b|ENSMUST00000035779.14|Acsl3|ENSMUSG00000032883.15|protein_coding_Intron_2	172	172	5.159	0.0299942	0.0299942
m6AIP_abcam_peak_208|ENSMUST00000035779.14|Acsl3|ENSMUSG00000032883.15|protein_coding_Intron_2	177	177	121.011	0.683678	0.683678
m6AIP_abcam_peak_209|ENSMUST00000035779.14|Acsl3|ENSMUSG00000032883.15|protein_coding_Intron_2	137	137	2.447	0.0178613	0.0178613
m6AIP_abcam_peak_210|ENSMUST00000035779.14|Acsl3|ENSMUSG00000032883.15|protein_coding_Intron_2	173	173	114.175	0.659971	0.659971
m6AIP_abcam_peak_211|ENSMUST00000035779.14|Acsl3|ENSMUSG00000032883.15|protein_coding_Intron_5	127	88	12.001	0.0944961	0.136375
m6AIP_abcam_peak_212|ENSMUST00000190046.6|Agfg1|ENSMUSG00000026159.13|protein_coding_Intron_1	250	250	29.458	0.117832	0.117832
m6AIP_abcam_peak_214|ENSMUST00000168574.8|Pid1|ENSMUSG00000045658.16|protein_coding_Intron_1	127	127	42.854	0.337433	0.337433
m6AIP_abcam_peak_217|ENSMUST00000027421.12|Trip12|ENSMUSG00000026219.14|protein_coding_Intron_33	139	139	1.333	0.00958993	0.00958993
m6AIP_abcam_peak_218|ENSMUST00000027421.12|Trip12|ENSMUSG00000026219.14|protein_coding_Intron_1	213	126	24.962	0.117192	0.198111
m6AIP_abcam_peak_219|ENSMUST00000027421.12|Trip12|ENSMUSG00000026219.14|protein_coding_Intron_1	107	18	1.407	0.0131495	0.0781667
m6AIP_SySy_peak_165a|ENSMUST00000188699.6|Ptma|ENSMUSG00000026238.14|protein_coding_Intron_1	197	197	53.45	0.27132	0.27132
m6AIP_SySy_peak_165b|ENSMUST00000188699.6|Ptma|ENSMUSG00000026238.14|protein_coding_Intron_1	156	156	39.349	0.252237	0.252237
m6AIP_SySy_peak_165c|ENSMUST00000188699.6|Ptma|ENSMUSG00000026238.14|protein_coding_Intron_1	157	157	1.3	0.00828025	0.00828025
m6AIP_abcam_peak_228|ENSMUST00000188699.6|Ptma|ENSMUSG00000026238.14|protein_coding_Intron_4	159	159	0.135	0.000849057	0.000849057
m6AIP_SySy_peak_166|ENSMUST00000050876.13|Eif4e2|ENSMUSG00000026254.17|protein_coding_Intron_6	166	166	2.785	0.0167771	0.0167771
m6AIP_abcam_peak_235|ENSMUST00000169754.7|Inpp5d|ENSMUSG00000026288.14|protein_coding_Intron_6	175	175	5.352	0.0305829	0.0305829
m6AIP_abcam_peak_236|ENSMUST00000169754.7|Inpp5d|ENSMUSG00000026288.14|protein_coding_Intron_9	201	201	7.432	0.0369751	0.0369751
m6AIP_abcam_peak_237|ENSMUST00000113190.2|Atg16l1|ENSMUSG00000026289.15|protein_coding_Intron_10	131	131	16.508	0.126015	0.126015
m6AIP_abcam_peak_250|ENSMUST00000074945.7|Agap1|ENSMUSG00000055013.16|protein_coding_Intron_10	230	230	202.028	0.878383	0.878383
m6AIP_abcam_peak_251a|ENSMUST00000074945.7|Agap1|ENSMUSG00000055013.16|protein_coding_Intron_13	131	131	5.617	0.0428779	0.0428779
m6AIP_abcam_peak_251b|ENSMUST00000074945.7|Agap1|ENSMUSG00000055013.16|protein_coding_Intron_13	138	138	1.353	0.00980435	0.00980435
m6AIP_abcam_peak_255|ENSMUST00000027532.12|Scly|ENSMUSG00000026307.12|protein_coding_Intron_7	111	0	0	0	0
m6AIP_abcam_peak_256a|ENSMUST00000027534.12|Ilkap|ENSMUSG00000026309.14|protein_coding_Intron_1	77	77	0.603	0.00783117	0.00783117
m6AIP_abcam_peak_256b|ENSMUST00000027534.12|Ilkap|ENSMUSG00000026309.14|protein_coding_Intron_1	78	78	0.13	0.00166667	0.00166667
m6AIP_abcam_peak_258|ENSMUST00000189341.6|Traf3ip1|ENSMUSG00000034292.13|protein_coding_Intron_6	228	228	3.598	0.0157807	0.0157807
m6AIP_SySy_peak_186|ENSMUST00000027487.14|Rnpepl1|ENSMUSG00000026269.14|protein_coding_Intron_1	162	162	9.383	0.0579198	0.0579198
m6AIP_abcam_peak_262|ENSMUST00000062202.13|Sned1|ENSMUSG00000047793.13|protein_coding_Intron_16	177	177	0.204	0.00115254	0.00115254
m6AIP_abcam_peak_269|ENSMUST00000027495.14|Sept2|ENSMUSG00000026276.20|protein_coding_Intron_1	104	104	18.572	0.178577	0.178577
m6AIP_abcam_peak_269|ENSMUST00000168776.7|Sept2|ENSMUSG00000116048.1|protein_coding_Intron_1	104	104	3.177	0.0305481	0.0305481
m6AIP_SySy_peak_195|ENSMUST00000190116.6|Thap4|ENSMUSG00000026279.14|protein_coding_Intron_2	122	122	54.457	0.446369	0.446369
m6AIP_SySy_peak_200|ENSMUST00000188743.1|Gm28403|ENSMUSG00000101214.1|lncRNA_Intron_1	152	0	0	0	0
m6AIP_SySy_peak_201|ENSMUST00000188743.1|Gm28403|ENSMUSG00000101214.1|lncRNA_Intron_1	102	102	0.251	0.00246078	0.00246078
m6AIP_SySy_peak_201|ENSMUST00000186485.6|Pign|ENSMUSG00000056536.14|protein_coding_Intron_30	102	0	0	0	0
m6AIP_abcam_peak_274|ENSMUST00000188743.1|Gm28403|ENSMUSG00000101214.1|lncRNA_Intron_1	169	70	17.264	0.102154	0.246629
m6AIP_abcam_peak_274|ENSMUST00000186485.6|Pign|ENSMUSG00000056536.14|protein_coding_Intron_30	169	169	21.727	0.128562	0.128562
m6AIP_abcam_peak_275|ENSMUST00000188743.1|Gm28403|ENSMUSG00000101214.1|lncRNA_Intron_1	117	0	0	0	0
m6AIP_abcam_peak_275|ENSMUST00000186485.6|Pign|ENSMUSG00000056536.14|protein_coding_Intron_22	117	117	18.816	0.160821	0.160821
m6AIP_abcam_peak_276|ENSMUST00000188743.1|Gm28403|ENSMUSG00000101214.1|lncRNA_Intron_1	168	168	26.294	0.156512	0.156512
m6AIP_abcam_peak_276|ENSMUST00000186485.6|Pign|ENSMUSG00000056536.14|protein_coding_Intron_22	168	168	61.731	0.367446	0.367446
m6AIP_SySy_peak_202|ENSMUST00000188743.1|Gm28403|ENSMUSG00000101214.1|lncRNA_Intron_1	178	178	40.819	0.22932	0.22932
m6AIP_SySy_peak_202|ENSMUST00000186485.6|Pign|ENSMUSG00000056536.14|protein_coding_Intron_22	178	0	0	0	0
m6AIP_abcam_peak_277|ENSMUST00000186485.6|Pign|ENSMUSG00000056536.14|protein_coding_Intron_14	119	21	0.228	0.00191597	0.0108571
m6AIP_abcam_peak_278|ENSMUST00000086721.9|Relch|ENSMUSG00000026319.13|protein_coding_Intron_26	117	117	0.846	0.00723077	0.00723077
m6AIP_abcam_peak_283|ENSMUST00000010049.5|Kdsr|ENSMUSG00000009905.5|protein_coding_Intron_3	110	110	15.559	0.141445	0.141445
m6AIP_SySy_peak_212|ENSMUST00000180837.1|9330185C12Rik|ENSMUSG00000097648.1|lncRNA_Intron_2	109	0	0	0	0
m6AIP_abcam_peak_284b|ENSMUST00000180837.1|9330185C12Rik|ENSMUSG00000097648.1|lncRNA_Intron_2	155	0	0	0	0
m6AIP_abcam_peak_285|ENSMUST00000180837.1|9330185C12Rik|ENSMUSG00000097648.1|lncRNA_Intron_1	100	0	0	0	0
m6AIP_abcam_peak_286|ENSMUST00000180837.1|9330185C12Rik|ENSMUSG00000097648.1|lncRNA_Intron_1	143	143	9.419	0.0658671	0.0658671
m6AIP_abcam_peak_287|ENSMUST00000180837.1|9330185C12Rik|ENSMUSG00000097648.1|lncRNA_Intron_1	152	0	0	0	0
m6AIP_abcam_peak_289|ENSMUST00000027623.8|Tsn|ENSMUSG00000026374.14|protein_coding_Intron_5	114	114	28.738	0.252088	0.252088
m6AIP_abcam_peak_295|ENSMUST00000062483.14|Gli2|ENSMUSG00000048402.14|protein_coding_Intron_12	139	139	71.14	0.511799	0.511799
m6AIP_abcam_peak_296|ENSMUST00000062483.14|Gli2|ENSMUSG00000048402.14|protein_coding_Intron_2	250	65	2.145	0.00858	0.033
m6AIP_abcam_peak_297|ENSMUST00000062483.14|Gli2|ENSMUSG00000048402.14|protein_coding_Intron_2	248	248	3.132	0.012629	0.012629
m6AIP_abcam_peak_298|ENSMUST00000062483.14|Gli2|ENSMUSG00000048402.14|protein_coding_Intron_2	168	40	0.751	0.00447024	0.018775
m6AIP_abcam_peak_299a|ENSMUST00000062483.14|Gli2|ENSMUSG00000048402.14|protein_coding_Intron_1	114	114	107.22	0.940526	0.940526
m6AIP_abcam_peak_299b|ENSMUST00000062483.14|Gli2|ENSMUSG00000048402.14|protein_coding_Intron_1	143	143	21.354	0.149329	0.149329
m6AIP_abcam_peak_299c|ENSMUST00000062483.14|Gli2|ENSMUSG00000048402.14|protein_coding_Intron_1	209	209	6.007	0.0287416	0.0287416
m6AIP_abcam_peak_300|ENSMUST00000062483.14|Gli2|ENSMUSG00000048402.14|protein_coding_Intron_1	144	144	17.29	0.120069	0.120069
m6AIP_abcam_peak_301a|ENSMUST00000062483.14|Gli2|ENSMUSG00000048402.14|protein_coding_Intron_1	104	104	17.739	0.170567	0.170567
m6AIP_abcam_peak_301b|ENSMUST00000062483.14|Gli2|ENSMUSG00000048402.14|protein_coding_Intron_1	136	136	2.615	0.0192279	0.0192279
m6AIP_abcam_peak_307a|ENSMUST00000163147.7|Epb41l5|ENSMUSG00000026383.14|protein_coding_Intron_20	112	112	10.618	0.0948036	0.0948036
m6AIP_abcam_peak_307b|ENSMUST00000163147.7|Epb41l5|ENSMUSG00000026383.14|protein_coding_Intron_20	124	0	0	0	0
m6AIP_abcam_peak_309|ENSMUST00000064091.11|Ptpn4|ENSMUSG00000026384.13|protein_coding_Intron_8	162	162	37.117	0.229117	0.229117
m6AIP_abcam_peak_310a|ENSMUST00000064091.11|Ptpn4|ENSMUSG00000026384.13|protein_coding_Intron_5	133	0	0	0	0
m6AIP_abcam_peak_310b|ENSMUST00000064091.11|Ptpn4|ENSMUSG00000026384.13|protein_coding_Intron_5	109	0	0	0	0
m6AIP_abcam_peak_311|ENSMUST00000064091.11|Ptpn4|ENSMUSG00000026384.13|protein_coding_Intron_3	168	0	0	0	0
m6AIP_abcam_peak_316|ENSMUST00000178474.7|Actr3|ENSMUSG00000026341.16|protein_coding_Intron_8	157	157	46.549	0.29649	0.29649
m6AIP_abcam_peak_317|ENSMUST00000027587.14|Ccnt2|ENSMUSG00000026349.14|protein_coding_Intron_2	125	125	18.212	0.145696	0.145696
m6AIP_abcam_peak_320|ENSMUST00000212506.1|Rab3gap1|ENSMUSG00000036104.12|protein_coding_Intron_2	250	250	42.742	0.170968	0.170968
m6AIP_abcam_peak_323|ENSMUST00000027602.14|Dars|ENSMUSG00000026356.15|protein_coding_Intron_4	134	134	15.926	0.118851	0.118851
m6AIP_abcam_peak_324|ENSMUST00000027650.12|Cd55|ENSMUSG00000026399.12|protein_coding_Intron_7	250	250	22.375	0.0895	0.0895
m6AIP_SySy_peak_235|ENSMUST00000188520.1|Gm29427|ENSMUSG00000101904.1|protein_coding_Intron_12	146	146	35.91	0.245959	0.245959
m6AIP_SySy_peak_236a|ENSMUST00000188520.1|Gm29427|ENSMUSG00000101904.1|protein_coding_Intron_12	222	222	37.696	0.169802	0.169802
m6AIP_SySy_peak_236b|ENSMUST00000188520.1|Gm29427|ENSMUSG00000101904.1|protein_coding_Intron_12	205	205	14.864	0.0725073	0.0725073
m6AIP_abcam_peak_329|ENSMUST00000131855.1|Eif2d|ENSMUSG00000026427.16|protein_coding_Intron_14	130	130	2.875	0.0221154	0.0221154
m6AIP_abcam_peak_330|ENSMUST00000097588.8|Srgap2|ENSMUSG00000026425.15|protein_coding_Intron_4	212	212	3.298	0.0155566	0.0155566
m6AIP_abcam_peak_331|ENSMUST00000097588.8|Srgap2|ENSMUSG00000026425.15|protein_coding_Intron_2	150	150	40.936	0.272907	0.272907
m6AIP_SySy_peak_241|ENSMUST00000191034.1|Gm29103|ENSMUSG00000100037.1|lncRNA_Intron_2	250	250	44.696	0.178784	0.178784
m6AIP_SySy_peak_249|ENSMUST00000045473.15|Tmcc2|ENSMUSG00000042066.16|protein_coding_Intron_3	124	124	1.872	0.0150968	0.0150968
m6AIP_abcam_peak_337|ENSMUST00000187861.6|Nfasc|ENSMUSG00000026442.14|protein_coding_Intron_11	143	143	1.139	0.00796503	0.00796503
m6AIP_abcam_peak_339|ENSMUST00000067398.12|Mdm4|ENSMUSG00000054387.13|protein_coding_Intron_2	139	139	41.019	0.295101	0.295101
m6AIP_abcam_peak_348|ENSMUST00000191896.5|Zc3h11a|ENSMUSG00000102976.6|protein_coding_Intron_1	178	178	176.622	0.992258	0.992258
m6AIP_abcam_peak_348|ENSMUST00000027736.12|Zc3h11a|ENSMUSG00000116275.1|protein_coding_Intron_1	178	178	131.971	0.74141	0.74141
m6AIP_abcam_peak_349|ENSMUST00000191896.5|Zc3h11a|ENSMUSG00000102976.6|protein_coding_Intron_1	137	137	78.409	0.572328	0.572328
m6AIP_abcam_peak_349|ENSMUST00000027736.12|Zc3h11a|ENSMUSG00000116275.1|protein_coding_Intron_1	137	137	113.746	0.830263	0.830263
m6AIP_abcam_peak_351|ENSMUST00000168515.7|Ppfia4|ENSMUSG00000026458.13|protein_coding_Intron_23	103	103	0.67	0.00650485	0.00650485
m6AIP_abcam_peak_352|ENSMUST00000027726.13|Cyb5r1|ENSMUSG00000026456.18|protein_coding_Intron_5	122	122	0.139	0.00113934	0.00113934
m6AIP_abcam_peak_354|ENSMUST00000047714.13|Kdm5b|ENSMUSG00000042207.17|protein_coding_Intron_6	142	142	9.822	0.069169	0.069169
m6AIP_abcam_peak_359|ENSMUST00000190298.7|Nav1|ENSMUSG00000009418.16|protein_coding_Intron_4	122	122	1.855	0.0152049	0.0152049
m6AIP_SySy_peak_283a|ENSMUST00000181274.1|Platr22|ENSMUSG00000097448.1|lncRNA_Intron_2	115	115	10.925	0.095	0.095
m6AIP_SySy_peak_283b|ENSMUST00000181274.1|Platr22|ENSMUSG00000097448.1|lncRNA_Intron_2	147	147	55.613	0.37832	0.37832
m6AIP_SySy_peak_283c|ENSMUST00000181274.1|Platr22|ENSMUSG00000097448.1|lncRNA_Intron_2	130	130	79.278	0.609831	0.609831
m6AIP_SySy_peak_284a|ENSMUST00000181274.1|Platr22|ENSMUSG00000097448.1|lncRNA_Intron_2	121	121	25.575	0.211364	0.211364
m6AIP_SySy_peak_284b|ENSMUST00000181274.1|Platr22|ENSMUSG00000097448.1|lncRNA_Intron_2	71	71	10.027	0.141225	0.141225
m6AIP_abcam_peak_376b|ENSMUST00000027649.13|Nr5a2|ENSMUSG00000026398.14|protein_coding_Intron_5	57	57	25.004	0.438667	0.438667
m6AIP_abcam_peak_377|ENSMUST00000027649.13|Nr5a2|ENSMUSG00000026398.14|protein_coding_Intron_2	128	128	41.064	0.320812	0.320812
m6AIP_abcam_peak_388|ENSMUST00000124973.8|Tpr|ENSMUSG00000006005.18|protein_coding_Intron_42	75	75	0.647	0.00862667	0.00862667
m6AIP_SySy_peak_294|ENSMUST00000064771.11|Swt1|ENSMUSG00000052748.14|protein_coding_Intron_4	128	93	2.248	0.0175625	0.024172
m6AIP_SySy_peak_295|ENSMUST00000064771.11|Swt1|ENSMUSG00000052748.14|protein_coding_Intron_4	157	0	0	0	0
m6AIP_abcam_peak_390b|ENSMUST00000064771.11|Swt1|ENSMUSG00000052748.14|protein_coding_Intron_4	87	0	0	0	0
m6AIP_abcam_peak_391|ENSMUST00000187048.6|Rnf2|ENSMUSG00000026484.13|protein_coding_Intron_1	100	100	24.849	0.24849	0.24849
m6AIP_abcam_peak_393|ENSMUST00000043560.14|Smg7|ENSMUSG00000042772.15|protein_coding_Intron_14	114	114	14.027	0.123044	0.123044
m6AIP_abcam_peak_399|ENSMUST00000027752.14|Lamc1|ENSMUSG00000026478.14|protein_coding_Intron_1	112	112	0.896	0.008	0.008
m6AIP_abcam_peak_400|ENSMUST00000027752.14|Lamc1|ENSMUSG00000026478.14|protein_coding_Intron_1	111	111	6.953	0.0626396	0.0626396
m6AIP_SySy_peak_301|ENSMUST00000042373.11|Shcbp1l|ENSMUSG00000042708.12|protein_coding_Intron_6	250	250	106.926	0.427704	0.427704
m6AIP_abcam_peak_407|ENSMUST00000138762.7|Cep350|ENSMUSG00000033671.18|protein_coding_Intron_20	117	117	5.045	0.0431197	0.0431197
m6AIP_abcam_peak_414|ENSMUST00000111757.9|Tor1aip2|ENSMUSG00000050565.16|protein_coding_Intron_2	250	250	21.496	0.085984	0.085984
m6AIP_SySy_peak_313a|ENSMUST00000111757.9|Tor1aip2|ENSMUSG00000050565.16|protein_coding_Intron_3	161	161	12.79	0.079441	0.079441
m6AIP_SySy_peak_313b|ENSMUST00000111757.9|Tor1aip2|ENSMUSG00000050565.16|protein_coding_Intron_3	159	159	10.158	0.0638868	0.0638868
m6AIP_abcam_peak_419|ENSMUST00000027888.12|Abl2|ENSMUSG00000026596.13|protein_coding_Intron_1	127	0	0	0	0
m6AIP_abcam_peak_424|ENSMUST00000079625.10|Tor3a|ENSMUSG00000060519.11|protein_coding_Intron_4	100	100	9.278	0.09278	0.09278
m6AIP_abcam_peak_426|ENSMUST00000078308.12|Rasal2|ENSMUSG00000070565.11|protein_coding_Intron_3	250	250	53.616	0.214464	0.214464
m6AIP_abcam_peak_427|ENSMUST00000078308.12|Rasal2|ENSMUSG00000070565.11|protein_coding_Intron_1	160	12	1.445	0.00903125	0.120417
m6AIP_abcam_peak_428|ENSMUST00000076894.10|Cop1|ENSMUSG00000040782.12|protein_coding_Intron_3	104	104	11.66	0.112115	0.112115
m6AIP_abcam_peak_429a|ENSMUST00000076894.10|Cop1|ENSMUSG00000040782.12|protein_coding_Intron_18	104	48	0.268	0.00257692	0.00558333
m6AIP_abcam_peak_429b|ENSMUST00000076894.10|Cop1|ENSMUSG00000040782.12|protein_coding_Intron_18	141	141	20.885	0.148121	0.148121
m6AIP_abcam_peak_431|ENSMUST00000161609.7|Rc3h1|ENSMUSG00000040423.11|protein_coding_Intron_1	128	128	9.583	0.0748672	0.0748672
m6AIP_SySy_peak_335|ENSMUST00000182660.7|Prrc2c|ENSMUSG00000040225.15|protein_coding_Intron_22	145	145	0.684	0.00471724	0.00471724
m6AIP_abcam_peak_442|ENSMUST00000182660.7|Prrc2c|ENSMUSG00000040225.15|protein_coding_Intron_20	135	135	9.149	0.0677704	0.0677704
m6AIP_abcam_peak_446|ENSMUST00000027876.10|Scyl3|ENSMUSG00000026584.14|protein_coding_Intron_7	158	158	2.043	0.0129304	0.0129304
m6AIP_abcam_peak_447|ENSMUST00000027876.10|Scyl3|ENSMUSG00000026584.14|protein_coding_Intron_8	250	250	2.502	0.010008	0.010008
m6AIP_abcam_peak_451|ENSMUST00000027856.12|Dcaf6|ENSMUSG00000026571.12|protein_coding_Intron_7	100	79	20.239	0.20239	0.25619
m6AIP_abcam_peak_453|ENSMUST00000160260.8|Pou2f1|ENSMUSG00000026565.18|protein_coding_Intron_1	111	111	19.79	0.178288	0.178288
m6AIP_abcam_peak_458|ENSMUST00000192369.5|Dusp27|ENSMUSG00000026564.9|protein_coding_Intron_2	102	102	44.489	0.436167	0.436167
m6AIP_abcam_peak_468|ENSMUST00000194503.1|Gm10522|ENSMUSG00000104340.1|lncRNA_Intron_1	106	106	22.897	0.216009	0.216009
m6AIP_abcam_peak_469a|ENSMUST00000013737.12|Ndufs2|ENSMUSG00000013593.12|protein_coding_Intron_7	73	73	0.035	0.000479452	0.000479452
m6AIP_abcam_peak_469b|ENSMUST00000013737.12|Ndufs2|ENSMUSG00000013593.12|protein_coding_Intron_7	119	119	0.178	0.0014958	0.0014958
m6AIP_abcam_peak_485|ENSMUST00000027809.7|Opn3|ENSMUSG00000026525.9|protein_coding_Intron_1	120	120	0.441	0.003675	0.003675
m6AIP_abcam_peak_493a|ENSMUST00000016105.8|Adss|ENSMUSG00000015961.8|protein_coding_Intron_7	126	126	8.541	0.0677857	0.0677857
m6AIP_abcam_peak_493b|ENSMUST00000016105.8|Adss|ENSMUSG00000015961.8|protein_coding_Intron_7	141	141	7.996	0.0567092	0.0567092
m6AIP_abcam_peak_494|ENSMUST00000027783.13|Desi2|ENSMUSG00000026502.13|protein_coding_Intron_1	125	0	0	0	0
m6AIP_abcam_peak_497|ENSMUST00000128302.7|Smyd3|ENSMUSG00000055067.15|protein_coding_Intron_5	155	155	15.522	0.100142	0.100142
m6AIP_abcam_peak_498a|ENSMUST00000128302.7|Smyd3|ENSMUSG00000055067.15|protein_coding_Intron_5	241	241	8.331	0.0345685	0.0345685
m6AIP_abcam_peak_498b|ENSMUST00000128302.7|Smyd3|ENSMUSG00000055067.15|protein_coding_Intron_5	211	211	4.916	0.0232986	0.0232986
m6AIP_abcam_peak_498c|ENSMUST00000128302.7|Smyd3|ENSMUSG00000055067.15|protein_coding_Intron_5	108	108	9.506	0.0880185	0.0880185
m6AIP_abcam_peak_499|ENSMUST00000128302.7|Smyd3|ENSMUSG00000055067.15|protein_coding_Intron_5	123	123	26.166	0.212732	0.212732
m6AIP_abcam_peak_500|ENSMUST00000128302.7|Smyd3|ENSMUSG00000055067.15|protein_coding_Intron_1	107	107	8.393	0.0784393	0.0784393
m6AIP_abcam_peak_506|ENSMUST00000027768.13|Ahctf1|ENSMUSG00000026491.13|protein_coding_Intron_31	138	118	1.555	0.0112681	0.013178
m6AIP_abcam_peak_508|ENSMUST00000212756.1|Cdc42bpa|ENSMUSG00000026490.18|protein_coding_Intron_5	104	0	0	0	0
m6AIP_abcam_peak_511|ENSMUST00000161308.7|H3f3a|ENSMUSG00000060743.12|protein_coding_Intron_3	139	139	11.215	0.0806835	0.0806835
m6AIP_abcam_peak_515a|ENSMUST00000085797.5|Lefty2|ENSMUSG00000066652.5|protein_coding_Intron_3	160	130	2.431	0.0151938	0.0187
m6AIP_abcam_peak_515b|ENSMUST00000085797.5|Lefty2|ENSMUSG00000066652.5|protein_coding_Intron_3	171	171	6.412	0.0374971	0.0374971
m6AIP_abcam_peak_515c|ENSMUST00000085797.5|Lefty2|ENSMUSG00000066652.5|protein_coding_Intron_3	174	64	0.533	0.00306322	0.00832812
m6AIP_abcam_peak_517|ENSMUST00000037361.8|Lefty1|ENSMUSG00000038793.8|protein_coding_Intron_1	128	128	3.21	0.0250781	0.0250781
m6AIP_abcam_peak_520|ENSMUST00000027797.8|Nvl|ENSMUSG00000026516.8|protein_coding_Intron_11	210	128	12.06	0.0574286	0.0942187
m6AIP_abcam_peak_522|ENSMUST00000134115.7|Cnih4|ENSMUSG00000062169.13|protein_coding_Intron_1	204	204	3.427	0.016799	0.016799
m6AIP_abcam_peak_524|ENSMUST00000005003.11|Lbr|ENSMUSG00000004880.11|protein_coding_Intron_5	250	250	7.148	0.028592	0.028592
m6AIP_abcam_peak_527a|ENSMUST00000078719.12|Enah|ENSMUSG00000022995.16|protein_coding_Intron_10	93	93	0.112	0.0012043	0.0012043
m6AIP_abcam_peak_527b|ENSMUST00000078719.12|Enah|ENSMUSG00000022995.16|protein_coding_Intron_10	132	132	0.748	0.00566667	0.00566667
m6AIP_abcam_peak_529|ENSMUST00000078719.12|Enah|ENSMUSG00000022995.16|protein_coding_Intron_5	114	114	7.285	0.0639035	0.0639035
m6AIP_abcam_peak_530|ENSMUST00000078719.12|Enah|ENSMUSG00000022995.16|protein_coding_Intron_1	162	104	13.493	0.0832901	0.12974
m6AIP_abcam_peak_545|ENSMUST00000085678.7|Kctd3|ENSMUSG00000026608.13|protein_coding_Intron_10	144	144	2.396	0.0166389	0.0166389
m6AIP_abcam_peak_546|ENSMUST00000085678.7|Kctd3|ENSMUSG00000026608.13|protein_coding_Intron_10	196	196	54.047	0.27575	0.27575
m6AIP_abcam_peak_547a|ENSMUST00000085678.7|Kctd3|ENSMUSG00000026608.13|protein_coding_Intron_9	196	196	35.202	0.179602	0.179602
m6AIP_abcam_peak_547b|ENSMUST00000085678.7|Kctd3|ENSMUSG00000026608.13|protein_coding_Intron_9	195	195	13.83	0.0709231	0.0709231
m6AIP_abcam_peak_557|ENSMUST00000097442.8|Ptpn14|ENSMUSG00000026604.17|protein_coding_Intron_1	100	100	6.596	0.06596	0.06596
m6AIP_abcam_peak_561|ENSMUST00000027933.10|Dtl|ENSMUSG00000037474.13|protein_coding_Intron_5	100	100	30.158	0.30158	0.30158
m6AIP_abcam_peak_4600|ENSMUST00000081932.12|Nmt2|ENSMUSG00000026643.16|protein_coding_Intron_1	113	113	5.809	0.0514071	0.0514071
m6AIP_SySy_peak_3769|ENSMUST00000027961.11|Hspa14|ENSMUSG00000109865.1|protein_coding_Intron_3	250	250	3.936	0.015744	0.015744
m6AIP_abcam_peak_4608|ENSMUST00000044009.13|Camk1d|ENSMUSG00000039145.16|protein_coding_Intron_5	149	149	2.638	0.0177047	0.0177047
m6AIP_SySy_peak_3777a|ENSMUST00000044009.13|Camk1d|ENSMUSG00000039145.16|protein_coding_Intron_3	107	107	4.921	0.0459907	0.0459907
m6AIP_SySy_peak_3777b|ENSMUST00000044009.13|Camk1d|ENSMUSG00000039145.16|protein_coding_Intron_3	128	128	18.181	0.142039	0.142039
m6AIP_abcam_peak_4611|ENSMUST00000044009.13|Camk1d|ENSMUSG00000039145.16|protein_coding_Intron_2	129	129	5.831	0.0452016	0.0452016
m6AIP_abcam_peak_4612|ENSMUST00000044009.13|Camk1d|ENSMUSG00000039145.16|protein_coding_Intron_2	186	186	57.657	0.309984	0.309984
m6AIP_abcam_peak_4613|ENSMUST00000044009.13|Camk1d|ENSMUSG00000039145.16|protein_coding_Intron_2	115	0	0	0	0
m6AIP_abcam_peak_4614|ENSMUST00000044009.13|Camk1d|ENSMUSG00000039145.16|protein_coding_Intron_1	166	166	7.424	0.0447229	0.0447229
m6AIP_abcam_peak_4615|ENSMUST00000044009.13|Camk1d|ENSMUSG00000039145.16|protein_coding_Intron_1	155	155	0.169	0.00109032	0.00109032
m6AIP_abcam_peak_4616|ENSMUST00000044009.13|Camk1d|ENSMUSG00000039145.16|protein_coding_Intron_1	250	250	52.776	0.211104	0.211104
m6AIP_abcam_peak_4617|ENSMUST00000043864.8|Cdc123|ENSMUSG00000039128.13|protein_coding_Intron_4	101	0	0	0	0
m6AIP_abcam_peak_4627|ENSMUST00000026888.10|Taf3|ENSMUSG00000025782.12|protein_coding_Intron_2	232	232	6.493	0.0279871	0.0279871
m6AIP_abcam_peak_4628|ENSMUST00000026888.10|Taf3|ENSMUSG00000025782.12|protein_coding_Intron_2	212	212	195.438	0.921877	0.921877
m6AIP_SySy_peak_3782|ENSMUST00000114897.8|Atp5c1|ENSMUSG00000025781.14|protein_coding_Intron_1	140	140	3.103	0.0221643	0.0221643
m6AIP_abcam_peak_4630|ENSMUST00000137351.1|Gm13261|ENSMUSG00000086748.1|lncRNA_Intron_1	131	131	4.195	0.0320229	0.0320229
m6AIP_abcam_peak_4631|ENSMUST00000041105.6|Sfmbt2|ENSMUSG00000061186.15|protein_coding_Intron_7	147	147	0.529	0.00359864	0.00359864
m6AIP_abcam_peak_4633|ENSMUST00000071564.13|Fbh1|ENSMUSG00000058594.15|protein_coding_Intron_19	142	142	0.271	0.00190845	0.00190845
m6AIP_abcam_peak_4634|ENSMUST00000071564.13|Fbh1|ENSMUSG00000058594.15|protein_coding_Intron_6	137	137	1.151	0.00840146	0.00840146
m6AIP_abcam_peak_4636|ENSMUST00000056108.11|Ankrd16|ENSMUSG00000047909.11|protein_coding_Intron_3	129	0	0	0	0
m6AIP_abcam_peak_4637|ENSMUST00000056108.11|Ankrd16|ENSMUSG00000047909.11|protein_coding_Intron_3	162	64	2.021	0.0124753	0.0315781
m6AIP_abcam_peak_4639|ENSMUST00000028105.12|Mindy3|ENSMUSG00000026767.12|protein_coding_Intron_1	110	110	2.123	0.0193	0.0193
m6AIP_abcam_peak_4649|ENSMUST00000028076.14|Mllt10|ENSMUSG00000026743.16|protein_coding_Intron_3	171	171	41.3	0.24152	0.24152
m6AIP_abcam_peak_4650a|ENSMUST00000028076.14|Mllt10|ENSMUSG00000026743.16|protein_coding_Intron_8	105	0	0	0	0
m6AIP_abcam_peak_4650b|ENSMUST00000028076.14|Mllt10|ENSMUSG00000026743.16|protein_coding_Intron_8	120	120	6.739	0.0561583	0.0561583
m6AIP_abcam_peak_4651a|ENSMUST00000028076.14|Mllt10|ENSMUSG00000026743.16|protein_coding_Intron_9	105	105	4.499	0.0428476	0.0428476
m6AIP_abcam_peak_4651b|ENSMUST00000028076.14|Mllt10|ENSMUSG00000026743.16|protein_coding_Intron_9	113	0	0	0	0
m6AIP_abcam_peak_4652|ENSMUST00000028076.14|Mllt10|ENSMUSG00000026743.16|protein_coding_Intron_11	111	111	5.609	0.0505315	0.0505315
m6AIP_abcam_peak_4653|ENSMUST00000028076.14|Mllt10|ENSMUSG00000026743.16|protein_coding_Intron_13	124	98	1.415	0.0114113	0.0144388
m6AIP_SySy_peak_3791|ENSMUST00000028076.14|Mllt10|ENSMUSG00000026743.16|protein_coding_Intron_14	140	0	0	0	0
m6AIP_SySy_peak_3793|ENSMUST00000166495.7|Dnajc1|ENSMUSG00000026740.12|protein_coding_Intron_8	112	0	0	0	0
m6AIP_SySy_peak_3797|ENSMUST00000114627.7|Etl4|ENSMUSG00000036617.17|protein_coding_Intron_2	157	157	0.631	0.00401911	0.00401911
m6AIP_abcam_peak_4658|ENSMUST00000114627.7|Etl4|ENSMUSG00000036617.17|protein_coding_Intron_3	120	120	4.092	0.0341	0.0341
m6AIP_abcam_peak_4659|ENSMUST00000114627.7|Etl4|ENSMUSG00000036617.17|protein_coding_Intron_3	101	101	8.765	0.0867822	0.0867822
m6AIP_abcam_peak_4660|ENSMUST00000114627.7|Etl4|ENSMUSG00000036617.17|protein_coding_Intron_3	161	161	53.311	0.331124	0.331124
m6AIP_abcam_peak_4661|ENSMUST00000114627.7|Etl4|ENSMUSG00000036617.17|protein_coding_Intron_3	130	130	3.996	0.0307385	0.0307385
m6AIP_abcam_peak_4662|ENSMUST00000114627.7|Etl4|ENSMUSG00000036617.17|protein_coding_Intron_3	123	123	7.986	0.0649268	0.0649268
m6AIP_abcam_peak_4664|ENSMUST00000114627.7|Etl4|ENSMUSG00000036617.17|protein_coding_Intron_3	156	156	13.863	0.0888654	0.0888654
m6AIP_abcam_peak_4665|ENSMUST00000114627.7|Etl4|ENSMUSG00000036617.17|protein_coding_Intron_4	174	174	26.441	0.15196	0.15196
m6AIP_abcam_peak_4666|ENSMUST00000114627.7|Etl4|ENSMUSG00000036617.17|protein_coding_Intron_6	120	120	0.486	0.00405	0.00405
m6AIP_abcam_peak_4667|ENSMUST00000114627.7|Etl4|ENSMUSG00000036617.17|protein_coding_Intron_7	119	119	19.552	0.164303	0.164303
m6AIP_abcam_peak_4668|ENSMUST00000114627.7|Etl4|ENSMUSG00000036617.17|protein_coding_Intron_9	225	225	0.538	0.00239111	0.00239111
m6AIP_abcam_peak_4669|ENSMUST00000114627.7|Etl4|ENSMUSG00000036617.17|protein_coding_Intron_15	104	0	0	0	0
m6AIP_abcam_peak_4670|ENSMUST00000114627.7|Etl4|ENSMUSG00000036617.17|protein_coding_Intron_15	150	0	0	0	0
m6AIP_SySy_peak_3798|ENSMUST00000114627.7|Etl4|ENSMUSG00000036617.17|protein_coding_Intron_15	121	0	0	0	0
m6AIP_abcam_peak_4677|ENSMUST00000154230.8|Arhgap21|ENSMUSG00000036591.16|protein_coding_Intron_1	136	136	0.269	0.00197794	0.00197794
m6AIP_abcam_peak_4678|ENSMUST00000123948.7|Abi1|ENSMUSG00000058835.14|protein_coding_Intron_1	170	0	0	0	0
m6AIP_abcam_peak_4682|ENSMUST00000028117.3|Yme1l1|ENSMUSG00000026775.9|protein_coding_Intron_18	124	124	1.506	0.0121452	0.0121452
m6AIP_abcam_peak_4689|ENSMUST00000147147.7|Ehmt1|ENSMUSG00000036893.17|protein_coding_Intron_1	109	63	6.7	0.0614679	0.106349
m6AIP_abcam_peak_4693|ENSMUST00000059849.14|Nelfb|ENSMUSG00000013465.19|protein_coding_Intron_8	171	171	0.445	0.00260234	0.00260234
m6AIP_abcam_peak_4696|ENSMUST00000042390.4|Man1b1|ENSMUSG00000036646.13|protein_coding_Intron_4	131	99	1.803	0.0137634	0.0182121
m6AIP_abcam_peak_4703|ENSMUST00000114167.8|Camsap1|ENSMUSG00000026933.17|protein_coding_Intron_1	130	130	8.584	0.0660308	0.0660308
m6AIP_SySy_peak_3826a|ENSMUST00000036187.8|Qsox2|ENSMUSG00000036327.18|protein_coding_Intron_12	205	205	0.496	0.00241951	0.00241951
m6AIP_SySy_peak_3826b|ENSMUST00000036187.8|Qsox2|ENSMUSG00000036327.18|protein_coding_Intron_12	187	187	3.01	0.0160963	0.0160963
m6AIP_SySy_peak_3827|ENSMUST00000114115.8|Snapc4|ENSMUSG00000036281.13|protein_coding_Intron_21	64	64	0.213	0.00332813	0.00332813
m6AIP_SySy_peak_3831a|ENSMUST00000114102.9|Entr1|ENSMUSG00000026927.17|protein_coding_Intron_7	89	89	0.203	0.0022809	0.0022809
m6AIP_SySy_peak_3832a|ENSMUST00000114102.9|Entr1|ENSMUSG00000026927.17|protein_coding_Intron_4	79	79	0.022	0.000278481	0.000278481
m6AIP_SySy_peak_3832b|ENSMUST00000114102.9|Entr1|ENSMUSG00000026927.17|protein_coding_Intron_4	114	114	0.056	0.000491228	0.000491228
m6AIP_SySy_peak_3833|ENSMUST00000114102.9|Entr1|ENSMUSG00000026927.17|protein_coding_Intron_3	68	68	0.015	0.000220588	0.000220588
m6AIP_abcam_peak_4718|ENSMUST00000015017.7|Surf2|ENSMUSG00000014873.15|protein_coding_Intron_3	154	154	0.385	0.0025	0.0025
m6AIP_abcam_peak_4721|ENSMUST00000113941.8|Brd3|ENSMUSG00000026918.16|protein_coding_Intron_1	120	120	2.152	0.0179333	0.0179333
m6AIP_abcam_peak_4722|ENSMUST00000113952.9|Wdr5|ENSMUSG00000026917.15|protein_coding_Intron_7	171	171	37.006	0.216409	0.216409
m6AIP_abcam_peak_4736|ENSMUST00000061578.8|Setx|ENSMUSG00000043535.13|protein_coding_Intron_5	204	37	1.814	0.00889216	0.049027
m6AIP_abcam_peak_4741|ENSMUST00000095087.10|Rapgef1|ENSMUSG00000039844.20|protein_coding_Intron_1	228	120	3.97	0.0174123	0.0330833
m6AIP_abcam_peak_4742a|ENSMUST00000095087.10|Rapgef1|ENSMUSG00000039844.20|protein_coding_Intron_1	158	158	11.115	0.0703481	0.0703481
m6AIP_abcam_peak_4742b|ENSMUST00000095087.10|Rapgef1|ENSMUSG00000039844.20|protein_coding_Intron_1	196	196	18.091	0.092301	0.092301
m6AIP_abcam_peak_4743|ENSMUST00000095087.10|Rapgef1|ENSMUSG00000039844.20|protein_coding_Intron_5	185	185	9.287	0.0502	0.0502
m6AIP_abcam_peak_4745|ENSMUST00000048044.11|Trub2|ENSMUSG00000039826.13|protein_coding_Intron_5	100	100	13.795	0.13795	0.13795
m6AIP_abcam_peak_4746|ENSMUST00000113765.7|Odf2|ENSMUSG00000026790.19|protein_coding_Intron_13	102	102	1.322	0.0129608	0.0129608
m6AIP_SySy_peak_3874|ENSMUST00000113765.7|Odf2|ENSMUSG00000026790.19|protein_coding_Intron_18	250	250	25.549	0.102196	0.102196
m6AIP_abcam_peak_4747|ENSMUST00000129241.2|Sptan1|ENSMUSG00000057738.14|protein_coding_Intron_20	69	69	0.491	0.00711594	0.00711594
m6AIP_abcam_peak_4750|ENSMUST00000042055.9|Ptpa|ENSMUSG00000039515.11|protein_coding_Intron_1	131	91	1.341	0.0102366	0.0147363
m6AIP_abcam_peak_4751|ENSMUST00000041830.9|Ntmt1|ENSMUSG00000026857.9|protein_coding_Intron_1	135	135	14.459	0.107104	0.107104
m6AIP_SySy_peak_3883|ENSMUST00000041830.9|Ntmt1|ENSMUSG00000026857.9|protein_coding_Intron_1	250	250	7.237	0.028948	0.028948
m6AIP_SySy_peak_3884|ENSMUST00000041830.9|Ntmt1|ENSMUSG00000026857.9|protein_coding_Intron_1	207	207	11.534	0.0557198	0.0557198
m6AIP_SySy_peak_3890|ENSMUST00000113560.7|Fnbp1|ENSMUSG00000075415.13|protein_coding_Intron_16	250	250	65.448	0.261792	0.261792
m6AIP_SySy_peak_3891a|ENSMUST00000113560.7|Fnbp1|ENSMUSG00000075415.13|protein_coding_Intron_16	143	143	13.658	0.0955105	0.0955105
m6AIP_SySy_peak_3891b|ENSMUST00000113560.7|Fnbp1|ENSMUSG00000075415.13|protein_coding_Intron_16	250	250	36.849	0.147396	0.147396
m6AIP_abcam_peak_4757|ENSMUST00000113560.7|Fnbp1|ENSMUSG00000075415.13|protein_coding_Intron_10	106	106	2.737	0.0258208	0.0258208
m6AIP_abcam_peak_4758|ENSMUST00000113560.7|Fnbp1|ENSMUSG00000075415.13|protein_coding_Intron_4	113	113	21.161	0.187265	0.187265
m6AIP_abcam_peak_4761a|ENSMUST00000102840.4|Ass1|ENSMUSG00000076441.9|protein_coding_Intron_12	108	108	0.802	0.00742593	0.00742593
m6AIP_abcam_peak_4762|ENSMUST00000038474.13|Exosc2|ENSMUSG00000039356.15|protein_coding_Intron_1	139	139	14.718	0.105885	0.105885
m6AIP_abcam_peak_4765|ENSMUST00000075759.12|Abl1|ENSMUSG00000026842.16|protein_coding_Intron_1	158	0	0	0	0
m6AIP_abcam_peak_4767|ENSMUST00000065398.12|Nup214|ENSMUSG00000001855.15|protein_coding_Intron_3	127	127	6.597	0.0519449	0.0519449
m6AIP_abcam_peak_4768|ENSMUST00000069817.14|Prrc2b|ENSMUSG00000039262.16|protein_coding_Intron_1	101	101	1.263	0.012505	0.012505
m6AIP_SySy_peak_3900|ENSMUST00000036473.15|Pomt1|ENSMUSG00000039254.16|protein_coding_Intron_8	111	111	2.573	0.0231802	0.0231802
m6AIP_abcam_peak_4772|ENSMUST00000113334.7|Ciz1|ENSMUSG00000039205.16|protein_coding_Intron_1	165	165	9.077	0.0550121	0.0550121
m6AIP_abcam_peak_4773|ENSMUST00000048375.5|Fam102a|ENSMUSG00000039157.12|protein_coding_Intron_1	214	214	8.088	0.0377944	0.0377944
m6AIP_abcam_peak_4776|ENSMUST00000028135.14|Fam129b|ENSMUSG00000026796.16|protein_coding_Intron_2	139	139	2.523	0.0181511	0.0181511
m6AIP_abcam_peak_4778|ENSMUST00000113200.7|Lrsam1|ENSMUSG00000026792.16|protein_coding_Intron_10	110	110	0.226	0.00205455	0.00205455
m6AIP_SySy_peak_3910a|ENSMUST00000126610.1|Rpl12|ENSMUSG00000038900.17|protein_coding_Intron_1	52	52	13.217	0.254173	0.254173
m6AIP_SySy_peak_3910b|ENSMUST00000126610.1|Rpl12|ENSMUSG00000038900.17|protein_coding_Intron_1	140	140	36.494	0.260671	0.260671
m6AIP_abcam_peak_4783|ENSMUST00000040638.14|Pbx3|ENSMUSG00000038718.15|protein_coding_Intron_2	141	141	77.522	0.549801	0.549801
m6AIP_abcam_peak_4784|ENSMUST00000040638.14|Pbx3|ENSMUSG00000038718.15|protein_coding_Intron_2	166	166	3.459	0.0208373	0.0208373
m6AIP_SySy_peak_3918a|ENSMUST00000028222.12|Hspa5|ENSMUSG00000026864.13|protein_coding_Intron_1	39	39	1.05	0.0269231	0.0269231
m6AIP_abcam_peak_4787|ENSMUST00000145903.7|Rabepk|ENSMUSG00000070953.13|protein_coding_Intron_2	164	164	112.297	0.684738	0.684738
m6AIP_abcam_peak_4790|ENSMUST00000028225.11|Psmd5|ENSMUSG00000026869.12|protein_coding_Intron_6	100	100	9.152	0.09152	0.09152
m6AIP_abcam_peak_4791a|ENSMUST00000028237.14|Cntrl|ENSMUSG00000057110.15|protein_coding_Intron_22	89	89	10.24	0.115056	0.115056
m6AIP_abcam_peak_4791b|ENSMUST00000028237.14|Cntrl|ENSMUSG00000057110.15|protein_coding_Intron_22	94	94	15.437	0.164223	0.164223
m6AIP_abcam_peak_4792|ENSMUST00000028237.14|Cntrl|ENSMUSG00000057110.15|protein_coding_Intron_29	133	0	0	0	0
m6AIP_abcam_peak_4795|ENSMUST00000091010.11|Dab2ip|ENSMUSG00000026883.17|protein_coding_Intron_3	139	139	69.562	0.500446	0.500446
m6AIP_SySy_peak_3930|ENSMUST00000112932.1|Zbtb6|ENSMUSG00000066798.3|protein_coding_Intron_1	164	164	3.531	0.0215305	0.0215305
m6AIP_SySy_peak_3931a|ENSMUST00000112932.1|Zbtb6|ENSMUSG00000066798.3|protein_coding_Intron_1	156	156	59.034	0.378423	0.378423
m6AIP_SySy_peak_3931b|ENSMUST00000112932.1|Zbtb6|ENSMUSG00000066798.3|protein_coding_Intron_1	156	156	58.18	0.372949	0.372949
m6AIP_abcam_peak_4802b|ENSMUST00000112932.1|Zbtb6|ENSMUSG00000066798.3|protein_coding_Intron_1	150	150	9.413	0.0627533	0.0627533
m6AIP_abcam_peak_4802c|ENSMUST00000112932.1|Zbtb6|ENSMUSG00000066798.3|protein_coding_Intron_1	177	177	12.241	0.0691582	0.0691582
m6AIP_abcam_peak_4803|ENSMUST00000061179.11|Rabgap1|ENSMUSG00000035437.15|protein_coding_Intron_13	153	153	19.976	0.130562	0.130562
m6AIP_abcam_peak_4804|ENSMUST00000061179.11|Rabgap1|ENSMUSG00000035437.15|protein_coding_Intron_19	126	126	4.212	0.0334286	0.0334286
m6AIP_abcam_peak_4806|ENSMUST00000028279.9|Strbp|ENSMUSG00000026915.16|protein_coding_Intron_15	102	102	0.615	0.00602941	0.00602941
m6AIP_abcam_peak_4810|ENSMUST00000102787.9|Dennd1a|ENSMUSG00000035392.17|protein_coding_Intron_13	185	185	2.051	0.0110865	0.0110865
m6AIP_abcam_peak_4811|ENSMUST00000028083.5|Psmb7|ENSMUSG00000026750.6|protein_coding_Intron_6	111	111	7.404	0.0667027	0.0667027
m6AIP_abcam_peak_4812|ENSMUST00000028083.5|Psmb7|ENSMUSG00000026750.6|protein_coding_Intron_5	100	100	100	1	1
m6AIP_abcam_peak_4818|ENSMUST00000092123.10|Epc2|ENSMUSG00000069495.12|protein_coding_Intron_1	113	113	12.7	0.112389	0.112389
m6AIP_SySy_peak_3940a|ENSMUST00000154530.1|1700057H21Rik|ENSMUSG00000086007.1|lncRNA_Intron_1	113	113	18.743	0.165867	0.165867
m6AIP_SySy_peak_3940b|ENSMUST00000154530.1|1700057H21Rik|ENSMUSG00000086007.1|lncRNA_Intron_1	138	138	11.247	0.0815	0.0815
m6AIP_SySy_peak_3941|ENSMUST00000112693.9|Rif1|ENSMUSG00000036202.16|protein_coding_Intron_1	247	247	66.776	0.270348	0.270348
m6AIP_abcam_peak_4823|ENSMUST00000112693.9|Rif1|ENSMUSG00000036202.16|protein_coding_Intron_7	250	250	3.651	0.014604	0.014604
m6AIP_abcam_peak_4831|ENSMUST00000112618.8|Gpd2|ENSMUSG00000026827.12|protein_coding_Intron_1	133	133	26.317	0.197872	0.197872
m6AIP_abcam_peak_4833|ENSMUST00000102754.10|Pkp4|ENSMUSG00000026991.20|protein_coding_Intron_9	104	104	0.465	0.00447115	0.00447115
m6AIP_SySy_peak_3951|ENSMUST00000102754.10|Pkp4|ENSMUSG00000026991.20|protein_coding_Intron_10	250	0	0	0	0
m6AIP_abcam_peak_4836|ENSMUST00000037526.10|Tanc1|ENSMUSG00000035168.16|protein_coding_Intron_1	150	150	114.498	0.76332	0.76332
m6AIP_abcam_peak_4837|ENSMUST00000037526.10|Tanc1|ENSMUSG00000035168.16|protein_coding_Intron_1	163	163	20.585	0.126288	0.126288
m6AIP_abcam_peak_4838|ENSMUST00000037526.10|Tanc1|ENSMUSG00000035168.16|protein_coding_Intron_5	199	199	3.912	0.0196583	0.0196583
m6AIP_abcam_peak_4839|ENSMUST00000037526.10|Tanc1|ENSMUSG00000035168.16|protein_coding_Intron_14	115	115	8.93	0.0776522	0.0776522
m6AIP_SySy_peak_3952|ENSMUST00000037526.10|Tanc1|ENSMUSG00000035168.16|protein_coding_Intron_19	249	249	4.857	0.019506	0.019506
m6AIP_abcam_peak_4842|ENSMUST00000112533.7|Ly75|ENSMUSG00000026980.15|protein_coding_Intron_13	225	225	35.041	0.155738	0.155738
m6AIP_abcam_peak_4843|ENSMUST00000028278.13|Psmd14|ENSMUSG00000026914.15|protein_coding_Intron_10	190	103	16.193	0.0852263	0.157214
m6AIP_abcam_peak_4847|ENSMUST00000122912.7|Csrnp3|ENSMUSG00000044647.16|protein_coding_Intron_1	125	125	55.653	0.445224	0.445224
m6AIP_abcam_peak_4852|ENSMUST00000176018.1|Cers6|ENSMUSG00000027035.10|protein_coding_Intron_2	134	0	0	0	0
m6AIP_abcam_peak_4853|ENSMUST00000112320.7|Spc25|ENSMUSG00000005233.16|protein_coding_Intron_6	144	144	57.344	0.398222	0.398222
m6AIP_abcam_peak_4858|ENSMUST00000112251.8|Ubr3|ENSMUSG00000044308.17|protein_coding_Intron_10	131	131	21.957	0.167611	0.167611
m6AIP_abcam_peak_4859|ENSMUST00000112251.8|Ubr3|ENSMUSG00000044308.17|protein_coding_Intron_10	211	211	36.231	0.171711	0.171711
m6AIP_abcam_peak_4862a|ENSMUST00000038584.8|Tlk1|ENSMUSG00000041997.16|protein_coding_Intron_1	151	151	131.751	0.872523	0.872523
m6AIP_abcam_peak_4862b|ENSMUST00000038584.8|Tlk1|ENSMUSG00000041997.16|protein_coding_Intron_1	184	184	16.317	0.0886793	0.0886793
m6AIP_SySy_peak_3964|ENSMUST00000112140.7|Dync1i2|ENSMUSG00000027012.15|protein_coding_Intron_2	194	194	16.096	0.0829691	0.0829691
m6AIP_abcam_peak_4863|ENSMUST00000112122.8|Hat1|ENSMUSG00000027018.11|protein_coding_Intron_10	165	137	46.278	0.280473	0.337796
m6AIP_SySy_peak_3965|ENSMUST00000037210.8|Metap1d|ENSMUSG00000041921.16|protein_coding_Intron_6	145	145	136.747	0.943083	0.943083
m6AIP_SySy_peak_3966|ENSMUST00000037210.8|Metap1d|ENSMUSG00000041921.16|protein_coding_Intron_6	151	151	5.135	0.0340066	0.0340066
m6AIP_abcam_peak_4868|ENSMUST00000102689.9|Sp3|ENSMUSG00000027109.16|protein_coding_Intron_4	107	107	38.486	0.359682	0.359682
m6AIP_abcam_peak_4871a|ENSMUST00000055833.11|Atf2|ENSMUSG00000027104.18|protein_coding_Intron_12	111	111	11.677	0.105198	0.105198
m6AIP_abcam_peak_4871b|ENSMUST00000055833.11|Atf2|ENSMUSG00000027104.18|protein_coding_Intron_12	111	111	104.212	0.938847	0.938847
m6AIP_abcam_peak_4872a|ENSMUST00000055833.11|Atf2|ENSMUSG00000027104.18|protein_coding_Intron_1	183	183	6.611	0.0361257	0.0361257
m6AIP_abcam_peak_4872b|ENSMUST00000055833.11|Atf2|ENSMUSG00000027104.18|protein_coding_Intron_1	78	78	0.075	0.000961538	0.000961538
m6AIP_abcam_peak_4874|ENSMUST00000064503.12|Lnpk|ENSMUSG00000009207.15|protein_coding_Intron_4	113	113	3.614	0.0319823	0.0319823
m6AIP_abcam_peak_4875|ENSMUST00000064503.12|Lnpk|ENSMUSG00000009207.15|protein_coding_Intron_4	133	133	2.132	0.0160301	0.0160301
m6AIP_abcam_peak_4876|ENSMUST00000064503.12|Lnpk|ENSMUSG00000009207.15|protein_coding_Intron_4	135	135	17.133	0.126911	0.126911
m6AIP_abcam_peak_4877|ENSMUST00000111964.7|Hnrnpa3|ENSMUSG00000059005.13|protein_coding_Intron_6	85	85	4.749	0.0558706	0.0558706
m6AIP_abcam_peak_4878|ENSMUST00000111964.7|Hnrnpa3|ENSMUSG00000059005.13|protein_coding_Intron_7	84	84	0.998	0.011881	0.011881
m6AIP_abcam_peak_4879|ENSMUST00000111964.7|Hnrnpa3|ENSMUSG00000059005.13|protein_coding_Intron_9	76	76	3.588	0.0472105	0.0472105
m6AIP_SySy_peak_3988a|ENSMUST00000111718.7|Tfpi|ENSMUSG00000027082.15|protein_coding_Intron_8	84	84	0.517	0.00615476	0.00615476
m6AIP_SySy_peak_3988b|ENSMUST00000111718.7|Tfpi|ENSMUSG00000027082.15|protein_coding_Intron_8	56	56	1.377	0.0245893	0.0245893
m6AIP_SySy_peak_3988c|ENSMUST00000111718.7|Tfpi|ENSMUSG00000027082.15|protein_coding_Intron_8	128	128	1.146	0.00895312	0.00895312
m6AIP_SySy_peak_3989|ENSMUST00000111718.7|Tfpi|ENSMUSG00000027082.15|protein_coding_Intron_8	233	233	7.306	0.0313562	0.0313562
m6AIP_abcam_peak_4906|ENSMUST00000111694.7|Ctnnd1|ENSMUSG00000034101.14|protein_coding_Intron_1	108	108	61.538	0.569796	0.569796
m6AIP_abcam_peak_4906|ENSMUST00000189772.1|Gm28635|ENSMUSG00000101645.1|protein_coding_Intron_2	108	108	12.881	0.119269	0.119269
m6AIP_abcam_peak_4907|ENSMUST00000189772.1|Gm28635|ENSMUSG00000101645.1|protein_coding_Intron_2	199	199	77.439	0.389141	0.389141
m6AIP_abcam_peak_4908|ENSMUST00000189772.1|Gm28635|ENSMUSG00000101645.1|protein_coding_Intron_2	120	120	1.644	0.0137	0.0137
m6AIP_abcam_peak_4908|ENSMUST00000111665.7|Tmx2|ENSMUSG00000050043.16|protein_coding_Intron_5	120	120	3.25	0.0270833	0.0270833
m6AIP_abcam_peak_4913|ENSMUST00000111605.8|Tnks1bp1|ENSMUSG00000033955.13|protein_coding_Intron_4	166	166	0.457	0.00275301	0.00275301
m6AIP_abcam_peak_4914|ENSMUST00000111605.8|Tnks1bp1|ENSMUSG00000033955.13|protein_coding_Intron_4	100	100	0.676	0.00676	0.00676
m6AIP_abcam_peak_4919|ENSMUST00000111605.8|Tnks1bp1|ENSMUSG00000033955.13|protein_coding_Intron_6	163	163	2.345	0.0143865	0.0143865
m6AIP_abcam_peak_4921|ENSMUST00000057481.6|Nup160|ENSMUSG00000051329.13|protein_coding_Intron_3	164	164	22.938	0.139866	0.139866
m6AIP_abcam_peak_4937|ENSMUST00000090586.11|Phf21a|ENSMUSG00000058318.15|protein_coding_Intron_3	162	162	28.417	0.175414	0.175414
m6AIP_SySy_peak_4015|ENSMUST00000099690.3|Accsl|ENSMUSG00000075023.11|protein_coding_Intron_1	143	143	65.753	0.459811	0.459811
m6AIP_abcam_peak_4940|ENSMUST00000099690.3|Accsl|ENSMUSG00000075023.11|protein_coding_Intron_1	93	93	1.762	0.0189462	0.0189462
m6AIP_abcam_peak_4941|ENSMUST00000111240.7|Alkbh3|ENSMUSG00000040174.14|protein_coding_Intron_8	137	137	0.322	0.00235036	0.00235036
m6AIP_abcam_peak_4941|ENSMUST00000183110.1|Gm27027|ENSMUSG00000098004.1|protein_coding_Intron_1	137	137	13.203	0.0963723	0.0963723
m6AIP_abcam_peak_4942a|ENSMUST00000111240.7|Alkbh3|ENSMUSG00000040174.14|protein_coding_Intron_4	109	109	0.752	0.00689908	0.00689908
m6AIP_abcam_peak_4942b|ENSMUST00000111240.7|Alkbh3|ENSMUSG00000040174.14|protein_coding_Intron_4	133	133	1.053	0.00791729	0.00791729
m6AIP_abcam_peak_4943|ENSMUST00000028619.4|Hsd17b12|ENSMUSG00000027195.10|protein_coding_Intron_4	199	199	56.912	0.28599	0.28599
m6AIP_abcam_peak_4944|ENSMUST00000028619.4|Hsd17b12|ENSMUSG00000027195.10|protein_coding_Intron_3	133	133	1.985	0.0149248	0.0149248
m6AIP_abcam_peak_4945|ENSMUST00000028619.4|Hsd17b12|ENSMUSG00000027195.10|protein_coding_Intron_1	154	154	37.018	0.240377	0.240377
m6AIP_SySy_peak_4019|ENSMUST00000171088.7|Prr5l|ENSMUSG00000032841.15|protein_coding_Intron_1	108	108	4.239	0.03925	0.03925
m6AIP_abcam_peak_4952|ENSMUST00000058790.11|Ldlrad3|ENSMUSG00000048058.17|protein_coding_Intron_4	119	119	25.96	0.218151	0.218151
m6AIP_abcam_peak_4953|ENSMUST00000058790.11|Ldlrad3|ENSMUSG00000048058.17|protein_coding_Intron_1	100	100	68.699	0.68699	0.68699
m6AIP_abcam_peak_4956|ENSMUST00000028608.12|Nat10|ENSMUSG00000027185.15|protein_coding_Intron_8	100	100	9.29	0.0929	0.0929
m6AIP_abcam_peak_4958|ENSMUST00000146553.7|Platr14|ENSMUSG00000086454.7|lncRNA_Intron_2	185	103	4.481	0.0242216	0.0435049
m6AIP_abcam_peak_4962|ENSMUST00000028599.7|Cstf3|ENSMUSG00000027176.8|protein_coding_Intron_1	104	104	27.671	0.266067	0.266067
m6AIP_abcam_peak_4963|ENSMUST00000028599.7|Cstf3|ENSMUSG00000027176.8|protein_coding_Intron_15	108	108	12.73	0.11787	0.11787
m6AIP_abcam_peak_4964a|ENSMUST00000231375.1|Qser1|ENSMUSG00000074994.6|protein_coding_Intron_8	170	170	7.091	0.0417118	0.0417118
m6AIP_abcam_peak_4964b|ENSMUST00000231375.1|Qser1|ENSMUSG00000074994.6|protein_coding_Intron_8	200	200	7.692	0.03846	0.03846
m6AIP_abcam_peak_4965|ENSMUST00000231375.1|Qser1|ENSMUSG00000074994.6|protein_coding_Intron_8	113	113	15.339	0.135743	0.135743
m6AIP_abcam_peak_4966|ENSMUST00000122965.7|Elp4|ENSMUSG00000027167.11|protein_coding_Intron_9	110	110	63.417	0.576518	0.576518
m6AIP_abcam_peak_4967a|ENSMUST00000122965.7|Elp4|ENSMUSG00000027167.11|protein_coding_Intron_9	95	95	2.997	0.0315474	0.0315474
m6AIP_abcam_peak_4967b|ENSMUST00000122965.7|Elp4|ENSMUSG00000027167.11|protein_coding_Intron_9	98	98	0.928	0.00946939	0.00946939
m6AIP_SySy_peak_4029a|ENSMUST00000028527.7|Kif18a|ENSMUSG00000027115.14|protein_coding_Intron_12	80	80	4.512	0.0564	0.0564
m6AIP_SySy_peak_4029b|ENSMUST00000028527.7|Kif18a|ENSMUSG00000027115.14|protein_coding_Intron_12	178	0	0	0	0
m6AIP_abcam_peak_4969|ENSMUST00000028527.7|Kif18a|ENSMUSG00000027115.14|protein_coding_Intron_12	191	191	11.85	0.0620419	0.0620419
m6AIP_SySy_peak_4030|ENSMUST00000028527.7|Kif18a|ENSMUSG00000027115.14|protein_coding_Intron_12	250	0	0	0	0
m6AIP_abcam_peak_4970|ENSMUST00000146110.1|Platr8|ENSMUSG00000063751.6|lncRNA_Intron_1	168	0	0	0	0
m6AIP_abcam_peak_4971|ENSMUST00000046548.13|Lgr4|ENSMUSG00000050199.13|protein_coding_Intron_2	185	185	86.028	0.465016	0.465016
m6AIP_abcam_peak_4975|ENSMUST00000028552.3|Katnbl1|ENSMUSG00000027132.3|protein_coding_Intron_1	122	122	84.649	0.693844	0.693844
m6AIP_abcam_peak_4975|ENSMUST00000141047.1|Gm21985|ENSMUSG00000096764.1|protein_coding_Intron_25	122	122	7.293	0.0597787	0.0597787
m6AIP_abcam_peak_4978a|ENSMUST00000102545.7|Arhgap11a|ENSMUSG00000041219.14|protein_coding_Intron_2	114	114	4.365	0.0382895	0.0382895
m6AIP_abcam_peak_4978b|ENSMUST00000102545.7|Arhgap11a|ENSMUSG00000041219.14|protein_coding_Intron_2	168	168	13.566	0.08075	0.08075
m6AIP_abcam_peak_4980|ENSMUST00000043160.12|Aqr|ENSMUSG00000040383.16|protein_coding_Intron_9	135	135	26.189	0.193993	0.193993
m6AIP_abcam_peak_4983a|ENSMUST00000028825.4|Fam98b|ENSMUSG00000027349.5|protein_coding_Intron_1	104	104	40.411	0.388567	0.388567
m6AIP_abcam_peak_4983b|ENSMUST00000028825.4|Fam98b|ENSMUSG00000027349.5|protein_coding_Intron_1	117	117	58.087	0.49647	0.49647
m6AIP_abcam_peak_4984|ENSMUST00000028825.4|Fam98b|ENSMUSG00000027349.5|protein_coding_Intron_1	188	188	10.344	0.0550213	0.0550213
m6AIP_abcam_peak_4986|ENSMUST00000134661.7|Knstrn|ENSMUSG00000027331.15|protein_coding_Intron_2	127	127	1.11	0.00874016	0.00874016
m6AIP_abcam_peak_4997|ENSMUST00000049920.13|Ino80|ENSMUSG00000034154.15|protein_coding_Intron_35	145	145	0.546	0.00376552	0.00376552
m6AIP_abcam_peak_4998|ENSMUST00000049920.13|Ino80|ENSMUSG00000034154.15|protein_coding_Intron_35	180	180	1.394	0.00774444	0.00774444
m6AIP_abcam_peak_4999|ENSMUST00000049920.13|Ino80|ENSMUSG00000034154.15|protein_coding_Intron_29	141	141	18.126	0.128553	0.128553
m6AIP_abcam_peak_5014|ENSMUST00000090046.11|Tmem87a|ENSMUSG00000033808.16|protein_coding_Intron_10	160	160	4.206	0.0262875	0.0262875
m6AIP_abcam_peak_5027|ENSMUST00000028728.5|Ubr1|ENSMUSG00000027272.5|protein_coding_Intron_4	101	101	10.863	0.107554	0.107554
m6AIP_abcam_peak_5040|ENSMUST00000110592.1|Frmd5|ENSMUSG00000027238.17|protein_coding_Intron_1	152	152	29.852	0.196395	0.196395
m6AIP_SySy_peak_4090|ENSMUST00000152367.7|Myef2|ENSMUSG00000027201.16|protein_coding_Intron_17	68	68	50.236	0.738765	0.738765
m6AIP_abcam_peak_5042|ENSMUST00000152367.7|Myef2|ENSMUSG00000027201.16|protein_coding_Intron_10	160	160	27.789	0.173681	0.173681
m6AIP_abcam_peak_5044|ENSMUST00000089776.2|Cep152|ENSMUSG00000068394.4|protein_coding_Intron_23	95	95	0.281	0.00295789	0.00295789
m6AIP_abcam_peak_5046|ENSMUST00000089776.2|Cep152|ENSMUSG00000068394.4|protein_coding_Intron_17	30	30	21.817	0.727233	0.727233
m6AIP_abcam_peak_5056|ENSMUST00000110341.8|Bcl2l11|ENSMUSG00000027381.16|protein_coding_Intron_2	153	153	39.314	0.256954	0.256954
m6AIP_SySy_peak_4101|ENSMUST00000110341.8|Bcl2l11|ENSMUSG00000027381.16|protein_coding_Intron_2	174	174	4.109	0.0236149	0.0236149
m6AIP_SySy_peak_4102|ENSMUST00000110341.8|Bcl2l11|ENSMUSG00000027381.16|protein_coding_Intron_2	250	250	41.565	0.16626	0.16626
m6AIP_abcam_peak_5069|ENSMUST00000103199.8|Snrpb|ENSMUSG00000027404.15|protein_coding_Intron_1	132	132	0.096	0.000727273	0.000727273
m6AIP_abcam_peak_5070|ENSMUST00000089581.10|Pced1a|ENSMUSG00000037773.14|protein_coding_Intron_5	123	123	0.148	0.00120325	0.00120325
m6AIP_SySy_peak_4120|ENSMUST00000140581.2|Ubox5|ENSMUSG00000027300.10|protein_coding_Intron_2	195	195	3.037	0.0155744	0.0155744
m6AIP_abcam_peak_5077|ENSMUST00000150843.7|Pank2|ENSMUSG00000037514.17|protein_coding_Intron_5	162	162	12.957	0.0799815	0.0799815
m6AIP_abcam_peak_5079|ENSMUST00000103181.10|Cds2|ENSMUSG00000058793.14|protein_coding_Intron_1	122	122	1.577	0.0129262	0.0129262
m6AIP_SySy_peak_4126|ENSMUST00000028831.14|Mcm8|ENSMUSG00000027353.14|protein_coding_Intron_3	250	250	1.139	0.004556	0.004556
m6AIP_abcam_peak_5082|ENSMUST00000110109.7|Plcb4|ENSMUSG00000039943.16|protein_coding_Intron_1	137	137	7.566	0.0552263	0.0552263
m6AIP_abcam_peak_5083|ENSMUST00000110109.7|Plcb4|ENSMUSG00000039943.16|protein_coding_Intron_2	203	203	2.621	0.0129113	0.0129113
m6AIP_abcam_peak_5084|ENSMUST00000110109.7|Plcb4|ENSMUSG00000039943.16|protein_coding_Intron_3	102	102	0.584	0.00572549	0.00572549
m6AIP_abcam_peak_5085a|ENSMUST00000110109.7|Plcb4|ENSMUSG00000039943.16|protein_coding_Intron_19	81	81	1.175	0.0145062	0.0145062
m6AIP_abcam_peak_5085b|ENSMUST00000110109.7|Plcb4|ENSMUSG00000039943.16|protein_coding_Intron_19	120	120	7.251	0.060425	0.060425
m6AIP_abcam_peak_5086|ENSMUST00000110109.7|Plcb4|ENSMUSG00000039943.16|protein_coding_Intron_19	143	143	8.207	0.0573916	0.0573916
m6AIP_abcam_peak_5091|ENSMUST00000046656.8|Tasp1|ENSMUSG00000039033.11|protein_coding_Intron_4	101	0	0	0	0
m6AIP_abcam_peak_5094|ENSMUST00000044825.4|Ndufaf5|ENSMUSG00000027384.6|protein_coding_Intron_2	154	154	35.131	0.228123	0.228123
m6AIP_abcam_peak_5104|ENSMUST00000002805.13|Naa20|ENSMUSG00000002728.14|protein_coding_Intron_1	176	140	45.303	0.257403	0.323593
m6AIP_abcam_peak_5106|ENSMUST00000228797.1|Ralgapa2|ENSMUSG00000037110.20|protein_coding_Intron_17	100	100	0.146	0.00146	0.00146
m6AIP_SySy_peak_4153|ENSMUST00000051153.5|3300002I08Rik|ENSMUSG00000063364.10|protein_coding_Intron_3	137	137	12.255	0.0894526	0.0894526
m6AIP_SySy_peak_4154|ENSMUST00000051153.5|3300002I08Rik|ENSMUSG00000063364.10|protein_coding_Intron_3	153	153	37.944	0.248	0.248
m6AIP_SySy_peak_4155|ENSMUST00000051153.5|3300002I08Rik|ENSMUSG00000063364.10|protein_coding_Intron_3	121	0	0	0	0
m6AIP_abcam_peak_5123|ENSMUST00000028944.3|Acss1|ENSMUSG00000027452.11|protein_coding_Intron_5	116	116	4.376	0.0377241	0.0377241
m6AIP_abcam_peak_5124|ENSMUST00000056149.14|Abhd12|ENSMUSG00000032046.15|protein_coding_Intron_2	203	203	0.17	0.000837438	0.000837438
m6AIP_SySy_peak_4159|ENSMUST00000028948.4|Gins1|ENSMUSG00000027454.10|protein_coding_Intron_5	101	101	45.968	0.455129	0.455129
m6AIP_abcam_peak_5131a|ENSMUST00000099224.9|Csnk2a1|ENSMUSG00000074698.10|protein_coding_Intron_1	90	39	12.014	0.133489	0.308051
m6AIP_abcam_peak_5131b|ENSMUST00000099224.9|Csnk2a1|ENSMUSG00000074698.10|protein_coding_Intron_1	181	181	20.52	0.11337	0.11337
m6AIP_abcam_peak_5132|ENSMUST00000099224.9|Csnk2a1|ENSMUSG00000074698.10|protein_coding_Intron_8	189	89	0	0	0
m6AIP_SySy_peak_4168|ENSMUST00000128577.1|Gm14164|ENSMUSG00000068062.3|lncRNA_Intron_1	117	77	42.188	0.360581	0.547896
m6AIP_abcam_peak_5135|ENSMUST00000039961.11|6820408C15Rik|ENSMUSG00000032680.11|protein_coding_Intron_1	116	116	15.667	0.13506	0.13506
m6AIP_abcam_peak_5136|ENSMUST00000089059.8|H13|ENSMUSG00000019188.16|protein_coding_Intron_1	149	149	7.165	0.0480872	0.0480872
m6AIP_SySy_peak_4172a|ENSMUST00000089059.8|H13|ENSMUSG00000019188.16|protein_coding_Intron_4	146	146	17.213	0.117897	0.117897
m6AIP_SySy_peak_4172b|ENSMUST00000089059.8|H13|ENSMUSG00000019188.16|protein_coding_Intron_4	143	143	22.112	0.154629	0.154629
m6AIP_SySy_peak_4172c|ENSMUST00000089059.8|H13|ENSMUSG00000019188.16|protein_coding_Intron_4	188	188	4.286	0.0227979	0.0227979
m6AIP_abcam_peak_5142|ENSMUST00000049863.11|Pofut1|ENSMUSG00000046020.13|protein_coding_Intron_4	100	100	2.526	0.02526	0.02526
m6AIP_abcam_peak_5147|ENSMUST00000109790.1|Asxl1|ENSMUSG00000042548.14|protein_coding_Intron_1	164	164	113.214	0.690329	0.690329
m6AIP_abcam_peak_5148|ENSMUST00000109790.1|Asxl1|ENSMUSG00000042548.14|protein_coding_Intron_1	250	250	26.245	0.10498	0.10498
m6AIP_abcam_peak_5149|ENSMUST00000109790.1|Asxl1|ENSMUSG00000042548.14|protein_coding_Intron_4	103	103	30.437	0.295505	0.295505
m6AIP_abcam_peak_5154|ENSMUST00000045270.14|Cbfa2t2|ENSMUSG00000038533.15|protein_coding_Intron_1	175	175	16.327	0.0932971	0.0932971
m6AIP_abcam_peak_5155|ENSMUST00000045270.14|Cbfa2t2|ENSMUSG00000038533.15|protein_coding_Intron_1	149	149	45.747	0.307027	0.307027
m6AIP_abcam_peak_5156|ENSMUST00000045270.14|Cbfa2t2|ENSMUSG00000038533.15|protein_coding_Intron_1	105	105	2.473	0.0235524	0.0235524
m6AIP_abcam_peak_5157|ENSMUST00000045270.14|Cbfa2t2|ENSMUSG00000038533.15|protein_coding_Intron_1	109	109	14.3	0.131193	0.131193
m6AIP_abcam_peak_5159|ENSMUST00000103145.10|E2f1|ENSMUSG00000027490.17|protein_coding_Intron_1	103	103	37.045	0.35966	0.35966
m6AIP_SySy_peak_4191|ENSMUST00000103145.10|E2f1|ENSMUSG00000027490.17|protein_coding_Intron_1	111	111	9.965	0.0897748	0.0897748
m6AIP_abcam_peak_5160|ENSMUST00000044277.9|Chmp4b|ENSMUSG00000038467.15|protein_coding_Intron_1	157	157	9.008	0.0573758	0.0573758
m6AIP_abcam_peak_5161|ENSMUST00000029120.13|Raly|ENSMUSG00000027593.15|protein_coding_Intron_2	118	118	91.305	0.773771	0.773771
m6AIP_SySy_peak_4192|ENSMUST00000109685.7|Itch|ENSMUSG00000027598.16|protein_coding_Intron_2	108	108	24.21	0.224167	0.224167
m6AIP_SySy_peak_4193|ENSMUST00000109685.7|Itch|ENSMUSG00000027598.16|protein_coding_Intron_2	126	126	23.971	0.190246	0.190246
m6AIP_SySy_peak_4196|ENSMUST00000041059.11|Trpc4ap|ENSMUSG00000038324.13|protein_coding_Intron_12	250	250	12.105	0.04842	0.04842
m6AIP_abcam_peak_5173|ENSMUST00000109619.8|Cep250|ENSMUSG00000038241.16|protein_coding_Intron_28	250	250	28.896	0.115584	0.115584
m6AIP_abcam_peak_5174|ENSMUST00000088650.10|Ergic3|ENSMUSG00000005881.13|protein_coding_Intron_7	196	196	12.105	0.0617602	0.0617602
m6AIP_abcam_peak_5175|ENSMUST00000088650.10|Ergic3|ENSMUSG00000005881.13|protein_coding_Intron_7	171	171	2.809	0.0164269	0.0164269
m6AIP_SySy_peak_4202a|ENSMUST00000109608.8|Cpne1|ENSMUSG00000074643.12|protein_coding_Intron_2	162	162	160.254	0.989222	0.989222
m6AIP_SySy_peak_4202b|ENSMUST00000109608.8|Cpne1|ENSMUSG00000074643.12|protein_coding_Intron_2	163	163	2.613	0.0160307	0.0160307
m6AIP_SySy_peak_4202c|ENSMUST00000109608.8|Cpne1|ENSMUSG00000074643.12|protein_coding_Intron_2	74	74	0.7	0.00945946	0.00945946
m6AIP_abcam_peak_5177|ENSMUST00000109608.8|Cpne1|ENSMUSG00000074643.12|protein_coding_Intron_2	250	250	8.159	0.032636	0.032636
m6AIP_abcam_peak_5178|ENSMUST00000109608.8|Cpne1|ENSMUSG00000074643.12|protein_coding_Intron_2	110	110	2.955	0.0268636	0.0268636
m6AIP_abcam_peak_5180|ENSMUST00000037401.9|Phf20|ENSMUSG00000038116.16|protein_coding_Intron_4	115	115	7.821	0.0680087	0.0680087
m6AIP_abcam_peak_5186|ENSMUST00000169464.8|Dlgap4|ENSMUSG00000061689.15|protein_coding_Intron_2	195	195	39.202	0.201036	0.201036
m6AIP_abcam_peak_5191|ENSMUST00000137463.7|Gm14230|ENSMUSG00000087179.8|lncRNA_Intron_3	214	0	0	0	0
m6AIP_abcam_peak_5192a|ENSMUST00000137463.7|Gm14230|ENSMUSG00000087179.8|lncRNA_Intron_3	113	113	6.259	0.0553894	0.0553894
m6AIP_abcam_peak_5192b|ENSMUST00000137463.7|Gm14230|ENSMUSG00000087179.8|lncRNA_Intron_3	173	0	0	0	0
m6AIP_abcam_peak_5193|ENSMUST00000137463.7|Gm14230|ENSMUSG00000087179.8|lncRNA_Intron_3	191	0	0	0	0
m6AIP_abcam_peak_5194a|ENSMUST00000137463.7|Gm14230|ENSMUSG00000087179.8|lncRNA_Intron_3	148	148	1.367	0.00923649	0.00923649
m6AIP_abcam_peak_5194b|ENSMUST00000137463.7|Gm14230|ENSMUSG00000087179.8|lncRNA_Intron_3	137	0	0	0	0
m6AIP_abcam_peak_5196|ENSMUST00000116380.8|Rpn2|ENSMUSG00000027642.15|protein_coding_Intron_2	184	184	18.076	0.0982391	0.0982391
m6AIP_abcam_peak_5197|ENSMUST00000092576.10|Src|ENSMUSG00000027646.15|protein_coding_Intron_1	192	192	17.835	0.0928906	0.0928906
m6AIP_abcam_peak_5198|ENSMUST00000092576.10|Src|ENSMUSG00000027646.15|protein_coding_Intron_1	206	206	60.032	0.291417	0.291417
m6AIP_abcam_peak_5199|ENSMUST00000092576.10|Src|ENSMUSG00000027646.15|protein_coding_Intron_1	123	123	11.582	0.0941626	0.0941626
m6AIP_abcam_peak_5207|ENSMUST00000109485.8|Ralgapb|ENSMUSG00000027652.15|protein_coding_Intron_11	120	120	8.205	0.068375	0.068375
m6AIP_SySy_peak_4226|ENSMUST00000029183.2|Fam83d|ENSMUSG00000027654.2|protein_coding_Intron_2	132	132	11.286	0.0855	0.0855
m6AIP_SySy_peak_4229|ENSMUST00000103115.7|Plcg1|ENSMUSG00000016933.17|protein_coding_Intron_32	228	228	101.45	0.444956	0.444956
m6AIP_abcam_peak_5216|ENSMUST00000039782.13|Chd6|ENSMUSG00000057133.14|protein_coding_Intron_34	132	132	0.47	0.00356061	0.00356061
m6AIP_abcam_peak_5220|ENSMUST00000039782.13|Chd6|ENSMUSG00000057133.14|protein_coding_Intron_1	167	167	58.709	0.351551	0.351551
m6AIP_abcam_peak_5221|ENSMUST00000035751.11|L3mbtl1|ENSMUSG00000035576.13|protein_coding_Intron_8	131	65	4.554	0.0347634	0.0700615
m6AIP_abcam_peak_5223|ENSMUST00000018466.3|Tomm34|ENSMUSG00000018322.10|protein_coding_Intron_4	101	101	0.124	0.00122772	0.00122772
m6AIP_SySy_peak_4242|ENSMUST00000018353.13|Stk4|ENSMUSG00000018209.15|protein_coding_Intron_2	144	144	11.669	0.0810347	0.0810347
m6AIP_abcam_peak_5225|ENSMUST00000146846.1|Gm11457|ENSMUSG00000086453.7|lncRNA_Intron_4	128	128	11.528	0.0900625	0.0900625
m6AIP_abcam_peak_5227|ENSMUST00000109316.7|Pltp|ENSMUSG00000017754.13|protein_coding_Intron_7	177	177	33.595	0.189802	0.189802
m6AIP_abcam_peak_5230|ENSMUST00000040381.14|Ncoa5|ENSMUSG00000039804.15|protein_coding_Intron_2	166	166	21.414	0.129	0.129
m6AIP_abcam_peak_5231|ENSMUST00000109300.8|Slc35c2|ENSMUSG00000017664.16|protein_coding_Intron_1	100	100	1.207	0.01207	0.01207
m6AIP_abcam_peak_5233|ENSMUST00000071699.10|Elmo2|ENSMUSG00000017670.16|protein_coding_Intron_10	159	159	9.573	0.0602075	0.0602075
m6AIP_abcam_peak_5234|ENSMUST00000071699.10|Elmo2|ENSMUSG00000017670.16|protein_coding_Intron_10	177	177	0.466	0.00263277	0.00263277
m6AIP_abcam_peak_5235|ENSMUST00000071699.10|Elmo2|ENSMUSG00000017670.16|protein_coding_Intron_5	181	181	0.311	0.00171823	0.00171823
m6AIP_abcam_peak_5240|ENSMUST00000109269.7|Zmynd8|ENSMUSG00000039671.18|protein_coding_Intron_6	163	163	8.851	0.0543006	0.0543006
m6AIP_abcam_peak_5241|ENSMUST00000109269.7|Zmynd8|ENSMUSG00000039671.18|protein_coding_Intron_5	100	100	0.097	0.00097	0.00097
m6AIP_abcam_peak_5242|ENSMUST00000109269.7|Zmynd8|ENSMUSG00000039671.18|protein_coding_Intron_5	160	160	14.619	0.0913687	0.0913687
m6AIP_abcam_peak_5243|ENSMUST00000109269.7|Zmynd8|ENSMUSG00000039671.18|protein_coding_Intron_2	250	250	27.554	0.110216	0.110216
m6AIP_abcam_peak_5247|ENSMUST00000109249.8|Sulf2|ENSMUSG00000006800.14|protein_coding_Intron_10	128	128	4.279	0.0334297	0.0334297
m6AIP_abcam_peak_5248|ENSMUST00000109249.8|Sulf2|ENSMUSG00000006800.14|protein_coding_Intron_2	157	0	0	0	0
m6AIP_abcam_peak_5249|ENSMUST00000109249.8|Sulf2|ENSMUSG00000006800.14|protein_coding_Intron_1	156	156	0.591	0.00378846	0.00378846
m6AIP_abcam_peak_5254|ENSMUST00000099078.9|Arfgef2|ENSMUSG00000074582.10|protein_coding_Intron_1	126	126	0.423	0.00335714	0.00335714
m6AIP_abcam_peak_5255|ENSMUST00000002790.13|Cse1l|ENSMUSG00000002718.14|protein_coding_Intron_1	195	195	0.313	0.00160513	0.00160513
m6AIP_abcam_peak_5262|ENSMUST00000088041.10|Ptgis|ENSMUSG00000017969.13|protein_coding_Intron_9	159	159	100.288	0.630742	0.630742
m6AIP_abcam_peak_5263|ENSMUST00000047815.12|Slc9a8|ENSMUSG00000039463.14|protein_coding_Intron_5	119	119	31.105	0.261387	0.261387
m6AIP_abcam_peak_5264a|ENSMUST00000151365.7|Ube2v1|ENSMUSG00000078923.10|protein_coding_Intron_3	164	164	11.974	0.0730122	0.0730122
m6AIP_abcam_peak_5264a|ENSMUST00000125544.2|Gm20431|ENSMUSG00000089739.2|protein_coding_Intron_6	164	164	45.253	0.275933	0.275933
m6AIP_abcam_peak_5264b|ENSMUST00000151365.7|Ube2v1|ENSMUSG00000078923.10|protein_coding_Intron_3	142	53	0.701	0.00493662	0.0132264
m6AIP_abcam_peak_5264b|ENSMUST00000125544.2|Gm20431|ENSMUSG00000089739.2|protein_coding_Intron_6	142	118	4.472	0.031493	0.0378983
m6AIP_abcam_peak_5264c|ENSMUST00000151365.7|Ube2v1|ENSMUSG00000078923.10|protein_coding_Intron_3	157	157	3.688	0.0234904	0.0234904
m6AIP_abcam_peak_5264c|ENSMUST00000125544.2|Gm20431|ENSMUSG00000089739.2|protein_coding_Intron_6	157	0	0	0	0
m6AIP_SySy_peak_4270|ENSMUST00000125544.2|Gm20431|ENSMUSG00000089739.2|protein_coding_Intron_5	195	194	15.768	0.0808615	0.0812784
m6AIP_SySy_peak_4274|ENSMUST00000088001.5|Adnp|ENSMUSG00000051149.15|protein_coding_Intron_1	146	146	37.759	0.258623	0.258623
m6AIP_SySy_peak_4274|ENSMUST00000138667.1|Gm20716|ENSMUSG00000093752.1|protein_coding_Intron_9	146	146	8.718	0.0597123	0.0597123
m6AIP_abcam_peak_5283|ENSMUST00000028997.7|Aurka|ENSMUSG00000027496.15|protein_coding_Intron_3	121	121	25.487	0.210636	0.210636
m6AIP_SySy_peak_4288|ENSMUST00000116375.1|Cstf1|ENSMUSG00000027498.14|protein_coding_Intron_5	163	163	0.688	0.00422086	0.00422086
m6AIP_abcam_peak_5286|ENSMUST00000036248.12|Pmepa1|ENSMUSG00000038400.15|protein_coding_Intron_1	168	168	3.985	0.0237202	0.0237202
m6AIP_abcam_peak_5287|ENSMUST00000036248.12|Pmepa1|ENSMUSG00000038400.15|protein_coding_Intron_1	102	102	0.5	0.00490196	0.00490196
m6AIP_abcam_peak_5295a|ENSMUST00000151472.7|Gnasas1|ENSMUSG00000086537.7|lncRNA_Intron_1	244	244	8.724	0.0357541	0.0357541
m6AIP_abcam_peak_5295b|ENSMUST00000151472.7|Gnasas1|ENSMUSG00000086537.7|lncRNA_Intron_1	191	191	36.434	0.190754	0.190754
m6AIP_abcam_peak_5295c|ENSMUST00000151472.7|Gnasas1|ENSMUSG00000086537.7|lncRNA_Intron_1	183	183	27.971	0.152847	0.152847
m6AIP_abcam_peak_5296|ENSMUST00000151472.7|Gnasas1|ENSMUSG00000086537.7|lncRNA_Intron_1	104	104	4.401	0.0423173	0.0423173
m6AIP_abcam_peak_5310|ENSMUST00000108959.2|Gm14412|ENSMUSG00000078868.3|protein_coding_Intron_1	143	132	0	0	0
m6AIP_abcam_peak_5322|ENSMUST00000000314.12|Cdh4|ENSMUSG00000000305.12|protein_coding_Intron_2	181	180	2.019	0.0111547	0.0112167
m6AIP_abcam_peak_5323|ENSMUST00000000314.12|Cdh4|ENSMUSG00000000305.12|protein_coding_Intron_2	108	108	0.101	0.000935185	0.000935185
m6AIP_abcam_peak_5325|ENSMUST00000000314.12|Cdh4|ENSMUSG00000000305.12|protein_coding_Intron_2	122	122	18.919	0.155074	0.155074
m6AIP_SySy_peak_4320|ENSMUST00000041618.12|Taf4|ENSMUSG00000039117.16|protein_coding_Intron_14	250	247	21.177	0.084708	0.0857368
m6AIP_abcam_peak_5329|ENSMUST00000015791.5|Lama5|ENSMUSG00000015647.9|protein_coding_Intron_2	148	0	0	0	0
m6AIP_SySy_peak_4326|ENSMUST00000037877.10|Tcfl5|ENSMUSG00000038932.13|protein_coding_Intron_4	116	116	15.942	0.137431	0.137431
m6AIP_SySy_peak_4330a|ENSMUST00000087517.9|Dido1|ENSMUSG00000038914.15|protein_coding_Intron_15	197	197	11.058	0.056132	0.056132
m6AIP_SySy_peak_4330b|ENSMUST00000087517.9|Dido1|ENSMUSG00000038914.15|protein_coding_Intron_15	236	236	27.555	0.116758	0.116758
m6AIP_abcam_peak_5346|ENSMUST00000127988.7|Arfrp1|ENSMUSG00000038671.15|protein_coding_Intron_5	139	139	0.165	0.00118705	0.00118705
m6AIP_abcam_peak_5347|ENSMUST00000127988.7|Arfrp1|ENSMUSG00000038671.15|protein_coding_Intron_1	161	161	1.384	0.00859627	0.00859627
m6AIP_abcam_peak_5355|ENSMUST00000051064.8|Zc2hc1a|ENSMUSG00000043542.12|protein_coding_Intron_3	152	152	16.805	0.110559	0.110559
m6AIP_SySy_peak_4352|ENSMUST00000051064.8|Zc2hc1a|ENSMUSG00000043542.12|protein_coding_Intron_8	110	0	0	0	0
m6AIP_abcam_peak_5360|ENSMUST00000029002.8|Stmn2|ENSMUSG00000027500.10|protein_coding_Intron_1	164	164	4.86	0.0296341	0.0296341
m6AIP_abcam_peak_5361|ENSMUST00000029002.8|Stmn2|ENSMUSG00000027500.10|protein_coding_Intron_3	146	146	5.061	0.0346644	0.0346644
m6AIP_abcam_peak_5363a|ENSMUST00000042148.5|Mrps28|ENSMUSG00000040269.5|protein_coding_Intron_2	114	0	0	0	0
m6AIP_abcam_peak_5363b|ENSMUST00000042148.5|Mrps28|ENSMUSG00000040269.5|protein_coding_Intron_2	66	66	9.115	0.138106	0.138106
m6AIP_abcam_peak_5363c|ENSMUST00000042148.5|Mrps28|ENSMUSG00000040269.5|protein_coding_Intron_2	69	69	16.102	0.233362	0.233362
m6AIP_SySy_peak_4365|ENSMUST00000041124.12|Zfp704|ENSMUSG00000040209.12|protein_coding_Intron_4	191	116	62.758	0.328576	0.541017
m6AIP_SySy_peak_4366|ENSMUST00000041124.12|Zfp704|ENSMUSG00000040209.12|protein_coding_Intron_4	208	208	1.611	0.00774519	0.00774519
m6AIP_abcam_peak_5373|ENSMUST00000041124.12|Zfp704|ENSMUSG00000040209.12|protein_coding_Intron_4	124	0	0	0	0
m6AIP_abcam_peak_5374|ENSMUST00000041124.12|Zfp704|ENSMUSG00000040209.12|protein_coding_Intron_2	107	107	66.429	0.620832	0.620832
m6AIP_SySy_peak_4367|ENSMUST00000041124.12|Zfp704|ENSMUSG00000040209.12|protein_coding_Intron_2	250	28	0.832	0.003328	0.0297143
m6AIP_abcam_peak_5376|ENSMUST00000041124.12|Zfp704|ENSMUSG00000040209.12|protein_coding_Intron_2	118	118	4.009	0.0339746	0.0339746
m6AIP_abcam_peak_5377|ENSMUST00000041124.12|Zfp704|ENSMUSG00000040209.12|protein_coding_Intron_2	250	250	3.391	0.013564	0.013564
m6AIP_abcam_peak_5378|ENSMUST00000041124.12|Zfp704|ENSMUSG00000040209.12|protein_coding_Intron_2	174	174	1.034	0.00594253	0.00594253
m6AIP_SySy_peak_4368|ENSMUST00000041124.12|Zfp704|ENSMUSG00000040209.12|protein_coding_Intron_2	250	250	6.377	0.025508	0.025508
m6AIP_abcam_peak_5379|ENSMUST00000041124.12|Zfp704|ENSMUSG00000040209.12|protein_coding_Intron_2	163	0	0	0	0
m6AIP_abcam_peak_5380|ENSMUST00000041124.12|Zfp704|ENSMUSG00000040209.12|protein_coding_Intron_1	153	153	6.056	0.0395817	0.0395817
m6AIP_abcam_peak_5381|ENSMUST00000065938.14|Impa1|ENSMUSG00000027531.16|protein_coding_Intron_7	116	116	5.298	0.0456724	0.0456724
m6AIP_abcam_peak_5382|ENSMUST00000029078.8|Car2|ENSMUSG00000027562.12|protein_coding_Intron_2	107	107	19.248	0.179888	0.179888
m6AIP_abcam_peak_5383|ENSMUST00000108346.4|Ythdf3|ENSMUSG00000047213.14|protein_coding_Intron_3	153	153	30.705	0.200686	0.200686
m6AIP_abcam_peak_5386|ENSMUST00000108346.4|Ythdf3|ENSMUSG00000047213.14|protein_coding_Intron_5	143	143	0.357	0.0024965	0.0024965
m6AIP_SySy_peak_4373|ENSMUST00000108346.4|Ythdf3|ENSMUSG00000047213.14|protein_coding_Intron_5	38	38	0.454	0.0119474	0.0119474
m6AIP_abcam_peak_5388|ENSMUST00000035625.6|Cyp7b1|ENSMUSG00000039519.6|protein_coding_Intron_1	111	111	74.75	0.673423	0.673423
m6AIP_abcam_peak_5389|ENSMUST00000130645.7|Mtfr1|ENSMUSG00000027601.13|protein_coding_Intron_1	136	136	14.084	0.103559	0.103559
m6AIP_abcam_peak_5393|ENSMUST00000002502.11|Hltf|ENSMUSG00000002428.12|protein_coding_Intron_8	111	0	0	0	0
m6AIP_abcam_peak_5394|ENSMUST00000193734.5|Tbl1xr1|ENSMUSG00000027630.13|protein_coding_Intron_3	209	209	16.002	0.0765646	0.0765646
m6AIP_abcam_peak_5395|ENSMUST00000193734.5|Tbl1xr1|ENSMUSG00000027630.13|protein_coding_Intron_3	220	220	5.211	0.0236864	0.0236864
m6AIP_abcam_peak_5405a|ENSMUST00000126658.7|Lrrc31|ENSMUSG00000074653.10|protein_coding_Intron_1	118	118	10.166	0.0861525	0.0861525
m6AIP_abcam_peak_5405b|ENSMUST00000126658.7|Lrrc31|ENSMUSG00000074653.10|protein_coding_Intron_1	131	131	0.514	0.00392366	0.00392366
m6AIP_abcam_peak_5410|ENSMUST00000029199.10|Zmat3|ENSMUSG00000027663.12|protein_coding_Intron_2	101	0	0	0	0
m6AIP_abcam_peak_5411|ENSMUST00000029199.10|Zmat3|ENSMUSG00000027663.12|protein_coding_Intron_2	185	185	6.643	0.0359081	0.0359081
m6AIP_SySy_peak_4398|ENSMUST00000029201.13|Pik3ca|ENSMUSG00000027665.13|protein_coding_Intron_15	126	126	10.703	0.0849444	0.0849444
m6AIP_SySy_peak_4404|ENSMUST00000029222.7|Ccdc39|ENSMUSG00000027676.11|protein_coding_Intron_7	157	157	42.914	0.273338	0.273338
m6AIP_SySy_peak_4405|ENSMUST00000199171.4|Sox2ot|ENSMUSG00000105265.4|lncRNA_Intron_1	102	102	12.524	0.122784	0.122784
m6AIP_abcam_peak_5417|ENSMUST00000199171.4|Sox2ot|ENSMUSG00000105265.4|lncRNA_Intron_1	192	192	26.897	0.140089	0.140089
m6AIP_SySy_peak_4406|ENSMUST00000199171.4|Sox2ot|ENSMUSG00000105265.4|lncRNA_Intron_1	180	180	137.001	0.761117	0.761117
m6AIP_SySy_peak_4407|ENSMUST00000199171.4|Sox2ot|ENSMUSG00000105265.4|lncRNA_Intron_1	150	150	0.615	0.0041	0.0041
m6AIP_abcam_peak_5429|ENSMUST00000108112.9|Spata5|ENSMUSG00000027722.14|protein_coding_Intron_14	106	106	4.056	0.0382642	0.0382642
m6AIP_abcam_peak_5447|ENSMUST00000163764.7|Jade1|ENSMUSG00000025764.14|protein_coding_Intron_1	100	100	22.049	0.22049	0.22049
m6AIP_abcam_peak_5448a|ENSMUST00000163764.7|Jade1|ENSMUSG00000025764.14|protein_coding_Intron_2	125	125	57.557	0.460456	0.460456
m6AIP_abcam_peak_5448b|ENSMUST00000163764.7|Jade1|ENSMUSG00000025764.14|protein_coding_Intron_2	133	133	40.149	0.301872	0.301872
m6AIP_SySy_peak_4426|ENSMUST00000026866.14|Sclt1|ENSMUSG00000059834.12|protein_coding_Intron_5	152	0	0	0	0
m6AIP_abcam_peak_5457|ENSMUST00000194641.5|Elf2|ENSMUSG00000037174.18|protein_coding_Intron_6	110	110	41.707	0.379155	0.379155
m6AIP_abcam_peak_5462|ENSMUST00000053764.6|Foxo1|ENSMUSG00000044167.6|protein_coding_Intron_1	139	139	12.863	0.0925396	0.0925396
m6AIP_SySy_peak_4436|ENSMUST00000036665.9|Cog6|ENSMUSG00000027742.13|protein_coding_Intron_13	145	145	24.058	0.165917	0.165917
m6AIP_abcam_peak_5474|ENSMUST00000194134.5|Mme|ENSMUSG00000027820.12|protein_coding_Intron_3	225	225	7.151	0.0317822	0.0317822
m6AIP_abcam_peak_5481|ENSMUST00000029344.9|Mfsd1|ENSMUSG00000027775.9|protein_coding_Intron_5	100	100	7.919	0.07919	0.07919
m6AIP_abcam_peak_5483|ENSMUST00000182006.3|Iqschfp|ENSMUSG00000102422.1|protein_coding_Intron_5	141	141	1.606	0.0113901	0.0113901
m6AIP_abcam_peak_5483|ENSMUST00000029346.12|Schip1|ENSMUSG00000027777.15|protein_coding_Intron_2	141	141	1.343	0.00952482	0.00952482
m6AIP_abcam_peak_5484|ENSMUST00000182006.3|Iqschfp|ENSMUSG00000102422.1|protein_coding_Intron_5	189	189	37.108	0.196339	0.196339
m6AIP_abcam_peak_5484|ENSMUST00000029346.12|Schip1|ENSMUSG00000027777.15|protein_coding_Intron_2	189	189	55.49	0.293598	0.293598
m6AIP_SySy_peak_4451|ENSMUST00000042901.14|Smc4|ENSMUSG00000034349.14|protein_coding_Intron_1	186	186	16.761	0.0901129	0.0901129
m6AIP_abcam_peak_5487a|ENSMUST00000029353.8|Kpna4|ENSMUSG00000027782.10|protein_coding_Intron_12	73	73	66.758	0.914493	0.914493
m6AIP_abcam_peak_5487b|ENSMUST00000029353.8|Kpna4|ENSMUSG00000027782.10|protein_coding_Intron_12	111	111	24.262	0.218577	0.218577
m6AIP_abcam_peak_5489|ENSMUST00000061826.2|B3galnt1|ENSMUSG00000043300.2|protein_coding_Intron_1	154	71	16.4	0.106494	0.230986
m6AIP_abcam_peak_5490|ENSMUST00000029358.14|Nmd3|ENSMUSG00000027787.14|protein_coding_Intron_4	100	100	11.818	0.11818	0.11818
m6AIP_SySy_peak_4453a|ENSMUST00000190602.1|Platr10|ENSMUSG00000099370.1|lncRNA_Intron_2	141	141	15.79	0.111986	0.111986
m6AIP_abcam_peak_5492|ENSMUST00000190602.1|Platr10|ENSMUSG00000099370.1|lncRNA_Intron_1	250	0	0	0	0
m6AIP_abcam_peak_5497|ENSMUST00000029652.3|Pdgfc|ENSMUSG00000028019.9|protein_coding_Intron_1	237	0	0	0	0
m6AIP_abcam_peak_5498|ENSMUST00000029652.3|Pdgfc|ENSMUSG00000028019.9|protein_coding_Intron_1	153	153	30.93	0.202157	0.202157
m6AIP_abcam_peak_5500|ENSMUST00000029652.3|Pdgfc|ENSMUSG00000028019.9|protein_coding_Intron_1	215	0	0	0	0
m6AIP_abcam_peak_5502|ENSMUST00000180472.1|Gm26771|ENSMUSG00000097250.1|lncRNA_Intron_1	171	171	10.032	0.0586667	0.0586667
m6AIP_abcam_peak_5506|ENSMUST00000107679.7|Fbxw7|ENSMUSG00000028086.15|protein_coding_Intron_3	123	123	11.306	0.0919187	0.0919187
m6AIP_abcam_peak_5510|ENSMUST00000127348.7|Gatb|ENSMUSG00000028085.12|protein_coding_Intron_10	104	104	0.91	0.00875	0.00875
m6AIP_abcam_peak_5511|ENSMUST00000238443.1|Sh3d19|ENSMUSG00000028082.14|protein_coding_Intron_3	146	146	1.789	0.0122534	0.0122534
m6AIP_abcam_peak_5513|ENSMUST00000238443.1|Sh3d19|ENSMUSG00000028082.14|protein_coding_Intron_13	171	171	21.14	0.123626	0.123626
m6AIP_abcam_peak_5515|ENSMUST00000029719.13|Dclk2|ENSMUSG00000028078.14|protein_coding_Intron_2	159	159	12.5	0.0786164	0.0786164
m6AIP_abcam_peak_5517|ENSMUST00000107618.8|Kirrel|ENSMUSG00000041734.15|protein_coding_Intron_1	112	112	3.383	0.0302054	0.0302054
m6AIP_abcam_peak_5520|ENSMUST00000005015.9|Prcc|ENSMUSG00000004895.9|protein_coding_Intron_5	143	143	21.224	0.14842	0.14842
m6AIP_abcam_peak_5523|ENSMUST00000119968.7|Mrpl24|ENSMUSG00000019710.13|protein_coding_Intron_1	130	130	6.017	0.0462846	0.0462846
m6AIP_abcam_peak_5524|ENSMUST00000119968.7|Mrpl24|ENSMUSG00000019710.13|protein_coding_Intron_5	132	132	1.371	0.0103864	0.0103864
m6AIP_abcam_peak_5528|ENSMUST00000071812.10|Iqgap3|ENSMUSG00000028068.14|protein_coding_Intron_36	225	225	2.801	0.0124489	0.0124489
m6AIP_abcam_peak_5531|ENSMUST00000057935.8|Slc25a44|ENSMUSG00000050144.13|protein_coding_Intron_1	127	127	1.1	0.00866142	0.00866142
m6AIP_abcam_peak_5537|ENSMUST00000175903.8|Arhgef2|ENSMUSG00000028059.16|protein_coding_Intron_5	116	116	0.942	0.00812069	0.00812069
m6AIP_abcam_peak_5546|ENSMUST00000107494.7|Msto1|ENSMUSG00000068922.14|protein_coding_Intron_14	87	87	28.959	0.332862	0.332862
m6AIP_abcam_peak_5558|ENSMUST00000119570.7|Tpm3|ENSMUSG00000027940.18|protein_coding_Intron_8	197	197	34.783	0.176563	0.176563
m6AIP_abcam_peak_5560|ENSMUST00000029542.11|Ints3|ENSMUSG00000027933.11|protein_coding_Intron_15	139	139	1.32	0.0094964	0.0094964
m6AIP_abcam_peak_5564|ENSMUST00000107270.8|Pogz|ENSMUSG00000038902.14|protein_coding_Intron_1	187	187	8.007	0.0428182	0.0428182
m6AIP_abcam_peak_5570|ENSMUST00000125476.7|Pi4kb|ENSMUSG00000038861.14|protein_coding_Intron_9	100	98	8.054	0.08054	0.0821837
m6AIP_abcam_peak_5575a|ENSMUST00000107233.8|Pip5k1a|ENSMUSG00000028126.16|protein_coding_Intron_1	148	148	104.907	0.708831	0.708831
m6AIP_abcam_peak_5575b|ENSMUST00000107233.8|Pip5k1a|ENSMUSG00000028126.16|protein_coding_Intron_1	116	116	51.525	0.444181	0.444181
m6AIP_abcam_peak_5576|ENSMUST00000090823.7|Sema6c|ENSMUSG00000038777.19|protein_coding_Intron_20	126	126	44.861	0.35604	0.35604
m6AIP_abcam_peak_5580|ENSMUST00000107187.8|Mindy1|ENSMUSG00000038712.16|protein_coding_Intron_4	138	138	2.328	0.0168696	0.0168696
m6AIP_abcam_peak_5582|ENSMUST00000102749.10|Arnt|ENSMUSG00000015522.18|protein_coding_Intron_6	234	234	0	0	0
m6AIP_abcam_peak_5585|ENSMUST00000029752.14|Tars2|ENSMUSG00000028107.14|protein_coding_Intron_13	126	126	0.874	0.00693651	0.00693651
m6AIP_abcam_peak_5591|ENSMUST00000015892.13|Prpf3|ENSMUSG00000015748.13|protein_coding_Intron_3	132	132	108.421	0.821371	0.821371
m6AIP_abcam_peak_5600|ENSMUST00000154679.7|Polr3c|ENSMUSG00000028099.8|protein_coding_Intron_4	200	200	6.105	0.030525	0.030525
m6AIP_abcam_peak_5601|ENSMUST00000029740.13|Rnf115|ENSMUSG00000028098.13|protein_coding_Intron_4	235	172	25.986	0.110579	0.151081
m6AIP_SySy_peak_4544|ENSMUST00000090750.11|Pde4dip|ENSMUSG00000038170.15|protein_coding_Intron_8	250	250	70.648	0.282592	0.282592
m6AIP_SySy_peak_4545|ENSMUST00000090750.11|Pde4dip|ENSMUSG00000038170.15|protein_coding_Intron_8	159	0	0	0	0
m6AIP_abcam_peak_5622c|ENSMUST00000029453.12|Vangl1|ENSMUSG00000027860.15|protein_coding_Intron_3	59	59	8.098	0.137254	0.137254
m6AIP_abcam_peak_5624|ENSMUST00000029444.12|Trim33|ENSMUSG00000033014.12|protein_coding_Intron_1	133	133	95.83	0.720526	0.720526
m6AIP_abcam_peak_5625|ENSMUST00000029444.12|Trim33|ENSMUSG00000033014.12|protein_coding_Intron_1	144	144	98.268	0.682417	0.682417
m6AIP_SySy_peak_4575a|ENSMUST00000121198.7|Magi3|ENSMUSG00000052539.15|protein_coding_Intron_1	204	204	42.814	0.209873	0.209873
m6AIP_SySy_peak_4575b|ENSMUST00000121198.7|Magi3|ENSMUSG00000052539.15|protein_coding_Intron_1	153	153	11.094	0.0725098	0.0725098
m6AIP_abcam_peak_5635|ENSMUST00000121198.7|Magi3|ENSMUSG00000052539.15|protein_coding_Intron_1	117	0	0	0	0
m6AIP_abcam_peak_5636|ENSMUST00000121198.7|Magi3|ENSMUSG00000052539.15|protein_coding_Intron_1	100	0	0	0	0
m6AIP_abcam_peak_5638|ENSMUST00000046212.1|Slc16a1|ENSMUSG00000032902.1|protein_coding_Intron_4	10	10	3.109	0.3109	0.3109
m6AIP_SySy_peak_4578a|ENSMUST00000002298.6|Ppm1j|ENSMUSG00000002228.7|protein_coding_Intron_1	205	205	11.167	0.0544732	0.0544732
m6AIP_SySy_peak_4578b|ENSMUST00000002298.6|Ppm1j|ENSMUSG00000002228.7|protein_coding_Intron_1	177	177	23.973	0.135441	0.135441
m6AIP_SySy_peak_4580a|ENSMUST00000059271.12|St7l|ENSMUSG00000045576.16|protein_coding_Intron_1	113	6	0.033	0.000292035	0.0055
m6AIP_SySy_peak_4580b|ENSMUST00000059271.12|St7l|ENSMUSG00000045576.16|protein_coding_Intron_1	128	128	13.53	0.105703	0.105703
m6AIP_abcam_peak_5643|ENSMUST00000090678.10|Rap1a|ENSMUSG00000068798.10|protein_coding_Intron_1	106	106	26.327	0.248368	0.248368
m6AIP_SySy_peak_4595|ENSMUST00000029490.14|Ahcyl1|ENSMUSG00000027893.14|protein_coding_Intron_1	212	212	8.772	0.0413774	0.0413774
m6AIP_abcam_peak_5653|ENSMUST00000000001.4|Gnai3|ENSMUSG00000000001.4|protein_coding_Intron_1	250	250	8.856	0.035424	0.035424
m6AIP_abcam_peak_5656a|ENSMUST00000102629.7|Psrc1|ENSMUSG00000068744.12|protein_coding_Intron_1	106	106	1.425	0.0134434	0.0134434
m6AIP_abcam_peak_5656b|ENSMUST00000102629.7|Psrc1|ENSMUSG00000068744.12|protein_coding_Intron_1	224	224	3.352	0.0149643	0.0149643
m6AIP_abcam_peak_5669|ENSMUST00000090464.6|Cdc14a|ENSMUSG00000033502.15|protein_coding_Intron_3	117	117	0.273	0.00233333	0.00233333
m6AIP_abcam_peak_5670a|ENSMUST00000000349.10|Dbt|ENSMUSG00000000340.10|protein_coding_Intron_2	180	0	0	0	0
m6AIP_abcam_peak_5670b|ENSMUST00000000349.10|Dbt|ENSMUSG00000000340.10|protein_coding_Intron_2	117	117	4.255	0.0363675	0.0363675
m6AIP_abcam_peak_5672|ENSMUST00000198311.4|Sass6|ENSMUSG00000027959.14|protein_coding_Intron_14	150	150	10.326	0.06884	0.06884
m6AIP_abcam_peak_5673|ENSMUST00000029570.8|Mfsd14a|ENSMUSG00000089911.4|protein_coding_Intron_8	109	109	7.53	0.0690826	0.0690826
m6AIP_abcam_peak_5676|ENSMUST00000029773.12|Cnn3|ENSMUSG00000053931.11|protein_coding_Intron_1	234	234	22.245	0.0950641	0.0950641
m6AIP_abcam_peak_5680|ENSMUST00000029766.8|Bcar3|ENSMUSG00000028121.8|protein_coding_Intron_2	120	120	32.501	0.270842	0.270842
m6AIP_abcam_peak_5683a|ENSMUST00000162947.2|Fnbp1l|ENSMUSG00000039735.16|protein_coding_Intron_12	121	121	16.088	0.132959	0.132959
m6AIP_abcam_peak_5683b|ENSMUST00000162947.2|Fnbp1l|ENSMUSG00000039735.16|protein_coding_Intron_12	118	118	1.123	0.00951695	0.00951695
m6AIP_abcam_peak_5684|ENSMUST00000162947.2|Fnbp1l|ENSMUSG00000039735.16|protein_coding_Intron_1	105	105	11.104	0.105752	0.105752
m6AIP_abcam_peak_5685|ENSMUST00000090379.6|Usp53|ENSMUSG00000039701.11|protein_coding_Intron_14	102	102	0.6	0.00588235	0.00588235
m6AIP_abcam_peak_5694|ENSMUST00000043108.8|Zgrf1|ENSMUSG00000051278.12|protein_coding_Intron_8	110	110	7.954	0.0723091	0.0723091
m6AIP_abcam_peak_5696|ENSMUST00000043108.8|Zgrf1|ENSMUSG00000051278.12|protein_coding_Intron_25	50	50	0.446	0.00892	0.00892
m6AIP_abcam_peak_5698|ENSMUST00000029643.14|Gar1|ENSMUSG00000028010.16|protein_coding_Intron_2	133	133	5.047	0.0379474	0.0379474
m6AIP_abcam_peak_5701|ENSMUST00000062601.13|Rpl34|ENSMUSG00000062006.12|protein_coding_Intron_4	156	143	21.029	0.134801	0.147056
m6AIP_abcam_peak_5702|ENSMUST00000029663.10|Aimp1|ENSMUSG00000028029.11|protein_coding_Intron_5	102	102	8.47	0.0830392	0.0830392
m6AIP_abcam_peak_5705|ENSMUST00000029644.15|Ppa2|ENSMUSG00000028013.16|protein_coding_Intron_6	197	197	5.036	0.0255635	0.0255635
m6AIP_abcam_peak_5709|ENSMUST00000196398.4|Tet2|ENSMUSG00000040943.12|protein_coding_Intron_2	190	190	11.641	0.0612684	0.0612684
m6AIP_abcam_peak_5712|ENSMUST00000062893.11|Cenpe|ENSMUSG00000045328.11|protein_coding_Intron_34	149	149	0.512	0.00343624	0.00343624
m6AIP_SySy_peak_4637|ENSMUST00000078568.11|Slc9b1|ENSMUSG00000050150.16|protein_coding_Intron_7	250	105	6.066	0.024264	0.0577714
m6AIP_abcam_peak_5719|ENSMUST00000029814.9|Manba|ENSMUSG00000028164.15|protein_coding_Intron_13	120	120	0.414	0.00345	0.00345
m6AIP_SySy_peak_4642|ENSMUST00000041045.13|H2az1|ENSMUSG00000037894.13|protein_coding_Intron_1	88	88	36.112	0.410364	0.410364
m6AIP_abcam_peak_5722|ENSMUST00000029800.8|Tspan5|ENSMUSG00000028152.10|protein_coding_Intron_1	178	178	8.803	0.0494551	0.0494551
m6AIP_abcam_peak_5724|ENSMUST00000098574.8|Rap1gds1|ENSMUSG00000028149.12|protein_coding_Intron_4	167	0	0	0	0
m6AIP_abcam_peak_5725|ENSMUST00000098574.8|Rap1gds1|ENSMUSG00000028149.12|protein_coding_Intron_4	135	71	1.256	0.0093037	0.0176901
m6AIP_abcam_peak_5726|ENSMUST00000098574.8|Rap1gds1|ENSMUSG00000028149.12|protein_coding_Intron_4	185	185	1.75	0.00945946	0.00945946
m6AIP_abcam_peak_5728|ENSMUST00000043812.14|Pkn2|ENSMUSG00000004591.16|protein_coding_Intron_6	108	108	7.554	0.0699444	0.0699444
m6AIP_abcam_peak_5729|ENSMUST00000043325.8|Hs2st1|ENSMUSG00000040151.9|protein_coding_Intron_1	110	110	32.84	0.298545	0.298545
m6AIP_abcam_peak_5730a|ENSMUST00000043325.8|Hs2st1|ENSMUSG00000040151.9|protein_coding_Intron_1	98	98	2.198	0.0224286	0.0224286
m6AIP_abcam_peak_5730b|ENSMUST00000043325.8|Hs2st1|ENSMUSG00000040151.9|protein_coding_Intron_1	108	108	30.148	0.279148	0.279148
m6AIP_abcam_peak_5736|ENSMUST00000098534.8|Znhit6|ENSMUSG00000074182.8|protein_coding_Intron_4	202	202	29.621	0.146639	0.146639
m6AIP_abcam_peak_5746|ENSMUST00000106100.8|Zzz3|ENSMUSG00000039068.16|protein_coding_Intron_1	145	145	24.186	0.1668	0.1668
m6AIP_SySy_peak_4655a|ENSMUST00000106100.8|Zzz3|ENSMUSG00000039068.16|protein_coding_Intron_1	176	0	0	0	0
m6AIP_SySy_peak_4655b|ENSMUST00000106100.8|Zzz3|ENSMUSG00000039068.16|protein_coding_Intron_1	191	191	71.318	0.373393	0.373393
m6AIP_SySy_peak_4656|ENSMUST00000106100.8|Zzz3|ENSMUSG00000039068.16|protein_coding_Intron_1	179	179	43.879	0.245134	0.245134
m6AIP_abcam_peak_5748|ENSMUST00000106100.8|Zzz3|ENSMUSG00000039068.16|protein_coding_Intron_3	137	137	4.746	0.0346423	0.0346423
m6AIP_abcam_peak_5751|ENSMUST00000106100.8|Zzz3|ENSMUSG00000039068.16|protein_coding_Intron_11	112	112	33.364	0.297893	0.297893
m6AIP_abcam_peak_5752|ENSMUST00000200397.4|St6galnac3|ENSMUSG00000052544.9|protein_coding_Intron_3	107	107	5.597	0.0523084	0.0523084
m6AIP_abcam_peak_5753|ENSMUST00000200397.4|St6galnac3|ENSMUSG00000052544.9|protein_coding_Intron_3	250	250	78.012	0.312048	0.312048
m6AIP_abcam_peak_5754|ENSMUST00000200397.4|St6galnac3|ENSMUSG00000052544.9|protein_coding_Intron_3	127	127	14.197	0.111787	0.111787
m6AIP_abcam_peak_5755|ENSMUST00000200397.4|St6galnac3|ENSMUSG00000052544.9|protein_coding_Intron_3	216	216	32.355	0.149792	0.149792
m6AIP_abcam_peak_5756|ENSMUST00000200397.4|St6galnac3|ENSMUSG00000052544.9|protein_coding_Intron_3	223	223	22.677	0.101691	0.101691
m6AIP_abcam_peak_5757|ENSMUST00000200397.4|St6galnac3|ENSMUSG00000052544.9|protein_coding_Intron_3	127	127	1.495	0.0117717	0.0117717
m6AIP_abcam_peak_5758|ENSMUST00000200397.4|St6galnac3|ENSMUSG00000052544.9|protein_coding_Intron_3	113	113	4.042	0.0357699	0.0357699
m6AIP_abcam_peak_5759|ENSMUST00000200397.4|St6galnac3|ENSMUSG00000052544.9|protein_coding_Intron_1	123	123	0.874	0.00710569	0.00710569
m6AIP_abcam_peak_5760|ENSMUST00000200397.4|St6galnac3|ENSMUSG00000052544.9|protein_coding_Intron_1	216	216	7.551	0.0349583	0.0349583
m6AIP_abcam_peak_5761|ENSMUST00000200397.4|St6galnac3|ENSMUSG00000052544.9|protein_coding_Intron_1	133	0	0	0	0
m6AIP_abcam_peak_5765|ENSMUST00000040787.12|Ankrd13c|ENSMUSG00000039988.14|protein_coding_Intron_6	147	0	0	0	0
m6AIP_abcam_peak_5768|ENSMUST00000072080.9|Lrrc40|ENSMUSG00000063052.9|protein_coding_Intron_10	121	121	44.434	0.367223	0.367223
m6AIP_abcam_peak_5769|ENSMUST00000052712.5|Tgs1|ENSMUSG00000028233.6|protein_coding_Intron_1	117	0	0	0	0
m6AIP_abcam_peak_5774|ENSMUST00000084949.2|Impad1|ENSMUSG00000066324.2|protein_coding_Intron_1	139	0	0	0	0
m6AIP_abcam_peak_5775|ENSMUST00000054857.12|Fam110b|ENSMUSG00000049119.14|protein_coding_Intron_2	136	136	11.696	0.086	0.086
m6AIP_abcam_peak_5777|ENSMUST00000029907.5|Ubxn2b|ENSMUSG00000028243.5|protein_coding_Intron_6	101	99	11.908	0.117901	0.120283
m6AIP_abcam_peak_5782|ENSMUST00000078139.12|Asph|ENSMUSG00000028207.18|protein_coding_Intron_3	139	139	16.196	0.116518	0.116518
m6AIP_abcam_peak_5792|ENSMUST00000108307.2|Virma|ENSMUSG00000040720.15|protein_coding_Intron_7	43	43	0.164	0.00381395	0.00381395
m6AIP_SySy_peak_4677|ENSMUST00000070755.12|Rad54b|ENSMUSG00000078773.11|protein_coding_Intron_3	233	233	7.292	0.0312961	0.0312961
m6AIP_abcam_peak_5796|ENSMUST00000070755.12|Rad54b|ENSMUSG00000078773.11|protein_coding_Intron_10	227	227	34.777	0.153203	0.153203
m6AIP_abcam_peak_5810a|ENSMUST00000108222.8|Mms22l|ENSMUSG00000045751.16|protein_coding_Intron_8	130	130	0.557	0.00428462	0.00428462
m6AIP_abcam_peak_5810b|ENSMUST00000108222.8|Mms22l|ENSMUSG00000045751.16|protein_coding_Intron_8	95	95	31.373	0.330242	0.330242
m6AIP_abcam_peak_5812|ENSMUST00000108222.8|Mms22l|ENSMUSG00000045751.16|protein_coding_Intron_13	143	143	25.953	0.18149	0.18149
m6AIP_abcam_peak_5813|ENSMUST00000108222.8|Mms22l|ENSMUSG00000045751.16|protein_coding_Intron_14	239	239	9.903	0.0414351	0.0414351
m6AIP_abcam_peak_5819|ENSMUST00000084770.4|Fut9|ENSMUSG00000055373.8|protein_coding_Intron_2	111	15	0.078	0.000702703	0.0052
m6AIP_SySy_peak_4705|ENSMUST00000071642.10|Mdn1|ENSMUSG00000058006.12|protein_coding_Intron_65	125	125	4.164	0.033312	0.033312
m6AIP_abcam_peak_5835|ENSMUST00000108153.8|Rngtt|ENSMUSG00000028274.17|protein_coding_Intron_12	103	103	21.044	0.204311	0.204311
m6AIP_SySy_peak_4712a|ENSMUST00000048706.9|Orc3|ENSMUSG00000040044.11|protein_coding_Intron_9	140	0	0	0	0
m6AIP_SySy_peak_4712b|ENSMUST00000048706.9|Orc3|ENSMUSG00000040044.11|protein_coding_Intron_9	217	0	0	0	0
m6AIP_SySy_peak_4713|ENSMUST00000048706.9|Orc3|ENSMUSG00000040044.11|protein_coding_Intron_9	250	0	0	0	0
m6AIP_SySy_peak_4714a|ENSMUST00000048706.9|Orc3|ENSMUSG00000040044.11|protein_coding_Intron_9	143	91	9.354	0.0654126	0.102791
m6AIP_SySy_peak_4714b|ENSMUST00000048706.9|Orc3|ENSMUSG00000040044.11|protein_coding_Intron_9	184	184	20.358	0.110641	0.110641
m6AIP_SySy_peak_4714c|ENSMUST00000048706.9|Orc3|ENSMUSG00000040044.11|protein_coding_Intron_9	167	23	0.088	0.000526946	0.00382609
m6AIP_SySy_peak_4723|ENSMUST00000098143.10|Nfx1|ENSMUSG00000028423.15|protein_coding_Intron_15	250	250	97.465	0.38986	0.38986
m6AIP_abcam_peak_5854|ENSMUST00000030143.12|Ubap2|ENSMUSG00000028433.14|protein_coding_Intron_1	154	154	72.725	0.47224	0.47224
m6AIP_SySy_peak_4730|ENSMUST00000108055.8|Kif24|ENSMUSG00000028438.16|protein_coding_Intron_1	157	157	22.418	0.14279	0.14279
m6AIP_abcam_peak_5867|ENSMUST00000107851.9|Clta|ENSMUSG00000028478.18|protein_coding_Intron_1	233	233	10.576	0.0453906	0.0453906
m6AIP_abcam_peak_5868|ENSMUST00000107851.9|Clta|ENSMUSG00000028478.18|protein_coding_Intron_1	122	122	4.315	0.0353689	0.0353689
m6AIP_abcam_peak_5873|ENSMUST00000107824.8|Zcchc7|ENSMUSG00000035649.17|protein_coding_Intron_2	195	195	42.145	0.216128	0.216128
m6AIP_abcam_peak_5874|ENSMUST00000107824.8|Zcchc7|ENSMUSG00000035649.17|protein_coding_Intron_2	140	140	67.931	0.485221	0.485221
m6AIP_abcam_peak_5875|ENSMUST00000107824.8|Zcchc7|ENSMUSG00000035649.17|protein_coding_Intron_2	172	172	1.139	0.00662209	0.00662209
m6AIP_abcam_peak_5876|ENSMUST00000107824.8|Zcchc7|ENSMUSG00000035649.17|protein_coding_Intron_6	110	110	2.802	0.0254727	0.0254727
m6AIP_SySy_peak_4748|ENSMUST00000180217.1|Zbtb5|ENSMUSG00000049657.9|protein_coding_Intron_1	222	0	0	0	0
m6AIP_abcam_peak_5882|ENSMUST00000061986.11|Shb|ENSMUSG00000044813.15|protein_coding_Intron_1	153	153	32.078	0.20966	0.20966
m6AIP_abcam_peak_5884|ENSMUST00000102926.4|Anp32b|ENSMUSG00000028333.10|protein_coding_Intron_5	50	50	0.156	0.00312	0.00312
m6AIP_abcam_peak_5885|ENSMUST00000102926.4|Anp32b|ENSMUSG00000028333.10|protein_coding_Intron_6	84	84	5.174	0.0615952	0.0615952
m6AIP_abcam_peak_5886|ENSMUST00000007757.14|Tgfbr1|ENSMUSG00000007613.15|protein_coding_Intron_1	102	102	38.014	0.372686	0.372686
m6AIP_abcam_peak_5887|ENSMUST00000164866.1|Tex10|ENSMUSG00000028345.15|protein_coding_Intron_5	101	101	9.944	0.0984554	0.0984554
m6AIP_abcam_peak_5889|ENSMUST00000107704.1|Msantd3|ENSMUSG00000039693.11|protein_coding_Intron_1	208	208	19.11	0.091875	0.091875
m6AIP_abcam_peak_5892|ENSMUST00000030032.12|Tmeff1|ENSMUSG00000028347.14|protein_coding_Intron_1	250	197	19.412	0.077648	0.0985381
m6AIP_abcam_peak_5893|ENSMUST00000030032.12|Tmeff1|ENSMUSG00000028347.14|protein_coding_Intron_5	126	19	6.367	0.0505317	0.335105
m6AIP_abcam_peak_5894|ENSMUST00000030033.4|Cavin4|ENSMUSG00000028348.7|protein_coding_Intron_1	211	211	5.423	0.0257014	0.0257014
m6AIP_abcam_peak_5896|ENSMUST00000167496.7|Rnf20|ENSMUSG00000028309.14|protein_coding_Intron_2	110	89	7.694	0.0699455	0.0864494
m6AIP_abcam_peak_5897|ENSMUST00000167496.7|Rnf20|ENSMUSG00000028309.14|protein_coding_Intron_2	103	103	3.176	0.030835	0.030835
m6AIP_abcam_peak_5899|ENSMUST00000102915.9|Smc2|ENSMUSG00000028312.19|protein_coding_Intron_22	160	160	8.267	0.0516688	0.0516688
m6AIP_abcam_peak_5901a|ENSMUST00000107647.7|Slc44a1|ENSMUSG00000028412.17|protein_coding_Intron_1	108	108	2.841	0.0263056	0.0263056
m6AIP_abcam_peak_5901b|ENSMUST00000107647.7|Slc44a1|ENSMUSG00000028412.17|protein_coding_Intron_1	125	117	8.482	0.067856	0.0724957
m6AIP_abcam_peak_5902|ENSMUST00000159415.8|Fsd1l|ENSMUSG00000054752.16|protein_coding_Intron_12	127	127	19.742	0.155449	0.155449
m6AIP_abcam_peak_5904|ENSMUST00000098070.9|Zfp462|ENSMUSG00000060206.11|protein_coding_Intron_1	106	106	101.78	0.960189	0.960189
m6AIP_abcam_peak_5905|ENSMUST00000098070.9|Zfp462|ENSMUSG00000060206.11|protein_coding_Intron_1	138	138	17.558	0.127232	0.127232
m6AIP_abcam_peak_5906a|ENSMUST00000098070.9|Zfp462|ENSMUSG00000060206.11|protein_coding_Intron_1	137	137	130.756	0.954423	0.954423
m6AIP_abcam_peak_5906b|ENSMUST00000098070.9|Zfp462|ENSMUSG00000060206.11|protein_coding_Intron_1	148	148	122.371	0.826831	0.826831
m6AIP_abcam_peak_5907|ENSMUST00000098070.9|Zfp462|ENSMUSG00000060206.11|protein_coding_Intron_1	168	168	85.621	0.509649	0.509649
m6AIP_SySy_peak_4764|ENSMUST00000098070.9|Zfp462|ENSMUSG00000060206.11|protein_coding_Intron_1	134	83	9.454	0.0705522	0.113904
m6AIP_abcam_peak_5914|ENSMUST00000098070.9|Zfp462|ENSMUSG00000060206.11|protein_coding_Intron_10	156	156	17.709	0.113519	0.113519
m6AIP_SySy_peak_4770|ENSMUST00000107619.2|Klf4|ENSMUSG00000003032.8|protein_coding_Intron_2	94	94	7.839	0.0833936	0.0833936
m6AIP_SySy_peak_4771a|ENSMUST00000107619.2|Klf4|ENSMUSG00000003032.8|protein_coding_Intron_1	102	102	24.731	0.242461	0.242461
m6AIP_abcam_peak_5917|ENSMUST00000030140.2|Elp1|ENSMUSG00000028431.11|protein_coding_Intron_29	184	44	3.247	0.0176467	0.0737955
m6AIP_abcam_peak_5918|ENSMUST00000045142.14|Ctnnal1|ENSMUSG00000038816.14|protein_coding_Intron_12	250	132	8.198	0.032792	0.0621061
m6AIP_abcam_peak_5920|ENSMUST00000107609.3|Tmem245|ENSMUSG00000055296.14|protein_coding_Intron_14	133	133	5.258	0.0395338	0.0395338
m6AIP_abcam_peak_5921|ENSMUST00000107609.3|Tmem245|ENSMUSG00000055296.14|protein_coding_Intron_7	122	122	30.791	0.252385	0.252385
m6AIP_abcam_peak_5922|ENSMUST00000075637.10|Ptpn3|ENSMUSG00000038764.14|protein_coding_Intron_22	200	200	2.761	0.013805	0.013805
m6AIP_abcam_peak_5923|ENSMUST00000075637.10|Ptpn3|ENSMUSG00000038764.14|protein_coding_Intron_7	219	219	4.81	0.0219635	0.0219635
m6AIP_abcam_peak_5924|ENSMUST00000075637.10|Ptpn3|ENSMUSG00000038764.14|protein_coding_Intron_4	125	125	0.25	0.002	0.002
m6AIP_abcam_peak_5925|ENSMUST00000150412.3|Pakap|ENSMUSG00000089945.13|protein_coding_Intron_4	109	109	1.593	0.0146147	0.0146147
m6AIP_SySy_peak_4780|ENSMUST00000107547.1|Shoc1|ENSMUSG00000038598.9|protein_coding_Intron_12	110	110	62.413	0.567391	0.567391
m6AIP_abcam_peak_5932a|ENSMUST00000174586.7|Ptbp3|ENSMUSG00000028382.15|protein_coding_Intron_5	80	80	7.776	0.0972	0.0972
m6AIP_abcam_peak_5932b|ENSMUST00000174586.7|Ptbp3|ENSMUSG00000028382.15|protein_coding_Intron_5	72	72	0.391	0.00543056	0.00543056
m6AIP_abcam_peak_5945a|ENSMUST00000084510.7|Whrn|ENSMUSG00000039137.18|protein_coding_Intron_5	116	116	0.721	0.00621552	0.00621552
m6AIP_abcam_peak_5945b|ENSMUST00000084510.7|Whrn|ENSMUSG00000039137.18|protein_coding_Intron_5	129	129	7.379	0.0572016	0.0572016
m6AIP_abcam_peak_5949|ENSMUST00000144099.7|Cdk5rap2|ENSMUSG00000039298.16|protein_coding_Intron_21	177	177	0.358	0.0020226	0.0020226
m6AIP_abcam_peak_5952|ENSMUST00000030102.11|Kdm4c|ENSMUSG00000028397.13|protein_coding_Intron_4	166	0	0	0	0
m6AIP_abcam_peak_5953|ENSMUST00000030102.11|Kdm4c|ENSMUSG00000028397.13|protein_coding_Intron_5	118	118	3.457	0.0292966	0.0292966
m6AIP_abcam_peak_5954|ENSMUST00000030102.11|Kdm4c|ENSMUSG00000028397.13|protein_coding_Intron_9	102	86	1.457	0.0142843	0.0169419
m6AIP_abcam_peak_5955|ENSMUST00000030102.11|Kdm4c|ENSMUSG00000028397.13|protein_coding_Intron_12	232	22	0	0	0
m6AIP_abcam_peak_5959|ENSMUST00000102823.9|Ttc39b|ENSMUSG00000038172.14|protein_coding_Intron_1	140	140	4.026	0.0287571	0.0287571
m6AIP_abcam_peak_5960|ENSMUST00000102823.9|Ttc39b|ENSMUSG00000038172.14|protein_coding_Intron_1	122	122	8.09	0.0663115	0.0663115
m6AIP_abcam_peak_5962|ENSMUST00000030207.14|Psip1|ENSMUSG00000028484.16|protein_coding_Intron_2	196	196	10.268	0.0523878	0.0523878
m6AIP_abcam_peak_5966|ENSMUST00000102820.8|Bnc2|ENSMUSG00000028487.18|protein_coding_Intron_6	110	110	3.767	0.0342455	0.0342455
m6AIP_abcam_peak_5967a|ENSMUST00000107188.9|Sh3gl2|ENSMUSG00000028488.15|protein_coding_Intron_1	127	127	3.28	0.0258268	0.0258268
m6AIP_abcam_peak_5967b|ENSMUST00000107188.9|Sh3gl2|ENSMUSG00000028488.15|protein_coding_Intron_1	141	141	26.296	0.186496	0.186496
m6AIP_abcam_peak_5968|ENSMUST00000107188.9|Sh3gl2|ENSMUSG00000028488.15|protein_coding_Intron_1	104	104	0.089	0.000855769	0.000855769
m6AIP_abcam_peak_5972|ENSMUST00000082026.13|Dennd4c|ENSMUSG00000038024.17|protein_coding_Intron_1	197	197	89.155	0.452563	0.452563
m6AIP_abcam_peak_5982|ENSMUST00000030313.8|Caap1|ENSMUSG00000028578.8|protein_coding_Intron_5	101	0	0	0	0
m6AIP_SySy_peak_4808a|ENSMUST00000030313.8|Caap1|ENSMUSG00000028578.8|protein_coding_Intron_5	121	121	26.417	0.218322	0.218322
m6AIP_SySy_peak_4808b|ENSMUST00000030313.8|Caap1|ENSMUSG00000028578.8|protein_coding_Intron_5	160	160	12.211	0.0763187	0.0763187
m6AIP_abcam_peak_5983|ENSMUST00000030311.10|Ift74|ENSMUSG00000028576.12|protein_coding_Intron_6	126	0	0	0	0
m6AIP_abcam_peak_5995|ENSMUST00000127417.2|Dock7|ENSMUSG00000028556.15|protein_coding_Intron_2	110	110	9.955	0.0905	0.0905
m6AIP_abcam_peak_5998|ENSMUST00000097961.8|Alg6|ENSMUSG00000073792.11|protein_coding_Intron_5	116	116	3.934	0.0339138	0.0339138
m6AIP_abcam_peak_6005|ENSMUST00000106830.8|Dab1|ENSMUSG00000028519.16|protein_coding_Intron_1	193	193	0.97	0.00502591	0.00502591
m6AIP_abcam_peak_6006|ENSMUST00000106830.8|Dab1|ENSMUSG00000028519.16|protein_coding_Intron_1	196	196	15.916	0.0812041	0.0812041
m6AIP_abcam_peak_6007|ENSMUST00000106830.8|Dab1|ENSMUSG00000028519.16|protein_coding_Intron_2	145	145	80.218	0.553228	0.553228
m6AIP_abcam_peak_6009a|ENSMUST00000165709.7|Usp24|ENSMUSG00000028514.15|protein_coding_Intron_1	193	193	20.144	0.104373	0.104373
m6AIP_abcam_peak_6009b|ENSMUST00000165709.7|Usp24|ENSMUSG00000028514.15|protein_coding_Intron_1	111	111	4.67	0.0420721	0.0420721
m6AIP_abcam_peak_6017|ENSMUST00000030367.14|Ssbp3|ENSMUSG00000061887.14|protein_coding_Intron_4	177	177	117.293	0.662672	0.662672
m6AIP_abcam_peak_6018|ENSMUST00000030367.14|Ssbp3|ENSMUSG00000061887.14|protein_coding_Intron_4	154	154	10.962	0.0711818	0.0711818
m6AIP_abcam_peak_6019|ENSMUST00000030367.14|Ssbp3|ENSMUSG00000061887.14|protein_coding_Intron_4	105	105	63.308	0.602933	0.602933
m6AIP_SySy_peak_4846a|ENSMUST00000102744.3|Orc1|ENSMUSG00000028587.18|protein_coding_Intron_1	138	138	5.787	0.0419348	0.0419348
m6AIP_SySy_peak_4846b|ENSMUST00000102744.3|Orc1|ENSMUSG00000028587.18|protein_coding_Intron_1	173	0	0	0	0
m6AIP_SySy_peak_4846c|ENSMUST00000102744.3|Orc1|ENSMUSG00000028587.18|protein_coding_Intron_1	188	53	6.59	0.0350532	0.12434
m6AIP_SySy_peak_4847|ENSMUST00000102744.3|Orc1|ENSMUSG00000028587.18|protein_coding_Intron_1	216	34	0.641	0.00296759	0.0188529
m6AIP_SySy_peak_4848a|ENSMUST00000102744.3|Orc1|ENSMUSG00000028587.18|protein_coding_Intron_1	104	104	2.419	0.0232596	0.0232596
m6AIP_SySy_peak_4848b|ENSMUST00000102744.3|Orc1|ENSMUSG00000028587.18|protein_coding_Intron_1	118	0	0	0	0
m6AIP_SySy_peak_4849|ENSMUST00000102744.3|Orc1|ENSMUSG00000028587.18|protein_coding_Intron_3	100	100	34.348	0.34348	0.34348
m6AIP_SySy_peak_4854|ENSMUST00000030296.8|Txndc12|ENSMUSG00000028567.8|protein_coding_Intron_2	220	220	8.211	0.0373227	0.0373227
m6AIP_abcam_peak_6036|ENSMUST00000102724.4|Faf1|ENSMUSG00000010517.7|protein_coding_Intron_1	205	205	42.61	0.207854	0.207854
m6AIP_abcam_peak_6037|ENSMUST00000102724.4|Faf1|ENSMUSG00000010517.7|protein_coding_Intron_6	122	122	4.893	0.0401066	0.0401066
m6AIP_abcam_peak_6038|ENSMUST00000102724.4|Faf1|ENSMUSG00000010517.7|protein_coding_Intron_14	196	196	30.666	0.156459	0.156459
m6AIP_abcam_peak_6043|ENSMUST00000030471.8|Lrrc41|ENSMUSG00000028703.14|protein_coding_Intron_1	109	109	1.328	0.0121835	0.0121835
m6AIP_abcam_peak_6047|ENSMUST00000106486.7|Mast2|ENSMUSG00000003810.13|protein_coding_Intron_4	185	185	3.393	0.0183405	0.0183405
m6AIP_abcam_peak_6048|ENSMUST00000106486.7|Mast2|ENSMUSG00000003810.13|protein_coding_Intron_4	116	116	61.153	0.527181	0.527181
m6AIP_SySy_peak_4873|ENSMUST00000183310.1|Btbd19|ENSMUSG00000073771.11|protein_coding_Intron_1	109	109	2.673	0.0245229	0.0245229
m6AIP_SySy_peak_4874|ENSMUST00000102696.4|Rps8|ENSMUSG00000047675.15|protein_coding_Intron_1	250	250	74.339	0.297356	0.297356
m6AIP_abcam_peak_6055|ENSMUST00000065896.8|Kif2c|ENSMUSG00000028678.13|protein_coding_Intron_6	120	120	7.226	0.0602167	0.0602167
m6AIP_SySy_peak_4876|ENSMUST00000030439.14|Rnf220|ENSMUSG00000028677.19|protein_coding_Intron_6	250	250	148.458	0.593832	0.593832
m6AIP_abcam_peak_6060|ENSMUST00000037127.14|Eri3|ENSMUSG00000033423.16|protein_coding_Intron_1	120	120	37.269	0.310575	0.310575
m6AIP_abcam_peak_6061|ENSMUST00000037127.14|Eri3|ENSMUSG00000033423.16|protein_coding_Intron_7	223	222	5.406	0.0242422	0.0243514
m6AIP_abcam_peak_6062|ENSMUST00000037127.14|Eri3|ENSMUSG00000033423.16|protein_coding_Intron_7	125	125	15.343	0.122744	0.122744
m6AIP_abcam_peak_6063|ENSMUST00000037127.14|Eri3|ENSMUSG00000033423.16|protein_coding_Intron_8	104	104	77.307	0.743337	0.743337
m6AIP_abcam_peak_6065|ENSMUST00000036156.5|Ipo13|ENSMUSG00000033365.14|protein_coding_Intron_15	250	250	181.321	0.725284	0.725284
m6AIP_abcam_peak_6066|ENSMUST00000030263.8|St3gal3|ENSMUSG00000028538.12|protein_coding_Intron_2	197	16	0.787	0.00399492	0.0491875
m6AIP_abcam_peak_6069|ENSMUST00000049074.12|Ptprf|ENSMUSG00000033295.14|protein_coding_Intron_11	106	106	10.241	0.0966132	0.0966132
m6AIP_abcam_peak_6070a|ENSMUST00000049074.12|Ptprf|ENSMUSG00000033295.14|protein_coding_Intron_11	176	176	0.336	0.00190909	0.00190909
m6AIP_abcam_peak_6070b|ENSMUST00000049074.12|Ptprf|ENSMUSG00000033295.14|protein_coding_Intron_11	146	146	0.794	0.00543836	0.00543836
m6AIP_abcam_peak_6075|ENSMUST00000141112.1|AU022252|ENSMUSG00000078584.9|protein_coding_Intron_2	100	100	6.88	0.0688	0.0688
m6AIP_abcam_peak_6077|ENSMUST00000030381.7|Ctps|ENSMUSG00000028633.7|protein_coding_Intron_9	130	130	4.943	0.0380231	0.0380231
m6AIP_abcam_peak_6084|ENSMUST00000056635.12|Rlf|ENSMUSG00000049878.13|protein_coding_Intron_1	162	0	0	0	0
m6AIP_abcam_peak_6085|ENSMUST00000056635.12|Rlf|ENSMUSG00000049878.13|protein_coding_Intron_1	116	116	33.974	0.292879	0.292879
m6AIP_abcam_peak_6086|ENSMUST00000056635.12|Rlf|ENSMUSG00000049878.13|protein_coding_Intron_1	227	106	13.12	0.0577974	0.123774
m6AIP_abcam_peak_6087a|ENSMUST00000040496.5|Bmp8a|ENSMUSG00000032726.12|protein_coding_Intron_3	149	148	13.051	0.0875906	0.0881824
m6AIP_abcam_peak_6087b|ENSMUST00000040496.5|Bmp8a|ENSMUSG00000032726.12|protein_coding_Intron_3	219	219	1.775	0.00810502	0.00810502
m6AIP_abcam_peak_6087c|ENSMUST00000040496.5|Bmp8a|ENSMUSG00000032726.12|protein_coding_Intron_3	196	196	0.968	0.00493878	0.00493878
m6AIP_SySy_peak_4896a|ENSMUST00000097897.10|Macf1|ENSMUSG00000028649.21|protein_coding_Intron_57	149	149	80.154	0.537946	0.537946
m6AIP_SySy_peak_4896b|ENSMUST00000097897.10|Macf1|ENSMUSG00000028649.21|protein_coding_Intron_57	250	250	28.887	0.115548	0.115548
m6AIP_SySy_peak_4897a|ENSMUST00000097897.10|Macf1|ENSMUSG00000028649.21|protein_coding_Intron_57	124	93	8.479	0.068379	0.091172
m6AIP_SySy_peak_4897b|ENSMUST00000097897.10|Macf1|ENSMUSG00000028649.21|protein_coding_Intron_57	100	100	22.984	0.22984	0.22984
m6AIP_SySy_peak_4898a|ENSMUST00000097897.10|Macf1|ENSMUSG00000028649.21|protein_coding_Intron_57	190	190	189.392	0.9968	0.9968
m6AIP_SySy_peak_4898b|ENSMUST00000097897.10|Macf1|ENSMUSG00000028649.21|protein_coding_Intron_57	112	112	12.429	0.110973	0.110973
m6AIP_SySy_peak_4898c|ENSMUST00000097897.10|Macf1|ENSMUSG00000028649.21|protein_coding_Intron_57	102	0	0	0	0
m6AIP_SySy_peak_4898d|ENSMUST00000097897.10|Macf1|ENSMUSG00000028649.21|protein_coding_Intron_57	125	125	35.44	0.28352	0.28352
m6AIP_SySy_peak_4899a|ENSMUST00000097897.10|Macf1|ENSMUSG00000028649.21|protein_coding_Intron_57	171	171	19.222	0.112409	0.112409
m6AIP_SySy_peak_4899b|ENSMUST00000097897.10|Macf1|ENSMUSG00000028649.21|protein_coding_Intron_57	161	161	11.801	0.0732981	0.0732981
m6AIP_abcam_peak_6097|ENSMUST00000097897.10|Macf1|ENSMUSG00000028649.21|protein_coding_Intron_30	100	83	14.287	0.14287	0.172133
m6AIP_abcam_peak_6098|ENSMUST00000097897.10|Macf1|ENSMUSG00000028649.21|protein_coding_Intron_1	144	144	48.2	0.334722	0.334722
m6AIP_abcam_peak_6099|ENSMUST00000097897.10|Macf1|ENSMUSG00000028649.21|protein_coding_Intron_1	165	165	84.501	0.512127	0.512127
m6AIP_abcam_peak_6100a|ENSMUST00000097897.10|Macf1|ENSMUSG00000028649.21|protein_coding_Intron_1	108	108	18.72	0.173333	0.173333
m6AIP_abcam_peak_6100b|ENSMUST00000097897.10|Macf1|ENSMUSG00000028649.21|protein_coding_Intron_1	143	143	20.728	0.144951	0.144951
m6AIP_SySy_peak_4906|ENSMUST00000097897.10|Macf1|ENSMUSG00000028649.21|protein_coding_Intron_1	250	250	43.038	0.172152	0.172152
m6AIP_SySy_peak_4907a|ENSMUST00000097897.10|Macf1|ENSMUSG00000028649.21|protein_coding_Intron_1	125	125	3.946	0.031568	0.031568
m6AIP_SySy_peak_4907b|ENSMUST00000097897.10|Macf1|ENSMUSG00000028649.21|protein_coding_Intron_1	193	193	23.221	0.120316	0.120316
m6AIP_abcam_peak_6102|ENSMUST00000094782.9|Inpp5b|ENSMUSG00000028894.18|protein_coding_Intron_16	134	134	33.903	0.253007	0.253007
m6AIP_abcam_peak_6113|ENSMUST00000030676.7|Grik3|ENSMUSG00000001985.9|protein_coding_Intron_1	169	169	6.05	0.0357988	0.0357988
m6AIP_abcam_peak_6114|ENSMUST00000030676.7|Grik3|ENSMUSG00000001985.9|protein_coding_Intron_9	120	120	0.496	0.00413333	0.00413333
m6AIP_abcam_peak_6115|ENSMUST00000030676.7|Grik3|ENSMUSG00000001985.9|protein_coding_Intron_10	116	116	11.227	0.0967845	0.0967845
m6AIP_abcam_peak_6133|ENSMUST00000030583.12|Ak2|ENSMUSG00000028792.14|protein_coding_Intron_4	114	114	4.658	0.0408596	0.0408596
m6AIP_abcam_peak_6137|ENSMUST00000030610.2|Zbtb8a|ENSMUSG00000028807.2|protein_coding_Intron_2	115	115	17.12	0.14887	0.14887
m6AIP_abcam_peak_6140|ENSMUST00000030315.12|Pum1|ENSMUSG00000028580.15|protein_coding_Intron_2	170	0	0	0	0
m6AIP_abcam_peak_6141a|ENSMUST00000030316.6|Laptm5|ENSMUSG00000028581.17|protein_coding_Intron_7	87	87	2.702	0.0310575	0.0310575
m6AIP_abcam_peak_6141b|ENSMUST00000030316.6|Laptm5|ENSMUSG00000028581.17|protein_coding_Intron_7	93	93	9.57	0.102903	0.102903
m6AIP_abcam_peak_6142|ENSMUST00000053819.5|Srsf4|ENSMUSG00000028911.16|protein_coding_Intron_1	141	141	28.512	0.202213	0.202213
m6AIP_abcam_peak_6147|ENSMUST00000105975.7|Epb41|ENSMUSG00000028906.17|protein_coding_Intron_1	128	127	0.989	0.00772656	0.0077874
m6AIP_abcam_peak_6158|ENSMUST00000030724.8|Sesn2|ENSMUSG00000028893.8|protein_coding_Intron_1	156	156	15.4	0.0987179	0.0987179
m6AIP_SySy_peak_4961|ENSMUST00000094657.9|Dnajc8|ENSMUSG00000054405.14|protein_coding_Intron_6	146	103	10.662	0.0730274	0.103515
m6AIP_abcam_peak_6161|ENSMUST00000105916.7|Ahdc1|ENSMUSG00000037692.14|protein_coding_Intron_1	130	130	129.963	0.999715	0.999715
m6AIP_abcam_peak_6162|ENSMUST00000105916.7|Ahdc1|ENSMUSG00000037692.14|protein_coding_Intron_2	250	250	154.74	0.61896	0.61896
m6AIP_abcam_peak_6163|ENSMUST00000105916.7|Ahdc1|ENSMUSG00000037692.14|protein_coding_Intron_2	116	116	7.341	0.0632845	0.0632845
m6AIP_abcam_peak_6164|ENSMUST00000105916.7|Ahdc1|ENSMUSG00000037692.14|protein_coding_Intron_2	141	141	11.325	0.0803191	0.0803191
m6AIP_abcam_peak_6165|ENSMUST00000105916.7|Ahdc1|ENSMUSG00000037692.14|protein_coding_Intron_3	102	102	7.398	0.0725294	0.0725294
m6AIP_abcam_peak_6166|ENSMUST00000105916.7|Ahdc1|ENSMUSG00000037692.14|protein_coding_Intron_3	113	113	17.273	0.152858	0.152858
m6AIP_abcam_peak_6172|ENSMUST00000105916.7|Ahdc1|ENSMUSG00000037692.14|protein_coding_Intron_6	186	186	3.194	0.017172	0.017172
m6AIP_abcam_peak_6182|ENSMUST00000105887.7|Dhdds|ENSMUSG00000012117.13|protein_coding_Intron_6	158	158	15.159	0.095943	0.095943
m6AIP_abcam_peak_6187|ENSMUST00000040271.11|Cep85|ENSMUSG00000037443.13|protein_coding_Intron_11	146	146	13.511	0.0925411	0.0925411
m6AIP_SySy_peak_4997|ENSMUST00000105856.8|Nipal3|ENSMUSG00000028803.18|protein_coding_Intron_11	118	118	2.288	0.0193898	0.0193898
m6AIP_abcam_peak_6201a|ENSMUST00000105853.9|Srsf10|ENSMUSG00000028676.17|protein_coding_Intron_2	92	92	18.489	0.200967	0.200967
m6AIP_abcam_peak_6201b|ENSMUST00000105853.9|Srsf10|ENSMUSG00000028676.17|protein_coding_Intron_2	88	88	2.036	0.0231364	0.0231364
m6AIP_abcam_peak_6204|ENSMUST00000102533.10|Tcea3|ENSMUSG00000001604.14|protein_coding_Intron_8	161	161	15.307	0.0950745	0.0950745
m6AIP_SySy_peak_5002|ENSMUST00000148843.9|Hnrnpr|ENSMUSG00000066037.14|protein_coding_Intron_6	60	60	0.97	0.0161667	0.0161667
m6AIP_abcam_peak_6205|ENSMUST00000170102.7|Luzp1|ENSMUSG00000001089.14|protein_coding_Intron_1	112	112	62.958	0.562125	0.562125
m6AIP_abcam_peak_6211a|ENSMUST00000105847.7|Kdm1a|ENSMUSG00000036940.15|protein_coding_Intron_9	79	79	1.574	0.0199241	0.0199241
m6AIP_abcam_peak_6211b|ENSMUST00000105847.7|Kdm1a|ENSMUSG00000036940.15|protein_coding_Intron_9	158	158	2.165	0.0137025	0.0137025
m6AIP_abcam_peak_6212|ENSMUST00000105847.7|Kdm1a|ENSMUSG00000036940.15|protein_coding_Intron_8	101	101	0.548	0.00542574	0.00542574
m6AIP_abcam_peak_6214a|ENSMUST00000059287.13|Ephb2|ENSMUSG00000028664.14|protein_coding_Intron_1	163	163	6.828	0.0418896	0.0418896
m6AIP_abcam_peak_6214b|ENSMUST00000059287.13|Ephb2|ENSMUSG00000028664.14|protein_coding_Intron_1	123	123	5.449	0.0443008	0.0443008
m6AIP_abcam_peak_6216|ENSMUST00000051477.12|Cdc42|ENSMUSG00000006699.17|protein_coding_Intron_5	134	134	46.42	0.346418	0.346418
m6AIP_abcam_peak_6217|ENSMUST00000171332.1|Hspg2|ENSMUSG00000028763.18|protein_coding_Intron_1	129	129	0.484	0.00375194	0.00375194
m6AIP_abcam_peak_6218|ENSMUST00000171332.1|Hspg2|ENSMUSG00000028763.18|protein_coding_Intron_1	174	174	13.457	0.0773391	0.0773391
m6AIP_abcam_peak_6219|ENSMUST00000055131.12|Usp48|ENSMUSG00000043411.15|protein_coding_Intron_19	250	104	6.653	0.026612	0.0639712
m6AIP_abcam_peak_6220|ENSMUST00000055131.12|Usp48|ENSMUSG00000043411.15|protein_coding_Intron_26	141	141	0.783	0.00555319	0.00555319
m6AIP_abcam_peak_6221|ENSMUST00000055131.12|Usp48|ENSMUSG00000043411.15|protein_coding_Intron_26	197	197	17.516	0.0889137	0.0889137
m6AIP_abcam_peak_6228|ENSMUST00000102513.7|Pla2g5|ENSMUSG00000041193.15|protein_coding_Intron_1	115	91	4.208	0.0365913	0.0462418
m6AIP_abcam_peak_6229|ENSMUST00000030518.15|Capzb|ENSMUSG00000028745.18|protein_coding_Intron_3	157	157	1.319	0.00840127	0.00840127
m6AIP_SySy_peak_5023|ENSMUST00000178644.1|Gm21969|ENSMUSG00000094439.1|protein_coding_Intron_8	217	217	46.725	0.215323	0.215323
m6AIP_SySy_peak_5024|ENSMUST00000178644.1|Gm21969|ENSMUSG00000094439.1|protein_coding_Intron_24	205	0	0	0	0
m6AIP_abcam_peak_6233|ENSMUST00000039331.8|Igsf21|ENSMUSG00000040972.8|protein_coding_Intron_4	160	160	7.915	0.0494688	0.0494688
m6AIP_abcam_peak_6234|ENSMUST00000039331.8|Igsf21|ENSMUSG00000040972.8|protein_coding_Intron_3	177	177	0.513	0.00289831	0.00289831
m6AIP_abcam_peak_6235|ENSMUST00000039331.8|Igsf21|ENSMUSG00000040972.8|protein_coding_Intron_3	100	100	8.943	0.08943	0.08943
m6AIP_abcam_peak_6236|ENSMUST00000039331.8|Igsf21|ENSMUSG00000040972.8|protein_coding_Intron_1	185	185	27.253	0.147314	0.147314
m6AIP_abcam_peak_6237|ENSMUST00000039331.8|Igsf21|ENSMUSG00000040972.8|protein_coding_Intron_1	134	134	4.198	0.0313284	0.0313284
m6AIP_abcam_peak_6238|ENSMUST00000105799.7|Arhgef10l|ENSMUSG00000040964.16|protein_coding_Intron_1	100	100	0.731	0.00731	0.00731
m6AIP_SySy_peak_5029a|ENSMUST00000071169.8|Rcc2|ENSMUSG00000040945.13|protein_coding_Intron_3	36	36	18.538	0.514944	0.514944
m6AIP_abcam_peak_6239|ENSMUST00000071169.8|Rcc2|ENSMUSG00000040945.13|protein_coding_Intron_4	158	158	18.618	0.117835	0.117835
m6AIP_SySy_peak_5030|ENSMUST00000071169.8|Rcc2|ENSMUSG00000040945.13|protein_coding_Intron_5	250	162	11.643	0.046572	0.0718704
m6AIP_SySy_peak_5031|ENSMUST00000071169.8|Rcc2|ENSMUSG00000040945.13|protein_coding_Intron_9	201	20	7.839	0.039	0.39195
m6AIP_SySy_peak_5032|ENSMUST00000071169.8|Rcc2|ENSMUSG00000040945.13|protein_coding_Intron_9	110	110	2.678	0.0243455	0.0243455
m6AIP_abcam_peak_6240|ENSMUST00000102487.3|Szrd1|ENSMUSG00000040842.17|protein_coding_Intron_1	141	141	7.739	0.0548865	0.0548865
m6AIP_SySy_peak_5034|ENSMUST00000030757.9|Fbxo42|ENSMUSG00000028920.9|protein_coding_Intron_1	143	143	23.658	0.165441	0.165441
m6AIP_SySy_peak_5035|ENSMUST00000030757.9|Fbxo42|ENSMUSG00000028920.9|protein_coding_Intron_1	135	135	28.383	0.210244	0.210244
m6AIP_SySy_peak_5036a|ENSMUST00000030757.9|Fbxo42|ENSMUSG00000028920.9|protein_coding_Intron_1	107	107	13.2	0.123364	0.123364
m6AIP_SySy_peak_5036b|ENSMUST00000030757.9|Fbxo42|ENSMUSG00000028920.9|protein_coding_Intron_1	123	123	50.456	0.410211	0.410211
m6AIP_SySy_peak_5053a|ENSMUST00000105786.2|Spen|ENSMUSG00000040761.16|protein_coding_Intron_2	227	227	13.794	0.0607665	0.0607665
m6AIP_SySy_peak_5053b|ENSMUST00000105786.2|Spen|ENSMUSG00000040761.16|protein_coding_Intron_2	229	229	184.797	0.806974	0.806974
m6AIP_SySy_peak_5053c|ENSMUST00000105786.2|Spen|ENSMUSG00000040761.16|protein_coding_Intron_2	250	250	206.515	0.82606	0.82606
m6AIP_SySy_peak_5053d|ENSMUST00000105786.2|Spen|ENSMUSG00000040761.16|protein_coding_Intron_2	239	177	9.755	0.0408159	0.055113
m6AIP_SySy_peak_5053e|ENSMUST00000105786.2|Spen|ENSMUSG00000040761.16|protein_coding_Intron_2	213	213	179.222	0.841418	0.841418
m6AIP_abcam_peak_6264|ENSMUST00000177592.1|Ddi2|ENSMUSG00000078515.4|protein_coding_Intron_5	131	131	9.789	0.0747252	0.0747252
m6AIP_abcam_peak_6267|ENSMUST00000036572.3|Tmem51|ENSMUSG00000040616.3|protein_coding_Intron_1	140	45	7.284	0.0520286	0.161867
m6AIP_abcam_peak_6268|ENSMUST00000155023.7|Kazn|ENSMUSG00000040606.13|protein_coding_Intron_1	216	216	2.867	0.0132731	0.0132731
m6AIP_SySy_peak_5062|ENSMUST00000105778.7|Prdm2|ENSMUSG00000057637.13|protein_coding_Intron_8	250	250	21.58	0.08632	0.08632
m6AIP_SySy_peak_5063a|ENSMUST00000105778.7|Prdm2|ENSMUSG00000057637.13|protein_coding_Intron_8	173	173	30.017	0.173509	0.173509
m6AIP_SySy_peak_5078|ENSMUST00000105741.1|Zfp990|ENSMUSG00000078503.9|protein_coding_Intron_2	166	0	0	0	0
m6AIP_abcam_peak_6290|ENSMUST00000105738.8|Zfp980|ENSMUSG00000058186.13|protein_coding_Intron_2	103	0	0	0	0
m6AIP_abcam_peak_6295|ENSMUST00000168483.8|Zfp600|ENSMUSG00000066007.15|protein_coding_Intron_2	106	0	0	0	0
m6AIP_abcam_peak_6296|ENSMUST00000105733.2|Zfp992|ENSMUSG00000070605.4|protein_coding_Intron_1	146	0	0	0	0
m6AIP_abcam_peak_6297a|ENSMUST00000105733.2|Zfp992|ENSMUSG00000070605.4|protein_coding_Intron_1	137	0	0	0	0
m6AIP_abcam_peak_6297b|ENSMUST00000105733.2|Zfp992|ENSMUSG00000070605.4|protein_coding_Intron_1	143	143	17.873	0.124986	0.124986
m6AIP_abcam_peak_6298|ENSMUST00000105733.2|Zfp992|ENSMUSG00000070605.4|protein_coding_Intron_1	117	0	0	0	0
m6AIP_abcam_peak_6302|ENSMUST00000105735.8|Zfp981|ENSMUSG00000056300.14|protein_coding_Intron_2	109	0	0	0	0
m6AIP_abcam_peak_6307|ENSMUST00000154154.1|Zfp978|ENSMUSG00000078497.9|protein_coding_Intron_2	155	39	0	0	0
m6AIP_abcam_peak_6309|ENSMUST00000081742.6|Zfp985|ENSMUSG00000065999.13|protein_coding_Intron_3	103	0	0	0	0
m6AIP_SySy_peak_5096|ENSMUST00000119975.2|Miip|ENSMUSG00000029022.18|protein_coding_Intron_8	250	250	0.796	0.003184	0.003184
m6AIP_SySy_peak_5102|ENSMUST00000069604.14|Mthfr|ENSMUSG00000029009.17|protein_coding_Intron_5	224	224	8.641	0.0385759	0.0385759
m6AIP_abcam_peak_6324|ENSMUST00000103221.9|Mtor|ENSMUSG00000028991.15|protein_coding_Intron_6	104	104	2.209	0.0212404	0.0212404
m6AIP_abcam_peak_6327|ENSMUST00000006611.8|Srm|ENSMUSG00000006442.10|protein_coding_Intron_3	108	108	3.234	0.0299444	0.0299444
m6AIP_abcam_peak_6331|ENSMUST00000103217.10|Pex14|ENSMUSG00000028975.16|protein_coding_Intron_3	171	171	25.732	0.15048	0.15048
m6AIP_abcam_peak_6333|ENSMUST00000238956.1|Kif1b|ENSMUSG00000063077.15|protein_coding_Intron_22	137	27	1.794	0.0130949	0.0664444
m6AIP_SySy_peak_5112|ENSMUST00000238956.1|Kif1b|ENSMUSG00000063077.15|protein_coding_Intron_22	214	214	14.2	0.0663551	0.0663551
m6AIP_abcam_peak_6335|ENSMUST00000239095.1|Ube4b|ENSMUSG00000028960.20|protein_coding_Intron_1	120	120	7.987	0.0665583	0.0665583
m6AIP_abcam_peak_6336a|ENSMUST00000039144.6|Clstn1|ENSMUSG00000039953.13|protein_coding_Intron_2	115	89	5.472	0.0475826	0.0614831
m6AIP_abcam_peak_6336b|ENSMUST00000039144.6|Clstn1|ENSMUSG00000039953.13|protein_coding_Intron_2	133	0	0	0	0
m6AIP_abcam_peak_6337|ENSMUST00000039144.6|Clstn1|ENSMUSG00000039953.13|protein_coding_Intron_2	128	14	0.347	0.00271094	0.0247857
m6AIP_SySy_peak_5116|ENSMUST00000105687.8|Tmem201|ENSMUSG00000044700.15|protein_coding_Intron_9	250	250	0.328	0.001312	0.001312
m6AIP_abcam_peak_6344|ENSMUST00000134236.1|Gm13067|ENSMUSG00000086665.1|lncRNA_Intron_1	250	250	30.01	0.12004	0.12004
m6AIP_abcam_peak_6345|ENSMUST00000105682.8|Rere|ENSMUSG00000039852.17|protein_coding_Intron_1	100	100	46.287	0.46287	0.46287
m6AIP_abcam_peak_6346|ENSMUST00000105682.8|Rere|ENSMUSG00000039852.17|protein_coding_Intron_1	103	103	23.889	0.231932	0.231932
m6AIP_abcam_peak_6348|ENSMUST00000105682.8|Rere|ENSMUSG00000039852.17|protein_coding_Intron_7	170	78	0.938	0.00551765	0.0120256
m6AIP_abcam_peak_6349|ENSMUST00000105682.8|Rere|ENSMUSG00000039852.17|protein_coding_Intron_8	144	137	1.749	0.0121458	0.0127664
m6AIP_abcam_peak_6350|ENSMUST00000105682.8|Rere|ENSMUSG00000039852.17|protein_coding_Intron_11	175	138	26.72	0.152686	0.193623
m6AIP_SySy_peak_5123|ENSMUST00000105674.7|Park7|ENSMUSG00000028964.14|protein_coding_Intron_6	144	126	10.457	0.0726181	0.0829921
m6AIP_abcam_peak_6352|ENSMUST00000049790.13|Camta1|ENSMUSG00000014592.20|protein_coding_Intron_3	250	250	140.852	0.563408	0.563408
m6AIP_abcam_peak_6353|ENSMUST00000049790.13|Camta1|ENSMUSG00000014592.20|protein_coding_Intron_3	108	108	6.946	0.0643148	0.0643148
m6AIP_abcam_peak_6354|ENSMUST00000049790.13|Camta1|ENSMUSG00000014592.20|protein_coding_Intron_3	173	173	17.094	0.0988092	0.0988092
m6AIP_abcam_peak_6355|ENSMUST00000062904.10|Dnajc11|ENSMUSG00000039768.16|protein_coding_Intron_1	150	150	16.016	0.106773	0.106773
m6AIP_SySy_peak_5126|ENSMUST00000062904.10|Dnajc11|ENSMUSG00000039768.16|protein_coding_Intron_4	213	213	18.664	0.0876244	0.0876244
m6AIP_SySy_peak_5132|ENSMUST00000066715.10|Zbtb48|ENSMUSG00000028952.12|protein_coding_Intron_2	110	110	7.156	0.0650545	0.0650545
m6AIP_abcam_peak_6359|ENSMUST00000084116.12|Nol9|ENSMUSG00000028948.16|protein_coding_Intron_3	250	146	1.91	0.00764	0.0130822
m6AIP_abcam_peak_6360|ENSMUST00000084116.12|Nol9|ENSMUSG00000028948.16|protein_coding_Intron_7	131	131	2.702	0.020626	0.020626
m6AIP_abcam_peak_6364|ENSMUST00000167926.7|Acot7|ENSMUSG00000028937.14|protein_coding_Intron_6	129	129	5.276	0.0408992	0.0408992
m6AIP_abcam_peak_6374|ENSMUST00000030915.10|Morn1|ENSMUSG00000029049.14|protein_coding_Intron_6	100	100	0.719	0.00719	0.00719
m6AIP_abcam_peak_6376|ENSMUST00000030917.5|Ski|ENSMUSG00000029050.15|protein_coding_Intron_1	217	217	2.494	0.0114931	0.0114931
m6AIP_abcam_peak_6377|ENSMUST00000030917.5|Ski|ENSMUSG00000029050.15|protein_coding_Intron_1	135	135	4.021	0.0297852	0.0297852
m6AIP_abcam_peak_6378|ENSMUST00000030917.5|Ski|ENSMUSG00000029050.15|protein_coding_Intron_1	109	109	9.09	0.0833945	0.0833945
m6AIP_SySy_peak_5150|ENSMUST00000238423.1|Cfap74|ENSMUSG00000078490.10|protein_coding_Intron_20	133	0	0	0	0
m6AIP_abcam_peak_6383|ENSMUST00000103176.9|Mib2|ENSMUSG00000029060.17|protein_coding_Intron_7	133	133	1.224	0.00920301	0.00920301
m6AIP_abcam_peak_6387|ENSMUST00000024056.9|Ube2j2|ENSMUSG00000023286.16|protein_coding_Intron_2	100	100	0.533	0.00533	0.00533
m6AIP_abcam_peak_6388|ENSMUST00000024056.9|Ube2j2|ENSMUSG00000023286.16|protein_coding_Intron_4	162	162	2.097	0.0129444	0.0129444
m6AIP_abcam_peak_6390|ENSMUST00000180572.1|Agrn|ENSMUSG00000041936.18|protein_coding_Intron_3	176	176	0.8	0.00454545	0.00454545
m6AIP_SySy_peak_5161|ENSMUST00000180572.1|Agrn|ENSMUSG00000041936.18|protein_coding_Intron_2	250	250	9.781	0.039124	0.039124
m6AIP_abcam_peak_6392|ENSMUST00000180572.1|Agrn|ENSMUSG00000041936.18|protein_coding_Intron_2	126	126	4.964	0.0393968	0.0393968
m6AIP_abcam_peak_6394|ENSMUST00000179543.7|Noc2l|ENSMUSG00000095567.8|protein_coding_Intron_6	196	196	6.603	0.0336888	0.0336888
m6AIP_abcam_peak_6395|ENSMUST00000179543.7|Noc2l|ENSMUSG00000095567.8|protein_coding_Intron_18	31	31	27.482	0.886516	0.886516
m6AIP_SySy_peak_5167a|ENSMUST00000043551.10|Ankib1|ENSMUSG00000040351.11|protein_coding_Intron_1	162	0	0	0	0
m6AIP_SySy_peak_5167b|ENSMUST00000043551.10|Ankib1|ENSMUSG00000040351.11|protein_coding_Intron_1	239	207	120.834	0.505582	0.583739
m6AIP_SySy_peak_5168|ENSMUST00000043551.10|Ankib1|ENSMUSG00000040351.11|protein_coding_Intron_1	139	139	44.815	0.32241	0.32241
m6AIP_SySy_peak_5169|ENSMUST00000043551.10|Ankib1|ENSMUSG00000040351.11|protein_coding_Intron_1	215	215	44.555	0.207233	0.207233
m6AIP_abcam_peak_6406|ENSMUST00000044492.9|Akap9|ENSMUSG00000040407.18|protein_coding_Intron_43	161	161	0.82	0.00509317	0.00509317
m6AIP_abcam_peak_6407|ENSMUST00000115441.8|Gtpbp10|ENSMUSG00000040464.15|protein_coding_Intron_4	250	247	37.962	0.151848	0.153692
m6AIP_abcam_peak_6408|ENSMUST00000115426.8|Steap2|ENSMUSG00000015653.13|protein_coding_Intron_3	122	122	17.068	0.139902	0.139902
m6AIP_abcam_peak_6410|ENSMUST00000066921.9|Slc25a40|ENSMUSG00000054099.11|protein_coding_Intron_1	127	127	30.549	0.240543	0.240543
m6AIP_abcam_peak_6411|ENSMUST00000009058.9|Abcb1b|ENSMUSG00000028970.9|protein_coding_Intron_4	230	17	0.863	0.00375217	0.0507647
m6AIP_abcam_peak_6412|ENSMUST00000009058.9|Abcb1b|ENSMUSG00000028970.9|protein_coding_Intron_25	176	0	0	0	0
m6AIP_abcam_peak_6413|ENSMUST00000189825.1|Gm10482|ENSMUSG00000073226.9|lncRNA_Intron_1	131	0	0	0	0
m6AIP_abcam_peak_6415|ENSMUST00000039370.13|Cacna2d1|ENSMUSG00000040118.15|protein_coding_Intron_3	119	119	3.443	0.0289328	0.0289328
m6AIP_abcam_peak_6416a|ENSMUST00000118174.7|Phtf2|ENSMUSG00000039987.15|protein_coding_Intron_2	116	116	22.001	0.189664	0.189664
m6AIP_abcam_peak_6416b|ENSMUST00000118174.7|Phtf2|ENSMUSG00000039987.15|protein_coding_Intron_2	124	124	1.753	0.0141371	0.0141371
m6AIP_abcam_peak_6421|ENSMUST00000056045.4|Fam185a|ENSMUSG00000047221.5|protein_coding_Intron_2	101	70	7.911	0.0783267	0.113014
m6AIP_abcam_peak_6422|ENSMUST00000056045.4|Fam185a|ENSMUSG00000047221.5|protein_coding_Intron_7	250	0	0	0	0
m6AIP_SySy_peak_5184|ENSMUST00000056045.4|Fam185a|ENSMUSG00000047221.5|protein_coding_Intron_7	250	0	0	0	0
m6AIP_abcam_peak_6424|ENSMUST00000056045.4|Fam185a|ENSMUSG00000047221.5|protein_coding_Intron_7	141	0	0	0	0
m6AIP_abcam_peak_6425|ENSMUST00000030771.11|Dnajc2|ENSMUSG00000029014.14|protein_coding_Intron_12	105	105	47.163	0.449171	0.449171
m6AIP_SySy_peak_5188|ENSMUST00000030872.11|Orc5|ENSMUSG00000029012.11|protein_coding_Intron_6	226	226	13.397	0.0592788	0.0592788
m6AIP_SySy_peak_5194|ENSMUST00000088392.8|Srpk2|ENSMUSG00000062604.11|protein_coding_Intron_14	250	250	44.225	0.1769	0.1769
m6AIP_abcam_peak_6437|ENSMUST00000148618.7|Pus7|ENSMUSG00000057541.14|protein_coding_Intron_8	222	34	4.925	0.0221847	0.144853
m6AIP_abcam_peak_6439|ENSMUST00000030841.9|Klhl7|ENSMUSG00000028986.12|protein_coding_Intron_1	106	106	29.692	0.280113	0.280113
m6AIP_abcam_peak_6440|ENSMUST00000045291.13|Kmt2c|ENSMUSG00000038056.15|protein_coding_Intron_55	143	143	16.935	0.118427	0.118427
m6AIP_SySy_peak_5204|ENSMUST00000045291.13|Kmt2c|ENSMUSG00000038056.15|protein_coding_Intron_33	245	245	23.924	0.097649	0.097649
m6AIP_abcam_peak_6445|ENSMUST00000045291.13|Kmt2c|ENSMUSG00000038056.15|protein_coding_Intron_14	207	207	24.28	0.117295	0.117295
m6AIP_abcam_peak_6453a|ENSMUST00000030773.11|Xrcc2|ENSMUSG00000028933.11|protein_coding_Intron_1	69	69	2.046	0.0296522	0.0296522
m6AIP_abcam_peak_6453b|ENSMUST00000030773.11|Xrcc2|ENSMUSG00000028933.11|protein_coding_Intron_1	75	0	0	0	0
m6AIP_abcam_peak_6453c|ENSMUST00000030773.11|Xrcc2|ENSMUSG00000028933.11|protein_coding_Intron_1	113	0	0	0	0
m6AIP_abcam_peak_6454|ENSMUST00000002291.11|Paxip1|ENSMUSG00000002221.11|protein_coding_Intron_13	134	134	0.771	0.00575373	0.00575373
m6AIP_abcam_peak_6455|ENSMUST00000002291.11|Paxip1|ENSMUSG00000002221.11|protein_coding_Intron_12	126	126	0.658	0.00522222	0.00522222
m6AIP_abcam_peak_6456|ENSMUST00000002291.11|Paxip1|ENSMUSG00000002221.11|protein_coding_Intron_6	230	193	20.6	0.0895652	0.106736
m6AIP_abcam_peak_6459|ENSMUST00000002291.11|Paxip1|ENSMUSG00000002221.11|protein_coding_Intron_5	174	174	93.764	0.538874	0.538874
m6AIP_SySy_peak_5210|ENSMUST00000059644.12|Rbm33|ENSMUSG00000048271.14|protein_coding_Intron_6	250	0	0	0	0
m6AIP_abcam_peak_6465|ENSMUST00000055195.10|Lmbr1|ENSMUSG00000010721.15|protein_coding_Intron_4	160	160	46.409	0.290056	0.290056
m6AIP_SySy_peak_5213|ENSMUST00000055195.10|Lmbr1|ENSMUSG00000010721.15|protein_coding_Intron_4	199	199	76.889	0.386377	0.386377
m6AIP_SySy_peak_5214|ENSMUST00000055195.10|Lmbr1|ENSMUSG00000010721.15|protein_coding_Intron_1	109	109	0.888	0.00814679	0.00814679
m6AIP_abcam_peak_6466|ENSMUST00000055195.10|Lmbr1|ENSMUSG00000010721.15|protein_coding_Intron_1	250	250	7.154	0.028616	0.028616
m6AIP_SySy_peak_5216|ENSMUST00000001611.10|Nom1|ENSMUSG00000001569.10|protein_coding_Intron_1	180	180	0.477	0.00265	0.00265
m6AIP_abcam_peak_6469|ENSMUST00000001611.10|Nom1|ENSMUSG00000001569.10|protein_coding_Intron_4	160	160	0.796	0.004975	0.004975
m6AIP_abcam_peak_6470|ENSMUST00000008733.14|Dnajb6|ENSMUSG00000029131.14|protein_coding_Intron_8	174	174	144.105	0.82819	0.82819
m6AIP_abcam_peak_6472|ENSMUST00000144742.5|Cenpa|ENSMUSG00000029177.9|protein_coding_Intron_1	136	0	0	0	0
m6AIP_SySy_peak_5229a|ENSMUST00000101411.5|Gm29609|ENSMUSG00000101678.3|protein_coding_Intron_18	145	145	0.3	0.00206897	0.00206897
m6AIP_SySy_peak_5229b|ENSMUST00000101411.5|Gm29609|ENSMUSG00000101678.3|protein_coding_Intron_18	202	202	114.428	0.566475	0.566475
m6AIP_abcam_peak_6480|ENSMUST00000101411.5|Gm29609|ENSMUSG00000101678.3|protein_coding_Intron_4	118	109	0.802	0.00679661	0.0073578
m6AIP_abcam_peak_6480|ENSMUST00000202639.3|Gtf3c2|ENSMUSG00000106864.3|protein_coding_Intron_6	118	77	18.24	0.154576	0.236883
m6AIP_abcam_peak_6486a|ENSMUST00000031032.10|Ppm1g|ENSMUSG00000029147.11|protein_coding_Intron_1	165	161	11.541	0.0699455	0.0716832
m6AIP_abcam_peak_6486b|ENSMUST00000031032.10|Ppm1g|ENSMUSG00000029147.11|protein_coding_Intron_1	181	181	64.391	0.355751	0.355751
m6AIP_SySy_peak_5234|ENSMUST00000054829.12|Krtcap3|ENSMUSG00000029149.14|protein_coding_Intron_4	83	83	3.202	0.0385783	0.0385783
m6AIP_abcam_peak_6488|ENSMUST00000072311.12|Yes1|ENSMUSG00000014932.15|protein_coding_Intron_1	130	130	35.247	0.271131	0.271131
m6AIP_abcam_peak_6489a|ENSMUST00000072311.12|Yes1|ENSMUSG00000014932.15|protein_coding_Intron_1	134	134	22.694	0.169358	0.169358
m6AIP_abcam_peak_6489b|ENSMUST00000072311.12|Yes1|ENSMUSG00000014932.15|protein_coding_Intron_1	149	149	20.602	0.138268	0.138268
m6AIP_SySy_peak_5239|ENSMUST00000061895.15|Pisd|ENSMUSG00000023452.19|protein_coding_Intron_3	120	120	0.23	0.00191667	0.00191667
m6AIP_SySy_peak_5239|ENSMUST00000144673.2|Gm20671|ENSMUSG00000093574.1|protein_coding_Intron_7	120	0	0	0	0
m6AIP_SySy_peak_5240a|ENSMUST00000144673.2|Gm20671|ENSMUSG00000093574.1|protein_coding_Intron_5	86	86	2.497	0.0290349	0.0290349
m6AIP_SySy_peak_5240b|ENSMUST00000144673.2|Gm20671|ENSMUSG00000093574.1|protein_coding_Intron_5	106	106	0.935	0.00882075	0.00882075
m6AIP_abcam_peak_6498|ENSMUST00000119705.7|Depdc5|ENSMUSG00000037426.18|protein_coding_Intron_40	101	101	14.899	0.147515	0.147515
m6AIP_abcam_peak_6499|ENSMUST00000079746.9|Ctbp1|ENSMUSG00000037373.12|protein_coding_Intron_2	184	184	12.099	0.0657554	0.0657554
m6AIP_abcam_peak_6503a|ENSMUST00000045329.9|Fam53a|ENSMUSG00000037339.17|protein_coding_Intron_1	107	107	0.916	0.00856075	0.00856075
m6AIP_abcam_peak_6503b|ENSMUST00000045329.9|Fam53a|ENSMUSG00000037339.17|protein_coding_Intron_1	112	112	19.01	0.169732	0.169732
m6AIP_SySy_peak_5251|ENSMUST00000042954.10|Poln|ENSMUSG00000045102.12|protein_coding_Intron_1	222	222	164.359	0.740356	0.740356
m6AIP_SySy_peak_5252|ENSMUST00000042954.10|Poln|ENSMUSG00000045102.12|protein_coding_Intron_1	250	250	0.385	0.00154	0.00154
m6AIP_SySy_peak_5253|ENSMUST00000094868.9|Zfyve28|ENSMUSG00000037224.15|protein_coding_Intron_8	250	250	34.473	0.137892	0.137892
m6AIP_abcam_peak_6509|ENSMUST00000180376.7|Fam193a|ENSMUSG00000037210.16|protein_coding_Intron_1	250	98	8.313	0.033252	0.0848265
m6AIP_abcam_peak_6510|ENSMUST00000180376.7|Fam193a|ENSMUSG00000037210.16|protein_coding_Intron_2	130	130	7.791	0.0599308	0.0599308
m6AIP_abcam_peak_6511|ENSMUST00000180376.7|Fam193a|ENSMUSG00000037210.16|protein_coding_Intron_13	193	0	0	0	0
m6AIP_abcam_peak_6515|ENSMUST00000080036.2|Htt|ENSMUSG00000029104.15|protein_coding_Intron_1	101	101	1.964	0.0194455	0.0194455
m6AIP_abcam_peak_6516|ENSMUST00000080036.2|Htt|ENSMUSG00000029104.15|protein_coding_Intron_28	150	150	25.005	0.1667	0.1667
m6AIP_SySy_peak_5262|ENSMUST00000070203.13|Sh3tc1|ENSMUSG00000036553.16|protein_coding_Intron_5	149	149	0.395	0.00265101	0.00265101
m6AIP_abcam_peak_6522|ENSMUST00000124036.7|Tbc1d14|ENSMUSG00000029192.17|protein_coding_Intron_13	121	121	16.067	0.132785	0.132785
m6AIP_abcam_peak_6526|ENSMUST00000031005.10|Evc|ENSMUSG00000029122.11|protein_coding_Intron_13	188	188	2.181	0.0116011	0.0116011
m6AIP_abcam_peak_6530|ENSMUST00000005234.12|Wdr1|ENSMUSG00000005103.12|protein_coding_Intron_2	129	129	0.153	0.00118605	0.00118605
m6AIP_abcam_peak_6548|ENSMUST00000047857.15|Fbxl5|ENSMUSG00000039753.16|protein_coding_Intron_10	104	104	19.729	0.189702	0.189702
m6AIP_abcam_peak_6552|ENSMUST00000055128.11|Tapt1|ENSMUSG00000046985.11|protein_coding_Intron_12	207	207	2.141	0.010343	0.010343
m6AIP_SySy_peak_5291a|ENSMUST00000238522.1|Lcorl|ENSMUSG00000015882.18|protein_coding_Intron_6	175	175	174.844	0.999109	0.999109
m6AIP_SySy_peak_5291b|ENSMUST00000238522.1|Lcorl|ENSMUSG00000015882.18|protein_coding_Intron_6	219	219	42.895	0.195868	0.195868
m6AIP_SySy_peak_5292|ENSMUST00000238522.1|Lcorl|ENSMUSG00000015882.18|protein_coding_Intron_6	250	250	1.184	0.004736	0.004736
m6AIP_abcam_peak_6558|ENSMUST00000238522.1|Lcorl|ENSMUSG00000015882.18|protein_coding_Intron_1	133	0	0	0	0
m6AIP_abcam_peak_6560|ENSMUST00000030971.6|Adgra3|ENSMUSG00000029090.12|protein_coding_Intron_16	101	101	28.23	0.279505	0.279505
m6AIP_abcam_peak_6564|ENSMUST00000037618.12|Rbpj|ENSMUSG00000039191.12|protein_coding_Intron_1	118	118	5.117	0.0433644	0.0433644
m6AIP_abcam_peak_6565|ENSMUST00000037618.12|Rbpj|ENSMUSG00000039191.12|protein_coding_Intron_1	107	107	48.652	0.454692	0.454692
m6AIP_abcam_peak_6570|ENSMUST00000043893.12|Tbc1d1|ENSMUSG00000029174.18|protein_coding_Intron_3	132	132	4.95	0.0375	0.0375
m6AIP_SySy_peak_5308|ENSMUST00000165536.7|Klf3|ENSMUSG00000029178.14|protein_coding_Intron_1	100	100	68.091	0.68091	0.68091
m6AIP_abcam_peak_6576|ENSMUST00000203581.2|Rfc1|ENSMUSG00000029191.16|protein_coding_Intron_10	102	102	3.739	0.0366569	0.0366569
m6AIP_abcam_peak_6577|ENSMUST00000142407.7|Ube2k|ENSMUSG00000029203.16|protein_coding_Intron_1	101	101	26.086	0.258277	0.258277
m6AIP_abcam_peak_6578|ENSMUST00000142407.7|Ube2k|ENSMUSG00000029203.16|protein_coding_Intron_1	177	104	16.607	0.0938249	0.159683
m6AIP_abcam_peak_6579|ENSMUST00000142407.7|Ube2k|ENSMUSG00000029203.16|protein_coding_Intron_1	212	176	39.34	0.185566	0.223523
m6AIP_abcam_peak_6580|ENSMUST00000142407.7|Ube2k|ENSMUSG00000029203.16|protein_coding_Intron_3	171	171	14.695	0.0859357	0.0859357
m6AIP_abcam_peak_6581|ENSMUST00000142407.7|Ube2k|ENSMUSG00000029203.16|protein_coding_Intron_3	119	119	2.092	0.0175798	0.0175798
m6AIP_abcam_peak_6582|ENSMUST00000201489.3|N4bp2|ENSMUSG00000037795.14|protein_coding_Intron_3	165	0	0	0	0
m6AIP_abcam_peak_6590a|ENSMUST00000087256.11|Apbb2|ENSMUSG00000029207.16|protein_coding_Intron_3	101	101	16.268	0.161069	0.161069
m6AIP_abcam_peak_6590b|ENSMUST00000087256.11|Apbb2|ENSMUSG00000029207.16|protein_coding_Intron_3	73	73	0.125	0.00171233	0.00171233
m6AIP_abcam_peak_6590c|ENSMUST00000087256.11|Apbb2|ENSMUSG00000029207.16|protein_coding_Intron_3	155	155	3.081	0.0198774	0.0198774
m6AIP_abcam_peak_6593|ENSMUST00000037380.14|Atp8a1|ENSMUSG00000037685.15|protein_coding_Intron_1	110	110	15.661	0.142373	0.142373
m6AIP_SySy_peak_5322a|ENSMUST00000101127.11|Fryl|ENSMUSG00000070733.13|protein_coding_Intron_41	186	186	9.295	0.0499731	0.0499731
m6AIP_SySy_peak_5322b|ENSMUST00000101127.11|Fryl|ENSMUSG00000070733.13|protein_coding_Intron_41	133	133	2.41	0.0181203	0.0181203
m6AIP_abcam_peak_6603|ENSMUST00000072857.12|Scfd2|ENSMUSG00000062110.14|protein_coding_Intron_5	104	104	1.006	0.00967308	0.00967308
m6AIP_abcam_peak_6604|ENSMUST00000072857.12|Scfd2|ENSMUSG00000062110.14|protein_coding_Intron_5	221	221	53.739	0.243163	0.243163
m6AIP_abcam_peak_6605|ENSMUST00000072857.12|Scfd2|ENSMUSG00000062110.14|protein_coding_Intron_4	109	62	1.159	0.010633	0.0186935
m6AIP_abcam_peak_6606|ENSMUST00000072857.12|Scfd2|ENSMUSG00000062110.14|protein_coding_Intron_2	144	0	0	0	0
m6AIP_abcam_peak_6607|ENSMUST00000072857.12|Scfd2|ENSMUSG00000062110.14|protein_coding_Intron_2	124	124	0.329	0.00265323	0.00265323
m6AIP_SySy_peak_5327|ENSMUST00000202651.3|Clock|ENSMUSG00000029238.11|protein_coding_Intron_7	249	249	9.546	0.0383373	0.0383373
m6AIP_abcam_peak_6611|ENSMUST00000202651.3|Clock|ENSMUSG00000029238.11|protein_coding_Intron_7	137	137	3.678	0.0268467	0.0268467
m6AIP_abcam_peak_6612|ENSMUST00000113493.7|Exoc1|ENSMUSG00000036435.13|protein_coding_Intron_19	44	44	22.865	0.519659	0.519659
m6AIP_SySy_peak_5338|ENSMUST00000198859.1|Gm43055|ENSMUSG00000105704.1|lncRNA_Intron_2	250	110	0.733	0.002932	0.00666364
m6AIP_SySy_peak_5339|ENSMUST00000038384.7|Ythdc1|ENSMUSG00000035851.14|protein_coding_Intron_11	160	160	159.992	0.99995	0.99995
m6AIP_SySy_peak_5340a|ENSMUST00000038384.7|Ythdc1|ENSMUSG00000035851.14|protein_coding_Intron_11	250	250	249.179	0.996716	0.996716
m6AIP_SySy_peak_5340b|ENSMUST00000038384.7|Ythdc1|ENSMUSG00000035851.14|protein_coding_Intron_11	214	214	212.876	0.994748	0.994748
m6AIP_SySy_peak_5340c|ENSMUST00000038384.7|Ythdc1|ENSMUSG00000035851.14|protein_coding_Intron_11	187	187	186.699	0.99839	0.99839
m6AIP_abcam_peak_6630|ENSMUST00000164378.7|G3bp2|ENSMUSG00000029405.16|protein_coding_Intron_3	163	163	23.6	0.144785	0.144785
m6AIP_abcam_peak_6631|ENSMUST00000113055.8|Shroom3|ENSMUSG00000029381.16|protein_coding_Intron_2	224	0	0	0	0
m6AIP_abcam_peak_6633|ENSMUST00000117766.7|Mrpl1|ENSMUSG00000029486.13|protein_coding_Intron_7	134	134	0.431	0.00321642	0.00321642
m6AIP_abcam_peak_6637|ENSMUST00000045993.14|Cops4|ENSMUSG00000035297.14|protein_coding_Intron_4	119	119	0.979	0.00822689	0.00822689
m6AIP_SySy_peak_5352|ENSMUST00000031262.8|Coq2|ENSMUSG00000029319.8|protein_coding_Intron_2	103	103	2.761	0.0268058	0.0268058
m6AIP_abcam_peak_6642|ENSMUST00000174598.7|Wdfy3|ENSMUSG00000043940.15|protein_coding_Intron_15	154	154	9.872	0.0641039	0.0641039
m6AIP_SySy_peak_5375|ENSMUST00000186219.6|Zfp951|ENSMUSG00000072774.10|protein_coding_Intron_1	110	110	2.207	0.0200636	0.0200636
m6AIP_SySy_peak_5376|ENSMUST00000186219.6|Zfp951|ENSMUSG00000072774.10|protein_coding_Intron_1	134	0	0	0	0
m6AIP_abcam_peak_6665|ENSMUST00000186219.6|Zfp951|ENSMUSG00000072774.10|protein_coding_Intron_1	152	0	0	0	0
m6AIP_abcam_peak_6666|ENSMUST00000186219.6|Zfp951|ENSMUSG00000072774.10|protein_coding_Intron_1	169	0	0	0	0
m6AIP_abcam_peak_6668|ENSMUST00000120847.7|Lrrc8d|ENSMUSG00000046079.16|protein_coding_Intron_1	108	108	6.904	0.0639259	0.0639259
m6AIP_abcam_peak_6671|ENSMUST00000031227.10|Zfp326|ENSMUSG00000029290.12|protein_coding_Intron_7	100	0	0	0	0
m6AIP_SySy_peak_5380|ENSMUST00000149128.2|Gm28039|ENSMUSG00000098302.1|lncRNA_Intron_2	123	123	118.953	0.967098	0.967098
m6AIP_SySy_peak_5382a|ENSMUST00000149128.2|Gm28039|ENSMUSG00000098302.1|lncRNA_Intron_1	250	250	7.994	0.031976	0.031976
m6AIP_SySy_peak_5382b|ENSMUST00000149128.2|Gm28039|ENSMUSG00000098302.1|lncRNA_Intron_1	244	244	37.777	0.154824	0.154824
m6AIP_SySy_peak_5383a|ENSMUST00000149128.2|Gm28039|ENSMUSG00000098302.1|lncRNA_Intron_1	187	187	16.368	0.0875294	0.0875294
m6AIP_SySy_peak_5383b|ENSMUST00000149128.2|Gm28039|ENSMUSG00000098302.1|lncRNA_Intron_1	191	191	167.087	0.874801	0.874801
m6AIP_SySy_peak_5384a|ENSMUST00000149128.2|Gm28039|ENSMUSG00000098302.1|lncRNA_Intron_1	190	190	19.866	0.104558	0.104558
m6AIP_SySy_peak_5384b|ENSMUST00000149128.2|Gm28039|ENSMUSG00000098302.1|lncRNA_Intron_1	207	207	71.018	0.343082	0.343082
m6AIP_SySy_peak_5385|ENSMUST00000149128.2|Gm28039|ENSMUSG00000098302.1|lncRNA_Intron_1	250	250	19.861	0.079444	0.079444
m6AIP_SySy_peak_5386|ENSMUST00000149128.2|Gm28039|ENSMUSG00000098302.1|lncRNA_Intron_1	129	0	0	0	0
m6AIP_abcam_peak_6677|ENSMUST00000149128.2|Gm28039|ENSMUSG00000098302.1|lncRNA_Intron_1	123	123	27.419	0.222919	0.222919
m6AIP_abcam_peak_6677|ENSMUST00000112696.7|Zfp644|ENSMUSG00000049606.16|protein_coding_Intron_1	123	123	13.232	0.107577	0.107577
m6AIP_SySy_peak_5390a|ENSMUST00000065422.11|Rpap2|ENSMUSG00000033773.14|protein_coding_Intron_3	204	204	37.332	0.183	0.183
m6AIP_SySy_peak_5390b|ENSMUST00000065422.11|Rpap2|ENSMUSG00000033773.14|protein_coding_Intron_3	206	206	84.763	0.411471	0.411471
m6AIP_SySy_peak_5391|ENSMUST00000065422.11|Rpap2|ENSMUSG00000033773.14|protein_coding_Intron_3	250	250	24.905	0.09962	0.09962
m6AIP_abcam_peak_6683a|ENSMUST00000081567.10|Mtf2|ENSMUSG00000029267.17|protein_coding_Intron_1	79	79	23.106	0.292481	0.292481
m6AIP_abcam_peak_6683b|ENSMUST00000081567.10|Mtf2|ENSMUSG00000029267.17|protein_coding_Intron_1	127	127	35.038	0.27589	0.27589
m6AIP_abcam_peak_6683c|ENSMUST00000081567.10|Mtf2|ENSMUSG00000029267.17|protein_coding_Intron_1	89	89	3.548	0.0398652	0.0398652
m6AIP_abcam_peak_6684|ENSMUST00000081567.10|Mtf2|ENSMUSG00000029267.17|protein_coding_Intron_1	157	68	4.738	0.0301783	0.0696765
m6AIP_abcam_peak_6688|ENSMUST00000046603.14|Gak|ENSMUSG00000062234.14|protein_coding_Intron_4	161	37	4.998	0.0310435	0.135081
m6AIP_SySy_peak_5400|ENSMUST00000071650.12|Idua|ENSMUSG00000033540.18|protein_coding_Intron_3	176	176	49.631	0.281994	0.281994
m6AIP_abcam_peak_6690|ENSMUST00000044579.11|Crlf2|ENSMUSG00000033467.12|protein_coding_Intron_5	125	0	0	0	0
m6AIP_abcam_peak_6691|ENSMUST00000092720.3|5430403G16Rik|ENSMUSG00000072763.2|protein_coding_Intron_1	146	146	20.691	0.141719	0.141719
m6AIP_abcam_peak_6694a|ENSMUST00000112519.8|Chfr|ENSMUSG00000014668.15|protein_coding_Intron_2	61	61	8.543	0.140049	0.140049
m6AIP_abcam_peak_6694b|ENSMUST00000112519.8|Chfr|ENSMUSG00000014668.15|protein_coding_Intron_2	98	98	37.913	0.386867	0.386867
m6AIP_abcam_peak_6698|ENSMUST00000069483.11|Fbrsl1|ENSMUSG00000043323.17|protein_coding_Intron_4	181	181	3.974	0.0219558	0.0219558
m6AIP_SySy_peak_5411|ENSMUST00000069483.11|Fbrsl1|ENSMUSG00000043323.17|protein_coding_Intron_2	107	107	50.276	0.469869	0.469869
m6AIP_SySy_peak_5412|ENSMUST00000069483.11|Fbrsl1|ENSMUSG00000043323.17|protein_coding_Intron_2	250	250	33.663	0.134652	0.134652
m6AIP_abcam_peak_6699|ENSMUST00000041558.14|Ep400|ENSMUSG00000029505.17|protein_coding_Intron_42	194	194	0.126	0.000649485	0.000649485
m6AIP_abcam_peak_6705|ENSMUST00000066160.2|Chek2|ENSMUSG00000029521.7|protein_coding_Intron_8	104	104	19.751	0.189913	0.189913
m6AIP_abcam_peak_6706|ENSMUST00000066160.2|Chek2|ENSMUSG00000029521.7|protein_coding_Intron_9	160	160	8.246	0.0515375	0.0515375
m6AIP_abcam_peak_6707|ENSMUST00000031287.10|Tpst2|ENSMUSG00000029344.14|protein_coding_Intron_1	103	76	42.318	0.410854	0.556816
m6AIP_abcam_peak_6713|ENSMUST00000211733.1|2900026A02Rik|ENSMUSG00000051339.10|protein_coding_Intron_6	250	250	184.681	0.738724	0.738724
m6AIP_abcam_peak_6729|ENSMUST00000074002.11|Ube3b|ENSMUSG00000029577.13|protein_coding_Intron_24	100	100	26.377	0.26377	0.26377
m6AIP_abcam_peak_6734|ENSMUST00000031530.8|Sppl3|ENSMUSG00000029550.11|protein_coding_Intron_1	212	212	108.872	0.513547	0.513547
m6AIP_SySy_peak_5460|ENSMUST00000112121.5|Mlec|ENSMUSG00000048578.11|protein_coding_Intron_1	250	250	1.424	0.005696	0.005696
m6AIP_abcam_peak_6738|ENSMUST00000112113.7|Cabp1|ENSMUSG00000029544.16|protein_coding_Intron_4	44	44	0.669	0.0152045	0.0152045
m6AIP_SySy_peak_5461|ENSMUST00000112113.7|Cabp1|ENSMUSG00000029544.16|protein_coding_Intron_1	152	152	9.609	0.0632171	0.0632171
m6AIP_abcam_peak_6739|ENSMUST00000112113.7|Cabp1|ENSMUSG00000029544.16|protein_coding_Intron_1	155	155	9.11	0.0587742	0.0587742
m6AIP_SySy_peak_5462|ENSMUST00000112113.7|Cabp1|ENSMUSG00000029544.16|protein_coding_Intron_1	160	160	34.173	0.213581	0.213581
m6AIP_SySy_peak_5463|ENSMUST00000112113.7|Cabp1|ENSMUSG00000029544.16|protein_coding_Intron_1	161	161	5.561	0.0345404	0.0345404
m6AIP_SySy_peak_5466|ENSMUST00000146546.1|Gm13832|ENSMUSG00000087292.1|lncRNA_Intron_1	111	0	0	0	0
m6AIP_SySy_peak_5467|ENSMUST00000146546.1|Gm13832|ENSMUSG00000087292.1|lncRNA_Intron_1	100	0	0	0	0
m6AIP_SySy_peak_5470a|ENSMUST00000102560.6|Cit|ENSMUSG00000029516.19|protein_coding_Intron_10	118	118	85.583	0.72528	0.72528
m6AIP_SySy_peak_5470b|ENSMUST00000102560.6|Cit|ENSMUSG00000029516.19|protein_coding_Intron_10	142	142	113.983	0.802697	0.802697
m6AIP_SySy_peak_5471a|ENSMUST00000102560.6|Cit|ENSMUSG00000029516.19|protein_coding_Intron_10	201	201	170.916	0.850328	0.850328
m6AIP_abcam_peak_6746|ENSMUST00000102560.6|Cit|ENSMUSG00000029516.19|protein_coding_Intron_22	204	204	27.704	0.135804	0.135804
m6AIP_SySy_peak_5472|ENSMUST00000102560.6|Cit|ENSMUSG00000029516.19|protein_coding_Intron_22	117	117	34.9	0.298291	0.298291
m6AIP_abcam_peak_6751|ENSMUST00000166397.2|Suds3|ENSMUSG00000066900.11|protein_coding_Intron_1	111	111	10.97	0.0988288	0.0988288
m6AIP_abcam_peak_6752|ENSMUST00000111978.7|Taok3|ENSMUSG00000061288.13|protein_coding_Intron_1	120	120	7.766	0.0647167	0.0647167
m6AIP_abcam_peak_6753|ENSMUST00000111978.7|Taok3|ENSMUSG00000061288.13|protein_coding_Intron_1	119	119	1.947	0.0163613	0.0163613
m6AIP_abcam_peak_6763|ENSMUST00000049474.8|Fbxw8|ENSMUSG00000032867.8|protein_coding_Intron_7	112	112	6.284	0.0561071	0.0561071
m6AIP_abcam_peak_6764a|ENSMUST00000049474.8|Fbxw8|ENSMUSG00000032867.8|protein_coding_Intron_5	105	105	10.128	0.0964571	0.0964571
m6AIP_abcam_peak_6764b|ENSMUST00000049474.8|Fbxw8|ENSMUSG00000032867.8|protein_coding_Intron_5	102	102	2.544	0.0249412	0.0249412
m6AIP_abcam_peak_6765|ENSMUST00000117177.7|Rnft2|ENSMUSG00000032850.16|protein_coding_Intron_8	158	158	3.939	0.0249304	0.0249304
m6AIP_abcam_peak_6766a|ENSMUST00000201010.1|Med13l|ENSMUSG00000018076.12|protein_coding_Intron_1	110	110	67.369	0.612445	0.612445
m6AIP_abcam_peak_6766b|ENSMUST00000201010.1|Med13l|ENSMUSG00000018076.12|protein_coding_Intron_1	97	97	3.58	0.0369072	0.0369072
m6AIP_abcam_peak_6767a|ENSMUST00000201010.1|Med13l|ENSMUSG00000018076.12|protein_coding_Intron_2	209	209	15.036	0.0719426	0.0719426
m6AIP_abcam_peak_6767b|ENSMUST00000201010.1|Med13l|ENSMUSG00000018076.12|protein_coding_Intron_2	202	202	37.872	0.187485	0.187485
m6AIP_abcam_peak_6767c|ENSMUST00000201010.1|Med13l|ENSMUSG00000018076.12|protein_coding_Intron_2	243	37	0	0	0
m6AIP_abcam_peak_6768|ENSMUST00000201010.1|Med13l|ENSMUSG00000018076.12|protein_coding_Intron_2	125	125	4.411	0.035288	0.035288
m6AIP_abcam_peak_6769|ENSMUST00000201010.1|Med13l|ENSMUSG00000018076.12|protein_coding_Intron_2	109	109	27.722	0.25433	0.25433
m6AIP_abcam_peak_6770|ENSMUST00000201010.1|Med13l|ENSMUSG00000018076.12|protein_coding_Intron_13	159	159	19.874	0.124994	0.124994
m6AIP_abcam_peak_6771|ENSMUST00000201010.1|Med13l|ENSMUSG00000018076.12|protein_coding_Intron_14	109	109	2.449	0.0224679	0.0224679
m6AIP_abcam_peak_6782|ENSMUST00000031617.12|Rpl6|ENSMUSG00000029614.13|protein_coding_Intron_6	176	176	1.485	0.0084375	0.0084375
m6AIP_abcam_peak_6787|ENSMUST00000042163.14|Naa25|ENSMUSG00000042719.17|protein_coding_Intron_1	116	116	11.53	0.0993966	0.0993966
m6AIP_abcam_peak_6788|ENSMUST00000042163.14|Naa25|ENSMUSG00000042719.17|protein_coding_Intron_3	144	144	12.412	0.0861944	0.0861944
m6AIP_SySy_peak_5500|ENSMUST00000031411.14|Aldh2|ENSMUSG00000029455.14|protein_coding_Intron_11	171	171	3.311	0.0193626	0.0193626
m6AIP_abcam_peak_6792|ENSMUST00000111752.9|Cux2|ENSMUSG00000042589.18|protein_coding_Intron_2	250	166	22.978	0.091912	0.138422
m6AIP_SySy_peak_5508a|ENSMUST00000049009.6|Rad9b|ENSMUSG00000038569.13|protein_coding_Intron_1	181	181	0.874	0.00482873	0.00482873
m6AIP_SySy_peak_5508b|ENSMUST00000049009.6|Rad9b|ENSMUSG00000038569.13|protein_coding_Intron_1	138	138	13.964	0.101188	0.101188
m6AIP_abcam_peak_6796|ENSMUST00000122010.7|Anapc7|ENSMUSG00000029466.11|protein_coding_Intron_7	113	113	7.761	0.0686814	0.0686814
m6AIP_abcam_peak_6799|ENSMUST00000179939.7|Atp2a2|ENSMUSG00000029467.15|protein_coding_Intron_5	164	15	0.108	0.000658537	0.0072
m6AIP_abcam_peak_6800|ENSMUST00000179939.7|Atp2a2|ENSMUSG00000029467.15|protein_coding_Intron_4	114	69	22.936	0.201193	0.332406
m6AIP_SySy_peak_5513|ENSMUST00000086216.8|Anapc5|ENSMUSG00000029472.13|protein_coding_Intron_9	106	106	51.803	0.488708	0.488708
m6AIP_abcam_peak_6802a|ENSMUST00000046073.15|Kdm2b|ENSMUSG00000029475.17|protein_coding_Intron_13	172	172	22.335	0.129855	0.129855
m6AIP_abcam_peak_6802b|ENSMUST00000046073.15|Kdm2b|ENSMUSG00000029475.17|protein_coding_Intron_13	136	136	0.235	0.00172794	0.00172794
m6AIP_abcam_peak_6802c|ENSMUST00000046073.15|Kdm2b|ENSMUSG00000029475.17|protein_coding_Intron_13	112	112	28.754	0.256732	0.256732
m6AIP_abcam_peak_6809|ENSMUST00000163030.8|Setd1b|ENSMUSG00000038384.16|protein_coding_Intron_16	113	113	2.15	0.0190265	0.0190265
m6AIP_abcam_peak_6810|ENSMUST00000031391.8|Bcl7a|ENSMUSG00000029438.9|protein_coding_Intron_4	178	178	15.473	0.086927	0.086927
m6AIP_SySy_peak_5523|ENSMUST00000134552.1|Gm15751|ENSMUSG00000086753.1|lncRNA_Intron_1	155	155	22.812	0.147174	0.147174
m6AIP_abcam_peak_6815|ENSMUST00000031382.13|Clip1|ENSMUSG00000049550.17|protein_coding_Intron_16	152	152	15.329	0.100849	0.100849
m6AIP_abcam_peak_6820|ENSMUST00000031366.11|Kntc1|ENSMUSG00000029414.11|protein_coding_Intron_2	109	109	3.428	0.0314495	0.0314495
m6AIP_abcam_peak_6821|ENSMUST00000031366.11|Kntc1|ENSMUSG00000029414.11|protein_coding_Intron_51	143	143	6.79	0.0474825	0.0474825
m6AIP_abcam_peak_6822|ENSMUST00000023869.14|Denr|ENSMUSG00000023106.15|protein_coding_Intron_2	250	250	8.465	0.03386	0.03386
m6AIP_abcam_peak_6827a|ENSMUST00000111402.8|Ncor2|ENSMUSG00000029478.16|protein_coding_Intron_38	139	139	0.541	0.00389209	0.00389209
m6AIP_abcam_peak_6827b|ENSMUST00000111402.8|Ncor2|ENSMUSG00000029478.16|protein_coding_Intron_38	170	170	0.556	0.00327059	0.00327059
m6AIP_abcam_peak_6827c|ENSMUST00000111402.8|Ncor2|ENSMUSG00000029478.16|protein_coding_Intron_38	114	114	0.033	0.000289474	0.000289474
m6AIP_abcam_peak_6828|ENSMUST00000111402.8|Ncor2|ENSMUSG00000029478.16|protein_coding_Intron_38	134	134	1.44	0.0107463	0.0107463
m6AIP_SySy_peak_5533a|ENSMUST00000111402.8|Ncor2|ENSMUSG00000029478.16|protein_coding_Intron_21	87	87	4.621	0.0531149	0.0531149
m6AIP_abcam_peak_6829|ENSMUST00000086075.12|Scarb1|ENSMUSG00000037936.15|protein_coding_Intron_1	104	104	14.056	0.135154	0.135154
m6AIP_abcam_peak_6834|ENSMUST00000031367.14|Slc15a4|ENSMUSG00000029416.17|protein_coding_Intron_1	101	89	19.196	0.190059	0.215685
m6AIP_SySy_peak_5542c|ENSMUST00000053737.8|Sfswap|ENSMUSG00000029439.14|protein_coding_Intron_1	250	250	43.122	0.172488	0.172488
m6AIP_SySy_peak_5542d|ENSMUST00000053737.8|Sfswap|ENSMUSG00000029439.14|protein_coding_Intron_1	250	250	105.186	0.420744	0.420744
m6AIP_SySy_peak_5542e|ENSMUST00000053737.8|Sfswap|ENSMUSG00000029439.14|protein_coding_Intron_1	250	250	62.289	0.249156	0.249156
m6AIP_SySy_peak_5542f|ENSMUST00000053737.8|Sfswap|ENSMUSG00000029439.14|protein_coding_Intron_1	250	250	220.629	0.882516	0.882516
m6AIP_abcam_peak_6846|ENSMUST00000100652.9|Gtf2ird1|ENSMUSG00000023079.14|protein_coding_Intron_4	146	146	46.363	0.317555	0.317555
m6AIP_abcam_peak_6847|ENSMUST00000100652.9|Gtf2ird1|ENSMUSG00000023079.14|protein_coding_Intron_4	175	175	48.356	0.27632	0.27632
m6AIP_SySy_peak_5559|ENSMUST00000202622.3|Eif4h|ENSMUSG00000040731.13|protein_coding_Intron_4	248	248	27.183	0.109609	0.109609
m6AIP_SySy_peak_5576|ENSMUST00000043707.6|Rhbdd2|ENSMUSG00000039917.10|protein_coding_Intron_2	91	91	2.203	0.0242088	0.0242088
m6AIP_abcam_peak_6858|ENSMUST00000019323.10|Mdh2|ENSMUSG00000019179.10|protein_coding_Intron_1	133	133	11.226	0.084406	0.084406
m6AIP_abcam_peak_6861a|ENSMUST00000006301.10|Lrwd1|ENSMUSG00000029703.10|protein_coding_Intron_11	157	24	1.023	0.00651592	0.042625
m6AIP_abcam_peak_6861b|ENSMUST00000006301.10|Lrwd1|ENSMUSG00000029703.10|protein_coding_Intron_11	112	0	0	0	0
m6AIP_abcam_peak_6862a|ENSMUST00000176172.7|Cux1|ENSMUSG00000029705.17|protein_coding_Intron_3	174	0	0	0	0
m6AIP_abcam_peak_6862b|ENSMUST00000176172.7|Cux1|ENSMUSG00000029705.17|protein_coding_Intron_3	206	0	0	0	0
m6AIP_abcam_peak_6867a|ENSMUST00000040873.11|Srrt|ENSMUSG00000037364.12|protein_coding_Intron_8	81	81	0.304	0.00375309	0.00375309
m6AIP_abcam_peak_6869|ENSMUST00000040873.11|Srrt|ENSMUSG00000037364.12|protein_coding_Intron_2	102	102	32.183	0.31552	0.31552
m6AIP_SySy_peak_5583|ENSMUST00000111038.7|Epo|ENSMUSG00000029711.13|protein_coding_Intron_1	136	18	0.528	0.00388235	0.0293333
m6AIP_SySy_peak_5592|ENSMUST00000000505.15|Mcm7|ENSMUSG00000029730.16|protein_coding_Intron_1	182	182	8.181	0.0449505	0.0449505
m6AIP_abcam_peak_6882|ENSMUST00000110865.1|Adap1|ENSMUSG00000056413.16|protein_coding_Intron_6	234	109	36.742	0.157017	0.337083
m6AIP_abcam_peak_6883|ENSMUST00000110865.1|Adap1|ENSMUSG00000056413.16|protein_coding_Intron_3	116	116	0.25	0.00215517	0.00215517
m6AIP_abcam_peak_6884|ENSMUST00000066052.11|3110082I17Rik|ENSMUSG00000053553.11|protein_coding_Intron_2	102	102	0.238	0.00233333	0.00233333
m6AIP_abcam_peak_6885|ENSMUST00000066052.11|3110082I17Rik|ENSMUSG00000053553.11|protein_coding_Intron_2	156	156	0.633	0.00405769	0.00405769
m6AIP_abcam_peak_6886|ENSMUST00000031534.8|Mad1l1|ENSMUSG00000029554.15|protein_coding_Intron_11	118	118	13.021	0.110347	0.110347
m6AIP_abcam_peak_6887|ENSMUST00000031534.8|Mad1l1|ENSMUSG00000029554.15|protein_coding_Intron_10	219	219	45.56	0.208037	0.208037
m6AIP_abcam_peak_6888|ENSMUST00000031534.8|Mad1l1|ENSMUSG00000029554.15|protein_coding_Intron_10	228	228	7.072	0.0310175	0.0310175
m6AIP_SySy_peak_5606|ENSMUST00000085758.9|Radil|ENSMUSG00000029576.17|protein_coding_Intron_2	176	176	12.85	0.0730114	0.0730114
m6AIP_abcam_peak_6896|ENSMUST00000036872.15|Wipi2|ENSMUSG00000029578.15|protein_coding_Intron_1	200	200	4.304	0.02152	0.02152
m6AIP_abcam_peak_6897|ENSMUST00000036872.15|Wipi2|ENSMUSG00000029578.15|protein_coding_Intron_2	110	110	25.931	0.235736	0.235736
m6AIP_abcam_peak_6899|ENSMUST00000152247.7|Tnrc18|ENSMUSG00000039477.16|protein_coding_Intron_22	113	20	0.341	0.0030177	0.01705
m6AIP_abcam_peak_6902|ENSMUST00000200607.4|Rnf216|ENSMUSG00000045078.12|protein_coding_Intron_15	108	0	0	0	0
m6AIP_abcam_peak_6903|ENSMUST00000200607.4|Rnf216|ENSMUSG00000045078.12|protein_coding_Intron_7	124	124	26.759	0.215798	0.215798
m6AIP_abcam_peak_6911|ENSMUST00000041804.7|Lmtk2|ENSMUSG00000038970.7|protein_coding_Intron_1	151	70	13.927	0.0922318	0.198957
m6AIP_abcam_peak_6912|ENSMUST00000041804.7|Lmtk2|ENSMUSG00000038970.7|protein_coding_Intron_4	148	148	4.389	0.0296554	0.0296554
m6AIP_SySy_peak_5630|ENSMUST00000213013.1|Trrap|ENSMUSG00000045482.16|protein_coding_Intron_29	123	123	2.495	0.0202846	0.0202846
m6AIP_abcam_peak_6917|ENSMUST00000213013.1|Trrap|ENSMUSG00000045482.16|protein_coding_Intron_30	113	113	21.388	0.189274	0.189274
m6AIP_abcam_peak_6919|ENSMUST00000031627.8|Pdap1|ENSMUSG00000029623.14|protein_coding_Intron_2	73	42	14.645	0.200616	0.34869
m6AIP_abcam_peak_6922|ENSMUST00000094116.4|Zscan25|ENSMUSG00000070420.4|protein_coding_Intron_4	138	138	6.649	0.0481812	0.0481812
m6AIP_SySy_peak_5634|ENSMUST00000031640.14|Cdk8|ENSMUSG00000029635.15|protein_coding_Intron_1	208	208	25.494	0.122567	0.122567
m6AIP_SySy_peak_5635a|ENSMUST00000031640.14|Cdk8|ENSMUSG00000029635.15|protein_coding_Intron_2	125	125	14.529	0.116232	0.116232
m6AIP_SySy_peak_5635b|ENSMUST00000031640.14|Cdk8|ENSMUSG00000029635.15|protein_coding_Intron_2	186	0	0	0	0
m6AIP_abcam_peak_6926|ENSMUST00000016143.8|Wasf3|ENSMUSG00000029636.11|protein_coding_Intron_3	132	0	0	0	0
m6AIP_abcam_peak_6935|ENSMUST00000122160.7|Uspl1|ENSMUSG00000041264.16|protein_coding_Intron_1	86	86	3.212	0.0373488	0.0373488
m6AIP_abcam_peak_6936|ENSMUST00000122160.7|Uspl1|ENSMUSG00000041264.16|protein_coding_Intron_4	235	78	5.979	0.0254426	0.0766538
m6AIP_abcam_peak_6937|ENSMUST00000122160.7|Uspl1|ENSMUSG00000041264.16|protein_coding_Intron_4	107	107	5.076	0.0474393	0.0474393
m6AIP_SySy_peak_5652|ENSMUST00000044620.10|Brca2|ENSMUSG00000041147.10|protein_coding_Intron_2	127	19	2.111	0.016622	0.111105
m6AIP_SySy_peak_5653|ENSMUST00000044620.10|Brca2|ENSMUSG00000041147.10|protein_coding_Intron_2	222	0	0	0	0
m6AIP_abcam_peak_6947a|ENSMUST00000118316.7|N4bp2l2|ENSMUSG00000029655.17|protein_coding_Intron_2	84	84	23.339	0.277845	0.277845
m6AIP_abcam_peak_6947b|ENSMUST00000118316.7|N4bp2l2|ENSMUSG00000029655.17|protein_coding_Intron_2	129	12	0.312	0.0024186	0.026
m6AIP_SySy_peak_5664|ENSMUST00000038900.14|Pds5b|ENSMUSG00000034021.15|protein_coding_Intron_1	155	155	17.18	0.110839	0.110839
m6AIP_abcam_peak_6949|ENSMUST00000038900.14|Pds5b|ENSMUSG00000034021.15|protein_coding_Intron_30	134	79	10.426	0.077806	0.131975
m6AIP_abcam_peak_6964|ENSMUST00000177456.7|Ppp1r9a|ENSMUSG00000032827.15|protein_coding_Intron_1	132	132	1.959	0.0148409	0.0148409
m6AIP_abcam_peak_6966|ENSMUST00000177456.7|Ppp1r9a|ENSMUSG00000032827.15|protein_coding_Intron_4	101	101	14.637	0.144921	0.144921
m6AIP_SySy_peak_5676a|ENSMUST00000177456.7|Ppp1r9a|ENSMUSG00000032827.15|protein_coding_Intron_12	225	225	15.107	0.0671422	0.0671422
m6AIP_SySy_peak_5676b|ENSMUST00000177456.7|Ppp1r9a|ENSMUSG00000032827.15|protein_coding_Intron_12	187	187	33.233	0.177717	0.177717
m6AIP_SySy_peak_5676c|ENSMUST00000177456.7|Ppp1r9a|ENSMUSG00000032827.15|protein_coding_Intron_12	143	143	2.364	0.0165315	0.0165315
m6AIP_abcam_peak_6970|ENSMUST00000188414.3|Slc25a13|ENSMUSG00000015112.15|protein_coding_Intron_14	142	142	0.609	0.00428873	0.00428873
m6AIP_abcam_peak_6971|ENSMUST00000188414.3|Slc25a13|ENSMUSG00000015112.15|protein_coding_Intron_14	105	46	0.266	0.00253333	0.00578261
m6AIP_abcam_peak_6972|ENSMUST00000188414.3|Slc25a13|ENSMUSG00000015112.15|protein_coding_Intron_2	114	114	2.116	0.0185614	0.0185614
m6AIP_abcam_peak_6973|ENSMUST00000188414.3|Slc25a13|ENSMUSG00000015112.15|protein_coding_Intron_2	154	154	7.19	0.0466883	0.0466883
m6AIP_abcam_peak_6974|ENSMUST00000040159.5|C1galt1|ENSMUSG00000042460.5|protein_coding_Intron_1	116	116	50.815	0.43806	0.43806
m6AIP_abcam_peak_6983|ENSMUST00000001460.13|Snd1|ENSMUSG00000001424.14|protein_coding_Intron_1	123	123	0.162	0.00131707	0.00131707
m6AIP_abcam_peak_6984|ENSMUST00000001460.13|Snd1|ENSMUSG00000001424.14|protein_coding_Intron_10	126	0	0	0	0
m6AIP_abcam_peak_6985a|ENSMUST00000001460.13|Snd1|ENSMUSG00000001424.14|protein_coding_Intron_13	109	109	98.315	0.901972	0.901972
m6AIP_abcam_peak_6985b|ENSMUST00000001460.13|Snd1|ENSMUSG00000001424.14|protein_coding_Intron_13	111	67	0.928	0.00836036	0.0138507
m6AIP_abcam_peak_6986|ENSMUST00000001460.13|Snd1|ENSMUSG00000001424.14|protein_coding_Intron_16	100	100	1.283	0.01283	0.01283
m6AIP_abcam_peak_6987|ENSMUST00000007993.15|Rbm28|ENSMUSG00000029701.15|protein_coding_Intron_9	137	137	29.023	0.211847	0.211847
m6AIP_abcam_peak_6988a|ENSMUST00000007993.15|Rbm28|ENSMUSG00000029701.15|protein_coding_Intron_9	163	121	38.002	0.233141	0.314066
m6AIP_abcam_peak_6988b|ENSMUST00000007993.15|Rbm28|ENSMUSG00000029701.15|protein_coding_Intron_9	159	0	0	0	0
m6AIP_abcam_peak_6989a|ENSMUST00000007993.15|Rbm28|ENSMUSG00000029701.15|protein_coding_Intron_9	143	141	38.578	0.269776	0.273603
m6AIP_abcam_peak_6989b|ENSMUST00000007993.15|Rbm28|ENSMUSG00000029701.15|protein_coding_Intron_9	219	219	31.704	0.144767	0.144767
m6AIP_abcam_peak_6990|ENSMUST00000007993.15|Rbm28|ENSMUSG00000029701.15|protein_coding_Intron_9	184	0	0	0	0
m6AIP_abcam_peak_6991b|ENSMUST00000007993.15|Rbm28|ENSMUSG00000029701.15|protein_coding_Intron_7	108	108	1.443	0.0133611	0.0133611
m6AIP_abcam_peak_6994|ENSMUST00000115251.7|Tnpo3|ENSMUSG00000012535.14|protein_coding_Intron_21	100	100	10.848	0.10848	0.10848
m6AIP_SySy_peak_5690|ENSMUST00000001812.4|Smo|ENSMUSG00000001761.7|protein_coding_Intron_1	145	145	16.957	0.116945	0.116945
m6AIP_abcam_peak_6995|ENSMUST00000115242.8|Ahcyl2|ENSMUSG00000029772.17|protein_coding_Intron_1	124	124	91.251	0.735895	0.735895
m6AIP_SySy_peak_5691a|ENSMUST00000115206.7|Nrf1|ENSMUSG00000058440.14|protein_coding_Intron_11	185	185	42.636	0.230465	0.230465
m6AIP_SySy_peak_5691b|ENSMUST00000115206.7|Nrf1|ENSMUSG00000058440.14|protein_coding_Intron_11	180	180	2.296	0.0127556	0.0127556
m6AIP_abcam_peak_6997|ENSMUST00000102993.9|Ube2h|ENSMUSG00000039159.16|protein_coding_Intron_3	179	179	29.081	0.162464	0.162464
m6AIP_abcam_peak_6998|ENSMUST00000068259.9|Klhdc10|ENSMUSG00000029775.14|protein_coding_Intron_1	141	0	0	0	0
m6AIP_abcam_peak_6999|ENSMUST00000115107.7|Lncpint|ENSMUSG00000044471.12|lncRNA_Intron_1	111	111	12.965	0.116802	0.116802
m6AIP_abcam_peak_7003|ENSMUST00000066379.10|Chchd3|ENSMUSG00000053768.13|protein_coding_Intron_4	115	115	7.633	0.0663739	0.0663739
m6AIP_abcam_peak_7004|ENSMUST00000066379.10|Chchd3|ENSMUSG00000053768.13|protein_coding_Intron_4	154	154	2.461	0.0159805	0.0159805
m6AIP_abcam_peak_7005|ENSMUST00000066379.10|Chchd3|ENSMUSG00000053768.13|protein_coding_Intron_4	128	128	0.228	0.00178125	0.00178125
m6AIP_abcam_peak_7006|ENSMUST00000066379.10|Chchd3|ENSMUSG00000053768.13|protein_coding_Intron_4	100	100	79.07	0.7907	0.7907
m6AIP_abcam_peak_7007|ENSMUST00000066379.10|Chchd3|ENSMUSG00000053768.13|protein_coding_Intron_4	164	164	59.663	0.363799	0.363799
m6AIP_abcam_peak_7008|ENSMUST00000066379.10|Chchd3|ENSMUSG00000053768.13|protein_coding_Intron_2	154	154	0.305	0.00198052	0.00198052
m6AIP_abcam_peak_7009|ENSMUST00000052266.14|Exoc4|ENSMUSG00000029763.17|protein_coding_Intron_7	156	156	18.052	0.115718	0.115718
m6AIP_abcam_peak_7010a|ENSMUST00000052266.14|Exoc4|ENSMUSG00000029763.17|protein_coding_Intron_7	91	91	0.663	0.00728571	0.00728571
m6AIP_abcam_peak_7010b|ENSMUST00000052266.14|Exoc4|ENSMUSG00000029763.17|protein_coding_Intron_7	92	92	1.638	0.0178043	0.0178043
m6AIP_abcam_peak_7011|ENSMUST00000052266.14|Exoc4|ENSMUSG00000029763.17|protein_coding_Intron_7	204	204	180.254	0.883598	0.883598
m6AIP_abcam_peak_7012a|ENSMUST00000052266.14|Exoc4|ENSMUSG00000029763.17|protein_coding_Intron_7	118	118	25.286	0.214288	0.214288
m6AIP_abcam_peak_7012b|ENSMUST00000052266.14|Exoc4|ENSMUSG00000029763.17|protein_coding_Intron_7	106	106	2.24	0.0211321	0.0211321
m6AIP_abcam_peak_7013|ENSMUST00000052266.14|Exoc4|ENSMUSG00000029763.17|protein_coding_Intron_9	132	132	2.694	0.0204091	0.0204091
m6AIP_abcam_peak_7014|ENSMUST00000052266.14|Exoc4|ENSMUSG00000029763.17|protein_coding_Intron_10	121	121	0.992	0.00819835	0.00819835
m6AIP_abcam_peak_7015|ENSMUST00000052266.14|Exoc4|ENSMUSG00000029763.17|protein_coding_Intron_10	134	134	46.643	0.348082	0.348082
m6AIP_abcam_peak_7016|ENSMUST00000052266.14|Exoc4|ENSMUSG00000029763.17|protein_coding_Intron_10	120	120	24.078	0.20065	0.20065
m6AIP_abcam_peak_7017|ENSMUST00000052266.14|Exoc4|ENSMUSG00000029763.17|protein_coding_Intron_10	156	156	0.154	0.00098718	0.00098718
m6AIP_abcam_peak_7018|ENSMUST00000052266.14|Exoc4|ENSMUSG00000029763.17|protein_coding_Intron_10	110	110	17.653	0.160482	0.160482
m6AIP_abcam_peak_7019|ENSMUST00000052266.14|Exoc4|ENSMUSG00000029763.17|protein_coding_Intron_10	178	178	11.769	0.066118	0.066118
m6AIP_abcam_peak_7020|ENSMUST00000052266.14|Exoc4|ENSMUSG00000029763.17|protein_coding_Intron_11	250	250	39.019	0.156076	0.156076
m6AIP_abcam_peak_7021|ENSMUST00000052266.14|Exoc4|ENSMUSG00000029763.17|protein_coding_Intron_12	164	164	1.71	0.0104268	0.0104268
m6AIP_abcam_peak_7022|ENSMUST00000052266.14|Exoc4|ENSMUSG00000029763.17|protein_coding_Intron_14	161	161	18.075	0.112267	0.112267
m6AIP_abcam_peak_7023|ENSMUST00000052266.14|Exoc4|ENSMUSG00000029763.17|protein_coding_Intron_14	132	132	71.649	0.542795	0.542795
m6AIP_abcam_peak_7024|ENSMUST00000052266.14|Exoc4|ENSMUSG00000029763.17|protein_coding_Intron_17	111	111	19.87	0.179009	0.179009
m6AIP_abcam_peak_7030a|ENSMUST00000081214.11|Wdr91|ENSMUSG00000058486.11|protein_coding_Intron_7	100	49	5.791	0.05791	0.118184
m6AIP_SySy_peak_5701|ENSMUST00000081214.11|Wdr91|ENSMUSG00000058486.11|protein_coding_Intron_7	155	155	1.219	0.00786452	0.00786452
m6AIP_SySy_peak_5702|ENSMUST00000081214.11|Wdr91|ENSMUSG00000058486.11|protein_coding_Intron_7	182	117	3.96	0.0217582	0.0338462
m6AIP_SySy_peak_5703a|ENSMUST00000114993.8|Cnot4|ENSMUSG00000038784.13|protein_coding_Intron_10	223	223	5.787	0.0259507	0.0259507
m6AIP_SySy_peak_5703b|ENSMUST00000114993.8|Cnot4|ENSMUSG00000038784.13|protein_coding_Intron_10	224	224	8.513	0.0380045	0.0380045
m6AIP_abcam_peak_7031|ENSMUST00000114993.8|Cnot4|ENSMUSG00000038784.13|protein_coding_Intron_10	191	191	9.863	0.0516387	0.0516387
m6AIP_SySy_peak_5704|ENSMUST00000114993.8|Cnot4|ENSMUSG00000038784.13|protein_coding_Intron_1	250	250	45.964	0.183856	0.183856
m6AIP_abcam_peak_7033|ENSMUST00000114993.8|Cnot4|ENSMUSG00000038784.13|protein_coding_Intron_1	100	100	9.066	0.09066	0.09066
m6AIP_abcam_peak_7034a|ENSMUST00000114993.8|Cnot4|ENSMUSG00000038784.13|protein_coding_Intron_1	95	95	9.19	0.0967368	0.0967368
m6AIP_abcam_peak_7034b|ENSMUST00000114993.8|Cnot4|ENSMUSG00000038784.13|protein_coding_Intron_1	100	100	21.442	0.21442	0.21442
m6AIP_abcam_peak_7035|ENSMUST00000114993.8|Cnot4|ENSMUSG00000038784.13|protein_coding_Intron_1	155	9	0.122	0.000787097	0.0135556
m6AIP_abcam_peak_7036|ENSMUST00000031859.13|Trim24|ENSMUSG00000029833.17|protein_coding_Intron_3	198	198	1.624	0.00820202	0.00820202
m6AIP_SySy_peak_5712b|ENSMUST00000039127.14|Ubn2|ENSMUSG00000038538.17|protein_coding_Intron_14	148	148	11.577	0.078223	0.078223
m6AIP_abcam_peak_7043|ENSMUST00000057692.10|Luc7l2|ENSMUSG00000029823.16|protein_coding_Intron_1	100	100	0.856	0.00856	0.00856
m6AIP_abcam_peak_7049|ENSMUST00000090243.7|Slc37a3|ENSMUSG00000029924.12|protein_coding_Intron_1	138	138	5.113	0.0370507	0.0370507
m6AIP_abcam_peak_7050|ENSMUST00000090243.7|Slc37a3|ENSMUSG00000029924.12|protein_coding_Intron_1	181	181	13.164	0.0727293	0.0727293
m6AIP_abcam_peak_7051|ENSMUST00000090243.7|Slc37a3|ENSMUSG00000029924.12|protein_coding_Intron_1	143	143	15.767	0.110259	0.110259
m6AIP_SySy_peak_5721a|ENSMUST00000002487.14|Braf|ENSMUSG00000002413.15|protein_coding_Intron_8	183	183	100.134	0.54718	0.54718
m6AIP_SySy_peak_5721b|ENSMUST00000002487.14|Braf|ENSMUSG00000002413.15|protein_coding_Intron_8	140	140	2.523	0.0180214	0.0180214
m6AIP_abcam_peak_7056|ENSMUST00000002487.14|Braf|ENSMUSG00000002413.15|protein_coding_Intron_8	152	152	8.186	0.0538553	0.0538553
m6AIP_abcam_peak_7057|ENSMUST00000031977.11|Agk|ENSMUSG00000029916.11|protein_coding_Intron_8	100	100	1.645	0.01645	0.01645
m6AIP_abcam_peak_7064b|ENSMUST00000077290.8|Pdia4|ENSMUSG00000025823.9|protein_coding_Intron_9	65	65	6.665	0.102538	0.102538
m6AIP_abcam_peak_7065|ENSMUST00000077290.8|Pdia4|ENSMUSG00000025823.9|protein_coding_Intron_6	185	185	31.095	0.168081	0.168081
m6AIP_SySy_peak_5737|ENSMUST00000204521.1|Gm45021|ENSMUSG00000107588.1|protein_coding_Intron_2	180	180	21.392	0.118844	0.118844
m6AIP_SySy_peak_5737|ENSMUST00000204121.1|Gm44965|ENSMUSG00000107789.1|protein_coding_Intron_2	180	180	7.642	0.0424556	0.0424556
m6AIP_SySy_peak_5739|ENSMUST00000031841.8|Tra2a|ENSMUSG00000029817.11|protein_coding_Intron_1	103	103	16.372	0.158951	0.158951
m6AIP_abcam_peak_7075|ENSMUST00000166318.7|Mpp6|ENSMUSG00000038388.14|protein_coding_Intron_1	100	100	9.834	0.09834	0.09834
m6AIP_abcam_peak_7076|ENSMUST00000166318.7|Mpp6|ENSMUSG00000038388.14|protein_coding_Intron_1	108	108	16.187	0.14988	0.14988
m6AIP_SySy_peak_5740a|ENSMUST00000166318.7|Mpp6|ENSMUSG00000038388.14|protein_coding_Intron_1	131	0	0	0	0
m6AIP_SySy_peak_5740b|ENSMUST00000166318.7|Mpp6|ENSMUSG00000038388.14|protein_coding_Intron_1	154	150	9.812	0.0637143	0.0654133
m6AIP_abcam_peak_7079|ENSMUST00000114459.7|Hnrnpa2b1|ENSMUSG00000004980.16|protein_coding_Intron_8	64	64	16.826	0.262906	0.262906
m6AIP_abcam_peak_7080|ENSMUST00000049152.14|Snx10|ENSMUSG00000038301.15|protein_coding_Intron_1	217	0	0	0	0
m6AIP_abcam_peak_7081|ENSMUST00000049152.14|Snx10|ENSMUSG00000038301.15|protein_coding_Intron_1	180	180	26.012	0.144511	0.144511
m6AIP_abcam_peak_7082|ENSMUST00000204778.2|Skap2|ENSMUSG00000059182.7|protein_coding_Intron_4	180	180	23.791	0.132172	0.132172
m6AIP_SySy_peak_5743|ENSMUST00000046856.13|Chn2|ENSMUSG00000004633.17|protein_coding_Intron_1	199	199	35.538	0.178583	0.178583
m6AIP_abcam_peak_7085|ENSMUST00000046856.13|Chn2|ENSMUSG00000004633.17|protein_coding_Intron_1	126	126	1.249	0.0099127	0.0099127
m6AIP_SySy_peak_5744|ENSMUST00000079869.12|Znrf2|ENSMUSG00000058446.14|protein_coding_Intron_1	122	122	1.927	0.0157951	0.0157951
m6AIP_SySy_peak_5745a|ENSMUST00000079869.12|Znrf2|ENSMUSG00000058446.14|protein_coding_Intron_1	119	119	46.726	0.392655	0.392655
m6AIP_SySy_peak_5745b|ENSMUST00000079869.12|Znrf2|ENSMUSG00000058446.14|protein_coding_Intron_1	189	189	110.115	0.582619	0.582619
m6AIP_abcam_peak_7087|ENSMUST00000079869.12|Znrf2|ENSMUSG00000058446.14|protein_coding_Intron_1	189	189	17.181	0.0909048	0.0909048
m6AIP_abcam_peak_7088|ENSMUST00000003572.9|Gars|ENSMUSG00000029777.10|protein_coding_Intron_2	37	37	7.164	0.193622	0.193622
m6AIP_abcam_peak_7089|ENSMUST00000003572.9|Gars|ENSMUSG00000029777.10|protein_coding_Intron_7	105	0	0	0	0
m6AIP_abcam_peak_7090|ENSMUST00000003572.9|Gars|ENSMUSG00000029777.10|protein_coding_Intron_7	207	126	4.905	0.0236957	0.0389286
m6AIP_abcam_peak_7093|ENSMUST00000031795.7|Fkbp9|ENSMUSG00000029781.7|protein_coding_Intron_1	177	131	7.464	0.0421695	0.0569771
m6AIP_abcam_peak_7094|ENSMUST00000031795.7|Fkbp9|ENSMUSG00000029781.7|protein_coding_Intron_1	106	106	1.425	0.0134434	0.0134434
m6AIP_abcam_peak_7096a|ENSMUST00000031822.12|Abcg2|ENSMUSG00000029802.13|protein_coding_Intron_1	121	9	0.097	0.000801653	0.0107778
m6AIP_abcam_peak_7096b|ENSMUST00000031822.12|Abcg2|ENSMUSG00000029802.13|protein_coding_Intron_1	113	0	0	0	0
m6AIP_abcam_peak_7097a|ENSMUST00000031822.12|Abcg2|ENSMUSG00000029802.13|protein_coding_Intron_1	108	108	11.549	0.106935	0.106935
m6AIP_abcam_peak_7097b|ENSMUST00000031822.12|Abcg2|ENSMUSG00000029802.13|protein_coding_Intron_1	100	100	26.159	0.26159	0.26159
m6AIP_abcam_peak_7098|ENSMUST00000031822.12|Abcg2|ENSMUSG00000029802.13|protein_coding_Intron_1	166	166	17.073	0.102849	0.102849
m6AIP_abcam_peak_7099|ENSMUST00000031822.12|Abcg2|ENSMUSG00000029802.13|protein_coding_Intron_2	123	123	5.886	0.0478537	0.0478537
m6AIP_abcam_peak_7103|ENSMUST00000031984.8|Smarcad1|ENSMUSG00000029920.9|protein_coding_Intron_5	232	0	0	0	0
m6AIP_abcam_peak_7104|ENSMUST00000031984.8|Smarcad1|ENSMUSG00000029920.9|protein_coding_Intron_19	68	68	0	0	0
m6AIP_SySy_peak_5754|ENSMUST00000031976.13|Prdm5|ENSMUSG00000029913.14|protein_coding_Intron_3	220	19	0.813	0.00369545	0.0427895
m6AIP_abcam_peak_7107|ENSMUST00000031976.13|Prdm5|ENSMUSG00000029913.14|protein_coding_Intron_3	123	123	0.357	0.00290244	0.00290244
m6AIP_abcam_peak_7108|ENSMUST00000031976.13|Prdm5|ENSMUSG00000029913.14|protein_coding_Intron_13	155	155	6.192	0.0399484	0.0399484
m6AIP_abcam_peak_7109|ENSMUST00000205197.1|Gm36816|ENSMUSG00000107634.1|lncRNA_Intron_1	108	108	12.925	0.119676	0.119676
m6AIP_abcam_peak_7110|ENSMUST00000205197.1|Gm36816|ENSMUSG00000107634.1|lncRNA_Intron_1	102	102	18.477	0.181147	0.181147
m6AIP_abcam_peak_7125|ENSMUST00000167220.3|Kdm3a|ENSMUSG00000053470.13|protein_coding_Intron_9	100	100	2.757	0.02757	0.02757
m6AIP_abcam_peak_7126|ENSMUST00000167220.3|Kdm3a|ENSMUSG00000053470.13|protein_coding_Intron_2	130	130	47.908	0.368523	0.368523
m6AIP_abcam_peak_7128a|ENSMUST00000082094.4|Ptcd3|ENSMUSG00000063884.6|protein_coding_Intron_3	93	93	1.698	0.0182581	0.0182581
m6AIP_abcam_peak_7128b|ENSMUST00000082094.4|Ptcd3|ENSMUSG00000063884.6|protein_coding_Intron_3	121	121	0.507	0.00419008	0.00419008
m6AIP_SySy_peak_5766|ENSMUST00000055296.10|Polr1a|ENSMUSG00000049553.11|protein_coding_Intron_18	113	113	11.019	0.0975133	0.0975133
m6AIP_abcam_peak_7129|ENSMUST00000055296.10|Polr1a|ENSMUSG00000049553.11|protein_coding_Intron_29	72	72	0.117	0.001625	0.001625
m6AIP_abcam_peak_7131|ENSMUST00000114095.1|Rnf181|ENSMUSG00000055850.12|protein_coding_Intron_1	114	114	0.346	0.00303509	0.00303509
m6AIP_abcam_peak_7133|ENSMUST00000114053.8|Tcf7l1|ENSMUSG00000055799.13|protein_coding_Intron_3	124	124	17.43	0.140565	0.140565
m6AIP_abcam_peak_7134|ENSMUST00000114053.8|Tcf7l1|ENSMUSG00000055799.13|protein_coding_Intron_3	161	161	16.106	0.100037	0.100037
m6AIP_abcam_peak_7135|ENSMUST00000114053.8|Tcf7l1|ENSMUSG00000055799.13|protein_coding_Intron_3	159	159	22.611	0.142208	0.142208
m6AIP_abcam_peak_7136|ENSMUST00000068697.10|Kcmf1|ENSMUSG00000055239.10|protein_coding_Intron_1	151	151	0.467	0.00309272	0.00309272
m6AIP_abcam_peak_7141|ENSMUST00000000642.10|Hk2|ENSMUSG00000000628.10|protein_coding_Intron_17	127	127	0.721	0.00567717	0.00567717
m6AIP_abcam_peak_7142|ENSMUST00000000642.10|Hk2|ENSMUSG00000000628.10|protein_coding_Intron_2	131	131	8.066	0.0615725	0.0615725
m6AIP_abcam_peak_7148|ENSMUST00000032088.13|Zfp638|ENSMUSG00000030016.14|protein_coding_Intron_1	124	124	12.097	0.0975565	0.0975565
m6AIP_abcam_peak_7151|ENSMUST00000032088.13|Zfp638|ENSMUSG00000030016.14|protein_coding_Intron_2	250	250	73.118	0.292472	0.292472
m6AIP_abcam_peak_7157|ENSMUST00000160197.5|Exoc6b|ENSMUSG00000033769.16|protein_coding_Intron_5	145	0	0	0	0
m6AIP_abcam_peak_7158|ENSMUST00000160197.5|Exoc6b|ENSMUSG00000033769.16|protein_coding_Intron_1	113	113	80.118	0.709009	0.709009
m6AIP_abcam_peak_7169|ENSMUST00000213058.1|Alms1|ENSMUSG00000063810.7|protein_coding_Intron_14	169	0	0	0	0
m6AIP_abcam_peak_7180|ENSMUST00000113607.9|Copg1|ENSMUSG00000030058.17|protein_coding_Intron_12	107	107	1.644	0.0153645	0.0153645
m6AIP_abcam_peak_7181|ENSMUST00000165242.3|Eefsec|ENSMUSG00000033216.9|protein_coding_Intron_4	137	137	2.95	0.0215328	0.0215328
m6AIP_abcam_peak_7182|ENSMUST00000165242.3|Eefsec|ENSMUSG00000033216.9|protein_coding_Intron_4	138	138	25.42	0.184203	0.184203
m6AIP_abcam_peak_7184|ENSMUST00000032172.13|Chchd6|ENSMUSG00000030086.16|protein_coding_Intron_4	156	156	5.733	0.03675	0.03675
m6AIP_abcam_peak_7185|ENSMUST00000032172.13|Chchd6|ENSMUSG00000030086.16|protein_coding_Intron_4	141	141	8.949	0.0634681	0.0634681
m6AIP_SySy_peak_5808c|ENSMUST00000075117.9|Zxdc|ENSMUSG00000034430.16|protein_coding_Intron_6	250	250	12.281	0.049124	0.049124
m6AIP_SySy_peak_5811a|ENSMUST00000203039.2|Klf15|ENSMUSG00000030087.11|protein_coding_Intron_3	104	104	2.552	0.0245385	0.0245385
m6AIP_SySy_peak_5811b|ENSMUST00000203039.2|Klf15|ENSMUSG00000030087.11|protein_coding_Intron_3	184	184	0.621	0.003375	0.003375
m6AIP_SySy_peak_5813|ENSMUST00000101151.9|Iqsec1|ENSMUSG00000034312.15|protein_coding_Intron_12	114	114	16.324	0.143193	0.143193
m6AIP_abcam_peak_7195|ENSMUST00000101151.9|Iqsec1|ENSMUSG00000034312.15|protein_coding_Intron_1	158	158	3.004	0.0190127	0.0190127
m6AIP_SySy_peak_5817|ENSMUST00000032179.13|Nup210|ENSMUSG00000030091.17|protein_coding_Intron_20	109	109	14.318	0.131358	0.131358
m6AIP_abcam_peak_7200|ENSMUST00000032185.8|Slc6a6|ENSMUSG00000030096.8|protein_coding_Intron_5	140	140	3.707	0.0264786	0.0264786
m6AIP_abcam_peak_7201|ENSMUST00000032185.8|Slc6a6|ENSMUSG00000030096.8|protein_coding_Intron_13	121	121	0.075	0.000619835	0.000619835
m6AIP_SySy_peak_5823|ENSMUST00000113463.7|Nr2c2|ENSMUSG00000005893.14|protein_coding_Intron_3	102	102	8.009	0.0785196	0.0785196
m6AIP_abcam_peak_7207|ENSMUST00000014694.10|Rbsn|ENSMUSG00000014550.14|protein_coding_Intron_6	106	106	0.869	0.00819811	0.00819811
m6AIP_abcam_peak_7211|ENSMUST00000089317.11|Magi1|ENSMUSG00000045095.16|protein_coding_Intron_2	145	145	0.294	0.00202759	0.00202759
m6AIP_abcam_peak_7212|ENSMUST00000089317.11|Magi1|ENSMUSG00000045095.16|protein_coding_Intron_2	100	100	24.955	0.24955	0.24955
m6AIP_abcam_peak_7213|ENSMUST00000089317.11|Magi1|ENSMUSG00000045095.16|protein_coding_Intron_2	210	210	128.836	0.613505	0.613505
m6AIP_abcam_peak_7217|ENSMUST00000043637.13|Mitf|ENSMUSG00000035158.15|protein_coding_Intron_2	141	141	0.806	0.00571631	0.00571631
m6AIP_abcam_peak_7218|ENSMUST00000043637.13|Mitf|ENSMUSG00000035158.15|protein_coding_Intron_7	135	135	2.807	0.0207926	0.0207926
m6AIP_abcam_peak_7222|ENSMUST00000101118.3|Rybp|ENSMUSG00000072872.3|protein_coding_Intron_2	127	127	92.923	0.731677	0.731677
m6AIP_abcam_peak_7223|ENSMUST00000101118.3|Rybp|ENSMUSG00000072872.3|protein_coding_Intron_2	152	152	51.061	0.335928	0.335928
m6AIP_abcam_peak_7224|ENSMUST00000113312.8|Shq1|ENSMUSG00000035378.17|protein_coding_Intron_4	114	114	2.947	0.0258509	0.0258509
m6AIP_SySy_peak_5841|ENSMUST00000068487.11|Rad18|ENSMUSG00000030254.16|protein_coding_Intron_13	250	250	0.35	0.0014	0.0014
m6AIP_SySy_peak_5854a|ENSMUST00000169310.9|Atg7|ENSMUSG00000030314.16|protein_coding_Intron_1	198	60	15.2	0.0767677	0.253333
m6AIP_SySy_peak_5854b|ENSMUST00000169310.9|Atg7|ENSMUSG00000030314.16|protein_coding_Intron_1	112	112	5.962	0.0532321	0.0532321
m6AIP_SySy_peak_5855|ENSMUST00000169310.9|Atg7|ENSMUSG00000030314.16|protein_coding_Intron_1	147	147	36.823	0.250497	0.250497
m6AIP_abcam_peak_7242|ENSMUST00000075995.6|Cand2|ENSMUSG00000030319.8|protein_coding_Intron_8	126	126	0.405	0.00321429	0.00321429
m6AIP_SySy_peak_5861|ENSMUST00000032469.12|Mbd4|ENSMUSG00000030322.12|protein_coding_Intron_3	121	121	17.607	0.145512	0.145512
m6AIP_SySy_peak_5862a|ENSMUST00000032469.12|Mbd4|ENSMUSG00000030322.12|protein_coding_Intron_3	189	189	1.709	0.00904233	0.00904233
m6AIP_SySy_peak_5862b|ENSMUST00000032469.12|Mbd4|ENSMUSG00000030322.12|protein_coding_Intron_3	131	131	5.686	0.0434046	0.0434046
m6AIP_SySy_peak_5865|ENSMUST00000036759.10|Washc2|ENSMUSG00000024104.11|protein_coding_Intron_23	145	145	6	0.0413793	0.0413793
m6AIP_abcam_peak_7250|ENSMUST00000123405.7|March8|ENSMUSG00000025702.15|protein_coding_Intron_3	127	127	9.863	0.0776614	0.0776614
m6AIP_abcam_peak_7252|ENSMUST00000163168.8|Hnrnpf|ENSMUSG00000042079.13|protein_coding_Intron_2	126	126	6.687	0.0530714	0.0530714
m6AIP_abcam_peak_7253|ENSMUST00000163168.8|Hnrnpf|ENSMUSG00000042079.13|protein_coding_Intron_2	166	166	34.105	0.205452	0.205452
m6AIP_abcam_peak_7258|ENSMUST00000032272.12|Adipor2|ENSMUSG00000030168.13|protein_coding_Intron_1	199	199	29.661	0.14905	0.14905
m6AIP_abcam_peak_7259|ENSMUST00000032272.12|Adipor2|ENSMUSG00000030168.13|protein_coding_Intron_1	250	202	35.889	0.143556	0.177668
m6AIP_abcam_peak_7270|ENSMUST00000088644.12|Wnk1|ENSMUSG00000045962.16|protein_coding_Intron_1	121	121	1.543	0.0127521	0.0127521
m6AIP_abcam_peak_7273|ENSMUST00000057283.7|B4galnt3|ENSMUSG00000041372.10|protein_coding_Intron_11	183	183	0.432	0.00236066	0.00236066
m6AIP_abcam_peak_7274|ENSMUST00000057283.7|B4galnt3|ENSMUSG00000041372.10|protein_coding_Intron_1	146	146	8.309	0.056911	0.056911
m6AIP_abcam_peak_7278|ENSMUST00000100993.8|Cecr2|ENSMUSG00000071226.11|protein_coding_Intron_1	210	210	38.67	0.184143	0.184143
m6AIP_abcam_peak_7289a|ENSMUST00000160696.7|Phc1|ENSMUSG00000040669.14|protein_coding_Intron_6	189	189	1.685	0.00891534	0.00891534
m6AIP_abcam_peak_7289b|ENSMUST00000160696.7|Phc1|ENSMUSG00000040669.14|protein_coding_Intron_6	145	145	6.07	0.0418621	0.0418621
m6AIP_abcam_peak_7290|ENSMUST00000160696.7|Phc1|ENSMUSG00000040669.14|protein_coding_Intron_6	199	199	1.217	0.00611558	0.00611558
m6AIP_abcam_peak_7291|ENSMUST00000160696.7|Phc1|ENSMUSG00000040669.14|protein_coding_Intron_1	138	138	5.085	0.0368478	0.0368478
m6AIP_abcam_peak_7295|ENSMUST00000032476.10|Slc2a3|ENSMUSG00000003153.10|protein_coding_Intron_1	191	191	47.615	0.249293	0.249293
m6AIP_abcam_peak_7296|ENSMUST00000004375.15|Phb2|ENSMUSG00000004264.17|protein_coding_Intron_6	104	104	42.309	0.406817	0.406817
m6AIP_abcam_peak_7299|ENSMUST00000172132.8|Tpi1|ENSMUSG00000023456.15|protein_coding_Intron_1	108	108	2.237	0.020713	0.020713
m6AIP_abcam_peak_7303a|ENSMUST00000032216.6|Ptms|ENSMUSG00000030122.12|protein_coding_Intron_3	124	124	57.334	0.462371	0.462371
m6AIP_SySy_peak_5908|ENSMUST00000088294.11|Acrbp|ENSMUSG00000072770.9|protein_coding_Intron_5	93	93	0.575	0.0061828	0.0061828
m6AIP_abcam_peak_7313|ENSMUST00000205002.2|Ndufa9|ENSMUSG00000000399.10|protein_coding_Intron_6	105	105	6.382	0.060781	0.060781
m6AIP_abcam_peak_7315|ENSMUST00000123786.8|Tspan9|ENSMUSG00000030352.15|protein_coding_Intron_1	148	148	23.557	0.159169	0.159169
m6AIP_abcam_peak_7321|ENSMUST00000032309.12|Ybx3|ENSMUSG00000030189.15|protein_coding_Intron_2	155	155	67.644	0.436413	0.436413
m6AIP_abcam_peak_7322|ENSMUST00000191462.1|Smim10l1|ENSMUSG00000072704.6|protein_coding_Intron_1	124	124	1.877	0.0151371	0.0151371
m6AIP_abcam_peak_7323|ENSMUST00000081028.12|Etv6|ENSMUSG00000030199.16|protein_coding_Intron_1	236	236	3.7	0.015678	0.015678
m6AIP_abcam_peak_7327|ENSMUST00000032322.14|Lrp6|ENSMUSG00000030201.15|protein_coding_Intron_1	102	102	9.111	0.0893235	0.0893235
m6AIP_SySy_peak_5938a|ENSMUST00000032335.12|Atf7ip|ENSMUSG00000030213.12|protein_coding_Intron_1	117	117	27.348	0.233744	0.233744
m6AIP_SySy_peak_5938b|ENSMUST00000032335.12|Atf7ip|ENSMUSG00000030213.12|protein_coding_Intron_1	144	144	11.396	0.0791389	0.0791389
m6AIP_abcam_peak_7335a|ENSMUST00000087622.5|Plekha5|ENSMUSG00000030231.11|protein_coding_Intron_3	87	0	0	0	0
m6AIP_abcam_peak_7335b|ENSMUST00000087622.5|Plekha5|ENSMUSG00000030231.11|protein_coding_Intron_3	191	191	25.103	0.131429	0.131429
m6AIP_abcam_peak_7343|ENSMUST00000203673.2|C2cd5|ENSMUSG00000030279.15|protein_coding_Intron_2	136	136	2.676	0.0196765	0.0196765
m6AIP_abcam_peak_7344|ENSMUST00000204947.2|Etnk1|ENSMUSG00000030275.6|protein_coding_Intron_2	115	54	4.84	0.042087	0.0896296
m6AIP_SySy_peak_5950a|ENSMUST00000204947.2|Etnk1|ENSMUSG00000030275.6|protein_coding_Intron_6	165	165	23.519	0.142539	0.142539
m6AIP_SySy_peak_5950b|ENSMUST00000204947.2|Etnk1|ENSMUSG00000030275.6|protein_coding_Intron_6	121	121	12.199	0.100818	0.100818
m6AIP_SySy_peak_5950c|ENSMUST00000204947.2|Etnk1|ENSMUSG00000030275.6|protein_coding_Intron_6	125	125	11.34	0.09072	0.09072
m6AIP_abcam_peak_7349|ENSMUST00000037709.15|Tm7sf3|ENSMUSG00000040234.16|protein_coding_Intron_3	231	231	2.1	0.00909091	0.00909091
m6AIP_abcam_peak_7350|ENSMUST00000037709.15|Tm7sf3|ENSMUSG00000040234.16|protein_coding_Intron_3	107	107	10.236	0.0956636	0.0956636
m6AIP_abcam_peak_7351|ENSMUST00000037709.15|Tm7sf3|ENSMUSG00000040234.16|protein_coding_Intron_1	103	103	1.706	0.0165631	0.0165631
m6AIP_abcam_peak_7352|ENSMUST00000037709.15|Tm7sf3|ENSMUSG00000040234.16|protein_coding_Intron_1	110	110	2.135	0.0194091	0.0194091
m6AIP_abcam_peak_7356|ENSMUST00000204435.2|Sinhcaf|ENSMUSG00000039985.14|protein_coding_Intron_2	122	122	42.165	0.345615	0.345615
m6AIP_abcam_peak_7357|ENSMUST00000204435.2|Sinhcaf|ENSMUSG00000039985.14|protein_coding_Intron_1	132	132	3.713	0.0281288	0.0281288
m6AIP_abcam_peak_7360a|ENSMUST00000046689.12|Resf1|ENSMUSG00000032712.16|protein_coding_Intron_2	70	70	4.959	0.0708429	0.0708429
m6AIP_abcam_peak_7360b|ENSMUST00000046689.12|Resf1|ENSMUSG00000032712.16|protein_coding_Intron_2	100	100	11.154	0.11154	0.11154
m6AIP_abcam_peak_7365|ENSMUST00000003544.13|Bicd1|ENSMUSG00000003452.15|protein_coding_Intron_8	149	0	0	0	0
m6AIP_abcam_peak_7366|ENSMUST00000171749.2|AU018091|ENSMUSG00000054753.9|protein_coding_Intron_1	105	0	0	0	0
m6AIP_abcam_peak_7369|ENSMUST00000100301.10|Prkcg|ENSMUSG00000078816.9|protein_coding_Intron_6	185	185	6.312	0.0341189	0.0341189
m6AIP_abcam_peak_7370|ENSMUST00000100301.10|Prkcg|ENSMUSG00000078816.9|protein_coding_Intron_6	190	190	6.967	0.0366684	0.0366684
m6AIP_abcam_peak_7371|ENSMUST00000100301.10|Prkcg|ENSMUSG00000078816.9|protein_coding_Intron_6	107	107	2.571	0.024028	0.024028
m6AIP_abcam_peak_7372|ENSMUST00000092891.5|Cacng7|ENSMUSG00000069806.5|protein_coding_Intron_1	200	149	29.781	0.148905	0.199872
m6AIP_abcam_peak_7373|ENSMUST00000092891.5|Cacng7|ENSMUSG00000069806.5|protein_coding_Intron_3	178	178	3.219	0.0180843	0.0180843
m6AIP_abcam_peak_7374|ENSMUST00000182222.7|Cacng8|ENSMUSG00000053395.15|protein_coding_Intron_4	126	126	0.171	0.00135714	0.00135714
m6AIP_abcam_peak_7377|ENSMUST00000008517.12|Prpf31|ENSMUSG00000008373.16|protein_coding_Intron_1	100	100	0.725	0.00725	0.00725
m6AIP_abcam_peak_7383|ENSMUST00000079970.5|Hspbp1|ENSMUSG00000063802.5|protein_coding_Intron_4	206	206	29.515	0.143277	0.143277
m6AIP_abcam_peak_7384a|ENSMUST00000182173.1|Cox6b2|ENSMUSG00000051811.14|protein_coding_Intron_2	120	120	3.849	0.032075	0.032075
m6AIP_abcam_peak_7384b|ENSMUST00000182173.1|Cox6b2|ENSMUSG00000051811.14|protein_coding_Intron_2	135	135	1.611	0.0119333	0.0119333
m6AIP_SySy_peak_5974|ENSMUST00000208121.1|Gm44983|ENSMUSG00000109441.1|lncRNA_Intron_1	226	226	1.674	0.00740708	0.00740708
m6AIP_abcam_peak_7389|ENSMUST00000116354.3|Zfp628|ENSMUSG00000074406.5|protein_coding_Intron_2	106	106	4.374	0.0412642	0.0412642
m6AIP_abcam_peak_7393|ENSMUST00000207050.1|Gm44973|ENSMUSG00000109129.1|protein_coding_Intron_2	206	206	14.638	0.0710583	0.0710583
m6AIP_abcam_peak_7393|ENSMUST00000076251.6|Zfp865|ENSMUSG00000074405.8|protein_coding_Intron_1	206	206	5.005	0.0242961	0.0242961
m6AIP_SySy_peak_5976a|ENSMUST00000207050.1|Gm44973|ENSMUSG00000109129.1|protein_coding_Intron_2	157	157	131.583	0.838108	0.838108
m6AIP_SySy_peak_5976b|ENSMUST00000207050.1|Gm44973|ENSMUSG00000109129.1|protein_coding_Intron_2	155	155	31.955	0.206161	0.206161
m6AIP_SySy_peak_5977|ENSMUST00000207050.1|Gm44973|ENSMUSG00000109129.1|protein_coding_Intron_2	238	238	0.39	0.00163866	0.00163866
m6AIP_SySy_peak_5978a|ENSMUST00000207050.1|Gm44973|ENSMUSG00000109129.1|protein_coding_Intron_2	139	139	7.8	0.0561151	0.0561151
m6AIP_SySy_peak_5978a|ENSMUST00000076251.6|Zfp865|ENSMUSG00000074405.8|protein_coding_Intron_2	139	139	87.226	0.627525	0.627525
m6AIP_SySy_peak_5978b|ENSMUST00000207050.1|Gm44973|ENSMUSG00000109129.1|protein_coding_Intron_2	172	172	164.667	0.957366	0.957366
m6AIP_SySy_peak_5978b|ENSMUST00000076251.6|Zfp865|ENSMUSG00000074405.8|protein_coding_Intron_2	172	172	5.738	0.0333605	0.0333605
m6AIP_abcam_peak_7398|ENSMUST00000094870.2|Zfp787|ENSMUSG00000046792.8|protein_coding_Intron_1	104	104	35.212	0.338577	0.338577
m6AIP_SySy_peak_5990|ENSMUST00000211392.1|Zscan18|ENSMUSG00000070822.5|protein_coding_Intron_2	107	107	0.72	0.00672897	0.00672897
m6AIP_abcam_peak_7410a|ENSMUST00000005714.13|Ube2m|ENSMUSG00000005575.16|protein_coding_Intron_1	107	107	1.54	0.0143925	0.0143925
m6AIP_abcam_peak_7410b|ENSMUST00000005714.13|Ube2m|ENSMUSG00000005575.16|protein_coding_Intron_1	154	154	0.436	0.00283117	0.00283117
m6AIP_abcam_peak_7410c|ENSMUST00000005714.13|Ube2m|ENSMUSG00000005575.16|protein_coding_Intron_1	179	179	2.744	0.0153296	0.0153296
m6AIP_abcam_peak_7410d|ENSMUST00000005714.13|Ube2m|ENSMUSG00000005575.16|protein_coding_Intron_1	176	176	0.279	0.00158523	0.00158523
m6AIP_SySy_peak_6002|ENSMUST00000108532.8|Zswim9|ENSMUSG00000070814.15|protein_coding_Intron_1	104	104	4.684	0.0450385	0.0450385
m6AIP_abcam_peak_7411|ENSMUST00000177588.7|Lig1|ENSMUSG00000056394.17|protein_coding_Intron_5	250	250	21.177	0.084708	0.084708
m6AIP_abcam_peak_7412|ENSMUST00000177588.7|Lig1|ENSMUSG00000056394.17|protein_coding_Intron_24	166	166	0.038	0.000228916	0.000228916
m6AIP_abcam_peak_7415|ENSMUST00000210781.1|Bicra|ENSMUSG00000070808.4|protein_coding_Intron_6	176	176	0.184	0.00104545	0.00104545
m6AIP_abcam_peak_7417|ENSMUST00000210781.1|Bicra|ENSMUSG00000070808.4|protein_coding_Intron_2	137	137	0.234	0.00170803	0.00170803
m6AIP_abcam_peak_7418|ENSMUST00000006181.6|Napa|ENSMUSG00000006024.13|protein_coding_Intron_1	190	190	0.191	0.00100526	0.00100526
m6AIP_abcam_peak_7419|ENSMUST00000006181.6|Napa|ENSMUSG00000006024.13|protein_coding_Intron_1	237	237	13.431	0.0566709	0.0566709
m6AIP_abcam_peak_7423|ENSMUST00000094815.4|Sae1|ENSMUSG00000052833.9|protein_coding_Intron_6	150	0	0	0	0
m6AIP_SySy_peak_6021|ENSMUST00000108496.8|Slc1a5|ENSMUSG00000001918.17|protein_coding_Intron_5	62	16	0.392	0.00632258	0.0245
m6AIP_abcam_peak_7435|ENSMUST00000019220.15|Strn4|ENSMUSG00000030374.15|protein_coding_Intron_1	100	100	0.628	0.00628	0.00628
m6AIP_abcam_peak_7437|ENSMUST00000108493.2|Dact3|ENSMUSG00000078794.4|protein_coding_Intron_3	100	100	10.084	0.10084	0.10084
m6AIP_abcam_peak_7439a|ENSMUST00000019514.9|Calm3|ENSMUSG00000019370.10|protein_coding_Intron_1	212	212	37.779	0.178203	0.178203
m6AIP_abcam_peak_7439b|ENSMUST00000019514.9|Calm3|ENSMUSG00000019370.10|protein_coding_Intron_1	111	111	32.728	0.294847	0.294847
m6AIP_abcam_peak_7440|ENSMUST00000098780.9|Ccdc61|ENSMUSG00000074358.9|protein_coding_Intron_7	178	178	0.128	0.000719101	0.000719101
m6AIP_abcam_peak_7441|ENSMUST00000098780.9|Ccdc61|ENSMUSG00000074358.9|protein_coding_Intron_1	152	152	49.775	0.327467	0.327467
m6AIP_abcam_peak_7442a|ENSMUST00000098780.9|Ccdc61|ENSMUSG00000074358.9|protein_coding_Intron_1	151	151	38.355	0.254007	0.254007
m6AIP_abcam_peak_7442b|ENSMUST00000098780.9|Ccdc61|ENSMUSG00000074358.9|protein_coding_Intron_1	198	198	19.805	0.100025	0.100025
m6AIP_abcam_peak_7442c|ENSMUST00000098780.9|Ccdc61|ENSMUSG00000074358.9|protein_coding_Intron_1	233	15	1.081	0.00463949	0.0720667
m6AIP_abcam_peak_7443|ENSMUST00000032570.13|Dmwd|ENSMUSG00000030410.16|protein_coding_Intron_1	107	107	45.601	0.426178	0.426178
m6AIP_abcam_peak_7445|ENSMUST00000032570.13|Dmwd|ENSMUSG00000030410.16|protein_coding_Intron_2	100	100	1.281	0.01281	0.01281
m6AIP_abcam_peak_7454|ENSMUST00000058444.9|Ppp1r37|ENSMUSG00000051403.9|protein_coding_Intron_1	117	117	32.158	0.274855	0.274855
m6AIP_SySy_peak_6036|ENSMUST00000075447.13|Nectin2|ENSMUSG00000062300.14|protein_coding_Intron_5	250	250	12.975	0.0519	0.0519
m6AIP_abcam_peak_7457a|ENSMUST00000075447.13|Nectin2|ENSMUSG00000062300.14|protein_coding_Intron_1	121	121	8.249	0.0681736	0.0681736
m6AIP_abcam_peak_7457b|ENSMUST00000075447.13|Nectin2|ENSMUSG00000062300.14|protein_coding_Intron_1	142	142	0.124	0.000873239	0.000873239
m6AIP_abcam_peak_7458a|ENSMUST00000094753.5|Ceacam20|ENSMUSG00000070777.5|protein_coding_Intron_1	154	154	30.619	0.198825	0.198825
m6AIP_abcam_peak_7458b|ENSMUST00000094753.5|Ceacam20|ENSMUSG00000070777.5|protein_coding_Intron_1	99	99	0.721	0.00728283	0.00728283
m6AIP_abcam_peak_7464|ENSMUST00000098683.10|Arhgef1|ENSMUSG00000040940.18|protein_coding_Intron_1	125	125	35.655	0.28524	0.28524
m6AIP_abcam_peak_7465|ENSMUST00000102858.9|Atp1a3|ENSMUSG00000040907.15|protein_coding_Intron_1	101	101	0.016	0.000158416	0.000158416
m6AIP_abcam_peak_7472|ENSMUST00000169266.7|Cic|ENSMUSG00000005442.13|protein_coding_Intron_1	222	222	124.211	0.559509	0.559509
m6AIP_abcam_peak_7476|ENSMUST00000169266.7|Cic|ENSMUSG00000005442.13|protein_coding_Intron_2	188	188	4.549	0.0241968	0.0241968
m6AIP_abcam_peak_7477a|ENSMUST00000169266.7|Cic|ENSMUSG00000005442.13|protein_coding_Intron_2	127	127	93.341	0.734969	0.734969
m6AIP_abcam_peak_7477b|ENSMUST00000169266.7|Cic|ENSMUSG00000005442.13|protein_coding_Intron_2	128	128	77.642	0.606578	0.606578
m6AIP_SySy_peak_6050|ENSMUST00000169266.7|Cic|ENSMUSG00000005442.13|protein_coding_Intron_7	250	250	8.604	0.034416	0.034416
m6AIP_SySy_peak_6056|ENSMUST00000206436.1|4732471J01Rik|ENSMUSG00000053714.8|lncRNA_Intron_5	189	189	4.595	0.0243122	0.0243122
m6AIP_SySy_peak_6057a|ENSMUST00000206436.1|4732471J01Rik|ENSMUSG00000053714.8|lncRNA_Intron_5	204	167	8.017	0.039299	0.048006
m6AIP_SySy_peak_6057b|ENSMUST00000206436.1|4732471J01Rik|ENSMUSG00000053714.8|lncRNA_Intron_5	163	163	104.148	0.638945	0.638945
m6AIP_SySy_peak_6057c|ENSMUST00000206436.1|4732471J01Rik|ENSMUSG00000053714.8|lncRNA_Intron_5	143	143	1.25	0.00874126	0.00874126
m6AIP_SySy_peak_6058|ENSMUST00000206436.1|4732471J01Rik|ENSMUSG00000053714.8|lncRNA_Intron_5	226	226	49.991	0.221199	0.221199
m6AIP_SySy_peak_6059|ENSMUST00000206436.1|4732471J01Rik|ENSMUSG00000053714.8|lncRNA_Intron_5	124	124	14.764	0.119065	0.119065
m6AIP_abcam_peak_7482|ENSMUST00000098669.7|Ceacam1|ENSMUSG00000074272.10|protein_coding_Intron_8	129	129	8.208	0.0636279	0.0636279
m6AIP_abcam_peak_7485a|ENSMUST00000206832.1|Hnrnpul1|ENSMUSG00000040725.13|protein_coding_Intron_1	118	118	9.095	0.0770763	0.0770763
m6AIP_abcam_peak_7485b|ENSMUST00000206832.1|Hnrnpul1|ENSMUSG00000040725.13|protein_coding_Intron_1	118	118	4.548	0.0385424	0.0385424
m6AIP_abcam_peak_7489|ENSMUST00000077356.6|Cyp2b23|ENSMUSG00000040650.8|protein_coding_Intron_8	173	173	9.862	0.0570058	0.0570058
m6AIP_abcam_peak_7490|ENSMUST00000093040.12|Rab4b|ENSMUSG00000053291.15|protein_coding_Intron_7	155	155	3.889	0.0250903	0.0250903
m6AIP_abcam_peak_7490|ENSMUST00000154724.1|Gm21983|ENSMUSG00000095538.1|protein_coding_Intron_8	155	155	16.728	0.107923	0.107923
m6AIP_abcam_peak_7491|ENSMUST00000093040.12|Rab4b|ENSMUSG00000053291.15|protein_coding_Intron_1	123	62	5.224	0.0424715	0.0842581
m6AIP_abcam_peak_7491|ENSMUST00000154724.1|Gm21983|ENSMUSG00000095538.1|protein_coding_Intron_3	123	123	22.331	0.181553	0.181553
m6AIP_abcam_peak_7492|ENSMUST00000179391.7|BC024978|ENSMUSG00000078786.9|protein_coding_Intron_2	205	205	42.763	0.2086	0.2086
m6AIP_abcam_peak_7496|ENSMUST00000038618.12|Ltbp4|ENSMUSG00000040488.17|protein_coding_Intron_31	107	107	0.538	0.00502804	0.00502804
m6AIP_abcam_peak_7497|ENSMUST00000038618.12|Ltbp4|ENSMUSG00000040488.17|protein_coding_Intron_22	212	125	13.976	0.0659245	0.111808
m6AIP_abcam_peak_7498|ENSMUST00000038618.12|Ltbp4|ENSMUSG00000040488.17|protein_coding_Intron_20	209	209	1.149	0.00549761	0.00549761
m6AIP_abcam_peak_7499|ENSMUST00000038618.12|Ltbp4|ENSMUSG00000040488.17|protein_coding_Intron_15	162	162	12.056	0.0744198	0.0744198
m6AIP_SySy_peak_6068a|ENSMUST00000126587.1|Gm20479|ENSMUSG00000092367.1|protein_coding_Intron_1	100	100	97.274	0.97274	0.97274
m6AIP_SySy_peak_6068b|ENSMUST00000126587.1|Gm20479|ENSMUSG00000092367.1|protein_coding_Intron_1	87	87	4.74	0.0544828	0.0544828
m6AIP_abcam_peak_7501|ENSMUST00000011895.13|Sptbn4|ENSMUSG00000011751.16|protein_coding_Intron_31	64	52	3.447	0.0538594	0.0662885
m6AIP_abcam_peak_7505|ENSMUST00000108341.1|Map3k10|ENSMUSG00000040390.13|protein_coding_Intron_1	118	118	4.073	0.0345169	0.0345169
m6AIP_abcam_peak_7506|ENSMUST00000205701.1|Zfp59|ENSMUSG00000078779.4|protein_coding_Intron_4	110	110	22.993	0.209027	0.209027
m6AIP_abcam_peak_7509|ENSMUST00000098639.8|Zfp974|ENSMUSG00000070709.12|protein_coding_Intron_2	147	147	0.104	0.000707483	0.000707483
m6AIP_abcam_peak_7511|ENSMUST00000206685.1|Zfp780b|ENSMUSG00000063047.9|protein_coding_Intron_5	141	0	0	0	0
m6AIP_SySy_peak_6082|ENSMUST00000206685.1|Zfp780b|ENSMUSG00000063047.9|protein_coding_Intron_5	143	143	0.266	0.00186014	0.00186014
m6AIP_abcam_peak_7515|ENSMUST00000032824.9|Psmc4|ENSMUSG00000030603.16|protein_coding_Intron_6	178	178	9.509	0.0534213	0.0534213
m6AIP_abcam_peak_7516|ENSMUST00000032824.9|Psmc4|ENSMUSG00000030603.16|protein_coding_Intron_3	207	207	1.499	0.00724155	0.00724155
m6AIP_abcam_peak_7517|ENSMUST00000172467.7|Dyrk1b|ENSMUSG00000002409.18|protein_coding_Intron_6	118	118	0.225	0.00190678	0.00190678
m6AIP_abcam_peak_7522|ENSMUST00000121085.7|Plekhg2|ENSMUSG00000037552.17|protein_coding_Intron_1	106	106	0.365	0.0034434	0.0034434
m6AIP_abcam_peak_7524a|ENSMUST00000003529.8|Paf1|ENSMUSG00000003437.14|protein_coding_Intron_12	37	37	0.602	0.0162703	0.0162703
m6AIP_abcam_peak_7527|ENSMUST00000108283.7|Pak4|ENSMUSG00000030602.13|protein_coding_Intron_3	172	172	15.489	0.0900523	0.0900523
m6AIP_abcam_peak_7528|ENSMUST00000108283.7|Pak4|ENSMUSG00000030602.13|protein_coding_Intron_3	243	243	12.245	0.0503909	0.0503909
m6AIP_SySy_peak_6099a|ENSMUST00000174477.7|Hnrnpl|ENSMUSG00000015165.16|protein_coding_Intron_6	244	244	17.702	0.0725492	0.0725492
m6AIP_SySy_peak_6099b|ENSMUST00000174477.7|Hnrnpl|ENSMUSG00000015165.16|protein_coding_Intron_6	250	250	248.437	0.993748	0.993748
m6AIP_abcam_peak_7532a|ENSMUST00000174477.7|Hnrnpl|ENSMUSG00000015165.16|protein_coding_Intron_6	74	74	1.75	0.0236486	0.0236486
m6AIP_abcam_peak_7532b|ENSMUST00000174477.7|Hnrnpl|ENSMUSG00000015165.16|protein_coding_Intron_6	125	125	124.931	0.999448	0.999448
m6AIP_SySy_peak_6100a|ENSMUST00000174477.7|Hnrnpl|ENSMUSG00000015165.16|protein_coding_Intron_6	150	150	135.665	0.904433	0.904433
m6AIP_SySy_peak_6100b|ENSMUST00000174477.7|Hnrnpl|ENSMUSG00000015165.16|protein_coding_Intron_6	204	204	203.299	0.996564	0.996564
m6AIP_abcam_peak_7533a|ENSMUST00000217157.1|Actn4|ENSMUSG00000054808.15|protein_coding_Intron_1	217	217	0.709	0.00326728	0.00326728
m6AIP_abcam_peak_7533b|ENSMUST00000217157.1|Actn4|ENSMUSG00000054808.15|protein_coding_Intron_1	166	166	7.772	0.0468193	0.0468193
m6AIP_abcam_peak_7533c|ENSMUST00000217157.1|Actn4|ENSMUSG00000054808.15|protein_coding_Intron_1	147	147	0.212	0.00144218	0.00144218
m6AIP_abcam_peak_7533d|ENSMUST00000217157.1|Actn4|ENSMUSG00000054808.15|protein_coding_Intron_1	182	182	8.066	0.0443187	0.0443187
m6AIP_abcam_peak_7534a|ENSMUST00000217157.1|Actn4|ENSMUSG00000054808.15|protein_coding_Intron_1	84	84	1.836	0.0218571	0.0218571
m6AIP_abcam_peak_7534b|ENSMUST00000217157.1|Actn4|ENSMUSG00000054808.15|protein_coding_Intron_1	101	101	92.838	0.919188	0.919188
m6AIP_abcam_peak_7538|ENSMUST00000048923.6|Spred3|ENSMUSG00000037239.8|protein_coding_Intron_2	120	120	1.19	0.00991667	0.00991667
m6AIP_abcam_peak_7539|ENSMUST00000059642.16|Psmd8|ENSMUSG00000030591.17|protein_coding_Intron_4	110	110	0.232	0.00210909	0.00210909
m6AIP_abcam_peak_7540|ENSMUST00000059642.16|Psmd8|ENSMUSG00000030591.17|protein_coding_Intron_1	131	131	0.026	0.000198473	0.000198473
m6AIP_abcam_peak_7541a|ENSMUST00000169143.7|Catsperg1|ENSMUSG00000049676.14|protein_coding_Intron_1	163	163	0.205	0.00125767	0.00125767
m6AIP_SySy_peak_6103a|ENSMUST00000169143.7|Catsperg1|ENSMUSG00000049676.14|protein_coding_Intron_1	224	224	0.039	0.000174107	0.000174107
m6AIP_SySy_peak_6103b|ENSMUST00000169143.7|Catsperg1|ENSMUSG00000049676.14|protein_coding_Intron_1	208	208	0.254	0.00122115	0.00122115
m6AIP_SySy_peak_6103c|ENSMUST00000169143.7|Catsperg1|ENSMUSG00000049676.14|protein_coding_Intron_1	234	234	0.079	0.000337607	0.000337607
m6AIP_abcam_peak_7543|ENSMUST00000169143.7|Catsperg1|ENSMUSG00000049676.14|protein_coding_Intron_1	239	239	0.921	0.00385356	0.00385356
m6AIP_abcam_peak_7544|ENSMUST00000142519.2|Yif1b|ENSMUSG00000030588.12|protein_coding_Intron_1	232	232	7.885	0.0339871	0.0339871
m6AIP_abcam_peak_7545|ENSMUST00000098604.11|Spint2|ENSMUSG00000074227.12|protein_coding_Intron_1	250	235	29.099	0.116396	0.123826
m6AIP_abcam_peak_7546|ENSMUST00000098604.11|Spint2|ENSMUSG00000074227.12|protein_coding_Intron_1	118	118	7.748	0.065661	0.065661
m6AIP_abcam_peak_7566|ENSMUST00000148442.7|Zfp568|ENSMUSG00000074221.12|protein_coding_Intron_9	197	197	8.058	0.0409036	0.0409036
m6AIP_abcam_peak_7574|ENSMUST00000001845.12|Capns1|ENSMUSG00000001794.13|protein_coding_Intron_3	198	198	6.385	0.0322475	0.0322475
m6AIP_abcam_peak_7580|ENSMUST00000006825.8|Nphs1|ENSMUSG00000006649.17|protein_coding_Intron_28	168	168	21.841	0.130006	0.130006
m6AIP_SySy_peak_6143d|ENSMUST00000006470.13|Kmt2b|ENSMUSG00000006307.16|protein_coding_Intron_2	25	25	9.943	0.39772	0.39772
m6AIP_abcam_peak_7585a|ENSMUST00000001280.13|Gramd1a|ENSMUSG00000001248.15|protein_coding_Intron_13	96	96	0.056	0.000583333	0.000583333
m6AIP_abcam_peak_7585b|ENSMUST00000001280.13|Gramd1a|ENSMUSG00000001248.15|protein_coding_Intron_13	199	199	14.913	0.0749397	0.0749397
m6AIP_abcam_peak_7586|ENSMUST00000001280.13|Gramd1a|ENSMUSG00000001248.15|protein_coding_Intron_11	234	234	24.865	0.106261	0.106261
m6AIP_abcam_peak_7587|ENSMUST00000001280.13|Gramd1a|ENSMUSG00000001248.15|protein_coding_Intron_1	115	115	0.62	0.0053913	0.0053913
m6AIP_abcam_peak_7588|ENSMUST00000038537.8|Wtip|ENSMUSG00000036459.15|protein_coding_Intron_1	122	122	0.537	0.00440164	0.00440164
m6AIP_abcam_peak_7594|ENSMUST00000079414.11|Cep89|ENSMUSG00000023072.14|protein_coding_Intron_5	140	140	24.165	0.172607	0.172607
m6AIP_abcam_peak_7595|ENSMUST00000079414.11|Cep89|ENSMUSG00000023072.14|protein_coding_Intron_6	153	153	26.891	0.175758	0.175758
m6AIP_abcam_peak_7596|ENSMUST00000079414.11|Cep89|ENSMUSG00000023072.14|protein_coding_Intron_11	189	189	0.919	0.00486243	0.00486243
m6AIP_abcam_peak_7597|ENSMUST00000193633.5|Tdrd12|ENSMUSG00000030491.16|protein_coding_Intron_24	167	167	16.062	0.0961796	0.0961796
m6AIP_abcam_peak_7598|ENSMUST00000193633.5|Tdrd12|ENSMUSG00000030491.16|protein_coding_Intron_4	134	134	8.652	0.0645672	0.0645672
m6AIP_SySy_peak_6153|ENSMUST00000040844.15|Ankrd27|ENSMUSG00000034867.16|protein_coding_Intron_2	180	180	11.354	0.0630778	0.0630778
m6AIP_abcam_peak_7599|ENSMUST00000040844.15|Ankrd27|ENSMUSG00000034867.16|protein_coding_Intron_2	216	216	64.717	0.299616	0.299616
m6AIP_abcam_peak_7602|ENSMUST00000061586.10|Zfp507|ENSMUSG00000044452.10|protein_coding_Intron_5	198	198	9.201	0.0464697	0.0464697
m6AIP_abcam_peak_7607|ENSMUST00000206581.1|Uri1|ENSMUSG00000030421.9|protein_coding_Intron_3	133	133	4.33	0.0325564	0.0325564
m6AIP_SySy_peak_6159|ENSMUST00000206581.1|Uri1|ENSMUSG00000030421.9|protein_coding_Intron_1	250	250	4.964	0.019856	0.019856
m6AIP_SySy_peak_6166a|ENSMUST00000206040.1|Gm44748|ENSMUSG00000108754.1|lncRNA_Intron_1	173	0	0	0	0
m6AIP_SySy_peak_6166b|ENSMUST00000206040.1|Gm44748|ENSMUSG00000108754.1|lncRNA_Intron_1	232	0	0	0	0
m6AIP_abcam_peak_7609|ENSMUST00000206040.1|Gm44748|ENSMUSG00000108754.1|lncRNA_Intron_1	100	0	0	0	0
m6AIP_SySy_peak_6167a|ENSMUST00000206040.1|Gm44748|ENSMUSG00000108754.1|lncRNA_Intron_1	209	126	3.039	0.0145407	0.024119
m6AIP_SySy_peak_6167b|ENSMUST00000206040.1|Gm44748|ENSMUSG00000108754.1|lncRNA_Intron_1	99	99	40.911	0.413242	0.413242
m6AIP_SySy_peak_6169|ENSMUST00000094532.3|Gm20449|ENSMUSG00000092592.1|protein_coding_Intron_1	169	10	0.053	0.000313609	0.0053
m6AIP_SySy_peak_6170a|ENSMUST00000098509.4|AW146154|ENSMUSG00000074166.7|protein_coding_Intron_1	157	157	11.706	0.0745605	0.0745605
m6AIP_SySy_peak_6170a|ENSMUST00000094532.3|Gm20449|ENSMUSG00000092592.1|protein_coding_Intron_1	157	157	139.862	0.890841	0.890841
m6AIP_SySy_peak_6170b|ENSMUST00000098509.4|AW146154|ENSMUSG00000074166.7|protein_coding_Intron_1	144	0	0	0	0
m6AIP_SySy_peak_6170b|ENSMUST00000094532.3|Gm20449|ENSMUSG00000092592.1|protein_coding_Intron_1	144	0	0	0	0
m6AIP_abcam_peak_7618|ENSMUST00000163475.2|2610021A01Rik|ENSMUSG00000091474.2|protein_coding_Intron_1	167	167	110.004	0.658707	0.658707
m6AIP_abcam_peak_7624|ENSMUST00000174407.2|Zfp141|ENSMUSG00000092416.2|protein_coding_Intron_1	101	101	2.932	0.0290297	0.0290297
m6AIP_abcam_peak_7633|ENSMUST00000107992.1|Zfp975|ENSMUSG00000069727.5|protein_coding_Intron_1	119	119	41.165	0.345924	0.345924
m6AIP_SySy_peak_6192|ENSMUST00000174558.1|Gm2381|ENSMUSG00000092225.1|protein_coding_Intron_1	214	0	0	0	0
m6AIP_abcam_peak_7643|ENSMUST00000174558.1|Gm2381|ENSMUSG00000092225.1|protein_coding_Intron_1	181	0	0	0	0
m6AIP_SySy_peak_6202|ENSMUST00000107977.3|Vsig10l|ENSMUSG00000070604.5|protein_coding_Intron_2	161	161	2.612	0.0162236	0.0162236
m6AIP_abcam_peak_7664|ENSMUST00000137742.7|Gm28496|ENSMUSG00000101166.6|lncRNA_Intron_1	108	108	0.299	0.00276852	0.00276852
m6AIP_SySy_peak_6206a|ENSMUST00000137742.7|Gm28496|ENSMUSG00000101166.6|lncRNA_Intron_4	164	164	4.278	0.0260854	0.0260854
m6AIP_SySy_peak_6206b|ENSMUST00000137742.7|Gm28496|ENSMUSG00000101166.6|lncRNA_Intron_4	81	31	1.739	0.0214691	0.0560968
m6AIP_SySy_peak_6206c|ENSMUST00000137742.7|Gm28496|ENSMUSG00000101166.6|lncRNA_Intron_4	121	121	89.743	0.741678	0.741678
m6AIP_abcam_peak_7665|ENSMUST00000107938.7|Shank1|ENSMUSG00000038738.15|protein_coding_Intron_22	224	224	30.593	0.136576	0.136576
m6AIP_abcam_peak_7667|ENSMUST00000073488.11|Nr1h2|ENSMUSG00000060601.13|protein_coding_Intron_2	153	153	0.104	0.000679739	0.000679739
m6AIP_abcam_peak_7669|ENSMUST00000107906.5|Kcnc3|ENSMUSG00000062785.14|protein_coding_Intron_2	120	120	0.288	0.0024	0.0024
m6AIP_abcam_peak_7671|ENSMUST00000107906.5|Kcnc3|ENSMUSG00000062785.14|protein_coding_Intron_3	155	155	35.585	0.229581	0.229581
m6AIP_SySy_peak_6213|ENSMUST00000118125.8|Il4i1|ENSMUSG00000074141.13|protein_coding_Intron_1	117	117	22.657	0.19365	0.19365
m6AIP_SySy_peak_6214a|ENSMUST00000118125.8|Il4i1|ENSMUSG00000074141.13|protein_coding_Intron_1	224	224	37.961	0.169469	0.169469
m6AIP_SySy_peak_6214b|ENSMUST00000118125.8|Il4i1|ENSMUSG00000074141.13|protein_coding_Intron_1	241	241	32.264	0.133876	0.133876
m6AIP_SySy_peak_6214c|ENSMUST00000118125.8|Il4i1|ENSMUSG00000074141.13|protein_coding_Intron_1	211	211	145.784	0.690919	0.690919
m6AIP_SySy_peak_6215|ENSMUST00000118125.8|Il4i1|ENSMUSG00000074141.13|protein_coding_Intron_1	176	176	59.159	0.336131	0.336131
m6AIP_SySy_peak_6217a|ENSMUST00000107885.7|Akt1s1|ENSMUSG00000011096.17|protein_coding_Intron_1	81	81	47.717	0.589099	0.589099
m6AIP_SySy_peak_6217b|ENSMUST00000107885.7|Akt1s1|ENSMUSG00000011096.17|protein_coding_Intron_1	131	131	13.265	0.10126	0.10126
m6AIP_SySy_peak_6217c|ENSMUST00000107885.7|Akt1s1|ENSMUSG00000011096.17|protein_coding_Intron_1	118	118	29.72	0.251864	0.251864
m6AIP_SySy_peak_6219a|ENSMUST00000046575.16|Ptov1|ENSMUSG00000038502.17|protein_coding_Intron_10	134	134	1.083	0.00808209	0.00808209
m6AIP_SySy_peak_6219b|ENSMUST00000046575.16|Ptov1|ENSMUSG00000038502.17|protein_coding_Intron_10	208	208	3.087	0.0148413	0.0148413
m6AIP_SySy_peak_6219c|ENSMUST00000046575.16|Ptov1|ENSMUSG00000038502.17|protein_coding_Intron_10	137	137	2.397	0.0174964	0.0174964
m6AIP_SySy_peak_6219d|ENSMUST00000046575.16|Ptov1|ENSMUSG00000038502.17|protein_coding_Intron_10	85	85	2.501	0.0294235	0.0294235
m6AIP_SySy_peak_6219e|ENSMUST00000046575.16|Ptov1|ENSMUSG00000038502.17|protein_coding_Intron_10	65	65	3.502	0.0538769	0.0538769
m6AIP_abcam_peak_7679|ENSMUST00000166972.8|Ap2a1|ENSMUSG00000060279.14|protein_coding_Intron_1	192	192	1.231	0.00641146	0.00641146
m6AIP_abcam_peak_7680|ENSMUST00000166972.8|Ap2a1|ENSMUSG00000060279.14|protein_coding_Intron_1	100	85	4.558	0.04558	0.0536235
m6AIP_abcam_peak_7681a|ENSMUST00000063761.7|Cpt1c|ENSMUSG00000007783.10|protein_coding_Intron_6	114	44	0.794	0.00696491	0.0180455
m6AIP_abcam_peak_7681b|ENSMUST00000063761.7|Cpt1c|ENSMUSG00000007783.10|protein_coding_Intron_6	198	0	0	0	0
m6AIP_SySy_peak_6221|ENSMUST00000150613.1|Gm15545|ENSMUSG00000087138.1|lncRNA_Intron_1	250	250	13.34	0.05336	0.05336
m6AIP_abcam_peak_7685|ENSMUST00000085383.10|Scaf1|ENSMUSG00000038406.17|protein_coding_Intron_1	192	192	1.336	0.00695833	0.00695833
m6AIP_abcam_peak_7688a|ENSMUST00000074575.10|Snrnp70|ENSMUSG00000063511.11|protein_coding_Intron_7	94	94	18.159	0.193181	0.193181
m6AIP_abcam_peak_7688b|ENSMUST00000074575.10|Snrnp70|ENSMUSG00000063511.11|protein_coding_Intron_7	115	115	27.315	0.237522	0.237522
m6AIP_SySy_peak_6231|ENSMUST00000033093.9|Bax|ENSMUSG00000003873.11|protein_coding_Intron_1	173	173	52.222	0.301861	0.301861
m6AIP_SySy_peak_6231|ENSMUST00000210701.1|Gm45808|ENSMUSG00000109926.1|protein_coding_Intron_4	173	173	47.969	0.277277	0.277277
m6AIP_abcam_peak_7689|ENSMUST00000210701.1|Gm45808|ENSMUSG00000109926.1|protein_coding_Intron_4	100	100	0.478	0.00478	0.00478
m6AIP_SySy_peak_6236|ENSMUST00000210640.1|Rpl18|ENSMUSG00000059070.16|protein_coding_Intron_2	244	244	5.209	0.0213484	0.0213484
m6AIP_abcam_peak_7693|ENSMUST00000209617.1|Lmtk3|ENSMUSG00000062044.16|protein_coding_Intron_8	100	100	0.121	0.00121	0.00121
m6AIP_abcam_peak_7697|ENSMUST00000094398.12|Uevld|ENSMUSG00000043262.16|protein_coding_Intron_9	120	120	19.193	0.159942	0.159942
m6AIP_abcam_peak_7702|ENSMUST00000032715.12|Prmt3|ENSMUSG00000030505.17|protein_coding_Intron_2	237	237	0.521	0.00219831	0.00219831
m6AIP_abcam_peak_7703|ENSMUST00000032715.12|Prmt3|ENSMUSG00000030505.17|protein_coding_Intron_13	171	134	3.805	0.0222515	0.0283955
m6AIP_abcam_peak_7705|ENSMUST00000164095.2|Herc2|ENSMUSG00000030451.16|protein_coding_Intron_14	39	39	5.327	0.13659	0.13659
m6AIP_SySy_peak_6242a|ENSMUST00000164095.2|Herc2|ENSMUSG00000030451.16|protein_coding_Intron_92	52	52	0.012	0.000230769	0.000230769
m6AIP_abcam_peak_7707|ENSMUST00000200758.3|Ube3a|ENSMUSG00000025326.12|protein_coding_Intron_4	113	76	43.696	0.38669	0.574947
m6AIP_SySy_peak_6245a|ENSMUST00000189581.6|Snhg14|ENSMUSG00000100826.6|lncRNA_Intron_5	78	78	0.195	0.0025	0.0025
m6AIP_abcam_peak_7711|ENSMUST00000179360.2|Gm38393|ENSMUSG00000000948.16|protein_coding_Intron_6	138	138	2.955	0.021413	0.021413
m6AIP_abcam_peak_7712|ENSMUST00000179360.2|Gm38393|ENSMUSG00000000948.16|protein_coding_Intron_3	212	212	0.999	0.00471226	0.00471226
m6AIP_abcam_peak_7712|ENSMUST00000098402.4|Snrpn|ENSMUSG00000102252.5|protein_coding_Intron_4	212	207	15.967	0.075316	0.0771353
m6AIP_SySy_peak_6255a|ENSMUST00000119118.7|Fam189a1|ENSMUSG00000030518.17|protein_coding_Intron_2	113	113	1.176	0.0104071	0.0104071
m6AIP_SySy_peak_6255b|ENSMUST00000119118.7|Fam189a1|ENSMUSG00000030518.17|protein_coding_Intron_2	151	151	7.715	0.0510927	0.0510927
m6AIP_abcam_peak_7716c|ENSMUST00000119118.7|Fam189a1|ENSMUSG00000030518.17|protein_coding_Intron_2	136	136	5.868	0.0431471	0.0431471
m6AIP_abcam_peak_7718|ENSMUST00000055576.11|Pcsk6|ENSMUSG00000030513.14|protein_coding_Intron_15	111	111	0.209	0.00188288	0.00188288
m6AIP_SySy_peak_6256a|ENSMUST00000206065.1|Gm45213|ENSMUSG00000108793.1|protein_coding_Intron_2	192	192	0.712	0.00370833	0.00370833
m6AIP_SySy_peak_6256b|ENSMUST00000206065.1|Gm45213|ENSMUSG00000108793.1|protein_coding_Intron_2	200	200	26.05	0.13025	0.13025
m6AIP_SySy_peak_6256c|ENSMUST00000206065.1|Gm45213|ENSMUSG00000108793.1|protein_coding_Intron_2	138	138	16.044	0.116261	0.116261
m6AIP_abcam_peak_7723|ENSMUST00000053950.9|Lrrc28|ENSMUSG00000030556.13|protein_coding_Intron_5	109	109	5.568	0.0510826	0.0510826
m6AIP_SySy_peak_6261|ENSMUST00000032774.15|Ttc23|ENSMUSG00000030555.16|protein_coding_Intron_6	206	206	8.307	0.0403252	0.0403252
m6AIP_abcam_peak_7726|ENSMUST00000032774.15|Ttc23|ENSMUSG00000030555.16|protein_coding_Intron_6	128	128	0.558	0.00435937	0.00435937
m6AIP_abcam_peak_7727|ENSMUST00000032774.15|Ttc23|ENSMUSG00000030555.16|protein_coding_Intron_6	100	0	0	0	0
m6AIP_abcam_peak_7729|ENSMUST00000005671.9|Igf1r|ENSMUSG00000005533.10|protein_coding_Intron_2	250	250	19.237	0.076948	0.076948
m6AIP_abcam_peak_7730|ENSMUST00000005671.9|Igf1r|ENSMUSG00000005533.10|protein_coding_Intron_2	240	240	5.231	0.0217958	0.0217958
m6AIP_abcam_peak_7731|ENSMUST00000005671.9|Igf1r|ENSMUSG00000005533.10|protein_coding_Intron_2	211	211	4.544	0.0215355	0.0215355
m6AIP_abcam_peak_7736|ENSMUST00000169922.8|Chd2|ENSMUSG00000078671.11|protein_coding_Intron_34	32	32	0.822	0.0256875	0.0256875
m6AIP_abcam_peak_7744|ENSMUST00000107425.7|Aen|ENSMUSG00000030609.18|protein_coding_Intron_1	105	43	0.573	0.00545714	0.0133256
m6AIP_abcam_peak_7747|ENSMUST00000032825.13|Mfge8|ENSMUSG00000030605.15|protein_coding_Intron_3	168	168	7.742	0.0460833	0.0460833
m6AIP_SySy_peak_6278|ENSMUST00000073889.13|Polg|ENSMUSG00000039176.17|protein_coding_Intron_14	178	178	0.6	0.00337079	0.00337079
m6AIP_SySy_peak_6282|ENSMUST00000035977.8|Ticrr|ENSMUSG00000046591.10|protein_coding_Intron_1	137	137	67.37	0.491752	0.491752
m6AIP_SySy_peak_6283|ENSMUST00000035977.8|Ticrr|ENSMUSG00000046591.10|protein_coding_Intron_6	185	185	17.995	0.0972703	0.0972703
m6AIP_abcam_peak_7756|ENSMUST00000164056.8|Zfp710|ENSMUSG00000048897.15|protein_coding_Intron_1	105	105	1.108	0.0105524	0.0105524
m6AIP_abcam_peak_7757|ENSMUST00000164056.8|Zfp710|ENSMUSG00000048897.15|protein_coding_Intron_1	181	181	11.806	0.0652265	0.0652265
m6AIP_abcam_peak_7758|ENSMUST00000164056.8|Zfp710|ENSMUSG00000048897.15|protein_coding_Intron_1	161	161	0.816	0.00506832	0.00506832
m6AIP_abcam_peak_7759|ENSMUST00000164056.8|Zfp710|ENSMUSG00000048897.15|protein_coding_Intron_1	235	235	9.112	0.0387745	0.0387745
m6AIP_SySy_peak_6290a|ENSMUST00000164056.8|Zfp710|ENSMUSG00000048897.15|protein_coding_Intron_1	30	30	5.365	0.178833	0.178833
m6AIP_abcam_peak_7765|ENSMUST00000065163.14|Cib1|ENSMUSG00000030538.15|protein_coding_Intron_2	160	160	4.203	0.0262688	0.0262688
m6AIP_abcam_peak_7768|ENSMUST00000174172.7|Prc1|ENSMUSG00000038943.16|protein_coding_Intron_9	55	55	0.061	0.00110909	0.00110909
m6AIP_abcam_peak_7773|ENSMUST00000170315.2|Blm|ENSMUSG00000030528.12|protein_coding_Intron_1	120	120	24.311	0.202592	0.202592
m6AIP_abcam_peak_7776|ENSMUST00000167377.2|Iqgap1|ENSMUSG00000030536.10|protein_coding_Intron_17	77	77	0.109	0.00141558	0.00141558
m6AIP_abcam_peak_7778|ENSMUST00000026816.14|Wdr73|ENSMUSG00000025722.16|protein_coding_Intron_7	132	132	0.261	0.00197727	0.00197727
m6AIP_abcam_peak_7786|ENSMUST00000119083.1|Slc28a1|ENSMUSG00000025726.11|protein_coding_Intron_10	122	0	0	0	0
m6AIP_abcam_peak_7787|ENSMUST00000119083.1|Slc28a1|ENSMUSG00000025726.11|protein_coding_Intron_10	138	0	0	0	0
m6AIP_abcam_peak_7789|ENSMUST00000026093.8|Btbd1|ENSMUSG00000025103.8|protein_coding_Intron_1	116	116	16.356	0.141	0.141
m6AIP_SySy_peak_6307|ENSMUST00000032874.13|Sh3gl3|ENSMUSG00000030638.13|protein_coding_Intron_3	140	140	21.815	0.155821	0.155821
m6AIP_abcam_peak_7790|ENSMUST00000039881.3|Efl1|ENSMUSG00000038563.14|protein_coding_Intron_12	149	149	1.123	0.00753691	0.00753691
m6AIP_abcam_peak_7791b|ENSMUST00000039881.3|Efl1|ENSMUSG00000038563.14|protein_coding_Intron_18	135	135	0	0	0
m6AIP_abcam_peak_7795|ENSMUST00000041968.10|Tmem135|ENSMUSG00000039428.11|protein_coding_Intron_3	153	153	12.11	0.0791503	0.0791503
m6AIP_abcam_peak_7796|ENSMUST00000207484.1|Picalm|ENSMUSG00000039361.11|protein_coding_Intron_3	148	148	35.551	0.240209	0.240209
m6AIP_SySy_peak_6319a|ENSMUST00000119954.8|Pcf11|ENSMUSG00000041328.16|protein_coding_Intron_7	71	71	25.761	0.362831	0.362831
m6AIP_SySy_peak_6319b|ENSMUST00000119954.8|Pcf11|ENSMUSG00000041328.16|protein_coding_Intron_7	137	137	137	1	1
m6AIP_SySy_peak_6321|ENSMUST00000119954.8|Pcf11|ENSMUSG00000041328.16|protein_coding_Intron_1	187	187	138.906	0.742813	0.742813
m6AIP_abcam_peak_7812|ENSMUST00000076052.7|Prcp|ENSMUSG00000061119.7|protein_coding_Intron_1	101	101	7.043	0.0697327	0.0697327
m6AIP_abcam_peak_7816|ENSMUST00000107165.7|Tenm4|ENSMUSG00000048078.16|protein_coding_Intron_1	110	110	1.256	0.0114182	0.0114182
m6AIP_abcam_peak_7817|ENSMUST00000107165.7|Tenm4|ENSMUSG00000048078.16|protein_coding_Intron_1	196	0	0	0	0
m6AIP_abcam_peak_7818|ENSMUST00000107165.7|Tenm4|ENSMUSG00000048078.16|protein_coding_Intron_1	107	107	95.222	0.889925	0.889925
m6AIP_abcam_peak_7819|ENSMUST00000107165.7|Tenm4|ENSMUSG00000048078.16|protein_coding_Intron_1	199	199	3.173	0.0159447	0.0159447
m6AIP_abcam_peak_7820|ENSMUST00000107165.7|Tenm4|ENSMUSG00000048078.16|protein_coding_Intron_2	177	177	6.197	0.0350113	0.0350113
m6AIP_abcam_peak_7821|ENSMUST00000107165.7|Tenm4|ENSMUSG00000048078.16|protein_coding_Intron_2	211	211	44.918	0.212882	0.212882
m6AIP_abcam_peak_7822a|ENSMUST00000107165.7|Tenm4|ENSMUSG00000048078.16|protein_coding_Intron_2	223	223	1.794	0.00804484	0.00804484
m6AIP_abcam_peak_7822b|ENSMUST00000107165.7|Tenm4|ENSMUSG00000048078.16|protein_coding_Intron_2	224	224	8.459	0.0377634	0.0377634
m6AIP_abcam_peak_7823|ENSMUST00000107165.7|Tenm4|ENSMUSG00000048078.16|protein_coding_Intron_3	105	105	0.157	0.00149524	0.00149524
m6AIP_abcam_peak_7824a|ENSMUST00000107165.7|Tenm4|ENSMUSG00000048078.16|protein_coding_Intron_3	195	195	161.581	0.828621	0.828621
m6AIP_abcam_peak_7824b|ENSMUST00000107165.7|Tenm4|ENSMUSG00000048078.16|protein_coding_Intron_3	160	160	0.88	0.0055	0.0055
m6AIP_abcam_peak_7825|ENSMUST00000107165.7|Tenm4|ENSMUSG00000048078.16|protein_coding_Intron_3	149	149	9.919	0.0665705	0.0665705
m6AIP_abcam_peak_7826|ENSMUST00000107165.7|Tenm4|ENSMUSG00000048078.16|protein_coding_Intron_3	137	137	5.739	0.0418905	0.0418905
m6AIP_abcam_peak_7827|ENSMUST00000107165.7|Tenm4|ENSMUSG00000048078.16|protein_coding_Intron_3	223	223	2.892	0.0129686	0.0129686
m6AIP_abcam_peak_7828|ENSMUST00000107165.7|Tenm4|ENSMUSG00000048078.16|protein_coding_Intron_3	176	176	105.357	0.598619	0.598619
m6AIP_abcam_peak_7829|ENSMUST00000107165.7|Tenm4|ENSMUSG00000048078.16|protein_coding_Intron_3	171	171	1.396	0.00816374	0.00816374
m6AIP_abcam_peak_7830|ENSMUST00000107165.7|Tenm4|ENSMUSG00000048078.16|protein_coding_Intron_5	205	205	1.429	0.00697073	0.00697073
m6AIP_abcam_peak_7831|ENSMUST00000107165.7|Tenm4|ENSMUSG00000048078.16|protein_coding_Intron_5	116	116	2.797	0.0241121	0.0241121
m6AIP_abcam_peak_7832|ENSMUST00000107165.7|Tenm4|ENSMUSG00000048078.16|protein_coding_Intron_5	167	167	41.968	0.251305	0.251305
m6AIP_abcam_peak_7833|ENSMUST00000107165.7|Tenm4|ENSMUSG00000048078.16|protein_coding_Intron_5	126	126	4.224	0.0335238	0.0335238
m6AIP_abcam_peak_7834|ENSMUST00000107165.7|Tenm4|ENSMUSG00000048078.16|protein_coding_Intron_7	120	120	0.151	0.00125833	0.00125833
m6AIP_abcam_peak_7835a|ENSMUST00000107165.7|Tenm4|ENSMUSG00000048078.16|protein_coding_Intron_11	78	78	3.932	0.0504103	0.0504103
m6AIP_abcam_peak_7835b|ENSMUST00000107165.7|Tenm4|ENSMUSG00000048078.16|protein_coding_Intron_11	79	79	0.163	0.00206329	0.00206329
m6AIP_abcam_peak_7836|ENSMUST00000107165.7|Tenm4|ENSMUSG00000048078.16|protein_coding_Intron_11	216	216	10.264	0.0475185	0.0475185
m6AIP_abcam_peak_7837|ENSMUST00000107165.7|Tenm4|ENSMUSG00000048078.16|protein_coding_Intron_14	112	112	55.791	0.498134	0.498134
m6AIP_abcam_peak_7838|ENSMUST00000107165.7|Tenm4|ENSMUSG00000048078.16|protein_coding_Intron_17	124	0	0	0	0
m6AIP_abcam_peak_7845|ENSMUST00000107153.2|Rsf1|ENSMUSG00000035623.14|protein_coding_Intron_1	155	0	0	0	0
m6AIP_abcam_peak_7846a|ENSMUST00000107153.2|Rsf1|ENSMUSG00000035623.14|protein_coding_Intron_5	57	57	2.804	0.049193	0.049193
m6AIP_SySy_peak_6338|ENSMUST00000040971.13|Capn5|ENSMUSG00000035547.14|protein_coding_Intron_3	221	221	11.191	0.050638	0.050638
m6AIP_abcam_peak_7850|ENSMUST00000033020.13|Acer3|ENSMUSG00000030760.14|protein_coding_Intron_6	157	157	11.125	0.0708599	0.0708599
m6AIP_abcam_peak_7858|ENSMUST00000080817.5|Rnf169|ENSMUSG00000058761.5|protein_coding_Intron_3	140	0	0	0	0
m6AIP_abcam_peak_7859|ENSMUST00000080817.5|Rnf169|ENSMUSG00000058761.5|protein_coding_Intron_2	106	106	5.062	0.0477547	0.0477547
m6AIP_abcam_peak_7860|ENSMUST00000080817.5|Rnf169|ENSMUSG00000058761.5|protein_coding_Intron_1	195	195	12.804	0.0656615	0.0656615
m6AIP_abcam_peak_7861|ENSMUST00000080817.5|Rnf169|ENSMUSG00000058761.5|protein_coding_Intron_1	110	110	3.996	0.0363273	0.0363273
m6AIP_abcam_peak_7862|ENSMUST00000080817.5|Rnf169|ENSMUSG00000058761.5|protein_coding_Intron_1	102	102	13.612	0.133451	0.133451
m6AIP_abcam_peak_7863|ENSMUST00000080817.5|Rnf169|ENSMUSG00000058761.5|protein_coding_Intron_1	126	126	9.898	0.0785556	0.0785556
m6AIP_abcam_peak_7864|ENSMUST00000032963.9|Ppme1|ENSMUSG00000030718.9|protein_coding_Intron_6	108	108	14.19	0.131389	0.131389
m6AIP_abcam_peak_7865a|ENSMUST00000032963.9|Ppme1|ENSMUSG00000030718.9|protein_coding_Intron_1	171	171	26.898	0.157298	0.157298
m6AIP_abcam_peak_7865b|ENSMUST00000032963.9|Ppme1|ENSMUSG00000030718.9|protein_coding_Intron_1	199	199	29.957	0.150538	0.150538
m6AIP_abcam_peak_7865c|ENSMUST00000032963.9|Ppme1|ENSMUSG00000030718.9|protein_coding_Intron_1	157	157	10.206	0.0650064	0.0650064
m6AIP_abcam_peak_7867a|ENSMUST00000208013.1|Fam168a|ENSMUSG00000029461.17|protein_coding_Intron_1	147	147	107.735	0.732891	0.732891
m6AIP_abcam_peak_7867b|ENSMUST00000208013.1|Fam168a|ENSMUSG00000029461.17|protein_coding_Intron_1	154	154	45.704	0.296779	0.296779
m6AIP_abcam_peak_7867c|ENSMUST00000208013.1|Fam168a|ENSMUSG00000029461.17|protein_coding_Intron_1	148	148	32.653	0.220628	0.220628
m6AIP_abcam_peak_7867d|ENSMUST00000208013.1|Fam168a|ENSMUSG00000029461.17|protein_coding_Intron_1	131	131	38.977	0.297534	0.297534
m6AIP_abcam_peak_7867e|ENSMUST00000208013.1|Fam168a|ENSMUSG00000029461.17|protein_coding_Intron_1	113	113	23.605	0.208894	0.208894
m6AIP_abcam_peak_7868|ENSMUST00000208013.1|Fam168a|ENSMUSG00000029461.17|protein_coding_Intron_4	151	151	9.387	0.0621656	0.0621656
m6AIP_abcam_peak_7869|ENSMUST00000208013.1|Fam168a|ENSMUSG00000029461.17|protein_coding_Intron_6	104	104	0.182	0.00175	0.00175
m6AIP_abcam_peak_7872|ENSMUST00000107032.2|Arhgef17|ENSMUSG00000032875.8|protein_coding_Intron_2	162	162	8.661	0.053463	0.053463
m6AIP_SySy_peak_6354a|ENSMUST00000035836.13|Inppl1|ENSMUSG00000032737.13|protein_coding_Intron_27	130	130	0.324	0.00249231	0.00249231
m6AIP_abcam_peak_7879|ENSMUST00000106985.7|Folr1|ENSMUSG00000001827.12|protein_coding_Intron_3	153	104	21.483	0.140412	0.206567
m6AIP_abcam_peak_7880|ENSMUST00000033131.11|Lamtor1|ENSMUSG00000030842.12|protein_coding_Intron_1	130	130	1.667	0.0128231	0.0128231
m6AIP_abcam_peak_7884|ENSMUST00000096639.11|Rnf121|ENSMUSG00000070426.12|protein_coding_Intron_1	250	250	60.334	0.241336	0.241336
m6AIP_SySy_peak_6357|ENSMUST00000084843.9|Xntrpc|ENSMUSG00000070425.13|protein_coding_Intron_10	250	250	83.198	0.332792	0.332792
m6AIP_abcam_peak_7887|ENSMUST00000033292.13|Pgap2|ENSMUSG00000030990.18|protein_coding_Intron_3	105	105	18.873	0.179743	0.179743
m6AIP_abcam_peak_7888|ENSMUST00000209255.1|Stim1|ENSMUSG00000030987.5|protein_coding_Intron_1	100	100	73.813	0.73813	0.73813
m6AIP_abcam_peak_7889|ENSMUST00000209255.1|Stim1|ENSMUSG00000030987.5|protein_coding_Intron_1	116	116	33.885	0.292112	0.292112
m6AIP_abcam_peak_7891|ENSMUST00000048079.13|Fam160a2|ENSMUSG00000044465.19|protein_coding_Intron_11	116	116	4.338	0.0373966	0.0373966
m6AIP_SySy_peak_6369|ENSMUST00000106786.7|Gm45799|ENSMUSG00000110234.2|protein_coding_Intron_3	160	160	59.83	0.373938	0.373938
m6AIP_abcam_peak_7896|ENSMUST00000133824.1|Platr28|ENSMUSG00000057215.6|lncRNA_Intron_1	113	113	4.882	0.0432035	0.0432035
m6AIP_abcam_peak_7897|ENSMUST00000133824.1|Platr28|ENSMUSG00000057215.6|lncRNA_Intron_3	117	117	32.34	0.27641	0.27641
m6AIP_abcam_peak_7898|ENSMUST00000073459.11|Syt9|ENSMUSG00000062542.11|protein_coding_Intron_1	173	173	44.038	0.254555	0.254555
m6AIP_SySy_peak_6374b|ENSMUST00000073459.11|Syt9|ENSMUSG00000062542.11|protein_coding_Intron_3	71	71	0.971	0.0136761	0.0136761
m6AIP_abcam_peak_7902b|ENSMUST00000077909.8|St5|ENSMUSG00000031024.13|protein_coding_Intron_2	47	47	0.629	0.013383	0.013383
m6AIP_abcam_peak_7904|ENSMUST00000084727.10|Zfp143|ENSMUSG00000061079.14|protein_coding_Intron_13	158	158	33.722	0.21343	0.21343
m6AIP_abcam_peak_7905|ENSMUST00000033326.9|Wee1|ENSMUSG00000031016.9|protein_coding_Intron_8	235	0	0	0	0
m6AIP_abcam_peak_7906|ENSMUST00000033326.9|Wee1|ENSMUSG00000031016.9|protein_coding_Intron_8	100	100	16.79	0.1679	0.1679
m6AIP_abcam_peak_7908|ENSMUST00000033325.8|Swap70|ENSMUSG00000031015.8|protein_coding_Intron_3	134	134	13.609	0.10156	0.10156
m6AIP_abcam_peak_7912|ENSMUST00000033058.13|Sbf2|ENSMUSG00000038371.15|protein_coding_Intron_2	229	229	24.933	0.108878	0.108878
m6AIP_abcam_peak_7915|ENSMUST00000059768.16|Tead1|ENSMUSG00000055320.17|protein_coding_Intron_1	106	106	0.33	0.00311321	0.00311321
m6AIP_abcam_peak_7916|ENSMUST00000059768.16|Tead1|ENSMUSG00000055320.17|protein_coding_Intron_1	186	186	4.116	0.022129	0.022129
m6AIP_abcam_peak_7917|ENSMUST00000059768.16|Tead1|ENSMUSG00000055320.17|protein_coding_Intron_2	154	154	141.368	0.917974	0.917974
m6AIP_abcam_peak_7918|ENSMUST00000059768.16|Tead1|ENSMUSG00000055320.17|protein_coding_Intron_2	160	160	2.337	0.0146062	0.0146062
m6AIP_abcam_peak_7919a|ENSMUST00000059768.16|Tead1|ENSMUSG00000055320.17|protein_coding_Intron_2	166	166	0.63	0.00379518	0.00379518
m6AIP_abcam_peak_7919b|ENSMUST00000059768.16|Tead1|ENSMUSG00000055320.17|protein_coding_Intron_2	120	120	2.94	0.0245	0.0245
m6AIP_abcam_peak_7920|ENSMUST00000059768.16|Tead1|ENSMUSG00000055320.17|protein_coding_Intron_5	134	134	1.949	0.0145448	0.0145448
m6AIP_abcam_peak_7921|ENSMUST00000059768.16|Tead1|ENSMUSG00000055320.17|protein_coding_Intron_7	250	249	2.241	0.008964	0.009
m6AIP_abcam_peak_7926a|ENSMUST00000181998.7|Plekha7|ENSMUSG00000045659.18|protein_coding_Intron_7	98	98	2.144	0.0218776	0.0218776
m6AIP_abcam_peak_7926b|ENSMUST00000181998.7|Plekha7|ENSMUSG00000045659.18|protein_coding_Intron_7	99	99	0.266	0.00268687	0.00268687
m6AIP_abcam_peak_7927|ENSMUST00000181998.7|Plekha7|ENSMUSG00000045659.18|protein_coding_Intron_3	102	20	0.507	0.00497059	0.02535
m6AIP_abcam_peak_7928|ENSMUST00000181998.7|Plekha7|ENSMUSG00000045659.18|protein_coding_Intron_3	190	190	0.829	0.00436316	0.00436316
m6AIP_abcam_peak_7929a|ENSMUST00000181998.7|Plekha7|ENSMUSG00000045659.18|protein_coding_Intron_3	117	117	2.442	0.0208718	0.0208718
m6AIP_abcam_peak_7929b|ENSMUST00000181998.7|Plekha7|ENSMUSG00000045659.18|protein_coding_Intron_3	165	165	7.463	0.0452303	0.0452303
m6AIP_abcam_peak_7930a|ENSMUST00000181998.7|Plekha7|ENSMUSG00000045659.18|protein_coding_Intron_3	187	187	44.588	0.238439	0.238439
m6AIP_abcam_peak_7930b|ENSMUST00000181998.7|Plekha7|ENSMUSG00000045659.18|protein_coding_Intron_3	135	135	65.159	0.482659	0.482659
m6AIP_abcam_peak_7932|ENSMUST00000032892.6|Xylt1|ENSMUSG00000030657.11|protein_coding_Intron_2	152	152	75.07	0.493882	0.493882
m6AIP_SySy_peak_6392a|ENSMUST00000131374.7|Rps15a|ENSMUSG00000008683.16|protein_coding_Intron_3	150	0	0	0	0
m6AIP_SySy_peak_6392b|ENSMUST00000131374.7|Rps15a|ENSMUSG00000008683.16|protein_coding_Intron_3	227	0	0	0	0
m6AIP_SySy_peak_6392c|ENSMUST00000131374.7|Rps15a|ENSMUSG00000008683.16|protein_coding_Intron_3	137	0	0	0	0
m6AIP_abcam_peak_7934|ENSMUST00000131374.7|Rps15a|ENSMUSG00000008683.16|protein_coding_Intron_3	161	0	0	0	0
m6AIP_abcam_peak_7947|ENSMUST00000059851.13|Dcun1d3|ENSMUSG00000048787.13|protein_coding_Intron_1	160	160	14.169	0.0885562	0.0885562
m6AIP_abcam_peak_7959|ENSMUST00000094053.6|Tnrc6a|ENSMUSG00000052707.8|protein_coding_Intron_2	100	100	2.336	0.02336	0.02336
m6AIP_abcam_peak_7959|ENSMUST00000211170.1|Gm45846|ENSMUSG00000110230.1|lncRNA_Intron_2	100	100	18.526	0.18526	0.18526
m6AIP_abcam_peak_7960a|ENSMUST00000094053.6|Tnrc6a|ENSMUSG00000052707.8|protein_coding_Intron_2	82	82	29.618	0.361195	0.361195
m6AIP_abcam_peak_7960a|ENSMUST00000211170.1|Gm45846|ENSMUSG00000110230.1|lncRNA_Intron_2	82	82	28.515	0.347744	0.347744
m6AIP_abcam_peak_7960b|ENSMUST00000094053.6|Tnrc6a|ENSMUSG00000052707.8|protein_coding_Intron_2	115	115	40.731	0.354183	0.354183
m6AIP_abcam_peak_7960b|ENSMUST00000211170.1|Gm45846|ENSMUSG00000110230.1|lncRNA_Intron_2	115	115	14.054	0.122209	0.122209
m6AIP_abcam_peak_7964|ENSMUST00000033035.12|Slc5a11|ENSMUSG00000030769.15|protein_coding_Intron_1	102	102	1.416	0.0138824	0.0138824
m6AIP_abcam_peak_7967|ENSMUST00000168189.7|Xpo6|ENSMUSG00000000131.15|protein_coding_Intron_12	239	239	55.537	0.232372	0.232372
m6AIP_abcam_peak_7969|ENSMUST00000168189.7|Xpo6|ENSMUSG00000000131.15|protein_coding_Intron_5	106	106	0.705	0.00665094	0.00665094
m6AIP_abcam_peak_7970|ENSMUST00000032994.14|Spns1|ENSMUSG00000030741.15|protein_coding_Intron_2	126	126	1.481	0.011754	0.011754
m6AIP_abcam_peak_7971|ENSMUST00000205733.1|Sh2b1|ENSMUSG00000030733.10|protein_coding_Intron_5	136	136	2.704	0.0198824	0.0198824
m6AIP_abcam_peak_7973|ENSMUST00000032992.6|Eif3c|ENSMUSG00000030738.11|protein_coding_Intron_8	55	0	0	0	0
m6AIP_abcam_peak_7974|ENSMUST00000206968.1|Ino80e|ENSMUSG00000030689.15|protein_coding_Intron_6	139	139	3.201	0.0230288	0.0230288
m6AIP_SySy_peak_6438|ENSMUST00000205568.1|Maz|ENSMUSG00000030678.7|protein_coding_Intron_2	119	119	57.771	0.485471	0.485471
m6AIP_abcam_peak_7982b|ENSMUST00000166791.7|Cd2bp2|ENSMUSG00000042502.10|protein_coding_Intron_1	67	67	0.014	0.000208955	0.000208955
m6AIP_abcam_peak_7985|ENSMUST00000120705.2|Tbc1d10b|ENSMUSG00000042492.12|protein_coding_Intron_4	112	112	23.232	0.207429	0.207429
m6AIP_abcam_peak_7995|ENSMUST00000144796.1|B130055M24Rik|ENSMUSG00000086502.1|lncRNA_Intron_1	218	114	19.083	0.0875367	0.167395
m6AIP_abcam_peak_7996|ENSMUST00000144796.1|B130055M24Rik|ENSMUSG00000086502.1|lncRNA_Intron_1	109	109	22.894	0.210037	0.210037
m6AIP_abcam_peak_8007a|ENSMUST00000033081.13|Fbxl19|ENSMUSG00000030811.14|protein_coding_Intron_5	86	86	17.794	0.206907	0.206907
m6AIP_abcam_peak_8007b|ENSMUST00000033081.13|Fbxl19|ENSMUSG00000030811.14|protein_coding_Intron_5	92	92	22.12	0.240435	0.240435
m6AIP_abcam_peak_8008|ENSMUST00000033081.13|Fbxl19|ENSMUSG00000030811.14|protein_coding_Intron_7	182	182	18.653	0.102489	0.102489
m6AIP_abcam_peak_8009a|ENSMUST00000033081.13|Fbxl19|ENSMUSG00000030811.14|protein_coding_Intron_8	235	235	0.458	0.00194894	0.00194894
m6AIP_abcam_peak_8009b|ENSMUST00000033081.13|Fbxl19|ENSMUSG00000030811.14|protein_coding_Intron_8	163	163	7.171	0.0439939	0.0439939
m6AIP_abcam_peak_8009c|ENSMUST00000033081.13|Fbxl19|ENSMUSG00000030811.14|protein_coding_Intron_8	178	178	0.204	0.00114607	0.00114607
m6AIP_abcam_peak_8009d|ENSMUST00000033081.13|Fbxl19|ENSMUSG00000030811.14|protein_coding_Intron_8	218	218	4.28	0.019633	0.019633
m6AIP_abcam_peak_8014|ENSMUST00000054415.11|Zfp668|ENSMUSG00000049728.14|protein_coding_Intron_2	100	100	0.027	0.00027	0.00027
m6AIP_abcam_peak_8016|ENSMUST00000054415.11|Zfp668|ENSMUSG00000049728.14|protein_coding_Intron_1	102	102	2.608	0.0255686	0.0255686
m6AIP_abcam_peak_8017|ENSMUST00000054415.11|Zfp668|ENSMUSG00000049728.14|protein_coding_Intron_1	123	123	15.555	0.126463	0.126463
m6AIP_abcam_peak_8024|ENSMUST00000033070.8|Kat8|ENSMUSG00000030801.10|protein_coding_Intron_3	119	119	3.068	0.0257815	0.0257815
m6AIP_abcam_peak_8025|ENSMUST00000106251.9|Fus|ENSMUSG00000030795.18|protein_coding_Intron_10	105	105	14.559	0.138657	0.138657
m6AIP_abcam_peak_8028a|ENSMUST00000106226.8|Tial1|ENSMUSG00000030846.15|protein_coding_Intron_2	116	70	28.502	0.245707	0.407171
m6AIP_abcam_peak_8028b|ENSMUST00000106226.8|Tial1|ENSMUSG00000030846.15|protein_coding_Intron_2	164	164	9.758	0.0595	0.0595
m6AIP_abcam_peak_8029|ENSMUST00000106226.8|Tial1|ENSMUSG00000030846.15|protein_coding_Intron_2	250	250	6.565	0.02626	0.02626
m6AIP_abcam_peak_8031|ENSMUST00000216011.1|Ate1|ENSMUSG00000030850.17|protein_coding_Intron_11	144	144	7.577	0.0526181	0.0526181
m6AIP_abcam_peak_8032|ENSMUST00000216011.1|Ate1|ENSMUSG00000030850.17|protein_coding_Intron_8	108	108	16.53	0.153056	0.153056
m6AIP_abcam_peak_8033|ENSMUST00000216011.1|Ate1|ENSMUSG00000030850.17|protein_coding_Intron_8	117	117	5.065	0.0432906	0.0432906
m6AIP_SySy_peak_6485a|ENSMUST00000075181.10|Plekha1|ENSMUSG00000040268.17|protein_coding_Intron_12	19	19	14.382	0.756947	0.756947
m6AIP_abcam_peak_8054|ENSMUST00000084488.4|Dock1|ENSMUSG00000058325.6|protein_coding_Intron_23	200	200	0.75	0.00375	0.00375
m6AIP_abcam_peak_8055|ENSMUST00000084488.4|Dock1|ENSMUSG00000058325.6|protein_coding_Intron_27	168	168	0.252	0.0015	0.0015
m6AIP_abcam_peak_8056|ENSMUST00000033310.8|Mki67|ENSMUSG00000031004.8|protein_coding_Intron_13	76	76	20.731	0.272776	0.272776
m6AIP_abcam_peak_8064|ENSMUST00000081510.3|Mgmt|ENSMUSG00000054612.4|protein_coding_Intron_2	182	182	5.742	0.0315495	0.0315495
m6AIP_abcam_peak_8068|ENSMUST00000119664.1|Mapk1ip1|ENSMUSG00000041775.7|protein_coding_Intron_1	168	168	2.859	0.0170179	0.0170179
m6AIP_abcam_peak_8069|ENSMUST00000041097.12|Ppp2r2d|ENSMUSG00000041769.13|protein_coding_Intron_2	250	250	104.413	0.417652	0.417652
m6AIP_abcam_peak_8070|ENSMUST00000041097.12|Ppp2r2d|ENSMUSG00000041769.13|protein_coding_Intron_2	162	162	11.882	0.0733457	0.0733457
m6AIP_SySy_peak_6500|ENSMUST00000172136.8|Pwwp2b|ENSMUSG00000060260.13|protein_coding_Intron_2	206	206	7.811	0.0379175	0.0379175
m6AIP_SySy_peak_6501|ENSMUST00000026550.13|Inpp5a|ENSMUSG00000025477.14|protein_coding_Intron_1	119	119	3.163	0.0265798	0.0265798
m6AIP_abcam_peak_8075|ENSMUST00000026547.8|Tubgcp2|ENSMUSG00000025474.9|protein_coding_Intron_5	126	0	0	0	0
m6AIP_SySy_peak_6504a|ENSMUST00000080651.12|Zfp941|ENSMUSG00000060314.13|protein_coding_Intron_3	170	138	0	0	0
m6AIP_SySy_peak_6504b|ENSMUST00000080651.12|Zfp941|ENSMUSG00000060314.13|protein_coding_Intron_3	118	118	1.054	0.0089322	0.0089322
m6AIP_SySy_peak_6506a|ENSMUST00000209690.1|Gm45785|ENSMUSG00000110136.1|protein_coding_Intron_4	151	151	23.321	0.154444	0.154444
m6AIP_SySy_peak_6506b|ENSMUST00000209690.1|Gm45785|ENSMUSG00000110136.1|protein_coding_Intron_4	159	159	4.535	0.028522	0.028522
m6AIP_SySy_peak_6506c|ENSMUST00000209690.1|Gm45785|ENSMUSG00000110136.1|protein_coding_Intron_4	205	205	67.828	0.330868	0.330868
m6AIP_abcam_peak_8079|ENSMUST00000048002.6|B4galnt4|ENSMUSG00000055629.5|protein_coding_Intron_8	166	166	5.134	0.0309277	0.0309277
m6AIP_SySy_peak_6508d|ENSMUST00000048002.6|B4galnt4|ENSMUSG00000055629.5|protein_coding_Intron_14	180	180	0.964	0.00535556	0.00535556
m6AIP_SySy_peak_6508e|ENSMUST00000048002.6|B4galnt4|ENSMUSG00000055629.5|protein_coding_Intron_14	135	135	1.286	0.00952593	0.00952593
m6AIP_SySy_peak_6508f|ENSMUST00000048002.6|B4galnt4|ENSMUSG00000055629.5|protein_coding_Intron_14	130	130	0.346	0.00266154	0.00266154
m6AIP_abcam_peak_8091|ENSMUST00000211537.1|Deaf1|ENSMUSG00000058886.9|protein_coding_Intron_1	125	125	27.984	0.223872	0.223872
m6AIP_abcam_peak_8093|ENSMUST00000003038.11|Ap2a2|ENSMUSG00000002957.11|protein_coding_Intron_5	108	108	2.945	0.0272685	0.0272685
m6AIP_abcam_peak_8097|ENSMUST00000209732.1|Mob2|ENSMUSG00000025147.7|protein_coding_Intron_3	223	223	0.559	0.00250673	0.00250673
m6AIP_abcam_peak_8099|ENSMUST00000133843.7|Gm49369|ENSMUSG00000110040.1|protein_coding_Intron_1	115	115	11.549	0.100426	0.100426
m6AIP_abcam_peak_8099|ENSMUST00000151120.8|Ctsd|ENSMUSG00000007891.16|protein_coding_Intron_4	115	115	11.808	0.102678	0.102678
m6AIP_abcam_peak_8106|ENSMUST00000010899.13|Cars|ENSMUSG00000010755.17|protein_coding_Intron_10	104	104	11.711	0.112606	0.112606
m6AIP_abcam_peak_8107|ENSMUST00000010899.13|Cars|ENSMUSG00000010755.17|protein_coding_Intron_1	180	180	83.196	0.4622	0.4622
m6AIP_abcam_peak_8109a|ENSMUST00000103079.3|Cttn|ENSMUSG00000031078.15|protein_coding_Intron_12	116	116	15.119	0.130336	0.130336
m6AIP_abcam_peak_8109b|ENSMUST00000103079.3|Cttn|ENSMUSG00000031078.15|protein_coding_Intron_12	99	99	4.042	0.0408283	0.0408283
m6AIP_abcam_peak_8111|ENSMUST00000182226.7|Ppfia1|ENSMUSG00000037519.17|protein_coding_Intron_14	188	188	103.778	0.552011	0.552011
m6AIP_abcam_peak_8114|ENSMUST00000091291.4|Insr|ENSMUSG00000005534.10|protein_coding_Intron_2	237	237	24.241	0.102283	0.102283
m6AIP_abcam_peak_8116|ENSMUST00000207432.1|Camsap3|ENSMUSG00000044433.16|protein_coding_Intron_13	100	100	0.494	0.00494	0.00494
m6AIP_abcam_peak_8117|ENSMUST00000207432.1|Camsap3|ENSMUSG00000044433.16|protein_coding_Intron_13	169	169	0.417	0.00246746	0.00246746
m6AIP_SySy_peak_6534|ENSMUST00000003027.13|Map2k7|ENSMUSG00000002948.19|protein_coding_Intron_12	182	182	97.854	0.537659	0.537659
m6AIP_SySy_peak_6534|ENSMUST00000145165.7|Gm49320|ENSMUSG00000109061.1|protein_coding_Intron_12	182	182	0.138	0.000758242	0.000758242
m6AIP_abcam_peak_8120|ENSMUST00000003027.13|Map2k7|ENSMUSG00000002948.19|protein_coding_Intron_12	126	126	40.676	0.322825	0.322825
m6AIP_abcam_peak_8120|ENSMUST00000145165.7|Gm49320|ENSMUSG00000109061.1|protein_coding_Intron_12	126	126	60.134	0.477254	0.477254
m6AIP_abcam_peak_8121a|ENSMUST00000098950.5|Elavl1|ENSMUSG00000040028.10|protein_coding_Intron_5	103	103	4.85	0.0470874	0.0470874
m6AIP_abcam_peak_8121b|ENSMUST00000098950.5|Elavl1|ENSMUSG00000040028.10|protein_coding_Intron_5	114	114	4.908	0.0430526	0.0430526
m6AIP_abcam_peak_8122|ENSMUST00000098950.5|Elavl1|ENSMUSG00000040028.10|protein_coding_Intron_1	136	136	16.378	0.120426	0.120426
m6AIP_abcam_peak_8123|ENSMUST00000127460.7|Ccl25|ENSMUSG00000023235.14|protein_coding_Intron_2	202	74	1.462	0.00723762	0.0197568
m6AIP_abcam_peak_8124|ENSMUST00000127460.7|Ccl25|ENSMUSG00000023235.14|protein_coding_Intron_2	119	119	43.594	0.366336	0.366336
m6AIP_abcam_peak_8125|ENSMUST00000127460.7|Ccl25|ENSMUSG00000023235.14|protein_coding_Intron_2	181	0	0	0	0
m6AIP_abcam_peak_8126|ENSMUST00000008350.15|Cers4|ENSMUSG00000008206.16|protein_coding_Intron_1	250	250	57.255	0.22902	0.22902
m6AIP_abcam_peak_8127|ENSMUST00000008350.15|Cers4|ENSMUSG00000008206.16|protein_coding_Intron_9	250	250	25.958	0.103832	0.103832
m6AIP_SySy_peak_6543b|ENSMUST00000048545.9|Arglu1|ENSMUSG00000040459.11|protein_coding_Intron_3	25	25	0.006	0.00024	0.00024
m6AIP_SySy_peak_6553|ENSMUST00000033905.12|Ankrd10|ENSMUSG00000031508.14|protein_coding_Intron_5	170	170	7.76	0.0456471	0.0456471
m6AIP_SySy_peak_6556|ENSMUST00000186174.7|Sox1ot|ENSMUSG00000047935.17|lncRNA_Intron_1	250	250	9.434	0.037736	0.037736
m6AIP_SySy_peak_6560|ENSMUST00000123920.1|Gm15351|ENSMUSG00000086770.1|lncRNA_Intron_1	250	250	13.04	0.05216	0.05216
m6AIP_abcam_peak_8151|ENSMUST00000045229.6|Tmco3|ENSMUSG00000038497.7|protein_coding_Intron_5	198	198	0.991	0.00500505	0.00500505
m6AIP_abcam_peak_8162|ENSMUST00000039412.14|Mcph1|ENSMUSG00000039842.15|protein_coding_Intron_2	147	0	0	0	0
m6AIP_abcam_peak_8163|ENSMUST00000039412.14|Mcph1|ENSMUSG00000039842.15|protein_coding_Intron_3	164	86	26.846	0.163695	0.312163
m6AIP_abcam_peak_8165|ENSMUST00000039412.14|Mcph1|ENSMUSG00000039842.15|protein_coding_Intron_8	110	110	0.688	0.00625455	0.00625455
m6AIP_abcam_peak_8166|ENSMUST00000039412.14|Mcph1|ENSMUSG00000039842.15|protein_coding_Intron_8	141	141	13.495	0.0957092	0.0957092
m6AIP_abcam_peak_8167|ENSMUST00000039412.14|Mcph1|ENSMUSG00000039842.15|protein_coding_Intron_11	250	250	11.93	0.04772	0.04772
m6AIP_abcam_peak_8168|ENSMUST00000039412.14|Mcph1|ENSMUSG00000039842.15|protein_coding_Intron_12	149	149	23.311	0.15645	0.15645
m6AIP_SySy_peak_6582|ENSMUST00000067786.8|Slc20a2|ENSMUSG00000037656.9|protein_coding_Intron_1	250	202	5.493	0.021972	0.0271931
m6AIP_abcam_peak_8177a|ENSMUST00000067786.8|Slc20a2|ENSMUSG00000037656.9|protein_coding_Intron_1	99	99	0.462	0.00466667	0.00466667
m6AIP_abcam_peak_8177b|ENSMUST00000067786.8|Slc20a2|ENSMUSG00000037656.9|protein_coding_Intron_1	125	125	3.652	0.029216	0.029216
m6AIP_abcam_peak_8180|ENSMUST00000033938.6|Polb|ENSMUSG00000031536.6|protein_coding_Intron_11	250	250	17.005	0.06802	0.06802
m6AIP_abcam_peak_8184|ENSMUST00000238975.1|Kat6a|ENSMUSG00000031540.14|protein_coding_Intron_2	179	179	14.556	0.0813184	0.0813184
m6AIP_abcam_peak_8185|ENSMUST00000238975.1|Kat6a|ENSMUSG00000031540.14|protein_coding_Intron_15	28	28	5.74	0.205	0.205
m6AIP_abcam_peak_8195|ENSMUST00000142395.7|Nsd3|ENSMUSG00000054823.16|protein_coding_Intron_1	152	152	26.496	0.174316	0.174316
m6AIP_abcam_peak_8196|ENSMUST00000142395.7|Nsd3|ENSMUSG00000054823.16|protein_coding_Intron_1	230	230	40.339	0.175387	0.175387
m6AIP_abcam_peak_8197a|ENSMUST00000142395.7|Nsd3|ENSMUSG00000054823.16|protein_coding_Intron_1	92	92	0.027	0.000293478	0.000293478
m6AIP_abcam_peak_8197b|ENSMUST00000142395.7|Nsd3|ENSMUSG00000054823.16|protein_coding_Intron_1	83	0	0	0	0
m6AIP_abcam_peak_8201|ENSMUST00000068892.14|Ash2l|ENSMUSG00000031575.18|protein_coding_Intron_10	101	22	0.176	0.00174257	0.008
m6AIP_abcam_peak_8210|ENSMUST00000033983.5|Mak16|ENSMUSG00000031578.5|protein_coding_Intron_9	48	48	0.094	0.00195833	0.00195833
m6AIP_abcam_peak_8214|ENSMUST00000171010.7|Gtf2e2|ENSMUSG00000031585.13|protein_coding_Intron_6	104	104	43.75	0.420673	0.420673
m6AIP_SySy_peak_6610|ENSMUST00000033995.13|Rbpms|ENSMUSG00000031586.17|protein_coding_Intron_6	131	131	55.075	0.42042	0.42042
m6AIP_abcam_peak_8215|ENSMUST00000033995.13|Rbpms|ENSMUSG00000031586.17|protein_coding_Intron_6	101	101	0.617	0.00610891	0.00610891
m6AIP_abcam_peak_8216|ENSMUST00000033995.13|Rbpms|ENSMUSG00000031586.17|protein_coding_Intron_1	153	153	0.213	0.00139216	0.00139216
m6AIP_SySy_peak_6618|ENSMUST00000163663.2|Dlc1|ENSMUSG00000031523.16|protein_coding_Intron_9	153	153	0.266	0.00173856	0.00173856
m6AIP_SySy_peak_6620|ENSMUST00000149992.1|Cnot7|ENSMUSG00000031601.16|protein_coding_Intron_2	81	81	0.174	0.00214815	0.00214815
m6AIP_SySy_peak_6625a|ENSMUST00000059692.3|Triml1|ENSMUSG00000031651.5|protein_coding_Intron_5	81	0	0	0	0
m6AIP_SySy_peak_6625b|ENSMUST00000059692.3|Triml1|ENSMUSG00000031651.5|protein_coding_Intron_5	140	0	0	0	0
m6AIP_SySy_peak_6625c|ENSMUST00000059692.3|Triml1|ENSMUSG00000031651.5|protein_coding_Intron_5	178	0	0	0	0
m6AIP_abcam_peak_8233|ENSMUST00000210136.1|Triml2|ENSMUSG00000091490.3|protein_coding_Intron_2	184	184	9.743	0.0529511	0.0529511
m6AIP_SySy_peak_6632|ENSMUST00000211248.1|Zfp42|ENSMUSG00000051176.6|protein_coding_Intron_1	140	140	6.346	0.0453286	0.0453286
m6AIP_SySy_peak_6644|ENSMUST00000034046.12|Acsl1|ENSMUSG00000018796.13|protein_coding_Intron_1	228	228	0.531	0.00232895	0.00232895
m6AIP_SySy_peak_6646|ENSMUST00000211400.1|Primpol|ENSMUSG00000038225.15|protein_coding_Intron_14	182	182	12.084	0.0663956	0.0663956
m6AIP_SySy_peak_6648|ENSMUST00000211400.1|Primpol|ENSMUSG00000038225.15|protein_coding_Intron_1	147	147	0.187	0.00127211	0.00127211
m6AIP_SySy_peak_6650|ENSMUST00000211882.1|Stox2|ENSMUSG00000038143.16|protein_coding_Intron_2	131	131	6.772	0.0516947	0.0516947
m6AIP_SySy_peak_6651|ENSMUST00000039061.14|Trappc11|ENSMUSG00000038102.15|protein_coding_Intron_21	196	196	31.857	0.162536	0.162536
m6AIP_abcam_peak_8251|ENSMUST00000170263.8|Dctd|ENSMUSG00000031562.15|protein_coding_Intron_3	100	100	0.421	0.00421	0.00421
m6AIP_SySy_peak_6654|ENSMUST00000170263.8|Dctd|ENSMUSG00000031562.15|protein_coding_Intron_4	101	101	28.068	0.277901	0.277901
m6AIP_abcam_peak_8254|ENSMUST00000040330.14|Cep44|ENSMUSG00000038215.15|protein_coding_Intron_8	159	159	2.579	0.0162201	0.0162201
m6AIP_SySy_peak_6657|ENSMUST00000180690.1|2500002B13Rik|ENSMUSG00000096917.2|lncRNA_Intron_1	250	250	33.104	0.132416	0.132416
m6AIP_abcam_peak_8259|ENSMUST00000004430.13|Clcn3|ENSMUSG00000004319.15|protein_coding_Intron_10	203	203	1.905	0.00938424	0.00938424
m6AIP_abcam_peak_8261|ENSMUST00000004430.13|Clcn3|ENSMUSG00000004319.15|protein_coding_Intron_2	106	106	1.193	0.0112547	0.0112547
m6AIP_SySy_peak_6672a|ENSMUST00000149782.7|Gm20422|ENSMUSG00000092544.8|protein_coding_Intron_4	147	147	9.786	0.0665714	0.0665714
m6AIP_SySy_peak_6672b|ENSMUST00000149782.7|Gm20422|ENSMUSG00000092544.8|protein_coding_Intron_4	194	194	21.16	0.109072	0.109072
m6AIP_SySy_peak_6673|ENSMUST00000149782.7|Gm20422|ENSMUSG00000092544.8|protein_coding_Intron_4	170	0	0	0	0
m6AIP_SySy_peak_6674|ENSMUST00000149782.7|Gm20422|ENSMUSG00000092544.8|protein_coding_Intron_4	250	0	0	0	0
m6AIP_SySy_peak_6675a|ENSMUST00000149782.7|Gm20422|ENSMUSG00000092544.8|protein_coding_Intron_4	121	121	4.244	0.0350744	0.0350744
m6AIP_SySy_peak_6675b|ENSMUST00000149782.7|Gm20422|ENSMUSG00000092544.8|protein_coding_Intron_4	105	105	4.429	0.042181	0.042181
m6AIP_abcam_peak_8280|ENSMUST00000110167.4|Ndufa13|ENSMUSG00000036199.9|protein_coding_Intron_1	85	85	0.052	0.000611765	0.000611765
m6AIP_abcam_peak_8283|ENSMUST00000065169.11|Gatad2a|ENSMUSG00000036180.15|protein_coding_Intron_1	160	160	39.405	0.246281	0.246281
m6AIP_abcam_peak_8284a|ENSMUST00000011450.7|Sugp1|ENSMUSG00000011306.7|protein_coding_Intron_7	70	70	2.904	0.0414857	0.0414857
m6AIP_abcam_peak_8284b|ENSMUST00000011450.7|Sugp1|ENSMUSG00000011306.7|protein_coding_Intron_7	73	0	0	0	0
m6AIP_SySy_peak_6694a|ENSMUST00000121623.7|Kxd1|ENSMUSG00000055553.16|protein_coding_Intron_4	114	29	1.25	0.0109649	0.0431034
m6AIP_SySy_peak_6694b|ENSMUST00000121623.7|Kxd1|ENSMUSG00000055553.16|protein_coding_Intron_4	96	96	2.932	0.0305417	0.0305417
m6AIP_abcam_peak_8292|ENSMUST00000049908.10|Ssbp4|ENSMUSG00000070003.7|protein_coding_Intron_1	145	145	0.5	0.00344828	0.00344828
m6AIP_abcam_peak_8296|ENSMUST00000034296.14|Pik3r2|ENSMUSG00000031834.15|protein_coding_Intron_6	142	142	0.57	0.00401408	0.00401408
m6AIP_abcam_peak_8300|ENSMUST00000019405.3|Map1s|ENSMUSG00000019261.3|protein_coding_Intron_1	111	0	0	0	0
m6AIP_SySy_peak_6706|ENSMUST00000035960.12|Haus8|ENSMUSG00000035439.13|protein_coding_Intron_3	186	0	0	0	0
m6AIP_SySy_peak_6707a|ENSMUST00000035960.12|Haus8|ENSMUSG00000035439.13|protein_coding_Intron_3	89	89	5.215	0.0585955	0.0585955
m6AIP_SySy_peak_6707b|ENSMUST00000035960.12|Haus8|ENSMUSG00000035439.13|protein_coding_Intron_3	103	17	0.255	0.00247573	0.015
m6AIP_SySy_peak_6707c|ENSMUST00000035960.12|Haus8|ENSMUSG00000035439.13|protein_coding_Intron_3	147	147	17.602	0.119741	0.119741
m6AIP_abcam_peak_8306|ENSMUST00000002466.8|Nr2f6|ENSMUSG00000002393.14|protein_coding_Intron_3	187	187	4.902	0.0262139	0.0262139
m6AIP_abcam_peak_8308|ENSMUST00000051672.8|Bst2|ENSMUSG00000046718.8|protein_coding_Intron_2	118	118	70.596	0.598271	0.598271
m6AIP_abcam_peak_8310|ENSMUST00000109997.9|Zfp961|ENSMUSG00000052446.17|protein_coding_Intron_1	140	0	0	0	0
m6AIP_abcam_peak_8311|ENSMUST00000003121.8|Rab8a|ENSMUSG00000003037.16|protein_coding_Intron_7	119	119	0.016	0.000134454	0.000134454
m6AIP_abcam_peak_8315|ENSMUST00000079510.5|Cherp|ENSMUSG00000052488.7|protein_coding_Intron_2	111	40	2.39	0.0215315	0.05975
m6AIP_abcam_peak_8319|ENSMUST00000058534.6|Med26|ENSMUSG00000045248.6|protein_coding_Intron_1	162	0	0	0	0
m6AIP_abcam_peak_8320|ENSMUST00000212459.1|Large1|ENSMUSG00000004383.18|protein_coding_Intron_7	250	250	8.146	0.032584	0.032584
m6AIP_abcam_peak_8321|ENSMUST00000212459.1|Large1|ENSMUSG00000004383.18|protein_coding_Intron_7	242	85	4.504	0.0186116	0.0529882
m6AIP_abcam_peak_8322|ENSMUST00000212459.1|Large1|ENSMUSG00000004383.18|protein_coding_Intron_7	123	123	1.513	0.0123008	0.0123008
m6AIP_abcam_peak_8323|ENSMUST00000212459.1|Large1|ENSMUSG00000004383.18|protein_coding_Intron_3	102	0	0	0	0
m6AIP_abcam_peak_8324a|ENSMUST00000212459.1|Large1|ENSMUSG00000004383.18|protein_coding_Intron_3	109	109	0.354	0.00324771	0.00324771
m6AIP_abcam_peak_8324b|ENSMUST00000212459.1|Large1|ENSMUSG00000004383.18|protein_coding_Intron_3	115	0	0	0	0
m6AIP_abcam_peak_8325|ENSMUST00000212459.1|Large1|ENSMUSG00000004383.18|protein_coding_Intron_2	201	201	1.176	0.00585075	0.00585075
m6AIP_abcam_peak_8326|ENSMUST00000212459.1|Large1|ENSMUSG00000004383.18|protein_coding_Intron_1	157	157	9.198	0.058586	0.058586
m6AIP_abcam_peak_8327|ENSMUST00000041759.13|Hmgxb4|ENSMUSG00000034518.14|protein_coding_Intron_2	138	138	123.219	0.892891	0.892891
m6AIP_abcam_peak_8328|ENSMUST00000078847.12|Tom1|ENSMUSG00000042870.15|protein_coding_Intron_1	211	211	11.411	0.0540806	0.0540806
m6AIP_abcam_peak_8329|ENSMUST00000164309.2|Mcm5|ENSMUSG00000005410.6|protein_coding_Intron_7	221	221	0.855	0.00386878	0.00386878
m6AIP_SySy_peak_6724a|ENSMUST00000056237.14|Prmt9|ENSMUSG00000037134.17|protein_coding_Intron_1	106	106	6.218	0.0586604	0.0586604
m6AIP_SySy_peak_6724b|ENSMUST00000056237.14|Prmt9|ENSMUSG00000037134.17|protein_coding_Intron_1	166	166	52.552	0.316578	0.316578
m6AIP_SySy_peak_6725|ENSMUST00000056237.14|Prmt9|ENSMUSG00000037134.17|protein_coding_Intron_1	224	224	18.812	0.0839821	0.0839821
m6AIP_abcam_peak_8333|ENSMUST00000209933.1|Gm29895|ENSMUSG00000110382.1|lncRNA_Intron_3	172	172	7.081	0.0411686	0.0411686
m6AIP_SySy_peak_6731a|ENSMUST00000049245.9|Rbmxl1|ENSMUSG00000037070.10|protein_coding_Intron_1	194	194	26.611	0.13717	0.13717
m6AIP_SySy_peak_6731b|ENSMUST00000049245.9|Rbmxl1|ENSMUSG00000037070.10|protein_coding_Intron_1	250	250	54.652	0.218608	0.218608
m6AIP_abcam_peak_8338|ENSMUST00000034111.9|Slc10a7|ENSMUSG00000031684.11|protein_coding_Intron_2	250	236	55.17	0.22068	0.233771
m6AIP_abcam_peak_8339|ENSMUST00000034111.9|Slc10a7|ENSMUSG00000031684.11|protein_coding_Intron_2	153	153	75.792	0.495373	0.495373
m6AIP_abcam_peak_8340|ENSMUST00000034111.9|Slc10a7|ENSMUSG00000031684.11|protein_coding_Intron_4	201	201	183.119	0.91104	0.91104
m6AIP_abcam_peak_8341|ENSMUST00000034111.9|Slc10a7|ENSMUSG00000031684.11|protein_coding_Intron_5	250	77	19.932	0.079728	0.258857
m6AIP_abcam_peak_8344|ENSMUST00000238669.1|Zfp827|ENSMUSG00000071064.15|protein_coding_Intron_8	102	102	9.735	0.0954412	0.0954412
m6AIP_abcam_peak_8348a|ENSMUST00000043359.8|Smarca5|ENSMUSG00000031715.14|protein_coding_Intron_15	114	114	20.642	0.18107	0.18107
m6AIP_abcam_peak_8348b|ENSMUST00000043359.8|Smarca5|ENSMUSG00000031715.14|protein_coding_Intron_15	119	119	19.36	0.162689	0.162689
m6AIP_abcam_peak_8348c|ENSMUST00000043359.8|Smarca5|ENSMUSG00000031715.14|protein_coding_Intron_15	73	73	1.149	0.0157397	0.0157397
m6AIP_abcam_peak_8349|ENSMUST00000043359.8|Smarca5|ENSMUSG00000031715.14|protein_coding_Intron_5	62	62	0.68	0.0109677	0.0109677
m6AIP_SySy_peak_6737|ENSMUST00000210676.1|Gab1|ENSMUSG00000031714.9|protein_coding_Intron_9	188	188	8.962	0.0476702	0.0476702
m6AIP_abcam_peak_8350b|ENSMUST00000210676.1|Gab1|ENSMUSG00000031714.9|protein_coding_Intron_9	161	161	14.456	0.0897888	0.0897888
m6AIP_abcam_peak_8352|ENSMUST00000210676.1|Gab1|ENSMUSG00000031714.9|protein_coding_Intron_1	112	112	11.125	0.0993304	0.0993304
m6AIP_abcam_peak_8359|ENSMUST00000144258.7|Pkn1|ENSMUSG00000057672.16|protein_coding_Intron_7	101	101	25.357	0.251059	0.251059
m6AIP_abcam_peak_8360a|ENSMUST00000152978.7|Adgrl1|ENSMUSG00000013033.16|protein_coding_Intron_1	105	105	6.675	0.0635714	0.0635714
m6AIP_abcam_peak_8360b|ENSMUST00000152978.7|Adgrl1|ENSMUSG00000013033.16|protein_coding_Intron_1	168	168	42.374	0.252226	0.252226
m6AIP_abcam_peak_8367a|ENSMUST00000238701.1|Cacna1a|ENSMUSG00000034656.18|protein_coding_Intron_3	242	242	19.727	0.0815165	0.0815165
m6AIP_abcam_peak_8367b|ENSMUST00000238701.1|Cacna1a|ENSMUSG00000034656.18|protein_coding_Intron_3	181	181	34.797	0.192249	0.192249
m6AIP_abcam_peak_8368a|ENSMUST00000238701.1|Cacna1a|ENSMUSG00000034656.18|protein_coding_Intron_3	125	125	4.152	0.033216	0.033216
m6AIP_abcam_peak_8368b|ENSMUST00000238701.1|Cacna1a|ENSMUSG00000034656.18|protein_coding_Intron_3	138	138	0.107	0.000775362	0.000775362
m6AIP_abcam_peak_8372|ENSMUST00000001974.10|Trmt1|ENSMUSG00000001909.16|protein_coding_Intron_16	18	18	0.01	0.000555556	0.000555556
m6AIP_abcam_peak_8374|ENSMUST00000003906.12|Farsa|ENSMUSG00000003808.18|protein_coding_Intron_12	230	230	3.838	0.016687	0.016687
m6AIP_abcam_peak_8377|ENSMUST00000109736.8|Rnaseh2a|ENSMUSG00000052926.16|protein_coding_Intron_9	93	93	4.259	0.0457957	0.0457957
m6AIP_abcam_peak_8379|ENSMUST00000064495.7|Hook2|ENSMUSG00000052566.8|protein_coding_Intron_17	110	47	8.246	0.0749636	0.175447
m6AIP_abcam_peak_8380a|ENSMUST00000166592.1|Tnpo2|ENSMUSG00000031691.14|protein_coding_Intron_1	97	97	30.672	0.316206	0.316206
m6AIP_abcam_peak_8380b|ENSMUST00000166592.1|Tnpo2|ENSMUSG00000031691.14|protein_coding_Intron_1	150	150	23.911	0.159407	0.159407
m6AIP_SySy_peak_6760|ENSMUST00000166592.1|Tnpo2|ENSMUSG00000031691.14|protein_coding_Intron_1	129	129	2.517	0.0195116	0.0195116
m6AIP_SySy_peak_6761|ENSMUST00000034121.10|Man2b1|ENSMUSG00000005142.10|protein_coding_Intron_2	67	67	0.306	0.00456716	0.00456716
m6AIP_SySy_peak_6764|ENSMUST00000034140.8|Itfg1|ENSMUSG00000031703.8|protein_coding_Intron_5	148	0	0	0	0
m6AIP_SySy_peak_6765|ENSMUST00000034140.8|Itfg1|ENSMUSG00000031703.8|protein_coding_Intron_5	223	4	0.037	0.000165919	0.00925
m6AIP_abcam_peak_8386|ENSMUST00000053771.13|Phkb|ENSMUSG00000036879.15|protein_coding_Intron_5	140	0	0	0	0
m6AIP_abcam_peak_8387|ENSMUST00000053771.13|Phkb|ENSMUSG00000036879.15|protein_coding_Intron_15	250	0	0	0	0
[truncated: 2,861 more rows]
