# Supplementary material for: Acute depletion of METTL3 implicates N6-methyladenosine in alternative intron/exon inclusion in the nascent transcriptome
Source: Genome Res. 2021 Aug;31(8):1395–408. doi: 10.1101/gr.271635.120 (PMC8327914; doi:10.1101/gr.271635.120)
Supplement: Supplemental Material [file supp_gr.271635.120_Supplemental_Code.tar.gz.zip › Nascent_m6A_Scripts/intron_methylation/m6AIP_Cfg1_Cfg2.summits.Intersects_with_GENCODE_vM24_MaxORF_LongestNcRNA.intron.Overlap.bed]

chr1	4781845	4782083	m6AIP_SySy_peak_1|ENSMUST00000156816.6|Mrpl15|ENSMUSG00000033845.13|protein_coding_Intron_3	0	-
chr1	4983900	4984029	m6AIP_abcam_peak_2|ENSMUST00000118000.7|Rgs20|ENSMUSG00000002459.17|protein_coding_Intron_2	0	-
chr1	5127220	5127320	m6AIP_abcam_peak_3|ENSMUST00000044369.12|Atp6v1h|ENSMUSG00000033793.12|protein_coding_Intron_9	0	+
chr1	6251387	6251507	m6AIP_SySy_peak_5a|ENSMUST00000027040.12|Rb1cc1|ENSMUSG00000025907.14|protein_coding_Intron_15	0	+
chr1	6251508	6251619	m6AIP_SySy_peak_5b|ENSMUST00000027040.12|Rb1cc1|ENSMUSG00000025907.14|protein_coding_Intron_15	0	+
chr1	7111915	7112088	m6AIP_abcam_peak_8|ENSMUST00000061280.16|Pcmtd1|ENSMUSG00000051285.17|protein_coding_Intron_1	0	+
chr1	7164483	7164588	m6AIP_abcam_peak_10|ENSMUST00000061280.16|Pcmtd1|ENSMUSG00000051285.17|protein_coding_Intron_5	0	+
chr1	10115088	10115324	m6AIP_abcam_peak_19|ENSMUST00000071087.11|Cspp1|ENSMUSG00000056763.16|protein_coding_Intron_21	0	+
chr1	15811104	15811227	m6AIP_abcam_peak_28|ENSMUST00000188371.6|Terf1|ENSMUSG00000025925.14|protein_coding_Intron_2	0	+
chr1	15811330	15811441	m6AIP_abcam_peak_29|ENSMUST00000188371.6|Terf1|ENSMUSG00000025925.14|protein_coding_Intron_2	0	+
chr1	20813543	20813651	m6AIP_abcam_peak_33|ENSMUST00000053266.10|Mcm3|ENSMUSG00000041859.10|protein_coding_Intron_6	0	-
chr1	24071954	24072080	m6AIP_abcam_peak_37|ENSMUST00000027337.14|Fam135a|ENSMUSG00000026153.15|protein_coding_Intron_3	0	-
chr1	30813549	30813690	m6AIP_abcam_peak_40|ENSMUST00000186733.6|Phf3|ENSMUSG00000048874.15|protein_coding_Intron_10	0	-
chr1	30829439	30829626	m6AIP_SySy_peak_31|ENSMUST00000186733.6|Phf3|ENSMUSG00000048874.15|protein_coding_Intron_4	0	-
chr1	30852734	30852864	m6AIP_abcam_peak_42|ENSMUST00000186733.6|Phf3|ENSMUSG00000048874.15|protein_coding_Intron_2	0	-
chr1	33571753	33571881	m6AIP_abcam_peak_43a|ENSMUST00000027312.10|Prim2|ENSMUSG00000026134.11|protein_coding_Intron_7	0	-
chr1	33571882	33572003	m6AIP_abcam_peak_43b|ENSMUST00000027312.10|Prim2|ENSMUSG00000026134.11|protein_coding_Intron_7	0	-
chr1	33637680	33637880	m6AIP_abcam_peak_44|ENSMUST00000027312.10|Prim2|ENSMUSG00000026134.11|protein_coding_Intron_5	0	-
chr1	33791567	33791734	m6AIP_abcam_peak_48|ENSMUST00000019861.12|Zfp451|ENSMUSG00000042197.13|protein_coding_Intron_3	0	-
chr1	33801369	33801480	m6AIP_SySy_peak_36a|ENSMUST00000019861.12|Zfp451|ENSMUSG00000042197.13|protein_coding_Intron_3	0	-
chr1	33801481	33801631	m6AIP_SySy_peak_36b|ENSMUST00000019861.12|Zfp451|ENSMUSG00000042197.13|protein_coding_Intron_3	0	-
chr1	33801632	33801836	m6AIP_SySy_peak_36c|ENSMUST00000019861.12|Zfp451|ENSMUSG00000042197.13|protein_coding_Intron_3	0	-
chr1	33801836	33802086	m6AIP_SySy_peak_36d|ENSMUST00000019861.12|Zfp451|ENSMUSG00000042197.13|protein_coding_Intron_3	0	-
chr1	33802325	33802575	m6AIP_SySy_peak_36e|ENSMUST00000019861.12|Zfp451|ENSMUSG00000042197.13|protein_coding_Intron_3	0	-
chr1	33914633	33914776	m6AIP_abcam_peak_50|ENSMUST00000183034.4|Dst|ENSMUSG00000026131.20|protein_coding_Intron_2	0	+
chr1	33915130	33915310	m6AIP_abcam_peak_51|ENSMUST00000183034.4|Dst|ENSMUSG00000026131.20|protein_coding_Intron_2	0	+
chr1	33921029	33921199	m6AIP_abcam_peak_52|ENSMUST00000183034.4|Dst|ENSMUSG00000026131.20|protein_coding_Intron_2	0	+
chr1	34090079	34090190	m6AIP_abcam_peak_53|ENSMUST00000183034.4|Dst|ENSMUSG00000026131.20|protein_coding_Intron_5	0	+
chr1	34104530	34104650	m6AIP_abcam_peak_54|ENSMUST00000183034.4|Dst|ENSMUSG00000026131.20|protein_coding_Intron_5	0	+
chr1	34177789	34177901	m6AIP_SySy_peak_37a|ENSMUST00000183034.4|Dst|ENSMUSG00000026131.20|protein_coding_Intron_35	0	+
chr1	34177902	34178034	m6AIP_SySy_peak_37b|ENSMUST00000183034.4|Dst|ENSMUSG00000026131.20|protein_coding_Intron_35	0	+
chr1	34178398	34178542	m6AIP_abcam_peak_57|ENSMUST00000183034.4|Dst|ENSMUSG00000026131.20|protein_coding_Intron_35	0	+
chr1	34178649	34178760	m6AIP_abcam_peak_58|ENSMUST00000183034.4|Dst|ENSMUSG00000026131.20|protein_coding_Intron_35	0	+
chr1	34180230	34180480	m6AIP_SySy_peak_38|ENSMUST00000183034.4|Dst|ENSMUSG00000026131.20|protein_coding_Intron_35	0	+
chr1	34181215	34181365	m6AIP_SySy_peak_39|ENSMUST00000183034.4|Dst|ENSMUSG00000026131.20|protein_coding_Intron_35	0	+
chr1	34182073	34182323	m6AIP_SySy_peak_40|ENSMUST00000183034.4|Dst|ENSMUSG00000026131.20|protein_coding_Intron_35	0	+
chr1	34237702	34237865	m6AIP_SySy_peak_47|ENSMUST00000183034.4|Dst|ENSMUSG00000026131.20|protein_coding_Intron_60	0	+
chr1	34834540	34834701	m6AIP_abcam_peak_72|ENSMUST00000167518.7|Fam168b|ENSMUSG00000037503.12|protein_coding_Intron_2	0	-
chr1	36360277	36360437	m6AIP_abcam_peak_78|ENSMUST00000186470.1|Kansl3|ENSMUSG00000010453.12|protein_coding_Intron_2	0	-
chr1	36444710	36444826	m6AIP_abcam_peak_80|ENSMUST00000115011.7|Lman2l|ENSMUSG00000001143.13|protein_coding_Intron_1	0	-
chr1	36596597	36596703	m6AIP_abcam_peak_82|ENSMUST00000170295.7|Fam178b|ENSMUSG00000046337.17|protein_coding_Intron_10	0	-
chr1	36806944	36807145	m6AIP_abcam_peak_83|ENSMUST00000194563.5|Tmem131|ENSMUSG00000026116.11|protein_coding_Intron_32	0	-
chr1	36826004	36826125	m6AIP_abcam_peak_84|ENSMUST00000194563.5|Tmem131|ENSMUSG00000026116.11|protein_coding_Intron_16	0	-
chr1	36867115	36867301	m6AIP_abcam_peak_85|ENSMUST00000194563.5|Tmem131|ENSMUSG00000026116.11|protein_coding_Intron_5	0	-
chr1	36867666	36867766	m6AIP_SySy_peak_59|ENSMUST00000194563.5|Tmem131|ENSMUSG00000026116.11|protein_coding_Intron_5	0	-
chr1	38060956	38061098	m6AIP_SySy_peak_62|ENSMUST00000027251.11|Rev1|ENSMUSG00000026082.11|protein_coding_Intron_13	0	-
chr1	39368368	39368472	m6AIP_abcam_peak_91|ENSMUST00000194746.5|Rpl31|ENSMUSG00000073702.11|protein_coding_Intron_2	0	+
chr1	39569486	39569662	m6AIP_abcam_peak_93|ENSMUST00000062525.10|Rnf149|ENSMUSG00000048234.13|protein_coding_Intron_1	0	-
chr1	39905982	39906140	m6AIP_abcam_peak_94|ENSMUST00000163854.8|Map4k4|ENSMUSG00000026074.15|protein_coding_Intron_2	0	+
chr1	39980981	39981156	m6AIP_abcam_peak_95|ENSMUST00000163854.8|Map4k4|ENSMUSG00000026074.15|protein_coding_Intron_6	0	+
chr1	42898608	42898744	m6AIP_SySy_peak_66b|ENSMUST00000057208.12|Mrps9|ENSMUSG00000060679.14|protein_coding_Intron_8	0	+
chr1	42898745	42898951	m6AIP_SySy_peak_66c|ENSMUST00000057208.12|Mrps9|ENSMUSG00000060679.14|protein_coding_Intron_8	0	+
chr1	42898990	42899171	m6AIP_SySy_peak_66d|ENSMUST00000057208.12|Mrps9|ENSMUSG00000060679.14|protein_coding_Intron_8	0	+
chr1	43772200	43772300	m6AIP_abcam_peak_99|ENSMUST00000126008.7|Uxs1|ENSMUSG00000057363.12|protein_coding_Intron_8	0	-
chr1	43794956	43795093	m6AIP_abcam_peak_100|ENSMUST00000126008.7|Uxs1|ENSMUSG00000057363.12|protein_coding_Intron_5	0	-
chr1	52170580	52170691	m6AIP_abcam_peak_103|ENSMUST00000114513.8|Gls|ENSMUSG00000026103.14|protein_coding_Intron_14	0	-
chr1	52187589	52187758	m6AIP_SySy_peak_76a|ENSMUST00000114513.8|Gls|ENSMUSG00000026103.14|protein_coding_Intron_14	0	-
chr1	52187759	52187868	m6AIP_SySy_peak_76b|ENSMUST00000114513.8|Gls|ENSMUSG00000026103.14|protein_coding_Intron_14	0	-
chr1	52225834	52225941	m6AIP_abcam_peak_104a|ENSMUST00000114513.8|Gls|ENSMUSG00000026103.14|protein_coding_Intron_1	0	-
chr1	52225942	52226059	m6AIP_abcam_peak_104b|ENSMUST00000114513.8|Gls|ENSMUSG00000026103.14|protein_coding_Intron_1	0	-
chr1	52927725	52927911	m6AIP_abcam_peak_111|ENSMUST00000050567.10|1700019D03Rik|ENSMUSG00000043629.12|protein_coding_Intron_1	0	-
chr1	53263067	53263190	m6AIP_abcam_peak_112|ENSMUST00000027267.13|Pms1|ENSMUSG00000026098.13|protein_coding_Intron_4	0	-
chr1	58007237	58007343	m6AIP_abcam_peak_115|ENSMUST00000027202.8|Sgo2a|ENSMUSG00000026039.9|protein_coding_Intron_5	0	+
chr1	58487299	58487415	m6AIP_abcam_peak_122|ENSMUST00000027198.11|Orc2|ENSMUSG00000026037.14|protein_coding_Intron_7	0	-
chr1	59647522	59647632	m6AIP_abcam_peak_130|ENSMUST00000091374.8|Sumo1|ENSMUSG00000026021.15|protein_coding_Intron_2	0	-
chr1	60207978	60208050	m6AIP_abcam_peak_134a|ENSMUST00000160834.7|Nbeal1|ENSMUSG00000073664.11|protein_coding_Intron_7	0	+
chr1	60208051	60208138	m6AIP_abcam_peak_134b|ENSMUST00000160834.7|Nbeal1|ENSMUSG00000073664.11|protein_coding_Intron_7	0	+
chr1	60327048	60327188	m6AIP_abcam_peak_136|ENSMUST00000160834.7|Nbeal1|ENSMUSG00000073664.11|protein_coding_Intron_52	0	+
chr1	60477038	60477216	m6AIP_SySy_peak_102a|ENSMUST00000188618.6|Abi2|ENSMUSG00000026782.15|protein_coding_Intron_11	0	+
chr1	60477217	60477397	m6AIP_SySy_peak_102b|ENSMUST00000188618.6|Abi2|ENSMUSG00000026782.15|protein_coding_Intron_11	0	+
chr1	63476716	63476861	m6AIP_abcam_peak_155|ENSMUST00000087374.9|Adam23|ENSMUSG00000025964.15|protein_coding_Intron_2	0	+
chr1	63510048	63510216	m6AIP_abcam_peak_156|ENSMUST00000087374.9|Adam23|ENSMUSG00000025964.15|protein_coding_Intron_3	0	+
chr1	63530847	63530941	m6AIP_abcam_peak_158a|ENSMUST00000087374.9|Adam23|ENSMUSG00000025964.15|protein_coding_Intron_6	0	+
chr1	63530942	63531060	m6AIP_abcam_peak_158b|ENSMUST00000087374.9|Adam23|ENSMUSG00000025964.15|protein_coding_Intron_6	0	+
chr1	63562156	63562348	m6AIP_abcam_peak_159|ENSMUST00000087374.9|Adam23|ENSMUSG00000025964.15|protein_coding_Intron_18	0	+
chr1	63570506	63570676	m6AIP_abcam_peak_160|ENSMUST00000087374.9|Adam23|ENSMUSG00000025964.15|protein_coding_Intron_22	0	+
chr1	64561859	64562017	m6AIP_abcam_peak_164|ENSMUST00000049932.11|Creb1|ENSMUSG00000025958.14|protein_coding_Intron_4	0	+
chr1	66714752	66714854	m6AIP_abcam_peak_174|ENSMUST00000113995.1|Rpe|ENSMUSG00000026005.15|protein_coding_Intron_4	0	+
chr1	71053991	71054100	m6AIP_abcam_peak_178a|ENSMUST00000027393.7|Bard1|ENSMUSG00000026196.7|protein_coding_Intron_6	0	-
chr1	71054101	71054299	m6AIP_abcam_peak_178b|ENSMUST00000027393.7|Bard1|ENSMUSG00000026196.7|protein_coding_Intron_6	0	-
chr1	72199074	72199174	m6AIP_abcam_peak_181|ENSMUST00000048860.8|Mreg|ENSMUSG00000039395.8|protein_coding_Intron_1	0	-
chr1	72338067	72338268	m6AIP_abcam_peak_182|ENSMUST00000027379.9|Xrcc5|ENSMUSG00000026187.9|protein_coding_Intron_10	0	+
chr1	72343709	72343891	m6AIP_abcam_peak_183|ENSMUST00000027379.9|Xrcc5|ENSMUSG00000026187.9|protein_coding_Intron_13	0	+
chr1	72824990	72825138	m6AIP_abcam_peak_185|ENSMUST00000047328.10|Igfbp2|ENSMUSG00000039323.18|protein_coding_Intron_1	0	+
chr1	72827221	72827359	m6AIP_abcam_peak_186|ENSMUST00000047328.10|Igfbp2|ENSMUSG00000039323.18|protein_coding_Intron_1	0	+
chr1	72838723	72838876	m6AIP_abcam_peak_187|ENSMUST00000047328.10|Igfbp2|ENSMUSG00000039323.18|protein_coding_Intron_1	0	+
chr1	74249748	74249872	m6AIP_abcam_peak_190|ENSMUST00000113820.8|Arpc2|ENSMUSG00000006304.14|protein_coding_Intron_4	0	+
chr1	77463778	77463932	m6AIP_abcam_peak_203|ENSMUST00000027451.12|Epha4|ENSMUSG00000026235.14|protein_coding_Intron_3	0	-
chr1	78664458	78664562	m6AIP_abcam_peak_205|ENSMUST00000035779.14|Acsl3|ENSMUSG00000032883.15|protein_coding_Intron_2	0	+
chr1	78665260	78665369	m6AIP_abcam_peak_206a|ENSMUST00000035779.14|Acsl3|ENSMUSG00000032883.15|protein_coding_Intron_2	0	+
chr1	78665370	78665570	m6AIP_abcam_peak_206b|ENSMUST00000035779.14|Acsl3|ENSMUSG00000032883.15|protein_coding_Intron_2	0	+
chr1	78666258	78666499	m6AIP_SySy_peak_158a|ENSMUST00000035779.14|Acsl3|ENSMUSG00000032883.15|protein_coding_Intron_2	0	+
chr1	78666500	78666672	m6AIP_SySy_peak_158b|ENSMUST00000035779.14|Acsl3|ENSMUSG00000032883.15|protein_coding_Intron_2	0	+
chr1	78668039	78668216	m6AIP_abcam_peak_208|ENSMUST00000035779.14|Acsl3|ENSMUSG00000032883.15|protein_coding_Intron_2	0	+
chr1	78669869	78670006	m6AIP_abcam_peak_209|ENSMUST00000035779.14|Acsl3|ENSMUSG00000032883.15|protein_coding_Intron_2	0	+
chr1	78673563	78673736	m6AIP_abcam_peak_210|ENSMUST00000035779.14|Acsl3|ENSMUSG00000032883.15|protein_coding_Intron_2	0	+
chr1	78691476	78691603	m6AIP_abcam_peak_211|ENSMUST00000035779.14|Acsl3|ENSMUSG00000032883.15|protein_coding_Intron_5	0	+
chr1	82855435	82855685	m6AIP_abcam_peak_212|ENSMUST00000190046.6|Agfg1|ENSMUSG00000026159.13|protein_coding_Intron_1	0	+
chr1	84226399	84226526	m6AIP_abcam_peak_214|ENSMUST00000168574.8|Pid1|ENSMUSG00000045658.16|protein_coding_Intron_1	0	-
chr1	84733671	84733810	m6AIP_abcam_peak_217|ENSMUST00000027421.12|Trip12|ENSMUSG00000026219.14|protein_coding_Intron_33	0	-
chr1	84837944	84838157	m6AIP_abcam_peak_218|ENSMUST00000027421.12|Trip12|ENSMUSG00000026219.14|protein_coding_Intron_1	0	-
chr1	84838651	84838758	m6AIP_abcam_peak_219|ENSMUST00000027421.12|Trip12|ENSMUSG00000026219.14|protein_coding_Intron_1	0	-
chr1	86526981	86527178	m6AIP_SySy_peak_165a|ENSMUST00000188699.6|Ptma|ENSMUSG00000026238.14|protein_coding_Intron_1	0	+
chr1	86527214	86527370	m6AIP_SySy_peak_165b|ENSMUST00000188699.6|Ptma|ENSMUSG00000026238.14|protein_coding_Intron_1	0	+
chr1	86527371	86527528	m6AIP_SySy_peak_165c|ENSMUST00000188699.6|Ptma|ENSMUSG00000026238.14|protein_coding_Intron_1	0	+
chr1	86529296	86529455	m6AIP_abcam_peak_228|ENSMUST00000188699.6|Ptma|ENSMUSG00000026238.14|protein_coding_Intron_4	0	+
chr1	87232050	87232216	m6AIP_SySy_peak_166|ENSMUST00000050876.13|Eif4e2|ENSMUSG00000026254.17|protein_coding_Intron_6	0	+
chr1	87681067	87681242	m6AIP_abcam_peak_235|ENSMUST00000169754.7|Inpp5d|ENSMUSG00000026288.14|protein_coding_Intron_6	0	+
chr1	87686286	87686487	m6AIP_abcam_peak_236|ENSMUST00000169754.7|Inpp5d|ENSMUSG00000026288.14|protein_coding_Intron_9	0	+
chr1	87776958	87777089	m6AIP_abcam_peak_237|ENSMUST00000113190.2|Atg16l1|ENSMUSG00000026289.15|protein_coding_Intron_10	0	+
chr1	89678490	89678720	m6AIP_abcam_peak_250|ENSMUST00000074945.7|Agap1|ENSMUSG00000055013.16|protein_coding_Intron_10	0	+
chr1	89810560	89810691	m6AIP_abcam_peak_251a|ENSMUST00000074945.7|Agap1|ENSMUSG00000055013.16|protein_coding_Intron_13	0	+
chr1	89810692	89810830	m6AIP_abcam_peak_251b|ENSMUST00000074945.7|Agap1|ENSMUSG00000055013.16|protein_coding_Intron_13	0	+
chr1	91310995	91311106	m6AIP_abcam_peak_255|ENSMUST00000027532.12|Scly|ENSMUSG00000026307.12|protein_coding_Intron_7	0	+
chr1	91398060	91398137	m6AIP_abcam_peak_256a|ENSMUST00000027534.12|Ilkap|ENSMUSG00000026309.14|protein_coding_Intron_1	0	-
chr1	91398138	91398216	m6AIP_abcam_peak_256b|ENSMUST00000027534.12|Ilkap|ENSMUSG00000026309.14|protein_coding_Intron_1	0	-
chr1	91510606	91510834	m6AIP_abcam_peak_258|ENSMUST00000189341.6|Traf3ip1|ENSMUSG00000034292.13|protein_coding_Intron_6	0	+
chr1	92911513	92911675	m6AIP_SySy_peak_186|ENSMUST00000027487.14|Rnpepl1|ENSMUSG00000026269.14|protein_coding_Intron_1	0	+
chr1	93276540	93276717	m6AIP_abcam_peak_262|ENSMUST00000062202.13|Sned1|ENSMUSG00000047793.13|protein_coding_Intron_16	0	+
chr1	93485071	93485175	m6AIP_abcam_peak_269|ENSMUST00000027495.14|Sept2|ENSMUSG00000026276.20|protein_coding_Intron_1	0	+
chr1	93485071	93485175	m6AIP_abcam_peak_269|ENSMUST00000168776.7|Sept2|ENSMUSG00000116048.1|protein_coding_Intron_1	0	+
chr1	93749286	93749408	m6AIP_SySy_peak_195|ENSMUST00000190116.6|Thap4|ENSMUSG00000026279.14|protein_coding_Intron_2	0	-
chr1	105521314	105521466	m6AIP_SySy_peak_200|ENSMUST00000188743.1|Gm28403|ENSMUSG00000101214.1|lncRNA_Intron_1	0	-
chr1	105534004	105534106	m6AIP_SySy_peak_201|ENSMUST00000188743.1|Gm28403|ENSMUSG00000101214.1|lncRNA_Intron_1	0	-
chr1	105534004	105534106	m6AIP_SySy_peak_201|ENSMUST00000186485.6|Pign|ENSMUSG00000056536.14|protein_coding_Intron_30	0	-
chr1	105537479	105537648	m6AIP_abcam_peak_274|ENSMUST00000188743.1|Gm28403|ENSMUSG00000101214.1|lncRNA_Intron_1	0	-
chr1	105537479	105537648	m6AIP_abcam_peak_274|ENSMUST00000186485.6|Pign|ENSMUSG00000056536.14|protein_coding_Intron_30	0	-
chr1	105566735	105566852	m6AIP_abcam_peak_275|ENSMUST00000188743.1|Gm28403|ENSMUSG00000101214.1|lncRNA_Intron_1	0	-
chr1	105566735	105566852	m6AIP_abcam_peak_275|ENSMUST00000186485.6|Pign|ENSMUSG00000056536.14|protein_coding_Intron_22	0	-
chr1	105566960	105567128	m6AIP_abcam_peak_276|ENSMUST00000188743.1|Gm28403|ENSMUSG00000101214.1|lncRNA_Intron_1	0	-
chr1	105566960	105567128	m6AIP_abcam_peak_276|ENSMUST00000186485.6|Pign|ENSMUSG00000056536.14|protein_coding_Intron_22	0	-
chr1	105567547	105567725	m6AIP_SySy_peak_202|ENSMUST00000188743.1|Gm28403|ENSMUSG00000101214.1|lncRNA_Intron_1	0	-
chr1	105567547	105567725	m6AIP_SySy_peak_202|ENSMUST00000186485.6|Pign|ENSMUSG00000056536.14|protein_coding_Intron_22	0	-
chr1	105618356	105618475	m6AIP_abcam_peak_277|ENSMUST00000186485.6|Pign|ENSMUSG00000056536.14|protein_coding_Intron_14	0	-
chr1	105748010	105748127	m6AIP_abcam_peak_278|ENSMUST00000086721.9|Relch|ENSMUSG00000026319.13|protein_coding_Intron_26	0	+
chr1	106748339	106748449	m6AIP_abcam_peak_283|ENSMUST00000010049.5|Kdsr|ENSMUSG00000009905.5|protein_coding_Intron_3	0	-
chr1	113894186	113894295	m6AIP_SySy_peak_212|ENSMUST00000180837.1|9330185C12Rik|ENSMUSG00000097648.1|lncRNA_Intron_2	0	-
chr1	113894323	113894478	m6AIP_abcam_peak_284b|ENSMUST00000180837.1|9330185C12Rik|ENSMUSG00000097648.1|lncRNA_Intron_2	0	-
chr1	113923957	113924057	m6AIP_abcam_peak_285|ENSMUST00000180837.1|9330185C12Rik|ENSMUSG00000097648.1|lncRNA_Intron_1	0	-
chr1	113946633	113946776	m6AIP_abcam_peak_286|ENSMUST00000180837.1|9330185C12Rik|ENSMUSG00000097648.1|lncRNA_Intron_1	0	-
chr1	113949652	113949804	m6AIP_abcam_peak_287|ENSMUST00000180837.1|9330185C12Rik|ENSMUSG00000097648.1|lncRNA_Intron_1	0	-
chr1	118302893	118303007	m6AIP_abcam_peak_289|ENSMUST00000027623.8|Tsn|ENSMUSG00000026374.14|protein_coding_Intron_5	0	-
chr1	118841264	118841403	m6AIP_abcam_peak_295|ENSMUST00000062483.14|Gli2|ENSMUSG00000048402.14|protein_coding_Intron_12	0	-
chr1	118904640	118904890	m6AIP_abcam_peak_296|ENSMUST00000062483.14|Gli2|ENSMUSG00000048402.14|protein_coding_Intron_2	0	-
chr1	118945918	118946166	m6AIP_abcam_peak_297|ENSMUST00000062483.14|Gli2|ENSMUSG00000048402.14|protein_coding_Intron_2	0	-
chr1	118952411	118952579	m6AIP_abcam_peak_298|ENSMUST00000062483.14|Gli2|ENSMUSG00000048402.14|protein_coding_Intron_2	0	-
chr1	119039160	119039274	m6AIP_abcam_peak_299a|ENSMUST00000062483.14|Gli2|ENSMUSG00000048402.14|protein_coding_Intron_1	0	-
chr1	119039275	119039418	m6AIP_abcam_peak_299b|ENSMUST00000062483.14|Gli2|ENSMUSG00000048402.14|protein_coding_Intron_1	0	-
chr1	119039419	119039628	m6AIP_abcam_peak_299c|ENSMUST00000062483.14|Gli2|ENSMUSG00000048402.14|protein_coding_Intron_1	0	-
chr1	119039807	119039951	m6AIP_abcam_peak_300|ENSMUST00000062483.14|Gli2|ENSMUSG00000048402.14|protein_coding_Intron_1	0	-
chr1	119046546	119046650	m6AIP_abcam_peak_301a|ENSMUST00000062483.14|Gli2|ENSMUSG00000048402.14|protein_coding_Intron_1	0	-
chr1	119046651	119046787	m6AIP_abcam_peak_301b|ENSMUST00000062483.14|Gli2|ENSMUSG00000048402.14|protein_coding_Intron_1	0	-
chr1	119558702	119558814	m6AIP_abcam_peak_307a|ENSMUST00000163147.7|Epb41l5|ENSMUSG00000026383.14|protein_coding_Intron_20	0	-
chr1	119558815	119558939	m6AIP_abcam_peak_307b|ENSMUST00000163147.7|Epb41l5|ENSMUSG00000026383.14|protein_coding_Intron_20	0	-
chr1	119756404	119756566	m6AIP_abcam_peak_309|ENSMUST00000064091.11|Ptpn4|ENSMUSG00000026384.13|protein_coding_Intron_8	0	-
chr1	119767476	119767609	m6AIP_abcam_peak_310a|ENSMUST00000064091.11|Ptpn4|ENSMUSG00000026384.13|protein_coding_Intron_5	0	-
chr1	119767610	119767719	m6AIP_abcam_peak_310b|ENSMUST00000064091.11|Ptpn4|ENSMUSG00000026384.13|protein_coding_Intron_5	0	-
chr1	119779376	119779544	m6AIP_abcam_peak_311|ENSMUST00000064091.11|Ptpn4|ENSMUSG00000026384.13|protein_coding_Intron_3	0	-
chr1	125402358	125402515	m6AIP_abcam_peak_316|ENSMUST00000178474.7|Actr3|ENSMUSG00000026341.16|protein_coding_Intron_8	0	-
chr1	127787245	127787370	m6AIP_abcam_peak_317|ENSMUST00000027587.14|Ccnt2|ENSMUSG00000026349.14|protein_coding_Intron_2	0	+
chr1	127871662	127871912	m6AIP_abcam_peak_320|ENSMUST00000212506.1|Rab3gap1|ENSMUSG00000036104.12|protein_coding_Intron_2	0	+
chr1	128402698	128402832	m6AIP_abcam_peak_323|ENSMUST00000027602.14|Dars|ENSMUSG00000026356.15|protein_coding_Intron_4	0	-
chr1	130448450	130448700	m6AIP_abcam_peak_324|ENSMUST00000027650.12|Cd55|ENSMUSG00000026399.12|protein_coding_Intron_7	0	-
chr1	130690323	130690469	m6AIP_SySy_peak_235|ENSMUST00000188520.1|Gm29427|ENSMUSG00000101904.1|protein_coding_Intron_12	0	-
chr1	130690658	130690880	m6AIP_SySy_peak_236a|ENSMUST00000188520.1|Gm29427|ENSMUSG00000101904.1|protein_coding_Intron_12	0	-
chr1	130690881	130691086	m6AIP_SySy_peak_236b|ENSMUST00000188520.1|Gm29427|ENSMUSG00000101904.1|protein_coding_Intron_12	0	-
chr1	131179680	131179810	m6AIP_abcam_peak_329|ENSMUST00000131855.1|Eif2d|ENSMUSG00000026427.16|protein_coding_Intron_14	0	+
chr1	131366779	131366991	m6AIP_abcam_peak_330|ENSMUST00000097588.8|Srgap2|ENSMUSG00000026425.15|protein_coding_Intron_4	0	-
chr1	131497494	131497644	m6AIP_abcam_peak_331|ENSMUST00000097588.8|Srgap2|ENSMUSG00000026425.15|protein_coding_Intron_2	0	-
chr1	131977657	131977907	m6AIP_SySy_peak_241|ENSMUST00000191034.1|Gm29103|ENSMUSG00000100037.1|lncRNA_Intron_2	0	+
chr1	132359853	132359977	m6AIP_SySy_peak_249|ENSMUST00000045473.15|Tmcc2|ENSMUSG00000042066.16|protein_coding_Intron_3	0	-
chr1	132613503	132613646	m6AIP_abcam_peak_337|ENSMUST00000187861.6|Nfasc|ENSMUSG00000026442.14|protein_coding_Intron_11	0	-
chr1	133014215	133014354	m6AIP_abcam_peak_339|ENSMUST00000067398.12|Mdm4|ENSMUSG00000054387.13|protein_coding_Intron_2	0	-
chr1	133658049	133658227	m6AIP_abcam_peak_348|ENSMUST00000191896.5|Zc3h11a|ENSMUSG00000102976.6|protein_coding_Intron_1	0	-
chr1	133658049	133658227	m6AIP_abcam_peak_348|ENSMUST00000027736.12|Zc3h11a|ENSMUSG00000116275.1|protein_coding_Intron_1	0	-
chr1	133659449	133659586	m6AIP_abcam_peak_349|ENSMUST00000191896.5|Zc3h11a|ENSMUSG00000102976.6|protein_coding_Intron_1	0	-
chr1	133659449	133659586	m6AIP_abcam_peak_349|ENSMUST00000027736.12|Zc3h11a|ENSMUSG00000116275.1|protein_coding_Intron_1	0	-
chr1	134305073	134305176	m6AIP_abcam_peak_351|ENSMUST00000168515.7|Ppfia4|ENSMUSG00000026458.13|protein_coding_Intron_23	0	-
chr1	134407891	134408013	m6AIP_abcam_peak_352|ENSMUST00000027726.13|Cyb5r1|ENSMUSG00000026456.18|protein_coding_Intron_5	0	+
chr1	134597440	134597582	m6AIP_abcam_peak_354|ENSMUST00000047714.13|Kdm5b|ENSMUSG00000042207.17|protein_coding_Intron_6	0	+
chr1	135582930	135583052	m6AIP_abcam_peak_359|ENSMUST00000190298.7|Nav1|ENSMUSG00000009418.16|protein_coding_Intron_4	0	-
chr1	136707821	136707936	m6AIP_SySy_peak_283a|ENSMUST00000181274.1|Platr22|ENSMUSG00000097448.1|lncRNA_Intron_2	0	+
chr1	136707937	136708084	m6AIP_SySy_peak_283b|ENSMUST00000181274.1|Platr22|ENSMUSG00000097448.1|lncRNA_Intron_2	0	+
chr1	136708085	136708215	m6AIP_SySy_peak_283c|ENSMUST00000181274.1|Platr22|ENSMUSG00000097448.1|lncRNA_Intron_2	0	+
chr1	136709257	136709378	m6AIP_SySy_peak_284a|ENSMUST00000181274.1|Platr22|ENSMUSG00000097448.1|lncRNA_Intron_2	0	+
chr1	136709379	136709450	m6AIP_SySy_peak_284b|ENSMUST00000181274.1|Platr22|ENSMUSG00000097448.1|lncRNA_Intron_2	0	+
chr1	136941049	136941106	m6AIP_abcam_peak_376b|ENSMUST00000027649.13|Nr5a2|ENSMUSG00000026398.14|protein_coding_Intron_5	0	-
chr1	136949252	136949380	m6AIP_abcam_peak_377|ENSMUST00000027649.13|Nr5a2|ENSMUSG00000026398.14|protein_coding_Intron_2	0	-
chr1	150440363	150440438	m6AIP_abcam_peak_388|ENSMUST00000124973.8|Tpr|ENSMUSG00000006005.18|protein_coding_Intron_42	0	+
chr1	151413140	151413268	m6AIP_SySy_peak_294|ENSMUST00000064771.11|Swt1|ENSMUSG00000052748.14|protein_coding_Intron_4	0	-
chr1	151414314	151414471	m6AIP_SySy_peak_295|ENSMUST00000064771.11|Swt1|ENSMUSG00000052748.14|protein_coding_Intron_4	0	-
chr1	151414474	151414561	m6AIP_abcam_peak_390b|ENSMUST00000064771.11|Swt1|ENSMUSG00000052748.14|protein_coding_Intron_4	0	-
chr1	151496854	151496954	m6AIP_abcam_peak_391|ENSMUST00000187048.6|Rnf2|ENSMUSG00000026484.13|protein_coding_Intron_1	0	-
chr1	152848619	152848733	m6AIP_abcam_peak_393|ENSMUST00000043560.14|Smg7|ENSMUSG00000042772.15|protein_coding_Intron_14	0	-
chr1	153275178	153275290	m6AIP_abcam_peak_399|ENSMUST00000027752.14|Lamc1|ENSMUSG00000026478.14|protein_coding_Intron_1	0	-
chr1	153288239	153288350	m6AIP_abcam_peak_400|ENSMUST00000027752.14|Lamc1|ENSMUSG00000026478.14|protein_coding_Intron_1	0	-
chr1	153442417	153442667	m6AIP_SySy_peak_301|ENSMUST00000042373.11|Shcbp1l|ENSMUSG00000042708.12|protein_coding_Intron_6	0	+
chr1	155910342	155910459	m6AIP_abcam_peak_407|ENSMUST00000138762.7|Cep350|ENSMUSG00000033671.18|protein_coding_Intron_20	0	-
chr1	156044061	156044311	m6AIP_abcam_peak_414|ENSMUST00000111757.9|Tor1aip2|ENSMUSG00000050565.16|protein_coding_Intron_2	0	+
chr1	156051623	156051784	m6AIP_SySy_peak_313a|ENSMUST00000111757.9|Tor1aip2|ENSMUSG00000050565.16|protein_coding_Intron_3	0	+
chr1	156051825	156051984	m6AIP_SySy_peak_313b|ENSMUST00000111757.9|Tor1aip2|ENSMUSG00000050565.16|protein_coding_Intron_3	0	+
chr1	156560521	156560648	m6AIP_abcam_peak_419|ENSMUST00000027888.12|Abl2|ENSMUSG00000026596.13|protein_coding_Intron_1	0	+
chr1	156661260	156661360	m6AIP_abcam_peak_424|ENSMUST00000079625.10|Tor3a|ENSMUSG00000060519.11|protein_coding_Intron_4	0	-
chr1	157279466	157279716	m6AIP_abcam_peak_426|ENSMUST00000078308.12|Rasal2|ENSMUSG00000070565.11|protein_coding_Intron_3	0	-
chr1	157388889	157389049	m6AIP_abcam_peak_427|ENSMUST00000078308.12|Rasal2|ENSMUSG00000070565.11|protein_coding_Intron_1	0	-
chr1	159245022	159245126	m6AIP_abcam_peak_428|ENSMUST00000076894.10|Cop1|ENSMUSG00000040782.12|protein_coding_Intron_3	0	+
chr1	159329868	159329972	m6AIP_abcam_peak_429a|ENSMUST00000076894.10|Cop1|ENSMUSG00000040782.12|protein_coding_Intron_18	0	+
chr1	159329973	159330114	m6AIP_abcam_peak_429b|ENSMUST00000076894.10|Cop1|ENSMUSG00000040782.12|protein_coding_Intron_18	0	+
chr1	160927484	160927612	m6AIP_abcam_peak_431|ENSMUST00000161609.7|Rc3h1|ENSMUSG00000040423.11|protein_coding_Intron_1	0	+
chr1	162692156	162692301	m6AIP_SySy_peak_335|ENSMUST00000182660.7|Prrc2c|ENSMUSG00000040225.15|protein_coding_Intron_22	0	-
chr1	162695178	162695313	m6AIP_abcam_peak_442|ENSMUST00000182660.7|Prrc2c|ENSMUSG00000040225.15|protein_coding_Intron_20	0	-
chr1	163942940	163943098	m6AIP_abcam_peak_446|ENSMUST00000027876.10|Scyl3|ENSMUSG00000026584.14|protein_coding_Intron_7	0	+
chr1	163944337	163944587	m6AIP_abcam_peak_447|ENSMUST00000027876.10|Scyl3|ENSMUSG00000026584.14|protein_coding_Intron_8	0	+
chr1	165396681	165396781	m6AIP_abcam_peak_451|ENSMUST00000027856.12|Dcaf6|ENSMUSG00000026571.12|protein_coding_Intron_7	0	-
chr1	165959696	165959807	m6AIP_abcam_peak_453|ENSMUST00000160260.8|Pou2f1|ENSMUSG00000026565.18|protein_coding_Intron_1	0	-
chr1	166126785	166126887	m6AIP_abcam_peak_458|ENSMUST00000192369.5|Dusp27|ENSMUSG00000026564.9|protein_coding_Intron_2	0	-
chr1	170982971	170983077	m6AIP_abcam_peak_468|ENSMUST00000194503.1|Gm10522|ENSMUSG00000104340.1|lncRNA_Intron_1	0	+
chr1	171238064	171238137	m6AIP_abcam_peak_469a|ENSMUST00000013737.12|Ndufs2|ENSMUSG00000013593.12|protein_coding_Intron_7	0	-
chr1	171238138	171238257	m6AIP_abcam_peak_469b|ENSMUST00000013737.12|Ndufs2|ENSMUSG00000013593.12|protein_coding_Intron_7	0	-
chr1	175687735	175687855	m6AIP_abcam_peak_485|ENSMUST00000027809.7|Opn3|ENSMUSG00000026525.9|protein_coding_Intron_1	0	-
chr1	177774500	177774626	m6AIP_abcam_peak_493a|ENSMUST00000016105.8|Adss|ENSMUSG00000015961.8|protein_coding_Intron_7	0	-
chr1	177774627	177774768	m6AIP_abcam_peak_493b|ENSMUST00000016105.8|Adss|ENSMUSG00000015961.8|protein_coding_Intron_7	0	-
chr1	178194727	178194852	m6AIP_abcam_peak_494|ENSMUST00000027783.13|Desi2|ENSMUSG00000026502.13|protein_coding_Intron_1	0	+
chr1	179266770	179266925	m6AIP_abcam_peak_497|ENSMUST00000128302.7|Smyd3|ENSMUSG00000055067.15|protein_coding_Intron_5	0	-
chr1	179298102	179298343	m6AIP_abcam_peak_498a|ENSMUST00000128302.7|Smyd3|ENSMUSG00000055067.15|protein_coding_Intron_5	0	-
chr1	179298406	179298617	m6AIP_abcam_peak_498b|ENSMUST00000128302.7|Smyd3|ENSMUSG00000055067.15|protein_coding_Intron_5	0	-
chr1	179298618	179298726	m6AIP_abcam_peak_498c|ENSMUST00000128302.7|Smyd3|ENSMUSG00000055067.15|protein_coding_Intron_5	0	-
chr1	179317061	179317184	m6AIP_abcam_peak_499|ENSMUST00000128302.7|Smyd3|ENSMUSG00000055067.15|protein_coding_Intron_5	0	-
chr1	179517528	179517635	m6AIP_abcam_peak_500|ENSMUST00000128302.7|Smyd3|ENSMUSG00000055067.15|protein_coding_Intron_1	0	-
chr1	179757577	179757715	m6AIP_abcam_peak_506|ENSMUST00000027768.13|Ahctf1|ENSMUSG00000026491.13|protein_coding_Intron_31	0	-
chr1	180052918	180053022	m6AIP_abcam_peak_508|ENSMUST00000212756.1|Cdc42bpa|ENSMUSG00000026490.18|protein_coding_Intron_5	0	+
chr1	180809423	180809562	m6AIP_abcam_peak_511|ENSMUST00000161308.7|H3f3a|ENSMUSG00000060743.12|protein_coding_Intron_3	0	-
chr1	180895688	180895848	m6AIP_abcam_peak_515a|ENSMUST00000085797.5|Lefty2|ENSMUSG00000066652.5|protein_coding_Intron_3	0	+
chr1	180895849	180896020	m6AIP_abcam_peak_515b|ENSMUST00000085797.5|Lefty2|ENSMUSG00000066652.5|protein_coding_Intron_3	0	+
chr1	180896021	180896195	m6AIP_abcam_peak_515c|ENSMUST00000085797.5|Lefty2|ENSMUSG00000066652.5|protein_coding_Intron_3	0	+
chr1	180935516	180935644	m6AIP_abcam_peak_517|ENSMUST00000037361.8|Lefty1|ENSMUSG00000038793.8|protein_coding_Intron_1	0	+
chr1	181121820	181122030	m6AIP_abcam_peak_520|ENSMUST00000027797.8|Nvl|ENSMUSG00000026516.8|protein_coding_Intron_11	0	-
chr1	181152403	181152607	m6AIP_abcam_peak_522|ENSMUST00000134115.7|Cnih4|ENSMUSG00000062169.13|protein_coding_Intron_1	0	+
chr1	181831254	181831504	m6AIP_abcam_peak_524|ENSMUST00000005003.11|Lbr|ENSMUSG00000004880.11|protein_coding_Intron_5	0	-
chr1	181917251	181917344	m6AIP_abcam_peak_527a|ENSMUST00000078719.12|Enah|ENSMUSG00000022995.16|protein_coding_Intron_10	0	-
chr1	181917345	181917477	m6AIP_abcam_peak_527b|ENSMUST00000078719.12|Enah|ENSMUSG00000022995.16|protein_coding_Intron_10	0	-
chr1	181928365	181928479	m6AIP_abcam_peak_529|ENSMUST00000078719.12|Enah|ENSMUSG00000022995.16|protein_coding_Intron_5	0	-
chr1	181972930	181973092	m6AIP_abcam_peak_530|ENSMUST00000078719.12|Enah|ENSMUSG00000022995.16|protein_coding_Intron_1	0	-
chr1	188985989	188986133	m6AIP_abcam_peak_545|ENSMUST00000085678.7|Kctd3|ENSMUSG00000026608.13|protein_coding_Intron_10	0	-
chr1	188986897	188987093	m6AIP_abcam_peak_546|ENSMUST00000085678.7|Kctd3|ENSMUSG00000026608.13|protein_coding_Intron_10	0	-
chr1	188988602	188988798	m6AIP_abcam_peak_547a|ENSMUST00000085678.7|Kctd3|ENSMUSG00000026608.13|protein_coding_Intron_9	0	-
chr1	188988799	188988994	m6AIP_abcam_peak_547b|ENSMUST00000085678.7|Kctd3|ENSMUSG00000026608.13|protein_coding_Intron_9	0	-
chr1	189729503	189729603	m6AIP_abcam_peak_557|ENSMUST00000097442.8|Ptpn14|ENSMUSG00000026604.17|protein_coding_Intron_1	0	+
chr1	191564924	191565024	m6AIP_abcam_peak_561|ENSMUST00000027933.10|Dtl|ENSMUSG00000037474.13|protein_coding_Intron_5	0	-
chr10	3992556	3992689	m6AIP_SySy_peak_454|ENSMUST00000120585.7|Mthfd1l|ENSMUSG00000040675.17|protein_coding_Intron_7	0	+
chr10	4115757	4115859	m6AIP_abcam_peak_574|ENSMUST00000120585.7|Mthfd1l|ENSMUSG00000040675.17|protein_coding_Intron_26	0	+
chr10	4353101	4353141	m6AIP_abcam_peak_575|ENSMUST00000045730.6|Akap12|ENSMUSG00000038587.10|protein_coding_Intron_2	0	+
chr10	7450450	7450582	m6AIP_SySy_peak_464|ENSMUST00000177585.8|Ulbp1|ENSMUSG00000079685.10|protein_coding_Intron_3	0	-
chr10	7466638	7466738	m6AIP_abcam_peak_588|ENSMUST00000177585.8|Ulbp1|ENSMUSG00000079685.10|protein_coding_Intron_1	0	-
chr10	7467543	7467656	m6AIP_abcam_peak_589|ENSMUST00000177585.8|Ulbp1|ENSMUSG00000079685.10|protein_coding_Intron_1	0	-
chr10	7925410	7925611	m6AIP_abcam_peak_597|ENSMUST00000146444.7|Tab2|ENSMUSG00000015755.16|protein_coding_Intron_1	0	-
chr10	8501858	8501996	m6AIP_abcam_peak_598|ENSMUST00000061601.8|Ust|ENSMUSG00000047712.8|protein_coding_Intron_1	0	-
chr10	11202866	11203116	m6AIP_SySy_peak_476|ENSMUST00000044053.12|Shprh|ENSMUSG00000090112.8|protein_coding_Intron_25	0	+
chr10	12433576	12433826	m6AIP_abcam_peak_608|ENSMUST00000076817.4|Utrn|ENSMUSG00000019820.11|protein_coding_Intron_64	0	-
chr10	12548011	12548196	m6AIP_SySy_peak_483|ENSMUST00000076817.4|Utrn|ENSMUSG00000019820.11|protein_coding_Intron_50	0	-
chr10	12690909	12690972	m6AIP_abcam_peak_610|ENSMUST00000076817.4|Utrn|ENSMUSG00000019820.11|protein_coding_Intron_25	0	-
chr10	17922216	17922391	m6AIP_abcam_peak_615|ENSMUST00000037879.7|Heca|ENSMUSG00000039879.9|protein_coding_Intron_1	0	-
chr10	18062231	18062347	m6AIP_abcam_peak_616|ENSMUST00000126390.7|Reps1|ENSMUSG00000019854.17|protein_coding_Intron_1	0	+
chr10	20167302	20167454	m6AIP_abcam_peak_618|ENSMUST00000116259.4|Map7|ENSMUSG00000019996.17|protein_coding_Intron_1	0	+
chr10	20339664	20339708	m6AIP_abcam_peak_620|ENSMUST00000043881.11|Bclaf1|ENSMUSG00000037608.16|protein_coding_Intron_11	0	+
chr10	24801541	24801661	m6AIP_abcam_peak_622|ENSMUST00000020169.8|Enpp3|ENSMUSG00000019989.8|protein_coding_Intron_11	0	-
chr10	24824520	24824689	m6AIP_abcam_peak_623|ENSMUST00000020169.8|Enpp3|ENSMUSG00000019989.8|protein_coding_Intron_4	0	-
chr10	25403773	25403920	m6AIP_abcam_peak_624|ENSMUST00000053748.15|Epb41l2|ENSMUSG00000019978.16|protein_coding_Intron_1	0	+
chr10	25404121	25404202	m6AIP_abcam_peak_625a|ENSMUST00000053748.15|Epb41l2|ENSMUSG00000019978.16|protein_coding_Intron_1	0	+
chr10	25404203	25404287	m6AIP_abcam_peak_625b|ENSMUST00000053748.15|Epb41l2|ENSMUSG00000019978.16|protein_coding_Intron_1	0	+
chr10	27786805	27787003	m6AIP_SySy_peak_496a|ENSMUST00000218501.1|Gm30228|ENSMUSG00000112206.1|lncRNA_Intron_2	0	-
chr10	27787020	27787204	m6AIP_SySy_peak_496b|ENSMUST00000218501.1|Gm30228|ENSMUSG00000112206.1|lncRNA_Intron_2	0	-
chr10	27797496	27797626	m6AIP_SySy_peak_497|ENSMUST00000218501.1|Gm30228|ENSMUSG00000112206.1|lncRNA_Intron_2	0	-
chr10	28100006	28100139	m6AIP_abcam_peak_631|ENSMUST00000218276.1|Ptprk|ENSMUSG00000019889.10|protein_coding_Intron_1	0	+
chr10	28105045	28105151	m6AIP_abcam_peak_632|ENSMUST00000218276.1|Ptprk|ENSMUSG00000019889.10|protein_coding_Intron_1	0	+
chr10	28117526	28117700	m6AIP_abcam_peak_633|ENSMUST00000218276.1|Ptprk|ENSMUSG00000019889.10|protein_coding_Intron_1	0	+
chr10	28127280	28127385	m6AIP_abcam_peak_634|ENSMUST00000218276.1|Ptprk|ENSMUSG00000019889.10|protein_coding_Intron_1	0	+
chr10	28157753	28157952	m6AIP_abcam_peak_635|ENSMUST00000218276.1|Ptprk|ENSMUSG00000019889.10|protein_coding_Intron_1	0	+
chr10	28251999	28252126	m6AIP_abcam_peak_636|ENSMUST00000218276.1|Ptprk|ENSMUSG00000019889.10|protein_coding_Intron_2	0	+
chr10	28269304	28269554	m6AIP_abcam_peak_637|ENSMUST00000218276.1|Ptprk|ENSMUSG00000019889.10|protein_coding_Intron_3	0	+
chr10	28414871	28414993	m6AIP_abcam_peak_638|ENSMUST00000218276.1|Ptprk|ENSMUSG00000019889.10|protein_coding_Intron_7	0	+
chr10	29352139	29352322	m6AIP_abcam_peak_643|ENSMUST00000037548.10|Rnf146|ENSMUSG00000038876.12|protein_coding_Intron_3	0	-
chr10	30562929	30563029	m6AIP_abcam_peak_645|ENSMUST00000019927.6|Trmt11|ENSMUSG00000019792.8|protein_coding_Intron_8	0	-
chr10	30588265	30588378	m6AIP_SySy_peak_500|ENSMUST00000019927.6|Trmt11|ENSMUSG00000019792.8|protein_coding_Intron_6	0	-
chr10	30588676	30588811	m6AIP_SySy_peak_501a|ENSMUST00000019927.6|Trmt11|ENSMUSG00000019792.8|protein_coding_Intron_6	0	-
chr10	30588812	30588967	m6AIP_SySy_peak_501b|ENSMUST00000019927.6|Trmt11|ENSMUSG00000019792.8|protein_coding_Intron_6	0	-
chr10	30768804	30768930	m6AIP_abcam_peak_648|ENSMUST00000215740.1|Ncoa7|ENSMUSG00000039697.16|protein_coding_Intron_1	0	-
chr10	33922021	33922204	m6AIP_SySy_peak_505|ENSMUST00000218055.1|Zup1|ENSMUSG00000039531.8|protein_coding_Intron_10	0	-
chr10	33922410	33922537	m6AIP_abcam_peak_652|ENSMUST00000218055.1|Zup1|ENSMUSG00000039531.8|protein_coding_Intron_10	0	-
chr10	33925926	33926176	m6AIP_SySy_peak_506|ENSMUST00000218055.1|Zup1|ENSMUSG00000039531.8|protein_coding_Intron_10	0	-
chr10	33926181	33926321	m6AIP_abcam_peak_654|ENSMUST00000218055.1|Zup1|ENSMUSG00000039531.8|protein_coding_Intron_10	0	-
chr10	34179253	34179432	m6AIP_abcam_peak_658|ENSMUST00000048010.8|Dse|ENSMUSG00000039497.8|protein_coding_Intron_2	0	-
chr10	39626659	39626842	m6AIP_SySy_peak_515|ENSMUST00000019987.6|Traf3ip2|ENSMUSG00000019842.6|protein_coding_Intron_2	0	+
chr10	39809849	39809963	m6AIP_abcam_peak_663|ENSMUST00000019986.12|Rev3l|ENSMUSG00000019841.15|protein_coding_Intron_9	0	+
chr10	41799945	41800078	m6AIP_SySy_peak_529a|ENSMUST00000186239.6|Cep57l1|ENSMUSG00000019813.16|protein_coding_Intron_1	0	-
chr10	41800079	41800280	m6AIP_SySy_peak_529b|ENSMUST00000186239.6|Cep57l1|ENSMUSG00000019813.16|protein_coding_Intron_1	0	-
chr10	41800281	41800451	m6AIP_SySy_peak_529c|ENSMUST00000186239.6|Cep57l1|ENSMUSG00000019813.16|protein_coding_Intron_1	0	-
chr10	41801776	41801873	m6AIP_abcam_peak_673a|ENSMUST00000186239.6|Cep57l1|ENSMUSG00000019813.16|protein_coding_Intron_1	0	-
chr10	41801874	41801979	m6AIP_abcam_peak_673b|ENSMUST00000186239.6|Cep57l1|ENSMUSG00000019813.16|protein_coding_Intron_1	0	-
chr10	42274369	42274619	m6AIP_abcam_peak_677|ENSMUST00000105502.7|Foxo3|ENSMUSG00000048756.11|protein_coding_Intron_2	0	-
chr10	42428215	42428363	m6AIP_abcam_peak_678|ENSMUST00000041024.14|Afg1l|ENSMUSG00000038302.14|protein_coding_Intron_3	0	-
chr10	42437182	42437372	m6AIP_abcam_peak_679|ENSMUST00000041024.14|Afg1l|ENSMUSG00000038302.14|protein_coding_Intron_3	0	-
chr10	43249013	43249194	m6AIP_abcam_peak_681|ENSMUST00000095725.10|Pdss2|ENSMUSG00000038240.13|protein_coding_Intron_1	0	+
chr10	43319561	43319717	m6AIP_abcam_peak_682|ENSMUST00000095725.10|Pdss2|ENSMUSG00000038240.13|protein_coding_Intron_2	0	+
chr10	43345790	43346005	m6AIP_SySy_peak_534b|ENSMUST00000095725.10|Pdss2|ENSMUSG00000038240.13|protein_coding_Intron_3	0	+
chr10	43357091	43357228	m6AIP_SySy_peak_535|ENSMUST00000095725.10|Pdss2|ENSMUSG00000038240.13|protein_coding_Intron_3	0	+
chr10	52270075	52270245	m6AIP_abcam_peak_692|ENSMUST00000069004.13|Dcbld1|ENSMUSG00000019891.15|protein_coding_Intron_2	0	+
chr10	59202253	59202384	m6AIP_SySy_peak_553|ENSMUST00000220156.1|Sept10|ENSMUSG00000019917.10|protein_coding_Intron_1	0	-
chr10	59218662	59218808	m6AIP_abcam_peak_702|ENSMUST00000220156.1|Sept10|ENSMUSG00000019917.10|protein_coding_Intron_1	0	-
chr10	59753274	59753524	m6AIP_abcam_peak_704|ENSMUST00000020311.12|Micu1|ENSMUSG00000020111.15|protein_coding_Intron_5	0	+
chr10	61448428	61448530	m6AIP_abcam_peak_713|ENSMUST00000020288.14|Eif4ebp2|ENSMUSG00000020091.15|protein_coding_Intron_1	0	-
chr10	61696742	61696813	m6AIP_SySy_peak_566a|ENSMUST00000020284.4|Tysnd1|ENSMUSG00000020087.5|protein_coding_Intron_1	0	+
chr10	61696814	61697001	m6AIP_SySy_peak_566b|ENSMUST00000020284.4|Tysnd1|ENSMUSG00000020087.5|protein_coding_Intron_1	0	+
chr10	62457487	62457599	m6AIP_abcam_peak_716|ENSMUST00000092473.4|Vps26a|ENSMUSG00000020078.16|protein_coding_Intron_8	0	-
chr10	62756674	62756739	m6AIP_abcam_peak_721|ENSMUST00000020268.6|Ccar1|ENSMUSG00000020074.7|protein_coding_Intron_16	0	-
chr10	62822316	62822470	m6AIP_SySy_peak_571|ENSMUST00000174189.1|Tet1|ENSMUSG00000047146.17|protein_coding_Intron_7	0	-
chr10	62857061	62857164	m6AIP_abcam_peak_725|ENSMUST00000174189.1|Tet1|ENSMUSG00000047146.17|protein_coding_Intron_3	0	-
chr10	63015714	63015792	m6AIP_abcam_peak_727|ENSMUST00000020263.13|Hnrnph3|ENSMUSG00000020069.16|protein_coding_Intron_9	0	-
chr10	67060182	67060313	m6AIP_abcam_peak_732|ENSMUST00000217841.1|Reep3|ENSMUSG00000019873.8|protein_coding_Intron_2	0	-
chr10	67151676	67151784	m6AIP_abcam_peak_734a|ENSMUST00000174408.7|Jmjd1c|ENSMUSG00000037876.17|protein_coding_Intron_1	0	+
chr10	67151785	67151884	m6AIP_abcam_peak_734b|ENSMUST00000174408.7|Jmjd1c|ENSMUSG00000037876.17|protein_coding_Intron_1	0	+
chr10	67152233	67152389	m6AIP_SySy_peak_578|ENSMUST00000174408.7|Jmjd1c|ENSMUSG00000037876.17|protein_coding_Intron_1	0	+
chr10	67252751	67252887	m6AIP_abcam_peak_737|ENSMUST00000174408.7|Jmjd1c|ENSMUSG00000037876.17|protein_coding_Intron_24	0	+
chr10	68132895	68133041	m6AIP_SySy_peak_585a|ENSMUST00000219238.1|Arid5b|ENSMUSG00000019947.10|protein_coding_Intron_5	0	-
chr10	68133042	68133256	m6AIP_SySy_peak_585b|ENSMUST00000219238.1|Arid5b|ENSMUSG00000019947.10|protein_coding_Intron_5	0	-
chr10	68133257	68133486	m6AIP_SySy_peak_585c|ENSMUST00000219238.1|Arid5b|ENSMUSG00000019947.10|protein_coding_Intron_5	0	-
chr10	69343234	69343403	m6AIP_abcam_peak_745|ENSMUST00000020099.12|Cdk1|ENSMUSG00000019942.13|protein_coding_Intron_4	0	-
chr10	70847308	70847511	m6AIP_SySy_peak_588|ENSMUST00000217694.1|Gm48023|ENSMUSG00000112883.1|lncRNA_Intron_1	0	+
chr10	71374430	71374613	m6AIP_abcam_peak_754|ENSMUST00000121446.1|Ipmk|ENSMUSG00000060733.13|protein_coding_Intron_4	0	+
chr10	72657635	72657759	m6AIP_abcam_peak_755|ENSMUST00000105431.7|Zwint|ENSMUSG00000019923.14|protein_coding_Intron_7	0	+
chr10	72665276	72665404	m6AIP_abcam_peak_756|ENSMUST00000105431.7|Zwint|ENSMUSG00000019923.14|protein_coding_Intron_7	0	+
chr10	74992153	74992279	m6AIP_abcam_peak_757|ENSMUST00000037813.4|Gnaz|ENSMUSG00000040009.6|protein_coding_Intron_3	0	+
chr10	76359338	76359528	m6AIP_abcam_peak_764|ENSMUST00000001179.6|Pcnt|ENSMUSG00000001151.10|protein_coding_Intron_36	0	-
chr10	76374677	76374779	m6AIP_abcam_peak_765|ENSMUST00000001179.6|Pcnt|ENSMUSG00000001151.10|protein_coding_Intron_33	0	-
chr10	76376451	76376555	m6AIP_abcam_peak_766|ENSMUST00000001179.6|Pcnt|ENSMUSG00000001151.10|protein_coding_Intron_32	0	-
chr10	76848531	76848709	m6AIP_abcam_peak_774|ENSMUST00000001148.10|Pcbp3|ENSMUSG00000001120.15|protein_coding_Intron_2	0	-
chr10	77994578	77994706	m6AIP_abcam_peak_776|ENSMUST00000020522.8|Pfkl|ENSMUSG00000020277.10|protein_coding_Intron_10	0	-
chr10	78037988	78038101	m6AIP_SySy_peak_610a|ENSMUST00000128241.7|Aire|ENSMUSG00000000731.15|protein_coding_Intron_7	0	-
chr10	78038102	78038234	m6AIP_SySy_peak_610b|ENSMUST00000128241.7|Aire|ENSMUSG00000000731.15|protein_coding_Intron_7	0	-
chr10	78077936	78078025	m6AIP_SySy_peak_611a|ENSMUST00000219038.1|Icosl|ENSMUSG00000000732.9|protein_coding_Intron_5	0	+
chr10	78078026	78078222	m6AIP_SySy_peak_611b|ENSMUST00000219038.1|Icosl|ENSMUSG00000000732.9|protein_coding_Intron_5	0	+
chr10	78078343	78078593	m6AIP_SySy_peak_611c|ENSMUST00000219038.1|Icosl|ENSMUSG00000000732.9|protein_coding_Intron_5	0	+
chr10	78078598	78078824	m6AIP_SySy_peak_611d|ENSMUST00000219038.1|Icosl|ENSMUSG00000000732.9|protein_coding_Intron_5	0	+
chr10	78078825	78078981	m6AIP_SySy_peak_611e|ENSMUST00000219038.1|Icosl|ENSMUSG00000000732.9|protein_coding_Intron_5	0	+
chr10	78078982	78079163	m6AIP_SySy_peak_611f|ENSMUST00000219038.1|Icosl|ENSMUSG00000000732.9|protein_coding_Intron_5	0	+
chr10	78219100	78219233	m6AIP_abcam_peak_781|ENSMUST00000000384.7|Trappc10|ENSMUSG00000000374.8|protein_coding_Intron_5	0	-
chr10	78400984	78401021	m6AIP_abcam_peak_783b|ENSMUST00000062678.10|Rrp1|ENSMUSG00000061032.9|protein_coding_Intron_12	0	-
chr10	79087424	79087584	m6AIP_abcam_peak_789|ENSMUST00000039271.6|2610008E11Rik|ENSMUSG00000060301.6|protein_coding_Intron_4	0	-
chr10	79670571	79670725	m6AIP_abcam_peak_792|ENSMUST00000020552.6|Tpgs1|ENSMUSG00000020308.6|protein_coding_Intron_1	0	+
chr10	79671330	79671430	m6AIP_abcam_peak_793|ENSMUST00000020552.6|Tpgs1|ENSMUSG00000020308.6|protein_coding_Intron_1	0	+
chr10	79705656	79705760	m6AIP_abcam_peak_795|ENSMUST00000067036.11|Bsg|ENSMUSG00000023175.15|protein_coding_Intron_1	0	+
chr10	79738804	79738871	m6AIP_SySy_peak_627|ENSMUST00000020580.12|Polrmt|ENSMUSG00000020329.12|protein_coding_Intron_10	0	-
chr10	79856757	79856895	m6AIP_SySy_peak_630|ENSMUST00000172282.7|Ptbp1|ENSMUSG00000006498.16|protein_coding_Intron_2	0	+
chr10	79961314	79961448	m6AIP_abcam_peak_798|ENSMUST00000045247.8|Wdr18|ENSMUSG00000035754.8|protein_coding_Intron_2	0	+
chr10	80080110	80080271	m6AIP_SySy_peak_635|ENSMUST00000219260.1|Sbno2|ENSMUSG00000035673.10|protein_coding_Intron_5	0	-
chr10	80080525	80080685	m6AIP_abcam_peak_800|ENSMUST00000219260.1|Sbno2|ENSMUSG00000035673.10|protein_coding_Intron_5	0	-
chr10	80080952	80081056	m6AIP_SySy_peak_636|ENSMUST00000219260.1|Sbno2|ENSMUSG00000035673.10|protein_coding_Intron_5	0	-
chr10	80082367	80082471	m6AIP_SySy_peak_637|ENSMUST00000219260.1|Sbno2|ENSMUSG00000035673.10|protein_coding_Intron_5	0	-
chr10	80412270	80412450	m6AIP_abcam_peak_810a|ENSMUST00000105342.7|Tcf3|ENSMUSG00000020167.14|protein_coding_Intron_18	0	-
chr10	80412451	80412665	m6AIP_abcam_peak_810b|ENSMUST00000105342.7|Tcf3|ENSMUSG00000020167.14|protein_coding_Intron_18	0	-
chr10	80549013	80549253	m6AIP_SySy_peak_648|ENSMUST00000057910.15|Rexo1|ENSMUSG00000047417.18|protein_coding_Intron_2	0	-
chr10	80606707	80606919	m6AIP_SySy_peak_650a|ENSMUST00000079883.11|Scamp4|ENSMUSG00000113949.1|protein_coding_Intron_1	0	+
chr10	80606920	80607151	m6AIP_SySy_peak_650b|ENSMUST00000079883.11|Scamp4|ENSMUSG00000113949.1|protein_coding_Intron_1	0	+
chr10	80607406	80607569	m6AIP_SySy_peak_651|ENSMUST00000079883.11|Scamp4|ENSMUSG00000113949.1|protein_coding_Intron_1	0	+
chr10	80655569	80655676	m6AIP_abcam_peak_815|ENSMUST00000003434.13|Btbd2|ENSMUSG00000003344.14|protein_coding_Intron_1	0	-
chr10	80718757	80718910	m6AIP_SySy_peak_653|ENSMUST00000020420.8|Ap3d1|ENSMUSG00000020198.8|protein_coding_Intron_13	0	-
chr10	80827468	80827716	m6AIP_abcam_peak_817a|ENSMUST00000180036.7|Oaz1|ENSMUSG00000035242.15|protein_coding_Intron_1	0	+
chr10	80827717	80827967	m6AIP_abcam_peak_817b|ENSMUST00000180036.7|Oaz1|ENSMUSG00000035242.15|protein_coding_Intron_1	0	+
chr10	80854912	80855043	m6AIP_abcam_peak_818a|ENSMUST00000035775.8|Lsm7|ENSMUSG00000035215.9|protein_coding_Intron_1	0	-
chr10	80855044	80855156	m6AIP_abcam_peak_818b|ENSMUST00000035775.8|Lsm7|ENSMUSG00000035215.9|protein_coding_Intron_1	0	-
chr10	81078701	81078843	m6AIP_SySy_peak_659|ENSMUST00000005057.6|Thop1|ENSMUSG00000004929.12|protein_coding_Intron_6	0	+
chr10	81106969	81107082	m6AIP_abcam_peak_820a|ENSMUST00000143517.7|Map2k2|ENSMUSG00000035027.18|protein_coding_Intron_1	0	+
chr10	81107083	81107222	m6AIP_abcam_peak_820b|ENSMUST00000143517.7|Map2k2|ENSMUSG00000035027.18|protein_coding_Intron_1	0	+
chr10	81113202	81113322	m6AIP_SySy_peak_660|ENSMUST00000143517.7|Map2k2|ENSMUSG00000035027.18|protein_coding_Intron_2	0	+
chr10	81147549	81147707	m6AIP_SySy_peak_663|ENSMUST00000048128.14|Zbtb7a|ENSMUSG00000035011.15|protein_coding_Intron_2	0	+
chr10	81309706	81309825	m6AIP_abcam_peak_824|ENSMUST00000045469.14|Pip5k1c|ENSMUSG00000034902.17|protein_coding_Intron_7	0	+
chr10	81633068	81633211	m6AIP_abcam_peak_834|ENSMUST00000119336.7|Ankrd24|ENSMUSG00000054708.17|protein_coding_Intron_2	0	+
chr10	82866724	82866832	m6AIP_abcam_peak_840|ENSMUST00000219368.1|Txnrd1|ENSMUSG00000020250.10|protein_coding_Intron_1	0	+
chr10	84551615	84551865	m6AIP_SySy_peak_692|ENSMUST00000181466.1|Platr7|ENSMUSG00000097076.1|lncRNA_Intron_2	0	-
chr10	84717343	84717551	m6AIP_abcam_peak_856|ENSMUST00000077175.6|Polr3b|ENSMUSG00000034453.8|protein_coding_Intron_25	0	+
chr10	84984642	84984850	m6AIP_abcam_peak_859|ENSMUST00000038523.14|Ric8b|ENSMUSG00000035620.15|protein_coding_Intron_7	0	+
chr10	84985446	84985546	m6AIP_abcam_peak_860|ENSMUST00000038523.14|Ric8b|ENSMUSG00000035620.15|protein_coding_Intron_7	0	+
chr10	85905851	85905965	m6AIP_abcam_peak_864|ENSMUST00000220032.1|Prdm4|ENSMUSG00000035529.10|protein_coding_Intron_5	0	-
chr10	85906149	85906369	m6AIP_abcam_peak_865|ENSMUST00000220032.1|Prdm4|ENSMUSG00000035529.10|protein_coding_Intron_5	0	-
chr10	88145656	88145821	m6AIP_abcam_peak_873|ENSMUST00000048518.15|Parpbp|ENSMUSG00000035365.15|protein_coding_Intron_1	0	-
chr10	88383417	88383612	m6AIP_abcam_peak_874|ENSMUST00000020251.9|Gnptab|ENSMUSG00000035311.16|protein_coding_Intron_1	0	+
chr10	88396048	88396280	m6AIP_abcam_peak_875|ENSMUST00000020251.9|Gnptab|ENSMUSG00000035311.16|protein_coding_Intron_1	0	+
chr10	88461182	88461432	m6AIP_abcam_peak_878|ENSMUST00000020252.9|Sycp3|ENSMUSG00000020059.9|protein_coding_Intron_1	0	+
chr10	89438388	89438521	m6AIP_abcam_peak_881|ENSMUST00000099374.8|Gas2l3|ENSMUSG00000074802.11|protein_coding_Intron_1	0	-
chr10	89813252	89813495	m6AIP_SySy_peak_711|ENSMUST00000020112.6|Uhrf1bp1l|ENSMUSG00000019951.10|protein_coding_Intron_19	0	+
chr10	89813936	89814186	m6AIP_SySy_peak_712|ENSMUST00000020112.6|Uhrf1bp1l|ENSMUSG00000019951.10|protein_coding_Intron_19	0	+
chr10	95227751	95227937	m6AIP_abcam_peak_892|ENSMUST00000053594.6|Cradd|ENSMUSG00000045867.10|protein_coding_Intron_2	0	-
chr10	95394678	95394820	m6AIP_abcam_peak_893|ENSMUST00000139210.7|Socs2|ENSMUSG00000020027.18|protein_coding_Intron_1	0	-
chr10	95412412	95412518	m6AIP_SySy_peak_725a|ENSMUST00000139210.7|Socs2|ENSMUSG00000020027.18|protein_coding_Intron_1	0	-
chr10	95412519	95412646	m6AIP_SySy_peak_725b|ENSMUST00000139210.7|Socs2|ENSMUSG00000020027.18|protein_coding_Intron_1	0	-
chr10	95942970	95943070	m6AIP_abcam_peak_896|ENSMUST00000053484.7|Eea1|ENSMUSG00000036499.9|protein_coding_Intron_1	0	+
chr10	95985608	95985774	m6AIP_abcam_peak_897|ENSMUST00000053484.7|Eea1|ENSMUSG00000036499.9|protein_coding_Intron_2	0	+
chr10	99108041	99108186	m6AIP_abcam_peak_902|ENSMUST00000020113.14|Poc1b|ENSMUSG00000019952.15|protein_coding_Intron_2	0	+
chr10	99109110	99109349	m6AIP_SySy_peak_732|ENSMUST00000020113.14|Poc1b|ENSMUSG00000019952.15|protein_coding_Intron_2	0	+
chr10	99109934	99110184	m6AIP_SySy_peak_733|ENSMUST00000020113.14|Poc1b|ENSMUSG00000019952.15|protein_coding_Intron_2	0	+
chr10	100565487	100565599	m6AIP_abcam_peak_908|ENSMUST00000220346.1|Cep290|ENSMUSG00000019971.10|protein_coding_Intron_49	0	+
chr10	115385958	115386066	m6AIP_SySy_peak_747a|ENSMUST00000036044.8|Zfc3h1|ENSMUSG00000034163.10|protein_coding_Intron_1	0	+
chr10	115386067	115386168	m6AIP_SySy_peak_747b|ENSMUST00000036044.8|Zfc3h1|ENSMUSG00000034163.10|protein_coding_Intron_1	0	+
chr10	115390614	115390649	m6AIP_SySy_peak_748a|ENSMUST00000036044.8|Zfc3h1|ENSMUSG00000034163.10|protein_coding_Intron_1	0	+
chr10	115421923	115422095	m6AIP_abcam_peak_920|ENSMUST00000036044.8|Zfc3h1|ENSMUSG00000034163.10|protein_coding_Intron_24	0	+
chr10	116509116	116509287	m6AIP_abcam_peak_922|ENSMUST00000105267.7|Cnot2|ENSMUSG00000020166.15|protein_coding_Intron_4	0	-
chr10	116554449	116554586	m6AIP_abcam_peak_923|ENSMUST00000105267.7|Cnot2|ENSMUSG00000020166.15|protein_coding_Intron_1	0	-
chr10	116568195	116568307	m6AIP_abcam_peak_924|ENSMUST00000105267.7|Cnot2|ENSMUSG00000020166.15|protein_coding_Intron_1	0	-
chr10	116938631	116938763	m6AIP_abcam_peak_926|ENSMUST00000219109.1|Rab3ip|ENSMUSG00000064181.6|protein_coding_Intron_2	0	-
chr10	117356722	117356846	m6AIP_abcam_peak_929|ENSMUST00000176670.7|Cpsf6|ENSMUSG00000055531.12|protein_coding_Intron_9	0	-
chr10	117692991	117693092	m6AIP_abcam_peak_931|ENSMUST00000020408.15|Mdm2|ENSMUSG00000020184.15|protein_coding_Intron_9	0	-
chr10	118147182	118147432	m6AIP_SySy_peak_757|ENSMUST00000163238.8|Mdm1|ENSMUSG00000020212.14|protein_coding_Intron_3	0	+
chr10	118147507	118147610	m6AIP_abcam_peak_932|ENSMUST00000163238.8|Mdm1|ENSMUSG00000020212.14|protein_coding_Intron_3	0	+
chr10	120109300	120109450	m6AIP_SySy_peak_762a|ENSMUST00000020449.11|Helb|ENSMUSG00000020228.11|protein_coding_Intron_2	0	-
chr10	120109451	120109587	m6AIP_SySy_peak_762b|ENSMUST00000020449.11|Helb|ENSMUSG00000020228.11|protein_coding_Intron_2	0	-
chr10	120109588	120109680	m6AIP_SySy_peak_762c|ENSMUST00000020449.11|Helb|ENSMUSG00000020228.11|protein_coding_Intron_2	0	-
chr10	120110574	120110773	m6AIP_SySy_peak_763|ENSMUST00000020449.11|Helb|ENSMUSG00000020228.11|protein_coding_Intron_2	0	-
chr10	120161932	120162094	m6AIP_abcam_peak_945|ENSMUST00000020448.10|Irak3|ENSMUSG00000020227.10|protein_coding_Intron_8	0	-
chr10	120439263	120439433	m6AIP_abcam_peak_946|ENSMUST00000159699.1|Hmga2|ENSMUSG00000056758.14|protein_coding_Intron_3	0	-
chr10	120962725	120962857	m6AIP_abcam_peak_947|ENSMUST00000119093.1|Lemd3|ENSMUSG00000048661.14|protein_coding_Intron_1	0	-
chr10	122033871	122033976	m6AIP_abcam_peak_950|ENSMUST00000081688.12|Srgap1|ENSMUSG00000020121.15|protein_coding_Intron_1	0	-
chr10	122082002	122082104	m6AIP_abcam_peak_952|ENSMUST00000140299.2|Rxylt1|ENSMUSG00000034620.17|protein_coding_Intron_5	0	-
chr10	122085941	122086113	m6AIP_abcam_peak_953|ENSMUST00000140299.2|Rxylt1|ENSMUSG00000034620.17|protein_coding_Intron_5	0	-
chr10	122086199	122086325	m6AIP_abcam_peak_954|ENSMUST00000140299.2|Rxylt1|ENSMUSG00000034620.17|protein_coding_Intron_5	0	-
chr10	122088389	122088489	m6AIP_abcam_peak_955|ENSMUST00000140299.2|Rxylt1|ENSMUSG00000034620.17|protein_coding_Intron_5	0	-
chr10	123048724	123048824	m6AIP_SySy_peak_772|ENSMUST00000073792.10|Mon2|ENSMUSG00000034602.15|protein_coding_Intron_4	0	-
chr10	126995061	126995202	m6AIP_abcam_peak_960|ENSMUST00000105256.9|Ctdsp2|ENSMUSG00000078429.9|protein_coding_Intron_5	0	+
chr10	127193452	127193556	m6AIP_abcam_peak_964|ENSMUST00000116229.1|Dtx3|ENSMUSG00000040415.15|protein_coding_Intron_3	0	-
chr10	128115175	128115247	m6AIP_SySy_peak_787a|ENSMUST00000217851.1|Baz2a|ENSMUSG00000040054.17|protein_coding_Intron_7	0	+
chr10	128115248	128115349	m6AIP_SySy_peak_787b|ENSMUST00000217851.1|Baz2a|ENSMUSG00000040054.17|protein_coding_Intron_7	0	+
chr10	128115350	128115433	m6AIP_SySy_peak_787c|ENSMUST00000217851.1|Baz2a|ENSMUSG00000040054.17|protein_coding_Intron_7	0	+
chr10	128115938	128116040	m6AIP_abcam_peak_975|ENSMUST00000217851.1|Baz2a|ENSMUSG00000040054.17|protein_coding_Intron_7	0	+
chr10	128119229	128119269	m6AIP_abcam_peak_976a|ENSMUST00000217851.1|Baz2a|ENSMUSG00000040054.17|protein_coding_Intron_12	0	+
chr10	128248121	128248242	m6AIP_abcam_peak_978|ENSMUST00000055539.10|Timeless|ENSMUSG00000039994.15|protein_coding_Intron_18	0	+
chr10	128437613	128437738	m6AIP_abcam_peak_983|ENSMUST00000171342.2|Rnf41|ENSMUSG00000025373.14|protein_coding_Intron_6	0	+
chr10	128558971	128559010	m6AIP_abcam_peak_986b|ENSMUST00000131728.3|Pa2g4|ENSMUSG00000025364.13|protein_coding_Intron_11	0	-
chr10	128565475	128565608	m6AIP_SySy_peak_796|ENSMUST00000131728.3|Pa2g4|ENSMUSG00000025364.13|protein_coding_Intron_1	0	-
chr11	3221056	3221092	m6AIP_abcam_peak_992|ENSMUST00000179770.7|Eif4enif1|ENSMUSG00000020454.17|protein_coding_Intron_5	0	+
chr11	3300901	3301010	m6AIP_abcam_peak_995|ENSMUST00000110043.7|Patz1|ENSMUSG00000020453.17|protein_coding_Intron_3	0	+
chr11	3309410	3309510	m6AIP_abcam_peak_996|ENSMUST00000152576.1|Gm11944|ENSMUSG00000084941.1|lncRNA_Intron_1	0	+
chr11	3348872	3348990	m6AIP_abcam_peak_998a|ENSMUST00000101638.3|Limk2|ENSMUSG00000020451.17|protein_coding_Intron_11	0	-
chr11	3348991	3349098	m6AIP_abcam_peak_998b|ENSMUST00000101638.3|Limk2|ENSMUSG00000020451.17|protein_coding_Intron_11	0	-
chr11	3356249	3356368	m6AIP_abcam_peak_999|ENSMUST00000101638.3|Limk2|ENSMUSG00000020451.17|protein_coding_Intron_5	0	-
chr11	3359381	3359534	m6AIP_abcam_peak_1000|ENSMUST00000101638.3|Limk2|ENSMUSG00000020451.17|protein_coding_Intron_3	0	-
chr11	3520469	3520666	m6AIP_abcam_peak_1001|ENSMUST00000110011.7|Smtn|ENSMUSG00000020439.17|protein_coding_Intron_19	0	-
chr11	3650649	3650899	m6AIP_SySy_peak_817|ENSMUST00000096441.4|Morc2a|ENSMUSG00000034543.15|protein_coding_Intron_1	0	+
chr11	3674146	3674255	m6AIP_abcam_peak_1006|ENSMUST00000096441.4|Morc2a|ENSMUSG00000034543.15|protein_coding_Intron_6	0	+
chr11	3922404	3922616	m6AIP_abcam_peak_1009|ENSMUST00000109993.8|Tcn2|ENSMUSG00000020432.12|protein_coding_Intron_7	0	-
chr11	3965078	3965195	m6AIP_abcam_peak_1010|ENSMUST00000109985.7|Pes1|ENSMUSG00000020430.12|protein_coding_Intron_1	0	+
chr11	4197337	4197455	m6AIP_abcam_peak_1014|ENSMUST00000041042.12|Tbc1d10a|ENSMUSG00000034412.13|protein_coding_Intron_1	0	+
chr11	4209262	4209363	m6AIP_abcam_peak_1015|ENSMUST00000041042.12|Tbc1d10a|ENSMUSG00000034412.13|protein_coding_Intron_2	0	+
chr11	4422508	4422612	m6AIP_abcam_peak_1018|ENSMUST00000109948.7|Hormad2|ENSMUSG00000020419.11|protein_coding_Intron_5	0	-
chr11	4785524	4785625	m6AIP_abcam_peak_1021|ENSMUST00000109910.8|Nf2|ENSMUSG00000009073.16|protein_coding_Intron_13	0	-
chr11	5064478	5064487	m6AIP_SySy_peak_826|ENSMUST00000056649.12|Gas2l1|ENSMUSG00000034201.13|protein_coding_Intron_2	0	-
chr11	5064506	5064619	m6AIP_abcam_peak_1027|ENSMUST00000056649.12|Gas2l1|ENSMUSG00000034201.13|protein_coding_Intron_2	0	-
chr11	5082433	5082497	m6AIP_abcam_peak_1028b|ENSMUST00000102930.9|Ewsr1|ENSMUSG00000009079.16|protein_coding_Intron_8	0	-
chr11	5788910	5789037	m6AIP_SySy_peak_835a|ENSMUST00000020769.13|Dbnl|ENSMUSG00000020476.14|protein_coding_Intron_1	0	+
chr11	5789038	5789233	m6AIP_SySy_peak_835b|ENSMUST00000020769.13|Dbnl|ENSMUSG00000020476.14|protein_coding_Intron_1	0	+
chr11	6121301	6121551	m6AIP_SySy_peak_839|ENSMUST00000066496.9|Nudcd3|ENSMUSG00000053838.14|protein_coding_Intron_4	0	-
chr11	6180594	6180694	m6AIP_abcam_peak_1038|ENSMUST00000066496.9|Nudcd3|ENSMUSG00000053838.14|protein_coding_Intron_2	0	-
chr11	6309039	6309207	m6AIP_abcam_peak_1040|ENSMUST00000093350.9|Ogdh|ENSMUSG00000020456.17|protein_coding_Intron_2	0	+
chr11	8458397	8458524	m6AIP_abcam_peak_1050|ENSMUST00000239111.1|Tns3|ENSMUSG00000020422.14|protein_coding_Intron_20	0	-
chr11	8487584	8487688	m6AIP_abcam_peak_1051|ENSMUST00000239111.1|Tns3|ENSMUSG00000020422.14|protein_coding_Intron_17	0	-
chr11	8490933	8491013	m6AIP_abcam_peak_1052a|ENSMUST00000239111.1|Tns3|ENSMUSG00000020422.14|protein_coding_Intron_17	0	-
chr11	8491014	8491119	m6AIP_abcam_peak_1052b|ENSMUST00000239111.1|Tns3|ENSMUSG00000020422.14|protein_coding_Intron_17	0	-
chr11	8521380	8521481	m6AIP_abcam_peak_1054|ENSMUST00000239111.1|Tns3|ENSMUSG00000020422.14|protein_coding_Intron_13	0	-
chr11	11994355	11994513	m6AIP_abcam_peak_1058|ENSMUST00000093321.11|Grb10|ENSMUSG00000020176.17|protein_coding_Intron_1	0	-
chr11	12330398	12330569	m6AIP_abcam_peak_1064|ENSMUST00000046755.13|Cobl|ENSMUSG00000020173.17|protein_coding_Intron_7	0	-
chr11	12449383	12449486	m6AIP_abcam_peak_1065|ENSMUST00000046755.13|Cobl|ENSMUSG00000020173.17|protein_coding_Intron_1	0	-
chr11	12451788	12451986	m6AIP_abcam_peak_1066|ENSMUST00000046755.13|Cobl|ENSMUSG00000020173.17|protein_coding_Intron_1	0	-
chr11	19951782	19951892	m6AIP_abcam_peak_1073|ENSMUST00000093299.12|Spred2|ENSMUSG00000045671.17|protein_coding_Intron_1	0	+
chr11	19962063	19962287	m6AIP_SySy_peak_858|ENSMUST00000093299.12|Spred2|ENSMUSG00000045671.17|protein_coding_Intron_1	0	+
chr11	19992448	19992593	m6AIP_abcam_peak_1075|ENSMUST00000093299.12|Spred2|ENSMUSG00000045671.17|protein_coding_Intron_1	0	+
chr11	19995522	19995657	m6AIP_abcam_peak_1076|ENSMUST00000093299.12|Spred2|ENSMUSG00000045671.17|protein_coding_Intron_1	0	+
chr11	20005357	20005527	m6AIP_abcam_peak_1077|ENSMUST00000093299.12|Spred2|ENSMUSG00000045671.17|protein_coding_Intron_3	0	+
chr11	20068551	20068752	m6AIP_abcam_peak_1079|ENSMUST00000000137.7|Actr2|ENSMUSG00000020152.7|protein_coding_Intron_8	0	-
chr11	20069928	20070178	m6AIP_abcam_peak_1080|ENSMUST00000000137.7|Actr2|ENSMUSG00000020152.7|protein_coding_Intron_8	0	-
chr11	20076549	20076669	m6AIP_abcam_peak_1081|ENSMUST00000000137.7|Actr2|ENSMUSG00000020152.7|protein_coding_Intron_7	0	-
chr11	20093621	20093735	m6AIP_abcam_peak_1082|ENSMUST00000000137.7|Actr2|ENSMUSG00000020152.7|protein_coding_Intron_3	0	-
chr11	20238588	20238711	m6AIP_SySy_peak_860|ENSMUST00000050611.13|Cep68|ENSMUSG00000044066.14|protein_coding_Intron_3	0	-
chr11	21143638	21143760	m6AIP_SySy_peak_866a|ENSMUST00000101477.1|Peli1|ENSMUSG00000020134.13|protein_coding_Intron_3	0	+
chr11	21143761	21143899	m6AIP_SySy_peak_866b|ENSMUST00000101477.1|Peli1|ENSMUSG00000020134.13|protein_coding_Intron_3	0	+
chr11	21144029	21144279	m6AIP_SySy_peak_867|ENSMUST00000101477.1|Peli1|ENSMUSG00000020134.13|protein_coding_Intron_3	0	+
chr11	21144535	21144671	m6AIP_SySy_peak_868|ENSMUST00000101477.1|Peli1|ENSMUSG00000020134.13|protein_coding_Intron_3	0	+
chr11	21270903	21271036	m6AIP_abcam_peak_1089|ENSMUST00000006221.13|Vps54|ENSMUSG00000020128.15|protein_coding_Intron_4	0	+
chr11	21313967	21314068	m6AIP_abcam_peak_1091|ENSMUST00000006221.13|Vps54|ENSMUSG00000020128.15|protein_coding_Intron_20	0	+
chr11	22852933	22853036	m6AIP_abcam_peak_1099|ENSMUST00000062844.10|B3gnt2|ENSMUSG00000051650.11|protein_coding_Intron_1	0	-
chr11	22852933	22853036	m6AIP_abcam_peak_1099|ENSMUST00000160826.1|Gm28048|ENSMUSG00000098650.1|protein_coding_Intron_2	0	-
chr11	22927521	22927622	m6AIP_abcam_peak_1100|ENSMUST00000160826.1|Gm28048|ENSMUSG00000098650.1|protein_coding_Intron_2	0	-
chr11	22927521	22927622	m6AIP_abcam_peak_1100|ENSMUST00000057843.11|Commd1|ENSMUSG00000051355.18|protein_coding_Intron_3	0	-
chr11	23425039	23425179	m6AIP_abcam_peak_1107|ENSMUST00000137823.7|Usp34|ENSMUSG00000056342.16|protein_coding_Intron_41	0	+
chr11	23590837	23591087	m6AIP_abcam_peak_1110|ENSMUST00000043356.12|0610010F05Rik|ENSMUSG00000042208.15|protein_coding_Intron_12	0	-
chr11	23614216	23614369	m6AIP_abcam_peak_1111|ENSMUST00000043356.12|0610010F05Rik|ENSMUSG00000042208.15|protein_coding_Intron_6	0	-
chr11	23886573	23886735	m6AIP_abcam_peak_1113|ENSMUST00000020513.9|Papolg|ENSMUSG00000020273.13|protein_coding_Intron_3	0	-
chr11	29716043	29716160	m6AIP_abcam_peak_1123|ENSMUST00000102843.9|Rtn4|ENSMUSG00000020458.16|protein_coding_Intron_3	0	+
chr11	30197923	30198044	m6AIP_SySy_peak_900|ENSMUST00000006629.13|Sptbn1|ENSMUSG00000020315.18|protein_coding_Intron_2	0	-
chr11	30265758	30266008	m6AIP_abcam_peak_1129|ENSMUST00000006629.13|Sptbn1|ENSMUSG00000020315.18|protein_coding_Intron_1	0	-
chr11	30782453	30782600	m6AIP_abcam_peak_1130|ENSMUST00000041231.13|Psme4|ENSMUSG00000040850.17|protein_coding_Intron_1	0	+
chr11	30785474	30785657	m6AIP_abcam_peak_1131|ENSMUST00000041231.13|Psme4|ENSMUSG00000040850.17|protein_coding_Intron_1	0	+
chr11	31369027	31369250	m6AIP_SySy_peak_903a|ENSMUST00000020546.2|Stc2|ENSMUSG00000020303.2|protein_coding_Intron_1	0	-
chr11	31369251	31369457	m6AIP_SySy_peak_903b|ENSMUST00000020546.2|Stc2|ENSMUSG00000020303.2|protein_coding_Intron_1	0	-
chr11	32717492	32717656	m6AIP_abcam_peak_1135|ENSMUST00000076383.7|Fbxw11|ENSMUSG00000020271.17|protein_coding_Intron_4	0	+
chr11	33258494	33258659	m6AIP_abcam_peak_1136|ENSMUST00000102815.9|Ranbp17|ENSMUSG00000040594.19|protein_coding_Intron_24	0	-
chr11	33270887	33271050	m6AIP_abcam_peak_1137|ENSMUST00000102815.9|Ranbp17|ENSMUSG00000040594.19|protein_coding_Intron_22	0	-
chr11	33303137	33303269	m6AIP_abcam_peak_1138|ENSMUST00000102815.9|Ranbp17|ENSMUSG00000040594.19|protein_coding_Intron_18	0	-
chr11	33331013	33331263	m6AIP_abcam_peak_1139|ENSMUST00000102815.9|Ranbp17|ENSMUSG00000040594.19|protein_coding_Intron_14	0	-
chr11	33354635	33354757	m6AIP_abcam_peak_1140|ENSMUST00000102815.9|Ranbp17|ENSMUSG00000040594.19|protein_coding_Intron_14	0	-
chr11	33356188	33356322	m6AIP_SySy_peak_909|ENSMUST00000102815.9|Ranbp17|ENSMUSG00000040594.19|protein_coding_Intron_14	0	-
chr11	33364197	33364299	m6AIP_abcam_peak_1142|ENSMUST00000102815.9|Ranbp17|ENSMUSG00000040594.19|protein_coding_Intron_14	0	-
chr11	33421042	33421178	m6AIP_SySy_peak_910|ENSMUST00000102815.9|Ranbp17|ENSMUSG00000040594.19|protein_coding_Intron_14	0	-
chr11	33473862	33473994	m6AIP_abcam_peak_1144|ENSMUST00000102815.9|Ranbp17|ENSMUSG00000040594.19|protein_coding_Intron_12	0	-
chr11	33484553	33484661	m6AIP_abcam_peak_1145a|ENSMUST00000102815.9|Ranbp17|ENSMUSG00000040594.19|protein_coding_Intron_7	0	-
chr11	33484662	33484756	m6AIP_abcam_peak_1145b|ENSMUST00000102815.9|Ranbp17|ENSMUSG00000040594.19|protein_coding_Intron_7	0	-
chr11	34830549	34830649	m6AIP_SySy_peak_915|ENSMUST00000093191.2|Spdl1|ENSMUSG00000069910.2|protein_coding_Intron_2	0	-
chr11	35895278	35895436	m6AIP_abcam_peak_1150a|ENSMUST00000018993.6|Wwc1|ENSMUSG00000018849.6|protein_coding_Intron_5	0	-
chr11	35895437	35895587	m6AIP_abcam_peak_1150b|ENSMUST00000018993.6|Wwc1|ENSMUSG00000018849.6|protein_coding_Intron_5	0	-
chr11	35968725	35968825	m6AIP_abcam_peak_1151|ENSMUST00000018993.6|Wwc1|ENSMUSG00000018849.6|protein_coding_Intron_1	0	-
chr11	44530623	44530845	m6AIP_abcam_peak_1156|ENSMUST00000019333.9|Rnf145|ENSMUSG00000019189.13|protein_coding_Intron_2	0	+
chr11	45879229	45879479	m6AIP_abcam_peak_1158|ENSMUST00000109261.10|Clint1|ENSMUSG00000006169.20|protein_coding_Intron_1	0	+
chr11	45879521	45879660	m6AIP_SySy_peak_925|ENSMUST00000109261.10|Clint1|ENSMUSG00000006169.20|protein_coding_Intron_1	0	+
chr11	49709643	49709783	m6AIP_abcam_peak_1167a|ENSMUST00000145353.7|Cnot6|ENSMUSG00000020362.13|protein_coding_Intron_1	0	-
chr11	49709784	49709886	m6AIP_abcam_peak_1167b|ENSMUST00000145353.7|Cnot6|ENSMUSG00000020362.13|protein_coding_Intron_1	0	-
chr11	50271264	50271373	m6AIP_abcam_peak_1173|ENSMUST00000059458.4|Maml1|ENSMUSG00000050567.16|protein_coding_Intron_1	0	-
chr11	50382488	50382536	m6AIP_abcam_peak_1176|ENSMUST00000077817.7|Hnrnph1|ENSMUSG00000007850.16|protein_coding_Intron_5	0	+
chr11	51635219	51635394	m6AIP_abcam_peak_1181|ENSMUST00000001081.9|Rmnd5b|ENSMUSG00000001054.9|protein_coding_Intron_1	0	-
chr11	53266049	53266110	m6AIP_abcam_peak_1188|ENSMUST00000020630.7|Hspa4|ENSMUSG00000020361.13|protein_coding_Intron_14	0	-
chr11	53297181	53297315	m6AIP_abcam_peak_1189|ENSMUST00000020630.7|Hspa4|ENSMUSG00000020361.13|protein_coding_Intron_1	0	-
chr11	53368137	53368263	m6AIP_abcam_peak_1191|ENSMUST00000060945.11|Aff4|ENSMUSG00000049470.13|protein_coding_Intron_1	0	+
chr11	54551067	54551239	m6AIP_abcam_peak_1198|ENSMUST00000101206.9|Rapgef6|ENSMUSG00000037533.20|protein_coding_Intron_3	0	+
chr11	54573003	54573126	m6AIP_abcam_peak_1199|ENSMUST00000101206.9|Rapgef6|ENSMUSG00000037533.20|protein_coding_Intron_6	0	+
chr11	54775677	54775885	m6AIP_abcam_peak_1201|ENSMUST00000064104.12|Cdc42se2|ENSMUSG00000052298.12|protein_coding_Intron_1	0	-
chr11	54943827	54943936	m6AIP_abcam_peak_1202|ENSMUST00000102731.7|Tnip1|ENSMUSG00000020400.17|protein_coding_Intron_2	0	-
chr11	55017546	55017656	m6AIP_abcam_peak_1203|ENSMUST00000108883.9|Anxa6|ENSMUSG00000018340.13|protein_coding_Intron_2	0	-
chr11	55173773	55173910	m6AIP_abcam_peak_1204a|ENSMUST00000039305.5|Slc36a2|ENSMUSG00000020264.5|protein_coding_Intron_5	0	-
chr11	55173911	55174055	m6AIP_abcam_peak_1204b|ENSMUST00000039305.5|Slc36a2|ENSMUSG00000020264.5|protein_coding_Intron_5	0	-
chr11	55487309	55487478	m6AIP_SySy_peak_967|ENSMUST00000018727.3|G3bp1|ENSMUSG00000018583.5|protein_coding_Intron_2	0	+
chr11	58309675	58309873	m6AIP_abcam_peak_1211|ENSMUST00000153510.8|Zfp692|ENSMUSG00000037243.17|protein_coding_Intron_6	0	+
chr11	58311154	58311263	m6AIP_abcam_peak_1212|ENSMUST00000153510.8|Zfp692|ENSMUSG00000037243.17|protein_coding_Intron_9	0	+
chr11	60168530	60168744	m6AIP_abcam_peak_1224|ENSMUST00000064190.12|Rai1|ENSMUSG00000062115.15|protein_coding_Intron_2	0	+
chr11	60214910	60215082	m6AIP_abcam_peak_1228|ENSMUST00000020846.7|Srebf1|ENSMUSG00000020538.15|protein_coding_Intron_1	0	-
chr11	60539250	60539480	m6AIP_SySy_peak_998|ENSMUST00000044250.3|Alkbh5|ENSMUSG00000042650.3|protein_coding_Intron_1	0	+
chr11	60939239	60939359	m6AIP_abcam_peak_1239|ENSMUST00000019076.9|Map2k3|ENSMUSG00000018932.9|protein_coding_Intron_1	0	+
chr11	60951478	60951623	m6AIP_abcam_peak_1240|ENSMUST00000019076.9|Map2k3|ENSMUSG00000018932.9|protein_coding_Intron_11	0	+
chr11	61493313	61493430	m6AIP_abcam_peak_1245|ENSMUST00000079080.12|Mapk7|ENSMUSG00000001034.17|protein_coding_Intron_2	0	-
chr11	61534819	61535014	m6AIP_abcam_peak_1247|ENSMUST00000179936.7|Epn2|ENSMUSG00000001036.17|protein_coding_Intron_5	0	-
chr11	61570266	61570412	m6AIP_abcam_peak_1249|ENSMUST00000179936.7|Epn2|ENSMUSG00000001036.17|protein_coding_Intron_1	0	-
chr11	61571501	61571643	m6AIP_abcam_peak_1250|ENSMUST00000179936.7|Epn2|ENSMUSG00000001036.17|protein_coding_Intron_1	0	-
chr11	61918301	61918500	m6AIP_abcam_peak_1252|ENSMUST00000102650.9|Akap10|ENSMUSG00000047804.15|protein_coding_Intron_2	0	-
chr11	62286866	62286991	m6AIP_abcam_peak_1255a|ENSMUST00000050646.12|Ttc19|ENSMUSG00000042298.18|protein_coding_Intron_6	0	+
chr11	62286992	62287188	m6AIP_abcam_peak_1255b|ENSMUST00000050646.12|Ttc19|ENSMUSG00000042298.18|protein_coding_Intron_6	0	+
chr11	62336187	62336297	m6AIP_abcam_peak_1257|ENSMUST00000018645.12|Ncor1|ENSMUSG00000018501.17|protein_coding_Intron_35	0	-
chr11	62341535	62341646	m6AIP_abcam_peak_1258|ENSMUST00000018645.12|Ncor1|ENSMUSG00000018501.17|protein_coding_Intron_31	0	-
chr11	62408978	62409182	m6AIP_abcam_peak_1261|ENSMUST00000018645.12|Ncor1|ENSMUSG00000018501.17|protein_coding_Intron_6	0	-
chr11	65037577	65037743	m6AIP_abcam_peak_1262|ENSMUST00000093002.11|Arhgap44|ENSMUSG00000033389.16|protein_coding_Intron_10	0	-
chr11	65065919	65066046	m6AIP_abcam_peak_1263|ENSMUST00000093002.11|Arhgap44|ENSMUSG00000033389.16|protein_coding_Intron_4	0	-
chr11	65130284	65130534	m6AIP_SySy_peak_1033|ENSMUST00000093002.11|Arhgap44|ENSMUSG00000033389.16|protein_coding_Intron_1	0	-
chr11	65142258	65142471	m6AIP_abcam_peak_1264|ENSMUST00000093002.11|Arhgap44|ENSMUSG00000033389.16|protein_coding_Intron_1	0	-
chr11	67050405	67050632	m6AIP_abcam_peak_1268|ENSMUST00000116363.1|Adprm|ENSMUSG00000020910.16|protein_coding_Intron_2	0	-
chr11	68055805	68055939	m6AIP_abcam_peak_1270|ENSMUST00000021285.13|Stx8|ENSMUSG00000020903.13|protein_coding_Intron_6	0	+
chr11	68270415	68270527	m6AIP_abcam_peak_1271|ENSMUST00000151817.1|Gm12305|ENSMUSG00000084993.1|lncRNA_Intron_1	0	-
chr11	68270415	68270527	m6AIP_abcam_peak_1271|ENSMUST00000108674.8|Ntn1|ENSMUSG00000020902.12|protein_coding_Intron_4	0	-
chr11	68278034	68278216	m6AIP_abcam_peak_1272|ENSMUST00000108674.8|Ntn1|ENSMUSG00000020902.12|protein_coding_Intron_3	0	-
chr11	68333480	68333587	m6AIP_abcam_peak_1273|ENSMUST00000108674.8|Ntn1|ENSMUSG00000020902.12|protein_coding_Intron_3	0	-
chr11	68338716	68338787	m6AIP_abcam_peak_1274a|ENSMUST00000108674.8|Ntn1|ENSMUSG00000020902.12|protein_coding_Intron_3	0	-
chr11	68338788	68338861	m6AIP_abcam_peak_1274b|ENSMUST00000108674.8|Ntn1|ENSMUSG00000020902.12|protein_coding_Intron_3	0	-
chr11	68352342	68352450	m6AIP_abcam_peak_1275|ENSMUST00000108674.8|Ntn1|ENSMUSG00000020902.12|protein_coding_Intron_3	0	-
chr11	68361093	68361322	m6AIP_abcam_peak_1276|ENSMUST00000108674.8|Ntn1|ENSMUSG00000020902.12|protein_coding_Intron_3	0	-
chr11	68791828	68791862	m6AIP_abcam_peak_1278|ENSMUST00000092984.5|Myh10|ENSMUSG00000020900.15|protein_coding_Intron_24	0	+
chr11	68802055	68802107	m6AIP_abcam_peak_1279|ENSMUST00000092984.5|Myh10|ENSMUSG00000020900.15|protein_coding_Intron_30	0	+
chr11	69315092	69315189	m6AIP_abcam_peak_1281|ENSMUST00000092973.5|Cntrob|ENSMUSG00000032782.19|protein_coding_Intron_8	0	-
chr11	69412039	69412148	m6AIP_abcam_peak_1284|ENSMUST00000094077.4|Kdm6b|ENSMUSG00000018476.7|protein_coding_Intron_1	0	-
chr11	69566631	69566773	m6AIP_abcam_peak_1285|ENSMUST00000048139.11|Wrap53|ENSMUSG00000041346.11|protein_coding_Intron_3	0	-
chr11	69574711	69574855	m6AIP_abcam_peak_1286|ENSMUST00000048139.11|Wrap53|ENSMUSG00000041346.11|protein_coding_Intron_3	0	-
chr11	69604445	69604695	m6AIP_SySy_peak_1048|ENSMUST00000047889.12|Atp1b2|ENSMUSG00000041329.13|protein_coding_Intron_1	0	-
chr11	69685622	69685730	m6AIP_abcam_peak_1289|ENSMUST00000140371.7|Tnfsf13os|ENSMUSG00000085890.7|lncRNA_Intron_1	0	+
chr11	69686596	69686770	m6AIP_abcam_peak_1290a|ENSMUST00000140371.7|Tnfsf13os|ENSMUSG00000085890.7|lncRNA_Intron_1	0	+
chr11	69686771	69686878	m6AIP_abcam_peak_1290b|ENSMUST00000140371.7|Tnfsf13os|ENSMUSG00000085890.7|lncRNA_Intron_1	0	+
chr11	69836476	69836639	m6AIP_abcam_peak_1293|ENSMUST00000108634.8|Nlgn2|ENSMUSG00000051790.15|protein_coding_Intron_1	0	-
chr11	69891105	69891350	m6AIP_abcam_peak_1294|ENSMUST00000001631.6|Acap1|ENSMUSG00000001588.12|protein_coding_Intron_2	0	-
chr11	69902586	69902754	m6AIP_abcam_peak_1295|ENSMUST00000061837.10|Neurl4|ENSMUSG00000047284.14|protein_coding_Intron_1	0	+
chr11	70403504	70403617	m6AIP_abcam_peak_1305a|ENSMUST00000019065.9|Pelp1|ENSMUSG00000018921.11|protein_coding_Intron_3	0	-
chr11	70403618	70403773	m6AIP_abcam_peak_1305b|ENSMUST00000019065.9|Pelp1|ENSMUSG00000018921.11|protein_coding_Intron_3	0	-
chr11	70403774	70403911	m6AIP_abcam_peak_1305c|ENSMUST00000019065.9|Pelp1|ENSMUSG00000018921.11|protein_coding_Intron_3	0	-
chr11	70409143	70409224	m6AIP_abcam_peak_1306a|ENSMUST00000019065.9|Pelp1|ENSMUSG00000018921.11|protein_coding_Intron_1	0	-
chr11	70409225	70409294	m6AIP_abcam_peak_1306b|ENSMUST00000019065.9|Pelp1|ENSMUSG00000018921.11|protein_coding_Intron_1	0	-
chr11	70943322	70943474	m6AIP_SySy_peak_1071|ENSMUST00000035283.10|Nup88|ENSMUSG00000040667.11|protein_coding_Intron_16	0	-
chr11	70949342	70949508	m6AIP_abcam_peak_1314|ENSMUST00000035283.10|Nup88|ENSMUSG00000040667.11|protein_coding_Intron_9	0	-
chr11	71024241	71024341	m6AIP_abcam_peak_1318|ENSMUST00000048807.11|Mis12|ENSMUSG00000040599.13|protein_coding_Intron_1	0	+
chr11	72161525	72161724	m6AIP_abcam_peak_1320|ENSMUST00000204457.2|Gm43951|ENSMUSG00000107877.2|protein_coding_Intron_16	0	-
chr11	72161525	72161724	m6AIP_abcam_peak_1320|ENSMUST00000238653.1|4933427D14Rik|ENSMUSG00000020807.15|protein_coding_Intron_16	0	-
chr11	72635712	72635823	m6AIP_abcam_peak_1322|ENSMUST00000021148.12|Ube2g1|ENSMUSG00000020794.13|protein_coding_Intron_1	0	+
chr11	72644566	72644680	m6AIP_abcam_peak_1323a|ENSMUST00000021148.12|Ube2g1|ENSMUSG00000020794.13|protein_coding_Intron_1	0	+
chr11	72644681	72644821	m6AIP_abcam_peak_1323b|ENSMUST00000021148.12|Ube2g1|ENSMUSG00000020794.13|protein_coding_Intron_1	0	+
chr11	72724414	72724579	m6AIP_abcam_peak_1324|ENSMUST00000155998.1|Ankfy1|ENSMUSG00000020790.14|protein_coding_Intron_4	0	+
chr11	74777690	74777841	m6AIP_abcam_peak_1334a|ENSMUST00000010698.12|Mettl16|ENSMUSG00000010554.14|protein_coding_Intron_2	0	+
chr11	74777842	74777978	m6AIP_abcam_peak_1334b|ENSMUST00000010698.12|Mettl16|ENSMUSG00000010554.14|protein_coding_Intron_2	0	+
chr11	74839317	74839446	m6AIP_abcam_peak_1335|ENSMUST00000000291.8|Mnt|ENSMUSG00000000282.12|protein_coding_Intron_4	0	+
chr11	75091523	75091650	m6AIP_abcam_peak_1342|ENSMUST00000045281.12|Smg6|ENSMUSG00000038290.15|protein_coding_Intron_13	0	+
chr11	75366223	75366473	m6AIP_abcam_peak_1343|ENSMUST00000044530.2|Smyd4|ENSMUSG00000018809.2|protein_coding_Intron_2	0	+
chr11	75588655	75588787	m6AIP_abcam_peak_1347|ENSMUST00000179521.7|Pitpna|ENSMUSG00000017781.17|protein_coding_Intron_1	0	+
chr11	75589137	75589361	m6AIP_abcam_peak_1348|ENSMUST00000179521.7|Pitpna|ENSMUSG00000017781.17|protein_coding_Intron_1	0	+
chr11	75753541	75753630	m6AIP_abcam_peak_1352a|ENSMUST00000067664.9|Ywhae|ENSMUSG00000020849.13|protein_coding_Intron_2	0	+
chr11	75753631	75753749	m6AIP_abcam_peak_1352b|ENSMUST00000067664.9|Ywhae|ENSMUSG00000020849.13|protein_coding_Intron_2	0	+
chr11	75753750	75753930	m6AIP_abcam_peak_1352c|ENSMUST00000067664.9|Ywhae|ENSMUSG00000020849.13|protein_coding_Intron_2	0	+
chr11	76466379	76466479	m6AIP_abcam_peak_1355|ENSMUST00000238684.1|Abr|ENSMUSG00000017631.19|protein_coding_Intron_6	0	-
chr11	76979342	76979508	m6AIP_abcam_peak_1356|ENSMUST00000021197.9|Blmh|ENSMUSG00000020840.10|protein_coding_Intron_11	0	+
chr11	77538328	77538357	m6AIP_SySy_peak_1119|ENSMUST00000058496.7|Taok1|ENSMUSG00000017291.13|protein_coding_Intron_19	0	-
chr11	77606956	77607165	m6AIP_abcam_peak_1361|ENSMUST00000058496.7|Taok1|ENSMUSG00000017291.13|protein_coding_Intron_1	0	-
chr11	77709655	77709770	m6AIP_SySy_peak_1123|ENSMUST00000181023.1|Nufip2|ENSMUSG00000037857.16|protein_coding_Intron_3	0	+
chr11	77709905	77710069	m6AIP_SySy_peak_1124|ENSMUST00000181023.1|Nufip2|ENSMUSG00000037857.16|protein_coding_Intron_3	0	+
chr11	77778314	77778420	m6AIP_SySy_peak_1126c|ENSMUST00000168348.7|Myo18a|ENSMUSG00000000631.20|protein_coding_Intron_1	0	+
chr11	77837637	77837765	m6AIP_abcam_peak_1368|ENSMUST00000168348.7|Myo18a|ENSMUSG00000000631.20|protein_coding_Intron_21	0	+
chr11	77846822	77846890	m6AIP_abcam_peak_1370|ENSMUST00000168348.7|Myo18a|ENSMUSG00000000631.20|protein_coding_Intron_31	0	+
chr11	77859161	77859289	m6AIP_SySy_peak_1127|ENSMUST00000168348.7|Myo18a|ENSMUSG00000000631.20|protein_coding_Intron_40	0	+
chr11	78277973	78278157	m6AIP_abcam_peak_1386|ENSMUST00000010421.6|2610507B11Rik|ENSMUSG00000010277.7|protein_coding_Intron_24	0	+
chr11	78278479	78278647	m6AIP_abcam_peak_1387|ENSMUST00000010421.6|2610507B11Rik|ENSMUSG00000010277.7|protein_coding_Intron_24	0	+
chr11	78518595	78518784	m6AIP_abcam_peak_1390|ENSMUST00000001127.10|Poldip2|ENSMUSG00000001100.10|protein_coding_Intron_7	0	+
chr11	78591963	78592101	m6AIP_abcam_peak_1391|ENSMUST00000142739.7|Nlk|ENSMUSG00000017376.15|protein_coding_Intron_3	0	-
chr11	78616640	78616769	m6AIP_abcam_peak_1392|ENSMUST00000142739.7|Nlk|ENSMUSG00000017376.15|protein_coding_Intron_3	0	-
chr11	78677131	78677358	m6AIP_SySy_peak_1145|ENSMUST00000142739.7|Nlk|ENSMUSG00000017376.15|protein_coding_Intron_1	0	-
chr11	80080378	80080496	m6AIP_abcam_peak_1399|ENSMUST00000061283.14|Crlf3|ENSMUSG00000017561.16|protein_coding_Intron_1	0	-
chr11	84094442	84094543	m6AIP_abcam_peak_1419|ENSMUST00000018795.12|Tada2a|ENSMUSG00000018651.14|protein_coding_Intron_8	0	-
chr11	84821977	84822136	m6AIP_SySy_peak_1172|ENSMUST00000047560.7|Dhrs11|ENSMUSG00000034449.7|protein_coding_Intron_4	0	-
chr11	85357119	85357274	m6AIP_abcam_peak_1424|ENSMUST00000108061.7|Bcas3|ENSMUSG00000059439.15|protein_coding_Intron_3	0	+
chr11	85679661	85679780	m6AIP_abcam_peak_1425|ENSMUST00000108061.7|Bcas3|ENSMUSG00000059439.15|protein_coding_Intron_24	0	+
chr11	86096096	86096227	m6AIP_abcam_peak_1426|ENSMUST00000044423.3|Brip1|ENSMUSG00000034329.16|protein_coding_Intron_16	0	-
chr11	86204000	86204139	m6AIP_abcam_peak_1427|ENSMUST00000128960.1|Brip1os|ENSMUSG00000085208.3|lncRNA_Intron_1	0	+
chr11	86231490	86231594	m6AIP_abcam_peak_1428|ENSMUST00000018212.12|Ints2|ENSMUSG00000018068.13|protein_coding_Intron_15	0	-
chr11	86301344	86301413	m6AIP_abcam_peak_1430|ENSMUST00000043624.8|Med13|ENSMUSG00000034297.14|protein_coding_Intron_13	0	-
chr11	86510979	86511152	m6AIP_abcam_peak_1433|ENSMUST00000154617.7|Rps6kb1|ENSMUSG00000020516.15|protein_coding_Intron_12	0	-
chr11	87109761	87109937	m6AIP_SySy_peak_1191|ENSMUST00000020794.5|Ska2|ENSMUSG00000020492.11|protein_coding_Intron_1	0	+
chr11	87133842	87133942	m6AIP_abcam_peak_1438|ENSMUST00000041282.12|Trim37|ENSMUSG00000018548.15|protein_coding_Intron_2	0	+
chr11	87139217	87139467	m6AIP_abcam_peak_1439|ENSMUST00000041282.12|Trim37|ENSMUSG00000018548.15|protein_coding_Intron_3	0	+
chr11	87468181	87468350	m6AIP_abcam_peak_1440|ENSMUST00000060835.11|Tex14|ENSMUSG00000010342.16|protein_coding_Intron_2	0	+
chr11	88461769	88461929	m6AIP_abcam_peak_1448|ENSMUST00000092794.11|Msi2|ENSMUSG00000069769.13|protein_coding_Intron_7	0	-
chr11	88463779	88463885	m6AIP_abcam_peak_1449|ENSMUST00000092794.11|Msi2|ENSMUSG00000069769.13|protein_coding_Intron_7	0	-
chr11	88498535	88498735	m6AIP_abcam_peak_1450|ENSMUST00000092794.11|Msi2|ENSMUSG00000069769.13|protein_coding_Intron_6	0	-
chr11	88632187	88632366	m6AIP_abcam_peak_1451|ENSMUST00000092794.11|Msi2|ENSMUSG00000069769.13|protein_coding_Intron_5	0	-
chr11	88696120	88696265	m6AIP_abcam_peak_1452|ENSMUST00000092794.11|Msi2|ENSMUSG00000069769.13|protein_coding_Intron_5	0	-
chr11	88705586	88705662	m6AIP_abcam_peak_1453a|ENSMUST00000092794.11|Msi2|ENSMUSG00000069769.13|protein_coding_Intron_5	0	-
chr11	88705663	88705764	m6AIP_abcam_peak_1453b|ENSMUST00000092794.11|Msi2|ENSMUSG00000069769.13|protein_coding_Intron_5	0	-
chr11	89009050	89009118	m6AIP_abcam_peak_1456|ENSMUST00000107896.9|Trim25|ENSMUSG00000000275.16|protein_coding_Intron_2	0	+
chr11	89015904	89016114	m6AIP_abcam_peak_1457|ENSMUST00000107896.9|Trim25|ENSMUSG00000000275.16|protein_coding_Intron_8	0	+
chr11	93886665	93886833	m6AIP_abcam_peak_1460|ENSMUST00000107853.7|Mbtd1|ENSMUSG00000059474.13|protein_coding_Intron_1	0	+
chr11	94138809	94139028	m6AIP_SySy_peak_1205|ENSMUST00000132584.7|B230206L02Rik|ENSMUSG00000086003.7|lncRNA_Intron_2	0	+
chr11	94303111	94303212	m6AIP_abcam_peak_1464|ENSMUST00000021226.13|Luc7l3|ENSMUSG00000020863.15|protein_coding_Intron_4	0	-
chr11	95292667	95292917	m6AIP_abcam_peak_1472|ENSMUST00000092766.11|Kat7|ENSMUSG00000038909.16|protein_coding_Intron_5	0	-
chr11	95296764	95296871	m6AIP_abcam_peak_1473|ENSMUST00000092766.11|Kat7|ENSMUSG00000038909.16|protein_coding_Intron_4	0	-
chr11	95429702	95429808	m6AIP_abcam_peak_1474|ENSMUST00000107722.7|Spop|ENSMUSG00000057522.15|protein_coding_Intron_1	0	+
chr11	95750323	95750573	m6AIP_SySy_peak_1222b|ENSMUST00000107717.7|Zfp652|ENSMUSG00000075595.9|protein_coding_Intron_2	0	+
chr11	95993227	95993439	m6AIP_abcam_peak_1481|ENSMUST00000013559.2|Igf2bp1|ENSMUSG00000013415.9|protein_coding_Intron_2	0	-
chr11	96806971	96807098	m6AIP_SySy_peak_1226|ENSMUST00000093943.9|Cbx1|ENSMUSG00000018666.13|protein_coding_Intron_5	0	+
chr11	96818606	96818728	m6AIP_SySy_peak_1227a|ENSMUST00000107659.7|Nfe2l1|ENSMUSG00000038615.17|protein_coding_Intron_4	0	-
chr11	96818729	96818876	m6AIP_SySy_peak_1227b|ENSMUST00000107659.7|Nfe2l1|ENSMUSG00000038615.17|protein_coding_Intron_4	0	-
chr11	96818877	96819024	m6AIP_SySy_peak_1227c|ENSMUST00000107659.7|Nfe2l1|ENSMUSG00000038615.17|protein_coding_Intron_4	0	-
chr11	96819025	96819223	m6AIP_SySy_peak_1227d|ENSMUST00000107659.7|Nfe2l1|ENSMUSG00000038615.17|protein_coding_Intron_4	0	-
chr11	96935132	96935243	m6AIP_SySy_peak_1231|ENSMUST00000131501.7|D030028A08Rik|ENSMUSG00000078700.10|lncRNA_Intron_2	0	+
chr11	97209373	97209540	m6AIP_abcam_peak_1487|ENSMUST00000001480.13|Npepps|ENSMUSG00000001441.13|protein_coding_Intron_22	0	-
chr11	97655579	97655822	m6AIP_abcam_peak_1494|ENSMUST00000134427.1|Gm11613|ENSMUSG00000085586.1|lncRNA_Intron_1	0	-
chr11	97657640	97657785	m6AIP_abcam_peak_1495|ENSMUST00000134427.1|Gm11613|ENSMUSG00000085586.1|lncRNA_Intron_1	0	-
chr11	97668683	97668817	m6AIP_abcam_peak_1496|ENSMUST00000107586.2|Mllt6|ENSMUSG00000038437.11|protein_coding_Intron_6	0	+
chr11	98192079	98192220	m6AIP_abcam_peak_1504|ENSMUST00000107545.8|Med1|ENSMUSG00000018160.15|protein_coding_Intron_1	0	-
chr11	98222592	98222627	m6AIP_abcam_peak_1508|ENSMUST00000107538.1|Cdk12|ENSMUSG00000003119.14|protein_coding_Intron_4	0	+
chr11	98800490	98800578	m6AIP_SySy_peak_1259a|ENSMUST00000037915.8|Msl1|ENSMUSG00000052915.14|protein_coding_Intron_3	0	+
chr11	98800579	98800698	m6AIP_SySy_peak_1259b|ENSMUST00000037915.8|Msl1|ENSMUSG00000052915.14|protein_coding_Intron_3	0	+
chr11	98864231	98864423	m6AIP_abcam_peak_1516|ENSMUST00000037480.8|Wipf2|ENSMUSG00000038013.14|protein_coding_Intron_1	0	+
chr11	101083706	101083872	m6AIP_SySy_peak_1267|ENSMUST00000107308.3|Coasy|ENSMUSG00000001755.12|protein_coding_Intron_1	0	+
chr11	101292658	101292774	m6AIP_abcam_peak_1526|ENSMUST00000130916.7|Becn1|ENSMUSG00000035086.13|protein_coding_Intron_8	0	-
chr11	101551377	101551514	m6AIP_abcam_peak_1532|ENSMUST00000017290.10|Brca1|ENSMUSG00000017146.12|protein_coding_Intron_1	0	-
chr11	101739848	101739929	m6AIP_abcam_peak_1537|ENSMUST00000039152.13|Dhx8|ENSMUSG00000034931.15|protein_coding_Intron_7	0	+
chr11	101740137	101740258	m6AIP_abcam_peak_1538|ENSMUST00000039152.13|Dhx8|ENSMUSG00000034931.15|protein_coding_Intron_7	0	+
chr11	101740293	101740543	m6AIP_abcam_peak_1539|ENSMUST00000039152.13|Dhx8|ENSMUSG00000034931.15|protein_coding_Intron_7	0	+
chr11	101977740	101977844	m6AIP_abcam_peak_1542|ENSMUST00000107173.8|Dusp3|ENSMUSG00000003518.13|protein_coding_Intron_3	0	-
chr11	102312399	102312506	m6AIP_abcam_peak_1548|ENSMUST00000174302.7|Ubtf|ENSMUSG00000020923.17|protein_coding_Intron_5	0	-
chr11	102490919	102491073	m6AIP_abcam_peak_1551|ENSMUST00000143842.1|Gpatch8|ENSMUSG00000034621.14|protein_coding_Intron_6	0	-
chr11	102871185	102871250	m6AIP_abcam_peak_1555b|ENSMUST00000021306.13|Eftud2|ENSMUSG00000020929.14|protein_coding_Intron_2	0	-
chr11	103099762	103099863	m6AIP_abcam_peak_1558|ENSMUST00000103077.1|Plcd3|ENSMUSG00000020937.14|protein_coding_Intron_1	0	-
chr11	103370325	103370475	m6AIP_abcam_peak_1563|ENSMUST00000041272.9|Plekhm1|ENSMUSG00000034247.9|protein_coding_Intron_9	0	-
chr11	103376318	103376484	m6AIP_SySy_peak_1298a|ENSMUST00000041272.9|Plekhm1|ENSMUSG00000034247.9|protein_coding_Intron_7	0	-
chr11	103376485	103376579	m6AIP_SySy_peak_1298b|ENSMUST00000041272.9|Plekhm1|ENSMUSG00000034247.9|protein_coding_Intron_7	0	-
chr11	103377799	103377980	m6AIP_abcam_peak_1565|ENSMUST00000041272.9|Plekhm1|ENSMUSG00000034247.9|protein_coding_Intron_6	0	-
chr11	103393164	103393303	m6AIP_abcam_peak_1566|ENSMUST00000041272.9|Plekhm1|ENSMUSG00000034247.9|protein_coding_Intron_4	0	-
chr11	104312286	104312389	m6AIP_SySy_peak_1301|ENSMUST00000106989.2|Mapt|ENSMUSG00000018411.17|protein_coding_Intron_9	0	+
chr11	104370762	104370907	m6AIP_abcam_peak_1570a|ENSMUST00000106972.7|Kansl1|ENSMUSG00000018412.16|protein_coding_Intron_3	0	-
chr11	104370908	104371029	m6AIP_abcam_peak_1570b|ENSMUST00000106972.7|Kansl1|ENSMUSG00000018412.16|protein_coding_Intron_3	0	-
chr11	104394859	104395017	m6AIP_abcam_peak_1571|ENSMUST00000106972.7|Kansl1|ENSMUSG00000018412.16|protein_coding_Intron_2	0	-
chr11	104413441	104413632	m6AIP_abcam_peak_1572|ENSMUST00000106972.7|Kansl1|ENSMUSG00000018412.16|protein_coding_Intron_2	0	-
chr11	104420874	104421105	m6AIP_abcam_peak_1573|ENSMUST00000106972.7|Kansl1|ENSMUSG00000018412.16|protein_coding_Intron_2	0	-
chr11	104423811	104423921	m6AIP_SySy_peak_1303a|ENSMUST00000106972.7|Kansl1|ENSMUSG00000018412.16|protein_coding_Intron_2	0	-
chr11	105218632	105218771	m6AIP_abcam_peak_1578|ENSMUST00000106941.8|Tlk2|ENSMUSG00000020694.17|protein_coding_Intron_6	0	+
chr11	106252338	106252427	m6AIP_abcam_peak_1583a|ENSMUST00000021048.6|Ftsj3|ENSMUSG00000020706.13|protein_coding_Intron_12	0	-
chr11	106716609	106716712	m6AIP_abcam_peak_1587a|ENSMUST00000068021.8|Pecam1|ENSMUSG00000020717.19|protein_coding_Intron_1	0	-
chr11	106716713	106716883	m6AIP_abcam_peak_1587b|ENSMUST00000068021.8|Pecam1|ENSMUSG00000020717.19|protein_coding_Intron_1	0	-
chr11	106811180	106811195	m6AIP_abcam_peak_1588|ENSMUST00000018516.10|Cep95|ENSMUSG00000018372.13|protein_coding_Intron_10	0	+
chr11	107068399	107068481	m6AIP_abcam_peak_1589|ENSMUST00000106763.7|Bptf|ENSMUSG00000040481.17|protein_coding_Intron_13	0	-
chr11	107099789	107099831	m6AIP_SySy_peak_1318b|ENSMUST00000106763.7|Bptf|ENSMUSG00000040481.17|protein_coding_Intron_2	0	-
chr11	107102671	107102810	m6AIP_abcam_peak_1596|ENSMUST00000106763.7|Bptf|ENSMUSG00000040481.17|protein_coding_Intron_2	0	-
chr11	107267191	107267334	m6AIP_abcam_peak_1600|ENSMUST00000040380.12|Pitpnc1|ENSMUSG00000040430.18|protein_coding_Intron_4	0	-
chr11	107302049	107302207	m6AIP_abcam_peak_1601|ENSMUST00000040380.12|Pitpnc1|ENSMUSG00000040430.18|protein_coding_Intron_3	0	-
chr11	107313340	107313440	m6AIP_abcam_peak_1602|ENSMUST00000040380.12|Pitpnc1|ENSMUSG00000040430.18|protein_coding_Intron_3	0	-
chr11	107328644	107328815	m6AIP_abcam_peak_1603|ENSMUST00000040380.12|Pitpnc1|ENSMUSG00000040430.18|protein_coding_Intron_1	0	-
chr11	107560667	107560767	m6AIP_abcam_peak_1607|ENSMUST00000075012.7|Helz|ENSMUSG00000020721.16|protein_coding_Intron_2	0	+
chr11	107576386	107576496	m6AIP_abcam_peak_1608a|ENSMUST00000075012.7|Helz|ENSMUSG00000020721.16|protein_coding_Intron_3	0	+
chr11	107576497	107576589	m6AIP_abcam_peak_1608b|ENSMUST00000075012.7|Helz|ENSMUSG00000020721.16|protein_coding_Intron_3	0	+
chr11	107577486	107577655	m6AIP_abcam_peak_1609|ENSMUST00000075012.7|Helz|ENSMUSG00000020721.16|protein_coding_Intron_3	0	+
chr11	107597380	107597605	m6AIP_abcam_peak_1610|ENSMUST00000075012.7|Helz|ENSMUSG00000020721.16|protein_coding_Intron_6	0	+
chr11	107617632	107617766	m6AIP_abcam_peak_1611|ENSMUST00000075012.7|Helz|ENSMUSG00000020721.16|protein_coding_Intron_12	0	+
chr11	107645997	107646049	m6AIP_abcam_peak_1612|ENSMUST00000075012.7|Helz|ENSMUSG00000020721.16|protein_coding_Intron_20	0	+
chr11	108578537	108578706	m6AIP_SySy_peak_1324|ENSMUST00000150863.8|Cep112|ENSMUSG00000020728.17|protein_coding_Intron_18	0	+
chr11	113691033	113691166	m6AIP_abcam_peak_1621|ENSMUST00000042227.14|D11Wsu47e|ENSMUSG00000041623.17|protein_coding_Intron_2	0	+
chr11	115576046	115576125	m6AIP_abcam_peak_1629a|ENSMUST00000021085.10|Nup85|ENSMUSG00000020739.11|protein_coding_Intron_7	0	+
chr11	115576160	115576309	m6AIP_SySy_peak_1340a|ENSMUST00000021085.10|Nup85|ENSMUSG00000020739.11|protein_coding_Intron_7	0	+
chr11	115576310	115576451	m6AIP_SySy_peak_1340b|ENSMUST00000021085.10|Nup85|ENSMUSG00000020739.11|protein_coding_Intron_7	0	+
chr11	116024272	116024378	m6AIP_SySy_peak_1348|ENSMUST00000106454.7|H3f3b|ENSMUSG00000016559.14|protein_coding_Intron_3	0	-
chr11	117157207	117157276	m6AIP_SySy_peak_1359a|ENSMUST00000021177.14|Sec14l1|ENSMUSG00000020823.16|protein_coding_Intron_16	0	+
chr11	117157277	117157431	m6AIP_SySy_peak_1359b|ENSMUST00000021177.14|Sec14l1|ENSMUSG00000020823.16|protein_coding_Intron_16	0	+
chr11	117655487	117655635	m6AIP_SySy_peak_1361|ENSMUST00000106344.7|Tnrc6c|ENSMUSG00000025571.13|protein_coding_Intron_1	0	+
chr11	117661790	117661915	m6AIP_abcam_peak_1644|ENSMUST00000106344.7|Tnrc6c|ENSMUSG00000025571.13|protein_coding_Intron_1	0	+
chr11	117691396	117691556	m6AIP_abcam_peak_1645|ENSMUST00000106344.7|Tnrc6c|ENSMUSG00000025571.13|protein_coding_Intron_1	0	+
chr11	117723556	117723741	m6AIP_SySy_peak_1364|ENSMUST00000106344.7|Tnrc6c|ENSMUSG00000025571.13|protein_coding_Intron_5	0	+
chr11	117724529	117724678	m6AIP_SySy_peak_1365a|ENSMUST00000106344.7|Tnrc6c|ENSMUSG00000025571.13|protein_coding_Intron_5	0	+
chr11	117724679	117724790	m6AIP_SySy_peak_1365b|ENSMUST00000106344.7|Tnrc6c|ENSMUSG00000025571.13|protein_coding_Intron_5	0	+
chr11	117813507	117813620	m6AIP_SySy_peak_1369|ENSMUST00000132298.1|Gm20708|ENSMUSG00000093485.1|protein_coding_Intron_1	0	+
chr11	117872750	117872928	m6AIP_SySy_peak_1371|ENSMUST00000125607.1|Gm11725|ENSMUSG00000085434.1|lncRNA_Intron_3	0	+
chr11	117873244	117873389	m6AIP_SySy_peak_1372a|ENSMUST00000125607.1|Gm11725|ENSMUSG00000085434.1|lncRNA_Intron_3	0	+
chr11	117873390	117873604	m6AIP_SySy_peak_1372b|ENSMUST00000125607.1|Gm11725|ENSMUSG00000085434.1|lncRNA_Intron_3	0	+
chr11	119396485	119396597	m6AIP_SySy_peak_1384|ENSMUST00000093902.11|Rnf213|ENSMUSG00000070327.14|protein_coding_Intron_1	0	+
chr11	119402275	119402421	m6AIP_SySy_peak_1385|ENSMUST00000093902.11|Rnf213|ENSMUSG00000070327.14|protein_coding_Intron_1	0	+
chr11	119685102	119685352	m6AIP_abcam_peak_1670|ENSMUST00000026671.12|Rptor|ENSMUSG00000025583.15|protein_coding_Intron_3	0	+
chr11	119829593	119829700	m6AIP_abcam_peak_1671|ENSMUST00000026671.12|Rptor|ENSMUSG00000025583.15|protein_coding_Intron_13	0	+
chr11	120258190	120258375	m6AIP_abcam_peak_1675|ENSMUST00000044985.13|Bahcc1|ENSMUSG00000039741.15|protein_coding_Intron_2	0	+
chr11	120258571	120258689	m6AIP_abcam_peak_1676|ENSMUST00000044985.13|Bahcc1|ENSMUSG00000039741.15|protein_coding_Intron_2	0	+
chr11	120659487	120659587	m6AIP_abcam_peak_1690|ENSMUST00000106177.7|Notum|ENSMUSG00000042988.10|protein_coding_Intron_1	0	-
chr11	120963512	120963733	m6AIP_SySy_peak_1419|ENSMUST00000239115.1|Csnk1d|ENSMUSG00000025162.18|protein_coding_Intron_8	0	-
chr11	121266247	121266443	m6AIP_abcam_peak_1695|ENSMUST00000106113.1|Foxk2|ENSMUSG00000039275.9|protein_coding_Intron_1	0	+
chr11	121453219	121453378	m6AIP_abcam_peak_1697|ENSMUST00000103013.9|Tbcd|ENSMUSG00000039230.14|protein_coding_Intron_1	0	+
chr12	3416401	3416609	m6AIP_SySy_peak_1430|ENSMUST00000168012.2|1110002L01Rik|ENSMUSG00000071456.6|lncRNA_Intron_1	0	-
chr12	3455192	3455312	m6AIP_abcam_peak_1704|ENSMUST00000111215.9|Asxl2|ENSMUSG00000037486.18|protein_coding_Intron_4	0	+
chr12	3477017	3477160	m6AIP_abcam_peak_1705|ENSMUST00000111215.9|Asxl2|ENSMUSG00000037486.18|protein_coding_Intron_7	0	+
chr12	4635510	4635580	m6AIP_abcam_peak_1720|ENSMUST00000220311.1|Itsn2|ENSMUSG00000020640.10|protein_coding_Intron_12	0	+
chr12	4819563	4819702	m6AIP_abcam_peak_1722|ENSMUST00000046207.8|Sf3b6|ENSMUSG00000037361.8|protein_coding_Intron_1	0	+
chr12	8680956	8681071	m6AIP_abcam_peak_1732a|ENSMUST00000168361.7|Pum2|ENSMUSG00000020594.14|protein_coding_Intron_1	0	+
chr12	8681128	8681323	m6AIP_SySy_peak_1452a|ENSMUST00000168361.7|Pum2|ENSMUSG00000020594.14|protein_coding_Intron_1	0	+
chr12	8681324	8681458	m6AIP_SySy_peak_1452b|ENSMUST00000168361.7|Pum2|ENSMUSG00000020594.14|protein_coding_Intron_1	0	+
chr12	12310209	12310309	m6AIP_abcam_peak_1736|ENSMUST00000069066.13|Fam49a|ENSMUSG00000020589.17|protein_coding_Intron_3	0	+
chr12	12343454	12343695	m6AIP_abcam_peak_1737|ENSMUST00000069066.13|Fam49a|ENSMUSG00000020589.17|protein_coding_Intron_4	0	+
chr12	13238062	13238284	m6AIP_abcam_peak_1739|ENSMUST00000071103.9|Ddx1|ENSMUSG00000037149.10|protein_coding_Intron_10	0	-
chr12	18902700	18902792	m6AIP_SySy_peak_1460a|ENSMUST00000222888.1|Gm40847|ENSMUSG00000113778.1|lncRNA_Intron_1	0	+
chr12	18902793	18902890	m6AIP_SySy_peak_1460b|ENSMUST00000222888.1|Gm40847|ENSMUSG00000113778.1|lncRNA_Intron_1	0	+
chr12	19047355	19047585	m6AIP_SySy_peak_1461|ENSMUST00000222330.1|Gm40849|ENSMUSG00000114188.1|lncRNA_Intron_1	0	+
chr12	20294214	20294364	m6AIP_abcam_peak_1751|ENSMUST00000232183.1|Gm49692|ENSMUSG00000116736.1|lncRNA_Intron_1	0	+
chr12	20622966	20623076	m6AIP_abcam_peak_1753|ENSMUST00000223281.1|Gm48693|ENSMUSG00000113157.2|lncRNA_Intron_1	0	+
chr12	20622966	20623076	m6AIP_abcam_peak_1753|ENSMUST00000222348.2|Gm49700|ENSMUSG00000116883.1|lncRNA_Intron_1	0	+
chr12	20646095	20646200	m6AIP_abcam_peak_1754|ENSMUST00000223281.1|Gm48693|ENSMUSG00000113157.2|lncRNA_Intron_1	0	+
chr12	20658609	20658737	m6AIP_abcam_peak_1755|ENSMUST00000223281.1|Gm48693|ENSMUSG00000113157.2|lncRNA_Intron_1	0	+
chr12	20661601	20661806	m6AIP_SySy_peak_1467|ENSMUST00000223281.1|Gm48693|ENSMUSG00000113157.2|lncRNA_Intron_1	0	+
chr12	20807160	20807410	m6AIP_abcam_peak_1757|ENSMUST00000189625.1|1700030C10Rik|ENSMUSG00000099759.1|lncRNA_Intron_1	0	-
chr12	20810709	20810809	m6AIP_abcam_peak_1758|ENSMUST00000189625.1|1700030C10Rik|ENSMUSG00000099759.1|lncRNA_Intron_1	0	-
chr12	21016432	21016562	m6AIP_abcam_peak_1760a|ENSMUST00000232257.1|Gm30124|ENSMUSG00000116627.1|lncRNA_Intron_3	0	+
chr12	21016563	21016709	m6AIP_abcam_peak_1760b|ENSMUST00000232257.1|Gm30124|ENSMUSG00000116627.1|lncRNA_Intron_3	0	+
chr12	21022213	21022340	m6AIP_abcam_peak_1761|ENSMUST00000232257.1|Gm30124|ENSMUSG00000116627.1|lncRNA_Intron_3	0	+
chr12	22137217	22137335	m6AIP_abcam_peak_1764|ENSMUST00000172838.2|Gm4425|ENSMUSG00000093846.1|lncRNA_Intron_1	0	-
chr12	24061733	24061833	m6AIP_SySy_peak_1473|ENSMUST00000101538.4|9030624G23Rik|ENSMUSG00000073158.4|protein_coding_Intron_3	0	-
chr12	24652127	24652238	m6AIP_abcam_peak_1767a|ENSMUST00000020982.6|Klf11|ENSMUSG00000020653.12|protein_coding_Intron_1	0	+
chr12	24652239	24652356	m6AIP_abcam_peak_1767b|ENSMUST00000020982.6|Klf11|ENSMUSG00000020653.12|protein_coding_Intron_1	0	+
chr12	24652357	24652434	m6AIP_abcam_peak_1767c|ENSMUST00000020982.6|Klf11|ENSMUSG00000020653.12|protein_coding_Intron_1	0	+
chr12	24837834	24837934	m6AIP_abcam_peak_1770a|ENSMUST00000110942.10|Mboat2|ENSMUSG00000020646.17|protein_coding_Intron_1	0	+
chr12	24837935	24838035	m6AIP_abcam_peak_1770b|ENSMUST00000110942.10|Mboat2|ENSMUSG00000020646.17|protein_coding_Intron_1	0	+
chr12	24908105	24908284	m6AIP_abcam_peak_1771|ENSMUST00000110942.10|Mboat2|ENSMUSG00000020646.17|protein_coding_Intron_3	0	+
chr12	25043082	25043231	m6AIP_abcam_peak_1773|ENSMUST00000066652.6|Kidins220|ENSMUSG00000036333.11|protein_coding_Intron_26	0	+
chr12	28633988	28634115	m6AIP_abcam_peak_1774|ENSMUST00000074267.4|Rps7|ENSMUSG00000061477.4|protein_coding_Intron_4	0	-
chr12	28658938	28658992	m6AIP_abcam_peak_1775|ENSMUST00000020959.8|Rnaseh1|ENSMUSG00000020630.9|protein_coding_Intron_7	0	+
chr12	28769021	28769206	m6AIP_abcam_peak_1777|ENSMUST00000221877.1|Eipr1|ENSMUSG00000036613.8|protein_coding_Intron_3	0	+
chr12	32829511	32829613	m6AIP_abcam_peak_1779|ENSMUST00000020886.8|Nampt|ENSMUSG00000020572.8|protein_coding_Intron_1	0	+
chr12	36154281	36154400	m6AIP_abcam_peak_1785|ENSMUST00000020856.5|Bzw2|ENSMUSG00000020547.5|protein_coding_Intron_1	0	-
chr12	41146681	41146822	m6AIP_abcam_peak_1787|ENSMUST00000132121.7|Immp2l|ENSMUSG00000056899.10|protein_coding_Intron_4	0	+
chr12	41170829	41170973	m6AIP_abcam_peak_1788a|ENSMUST00000132121.7|Immp2l|ENSMUSG00000056899.10|protein_coding_Intron_4	0	+
chr12	41170974	41171114	m6AIP_abcam_peak_1788b|ENSMUST00000132121.7|Immp2l|ENSMUSG00000056899.10|protein_coding_Intron_4	0	+
chr12	41173105	41173275	m6AIP_SySy_peak_1486|ENSMUST00000132121.7|Immp2l|ENSMUSG00000056899.10|protein_coding_Intron_4	0	+
chr12	41186408	41186606	m6AIP_abcam_peak_1789|ENSMUST00000132121.7|Immp2l|ENSMUSG00000056899.10|protein_coding_Intron_4	0	+
chr12	41221211	41221374	m6AIP_abcam_peak_1790|ENSMUST00000132121.7|Immp2l|ENSMUSG00000056899.10|protein_coding_Intron_4	0	+
chr12	41322289	41322392	m6AIP_abcam_peak_1791|ENSMUST00000132121.7|Immp2l|ENSMUSG00000056899.10|protein_coding_Intron_4	0	+
chr12	41374792	41375002	m6AIP_abcam_peak_1792|ENSMUST00000132121.7|Immp2l|ENSMUSG00000056899.10|protein_coding_Intron_4	0	+
chr12	51370243	51370493	m6AIP_abcam_peak_1798|ENSMUST00000119211.7|G2e3|ENSMUSG00000035293.13|protein_coding_Intron_14	0	+
chr12	51635416	51635525	m6AIP_abcam_peak_1801a|ENSMUST00000013130.14|Strn3|ENSMUSG00000020954.16|protein_coding_Intron_8	0	-
chr12	51635526	51635644	m6AIP_abcam_peak_1801b|ENSMUST00000013130.14|Strn3|ENSMUSG00000020954.16|protein_coding_Intron_8	0	-
chr12	57283531	57283781	m6AIP_abcam_peak_1810|ENSMUST00000153137.5|Mipol1|ENSMUSG00000047022.18|protein_coding_Intron_2	0	+
chr12	59135292	59135486	m6AIP_abcam_peak_1812|ENSMUST00000219140.2|Mia2|ENSMUSG00000021000.17|protein_coding_Intron_6	0	+
chr12	64954609	64954726	m6AIP_abcam_peak_1814|ENSMUST00000222508.1|Klhl28|ENSMUSG00000020948.9|protein_coding_Intron_2	0	-
chr12	65146361	65146466	m6AIP_abcam_peak_1821|ENSMUST00000052201.8|Mis18bp1|ENSMUSG00000047534.17|protein_coding_Intron_8	0	-
chr12	69196810	69197060	m6AIP_SySy_peak_1514|ENSMUST00000222699.1|Gm49384|ENSMUSG00000113786.1|protein_coding_Intron_2	0	-
chr12	69729253	69729357	m6AIP_abcam_peak_1828|ENSMUST00000220916.1|Dmac2l|ENSMUSG00000054894.6|protein_coding_Intron_2	0	+
chr12	70985939	70986096	m6AIP_abcam_peak_1830|ENSMUST00000160027.7|Psma3|ENSMUSG00000060073.9|protein_coding_Intron_5	0	+
chr12	71989643	71989678	m6AIP_abcam_peak_1837|ENSMUST00000085299.3|Daam1|ENSMUSG00000034574.10|protein_coding_Intron_25	0	+
chr12	72774137	72774254	m6AIP_abcam_peak_1840|ENSMUST00000021514.9|Ppm1a|ENSMUSG00000021096.11|protein_coding_Intron_1	0	+
chr12	72909360	72909462	m6AIP_abcam_peak_1843|ENSMUST00000110489.8|4930447C04Rik|ENSMUSG00000021098.14|protein_coding_Intron_8	0	-
chr12	73256244	73256368	m6AIP_abcam_peak_1848|ENSMUST00000021523.6|Mnat1|ENSMUSG00000021103.12|protein_coding_Intron_7	0	+
chr12	73282312	73282538	m6AIP_SySy_peak_1531|ENSMUST00000116420.3|Trmt5|ENSMUSG00000034442.11|protein_coding_Intron_3	0	-
chr12	75497831	75497983	m6AIP_abcam_peak_1850|ENSMUST00000021447.8|Ppp2r5e|ENSMUSG00000021051.10|protein_coding_Intron_3	0	-
chr12	75515548	75515601	m6AIP_SySy_peak_1535a|ENSMUST00000021447.8|Ppp2r5e|ENSMUSG00000021051.10|protein_coding_Intron_3	0	-
chr12	75541658	75541779	m6AIP_abcam_peak_1851|ENSMUST00000021447.8|Ppp2r5e|ENSMUSG00000021051.10|protein_coding_Intron_2	0	-
chr12	76448394	76448579	m6AIP_SySy_peak_1540|ENSMUST00000101281.2|Gm10451|ENSMUSG00000073000.3|lncRNA_Intron_2	0	+
chr12	76448913	76449067	m6AIP_SySy_peak_1541|ENSMUST00000101281.2|Gm10451|ENSMUSG00000073000.3|lncRNA_Intron_2	0	+
chr12	76450067	76450145	m6AIP_SySy_peak_1542|ENSMUST00000101281.2|Gm10451|ENSMUSG00000073000.3|lncRNA_Intron_3	0	+
chr12	76781419	76781531	m6AIP_SySy_peak_1545|ENSMUST00000041262.13|Churc1|ENSMUSG00000090258.7|protein_coding_Intron_3	0	+
chr12	76781419	76781531	m6AIP_SySy_peak_1545|ENSMUST00000137826.7|Fntb|ENSMUSG00000033373.16|protein_coding_Intron_3	0	+
chr12	78228990	78229162	m6AIP_abcam_peak_1864|ENSMUST00000110388.9|Gphn|ENSMUSG00000047454.12|protein_coding_Intron_1	0	+
chr12	78350908	78351127	m6AIP_SySy_peak_1547|ENSMUST00000110388.9|Gphn|ENSMUSG00000047454.12|protein_coding_Intron_2	0	+
chr12	79242343	79242495	m6AIP_abcam_peak_1868|ENSMUST00000021547.7|Zfyve26|ENSMUSG00000066440.5|protein_coding_Intron_35	0	-
chr12	79351523	79351631	m6AIP_abcam_peak_1871|ENSMUST00000218039.2|Rad51b|ENSMUSG00000059060.15|protein_coding_Intron_7	0	+
chr12	79367795	79367968	m6AIP_abcam_peak_1872|ENSMUST00000218039.2|Rad51b|ENSMUSG00000059060.15|protein_coding_Intron_7	0	+
chr12	79414151	79414326	m6AIP_abcam_peak_1873|ENSMUST00000218039.2|Rad51b|ENSMUSG00000059060.15|protein_coding_Intron_7	0	+
chr12	79415189	79415439	m6AIP_SySy_peak_1558|ENSMUST00000218039.2|Rad51b|ENSMUSG00000059060.15|protein_coding_Intron_7	0	+
chr12	79416037	79416141	m6AIP_abcam_peak_1875|ENSMUST00000218039.2|Rad51b|ENSMUSG00000059060.15|protein_coding_Intron_7	0	+
chr12	79416501	79416627	m6AIP_abcam_peak_1876|ENSMUST00000218039.2|Rad51b|ENSMUSG00000059060.15|protein_coding_Intron_7	0	+
chr12	79454463	79454713	m6AIP_abcam_peak_1877|ENSMUST00000218039.2|Rad51b|ENSMUSG00000059060.15|protein_coding_Intron_7	0	+
chr12	79570527	79570659	m6AIP_abcam_peak_1878|ENSMUST00000218039.2|Rad51b|ENSMUSG00000059060.15|protein_coding_Intron_7	0	+
chr12	79670677	79670927	m6AIP_SySy_peak_1559|ENSMUST00000218039.2|Rad51b|ENSMUSG00000059060.15|protein_coding_Intron_8	0	+
chr12	80259155	80259333	m6AIP_SySy_peak_1562|ENSMUST00000021554.15|Actn1|ENSMUSG00000015143.15|protein_coding_Intron_1	0	-
chr12	80722136	80722236	m6AIP_abcam_peak_1883|ENSMUST00000140770.1|Plekhd1|ENSMUSG00000066438.6|protein_coding_Intron_12	0	+
chr12	80838604	80838705	m6AIP_abcam_peak_1884|ENSMUST00000220238.1|Susd6|ENSMUSG00000021133.9|protein_coding_Intron_2	0	+
chr12	80945672	80945748	m6AIP_SySy_peak_1565|ENSMUST00000110351.7|Srsf5|ENSMUSG00000021134.17|protein_coding_Intron_1	0	+
chr12	81493502	81493607	m6AIP_abcam_peak_1889|ENSMUST00000166664.1|Gm20498|ENSMUSG00000021139.17|protein_coding_Intron_3	0	-
chr12	82191645	82191819	m6AIP_abcam_peak_1894|ENSMUST00000166429.8|Sipa1l1|ENSMUSG00000042700.16|protein_coding_Intron_1	0	+
chr12	82210300	82210423	m6AIP_abcam_peak_1895|ENSMUST00000166429.8|Sipa1l1|ENSMUSG00000042700.16|protein_coding_Intron_1	0	+
chr12	82239477	82239592	m6AIP_abcam_peak_1896|ENSMUST00000166429.8|Sipa1l1|ENSMUSG00000042700.16|protein_coding_Intron_2	0	+
chr12	83568508	83568626	m6AIP_abcam_peak_1900|ENSMUST00000221919.1|Zfyve1|ENSMUSG00000042628.8|protein_coding_Intron_5	0	-
chr12	84192410	84192535	m6AIP_SySy_peak_1590a|ENSMUST00000110294.1|Elmsan1|ENSMUSG00000042507.15|protein_coding_Intron_1	0	-
chr12	84192536	84192661	m6AIP_SySy_peak_1590b|ENSMUST00000110294.1|Elmsan1|ENSMUSG00000042507.15|protein_coding_Intron_1	0	-
chr12	84323180	84323334	m6AIP_abcam_peak_1912|ENSMUST00000045931.11|Zfp410|ENSMUSG00000042472.11|protein_coding_Intron_3	0	+
chr12	84367027	84367130	m6AIP_abcam_peak_1913|ENSMUST00000110276.7|Coq6|ENSMUSG00000021235.13|protein_coding_Intron_3	0	+
chr12	84417881	84418131	m6AIP_abcam_peak_1914|ENSMUST00000081828.12|Bbof1|ENSMUSG00000057265.13|protein_coding_Intron_4	0	+
chr12	84418141	84418267	m6AIP_SySy_peak_1592a|ENSMUST00000081828.12|Bbof1|ENSMUSG00000057265.13|protein_coding_Intron_4	0	+
chr12	84418268	84418377	m6AIP_SySy_peak_1592b|ENSMUST00000081828.12|Bbof1|ENSMUSG00000057265.13|protein_coding_Intron_4	0	+
chr12	84454336	84454586	m6AIP_abcam_peak_1915|ENSMUST00000137170.2|Lin52|ENSMUSG00000085793.2|protein_coding_Intron_1	0	+
chr12	85053977	85054130	m6AIP_SySy_peak_1598|ENSMUST00000021670.14|Ylpm1|ENSMUSG00000021244.15|protein_coding_Intron_16	0	+
chr12	86477748	86477857	m6AIP_abcam_peak_1926|ENSMUST00000110204.8|Esrrb|ENSMUSG00000021255.17|protein_coding_Intron_2	0	+
chr12	86478636	86478814	m6AIP_abcam_peak_1927|ENSMUST00000110204.8|Esrrb|ENSMUSG00000021255.17|protein_coding_Intron_2	0	+
chr12	87286596	87286756	m6AIP_SySy_peak_1619|ENSMUST00000125733.7|Ism2|ENSMUSG00000050671.12|protein_coding_Intron_2	0	-
chr12	91205609	91205768	m6AIP_abcam_peak_1934|ENSMUST00000141429.7|Cep128|ENSMUSG00000061533.16|protein_coding_Intron_20	0	-
chr12	91684706	91684889	m6AIP_SySy_peak_1623|ENSMUST00000164713.7|Ston2|ENSMUSG00000020961.15|protein_coding_Intron_3	0	-
chr12	91821049	91821155	m6AIP_abcam_peak_1940|ENSMUST00000021347.11|Sel1l|ENSMUSG00000020964.14|protein_coding_Intron_11	0	-
chr12	98813781	98813863	m6AIP_SySy_peak_1627a|ENSMUST00000223282.1|Eml5|ENSMUSG00000051166.10|protein_coding_Intron_31	0	-
chr12	98813864	98813996	m6AIP_SySy_peak_1627b|ENSMUST00000223282.1|Eml5|ENSMUSG00000051166.10|protein_coding_Intron_31	0	-
chr12	98813997	98814095	m6AIP_SySy_peak_1627c|ENSMUST00000223282.1|Eml5|ENSMUSG00000051166.10|protein_coding_Intron_31	0	-
chr12	98894700	98894814	m6AIP_abcam_peak_1945|ENSMUST00000223282.1|Eml5|ENSMUSG00000051166.10|protein_coding_Intron_1	0	-
chr12	99261506	99261641	m6AIP_abcam_peak_1946|ENSMUST00000046859.11|Foxn3|ENSMUSG00000033713.12|protein_coding_Intron_4	0	-
chr12	99289137	99289252	m6AIP_abcam_peak_1947|ENSMUST00000046859.11|Foxn3|ENSMUSG00000033713.12|protein_coding_Intron_4	0	-
chr12	99328171	99328290	m6AIP_abcam_peak_1948|ENSMUST00000046859.11|Foxn3|ENSMUSG00000033713.12|protein_coding_Intron_3	0	-
chr12	99363580	99363755	m6AIP_abcam_peak_1949|ENSMUST00000046859.11|Foxn3|ENSMUSG00000033713.12|protein_coding_Intron_2	0	-
chr12	100924827	100924938	m6AIP_abcam_peak_1956|ENSMUST00000085096.9|Ccdc88c|ENSMUSG00000021182.16|protein_coding_Intron_25	0	-
chr12	101889421	101889578	m6AIP_abcam_peak_1961|ENSMUST00000021605.13|Trip11|ENSMUSG00000021188.14|protein_coding_Intron_9	0	-
chr12	101924060	101924267	m6AIP_SySy_peak_1642|ENSMUST00000021606.11|Atxn3|ENSMUSG00000021189.11|protein_coding_Intron_10	0	-
chr12	102624762	102624909	m6AIP_abcam_peak_1965|ENSMUST00000046518.11|Itpk1|ENSMUSG00000057963.9|protein_coding_Intron_2	0	-
chr12	102674993	102675110	m6AIP_abcam_peak_1966|ENSMUST00000046518.11|Itpk1|ENSMUSG00000057963.9|protein_coding_Intron_2	0	-
chr12	102690822	102690886	m6AIP_abcam_peak_1967a|ENSMUST00000178129.1|Gm28373|ENSMUSG00000096751.3|lncRNA_Intron_2	0	-
chr12	102690822	102690886	m6AIP_abcam_peak_1967a|ENSMUST00000046518.11|Itpk1|ENSMUSG00000057963.9|protein_coding_Intron_1	0	-
chr12	102690887	102690953	m6AIP_abcam_peak_1967b|ENSMUST00000178129.1|Gm28373|ENSMUSG00000096751.3|lncRNA_Intron_2	0	-
chr12	102690887	102690953	m6AIP_abcam_peak_1967b|ENSMUST00000046518.11|Itpk1|ENSMUSG00000057963.9|protein_coding_Intron_1	0	-
chr12	102742372	102742583	m6AIP_SySy_peak_1646|ENSMUST00000179306.1|Gm28051|ENSMUSG00000098530.1|protein_coding_Intron_1	0	-
chr12	102742757	102743007	m6AIP_SySy_peak_1647|ENSMUST00000179306.1|Gm28051|ENSMUSG00000098530.1|protein_coding_Intron_1	0	-
chr12	102749287	102749481	m6AIP_abcam_peak_1968|ENSMUST00000179306.1|Gm28051|ENSMUSG00000098530.1|protein_coding_Intron_1	0	-
chr12	102749287	102749481	m6AIP_abcam_peak_1968|ENSMUST00000174651.1|Gm20604|ENSMUSG00000041716.7|protein_coding_Intron_1	0	-
chr12	102753825	102754075	m6AIP_SySy_peak_1649|ENSMUST00000179306.1|Gm28051|ENSMUSG00000098530.1|protein_coding_Intron_1	0	-
chr12	102753825	102754075	m6AIP_SySy_peak_1649|ENSMUST00000174651.1|Gm20604|ENSMUSG00000041716.7|protein_coding_Intron_1	0	-
chr12	102757227	102757330	m6AIP_abcam_peak_1970|ENSMUST00000173969.1|Gon7|ENSMUSG00000091931.5|protein_coding_Intron_1	0	-
chr12	102757227	102757330	m6AIP_abcam_peak_1970|ENSMUST00000179306.1|Gm28051|ENSMUSG00000098530.1|protein_coding_Intron_1	0	-
chr12	102757227	102757330	m6AIP_abcam_peak_1970|ENSMUST00000174651.1|Gm20604|ENSMUSG00000041716.7|protein_coding_Intron_1	0	-
chr12	102867975	102868077	m6AIP_abcam_peak_1972|ENSMUST00000223554.1|Btbd7|ENSMUSG00000041702.7|protein_coding_Intron_1	0	-
chr12	104780278	104780420	m6AIP_SySy_peak_1658|ENSMUST00000109937.8|Clmn|ENSMUSG00000021097.15|protein_coding_Intron_9	0	-
chr12	105833303	105833423	m6AIP_abcam_peak_1981|ENSMUST00000109901.8|Papola|ENSMUSG00000021111.15|protein_coding_Intron_20	0	+
chr12	108167656	108167897	m6AIP_abcam_peak_1985|ENSMUST00000071095.13|Setd3|ENSMUSG00000056770.15|protein_coding_Intron_1	0	-
chr12	108198083	108198162	m6AIP_abcam_peak_1986a|ENSMUST00000221167.1|Ccnk|ENSMUSG00000021258.10|protein_coding_Intron_10	0	+
chr12	108198163	108198291	m6AIP_abcam_peak_1986b|ENSMUST00000221167.1|Ccnk|ENSMUSG00000021258.10|protein_coding_Intron_10	0	+
chr12	108805650	108805752	m6AIP_abcam_peak_1987|ENSMUST00000021692.8|Yy1|ENSMUSG00000021264.12|protein_coding_Intron_1	0	+
chr12	108807866	108808045	m6AIP_abcam_peak_1988|ENSMUST00000021692.8|Yy1|ENSMUSG00000021264.12|protein_coding_Intron_2	0	+
chr12	108869932	108870136	m6AIP_SySy_peak_1670|ENSMUST00000161154.1|Wars|ENSMUSG00000021266.16|protein_coding_Intron_6	0	-
chr12	108906500	108906698	m6AIP_abcam_peak_1991|ENSMUST00000047115.8|Wdr25|ENSMUSG00000040877.16|protein_coding_Intron_3	0	+
chr12	108949806	108949920	m6AIP_abcam_peak_1992|ENSMUST00000047115.8|Wdr25|ENSMUSG00000040877.16|protein_coding_Intron_3	0	+
chr12	110501616	110501736	m6AIP_abcam_peak_1999|ENSMUST00000084985.10|Ppp2r5c|ENSMUSG00000017843.14|protein_coding_Intron_1	0	+
chr12	110784495	110784595	m6AIP_abcam_peak_2001|ENSMUST00000095410.7|Wdr20|ENSMUSG00000037957.14|protein_coding_Intron_2	0	+
chr12	111494491	111494674	m6AIP_SySy_peak_1692a|ENSMUST00000221429.1|Gm40578|ENSMUSG00000113029.1|lncRNA_Intron_2	0	-
chr12	111494675	111494808	m6AIP_SySy_peak_1692b|ENSMUST00000221429.1|Gm40578|ENSMUSG00000113029.1|lncRNA_Intron_2	0	-
chr12	111791136	111791257	m6AIP_abcam_peak_2014a|ENSMUST00000239017.1|Klc1|ENSMUSG00000021288.19|protein_coding_Intron_13	0	+
chr12	111791258	111791393	m6AIP_abcam_peak_2014b|ENSMUST00000239017.1|Klc1|ENSMUSG00000021288.19|protein_coding_Intron_13	0	+
chr12	111797626	111797828	m6AIP_abcam_peak_2015|ENSMUST00000239017.1|Klc1|ENSMUSG00000021288.19|protein_coding_Intron_14	0	+
chr12	112612780	112613008	m6AIP_SySy_peak_1701|ENSMUST00000101029.3|Inf2|ENSMUSG00000037679.9|protein_coding_Intron_22	0	+
chr12	112613621	112613861	m6AIP_SySy_peak_1702|ENSMUST00000101029.3|Inf2|ENSMUSG00000037679.9|protein_coding_Intron_22	0	+
chr12	112741223	112741379	m6AIP_abcam_peak_2023|ENSMUST00000101018.10|Cep170b|ENSMUSG00000072825.11|protein_coding_Intron_13	0	+
chr12	112789208	112789374	m6AIP_abcam_peak_2029a|ENSMUST00000124526.1|Ahnak2|ENSMUSG00000072812.4|protein_coding_Intron_1	0	-
chr12	112789375	112789619	m6AIP_abcam_peak_2029b|ENSMUST00000124526.1|Ahnak2|ENSMUSG00000072812.4|protein_coding_Intron_1	0	-
chr12	112789629	112789797	m6AIP_abcam_peak_2029c|ENSMUST00000124526.1|Ahnak2|ENSMUSG00000072812.4|protein_coding_Intron_1	0	-
chr12	112824806	112824908	m6AIP_abcam_peak_2031|ENSMUST00000062092.6|Cdca4|ENSMUSG00000047832.9|protein_coding_Intron_1	0	-
chr12	112919336	112919469	m6AIP_abcam_peak_2032a|ENSMUST00000075827.4|Jag2|ENSMUSG00000002799.6|protein_coding_Intron_5	0	-
chr12	112919470	112919624	m6AIP_abcam_peak_2032b|ENSMUST00000075827.4|Jag2|ENSMUSG00000002799.6|protein_coding_Intron_5	0	-
chr12	112977419	112977533	m6AIP_SySy_peak_1720a|ENSMUST00000011302.8|Brf1|ENSMUSG00000011158.8|protein_coding_Intron_5	0	-
chr12	112977534	112977723	m6AIP_SySy_peak_1720b|ENSMUST00000011302.8|Brf1|ENSMUSG00000011158.8|protein_coding_Intron_5	0	-
chr12	112978291	112978541	m6AIP_SySy_peak_1721a|ENSMUST00000011302.8|Brf1|ENSMUSG00000011158.8|protein_coding_Intron_5	0	-
chr13	3903223	3903341	m6AIP_SySy_peak_1736|ENSMUST00000091853.11|Net1|ENSMUSG00000021215.15|protein_coding_Intron_3	0	-
chr13	3903715	3903887	m6AIP_SySy_peak_1737|ENSMUST00000091853.11|Net1|ENSMUSG00000021215.15|protein_coding_Intron_3	0	-
chr13	3917630	3917777	m6AIP_SySy_peak_1738|ENSMUST00000091853.11|Net1|ENSMUSG00000021215.15|protein_coding_Intron_1	0	-
chr13	6601540	6601787	m6AIP_abcam_peak_2051|ENSMUST00000138703.7|Pfkp|ENSMUSG00000021196.14|protein_coding_Intron_13	0	-
chr13	6604706	6604878	m6AIP_SySy_peak_1740|ENSMUST00000138703.7|Pfkp|ENSMUSG00000021196.14|protein_coding_Intron_10	0	-
chr13	6640381	6640556	m6AIP_abcam_peak_2052a|ENSMUST00000138703.7|Pfkp|ENSMUSG00000021196.14|protein_coding_Intron_1	0	-
chr13	6640557	6640680	m6AIP_abcam_peak_2052b|ENSMUST00000138703.7|Pfkp|ENSMUSG00000021196.14|protein_coding_Intron_1	0	-
chr13	6642515	6642621	m6AIP_abcam_peak_2053|ENSMUST00000138703.7|Pfkp|ENSMUSG00000021196.14|protein_coding_Intron_1	0	-
chr13	8849421	8849521	m6AIP_SySy_peak_1741|ENSMUST00000054251.12|Wdr37|ENSMUSG00000021147.17|protein_coding_Intron_6	0	-
chr13	9153369	9153552	m6AIP_abcam_peak_2056|ENSMUST00000188211.7|Larp4b|ENSMUSG00000033499.14|protein_coding_Intron_11	0	+
chr13	9293749	9293917	m6AIP_abcam_peak_2059|ENSMUST00000166299.1|Dip2c|ENSMUSG00000048264.16|protein_coding_Intron_1	0	+
chr13	9328393	9328519	m6AIP_abcam_peak_2060|ENSMUST00000166299.1|Dip2c|ENSMUSG00000048264.16|protein_coding_Intron_1	0	+
chr13	9343416	9343513	m6AIP_abcam_peak_2061a|ENSMUST00000166299.1|Dip2c|ENSMUSG00000048264.16|protein_coding_Intron_1	0	+
chr13	9343514	9343633	m6AIP_abcam_peak_2061b|ENSMUST00000166299.1|Dip2c|ENSMUSG00000048264.16|protein_coding_Intron_1	0	+
chr13	9362420	9362567	m6AIP_abcam_peak_2062|ENSMUST00000166299.1|Dip2c|ENSMUSG00000048264.16|protein_coding_Intron_1	0	+
chr13	12087853	12087976	m6AIP_abcam_peak_2068|ENSMUST00000021750.14|Ryr2|ENSMUSG00000021313.16|protein_coding_Intron_1	0	-
chr13	14096180	14096372	m6AIP_abcam_peak_2073|ENSMUST00000110534.7|Arid4b|ENSMUSG00000039219.18|protein_coding_Intron_2	0	+
chr13	17773345	17773507	m6AIP_abcam_peak_2085|ENSMUST00000042365.8|Cdk13|ENSMUSG00000041297.8|protein_coding_Intron_1	0	-
chr13	17777409	17777512	m6AIP_abcam_peak_2086|ENSMUST00000042365.8|Cdk13|ENSMUSG00000041297.8|protein_coding_Intron_1	0	-
chr13	17784533	17784742	m6AIP_abcam_peak_2087|ENSMUST00000042365.8|Cdk13|ENSMUSG00000041297.8|protein_coding_Intron_1	0	-
chr13	17793301	17793402	m6AIP_abcam_peak_2088|ENSMUST00000042365.8|Cdk13|ENSMUSG00000041297.8|protein_coding_Intron_1	0	-
chr13	17794178	17794298	m6AIP_abcam_peak_2089|ENSMUST00000042365.8|Cdk13|ENSMUSG00000041297.8|protein_coding_Intron_1	0	-
chr13	17927500	17927631	m6AIP_abcam_peak_2090|ENSMUST00000009003.8|Rala|ENSMUSG00000008859.8|protein_coding_Intron_1	0	-
chr13	18849533	18849686	m6AIP_abcam_peak_2091|ENSMUST00000072961.5|Vps41|ENSMUSG00000041236.8|protein_coding_Intron_22	0	+
chr13	20204114	20204240	m6AIP_abcam_peak_2092|ENSMUST00000072519.6|Elmo1|ENSMUSG00000041112.17|protein_coding_Intron_2	0	+
chr13	20386015	20386139	m6AIP_abcam_peak_2093|ENSMUST00000072519.6|Elmo1|ENSMUSG00000041112.17|protein_coding_Intron_15	0	+
chr13	20455466	20455679	m6AIP_abcam_peak_2094|ENSMUST00000072519.6|Elmo1|ENSMUSG00000041112.17|protein_coding_Intron_16	0	+
chr13	20502699	20502829	m6AIP_abcam_peak_2095|ENSMUST00000072519.6|Elmo1|ENSMUSG00000041112.17|protein_coding_Intron_16	0	+
chr13	21181254	21181361	m6AIP_SySy_peak_1762a|ENSMUST00000222544.1|Trim27|ENSMUSG00000021326.13|protein_coding_Intron_2	0	+
chr13	21181362	21181563	m6AIP_SySy_peak_1762b|ENSMUST00000222544.1|Trim27|ENSMUSG00000021326.13|protein_coding_Intron_2	0	+
chr13	21185321	21185420	m6AIP_abcam_peak_2097a|ENSMUST00000222544.1|Trim27|ENSMUSG00000021326.13|protein_coding_Intron_4	0	+
chr13	21185421	21185524	m6AIP_abcam_peak_2097b|ENSMUST00000222544.1|Trim27|ENSMUSG00000021326.13|protein_coding_Intron_4	0	+
chr13	21188743	21188903	m6AIP_abcam_peak_2098|ENSMUST00000222544.1|Trim27|ENSMUSG00000021326.13|protein_coding_Intron_5	0	+
chr13	21395821	21395969	m6AIP_abcam_peak_2101|ENSMUST00000116434.10|Zkscan3|ENSMUSG00000021327.19|protein_coding_Intron_2	0	-
chr13	23600160	23600268	m6AIP_SySy_peak_1786|ENSMUST00000051091.4|H2bc6|ENSMUSG00000047246.7|protein_coding_Intron_1	0	-
chr13	29665924	29666088	m6AIP_abcam_peak_2115|ENSMUST00000006353.13|Cdkal1|ENSMUSG00000006191.17|protein_coding_Intron_8	0	-
chr13	29927887	29927987	m6AIP_abcam_peak_2117|ENSMUST00000102948.10|E2f3|ENSMUSG00000016477.18|protein_coding_Intron_1	0	-
chr13	29959749	29959922	m6AIP_abcam_peak_2118|ENSMUST00000102948.10|E2f3|ENSMUSG00000016477.18|protein_coding_Intron_1	0	-
chr13	29967137	29967321	m6AIP_abcam_peak_2119|ENSMUST00000102948.10|E2f3|ENSMUSG00000016477.18|protein_coding_Intron_1	0	-
chr13	30856148	30856261	m6AIP_abcam_peak_2120|ENSMUST00000102946.7|Exoc2|ENSMUSG00000021357.14|protein_coding_Intron_24	0	-
chr13	33904539	33904643	m6AIP_abcam_peak_2123|ENSMUST00000172184.1|Serpinb6c|ENSMUSG00000052180.15|protein_coding_Intron_1	0	-
chr13	35797512	35797628	m6AIP_abcam_peak_2129|ENSMUST00000075220.13|Cdyl|ENSMUSG00000059288.14|protein_coding_Intron_4	0	+
chr13	35869814	35870006	m6AIP_abcam_peak_2131|ENSMUST00000075220.13|Cdyl|ENSMUSG00000059288.14|protein_coding_Intron_8	0	+
chr13	36010369	36010533	m6AIP_abcam_peak_2132|ENSMUST00000053265.7|Lyrm4|ENSMUSG00000046573.7|protein_coding_Intron_2	0	-
chr13	36010369	36010533	m6AIP_abcam_peak_2132|ENSMUST00000223888.1|Gm48765|ENSMUSG00000114407.1|lncRNA_Intron_1	0	-
chr13	36060401	36060573	m6AIP_abcam_peak_2133|ENSMUST00000053265.7|Lyrm4|ENSMUSG00000046573.7|protein_coding_Intron_2	0	-
chr13	36060401	36060573	m6AIP_abcam_peak_2133|ENSMUST00000223888.1|Gm48765|ENSMUSG00000114407.1|lncRNA_Intron_1	0	-
chr13	36079758	36079939	m6AIP_abcam_peak_2134|ENSMUST00000053265.7|Lyrm4|ENSMUSG00000046573.7|protein_coding_Intron_2	0	-
chr13	36079758	36079939	m6AIP_abcam_peak_2134|ENSMUST00000223888.1|Gm48765|ENSMUSG00000114407.1|lncRNA_Intron_1	0	-
chr13	36172967	36173121	m6AIP_abcam_peak_2135|ENSMUST00000224916.1|Fars2|ENSMUSG00000021420.13|protein_coding_Intron_1	0	+
chr13	36382838	36382952	m6AIP_abcam_peak_2137|ENSMUST00000224916.1|Fars2|ENSMUSG00000021420.13|protein_coding_Intron_5	0	+
chr13	40887065	40887254	m6AIP_abcam_peak_2147|ENSMUST00000110191.9|Gcnt2|ENSMUSG00000021360.16|protein_coding_Intron_1	0	+
chr13	40887367	40887526	m6AIP_SySy_peak_1816|ENSMUST00000110191.9|Gcnt2|ENSMUSG00000021360.16|protein_coding_Intron_1	0	+
chr13	40887822	40888014	m6AIP_abcam_peak_2148|ENSMUST00000110191.9|Gcnt2|ENSMUSG00000021360.16|protein_coding_Intron_1	0	+
chr13	40888111	40888292	m6AIP_abcam_peak_2149|ENSMUST00000110191.9|Gcnt2|ENSMUSG00000021360.16|protein_coding_Intron_1	0	+
chr13	40890666	40890799	m6AIP_abcam_peak_2150|ENSMUST00000110191.9|Gcnt2|ENSMUSG00000021360.16|protein_coding_Intron_1	0	+
chr13	40893174	40893424	m6AIP_abcam_peak_2151|ENSMUST00000110191.9|Gcnt2|ENSMUSG00000021360.16|protein_coding_Intron_1	0	+
chr13	40903181	40903329	m6AIP_abcam_peak_2152|ENSMUST00000110191.9|Gcnt2|ENSMUSG00000021360.16|protein_coding_Intron_1	0	+
chr13	40917795	40917950	m6AIP_SySy_peak_1817|ENSMUST00000110191.9|Gcnt2|ENSMUSG00000021360.16|protein_coding_Intron_1	0	+
chr13	40918304	40918466	m6AIP_SySy_peak_1818a|ENSMUST00000110191.9|Gcnt2|ENSMUSG00000021360.16|protein_coding_Intron_1	0	+
chr13	40918467	40918576	m6AIP_SySy_peak_1818b|ENSMUST00000110191.9|Gcnt2|ENSMUSG00000021360.16|protein_coding_Intron_1	0	+
chr13	40918689	40918795	m6AIP_SySy_peak_1819|ENSMUST00000110191.9|Gcnt2|ENSMUSG00000021360.16|protein_coding_Intron_1	0	+
chr13	40957331	40957444	m6AIP_abcam_peak_2154|ENSMUST00000110191.9|Gcnt2|ENSMUSG00000021360.16|protein_coding_Intron_2	0	+
chr13	43473955	43474093	m6AIP_abcam_peak_2160|ENSMUST00000144326.3|Ranbp9|ENSMUSG00000038546.9|protein_coding_Intron_1	0	-
chr13	44768626	44768712	m6AIP_abcam_peak_2161a|ENSMUST00000173246.7|Jarid2|ENSMUSG00000038518.15|protein_coding_Intron_1	0	+
chr13	44768713	44768731	m6AIP_abcam_peak_2161b|ENSMUST00000173246.7|Jarid2|ENSMUSG00000038518.15|protein_coding_Intron_1	0	+
chr13	44768732	44768826	m6AIP_abcam_peak_2161c|ENSMUST00000173246.7|Jarid2|ENSMUSG00000038518.15|protein_coding_Intron_1	0	+
chr13	46716022	46716158	m6AIP_abcam_peak_2166|ENSMUST00000021803.9|Nup153|ENSMUSG00000021374.10|protein_coding_Intron_2	0	-
chr13	47102074	47102144	m6AIP_abcam_peak_2168|ENSMUST00000021807.12|Dek|ENSMUSG00000021377.15|protein_coding_Intron_2	0	-
chr13	49593049	49593170	m6AIP_abcam_peak_2173|ENSMUST00000021818.8|Cenpp|ENSMUSG00000021391.10|protein_coding_Intron_5	0	-
chr13	49594268	49594379	m6AIP_abcam_peak_2174|ENSMUST00000021818.8|Cenpp|ENSMUSG00000021391.10|protein_coding_Intron_5	0	-
chr13	49594504	49594605	m6AIP_abcam_peak_2175|ENSMUST00000021818.8|Cenpp|ENSMUSG00000021391.10|protein_coding_Intron_5	0	-
chr13	49594720	49594820	m6AIP_abcam_peak_2176|ENSMUST00000021818.8|Cenpp|ENSMUSG00000021391.10|protein_coding_Intron_5	0	-
chr13	49598754	49598857	m6AIP_abcam_peak_2177a|ENSMUST00000021818.8|Cenpp|ENSMUSG00000021391.10|protein_coding_Intron_5	0	-
chr13	49598858	49598948	m6AIP_abcam_peak_2177b|ENSMUST00000021818.8|Cenpp|ENSMUSG00000021391.10|protein_coding_Intron_5	0	-
chr13	49599733	49599894	m6AIP_abcam_peak_2178|ENSMUST00000021818.8|Cenpp|ENSMUSG00000021391.10|protein_coding_Intron_5	0	-
chr13	51133579	51133679	m6AIP_abcam_peak_2180|ENSMUST00000095797.5|Spin1|ENSMUSG00000021395.11|protein_coding_Intron_3	0	+
chr13	51668656	51668807	m6AIP_SySy_peak_1846a|ENSMUST00000040117.14|Secisbp2|ENSMUSG00000035139.14|protein_coding_Intron_7	0	+
chr13	51668808	51668987	m6AIP_SySy_peak_1846b|ENSMUST00000040117.14|Secisbp2|ENSMUSG00000035139.14|protein_coding_Intron_7	0	+
chr13	52630085	52630193	m6AIP_abcam_peak_2185|ENSMUST00000120135.7|Syk|ENSMUSG00000021457.14|protein_coding_Intron_7	0	+
chr13	53210749	53210932	m6AIP_abcam_peak_2193|ENSMUST00000021918.8|Ror2|ENSMUSG00000021464.14|protein_coding_Intron_1	0	-
chr13	53243743	53243847	m6AIP_abcam_peak_2194|ENSMUST00000021918.8|Ror2|ENSMUSG00000021464.14|protein_coding_Intron_1	0	-
chr13	54094403	54094523	m6AIP_abcam_peak_2196|ENSMUST00000021930.9|Sfxn1|ENSMUSG00000021474.9|protein_coding_Intron_7	0	+
chr13	54597339	54597449	m6AIP_abcam_peak_2203|ENSMUST00000049575.7|Cltb|ENSMUSG00000047547.14|protein_coding_Intron_4	0	-
chr13	54598644	54598721	m6AIP_abcam_peak_2204|ENSMUST00000049575.7|Cltb|ENSMUSG00000047547.14|protein_coding_Intron_4	0	-
chr13	55661471	55661641	m6AIP_abcam_peak_2218|ENSMUST00000172272.7|Ddx46|ENSMUSG00000021500.17|protein_coding_Intron_13	0	+
chr13	59477374	59477505	m6AIP_SySy_peak_1880|ENSMUST00000022040.13|Agtpbp1|ENSMUSG00000021557.15|protein_coding_Intron_18	0	-
chr13	59587605	59587849	m6AIP_abcam_peak_2220|ENSMUST00000022038.14|Naa35|ENSMUSG00000021555.15|protein_coding_Intron_2	0	+
chr13	59645222	59645343	m6AIP_abcam_peak_2221|ENSMUST00000022039.6|Golm1|ENSMUSG00000021556.12|protein_coding_Intron_5	0	-
chr13	59709871	59709942	m6AIP_abcam_peak_2225a|ENSMUST00000224982.1|Spata31d1a|ENSMUSG00000050876.9|protein_coding_Intron_1	0	-
chr13	59709943	59710026	m6AIP_abcam_peak_2225b|ENSMUST00000224982.1|Spata31d1a|ENSMUSG00000050876.9|protein_coding_Intron_1	0	-
chr13	62135698	62135948	m6AIP_abcam_peak_2235|ENSMUST00000099449.3|Zfp808|ENSMUSG00000074867.4|protein_coding_Intron_1	0	+
chr13	62142292	62142432	m6AIP_abcam_peak_2236|ENSMUST00000099449.3|Zfp808|ENSMUSG00000074867.4|protein_coding_Intron_1	0	+
chr13	62161272	62161379	m6AIP_SySy_peak_1888|ENSMUST00000099449.3|Zfp808|ENSMUSG00000074867.4|protein_coding_Intron_1	0	+
chr13	62377509	62377759	m6AIP_abcam_peak_2242|ENSMUST00000187656.6|Gm3604|ENSMUSG00000094942.7|protein_coding_Intron_1	0	-
chr13	62461122	62461372	m6AIP_abcam_peak_2246|ENSMUST00000221747.1|Gm49359|ENSMUSG00000113450.1|protein_coding_Intron_1	0	-
chr13	62461122	62461372	m6AIP_abcam_peak_2246|ENSMUST00000076195.6|Zfp935|ENSMUSG00000055228.8|protein_coding_Intron_1	0	-
chr13	62544312	62544562	m6AIP_abcam_peak_2247|ENSMUST00000076195.6|Zfp935|ENSMUSG00000055228.8|protein_coding_Intron_1	0	-
chr13	62544312	62544562	m6AIP_abcam_peak_2247|ENSMUST00000101547.11|Zfp934|ENSMUSG00000074865.11|protein_coding_Intron_1	0	-
chr13	62548946	62549137	m6AIP_SySy_peak_1895|ENSMUST00000076195.6|Zfp935|ENSMUSG00000055228.8|protein_coding_Intron_1	0	-
chr13	62548946	62549137	m6AIP_SySy_peak_1895|ENSMUST00000101547.11|Zfp934|ENSMUSG00000074865.11|protein_coding_Intron_1	0	-
chr13	62553206	62553456	m6AIP_SySy_peak_1896|ENSMUST00000076195.6|Zfp935|ENSMUSG00000055228.8|protein_coding_Intron_1	0	-
chr13	62553206	62553456	m6AIP_SySy_peak_1896|ENSMUST00000101547.11|Zfp934|ENSMUSG00000074865.11|protein_coding_Intron_1	0	-
chr13	62553793	62554043	m6AIP_SySy_peak_1897|ENSMUST00000076195.6|Zfp935|ENSMUSG00000055228.8|protein_coding_Intron_1	0	-
chr13	62553793	62554043	m6AIP_SySy_peak_1897|ENSMUST00000101547.11|Zfp934|ENSMUSG00000074865.11|protein_coding_Intron_1	0	-
chr13	63272935	63273068	m6AIP_SySy_peak_1901a|ENSMUST00000091560.10|Aopep|ENSMUSG00000021458.17|protein_coding_Intron_12	0	+
chr13	63273069	63273209	m6AIP_SySy_peak_1901b|ENSMUST00000091560.10|Aopep|ENSMUSG00000021458.17|protein_coding_Intron_12	0	+
chr13	63273868	63274081	m6AIP_SySy_peak_1902|ENSMUST00000091560.10|Aopep|ENSMUSG00000021458.17|protein_coding_Intron_12	0	+
chr13	63286060	63286221	m6AIP_abcam_peak_2254|ENSMUST00000091560.10|Aopep|ENSMUSG00000021458.17|protein_coding_Intron_13	0	+
chr13	63860848	63860941	m6AIP_abcam_peak_2259a|ENSMUST00000238465.1|Ercc6l2|ENSMUSG00000021470.19|protein_coding_Intron_12	0	+
chr13	63860942	63861061	m6AIP_abcam_peak_2259b|ENSMUST00000238465.1|Ercc6l2|ENSMUSG00000021470.19|protein_coding_Intron_12	0	+
chr13	64196330	64196580	m6AIP_SySy_peak_1912|ENSMUST00000221634.1|Cdc14b|ENSMUSG00000033102.15|protein_coding_Intron_13	0	-
chr13	64206426	64206551	m6AIP_abcam_peak_2263|ENSMUST00000221634.1|Cdc14b|ENSMUSG00000033102.15|protein_coding_Intron_12	0	-
chr13	64214180	64214310	m6AIP_abcam_peak_2264|ENSMUST00000221634.1|Cdc14b|ENSMUSG00000033102.15|protein_coding_Intron_9	0	-
chr13	65336786	65336951	m6AIP_abcam_peak_2268|ENSMUST00000220595.1|Gm7762|ENSMUSG00000113406.1|lncRNA_Intron_3	0	-
chr13	66918628	66918758	m6AIP_abcam_peak_2272|ENSMUST00000021991.10|Mterf3|ENSMUSG00000021519.11|protein_coding_Intron_4	0	-
chr13	67343039	67343164	m6AIP_SySy_peak_1924a|ENSMUST00000044819.6|Gm28044|ENSMUSG00000098781.1|protein_coding_Intron_3	0	-
chr13	67343165	67343312	m6AIP_SySy_peak_1924b|ENSMUST00000044819.6|Gm28044|ENSMUSG00000098781.1|protein_coding_Intron_3	0	-
chr13	67343313	67343428	m6AIP_SySy_peak_1924c|ENSMUST00000044819.6|Gm28044|ENSMUSG00000098781.1|protein_coding_Intron_3	0	-
chr13	67415053	67415165	m6AIP_abcam_peak_2276|ENSMUST00000056470.9|Zfp459|ENSMUSG00000055560.8|protein_coding_Intron_1	0	-
chr13	67516141	67516252	m6AIP_SySy_peak_1927|ENSMUST00000167914.1|Gm26965|ENSMUSG00000097565.1|protein_coding_Intron_3	0	-
chr13	67618218	67618377	m6AIP_SySy_peak_1930a|ENSMUST00000224814.1|Gm49345|ENSMUSG00000114923.1|protein_coding_Intron_1	0	-
chr13	67618378	67618605	m6AIP_SySy_peak_1930b|ENSMUST00000224814.1|Gm49345|ENSMUSG00000114923.1|protein_coding_Intron_1	0	-
chr13	73776935	73777047	m6AIP_abcam_peak_2295|ENSMUST00000017900.8|Slc12a7|ENSMUSG00000017756.9|protein_coding_Intron_1	0	+
chr13	73804200	73804304	m6AIP_abcam_peak_2296|ENSMUST00000017900.8|Slc12a7|ENSMUSG00000017756.9|protein_coding_Intron_17	0	+
chr13	73925794	73925979	m6AIP_SySy_peak_1951a|ENSMUST00000022053.10|Trip13|ENSMUSG00000021569.10|protein_coding_Intron_6	0	-
chr13	73925980	73926126	m6AIP_SySy_peak_1951b|ENSMUST00000022053.10|Trip13|ENSMUSG00000021569.10|protein_coding_Intron_6	0	-
chr13	73935838	73935949	m6AIP_abcam_peak_2299|ENSMUST00000022053.10|Trip13|ENSMUSG00000021569.10|protein_coding_Intron_2	0	-
chr13	74461296	74461461	m6AIP_abcam_peak_2305|ENSMUST00000222455.1|E430024I08Rik|ENSMUSG00000112964.1|lncRNA_Intron_1	0	-
chr13	75709539	75709635	m6AIP_abcam_peak_2311a|ENSMUST00000001583.7|Ell2|ENSMUSG00000001542.7|protein_coding_Intron_1	0	+
chr13	75709636	75709802	m6AIP_abcam_peak_2311b|ENSMUST00000001583.7|Ell2|ENSMUSG00000001542.7|protein_coding_Intron_1	0	+
chr13	75739502	75739629	m6AIP_abcam_peak_2312|ENSMUST00000001583.7|Ell2|ENSMUSG00000001542.7|protein_coding_Intron_2	0	+
chr13	76005711	76005961	m6AIP_SySy_peak_1963|ENSMUST00000050997.1|Rfesd|ENSMUSG00000043190.14|protein_coding_Intron_3	0	-
chr13	76180328	76180489	m6AIP_abcam_peak_2314|ENSMUST00000224386.1|Ttc37|ENSMUSG00000033991.9|protein_coding_Intron_41	0	+
chr13	77097694	77097869	m6AIP_abcam_peak_2315|ENSMUST00000151524.8|Slf1|ENSMUSG00000021597.16|protein_coding_Intron_9	0	-
chr13	78025220	78025350	m6AIP_abcam_peak_2317|ENSMUST00000163257.8|Fam172a|ENSMUSG00000064138.14|protein_coding_Intron_10	0	+
chr13	81530385	81530601	m6AIP_SySy_peak_1970|ENSMUST00000095585.10|Adgrv1|ENSMUSG00000069170.14|protein_coding_Intron_27	0	-
chr13	84242006	84242154	m6AIP_abcam_peak_2324|ENSMUST00000057495.9|Tmem161b|ENSMUSG00000035762.11|protein_coding_Intron_1	0	+
chr13	85274781	85274881	m6AIP_abcam_peak_2326|ENSMUST00000109552.2|Rasa1|ENSMUSG00000021549.14|protein_coding_Intron_1	0	-
chr13	90014177	90014285	m6AIP_abcam_peak_2329|ENSMUST00000022115.13|Xrcc4|ENSMUSG00000021615.13|protein_coding_Intron_3	0	-
chr13	92282989	92283180	m6AIP_abcam_peak_2332|ENSMUST00000185852.6|Msh3|ENSMUSG00000014850.15|protein_coding_Intron_13	0	-
chr13	92284662	92284763	m6AIP_abcam_peak_2333|ENSMUST00000185852.6|Msh3|ENSMUSG00000014850.15|protein_coding_Intron_13	0	-
chr13	92337101	92337278	m6AIP_abcam_peak_2334a|ENSMUST00000185852.6|Msh3|ENSMUSG00000014850.15|protein_coding_Intron_8	0	-
chr13	92337279	92337441	m6AIP_abcam_peak_2334b|ENSMUST00000185852.6|Msh3|ENSMUSG00000014850.15|protein_coding_Intron_8	0	-
chr13	92337442	92337552	m6AIP_abcam_peak_2334c|ENSMUST00000185852.6|Msh3|ENSMUSG00000014850.15|protein_coding_Intron_8	0	-
chr13	93096060	93096161	m6AIP_abcam_peak_2335|ENSMUST00000224009.1|A630019I02Rik|ENSMUSG00000114968.1|lncRNA_Intron_3	0	+
chr13	93366558	93366743	m6AIP_SySy_peak_1983|ENSMUST00000079086.7|Homer1|ENSMUSG00000007617.18|protein_coding_Intron_5	0	+
chr13	93441621	93441644	m6AIP_abcam_peak_2339|ENSMUST00000065537.8|Jmy|ENSMUSG00000021690.10|protein_coding_Intron_8	0	-
chr13	94372212	94372319	m6AIP_abcam_peak_2340a|ENSMUST00000022196.4|Ap3b1|ENSMUSG00000021686.6|protein_coding_Intron_1	0	+
chr13	94372320	94372410	m6AIP_abcam_peak_2340b|ENSMUST00000022196.4|Ap3b1|ENSMUSG00000021686.6|protein_coding_Intron_1	0	+
chr13	97082249	97082368	m6AIP_abcam_peak_2348|ENSMUST00000169863.8|Fam169a|ENSMUSG00000041817.14|protein_coding_Intron_1	0	+
chr13	97087388	97087540	m6AIP_abcam_peak_2349|ENSMUST00000169863.8|Fam169a|ENSMUSG00000041817.14|protein_coding_Intron_1	0	+
chr13	97096839	97097089	m6AIP_abcam_peak_2350|ENSMUST00000169863.8|Fam169a|ENSMUSG00000041817.14|protein_coding_Intron_4	0	+
chr13	97190516	97190648	m6AIP_abcam_peak_2354|ENSMUST00000022169.9|Hexb|ENSMUSG00000021665.9|protein_coding_Intron_3	0	-
chr13	97511434	97511590	m6AIP_SySy_peak_2008a|ENSMUST00000225874.1|Gm2379|ENSMUSG00000114926.1|lncRNA_Intron_1	0	+
chr13	97511591	97511764	m6AIP_SySy_peak_2008b|ENSMUST00000225874.1|Gm2379|ENSMUSG00000114926.1|lncRNA_Intron_1	0	+
chr13	97511765	97511972	m6AIP_SySy_peak_2008c|ENSMUST00000225874.1|Gm2379|ENSMUSG00000114926.1|lncRNA_Intron_1	0	+
chr13	97512109	97512359	m6AIP_SySy_peak_2008d|ENSMUST00000225874.1|Gm2379|ENSMUSG00000114926.1|lncRNA_Intron_1	0	+
chr13	97512499	97512653	m6AIP_SySy_peak_2009|ENSMUST00000225874.1|Gm2379|ENSMUSG00000114926.1|lncRNA_Intron_1	0	+
chr13	98027769	98027949	m6AIP_SySy_peak_2012|ENSMUST00000109426.2|Arhgef28|ENSMUSG00000021662.11|protein_coding_Intron_9	0	-
chr13	98798158	98798277	m6AIP_abcam_peak_2370|ENSMUST00000040340.15|Fcho2|ENSMUSG00000041685.16|protein_coding_Intron_2	0	-
chr13	98872415	98872566	m6AIP_abcam_peak_2372|ENSMUST00000109401.7|Tnpo1|ENSMUSG00000009470.17|protein_coding_Intron_6	0	-
chr13	98922105	98922355	m6AIP_SySy_peak_2014|ENSMUST00000109401.7|Tnpo1|ENSMUSG00000009470.17|protein_coding_Intron_1	0	-
chr13	98922648	98922753	m6AIP_abcam_peak_2374a|ENSMUST00000109401.7|Tnpo1|ENSMUSG00000009470.17|protein_coding_Intron_1	0	-
chr13	98922754	98922867	m6AIP_abcam_peak_2374b|ENSMUST00000109401.7|Tnpo1|ENSMUSG00000009470.17|protein_coding_Intron_1	0	-
chr13	99373112	99373246	m6AIP_abcam_peak_2375|ENSMUST00000052249.6|Mrps27|ENSMUSG00000041632.7|protein_coding_Intron_4	0	+
chr13	100712843	100712986	m6AIP_abcam_peak_2385|ENSMUST00000091299.7|Cdk7|ENSMUSG00000069089.8|protein_coding_Intron_7	0	-
chr13	104050288	104050494	m6AIP_SySy_peak_2025a|ENSMUST00000109315.4|Nln|ENSMUSG00000021710.11|protein_coding_Intron_8	0	-
chr13	104174166	104174416	m6AIP_SySy_peak_2026|ENSMUST00000022224.15|Trappc13|ENSMUSG00000021711.17|protein_coding_Intron_1	0	-
chr13	104183522	104183639	m6AIP_abcam_peak_2392|ENSMUST00000022225.11|Trim23|ENSMUSG00000021712.15|protein_coding_Intron_2	0	+
chr13	104198222	104198337	m6AIP_abcam_peak_2393|ENSMUST00000022225.11|Trim23|ENSMUSG00000021712.15|protein_coding_Intron_8	0	+
chr13	104794620	104794786	m6AIP_abcam_peak_2396a|ENSMUST00000022228.12|Cwc27|ENSMUSG00000021715.12|protein_coding_Intron_9	0	-
chr13	104794787	104794946	m6AIP_abcam_peak_2396b|ENSMUST00000022228.12|Cwc27|ENSMUSG00000021715.12|protein_coding_Intron_9	0	-
chr13	106814897	106814998	m6AIP_abcam_peak_2397|ENSMUST00000186033.6|Ipo11|ENSMUSG00000042590.17|protein_coding_Intron_28	0	-
chr13	106834030	106834269	m6AIP_SySy_peak_2029|ENSMUST00000186033.6|Ipo11|ENSMUSG00000042590.17|protein_coding_Intron_27	0	-
chr13	106885933	106886033	m6AIP_abcam_peak_2398|ENSMUST00000186033.6|Ipo11|ENSMUSG00000042590.17|protein_coding_Intron_12	0	-
chr13	106891981	106892086	m6AIP_abcam_peak_2399|ENSMUST00000186033.6|Ipo11|ENSMUSG00000042590.17|protein_coding_Intron_9	0	-
chr13	107821801	107821963	m6AIP_abcam_peak_2401|ENSMUST00000105097.2|Zswim6|ENSMUSG00000032846.10|protein_coding_Intron_2	0	-
chr13	108071517	108071640	m6AIP_abcam_peak_2403|ENSMUST00000163558.2|Ndufaf2|ENSMUSG00000068184.7|protein_coding_Intron_3	0	-
chr13	109260471	109260721	m6AIP_SySy_peak_2032|ENSMUST00000120671.7|Pde4d|ENSMUSG00000021699.17|protein_coding_Intron_1	0	+
chr13	109348223	109348332	m6AIP_abcam_peak_2406|ENSMUST00000120671.7|Pde4d|ENSMUSG00000021699.17|protein_coding_Intron_1	0	+
chr13	109361138	109361338	m6AIP_abcam_peak_2407|ENSMUST00000120671.7|Pde4d|ENSMUSG00000021699.17|protein_coding_Intron_1	0	+
chr13	109557005	109557223	m6AIP_abcam_peak_2408|ENSMUST00000120671.7|Pde4d|ENSMUSG00000021699.17|protein_coding_Intron_1	0	+
chr13	109670872	109670990	m6AIP_abcam_peak_2409|ENSMUST00000120671.7|Pde4d|ENSMUSG00000021699.17|protein_coding_Intron_1	0	+
chr13	109671077	109671188	m6AIP_abcam_peak_2410|ENSMUST00000120671.7|Pde4d|ENSMUSG00000021699.17|protein_coding_Intron_1	0	+
chr13	109685575	109685825	m6AIP_SySy_peak_2033|ENSMUST00000120671.7|Pde4d|ENSMUSG00000021699.17|protein_coding_Intron_1	0	+
chr13	109917398	109917503	m6AIP_abcam_peak_2412|ENSMUST00000120671.7|Pde4d|ENSMUSG00000021699.17|protein_coding_Intron_6	0	+
chr13	111487492	111487669	m6AIP_SySy_peak_2037a|ENSMUST00000231096.1|Gm49496|ENSMUSG00000116016.1|protein_coding_Intron_1	0	-
chr13	111487670	111487740	m6AIP_SySy_peak_2037b|ENSMUST00000231096.1|Gm49496|ENSMUSG00000116016.1|protein_coding_Intron_1	0	-
chr13	111792531	111792722	m6AIP_abcam_peak_2420|ENSMUST00000109267.8|Map3k1|ENSMUSG00000021754.17|protein_coding_Intron_1	0	-
chr13	112468413	112468578	m6AIP_abcam_peak_2421|ENSMUST00000183663.7|Il6st|ENSMUSG00000021756.12|protein_coding_Intron_1	0	+
chr13	112470547	112470725	m6AIP_abcam_peak_2422|ENSMUST00000183663.7|Il6st|ENSMUSG00000021756.12|protein_coding_Intron_1	0	+
chr13	112578209	112578317	m6AIP_SySy_peak_2046|ENSMUST00000051756.7|Il31ra|ENSMUSG00000050377.8|protein_coding_Intron_1	0	-
chr13	112868490	112868597	m6AIP_abcam_peak_2428|ENSMUST00000022281.4|Mtrex|ENSMUSG00000016018.4|protein_coding_Intron_26	0	-
chr13	112870306	112870468	m6AIP_SySy_peak_2048|ENSMUST00000022281.4|Mtrex|ENSMUSG00000016018.4|protein_coding_Intron_25	0	-
chr13	113823113	113823276	m6AIP_abcam_peak_2435|ENSMUST00000091201.6|Arl15|ENSMUSG00000042348.10|protein_coding_Intron_1	0	+
chr13	113940977	113941114	m6AIP_abcam_peak_2437|ENSMUST00000091201.6|Arl15|ENSMUSG00000042348.10|protein_coding_Intron_3	0	+
chr13	113977502	113977602	m6AIP_abcam_peak_2438|ENSMUST00000091201.6|Arl15|ENSMUSG00000042348.10|protein_coding_Intron_4	0	+
chr13	114344189	114344297	m6AIP_abcam_peak_2439|ENSMUST00000022286.7|Ndufs4|ENSMUSG00000021764.8|protein_coding_Intron_2	0	-
chr13	114361456	114361592	m6AIP_SySy_peak_2059|ENSMUST00000022286.7|Ndufs4|ENSMUSG00000021764.8|protein_coding_Intron_1	0	-
chr13	118386393	118386632	m6AIP_SySy_peak_2060|ENSMUST00000022245.9|Mrps30|ENSMUSG00000021731.10|protein_coding_Intron_1	0	-
chr13	119463796	119463961	m6AIP_abcam_peak_2441|ENSMUST00000224312.1|4833420G17Rik|ENSMUSG00000062822.8|protein_coding_Intron_1	0	+
chr14	7858480	7858580	m6AIP_abcam_peak_2446|ENSMUST00000052678.8|Flnb|ENSMUSG00000025278.9|protein_coding_Intron_1	0	+
chr14	8501366	8501527	m6AIP_SySy_peak_2074|ENSMUST00000102996.3|4930452B06Rik|ENSMUSG00000021747.12|protein_coding_Intron_12	0	-
chr14	11554519	11554687	m6AIP_abcam_peak_2454|ENSMUST00000022264.12|Ptprg|ENSMUSG00000021745.14|protein_coding_Intron_1	0	+
chr14	11626496	11626596	m6AIP_abcam_peak_2455|ENSMUST00000022264.12|Ptprg|ENSMUSG00000021745.14|protein_coding_Intron_1	0	+
chr14	11627193	11627293	m6AIP_abcam_peak_2456|ENSMUST00000022264.12|Ptprg|ENSMUSG00000021745.14|protein_coding_Intron_1	0	+
chr14	11784997	11785110	m6AIP_abcam_peak_2457|ENSMUST00000022264.12|Ptprg|ENSMUSG00000021745.14|protein_coding_Intron_2	0	+
chr14	11966691	11966940	m6AIP_abcam_peak_2458|ENSMUST00000022264.12|Ptprg|ENSMUSG00000021745.14|protein_coding_Intron_4	0	+
chr14	13849125	13849331	m6AIP_abcam_peak_2460|ENSMUST00000144914.2|Gm281|ENSMUSG00000084902.2|protein_coding_Intron_11	0	-
chr14	13853030	13853153	m6AIP_abcam_peak_2461|ENSMUST00000144914.2|Gm281|ENSMUSG00000084902.2|protein_coding_Intron_11	0	-
chr14	13960674	13960815	m6AIP_abcam_peak_2462|ENSMUST00000065865.9|Thoc7|ENSMUSG00000053453.9|protein_coding_Intron_1	0	-
chr14	14343851	14344017	m6AIP_SySy_peak_2077|ENSMUST00000224991.1|Gm48860|ENSMUSG00000114883.1|lncRNA_Intron_1	0	-
chr14	14344363	14344541	m6AIP_SySy_peak_2078|ENSMUST00000224991.1|Gm48860|ENSMUSG00000114883.1|lncRNA_Intron_1	0	-
chr14	14755971	14756136	m6AIP_abcam_peak_2465|ENSMUST00000223761.2|Slc4a7|ENSMUSG00000021733.11|protein_coding_Intron_10	0	+
chr14	14763804	14764008	m6AIP_abcam_peak_2466|ENSMUST00000223761.2|Slc4a7|ENSMUSG00000021733.11|protein_coding_Intron_13	0	+
chr14	19278107	19278244	m6AIP_abcam_peak_2468|ENSMUST00000224018.1|Gm48099|ENSMUSG00000114304.1|lncRNA_Intron_1	0	+
chr14	19772734	19772856	m6AIP_abcam_peak_2470|ENSMUST00000022340.4|Nid2|ENSMUSG00000021806.4|protein_coding_Intron_4	0	+
chr14	19912310	19912443	m6AIP_abcam_peak_2472|ENSMUST00000160013.7|Gng2|ENSMUSG00000043004.13|protein_coding_Intron_2	0	-
chr14	19932031	19932208	m6AIP_abcam_peak_2473|ENSMUST00000160013.7|Gng2|ENSMUSG00000043004.13|protein_coding_Intron_2	0	-
chr14	19932894	19933005	m6AIP_abcam_peak_2474a|ENSMUST00000160013.7|Gng2|ENSMUSG00000043004.13|protein_coding_Intron_2	0	-
chr14	19933006	19933138	m6AIP_abcam_peak_2474b|ENSMUST00000160013.7|Gng2|ENSMUSG00000043004.13|protein_coding_Intron_2	0	-
chr14	19958667	19958820	m6AIP_abcam_peak_2475|ENSMUST00000160013.7|Gng2|ENSMUSG00000043004.13|protein_coding_Intron_2	0	-
chr14	20175647	20175811	m6AIP_abcam_peak_2477|ENSMUST00000024011.9|Kcnk5|ENSMUSG00000023243.9|protein_coding_Intron_1	0	-
chr14	20387721	20387895	m6AIP_SySy_peak_2084|ENSMUST00000022345.6|Dnajc9|ENSMUSG00000021811.7|protein_coding_Intron_3	0	-
chr14	20535639	20535878	m6AIP_abcam_peak_2481|ENSMUST00000159027.7|Ppp3cb|ENSMUSG00000021816.11|protein_coding_Intron_1	0	-
chr14	20640535	20640654	m6AIP_abcam_peak_2484|ENSMUST00000022356.11|Usp54|ENSMUSG00000034235.17|protein_coding_Intron_1	0	-
chr14	20753887	20754008	m6AIP_abcam_peak_2488|ENSMUST00000226630.1|Camk2g|ENSMUSG00000021820.18|protein_coding_Intron_13	0	-
chr14	20762833	20762928	m6AIP_abcam_peak_2489a|ENSMUST00000226630.1|Camk2g|ENSMUSG00000021820.18|protein_coding_Intron_10	0	-
chr14	20762929	20763027	m6AIP_abcam_peak_2489b|ENSMUST00000226630.1|Camk2g|ENSMUSG00000021820.18|protein_coding_Intron_10	0	-
chr14	21544380	21544522	m6AIP_abcam_peak_2493|ENSMUST00000238837.1|Kat6b|ENSMUSG00000021767.19|protein_coding_Intron_1	0	+
chr14	21553303	21553460	m6AIP_abcam_peak_2494|ENSMUST00000238837.1|Kat6b|ENSMUSG00000021767.19|protein_coding_Intron_1	0	+
chr14	21560104	21560216	m6AIP_abcam_peak_2495|ENSMUST00000238837.1|Kat6b|ENSMUSG00000021767.19|protein_coding_Intron_1	0	+
chr14	25847184	25847354	m6AIP_abcam_peak_2504|ENSMUST00000022416.14|Anxa11|ENSMUSG00000021866.15|protein_coding_Intron_1	0	+
chr14	25848059	25848225	m6AIP_abcam_peak_2505|ENSMUST00000022416.14|Anxa11|ENSMUSG00000021866.15|protein_coding_Intron_1	0	+
chr14	26443304	26443478	m6AIP_abcam_peak_2506|ENSMUST00000139075.7|Slmap|ENSMUSG00000021870.17|protein_coding_Intron_13	0	-
chr14	26475561	26475720	m6AIP_abcam_peak_2507|ENSMUST00000139075.7|Slmap|ENSMUSG00000021870.17|protein_coding_Intron_2	0	-
chr14	26475857	26475971	m6AIP_abcam_peak_2508|ENSMUST00000139075.7|Slmap|ENSMUSG00000021870.17|protein_coding_Intron_2	0	-
chr14	26924182	26924409	m6AIP_abcam_peak_2513|ENSMUST00000036570.4|Appl1|ENSMUSG00000040760.11|protein_coding_Intron_21	0	-
chr14	27066993	27067152	m6AIP_abcam_peak_2514|ENSMUST00000035336.4|Il17rd|ENSMUSG00000040717.6|protein_coding_Intron_1	0	+
chr14	27096419	27096528	m6AIP_abcam_peak_2515|ENSMUST00000035336.4|Il17rd|ENSMUSG00000040717.6|protein_coding_Intron_11	0	+
chr14	27288330	27288456	m6AIP_abcam_peak_2518|ENSMUST00000225949.1|Arhgef3|ENSMUSG00000021895.10|protein_coding_Intron_5	0	+
chr14	27430023	27430153	m6AIP_SySy_peak_2109|ENSMUST00000022450.5|Tasor|ENSMUSG00000040651.9|protein_coding_Intron_1	0	+
chr14	27501166	27501413	m6AIP_abcam_peak_2526|ENSMUST00000223689.1|Ccdc66|ENSMUSG00000046753.10|protein_coding_Intron_3	0	-
chr14	27503425	27503668	m6AIP_abcam_peak_2527|ENSMUST00000223689.1|Ccdc66|ENSMUSG00000046753.10|protein_coding_Intron_3	0	-
chr14	30552641	30552747	m6AIP_abcam_peak_2531|ENSMUST00000022529.7|Tkt|ENSMUSG00000021957.7|protein_coding_Intron_1	0	+
chr14	30560900	30561053	m6AIP_SySy_peak_2116|ENSMUST00000022529.7|Tkt|ENSMUSG00000021957.7|protein_coding_Intron_4	0	+
chr14	30688195	30688316	m6AIP_abcam_peak_2532|ENSMUST00000064230.15|Rft1|ENSMUSG00000052395.17|protein_coding_Intron_11	0	+
chr14	30729026	30729111	m6AIP_abcam_peak_2534a|ENSMUST00000054230.11|Sfmbt1|ENSMUSG00000006527.16|protein_coding_Intron_1	0	+
chr14	30729112	30729230	m6AIP_abcam_peak_2534b|ENSMUST00000054230.11|Sfmbt1|ENSMUSG00000006527.16|protein_coding_Intron_1	0	+
chr14	31005521	31005625	m6AIP_abcam_peak_2535|ENSMUST00000022476.8|Glt8d1|ENSMUSG00000021916.16|protein_coding_Intron_1	0	+
chr14	31486969	31487212	m6AIP_abcam_peak_2540|ENSMUST00000055303.4|Mettl6|ENSMUSG00000021891.8|protein_coding_Intron_4	0	-
chr14	31493308	31493527	m6AIP_SySy_peak_2125a|ENSMUST00000055303.4|Mettl6|ENSMUSG00000021891.8|protein_coding_Intron_2	0	-
chr14	32099697	32099798	m6AIP_abcam_peak_2543|ENSMUST00000022462.13|Oxnad1|ENSMUSG00000021906.14|protein_coding_Intron_6	0	+
chr14	32200726	32200828	m6AIP_abcam_peak_2544|ENSMUST00000013845.12|Timm23|ENSMUSG00000013701.13|protein_coding_Intron_1	0	-
chr14	32236533	32236783	m6AIP_abcam_peak_2547|ENSMUST00000022470.14|Parg|ENSMUSG00000021911.16|protein_coding_Intron_7	0	+
chr14	32327775	32328025	m6AIP_SySy_peak_2129|ENSMUST00000022480.7|Ogdhl|ENSMUSG00000021913.8|protein_coding_Intron_4	0	+
chr14	32559053	32559186	m6AIP_abcam_peak_2550|ENSMUST00000066807.7|Ercc6|ENSMUSG00000054051.7|protein_coding_Intron_10	0	+
chr14	47311168	47311308	m6AIP_SySy_peak_2149|ENSMUST00000166743.8|Mapk1ip1l|ENSMUSG00000021840.17|protein_coding_Intron_3	0	+
chr14	50920895	50921114	m6AIP_SySy_peak_2160|ENSMUST00000159292.7|Osgep|ENSMUSG00000006289.14|protein_coding_Intron_1	0	-
chr14	52089031	52089244	m6AIP_abcam_peak_2580|ENSMUST00000111610.11|Hnrnpc|ENSMUSG00000060373.15|protein_coding_Intron_2	0	-
chr14	52101511	52101648	m6AIP_abcam_peak_2581|ENSMUST00000111610.11|Hnrnpc|ENSMUSG00000060373.15|protein_coding_Intron_1	0	-
chr14	52161822	52161877	m6AIP_abcam_peak_2582c|ENSMUST00000046709.8|Supt16|ENSMUSG00000035726.8|protein_coding_Intron_25	0	-
chr14	54395915	54396072	m6AIP_abcam_peak_2593|ENSMUST00000197440.4|Slc7a7|ENSMUSG00000000958.10|protein_coding_Intron_4	0	-
chr14	54549347	54549464	m6AIP_abcam_peak_2595a|ENSMUST00000022784.8|Haus4|ENSMUSG00000022177.9|protein_coding_Intron_4	0	-
chr14	54549465	54549581	m6AIP_abcam_peak_2595b|ENSMUST00000022784.8|Haus4|ENSMUSG00000022177.9|protein_coding_Intron_4	0	-
chr14	54649750	54649964	m6AIP_abcam_peak_2598|ENSMUST00000022793.14|Acin1|ENSMUSG00000022185.19|protein_coding_Intron_9	0	-
chr14	54650097	54650207	m6AIP_abcam_peak_2599|ENSMUST00000022793.14|Acin1|ENSMUSG00000022185.19|protein_coding_Intron_9	0	-
chr14	54650426	54650606	m6AIP_abcam_peak_2600|ENSMUST00000022793.14|Acin1|ENSMUSG00000022185.19|protein_coding_Intron_9	0	-
chr14	54921339	54921440	m6AIP_abcam_peak_2603|ENSMUST00000022813.7|Efs|ENSMUSG00000022203.7|protein_coding_Intron_1	0	-
chr14	54924978	54925095	m6AIP_abcam_peak_2604|ENSMUST00000022813.7|Efs|ENSMUSG00000022203.7|protein_coding_Intron_1	0	-
chr14	55068616	55068785	m6AIP_abcam_peak_2609|ENSMUST00000036328.8|Zfhx2|ENSMUSG00000040721.9|protein_coding_Intron_6	0	-
chr14	55069664	55069798	m6AIP_abcam_peak_2610|ENSMUST00000036328.8|Zfhx2|ENSMUSG00000040721.9|protein_coding_Intron_6	0	-
chr14	55072233	55072358	m6AIP_abcam_peak_2611a|ENSMUST00000036328.8|Zfhx2|ENSMUSG00000040721.9|protein_coding_Intron_3	0	-
chr14	55072359	55072490	m6AIP_abcam_peak_2611b|ENSMUST00000036328.8|Zfhx2|ENSMUSG00000040721.9|protein_coding_Intron_3	0	-
chr14	55085636	55085886	m6AIP_abcam_peak_2614|ENSMUST00000036328.8|Zfhx2|ENSMUSG00000040721.9|protein_coding_Intron_1	0	-
chr14	55089788	55089975	m6AIP_abcam_peak_2615a|ENSMUST00000036328.8|Zfhx2|ENSMUSG00000040721.9|protein_coding_Intron_1	0	-
chr14	55090025	55090206	m6AIP_abcam_peak_2615b|ENSMUST00000036328.8|Zfhx2|ENSMUSG00000040721.9|protein_coding_Intron_1	0	-
chr14	56494910	56495048	m6AIP_abcam_peak_2624|ENSMUST00000095793.2|Rnf17|ENSMUSG00000000365.9|protein_coding_Intron_26	0	+
chr14	56668681	56668822	m6AIP_SySy_peak_2199|ENSMUST00000116468.1|Mphosph8|ENSMUSG00000079184.10|protein_coding_Intron_1	0	+
chr14	56806212	56806325	m6AIP_abcam_peak_2627a|ENSMUST00000173954.2|Zmym5|ENSMUSG00000040123.17|protein_coding_Intron_2	0	-
chr14	56806326	56806448	m6AIP_abcam_peak_2627b|ENSMUST00000173954.2|Zmym5|ENSMUSG00000040123.17|protein_coding_Intron_2	0	-
chr14	57600152	57600273	m6AIP_abcam_peak_2630|ENSMUST00000174545.8|Xpo4|ENSMUSG00000021952.16|protein_coding_Intron_13	0	-
chr14	59060374	59060478	m6AIP_SySy_peak_2211|ENSMUST00000224109.1|Gm33472|ENSMUSG00000114441.1|lncRNA_Intron_2	0	-
chr14	59223560	59223665	m6AIP_abcam_peak_2636|ENSMUST00000022551.13|Rcbtb1|ENSMUSG00000035469.17|protein_coding_Intron_7	0	+
chr14	59223976	59224153	m6AIP_SySy_peak_2212|ENSMUST00000022551.13|Rcbtb1|ENSMUSG00000035469.17|protein_coding_Intron_7	0	+
chr14	59569363	59569531	m6AIP_SySy_peak_2214|ENSMUST00000225839.1|Cdadc1|ENSMUSG00000021982.14|protein_coding_Intron_8	0	-
chr14	63191350	63191600	m6AIP_SySy_peak_2233|ENSMUST00000038229.4|Neil2|ENSMUSG00000035121.6|protein_coding_Intron_2	0	-
chr14	63493269	63493519	m6AIP_abcam_peak_2651|ENSMUST00000022522.14|Tdh|ENSMUSG00000021953.14|protein_coding_Intron_8	0	-
chr14	63497126	63497364	m6AIP_abcam_peak_2652|ENSMUST00000022522.14|Tdh|ENSMUSG00000021953.14|protein_coding_Intron_3	0	-
chr14	63609606	63609778	m6AIP_abcam_peak_2653|ENSMUST00000119973.2|Xkr6|ENSMUSG00000035067.9|protein_coding_Intron_1	0	+
chr14	63630824	63631022	m6AIP_abcam_peak_2654|ENSMUST00000119973.2|Xkr6|ENSMUSG00000035067.9|protein_coding_Intron_1	0	+
chr14	63650549	63650743	m6AIP_abcam_peak_2655|ENSMUST00000119973.2|Xkr6|ENSMUSG00000035067.9|protein_coding_Intron_1	0	+
chr14	63664936	63665121	m6AIP_SySy_peak_2236|ENSMUST00000119973.2|Xkr6|ENSMUSG00000035067.9|protein_coding_Intron_1	0	+
chr14	63665681	63665931	m6AIP_SySy_peak_2237|ENSMUST00000119973.2|Xkr6|ENSMUSG00000035067.9|protein_coding_Intron_1	0	+
chr14	64589234	64589391	m6AIP_abcam_peak_2658|ENSMUST00000180610.7|Mir124a-1hg|ENSMUSG00000097545.7|lncRNA_Intron_2	0	+
chr14	64805335	64805527	m6AIP_abcam_peak_2660|ENSMUST00000224503.1|Kif13b|ENSMUSG00000060012.9|protein_coding_Intron_39	0	+
chr14	64995953	64996148	m6AIP_abcam_peak_2661a|ENSMUST00000043914.6|Ints9|ENSMUSG00000021975.8|protein_coding_Intron_6	0	+
chr14	64996149	64996279	m6AIP_abcam_peak_2661b|ENSMUST00000043914.6|Ints9|ENSMUSG00000021975.8|protein_coding_Intron_6	0	+
chr14	65087863	65087973	m6AIP_abcam_peak_2664|ENSMUST00000225633.1|Extl3|ENSMUSG00000021978.9|protein_coding_Intron_1	0	-
chr14	66101804	66102054	m6AIP_SySy_peak_2245|ENSMUST00000070515.1|Ephx2|ENSMUSG00000022040.8|protein_coding_Intron_7	0	-
chr14	69248847	69249097	m6AIP_SySy_peak_2256|ENSMUST00000037064.4|Slc25a37|ENSMUSG00000034248.7|protein_coding_Intron_2	0	-
chr14	70615713	70615784	m6AIP_abcam_peak_2687a|ENSMUST00000022694.16|Dmtn|ENSMUSG00000022099.17|protein_coding_Intron_5	0	-
chr14	70615785	70615870	m6AIP_abcam_peak_2687b|ENSMUST00000022694.16|Dmtn|ENSMUSG00000022099.17|protein_coding_Intron_5	0	-
chr14	70625838	70625954	m6AIP_abcam_peak_2688|ENSMUST00000022694.16|Dmtn|ENSMUSG00000022099.17|protein_coding_Intron_1	0	-
chr14	70757608	70757724	m6AIP_abcam_peak_2689|ENSMUST00000167242.7|Xpo7|ENSMUSG00000022100.14|protein_coding_Intron_1	0	-
chr14	73592155	73592330	m6AIP_abcam_peak_2692|ENSMUST00000160507.7|Sucla2|ENSMUSG00000022110.13|protein_coding_Intron_8	0	+
chr14	74916455	74916672	m6AIP_abcam_peak_2693|ENSMUST00000088970.6|Lrch1|ENSMUSG00000068015.8|protein_coding_Intron_1	0	-
chr14	75752761	75752849	m6AIP_abcam_peak_2701a|ENSMUST00000049168.8|Cog3|ENSMUSG00000034893.9|protein_coding_Intron_1	0	-
chr14	75752850	75752948	m6AIP_abcam_peak_2701b|ENSMUST00000049168.8|Cog3|ENSMUSG00000034893.9|protein_coding_Intron_1	0	-
chr14	76440048	76440298	m6AIP_SySy_peak_2274|ENSMUST00000048371.14|Tsc22d1|ENSMUSG00000022010.19|protein_coding_Intron_1	0	+
chr14	77524385	77524485	m6AIP_abcam_peak_2710|ENSMUST00000227662.1|Enox1|ENSMUSG00000022012.9|protein_coding_Intron_4	0	+
chr14	77530821	77530986	m6AIP_abcam_peak_2711|ENSMUST00000227662.1|Enox1|ENSMUSG00000022012.9|protein_coding_Intron_4	0	+
chr14	77564100	77564189	m6AIP_abcam_peak_2712a|ENSMUST00000227662.1|Enox1|ENSMUSG00000022012.9|protein_coding_Intron_4	0	+
chr14	77564190	77564320	m6AIP_abcam_peak_2712b|ENSMUST00000227662.1|Enox1|ENSMUSG00000022012.9|protein_coding_Intron_4	0	+
chr14	77572842	77572966	m6AIP_abcam_peak_2713|ENSMUST00000227662.1|Enox1|ENSMUSG00000022012.9|protein_coding_Intron_4	0	+
chr14	77605864	77606028	m6AIP_abcam_peak_2714|ENSMUST00000227662.1|Enox1|ENSMUSG00000022012.9|protein_coding_Intron_8	0	+
chr14	77628736	77628906	m6AIP_abcam_peak_2715|ENSMUST00000227662.1|Enox1|ENSMUSG00000022012.9|protein_coding_Intron_10	0	+
chr14	77644831	77645026	m6AIP_abcam_peak_2716a|ENSMUST00000227662.1|Enox1|ENSMUSG00000022012.9|protein_coding_Intron_12	0	+
chr14	77645027	77645204	m6AIP_abcam_peak_2716b|ENSMUST00000227662.1|Enox1|ENSMUSG00000022012.9|protein_coding_Intron_12	0	+
chr14	77649571	77649743	m6AIP_SySy_peak_2279|ENSMUST00000227662.1|Enox1|ENSMUSG00000022012.9|protein_coding_Intron_12	0	+
chr14	77687834	77688000	m6AIP_abcam_peak_2718|ENSMUST00000227662.1|Enox1|ENSMUSG00000022012.9|protein_coding_Intron_14	0	+
chr14	78506113	78506213	m6AIP_abcam_peak_2719|ENSMUST00000022593.6|Akap11|ENSMUSG00000022016.16|protein_coding_Intron_7	0	-
chr14	78593972	78594118	m6AIP_abcam_peak_2722|ENSMUST00000226342.2|Dgkh|ENSMUSG00000034731.11|protein_coding_Intron_21	0	-
chr14	78597610	78597721	m6AIP_abcam_peak_2723|ENSMUST00000226342.2|Dgkh|ENSMUSG00000034731.11|protein_coding_Intron_18	0	-
chr14	78611190	78611302	m6AIP_SySy_peak_2282|ENSMUST00000226342.2|Dgkh|ENSMUSG00000034731.11|protein_coding_Intron_13	0	-
chr14	78617307	78617413	m6AIP_abcam_peak_2724|ENSMUST00000226342.2|Dgkh|ENSMUSG00000034731.11|protein_coding_Intron_10	0	-
chr14	78649712	78649920	m6AIP_abcam_peak_2725|ENSMUST00000226342.2|Dgkh|ENSMUSG00000034731.11|protein_coding_Intron_4	0	-
chr14	78674606	78674785	m6AIP_abcam_peak_2726|ENSMUST00000226342.2|Dgkh|ENSMUSG00000034731.11|protein_coding_Intron_2	0	-
chr14	78677442	78677672	m6AIP_abcam_peak_2727|ENSMUST00000226342.2|Dgkh|ENSMUSG00000034731.11|protein_coding_Intron_2	0	-
chr14	79096769	79096886	m6AIP_SySy_peak_2283|ENSMUST00000040990.6|Vwa8|ENSMUSG00000058997.8|protein_coding_Intron_34	0	+
chr14	86794442	86794562	m6AIP_abcam_peak_2729|ENSMUST00000168889.2|Diaph3|ENSMUSG00000022021.14|protein_coding_Intron_25	0	-
chr14	86939601	86939751	m6AIP_abcam_peak_2730|ENSMUST00000168889.2|Diaph3|ENSMUSG00000022021.14|protein_coding_Intron_17	0	-
chr14	87024627	87024772	m6AIP_abcam_peak_2731|ENSMUST00000168889.2|Diaph3|ENSMUSG00000022021.14|protein_coding_Intron_5	0	-
chr14	99043772	99044014	m6AIP_abcam_peak_2733|ENSMUST00000042662.9|Mzt1|ENSMUSG00000033186.9|protein_coding_Intron_1	0	-
chr14	99060305	99060401	m6AIP_abcam_peak_2734|ENSMUST00000022656.7|Bora|ENSMUSG00000022070.7|protein_coding_Intron_6	0	+
chr14	99064390	99064502	m6AIP_abcam_peak_2735|ENSMUST00000022656.7|Bora|ENSMUSG00000022070.7|protein_coding_Intron_9	0	+
chr14	99950845	99951053	m6AIP_abcam_peak_2737|ENSMUST00000228216.1|Klf12|ENSMUSG00000072294.5|protein_coding_Intron_5	0	-
chr14	99961876	99962008	m6AIP_abcam_peak_2738|ENSMUST00000228216.1|Klf12|ENSMUSG00000072294.5|protein_coding_Intron_5	0	-
chr14	100047249	100047358	m6AIP_abcam_peak_2740|ENSMUST00000228216.1|Klf12|ENSMUSG00000072294.5|protein_coding_Intron_3	0	-
chr14	100228577	100228764	m6AIP_abcam_peak_2741|ENSMUST00000228216.1|Klf12|ENSMUSG00000072294.5|protein_coding_Intron_1	0	-
chr14	100241975	100242134	m6AIP_abcam_peak_2742|ENSMUST00000228216.1|Klf12|ENSMUSG00000072294.5|protein_coding_Intron_1	0	-
chr14	100242579	100242720	m6AIP_abcam_peak_2743|ENSMUST00000228216.1|Klf12|ENSMUSG00000072294.5|protein_coding_Intron_1	0	-
chr14	100263455	100263559	m6AIP_abcam_peak_2744|ENSMUST00000228216.1|Klf12|ENSMUSG00000072294.5|protein_coding_Intron_1	0	-
chr14	103657666	103657781	m6AIP_abcam_peak_2751|ENSMUST00000069443.13|Slain1|ENSMUSG00000055717.13|protein_coding_Intron_2	0	+
chr14	105161834	105161936	m6AIP_abcam_peak_2755|ENSMUST00000163545.7|Rbm26|ENSMUSG00000022119.15|protein_coding_Intron_1	0	-
chr14	105175042	105175158	m6AIP_abcam_peak_2756|ENSMUST00000163545.7|Rbm26|ENSMUSG00000022119.15|protein_coding_Intron_1	0	-
chr14	105175261	105175403	m6AIP_abcam_peak_2757|ENSMUST00000163545.7|Rbm26|ENSMUSG00000022119.15|protein_coding_Intron_1	0	-
chr14	118519813	118519932	m6AIP_abcam_peak_2763|ENSMUST00000036554.13|Abcc4|ENSMUSG00000032849.14|protein_coding_Intron_25	0	-
chr14	118573933	118574060	m6AIP_abcam_peak_2764|ENSMUST00000036554.13|Abcc4|ENSMUSG00000032849.14|protein_coding_Intron_19	0	-
chr14	118575093	118575198	m6AIP_abcam_peak_2765|ENSMUST00000036554.13|Abcc4|ENSMUSG00000032849.14|protein_coding_Intron_19	0	-
chr14	118604284	118604410	m6AIP_SySy_peak_2306|ENSMUST00000036554.13|Abcc4|ENSMUSG00000032849.14|protein_coding_Intron_13	0	-
chr14	118666072	118666185	m6AIP_abcam_peak_2766|ENSMUST00000036554.13|Abcc4|ENSMUSG00000032849.14|protein_coding_Intron_3	0	-
chr14	118921889	118922010	m6AIP_abcam_peak_2767|ENSMUST00000047208.11|Dzip1|ENSMUSG00000042156.16|protein_coding_Intron_2	0	-
chr14	120282746	120282852	m6AIP_abcam_peak_2769a|ENSMUST00000167459.2|Mbnl2|ENSMUSG00000022139.17|protein_coding_Intron_1	0	+
chr14	120282853	120282987	m6AIP_abcam_peak_2769b|ENSMUST00000167459.2|Mbnl2|ENSMUSG00000022139.17|protein_coding_Intron_1	0	+
chr14	120343914	120344033	m6AIP_abcam_peak_2771|ENSMUST00000167459.2|Mbnl2|ENSMUSG00000022139.17|protein_coding_Intron_2	0	+
chr14	120401801	120402026	m6AIP_abcam_peak_2772|ENSMUST00000167459.2|Mbnl2|ENSMUSG00000022139.17|protein_coding_Intron_7	0	+
chr14	120933984	120934088	m6AIP_abcam_peak_2774a|ENSMUST00000032898.8|Ipo5|ENSMUSG00000030662.10|protein_coding_Intron_13	0	+
chr14	120934089	120934214	m6AIP_abcam_peak_2774b|ENSMUST00000032898.8|Ipo5|ENSMUSG00000030662.10|protein_coding_Intron_13	0	+
chr14	121368465	121368580	m6AIP_abcam_peak_2775a|ENSMUST00000079817.7|Stk24|ENSMUSG00000063410.8|protein_coding_Intron_1	0	-
chr14	121368581	121368690	m6AIP_abcam_peak_2775b|ENSMUST00000079817.7|Stk24|ENSMUSG00000063410.8|protein_coding_Intron_1	0	-
chr14	121881901	121882062	m6AIP_abcam_peak_2776|ENSMUST00000039803.6|Ubac2|ENSMUSG00000041765.6|protein_coding_Intron_1	0	+
chr14	121882354	121882520	m6AIP_abcam_peak_2777|ENSMUST00000039803.6|Ubac2|ENSMUSG00000041765.6|protein_coding_Intron_1	0	+
chr14	121899942	121900047	m6AIP_abcam_peak_2778|ENSMUST00000039803.6|Ubac2|ENSMUSG00000041765.6|protein_coding_Intron_1	0	+
chr14	121920695	121920802	m6AIP_abcam_peak_2779|ENSMUST00000039803.6|Ubac2|ENSMUSG00000041765.6|protein_coding_Intron_4	0	+
chr14	121933109	121933263	m6AIP_abcam_peak_2780|ENSMUST00000039803.6|Ubac2|ENSMUSG00000041765.6|protein_coding_Intron_4	0	+
chr14	121935853	121936084	m6AIP_abcam_peak_2781|ENSMUST00000039803.6|Ubac2|ENSMUSG00000041765.6|protein_coding_Intron_4	0	+
chr14	121974409	121974509	m6AIP_abcam_peak_2782|ENSMUST00000039803.6|Ubac2|ENSMUSG00000041765.6|protein_coding_Intron_5	0	+
chr14	122122227	122122422	m6AIP_abcam_peak_2783|ENSMUST00000026624.10|Tm9sf2|ENSMUSG00000025544.13|protein_coding_Intron_1	0	+
chr14	122211525	122211632	m6AIP_abcam_peak_2784|ENSMUST00000026625.6|Clybl|ENSMUSG00000025545.10|protein_coding_Intron_1	0	+
chr14	122217842	122217972	m6AIP_abcam_peak_2785|ENSMUST00000026625.6|Clybl|ENSMUSG00000025545.10|protein_coding_Intron_1	0	+
chr14	122659674	122659880	m6AIP_abcam_peak_2786|ENSMUST00000038374.12|Pcca|ENSMUSG00000041650.15|protein_coding_Intron_10	0	+
chr14	122897161	122897334	m6AIP_abcam_peak_2787|ENSMUST00000038075.11|Ggact|ENSMUSG00000041625.15|protein_coding_Intron_2	0	-
chr14	122897480	122897593	m6AIP_abcam_peak_2788|ENSMUST00000038075.11|Ggact|ENSMUSG00000041625.15|protein_coding_Intron_2	0	-
chr15	3987501	3987631	m6AIP_abcam_peak_2790|ENSMUST00000046633.9|AW549877|ENSMUSG00000041935.10|protein_coding_Intron_5	0	-
chr15	6743926	6744056	m6AIP_abcam_peak_2795|ENSMUST00000061656.7|Rictor|ENSMUSG00000050310.9|protein_coding_Intron_3	0	+
chr15	7188672	7188780	m6AIP_abcam_peak_2801a|ENSMUST00000171588.1|Lifr|ENSMUSG00000054263.12|protein_coding_Intron_17	0	+
chr15	7188781	7188885	m6AIP_abcam_peak_2801b|ENSMUST00000171588.1|Lifr|ENSMUSG00000054263.12|protein_coding_Intron_17	0	+
chr15	7966459	7966565	m6AIP_abcam_peak_2803|ENSMUST00000045766.7|Wdr70|ENSMUSG00000039828.7|protein_coding_Intron_10	0	-
chr15	8205759	8205861	m6AIP_SySy_peak_2316|ENSMUST00000110617.1|Cplane1|ENSMUSG00000039801.7|protein_coding_Intron_21	0	+
chr15	8223236	8223344	m6AIP_abcam_peak_2807|ENSMUST00000110617.1|Cplane1|ENSMUSG00000039801.7|protein_coding_Intron_31	0	+
chr15	8661059	8661166	m6AIP_abcam_peak_2814|ENSMUST00000005493.13|Slc1a3|ENSMUSG00000005360.14|protein_coding_Intron_3	0	-
chr15	8675906	8676019	m6AIP_abcam_peak_2816|ENSMUST00000005493.13|Slc1a3|ENSMUSG00000005360.14|protein_coding_Intron_3	0	-
chr15	8693888	8693993	m6AIP_abcam_peak_2817|ENSMUST00000005493.13|Slc1a3|ENSMUSG00000005360.14|protein_coding_Intron_2	0	-
chr15	9173518	9173624	m6AIP_abcam_peak_2819|ENSMUST00000227556.1|Lmbrd2|ENSMUSG00000039704.7|protein_coding_Intron_9	0	+
chr15	10467903	10468153	m6AIP_abcam_peak_2821|ENSMUST00000136591.7|Dnajc21|ENSMUSG00000044224.16|protein_coding_Intron_1	0	-
chr15	10484301	10484372	m6AIP_abcam_peak_2822a|ENSMUST00000022855.11|Brix1|ENSMUSG00000022247.12|protein_coding_Intron_1	0	-
chr15	10484373	10484536	m6AIP_abcam_peak_2822b|ENSMUST00000022855.11|Brix1|ENSMUSG00000022247.12|protein_coding_Intron_1	0	-
chr15	10597375	10597569	m6AIP_abcam_peak_2824|ENSMUST00000090339.10|Rai14|ENSMUSG00000022246.14|protein_coding_Intron_5	0	-
chr15	10626605	10626816	m6AIP_abcam_peak_2825|ENSMUST00000090339.10|Rai14|ENSMUSG00000022246.14|protein_coding_Intron_3	0	-
chr15	10669148	10669289	m6AIP_abcam_peak_2826|ENSMUST00000090339.10|Rai14|ENSMUSG00000022246.14|protein_coding_Intron_2	0	-
chr15	10679744	10679929	m6AIP_abcam_peak_2827|ENSMUST00000090339.10|Rai14|ENSMUSG00000022246.14|protein_coding_Intron_2	0	-
chr15	11985638	11985768	m6AIP_abcam_peak_2828|ENSMUST00000022816.14|Sub1|ENSMUSG00000022205.15|protein_coding_Intron_4	0	-
chr15	11987916	11988048	m6AIP_abcam_peak_2829|ENSMUST00000022816.14|Sub1|ENSMUSG00000022205.15|protein_coding_Intron_3	0	-
chr15	12220670	12220771	m6AIP_abcam_peak_2832|ENSMUST00000038172.15|Mtmr12|ENSMUSG00000039458.15|protein_coding_Intron_1	0	+
chr15	12447540	12447647	m6AIP_abcam_peak_2842|ENSMUST00000075317.11|Pdzd2|ENSMUSG00000022197.16|protein_coding_Intron_2	0	-
chr15	12908994	12909096	m6AIP_abcam_peak_2846a|ENSMUST00000169061.7|Drosha|ENSMUSG00000022191.16|protein_coding_Intron_26	0	+
chr15	12909097	12909188	m6AIP_abcam_peak_2846b|ENSMUST00000169061.7|Drosha|ENSMUSG00000022191.16|protein_coding_Intron_26	0	+
chr15	25808759	25808873	m6AIP_SySy_peak_2333a|ENSMUST00000110457.7|Myo10|ENSMUSG00000022272.17|protein_coding_Intron_39	0	+
chr15	25808874	25809008	m6AIP_SySy_peak_2333b|ENSMUST00000110457.7|Myo10|ENSMUSG00000022272.17|protein_coding_Intron_39	0	+
chr15	33221747	33221849	m6AIP_abcam_peak_2855|ENSMUST00000042167.9|Cpq|ENSMUSG00000039007.10|protein_coding_Intron_2	0	+
chr15	34083413	34083498	m6AIP_abcam_peak_2856|ENSMUST00000022865.16|Mtdh|ENSMUSG00000022255.16|protein_coding_Intron_1	0	+
chr15	34101165	34101279	m6AIP_abcam_peak_2857|ENSMUST00000022865.16|Mtdh|ENSMUSG00000022255.16|protein_coding_Intron_2	0	+
chr15	34517070	34517173	m6AIP_abcam_peak_2859|ENSMUST00000052290.13|Pop1|ENSMUSG00000022325.14|protein_coding_Intron_13	0	+
chr15	35060069	35060239	m6AIP_abcam_peak_2860a|ENSMUST00000018476.13|Stk3|ENSMUSG00000022329.15|protein_coding_Intron_6	0	-
chr15	35060240	35060403	m6AIP_abcam_peak_2860b|ENSMUST00000018476.13|Stk3|ENSMUSG00000022329.15|protein_coding_Intron_6	0	-
chr15	35109373	35109477	m6AIP_SySy_peak_2344|ENSMUST00000018476.13|Stk3|ENSMUSG00000022329.15|protein_coding_Intron_3	0	-
chr15	35146957	35147062	m6AIP_abcam_peak_2861|ENSMUST00000018476.13|Stk3|ENSMUSG00000022329.15|protein_coding_Intron_1	0	-
chr15	35750412	35750562	m6AIP_abcam_peak_2862|ENSMUST00000048646.8|Vps13b|ENSMUSG00000037646.10|protein_coding_Intron_35	0	+
chr15	35795769	35795879	m6AIP_abcam_peak_2863|ENSMUST00000048646.8|Vps13b|ENSMUSG00000037646.10|protein_coding_Intron_39	0	+
chr15	35796956	35797052	m6AIP_abcam_peak_2864a|ENSMUST00000048646.8|Vps13b|ENSMUSG00000037646.10|protein_coding_Intron_39	0	+
chr15	35797053	35797136	m6AIP_abcam_peak_2864b|ENSMUST00000048646.8|Vps13b|ENSMUSG00000037646.10|protein_coding_Intron_39	0	+
chr15	36073545	36073684	m6AIP_SySy_peak_2347|ENSMUST00000172831.7|Rgs22|ENSMUSG00000037627.16|protein_coding_Intron_14	0	-
chr15	36788321	36788440	m6AIP_abcam_peak_2870|ENSMUST00000022894.13|Ywhaz|ENSMUSG00000022285.17|protein_coding_Intron_3	0	-
chr15	37943895	37944008	m6AIP_SySy_peak_2353|ENSMUST00000022901.15|Rrm2b|ENSMUSG00000022292.16|protein_coding_Intron_5	0	-
chr15	37986820	37986945	m6AIP_abcam_peak_2872|ENSMUST00000226414.1|Ubr5|ENSMUSG00000037487.7|protein_coding_Intron_45	0	-
chr15	38011842	38012035	m6AIP_SySy_peak_2354a|ENSMUST00000226414.1|Ubr5|ENSMUSG00000037487.7|protein_coding_Intron_22	0	-
chr15	38012036	38012193	m6AIP_SySy_peak_2354b|ENSMUST00000226414.1|Ubr5|ENSMUSG00000037487.7|protein_coding_Intron_22	0	-
chr15	38017540	38017724	m6AIP_abcam_peak_2875|ENSMUST00000226414.1|Ubr5|ENSMUSG00000037487.7|protein_coding_Intron_20	0	-
chr15	38017979	38018079	m6AIP_abcam_peak_2876|ENSMUST00000226414.1|Ubr5|ENSMUSG00000037487.7|protein_coding_Intron_20	0	-
chr15	38072561	38072722	m6AIP_abcam_peak_2877|ENSMUST00000226414.1|Ubr5|ENSMUSG00000037487.7|protein_coding_Intron_1	0	-
chr15	38669492	38669592	m6AIP_abcam_peak_2879|ENSMUST00000022904.7|Atp6v1c1|ENSMUSG00000022295.8|protein_coding_Intron_1	0	+
chr15	38686444	38686645	m6AIP_abcam_peak_2880|ENSMUST00000022904.7|Atp6v1c1|ENSMUSG00000022295.8|protein_coding_Intron_8	0	+
chr15	39288561	39288671	m6AIP_abcam_peak_2881|ENSMUST00000042917.9|Rims2|ENSMUSG00000037386.16|protein_coding_Intron_1	0	+
chr15	39586527	39586722	m6AIP_abcam_peak_2885|ENSMUST00000042917.9|Rims2|ENSMUSG00000037386.16|protein_coding_Intron_21	0	+
chr15	39602094	39602263	m6AIP_SySy_peak_2360|ENSMUST00000042917.9|Rims2|ENSMUSG00000037386.16|protein_coding_Intron_21	0	+
chr15	41810303	41810486	m6AIP_SySy_peak_2364|ENSMUST00000110297.9|Oxr1|ENSMUSG00000022307.16|protein_coding_Intron_6	0	+
chr15	51828932	51829182	m6AIP_abcam_peak_2898|ENSMUST00000022925.9|Eif3h|ENSMUSG00000022312.11|protein_coding_Intron_2	0	-
chr15	53225224	53225374	m6AIP_abcam_peak_2899|ENSMUST00000077273.8|Ext1|ENSMUSG00000061731.9|protein_coding_Intron_1	0	-
chr15	55080690	55080790	m6AIP_abcam_peak_2903|ENSMUST00000110231.1|Dscc1|ENSMUSG00000022422.13|protein_coding_Intron_8	0	-
chr15	58052397	58052647	m6AIP_abcam_peak_2905|ENSMUST00000176935.7|Gm29394|ENSMUSG00000022362.13|protein_coding_Intron_2	0	-
chr15	58100495	58100639	m6AIP_abcam_peak_2907|ENSMUST00000038194.4|Atad2|ENSMUSG00000022360.8|protein_coding_Intron_22	0	-
chr15	58113061	58113247	m6AIP_abcam_peak_2908|ENSMUST00000038194.4|Atad2|ENSMUSG00000022360.8|protein_coding_Intron_13	0	-
chr15	58898782	58899032	m6AIP_SySy_peak_2380a|ENSMUST00000228787.1|Gm49356|ENSMUSG00000115463.1|protein_coding_Intron_1	0	+
chr15	58899046	58899284	m6AIP_SySy_peak_2380b|ENSMUST00000228787.1|Gm49356|ENSMUSG00000115463.1|protein_coding_Intron_1	0	+
chr15	58899285	58899448	m6AIP_SySy_peak_2380c|ENSMUST00000228787.1|Gm49356|ENSMUSG00000115463.1|protein_coding_Intron_1	0	+
chr15	58899862	58899967	m6AIP_SySy_peak_2381a|ENSMUST00000228787.1|Gm49356|ENSMUSG00000115463.1|protein_coding_Intron_1	0	+
chr15	58899968	58900118	m6AIP_SySy_peak_2381b|ENSMUST00000228787.1|Gm49356|ENSMUSG00000115463.1|protein_coding_Intron_1	0	+
chr15	58900119	58900237	m6AIP_SySy_peak_2381c|ENSMUST00000228787.1|Gm49356|ENSMUSG00000115463.1|protein_coding_Intron_1	0	+
chr15	58900767	58900928	m6AIP_SySy_peak_2382a|ENSMUST00000228787.1|Gm49356|ENSMUSG00000115463.1|protein_coding_Intron_1	0	+
chr15	58900929	58901077	m6AIP_SySy_peak_2382b|ENSMUST00000228787.1|Gm49356|ENSMUSG00000115463.1|protein_coding_Intron_1	0	+
chr15	58962292	58962450	m6AIP_abcam_peak_2913|ENSMUST00000080371.7|Mtss1|ENSMUSG00000022353.10|protein_coding_Intron_7	0	-
chr15	59016537	59016708	m6AIP_abcam_peak_2914|ENSMUST00000080371.7|Mtss1|ENSMUSG00000022353.10|protein_coding_Intron_3	0	-
chr15	59033639	59033791	m6AIP_abcam_peak_2915|ENSMUST00000080371.7|Mtss1|ENSMUSG00000022353.10|protein_coding_Intron_3	0	-
chr15	59057459	59057573	m6AIP_abcam_peak_2916|ENSMUST00000080371.7|Mtss1|ENSMUSG00000022353.10|protein_coding_Intron_2	0	-
chr15	59508281	59508417	m6AIP_abcam_peak_2918|ENSMUST00000227173.1|Nsmce2|ENSMUSG00000059586.10|protein_coding_Intron_5	0	+
chr15	59553322	59553395	m6AIP_abcam_peak_2919a|ENSMUST00000227173.1|Nsmce2|ENSMUSG00000059586.10|protein_coding_Intron_5	0	+
chr15	59553396	59553520	m6AIP_abcam_peak_2919b|ENSMUST00000227173.1|Nsmce2|ENSMUSG00000059586.10|protein_coding_Intron_5	0	+
chr15	62042057	62042197	m6AIP_abcam_peak_2922|ENSMUST00000181416.8|Pvt1|ENSMUSG00000097039.8|lncRNA_Intron_1	0	+
chr15	62044595	62044818	m6AIP_abcam_peak_2923|ENSMUST00000181416.8|Pvt1|ENSMUSG00000097039.8|lncRNA_Intron_1	0	+
chr15	62113192	62113324	m6AIP_abcam_peak_2924|ENSMUST00000181416.8|Pvt1|ENSMUSG00000097039.8|lncRNA_Intron_2	0	+
chr15	62120639	62120775	m6AIP_abcam_peak_2925|ENSMUST00000181416.8|Pvt1|ENSMUSG00000097039.8|lncRNA_Intron_2	0	+
chr15	63961362	63961540	m6AIP_abcam_peak_2926|ENSMUST00000063838.10|Fam49b|ENSMUSG00000022378.14|protein_coding_Intron_2	0	-
chr15	66609723	66609839	m6AIP_SySy_peak_2389|ENSMUST00000048188.9|Phf20l1|ENSMUSG00000072501.5|protein_coding_Intron_9	0	+
chr15	66613284	66613438	m6AIP_SySy_peak_2390|ENSMUST00000048188.9|Phf20l1|ENSMUSG00000072501.5|protein_coding_Intron_10	0	+
chr15	73131435	73131589	m6AIP_abcam_peak_2931|ENSMUST00000044113.11|Ago2|ENSMUSG00000036698.11|protein_coding_Intron_3	0	-
chr15	73363314	73363462	m6AIP_abcam_peak_2932|ENSMUST00000239146.1|Ptk2|ENSMUSG00000022607.18|protein_coding_Intron_2	0	-
chr15	73389800	73389949	m6AIP_abcam_peak_2933|ENSMUST00000239146.1|Ptk2|ENSMUSG00000022607.18|protein_coding_Intron_2	0	-
chr15	76007182	76007356	m6AIP_abcam_peak_2951|ENSMUST00000238313.1|Fam83h|ENSMUSG00000046761.13|protein_coding_Intron_1	0	-
chr15	76405321	76405495	m6AIP_SySy_peak_2441|ENSMUST00000096385.10|Mroh1|ENSMUSG00000022558.16|protein_coding_Intron_7	0	+
chr15	76406303	76406403	m6AIP_abcam_peak_2964|ENSMUST00000096385.10|Mroh1|ENSMUSG00000022558.16|protein_coding_Intron_7	0	+
chr15	76423281	76423410	m6AIP_abcam_peak_2965|ENSMUST00000096385.10|Mroh1|ENSMUSG00000022558.16|protein_coding_Intron_13	0	+
chr15	76538199	76538324	m6AIP_SySy_peak_2442a|ENSMUST00000023219.8|Fbxl6|ENSMUSG00000022559.8|protein_coding_Intron_1	0	-
chr15	76605800	76605890	m6AIP_abcam_peak_2966a|ENSMUST00000230157.1|Cpsf1|ENSMUSG00000034022.8|protein_coding_Intron_1	0	-
chr15	76605891	76606027	m6AIP_abcam_peak_2966b|ENSMUST00000230157.1|Cpsf1|ENSMUSG00000034022.8|protein_coding_Intron_1	0	-
chr15	76802521	76802706	m6AIP_abcam_peak_2972|ENSMUST00000239003.1|Arhgap39|ENSMUSG00000033697.16|protein_coding_Intron_1	0	-
chr15	76890117	76890237	m6AIP_abcam_peak_2973|ENSMUST00000230214.1|Gm49527|ENSMUSG00000116024.1|protein_coding_Intron_4	0	+
chr15	76890255	76890431	m6AIP_SySy_peak_2451|ENSMUST00000230214.1|Gm49527|ENSMUSG00000116024.1|protein_coding_Intron_4	0	+
chr15	76891216	76891425	m6AIP_SySy_peak_2452a|ENSMUST00000230214.1|Gm49527|ENSMUSG00000116024.1|protein_coding_Intron_4	0	+
chr15	76891426	76891591	m6AIP_SySy_peak_2452b|ENSMUST00000230214.1|Gm49527|ENSMUSG00000116024.1|protein_coding_Intron_4	0	+
chr15	76891592	76891798	m6AIP_SySy_peak_2452c|ENSMUST00000230214.1|Gm49527|ENSMUSG00000116024.1|protein_coding_Intron_4	0	+
chr15	77153684	77153843	m6AIP_abcam_peak_2977|ENSMUST00000171751.9|Rbfox2|ENSMUSG00000033565.18|protein_coding_Intron_2	0	-
chr15	77208764	77208933	m6AIP_abcam_peak_2978|ENSMUST00000171751.9|Rbfox2|ENSMUSG00000033565.18|protein_coding_Intron_2	0	-
chr15	77209031	77209210	m6AIP_abcam_peak_2979a|ENSMUST00000171751.9|Rbfox2|ENSMUSG00000033565.18|protein_coding_Intron_2	0	-
chr15	77209237	77209487	m6AIP_abcam_peak_2979b|ENSMUST00000171751.9|Rbfox2|ENSMUSG00000033565.18|protein_coding_Intron_2	0	-
chr15	77306070	77306173	m6AIP_abcam_peak_2980|ENSMUST00000171751.9|Rbfox2|ENSMUSG00000033565.18|protein_coding_Intron_1	0	-
chr15	79215813	79215916	m6AIP_abcam_peak_2988|ENSMUST00000148028.1|Gm10863|ENSMUSG00000075555.12|lncRNA_Intron_2	0	+
chr15	79248866	79249093	m6AIP_SySy_peak_2464a|ENSMUST00000053926.11|Gm49486|ENSMUSG00000116121.1|protein_coding_Intron_12	0	+
chr15	79249127	79249377	m6AIP_SySy_peak_2464b|ENSMUST00000053926.11|Gm49486|ENSMUSG00000116121.1|protein_coding_Intron_12	0	+
chr15	79422279	79422433	m6AIP_SySy_peak_2468|ENSMUST00000117786.7|Csnk1e|ENSMUSG00000022433.20|protein_coding_Intron_7	0	-
chr15	79422550	79422770	m6AIP_SySy_peak_2469a|ENSMUST00000117786.7|Csnk1e|ENSMUSG00000022433.20|protein_coding_Intron_7	0	-
chr15	79422771	79422992	m6AIP_SySy_peak_2469b|ENSMUST00000117786.7|Csnk1e|ENSMUSG00000022433.20|protein_coding_Intron_7	0	-
chr15	79422994	79423175	m6AIP_SySy_peak_2469c|ENSMUST00000117786.7|Csnk1e|ENSMUSG00000022433.20|protein_coding_Intron_7	0	-
chr15	79423176	79423327	m6AIP_SySy_peak_2469d|ENSMUST00000117786.7|Csnk1e|ENSMUSG00000022433.20|protein_coding_Intron_7	0	-
chr15	79423328	79423510	m6AIP_SySy_peak_2469e|ENSMUST00000117786.7|Csnk1e|ENSMUSG00000022433.20|protein_coding_Intron_7	0	-
chr15	79423511	79423651	m6AIP_SySy_peak_2469f|ENSMUST00000117786.7|Csnk1e|ENSMUSG00000022433.20|protein_coding_Intron_7	0	-
chr15	79517299	79517544	m6AIP_abcam_peak_2993|ENSMUST00000010974.8|Kdelr3|ENSMUSG00000010830.8|protein_coding_Intron_1	0	+
chr15	79518606	79518709	m6AIP_abcam_peak_2994|ENSMUST00000010974.8|Kdelr3|ENSMUSG00000010830.8|protein_coding_Intron_1	0	+
chr15	79518985	79519085	m6AIP_abcam_peak_2995|ENSMUST00000010974.8|Kdelr3|ENSMUSG00000010830.8|protein_coding_Intron_1	0	+
chr15	79543856	79543898	m6AIP_abcam_peak_2997b|ENSMUST00000054014.8|Ddx17|ENSMUSG00000055065.7|protein_coding_Intron_1	0	-
chr15	79587723	79587929	m6AIP_abcam_peak_2998a|ENSMUST00000023065.7|Dmc1|ENSMUSG00000022429.11|protein_coding_Intron_8	0	-
chr15	79587930	79588030	m6AIP_abcam_peak_2998b|ENSMUST00000023065.7|Dmc1|ENSMUSG00000022429.11|protein_coding_Intron_8	0	-
chr15	79604394	79604523	m6AIP_abcam_peak_2999|ENSMUST00000023065.7|Dmc1|ENSMUSG00000022429.11|protein_coding_Intron_1	0	-
chr15	80092755	80092996	m6AIP_abcam_peak_3006|ENSMUST00000009727.11|Syngr1|ENSMUSG00000022415.12|protein_coding_Intron_1	0	+
chr15	80245455	80245554	m6AIP_abcam_peak_3010a|ENSMUST00000023048.11|Mief1|ENSMUSG00000022412.14|protein_coding_Intron_2	0	+
chr15	80245555	80245644	m6AIP_abcam_peak_3010b|ENSMUST00000023048.11|Mief1|ENSMUSG00000022412.14|protein_coding_Intron_2	0	+
chr15	80246018	80246235	m6AIP_SySy_peak_2484|ENSMUST00000023048.11|Mief1|ENSMUSG00000022412.14|protein_coding_Intron_2	0	+
chr15	80814682	80814908	m6AIP_abcam_peak_3014|ENSMUST00000067689.8|Tnrc6b|ENSMUSG00000047888.10|protein_coding_Intron_4	0	+
chr15	81325248	81325373	m6AIP_abcam_peak_3019|ENSMUST00000023040.8|Slc25a17|ENSMUSG00000022404.8|protein_coding_Intron_7	0	-
chr15	81376449	81376549	m6AIP_abcam_peak_3020|ENSMUST00000172107.7|St13|ENSMUSG00000022403.15|protein_coding_Intron_7	0	-
chr15	81687077	81687312	m6AIP_SySy_peak_2499a|ENSMUST00000174229.7|L3mbtl2|ENSMUSG00000022394.14|protein_coding_Intron_17	0	+
chr15	81687320	81687570	m6AIP_SySy_peak_2499b|ENSMUST00000174229.7|L3mbtl2|ENSMUSG00000022394.14|protein_coding_Intron_17	0	+
chr15	81924499	81924614	m6AIP_abcam_peak_3030|ENSMUST00000023113.6|Polr3h|ENSMUSG00000022476.8|protein_coding_Intron_1	0	-
chr15	81925446	81925630	m6AIP_abcam_peak_3031|ENSMUST00000023113.6|Polr3h|ENSMUSG00000022476.8|protein_coding_Intron_1	0	-
chr15	82152168	82152315	m6AIP_abcam_peak_3033|ENSMUST00000023100.7|Srebf2|ENSMUSG00000022463.8|protein_coding_Intron_1	0	+
chr15	82841546	82841646	m6AIP_abcam_peak_3035|ENSMUST00000109510.9|Tcf20|ENSMUSG00000041852.15|protein_coding_Intron_2	0	-
chr15	82866724	82866884	m6AIP_abcam_peak_3039|ENSMUST00000109510.9|Tcf20|ENSMUSG00000041852.15|protein_coding_Intron_1	0	-
chr15	82888781	82888900	m6AIP_abcam_peak_3040a|ENSMUST00000109510.9|Tcf20|ENSMUSG00000041852.15|protein_coding_Intron_1	0	-
chr15	82888901	82889040	m6AIP_abcam_peak_3040b|ENSMUST00000109510.9|Tcf20|ENSMUSG00000041852.15|protein_coding_Intron_1	0	-
chr15	83239677	83239851	m6AIP_SySy_peak_2509|ENSMUST00000049530.13|A4galt|ENSMUSG00000047878.13|protein_coding_Intron_1	0	-
chr15	83358531	83358764	m6AIP_SySy_peak_2510|ENSMUST00000178628.8|1700001L05Rik|ENSMUSG00000075511.9|lncRNA_Intron_2	0	-
chr15	83358820	83358910	m6AIP_abcam_peak_3046c|ENSMUST00000178628.8|1700001L05Rik|ENSMUSG00000075511.9|lncRNA_Intron_2	0	-
chr15	83429713	83429813	m6AIP_abcam_peak_3048|ENSMUST00000171436.7|Pacsin2|ENSMUSG00000016664.16|protein_coding_Intron_1	0	-
chr15	84205602	84205702	m6AIP_abcam_peak_3049|ENSMUST00000023071.7|Samm50|ENSMUSG00000022437.7|protein_coding_Intron_10	0	+
chr15	84284807	84284910	m6AIP_abcam_peak_3050|ENSMUST00000023072.6|Parvb|ENSMUSG00000022438.6|protein_coding_Intron_4	0	+
chr15	84804500	84804656	m6AIP_abcam_peak_3051|ENSMUST00000159939.7|Phf21b|ENSMUSG00000016624.15|protein_coding_Intron_4	0	-
chr15	84834653	84834834	m6AIP_abcam_peak_3052|ENSMUST00000159939.7|Phf21b|ENSMUSG00000016624.15|protein_coding_Intron_2	0	-
chr15	85430112	85430334	m6AIP_abcam_peak_3055|ENSMUST00000163242.2|Atxn10|ENSMUSG00000016541.10|protein_coding_Intron_9	0	+
chr15	85863736	85863957	m6AIP_SySy_peak_2518|ENSMUST00000231074.1|Gtse1|ENSMUSG00000022385.11|protein_coding_Intron_3	0	+
chr15	86251915	86252058	m6AIP_abcam_peak_3063a|ENSMUST00000063414.8|Tbc1d22a|ENSMUSG00000051864.10|protein_coding_Intron_4	0	+
chr15	86252059	86252228	m6AIP_abcam_peak_3063b|ENSMUST00000063414.8|Tbc1d22a|ENSMUSG00000051864.10|protein_coding_Intron_4	0	+
chr15	86334031	86334164	m6AIP_abcam_peak_3064|ENSMUST00000063414.8|Tbc1d22a|ENSMUSG00000051864.10|protein_coding_Intron_8	0	+
chr15	88703278	88703390	m6AIP_abcam_peak_3066a|ENSMUST00000109381.8|Brd1|ENSMUSG00000022387.17|protein_coding_Intron_7	0	-
chr15	88703391	88703591	m6AIP_abcam_peak_3066b|ENSMUST00000109381.8|Brd1|ENSMUSG00000022387.17|protein_coding_Intron_7	0	-
chr15	88810511	88810628	m6AIP_abcam_peak_3071|ENSMUST00000162183.7|Alg12|ENSMUSG00000035845.17|protein_coding_Intron_7	0	-
chr15	89077777	89077932	m6AIP_abcam_peak_3074|ENSMUST00000081702.11|Trabd|ENSMUSG00000015363.13|protein_coding_Intron_1	0	+
chr15	95793889	95794045	m6AIP_abcam_peak_3090|ENSMUST00000227791.1|Ano6|ENSMUSG00000064210.7|protein_coding_Intron_1	0	+
chr15	95959327	95959491	m6AIP_abcam_peak_3091|ENSMUST00000227791.1|Ano6|ENSMUSG00000064210.7|protein_coding_Intron_17	0	+
chr15	96309423	96309546	m6AIP_abcam_peak_3094|ENSMUST00000096250.4|Arid2|ENSMUSG00000033237.19|protein_coding_Intron_3	0	+
chr15	96326721	96326881	m6AIP_abcam_peak_3095|ENSMUST00000096250.4|Arid2|ENSMUSG00000033237.19|protein_coding_Intron_3	0	+
chr15	96385078	96385239	m6AIP_abcam_peak_3098|ENSMUST00000096250.4|Arid2|ENSMUSG00000033237.19|protein_coding_Intron_16	0	+
chr15	96395582	96395766	m6AIP_abcam_peak_3099|ENSMUST00000096250.4|Arid2|ENSMUSG00000033237.19|protein_coding_Intron_20	0	+
chr15	96606637	96606737	m6AIP_abcam_peak_3105|ENSMUST00000088452.10|Slc38a1|ENSMUSG00000023169.15|protein_coding_Intron_4	0	-
chr15	96612866	96612984	m6AIP_abcam_peak_3106|ENSMUST00000088452.10|Slc38a1|ENSMUSG00000023169.15|protein_coding_Intron_3	0	-
chr15	96613816	96614066	m6AIP_SySy_peak_2557|ENSMUST00000088452.10|Slc38a1|ENSMUSG00000023169.15|protein_coding_Intron_3	0	-
chr15	96614913	96615016	m6AIP_SySy_peak_2558|ENSMUST00000088452.10|Slc38a1|ENSMUSG00000023169.15|protein_coding_Intron_3	0	-
chr15	96615406	96615656	m6AIP_SySy_peak_2559|ENSMUST00000088452.10|Slc38a1|ENSMUSG00000023169.15|protein_coding_Intron_3	0	-
chr15	96615892	96616002	m6AIP_abcam_peak_3110a|ENSMUST00000088452.10|Slc38a1|ENSMUSG00000023169.15|protein_coding_Intron_3	0	-
chr15	96616003	96616123	m6AIP_abcam_peak_3110b|ENSMUST00000088452.10|Slc38a1|ENSMUSG00000023169.15|protein_coding_Intron_3	0	-
chr15	97376798	97376957	m6AIP_SySy_peak_2561|ENSMUST00000059433.7|Pced1b|ENSMUSG00000044250.8|protein_coding_Intron_5	0	+
chr15	97376992	97377093	m6AIP_abcam_peak_3112|ENSMUST00000059433.7|Pced1b|ENSMUSG00000044250.8|protein_coding_Intron_5	0	+
chr15	98088793	98088938	m6AIP_abcam_peak_3115|ENSMUST00000180657.1|Senp1|ENSMUSG00000033075.17|protein_coding_Intron_1	0	-
chr15	98950649	98950765	m6AIP_abcam_peak_3129|ENSMUST00000134214.2|Gm49450|ENSMUSG00000116358.1|protein_coding_Intron_3	0	-
chr15	99127119	99127307	m6AIP_abcam_peak_3131|ENSMUST00000063517.5|Spats2|ENSMUSG00000051934.5|protein_coding_Intron_1	0	+
chr15	99299980	99300176	m6AIP_abcam_peak_3132a|ENSMUST00000145482.7|Prpf40b|ENSMUSG00000023007.15|protein_coding_Intron_1	0	+
chr15	99300177	99300369	m6AIP_abcam_peak_3132b|ENSMUST00000145482.7|Prpf40b|ENSMUSG00000023007.15|protein_coding_Intron_1	0	+
chr15	99300370	99300497	m6AIP_abcam_peak_3132c|ENSMUST00000145482.7|Prpf40b|ENSMUSG00000023007.15|protein_coding_Intron_1	0	+
chr15	99748360	99748514	m6AIP_SySy_peak_2585|ENSMUST00000023762.12|Cers5|ENSMUSG00000023021.15|protein_coding_Intron_2	0	-
chr15	99831521	99831621	m6AIP_abcam_peak_3141|ENSMUST00000073691.4|Lima1|ENSMUSG00000023022.14|protein_coding_Intron_2	0	-
chr15	100004787	100004953	m6AIP_abcam_peak_3142|ENSMUST00000100206.3|Larp4|ENSMUSG00000023025.16|protein_coding_Intron_12	0	+
chr15	100235578	100235719	m6AIP_abcam_peak_3144|ENSMUST00000023769.10|Atf1|ENSMUSG00000023027.13|protein_coding_Intron_2	0	+
chr15	102104845	102105095	m6AIP_abcam_peak_3153|ENSMUST00000046144.9|Tns2|ENSMUSG00000037003.16|protein_coding_Intron_2	0	+
chr15	102247360	102247586	m6AIP_abcam_peak_3158|ENSMUST00000043172.14|Rarg|ENSMUSG00000001288.15|protein_coding_Intron_3	0	-
chr15	102426606	102426741	m6AIP_abcam_peak_3166|ENSMUST00000001326.6|Sp1|ENSMUSG00000001280.13|protein_coding_Intron_4	0	+
chr15	102624665	102624896	m6AIP_abcam_peak_3167|ENSMUST00000184772.1|Gm28047|ENSMUSG00000052414.9|protein_coding_Intron_1	0	-
chr15	102624665	102624896	m6AIP_abcam_peak_3167|ENSMUST00000184616.7|Atf7|ENSMUSG00000099083.7|protein_coding_Intron_1	0	-
chr16	3917137	3917349	m6AIP_abcam_peak_3176|ENSMUST00000176233.1|Gm20695|ENSMUSG00000093575.1|protein_coding_Intron_7	0	+
chr16	3917137	3917349	m6AIP_abcam_peak_3176|ENSMUST00000040881.13|Cluap1|ENSMUSG00000014232.14|protein_coding_Intron_4	0	+
chr16	3926462	3926587	m6AIP_abcam_peak_3177a|ENSMUST00000040881.13|Cluap1|ENSMUSG00000014232.14|protein_coding_Intron_7	0	+
chr16	3926588	3926694	m6AIP_abcam_peak_3177b|ENSMUST00000040881.13|Cluap1|ENSMUSG00000014232.14|protein_coding_Intron_7	0	+
chr16	4001030	4001201	m6AIP_SySy_peak_2619a|ENSMUST00000040790.13|Slx4|ENSMUSG00000039738.16|protein_coding_Intron_1	0	-
chr16	4001202	4001351	m6AIP_SySy_peak_2619b|ENSMUST00000040790.13|Slx4|ENSMUSG00000039738.16|protein_coding_Intron_1	0	-
chr16	4047640	4047745	m6AIP_abcam_peak_3184|ENSMUST00000006137.8|Trap1|ENSMUSG00000005981.11|protein_coding_Intron_12	0	-
chr16	4071550	4071679	m6AIP_abcam_peak_3185|ENSMUST00000006137.8|Trap1|ENSMUSG00000005981.11|protein_coding_Intron_1	0	-
chr16	4091196	4091354	m6AIP_abcam_peak_3190|ENSMUST00000023165.8|Crebbp|ENSMUSG00000022521.10|protein_coding_Intron_28	0	-
chr16	4114104	4114208	m6AIP_abcam_peak_3191|ENSMUST00000023165.8|Crebbp|ENSMUSG00000022521.10|protein_coding_Intron_16	0	-
chr16	4121816	4122062	m6AIP_abcam_peak_3193|ENSMUST00000023165.8|Crebbp|ENSMUSG00000022521.10|protein_coding_Intron_11	0	-
chr16	4162571	4162695	m6AIP_abcam_peak_3194|ENSMUST00000023165.8|Crebbp|ENSMUSG00000022521.10|protein_coding_Intron_2	0	-
chr16	4163178	4163285	m6AIP_abcam_peak_3195|ENSMUST00000023165.8|Crebbp|ENSMUSG00000022521.10|protein_coding_Intron_2	0	-
chr16	4165441	4165623	m6AIP_SySy_peak_2625a|ENSMUST00000023165.8|Crebbp|ENSMUSG00000022521.10|protein_coding_Intron_2	0	-
chr16	4165624	4165781	m6AIP_SySy_peak_2625b|ENSMUST00000023165.8|Crebbp|ENSMUSG00000022521.10|protein_coding_Intron_2	0	-
chr16	4166122	4166289	m6AIP_abcam_peak_3197|ENSMUST00000023165.8|Crebbp|ENSMUSG00000022521.10|protein_coding_Intron_2	0	-
chr16	4166631	4166844	m6AIP_abcam_peak_3198|ENSMUST00000023165.8|Crebbp|ENSMUSG00000022521.10|protein_coding_Intron_2	0	-
chr16	4193194	4193307	m6AIP_abcam_peak_3200|ENSMUST00000023165.8|Crebbp|ENSMUSG00000022521.10|protein_coding_Intron_1	0	-
chr16	4354817	4354943	m6AIP_abcam_peak_3201|ENSMUST00000117801.7|Adcy9|ENSMUSG00000005580.11|protein_coding_Intron_2	0	-
chr16	4649186	4649332	m6AIP_abcam_peak_3205|ENSMUST00000038552.12|Coro7|ENSMUSG00000039637.15|protein_coding_Intron_9	0	-
chr16	5049332	5049582	m6AIP_SySy_peak_2636|ENSMUST00000115844.2|Glyr1|ENSMUSG00000022536.14|protein_coding_Intron_1	0	-
chr16	8476292	8476542	m6AIP_abcam_peak_3212|ENSMUST00000046470.15|Mettl22|ENSMUSG00000039345.16|protein_coding_Intron_2	0	+
chr16	8727516	8727632	m6AIP_abcam_peak_3216|ENSMUST00000160405.7|Usp7|ENSMUSG00000022710.17|protein_coding_Intron_2	0	-
chr16	8738754	8738855	m6AIP_SySy_peak_2645|ENSMUST00000160405.7|Usp7|ENSMUSG00000022710.17|protein_coding_Intron_2	0	-
chr16	8772983	8773092	m6AIP_abcam_peak_3217|ENSMUST00000160405.7|Usp7|ENSMUSG00000022710.17|protein_coding_Intron_1	0	-
chr16	10530418	10530605	m6AIP_SySy_peak_2652|ENSMUST00000184863.7|Dexi|ENSMUSG00000038055.12|protein_coding_Intron_1	0	-
chr16	10629458	10629615	m6AIP_abcam_peak_3227|ENSMUST00000115824.9|Clec16a|ENSMUSG00000068663.14|protein_coding_Intron_14	0	+
chr16	11585713	11585918	m6AIP_abcam_peak_3233|ENSMUST00000180792.7|Snx29|ENSMUSG00000071669.14|protein_coding_Intron_15	0	+
chr16	13302731	13302857	m6AIP_abcam_peak_3236a|ENSMUST00000009713.13|Mrtfb|ENSMUSG00000009569.14|protein_coding_Intron_2	0	+
chr16	13302858	13302973	m6AIP_abcam_peak_3236b|ENSMUST00000009713.13|Mrtfb|ENSMUSG00000009569.14|protein_coding_Intron_2	0	+
chr16	13346991	13347190	m6AIP_abcam_peak_3237|ENSMUST00000009713.13|Mrtfb|ENSMUSG00000009569.14|protein_coding_Intron_3	0	+
chr16	13665498	13665602	m6AIP_abcam_peak_3239|ENSMUST00000058884.9|Parn|ENSMUSG00000022685.9|protein_coding_Intron_3	0	-
chr16	13793470	13793585	m6AIP_abcam_peak_3241|ENSMUST00000023363.7|Rrn3|ENSMUSG00000022682.8|protein_coding_Intron_9	0	+
chr16	13804164	13804280	m6AIP_abcam_peak_3242a|ENSMUST00000023363.7|Rrn3|ENSMUSG00000022682.8|protein_coding_Intron_12	0	+
chr16	13804281	13804455	m6AIP_abcam_peak_3242b|ENSMUST00000023363.7|Rrn3|ENSMUSG00000022682.8|protein_coding_Intron_12	0	+
chr16	13804456	13804606	m6AIP_abcam_peak_3242c|ENSMUST00000023363.7|Rrn3|ENSMUSG00000022682.8|protein_coding_Intron_12	0	+
chr16	13804607	13804709	m6AIP_abcam_peak_3242d|ENSMUST00000023363.7|Rrn3|ENSMUSG00000022682.8|protein_coding_Intron_12	0	+
chr16	14133644	14133747	m6AIP_abcam_peak_3243a|ENSMUST00000090300.5|Marf1|ENSMUSG00000060657.8|protein_coding_Intron_13	0	-
chr16	14133748	14133857	m6AIP_abcam_peak_3243b|ENSMUST00000090300.5|Marf1|ENSMUSG00000060657.8|protein_coding_Intron_13	0	-
chr16	15573572	15573685	m6AIP_abcam_peak_3246|ENSMUST00000115777.9|Ube2v2|ENSMUSG00000022674.15|protein_coding_Intron_3	0	-
chr16	15640119	15640362	m6AIP_abcam_peak_3247|ENSMUST00000023352.8|Prkdc|ENSMUSG00000022672.8|protein_coding_Intron_1	0	+
chr16	16023172	16023320	m6AIP_abcam_peak_3249|ENSMUST00000040248.8|Spidr|ENSMUSG00000041974.10|protein_coding_Intron_8	0	-
chr16	16075266	16075433	m6AIP_abcam_peak_3250|ENSMUST00000040248.8|Spidr|ENSMUSG00000041974.10|protein_coding_Intron_5	0	-
chr16	16075961	16076115	m6AIP_SySy_peak_2673|ENSMUST00000040248.8|Spidr|ENSMUSG00000041974.10|protein_coding_Intron_5	0	-
chr16	16124306	16124410	m6AIP_abcam_peak_3251|ENSMUST00000040248.8|Spidr|ENSMUSG00000041974.10|protein_coding_Intron_3	0	-
chr16	16125143	16125247	m6AIP_abcam_peak_3252|ENSMUST00000040248.8|Spidr|ENSMUSG00000041974.10|protein_coding_Intron_3	0	-
chr16	16126314	16126429	m6AIP_SySy_peak_2674|ENSMUST00000040248.8|Spidr|ENSMUSG00000041974.10|protein_coding_Intron_3	0	-
chr16	16430626	16430728	m6AIP_abcam_peak_3254|ENSMUST00000161861.7|Fgd4|ENSMUSG00000022788.16|protein_coding_Intron_14	0	-
chr16	16882274	16882406	m6AIP_abcam_peak_3256|ENSMUST00000023465.15|Top3b|ENSMUSG00000022779.16|protein_coding_Intron_5	0	+
chr16	16986647	16986789	m6AIP_abcam_peak_3257|ENSMUST00000069107.13|Mapk1|ENSMUSG00000063358.17|protein_coding_Intron_1	0	+
chr16	16987581	16987701	m6AIP_abcam_peak_3258|ENSMUST00000069107.13|Mapk1|ENSMUSG00000063358.17|protein_coding_Intron_1	0	+
chr16	17097912	17098049	m6AIP_abcam_peak_3259|ENSMUST00000231712.1|Ppil2|ENSMUSG00000022771.17|protein_coding_Intron_6	0	-
chr16	17121143	17121284	m6AIP_SySy_peak_2677b|ENSMUST00000093336.7|2610318N02Rik|ENSMUSG00000049916.12|protein_coding_Intron_3	0	-
chr16	17257721	17257900	m6AIP_SySy_peak_2681|ENSMUST00000232426.1|Gm49573|ENSMUSG00000116743.1|lncRNA_Intron_2	0	+
chr16	17258285	17258532	m6AIP_SySy_peak_2682a|ENSMUST00000232426.1|Gm49573|ENSMUSG00000116743.1|lncRNA_Intron_2	0	+
chr16	17258564	17258775	m6AIP_SySy_peak_2682b|ENSMUST00000232426.1|Gm49573|ENSMUSG00000116743.1|lncRNA_Intron_2	0	+
chr16	17258776	17258874	m6AIP_SySy_peak_2682c|ENSMUST00000232426.1|Gm49573|ENSMUSG00000116743.1|lncRNA_Intron_2	0	+
chr16	17262260	17262510	m6AIP_SySy_peak_2683|ENSMUST00000232426.1|Gm49573|ENSMUSG00000116743.1|lncRNA_Intron_2	0	+
chr16	17474877	17475012	m6AIP_abcam_peak_3270|ENSMUST00000006293.4|Crkl|ENSMUSG00000006134.4|protein_coding_Intron_2	0	+
chr16	17778273	17778410	m6AIP_SySy_peak_2690|ENSMUST00000120488.2|Klhl22|ENSMUSG00000022750.18|protein_coding_Intron_4	0	+
chr16	17840605	17840743	m6AIP_SySy_peak_2691a|ENSMUST00000150068.1|Gm20518|ENSMUSG00000092470.1|protein_coding_Intron_10	0	-
chr16	17840744	17840926	m6AIP_SySy_peak_2691b|ENSMUST00000150068.1|Gm20518|ENSMUSG00000092470.1|protein_coding_Intron_10	0	-
chr16	17841756	17841880	m6AIP_SySy_peak_2692|ENSMUST00000150068.1|Gm20518|ENSMUSG00000092470.1|protein_coding_Intron_10	0	-
chr16	18075787	18075895	m6AIP_abcam_peak_3280b|ENSMUST00000003620.12|Prodh|ENSMUSG00000003526.12|protein_coding_Intron_11	0	-
chr16	18087825	18088003	m6AIP_abcam_peak_3281|ENSMUST00000003620.12|Prodh|ENSMUSG00000003526.12|protein_coding_Intron_1	0	-
chr16	18255241	18255380	m6AIP_SySy_peak_2697|ENSMUST00000232144.1|Gm49776|ENSMUSG00000116925.1|protein_coding_Intron_3	0	-
chr16	18501391	18501641	m6AIP_SySy_peak_2700|ENSMUST00000167778.8|Gnb1l|ENSMUSG00000000884.17|protein_coding_Intron_2	0	+
chr16	18839194	18839379	m6AIP_SySy_peak_2701|ENSMUST00000190050.1|Gm28539|ENSMUSG00000099908.1|protein_coding_Intron_2	0	+
chr16	18877994	18878237	m6AIP_SySy_peak_2702|ENSMUST00000004222.13|Hira|ENSMUSG00000022702.16|protein_coding_Intron_1	0	+
chr16	18877994	18878237	m6AIP_SySy_peak_2702|ENSMUST00000190050.1|Gm28539|ENSMUSG00000099908.1|protein_coding_Intron_2	0	+
chr16	18880548	18880737	m6AIP_abcam_peak_3287|ENSMUST00000004222.13|Hira|ENSMUSG00000022702.16|protein_coding_Intron_1	0	+
chr16	18880548	18880737	m6AIP_abcam_peak_3287|ENSMUST00000190050.1|Gm28539|ENSMUSG00000099908.1|protein_coding_Intron_2	0	+
chr16	18904936	18905034	m6AIP_abcam_peak_3288a|ENSMUST00000004222.13|Hira|ENSMUSG00000022702.16|protein_coding_Intron_5	0	+
chr16	18904936	18905034	m6AIP_abcam_peak_3288a|ENSMUST00000190050.1|Gm28539|ENSMUSG00000099908.1|protein_coding_Intron_6	0	+
chr16	18905035	18905167	m6AIP_abcam_peak_3288b|ENSMUST00000004222.13|Hira|ENSMUSG00000022702.16|protein_coding_Intron_5	0	+
chr16	18905035	18905167	m6AIP_abcam_peak_3288b|ENSMUST00000190050.1|Gm28539|ENSMUSG00000099908.1|protein_coding_Intron_6	0	+
chr16	18957466	18957609	m6AIP_abcam_peak_3289|ENSMUST00000004222.13|Hira|ENSMUSG00000022702.16|protein_coding_Intron_24	0	+
chr16	20370110	20370218	m6AIP_abcam_peak_3294|ENSMUST00000079158.12|Abcc5|ENSMUSG00000022822.16|protein_coding_Intron_17	0	-
chr16	20620481	20620731	m6AIP_abcam_peak_3297|ENSMUST00000052939.2|Camk2n2|ENSMUSG00000051146.2|protein_coding_Intron_1	0	-
chr16	20689988	20690093	m6AIP_abcam_peak_3299|ENSMUST00000115460.7|Eif4g1|ENSMUSG00000045983.16|protein_coding_Intron_31	0	+
chr16	24394535	24394637	m6AIP_abcam_peak_3303|ENSMUST00000038053.13|Lpp|ENSMUSG00000033306.15|protein_coding_Intron_1	0	+
chr16	24489327	24489503	m6AIP_abcam_peak_3304|ENSMUST00000038053.13|Lpp|ENSMUSG00000033306.15|protein_coding_Intron_3	0	+
chr16	24516408	24516571	m6AIP_abcam_peak_3305|ENSMUST00000038053.13|Lpp|ENSMUSG00000033306.15|protein_coding_Intron_3	0	+
chr16	24611499	24611673	m6AIP_abcam_peak_3306|ENSMUST00000038053.13|Lpp|ENSMUSG00000033306.15|protein_coding_Intron_5	0	+
chr16	28895462	28895575	m6AIP_abcam_peak_3308|ENSMUST00000100023.2|Mb21d2|ENSMUSG00000051065.9|protein_coding_Intron_1	0	-
chr16	31036058	31036160	m6AIP_SySy_peak_2731a|ENSMUST00000055389.8|Xxylt1|ENSMUSG00000047434.14|protein_coding_Intron_2	0	-
chr16	31036161	31036360	m6AIP_SySy_peak_2731b|ENSMUST00000055389.8|Xxylt1|ENSMUSG00000047434.14|protein_coding_Intron_2	0	-
chr16	31169148	31169335	m6AIP_abcam_peak_3314|ENSMUST00000229010.2|Acap2|ENSMUSG00000049076.12|protein_coding_Intron_1	0	-
chr16	32241486	32241675	m6AIP_abcam_peak_3319|ENSMUST00000042732.5|Fbxo45|ENSMUSG00000035764.5|protein_coding_Intron_1	0	-
chr16	32334539	32334726	m6AIP_abcam_peak_3323|ENSMUST00000115151.4|Ubxn7|ENSMUSG00000053774.9|protein_coding_Intron_1	0	+
chr16	33392463	33392605	m6AIP_abcam_peak_3332|ENSMUST00000165418.8|Zfp148|ENSMUSG00000022811.17|protein_coding_Intron_1	0	+
chr16	33393023	33393147	m6AIP_abcam_peak_3333|ENSMUST00000165418.8|Zfp148|ENSMUSG00000022811.17|protein_coding_Intron_1	0	+
chr16	33395899	33396110	m6AIP_abcam_peak_3334a|ENSMUST00000165418.8|Zfp148|ENSMUSG00000022811.17|protein_coding_Intron_1	0	+
chr16	33396168	33396375	m6AIP_abcam_peak_3334b|ENSMUST00000165418.8|Zfp148|ENSMUSG00000022811.17|protein_coding_Intron_1	0	+
chr16	33397205	33397402	m6AIP_abcam_peak_3335|ENSMUST00000165418.8|Zfp148|ENSMUSG00000022811.17|protein_coding_Intron_1	0	+
chr16	33398046	33398177	m6AIP_abcam_peak_3336|ENSMUST00000165418.8|Zfp148|ENSMUSG00000022811.17|protein_coding_Intron_1	0	+
chr16	35030030	35030139	m6AIP_abcam_peak_3344|ENSMUST00000061156.9|Hacd2|ENSMUSG00000035376.10|protein_coding_Intron_2	0	+
chr16	35036746	35036815	m6AIP_abcam_peak_3345a|ENSMUST00000061156.9|Hacd2|ENSMUSG00000035376.10|protein_coding_Intron_2	0	+
chr16	35036816	35036969	m6AIP_abcam_peak_3345b|ENSMUST00000061156.9|Hacd2|ENSMUSG00000035376.10|protein_coding_Intron_2	0	+
chr16	35043153	35043269	m6AIP_abcam_peak_3346a|ENSMUST00000061156.9|Hacd2|ENSMUSG00000035376.10|protein_coding_Intron_2	0	+
chr16	35043270	35043382	m6AIP_abcam_peak_3346b|ENSMUST00000061156.9|Hacd2|ENSMUSG00000035376.10|protein_coding_Intron_2	0	+
chr16	35353124	35353224	m6AIP_abcam_peak_3347|ENSMUST00000043521.4|Sec22a|ENSMUSG00000034473.14|protein_coding_Intron_2	0	-
chr16	35771187	35771359	m6AIP_abcam_peak_3348|ENSMUST00000231579.1|Hspbap1|ENSMUSG00000022849.5|protein_coding_Intron_1	0	+
chr16	36044288	36044403	m6AIP_abcam_peak_3351|ENSMUST00000004057.8|Fam162a|ENSMUSG00000003955.8|protein_coding_Intron_4	0	-
chr16	36066426	36066596	m6AIP_abcam_peak_3352|ENSMUST00000004057.8|Fam162a|ENSMUSG00000003955.8|protein_coding_Intron_1	0	-
chr16	36080933	36081038	m6AIP_abcam_peak_3353a|ENSMUST00000164916.8|Ccdc58|ENSMUSG00000075229.11|protein_coding_Intron_1	0	+
chr16	36081039	36081191	m6AIP_abcam_peak_3353b|ENSMUST00000164916.8|Ccdc58|ENSMUSG00000075229.11|protein_coding_Intron_1	0	+
chr16	36085728	36085832	m6AIP_abcam_peak_3354|ENSMUST00000164916.8|Ccdc58|ENSMUSG00000075229.11|protein_coding_Intron_3	0	+
chr16	36719444	36719555	m6AIP_abcam_peak_3355|ENSMUST00000023617.12|Ildr1|ENSMUSG00000022900.14|protein_coding_Intron_5	0	+
chr16	36764035	36764143	m6AIP_abcam_peak_3357|ENSMUST00000023616.9|Slc15a2|ENSMUSG00000022899.9|protein_coding_Intron_7	0	-
chr16	36846036	36846212	m6AIP_abcam_peak_3358|ENSMUST00000023535.3|Iqcb1|ENSMUSG00000022837.14|protein_coding_Intron_7	0	+
chr16	37036829	37037064	m6AIP_abcam_peak_3370|ENSMUST00000054034.6|Polq|ENSMUSG00000034206.15|protein_coding_Intron_9	0	+
chr16	37038799	37038985	m6AIP_abcam_peak_3371|ENSMUST00000054034.6|Polq|ENSMUSG00000034206.15|protein_coding_Intron_9	0	+
chr16	37516906	37517156	m6AIP_abcam_peak_3374|ENSMUST00000023525.8|Gtf2e1|ENSMUSG00000022828.10|protein_coding_Intron_3	0	-
chr16	37517526	37517642	m6AIP_abcam_peak_3375|ENSMUST00000023525.8|Gtf2e1|ENSMUSG00000022828.10|protein_coding_Intron_3	0	-
chr16	37517784	37517955	m6AIP_abcam_peak_3376|ENSMUST00000023525.8|Gtf2e1|ENSMUSG00000022828.10|protein_coding_Intron_3	0	-
chr16	37870421	37870581	m6AIP_abcam_peak_3377|ENSMUST00000078717.6|Lrrc58|ENSMUSG00000034158.9|protein_coding_Intron_1	0	+
chr16	38123403	38123533	m6AIP_abcam_peak_3379|ENSMUST00000114750.1|Gsk3b|ENSMUSG00000022812.14|protein_coding_Intron_1	0	+
chr16	38572624	38572781	m6AIP_abcam_peak_3384|ENSMUST00000002924.14|Tmem39a|ENSMUSG00000002845.14|protein_coding_Intron_2	0	+
chr16	42929074	42929174	m6AIP_abcam_peak_3385|ENSMUST00000114694.8|Zbtb20|ENSMUSG00000022708.16|protein_coding_Intron_1	0	+
chr16	43151626	43151745	m6AIP_SySy_peak_2772|ENSMUST00000114694.8|Zbtb20|ENSMUSG00000022708.16|protein_coding_Intron_5	0	+
chr16	43894302	43894415	m6AIP_abcam_peak_3387|ENSMUST00000178400.8|Ccdc191|ENSMUSG00000022701.18|protein_coding_Intron_1	0	+
chr16	44745581	44745689	m6AIP_abcam_peak_3396|ENSMUST00000162512.7|Gtpbp8|ENSMUSG00000022668.10|protein_coding_Intron_1	0	-
chr16	48293677	48293698	m6AIP_SySy_peak_2782a|ENSMUST00000096045.8|Dppa4|ENSMUSG00000058550.15|protein_coding_Intron_6	0	+
chr16	48437473	48437591	m6AIP_abcam_peak_3399a|ENSMUST00000023330.7|Morc1|ENSMUSG00000022652.7|protein_coding_Intron_2	0	+
chr16	48437592	48437708	m6AIP_abcam_peak_3399b|ENSMUST00000023330.7|Morc1|ENSMUSG00000022652.7|protein_coding_Intron_2	0	+
chr16	48498168	48498337	m6AIP_SySy_peak_2783|ENSMUST00000023330.7|Morc1|ENSMUSG00000022652.7|protein_coding_Intron_9	0	+
chr16	48519955	48520152	m6AIP_abcam_peak_3400|ENSMUST00000023330.7|Morc1|ENSMUSG00000022652.7|protein_coding_Intron_14	0	+
chr16	48528348	48528537	m6AIP_abcam_peak_3401|ENSMUST00000023330.7|Morc1|ENSMUSG00000022652.7|protein_coding_Intron_14	0	+
chr16	48535425	48535531	m6AIP_abcam_peak_3402|ENSMUST00000023330.7|Morc1|ENSMUSG00000022652.7|protein_coding_Intron_14	0	+
chr16	48555916	48556024	m6AIP_abcam_peak_3403|ENSMUST00000023330.7|Morc1|ENSMUSG00000022652.7|protein_coding_Intron_14	0	+
chr16	48558625	48558725	m6AIP_abcam_peak_3404|ENSMUST00000023330.7|Morc1|ENSMUSG00000022652.7|protein_coding_Intron_15	0	+
chr16	48603615	48603812	m6AIP_abcam_peak_3405|ENSMUST00000023330.7|Morc1|ENSMUSG00000022652.7|protein_coding_Intron_20	0	+
chr16	48628652	48628892	m6AIP_abcam_peak_3406|ENSMUST00000023330.7|Morc1|ENSMUSG00000022652.7|protein_coding_Intron_26	0	+
chr16	52083687	52083801	m6AIP_abcam_peak_3407|ENSMUST00000227879.1|Cblb|ENSMUSG00000022637.11|protein_coding_Intron_3	0	+
chr16	52084361	52084472	m6AIP_abcam_peak_3408|ENSMUST00000227879.1|Cblb|ENSMUSG00000022637.11|protein_coding_Intron_3	0	+
chr16	55884083	55884273	m6AIP_SySy_peak_2785|ENSMUST00000099705.4|Nxpe3|ENSMUSG00000075033.4|protein_coding_Intron_2	0	-
chr16	56137520	56137711	m6AIP_abcam_peak_3419|ENSMUST00000089362.8|Senp7|ENSMUSG00000052917.15|protein_coding_Intron_6	0	+
chr16	57133777	57133947	m6AIP_abcam_peak_3420|ENSMUST00000166897.2|Tomm70a|ENSMUSG00000022752.9|protein_coding_Intron_2	0	+
chr16	57391496	57391669	m6AIP_SySy_peak_2794|ENSMUST00000114371.4|Cmss1|ENSMUSG00000022748.8|protein_coding_Intron_1	0	-
chr16	57483165	57483304	m6AIP_abcam_peak_3425|ENSMUST00000114371.4|Cmss1|ENSMUSG00000022748.8|protein_coding_Intron_1	0	-
chr16	57521011	57521119	m6AIP_abcam_peak_3426a|ENSMUST00000114371.4|Cmss1|ENSMUSG00000022748.8|protein_coding_Intron_1	0	-
chr16	57521120	57521190	m6AIP_abcam_peak_3426b|ENSMUST00000114371.4|Cmss1|ENSMUSG00000022748.8|protein_coding_Intron_1	0	-
chr16	57576903	57577033	m6AIP_abcam_peak_3427|ENSMUST00000114371.4|Cmss1|ENSMUSG00000022748.8|protein_coding_Intron_1	0	-
chr16	57582738	57582883	m6AIP_abcam_peak_3428|ENSMUST00000114371.4|Cmss1|ENSMUSG00000022748.8|protein_coding_Intron_1	0	-
chr16	57582966	57583105	m6AIP_abcam_peak_3429|ENSMUST00000114371.4|Cmss1|ENSMUSG00000022748.8|protein_coding_Intron_1	0	-
chr16	58457123	58457223	m6AIP_abcam_peak_3430|ENSMUST00000046663.7|Dcbld2|ENSMUSG00000035107.13|protein_coding_Intron_12	0	+
chr16	62854845	62855034	m6AIP_SySy_peak_2798|ENSMUST00000023629.8|Pros1|ENSMUSG00000022912.8|protein_coding_Intron_1	0	+
chr16	62855449	62855550	m6AIP_SySy_peak_2799|ENSMUST00000023629.8|Pros1|ENSMUSG00000022912.8|protein_coding_Intron_1	0	+
chr16	62855717	62855890	m6AIP_SySy_peak_2800a|ENSMUST00000023629.8|Pros1|ENSMUSG00000022912.8|protein_coding_Intron_1	0	+
chr16	62855891	62856100	m6AIP_SySy_peak_2800b|ENSMUST00000023629.8|Pros1|ENSMUSG00000022912.8|protein_coding_Intron_1	0	+
chr16	62870318	62870473	m6AIP_SySy_peak_2801|ENSMUST00000023629.8|Pros1|ENSMUSG00000022912.8|protein_coding_Intron_1	0	+
chr16	64793293	64793462	m6AIP_abcam_peak_3436|ENSMUST00000207826.1|Zfp654|ENSMUSG00000047141.5|protein_coding_Intron_4	0	-
chr16	64797822	64797993	m6AIP_abcam_peak_3437|ENSMUST00000207826.1|Zfp654|ENSMUSG00000047141.5|protein_coding_Intron_3	0	-
chr16	72663262	72663331	m6AIP_SySy_peak_2808a|ENSMUST00000232205.1|Robo1|ENSMUSG00000022883.11|protein_coding_Intron_1	0	+
chr16	72663332	72663478	m6AIP_SySy_peak_2808b|ENSMUST00000232205.1|Robo1|ENSMUSG00000022883.11|protein_coding_Intron_1	0	+
chr16	72663962	72664212	m6AIP_SySy_peak_2809|ENSMUST00000232205.1|Robo1|ENSMUSG00000022883.11|protein_coding_Intron_1	0	+
chr16	84796238	84796338	m6AIP_abcam_peak_3447|ENSMUST00000231910.1|Jam2|ENSMUSG00000053062.16|protein_coding_Intron_1	0	+
chr16	84819238	84819316	m6AIP_abcam_peak_3448a|ENSMUST00000231910.1|Jam2|ENSMUSG00000053062.16|protein_coding_Intron_8	0	+
chr16	84819317	84819417	m6AIP_abcam_peak_3448b|ENSMUST00000231910.1|Jam2|ENSMUSG00000053062.16|protein_coding_Intron_8	0	+
chr16	84819418	84819532	m6AIP_abcam_peak_3448c|ENSMUST00000231910.1|Jam2|ENSMUSG00000053062.16|protein_coding_Intron_8	0	+
chr16	90234847	90234965	m6AIP_abcam_peak_3461|ENSMUST00000039280.8|Scaf4|ENSMUSG00000022983.16|protein_coding_Intron_19	0	-
chr16	90239540	90239660	m6AIP_SySy_peak_2828a|ENSMUST00000039280.8|Scaf4|ENSMUSG00000022983.16|protein_coding_Intron_19	0	-
chr16	90239661	90239859	m6AIP_SySy_peak_2828b|ENSMUST00000039280.8|Scaf4|ENSMUSG00000022983.16|protein_coding_Intron_19	0	-
chr16	90246649	90246794	m6AIP_abcam_peak_3462|ENSMUST00000039280.8|Scaf4|ENSMUSG00000022983.16|protein_coding_Intron_14	0	-
chr16	90281414	90281625	m6AIP_abcam_peak_3463|ENSMUST00000039280.8|Scaf4|ENSMUSG00000022983.16|protein_coding_Intron_1	0	-
chr16	90392323	90392432	m6AIP_abcam_peak_3464|ENSMUST00000065856.7|Hunk|ENSMUSG00000053414.8|protein_coding_Intron_1	0	+
chr16	90483301	90483444	m6AIP_abcam_peak_3465|ENSMUST00000065856.7|Hunk|ENSMUSG00000053414.8|protein_coding_Intron_8	0	+
chr16	91034587	91034734	m6AIP_SySy_peak_2839|ENSMUST00000118522.7|Paxbp1|ENSMUSG00000022974.12|protein_coding_Intron_6	0	-
chr16	91404143	91404268	m6AIP_SySy_peak_2841|ENSMUST00000160764.1|Gm21970|ENSMUSG00000093701.7|protein_coding_Intron_2	0	+
chr16	91404405	91404504	m6AIP_SySy_peak_2842a|ENSMUST00000160764.1|Gm21970|ENSMUSG00000093701.7|protein_coding_Intron_2	0	+
chr16	91404505	91404629	m6AIP_SySy_peak_2842b|ENSMUST00000160764.1|Gm21970|ENSMUSG00000093701.7|protein_coding_Intron_2	0	+
chr16	91662600	91662674	m6AIP_SySy_peak_2849a|ENSMUST00000117633.7|Son|ENSMUSG00000022961.18|protein_coding_Intron_4	0	+
chr16	91662675	91662750	m6AIP_SySy_peak_2849b|ENSMUST00000117633.7|Son|ENSMUSG00000022961.18|protein_coding_Intron_4	0	+
chr16	91698313	91698449	m6AIP_abcam_peak_3477|ENSMUST00000073466.12|Cryzl1|ENSMUSG00000058240.14|protein_coding_Intron_8	0	-
chr16	91698313	91698449	m6AIP_abcam_peak_3477|ENSMUST00000159295.7|Atp5o|ENSMUSG00000116933.1|protein_coding_Intron_2	0	-
chr16	91709925	91710050	m6AIP_abcam_peak_3478|ENSMUST00000073466.12|Cryzl1|ENSMUSG00000058240.14|protein_coding_Intron_4	0	-
chr16	91709925	91710050	m6AIP_abcam_peak_3478|ENSMUST00000159295.7|Atp5o|ENSMUSG00000116933.1|protein_coding_Intron_2	0	-
chr16	91749527	91749640	m6AIP_SySy_peak_2850|ENSMUST00000064797.11|Itsn1|ENSMUSG00000022957.20|protein_coding_Intron_1	0	+
chr16	91749804	91749919	m6AIP_abcam_peak_3479|ENSMUST00000064797.11|Itsn1|ENSMUSG00000022957.20|protein_coding_Intron_1	0	+
chr16	91765376	91765573	m6AIP_abcam_peak_3480|ENSMUST00000064797.11|Itsn1|ENSMUSG00000022957.20|protein_coding_Intron_1	0	+
chr16	91798121	91798203	m6AIP_abcam_peak_3481a|ENSMUST00000064797.11|Itsn1|ENSMUSG00000022957.20|protein_coding_Intron_5	0	+
chr16	91798204	91798311	m6AIP_abcam_peak_3481b|ENSMUST00000064797.11|Itsn1|ENSMUSG00000022957.20|protein_coding_Intron_5	0	+
chr16	92076907	92077065	m6AIP_SySy_peak_2851a|ENSMUST00000047429.8|Mrps6|ENSMUSG00000039680.10|protein_coding_Intron_1	0	+
chr16	92076907	92077065	m6AIP_SySy_peak_2851a|ENSMUST00000232677.1|Gm49711|ENSMUSG00000116930.1|protein_coding_Intron_1	0	+
chr16	92077066	92077226	m6AIP_SySy_peak_2851b|ENSMUST00000047429.8|Mrps6|ENSMUSG00000039680.10|protein_coding_Intron_1	0	+
chr16	92077066	92077226	m6AIP_SySy_peak_2851b|ENSMUST00000232677.1|Gm49711|ENSMUSG00000116930.1|protein_coding_Intron_1	0	+
chr16	92078171	92078258	m6AIP_SySy_peak_2852a|ENSMUST00000047429.8|Mrps6|ENSMUSG00000039680.10|protein_coding_Intron_1	0	+
chr16	92078171	92078258	m6AIP_SySy_peak_2852a|ENSMUST00000232677.1|Gm49711|ENSMUSG00000116930.1|protein_coding_Intron_1	0	+
chr16	92078259	92078430	m6AIP_SySy_peak_2852b|ENSMUST00000047429.8|Mrps6|ENSMUSG00000039680.10|protein_coding_Intron_1	0	+
chr16	92078259	92078430	m6AIP_SySy_peak_2852b|ENSMUST00000232677.1|Gm49711|ENSMUSG00000116930.1|protein_coding_Intron_1	0	+
chr16	92078431	92078600	m6AIP_SySy_peak_2852c|ENSMUST00000047429.8|Mrps6|ENSMUSG00000039680.10|protein_coding_Intron_1	0	+
chr16	92078431	92078600	m6AIP_SySy_peak_2852c|ENSMUST00000232677.1|Gm49711|ENSMUSG00000116930.1|protein_coding_Intron_1	0	+
chr16	92078775	92078966	m6AIP_SySy_peak_2853a|ENSMUST00000047429.8|Mrps6|ENSMUSG00000039680.10|protein_coding_Intron_1	0	+
chr16	92078775	92078966	m6AIP_SySy_peak_2853a|ENSMUST00000232677.1|Gm49711|ENSMUSG00000116930.1|protein_coding_Intron_1	0	+
chr16	92078967	92079159	m6AIP_SySy_peak_2853b|ENSMUST00000047429.8|Mrps6|ENSMUSG00000039680.10|protein_coding_Intron_1	0	+
chr16	92078967	92079159	m6AIP_SySy_peak_2853b|ENSMUST00000232677.1|Gm49711|ENSMUSG00000116930.1|protein_coding_Intron_1	0	+
chr16	92079160	92079357	m6AIP_SySy_peak_2853c|ENSMUST00000047429.8|Mrps6|ENSMUSG00000039680.10|protein_coding_Intron_1	0	+
chr16	92079160	92079357	m6AIP_SySy_peak_2853c|ENSMUST00000232677.1|Gm49711|ENSMUSG00000116930.1|protein_coding_Intron_1	0	+
chr16	92097022	92097146	m6AIP_abcam_peak_3487|ENSMUST00000047429.8|Mrps6|ENSMUSG00000039680.10|protein_coding_Intron_1	0	+
chr16	92097022	92097146	m6AIP_abcam_peak_3487|ENSMUST00000232677.1|Gm49711|ENSMUSG00000116930.1|protein_coding_Intron_1	0	+
chr16	92465028	92465278	m6AIP_SySy_peak_2854|ENSMUST00000060005.14|Rcan1|ENSMUSG00000022951.16|protein_coding_Intron_1	0	-
chr16	92695986	92696088	m6AIP_SySy_peak_2855|ENSMUST00000023673.13|Runx1|ENSMUSG00000022952.17|protein_coding_Intron_2	0	-
chr16	93589697	93589851	m6AIP_SySy_peak_2856a|ENSMUST00000233931.1|Setd4|ENSMUSG00000022948.16|protein_coding_Intron_8	0	-
chr16	93590085	93590248	m6AIP_SySy_peak_2856c|ENSMUST00000233931.1|Setd4|ENSMUSG00000022948.16|protein_coding_Intron_7	0	-
chr16	93590249	93590432	m6AIP_SySy_peak_2856d|ENSMUST00000233931.1|Setd4|ENSMUSG00000022948.16|protein_coding_Intron_7	0	-
chr16	93590433	93590565	m6AIP_SySy_peak_2856e|ENSMUST00000233931.1|Setd4|ENSMUSG00000022948.16|protein_coding_Intron_7	0	-
chr16	93590566	93590740	m6AIP_SySy_peak_2856f|ENSMUST00000233931.1|Setd4|ENSMUSG00000022948.16|protein_coding_Intron_7	0	-
chr16	93596927	93597033	m6AIP_abcam_peak_3489|ENSMUST00000233931.1|Setd4|ENSMUSG00000022948.16|protein_coding_Intron_4	0	-
chr16	93598360	93598494	m6AIP_SySy_peak_2857|ENSMUST00000233931.1|Setd4|ENSMUSG00000022948.16|protein_coding_Intron_4	0	-
chr16	93889604	93889704	m6AIP_abcam_peak_3495|ENSMUST00000232065.1|Gm49617|ENSMUSG00000116890.1|lncRNA_Intron_1	0	+
chr16	93889604	93889704	m6AIP_abcam_peak_3495|ENSMUST00000023666.10|Chaf1b|ENSMUSG00000022945.12|protein_coding_Intron_5	0	+
chr16	93897038	93897141	m6AIP_abcam_peak_3496|ENSMUST00000023666.10|Chaf1b|ENSMUSG00000022945.12|protein_coding_Intron_10	0	+
chr16	93897572	93897672	m6AIP_abcam_peak_3497|ENSMUST00000023666.10|Chaf1b|ENSMUSG00000022945.12|protein_coding_Intron_10	0	+
chr16	94212996	94213138	m6AIP_abcam_peak_3501|ENSMUST00000227141.1|Hlcs|ENSMUSG00000040820.16|protein_coding_Intron_6	0	-
chr16	94395070	94395176	m6AIP_SySy_peak_2864a|ENSMUST00000232660.1|Ttc3|ENSMUSG00000040785.19|protein_coding_Intron_9	0	+
chr16	94395177	94395300	m6AIP_SySy_peak_2864b|ENSMUST00000232660.1|Ttc3|ENSMUSG00000040785.19|protein_coding_Intron_9	0	+
chr16	94395301	94395426	m6AIP_SySy_peak_2864c|ENSMUST00000232660.1|Ttc3|ENSMUSG00000040785.19|protein_coding_Intron_9	0	+
chr16	94395427	94395606	m6AIP_SySy_peak_2864d|ENSMUST00000232660.1|Ttc3|ENSMUSG00000040785.19|protein_coding_Intron_9	0	+
chr16	94396100	94396204	m6AIP_SySy_peak_2865a|ENSMUST00000232660.1|Ttc3|ENSMUSG00000040785.19|protein_coding_Intron_9	0	+
chr16	94396205	94396399	m6AIP_SySy_peak_2865b|ENSMUST00000232660.1|Ttc3|ENSMUSG00000040785.19|protein_coding_Intron_9	0	+
chr16	94396824	94397001	m6AIP_SySy_peak_2866|ENSMUST00000232660.1|Ttc3|ENSMUSG00000040785.19|protein_coding_Intron_9	0	+
chr16	94579005	94579175	m6AIP_abcam_peak_3507a|ENSMUST00000119878.7|Dyrk1a|ENSMUSG00000022897.15|protein_coding_Intron_1	0	+
chr16	94579176	94579331	m6AIP_abcam_peak_3507b|ENSMUST00000119878.7|Dyrk1a|ENSMUSG00000022897.15|protein_coding_Intron_1	0	+
chr16	94600177	94600382	m6AIP_abcam_peak_3508|ENSMUST00000119878.7|Dyrk1a|ENSMUSG00000022897.15|protein_coding_Intron_1	0	+
chr16	94605145	94605311	m6AIP_abcam_peak_3509|ENSMUST00000119878.7|Dyrk1a|ENSMUSG00000022897.15|protein_coding_Intron_1	0	+
chr16	94620188	94620438	m6AIP_SySy_peak_2869|ENSMUST00000119878.7|Dyrk1a|ENSMUSG00000022897.15|protein_coding_Intron_2	0	+
chr16	94620519	94620589	m6AIP_abcam_peak_3511a|ENSMUST00000119878.7|Dyrk1a|ENSMUSG00000022897.15|protein_coding_Intron_2	0	+
chr16	94620590	94620689	m6AIP_abcam_peak_3511b|ENSMUST00000119878.7|Dyrk1a|ENSMUSG00000022897.15|protein_coding_Intron_2	0	+
chr16	94629804	94629937	m6AIP_abcam_peak_3512a|ENSMUST00000119878.7|Dyrk1a|ENSMUSG00000022897.15|protein_coding_Intron_2	0	+
chr16	94629938	94630115	m6AIP_abcam_peak_3512b|ENSMUST00000119878.7|Dyrk1a|ENSMUSG00000022897.15|protein_coding_Intron_2	0	+
chr16	94630116	94630354	m6AIP_abcam_peak_3512c|ENSMUST00000119878.7|Dyrk1a|ENSMUSG00000022897.15|protein_coding_Intron_2	0	+
chr16	94648803	94649053	m6AIP_abcam_peak_3513|ENSMUST00000119878.7|Dyrk1a|ENSMUSG00000022897.15|protein_coding_Intron_2	0	+
chr16	96001857	96001996	m6AIP_SySy_peak_2874a|ENSMUST00000099502.8|Brwd1|ENSMUSG00000022914.17|protein_coding_Intron_41	0	-
chr16	96001997	96002157	m6AIP_SySy_peak_2874b|ENSMUST00000099502.8|Brwd1|ENSMUSG00000022914.17|protein_coding_Intron_41	0	-
chr16	96002158	96002371	m6AIP_SySy_peak_2874c|ENSMUST00000099502.8|Brwd1|ENSMUSG00000022914.17|protein_coding_Intron_41	0	-
chr16	96004730	96004832	m6AIP_SySy_peak_2875|ENSMUST00000099502.8|Brwd1|ENSMUSG00000022914.17|protein_coding_Intron_40	0	-
chr16	96077443	96077549	m6AIP_abcam_peak_3519|ENSMUST00000099502.8|Brwd1|ENSMUSG00000022914.17|protein_coding_Intron_4	0	-
chr16	98010893	98011056	m6AIP_SySy_peak_2885|ENSMUST00000232308.1|B230307C23Rik|ENSMUSG00000080717.10|protein_coding_Intron_4	0	+
chr16	98071249	98071404	m6AIP_abcam_peak_3526|ENSMUST00000231741.1|A630089N07Rik|ENSMUSG00000116673.1|protein_coding_Intron_1	0	-
chr16	98074945	98075142	m6AIP_abcam_peak_3527|ENSMUST00000231741.1|A630089N07Rik|ENSMUSG00000116673.1|protein_coding_Intron_1	0	-
chr16	98075689	98075867	m6AIP_abcam_peak_3528|ENSMUST00000231741.1|A630089N07Rik|ENSMUSG00000116673.1|protein_coding_Intron_1	0	-
chr16	98081610	98081792	m6AIP_SySy_peak_2887|ENSMUST00000231741.1|A630089N07Rik|ENSMUSG00000116673.1|protein_coding_Intron_1	0	-
chr17	3137364	3137517	m6AIP_abcam_peak_3529|ENSMUST00000076734.7|Scaf8|ENSMUSG00000046201.9|protein_coding_Intron_1	0	+
chr17	3155967	3156159	m6AIP_abcam_peak_3530|ENSMUST00000076734.7|Scaf8|ENSMUSG00000046201.9|protein_coding_Intron_3	0	+
chr17	5101842	5101959	m6AIP_abcam_peak_3535|ENSMUST00000232180.1|Arid1b|ENSMUSG00000069729.14|protein_coding_Intron_3	0	+
chr17	5174669	5174776	m6AIP_abcam_peak_3536|ENSMUST00000232180.1|Arid1b|ENSMUSG00000069729.14|protein_coding_Intron_4	0	+
chr17	6743215	6743327	m6AIP_abcam_peak_3544|ENSMUST00000064234.6|Ezr|ENSMUSG00000052397.8|protein_coding_Intron_7	0	-
chr17	7182038	7182163	m6AIP_abcam_peak_3545|ENSMUST00000024575.7|Rps6ka2|ENSMUSG00000023809.10|protein_coding_Intron_1	0	+
chr17	7243881	7244011	m6AIP_abcam_peak_3546|ENSMUST00000024575.7|Rps6ka2|ENSMUSG00000023809.10|protein_coding_Intron_3	0	+
chr17	7297853	7298055	m6AIP_abcam_peak_3547|ENSMUST00000024575.7|Rps6ka2|ENSMUSG00000023809.10|protein_coding_Intron_19	0	+
chr17	8183404	8183556	m6AIP_abcam_peak_3548a|ENSMUST00000097419.9|Fgfr1op|ENSMUSG00000069135.11|protein_coding_Intron_8	0	+
chr17	8183557	8183696	m6AIP_abcam_peak_3548b|ENSMUST00000097419.9|Fgfr1op|ENSMUSG00000069135.11|protein_coding_Intron_8	0	+
chr17	8183856	8183958	m6AIP_abcam_peak_3549|ENSMUST00000097419.9|Fgfr1op|ENSMUSG00000069135.11|protein_coding_Intron_8	0	+
chr17	8312613	8312775	m6AIP_abcam_peak_3550|ENSMUST00000154553.1|Sft2d1|ENSMUSG00000073468.12|protein_coding_Intron_1	0	+
chr17	8312613	8312775	m6AIP_abcam_peak_3550|ENSMUST00000140890.2|Gm49987|ENSMUSG00000117569.1|lncRNA_Intron_1	0	+
chr17	10294107	10294255	m6AIP_abcam_peak_3551|ENSMUST00000233645.1|Qk|ENSMUSG00000062078.15|protein_coding_Intron_1	0	-
chr17	12168146	12168254	m6AIP_abcam_peak_3552|ENSMUST00000024594.8|Agpat4|ENSMUSG00000023827.8|protein_coding_Intron_2	0	+
chr17	12201767	12201958	m6AIP_abcam_peak_3553|ENSMUST00000024594.8|Agpat4|ENSMUSG00000023827.8|protein_coding_Intron_3	0	+
chr17	12264516	12264628	m6AIP_abcam_peak_3556|ENSMUST00000089058.6|Map3k4|ENSMUSG00000014426.9|protein_coding_Intron_3	0	-
chr17	12889661	12889761	m6AIP_abcam_peak_3561|ENSMUST00000163394.2|Pnldc1|ENSMUSG00000073460.5|protein_coding_Intron_18	0	-
chr17	12896383	12896492	m6AIP_abcam_peak_3562|ENSMUST00000163394.2|Pnldc1|ENSMUSG00000073460.5|protein_coding_Intron_10	0	-
chr17	12974698	12974825	m6AIP_SySy_peak_2909|ENSMUST00000159551.7|Wtap|ENSMUSG00000060475.13|protein_coding_Intron_6	0	-
chr17	13591462	13591562	m6AIP_abcam_peak_3566|ENSMUST00000135850.7|Gm49936|ENSMUSG00000117063.1|lncRNA_Intron_1	0	-
chr17	13777307	13777547	m6AIP_abcam_peak_3567|ENSMUST00000137784.7|Afdn|ENSMUSG00000068036.16|protein_coding_Intron_1	0	+
chr17	13778099	13778264	m6AIP_abcam_peak_3568|ENSMUST00000137784.7|Afdn|ENSMUSG00000068036.16|protein_coding_Intron_1	0	+
chr17	13848931	13849107	m6AIP_SySy_peak_2910|ENSMUST00000137784.7|Afdn|ENSMUSG00000068036.16|protein_coding_Intron_16	0	+
chr17	16965359	16965529	m6AIP_abcam_peak_3576|ENSMUST00000190415.1|BC002059|ENSMUSG00000060149.7|lncRNA_Intron_1	0	+
chr17	17610139	17610321	m6AIP_abcam_peak_3589|ENSMUST00000041047.3|Lnpep|ENSMUSG00000023845.7|protein_coding_Intron_1	0	-
chr17	17831307	17831436	m6AIP_abcam_peak_3591a|ENSMUST00000172097.8|Spaca6|ENSMUSG00000080316.11|protein_coding_Intron_1	0	+
chr17	17831437	17831605	m6AIP_abcam_peak_3591b|ENSMUST00000172097.8|Spaca6|ENSMUSG00000080316.11|protein_coding_Intron_1	0	+
chr17	17831606	17831811	m6AIP_abcam_peak_3591c|ENSMUST00000172097.8|Spaca6|ENSMUSG00000080316.11|protein_coding_Intron_1	0	+
chr17	21009265	21009385	m6AIP_abcam_peak_3592|ENSMUST00000088811.6|Zfp160|ENSMUSG00000067942.6|protein_coding_Intron_1	0	+
chr17	23806579	23806747	m6AIP_abcam_peak_3619a|ENSMUST00000190686.6|Srrm2|ENSMUSG00000039218.17|protein_coding_Intron_1	0	+
chr17	23806748	23806860	m6AIP_abcam_peak_3619b|ENSMUST00000190686.6|Srrm2|ENSMUSG00000039218.17|protein_coding_Intron_1	0	+
chr17	23807248	23807421	m6AIP_abcam_peak_3620a|ENSMUST00000190686.6|Srrm2|ENSMUSG00000039218.17|protein_coding_Intron_2	0	+
chr17	23807422	23807605	m6AIP_abcam_peak_3620b|ENSMUST00000190686.6|Srrm2|ENSMUSG00000039218.17|protein_coding_Intron_2	0	+
chr17	23812007	23812150	m6AIP_abcam_peak_3621|ENSMUST00000190686.6|Srrm2|ENSMUSG00000039218.17|protein_coding_Intron_9	0	+
chr17	24137389	24137493	m6AIP_abcam_peak_3624|ENSMUST00000102927.9|Pdpk1|ENSMUSG00000024122.16|protein_coding_Intron_1	0	-
chr17	24168435	24168641	m6AIP_abcam_peak_3625|ENSMUST00000024932.11|Atp6v0c|ENSMUSG00000024121.13|protein_coding_Intron_1	0	-
chr17	24232324	24232442	m6AIP_abcam_peak_3630|ENSMUST00000115390.4|Ccnf|ENSMUSG00000072082.7|protein_coding_Intron_10	0	-
chr17	24512658	24512767	m6AIP_abcam_peak_3632|ENSMUST00000176652.7|Traf7|ENSMUSG00000052752.15|protein_coding_Intron_9	0	-
chr17	24624765	24624877	m6AIP_abcam_peak_3637|ENSMUST00000227745.1|Tsc2|ENSMUSG00000002496.10|protein_coding_Intron_9	0	-
chr17	24720731	24720895	m6AIP_SySy_peak_2981a|ENSMUST00000146867.1|Rps2|ENSMUSG00000044533.15|protein_coding_Intron_2	0	+
chr17	24720896	24720968	m6AIP_SySy_peak_2981b|ENSMUST00000146867.1|Rps2|ENSMUSG00000044533.15|protein_coding_Intron_2	0	+
chr17	24915397	24915522	m6AIP_SySy_peak_2987a|ENSMUST00000115229.9|Mapk8ip3|ENSMUSG00000024163.17|protein_coding_Intron_6	0	-
chr17	24915523	24915668	m6AIP_SySy_peak_2987b|ENSMUST00000115229.9|Mapk8ip3|ENSMUSG00000024163.17|protein_coding_Intron_6	0	-
chr17	24915669	24915846	m6AIP_SySy_peak_2987c|ENSMUST00000115229.9|Mapk8ip3|ENSMUSG00000024163.17|protein_coding_Intron_6	0	-
chr17	24915965	24916197	m6AIP_SySy_peak_2988|ENSMUST00000115229.9|Mapk8ip3|ENSMUSG00000024163.17|protein_coding_Intron_6	0	-
chr17	24916427	24916492	m6AIP_abcam_peak_3645a|ENSMUST00000115229.9|Mapk8ip3|ENSMUSG00000024163.17|protein_coding_Intron_6	0	-
chr17	24916493	24916560	m6AIP_abcam_peak_3645b|ENSMUST00000115229.9|Mapk8ip3|ENSMUSG00000024163.17|protein_coding_Intron_6	0	-
chr17	24987316	24987544	m6AIP_abcam_peak_3648|ENSMUST00000233774.1|Cramp1l|ENSMUSG00000038002.9|protein_coding_Intron_6	0	-
chr17	25218957	25219105	m6AIP_abcam_peak_3651|ENSMUST00000039734.11|Unkl|ENSMUSG00000015127.14|protein_coding_Intron_10	0	+
chr17	25657855	25657966	m6AIP_abcam_peak_3653|ENSMUST00000063344.14|Lmf1|ENSMUSG00000002279.19|protein_coding_Intron_10	0	+
chr17	25792148	25792271	m6AIP_SySy_peak_2998|ENSMUST00000235889.1|Gm50367|ENSMUSG00000118135.1|protein_coding_Intron_1	0	-
chr17	25839027	25839134	m6AIP_abcam_peak_3660|ENSMUST00000176751.1|Gm20683|ENSMUSG00000093593.1|protein_coding_Intron_11	0	-
chr17	25875867	25875959	m6AIP_SySy_peak_3002|ENSMUST00000026827.15|Mettl26|ENSMUSG00000025731.16|protein_coding_Intron_1	0	+
chr17	26253091	26253261	m6AIP_SySy_peak_3007|ENSMUST00000114976.8|Luc7l|ENSMUSG00000024188.16|protein_coding_Intron_1	0	+
chr17	26262475	26262597	m6AIP_abcam_peak_3667|ENSMUST00000114976.8|Luc7l|ENSMUSG00000024188.16|protein_coding_Intron_3	0	+
chr17	26728120	26728241	m6AIP_abcam_peak_3669|ENSMUST00000142539.7|Crebrf|ENSMUSG00000048249.14|protein_coding_Intron_1	0	+
chr17	26918165	26918265	m6AIP_abcam_peak_3671|ENSMUST00000078961.5|Kifc5b|ENSMUSG00000024301.10|protein_coding_Intron_1	0	+
chr17	26924837	26925008	m6AIP_SySy_peak_3012b|ENSMUST00000078961.5|Kifc5b|ENSMUSG00000024301.10|protein_coding_Intron_7	0	+
chr17	26925009	26925136	m6AIP_SySy_peak_3012c|ENSMUST00000078961.5|Kifc5b|ENSMUSG00000024301.10|protein_coding_Intron_7	0	+
chr17	27028371	27028621	m6AIP_SySy_peak_3017|ENSMUST00000133257.8|Gm50253|ENSMUSG00000117819.1|protein_coding_Intron_3	0	+
chr17	27913624	27913771	m6AIP_SySy_peak_3021|ENSMUST00000025058.14|Anks1|ENSMUSG00000024219.16|protein_coding_Intron_1	0	+
chr17	28001101	28001236	m6AIP_abcam_peak_3681|ENSMUST00000025058.14|Anks1|ENSMUSG00000024219.16|protein_coding_Intron_11	0	+
chr17	28002407	28002537	m6AIP_abcam_peak_3682|ENSMUST00000025058.14|Anks1|ENSMUSG00000024219.16|protein_coding_Intron_11	0	+
chr17	28042214	28042319	m6AIP_SySy_peak_3022|ENSMUST00000025058.14|Anks1|ENSMUSG00000024219.16|protein_coding_Intron_13	0	+
chr17	28423640	28423741	m6AIP_abcam_peak_3689|ENSMUST00000114792.7|Fkbp5|ENSMUSG00000024222.17|protein_coding_Intron_8	0	-
chr17	28432329	28432536	m6AIP_abcam_peak_3690|ENSMUST00000114792.7|Fkbp5|ENSMUSG00000024222.17|protein_coding_Intron_6	0	-
chr17	28712368	28712469	m6AIP_abcam_peak_3695|ENSMUST00000004990.13|Mapk14|ENSMUSG00000053436.15|protein_coding_Intron_1	0	+
chr17	29256685	29256893	m6AIP_abcam_peak_3705|ENSMUST00000024802.9|Ppil1|ENSMUSG00000024007.15|protein_coding_Intron_2	0	-
chr17	29346528	29346778	m6AIP_abcam_peak_3706|ENSMUST00000095427.11|Mtch1|ENSMUSG00000024012.18|protein_coding_Intron_1	0	-
chr17	29346971	29347157	m6AIP_abcam_peak_3707a|ENSMUST00000095427.11|Mtch1|ENSMUSG00000024012.18|protein_coding_Intron_1	0	-
chr17	29347158	29347311	m6AIP_abcam_peak_3707b|ENSMUST00000095427.11|Mtch1|ENSMUSG00000024012.18|protein_coding_Intron_1	0	-
chr17	29626930	29627180	m6AIP_SySy_peak_3039|ENSMUST00000150388.2|Gm28052|ENSMUSG00000099329.2|lncRNA_Intron_1	0	+
chr17	29627245	29627365	m6AIP_abcam_peak_3708c|ENSMUST00000150388.2|Gm28052|ENSMUSG00000099329.2|lncRNA_Intron_1	0	+
chr17	29627249	29627365	m6AIP_abcam_peak_3708c|ENSMUST00000024817.14|Rnf8|ENSMUSG00000090083.11|protein_coding_Intron_3	0	+
chr17	29627249	29627365	m6AIP_abcam_peak_3708c|ENSMUST00000130871.1|Gm28043|ENSMUSG00000098374.1|protein_coding_Intron_3	0	+
chr17	29702787	29703005	m6AIP_SySy_peak_3041|ENSMUST00000129091.8|Ccdc167|ENSMUSG00000024018.18|protein_coding_Intron_4	0	-
chr17	30007774	30008024	m6AIP_abcam_peak_3709|ENSMUST00000226208.2|Zfand3|ENSMUSG00000044477.12|protein_coding_Intron_1	0	+
chr17	30058638	30058875	m6AIP_abcam_peak_3710|ENSMUST00000226208.2|Zfand3|ENSMUSG00000044477.12|protein_coding_Intron_1	0	+
chr17	30163505	30163607	m6AIP_abcam_peak_3711|ENSMUST00000226208.2|Zfand3|ENSMUSG00000044477.12|protein_coding_Intron_4	0	+
chr17	30415193	30415314	m6AIP_abcam_peak_3712|ENSMUST00000168787.7|Btbd9|ENSMUSG00000062202.14|protein_coding_Intron_6	0	-
chr17	30445338	30445543	m6AIP_abcam_peak_3713a|ENSMUST00000168787.7|Btbd9|ENSMUSG00000062202.14|protein_coding_Intron_6	0	-
chr17	30445544	30445672	m6AIP_abcam_peak_3713b|ENSMUST00000168787.7|Btbd9|ENSMUSG00000062202.14|protein_coding_Intron_6	0	-
chr17	30457507	30457607	m6AIP_abcam_peak_3714|ENSMUST00000168787.7|Btbd9|ENSMUSG00000062202.14|protein_coding_Intron_6	0	-
chr17	30464215	30464465	m6AIP_abcam_peak_3715|ENSMUST00000235858.1|Gm50252|ENSMUSG00000118341.1|lncRNA_Intron_6	0	-
chr17	30464215	30464465	m6AIP_abcam_peak_3715|ENSMUST00000168787.7|Btbd9|ENSMUSG00000062202.14|protein_coding_Intron_6	0	-
chr17	30485076	30485211	m6AIP_abcam_peak_3716|ENSMUST00000235858.1|Gm50252|ENSMUSG00000118341.1|lncRNA_Intron_6	0	-
chr17	30485076	30485211	m6AIP_abcam_peak_3716|ENSMUST00000168787.7|Btbd9|ENSMUSG00000062202.14|protein_coding_Intron_6	0	-
chr17	30493459	30493619	m6AIP_abcam_peak_3717a|ENSMUST00000235858.1|Gm50252|ENSMUSG00000118341.1|lncRNA_Intron_6	0	-
chr17	30493459	30493619	m6AIP_abcam_peak_3717a|ENSMUST00000168787.7|Btbd9|ENSMUSG00000062202.14|protein_coding_Intron_6	0	-
chr17	30493620	30493738	m6AIP_abcam_peak_3717b|ENSMUST00000235858.1|Gm50252|ENSMUSG00000118341.1|lncRNA_Intron_6	0	-
chr17	30493620	30493738	m6AIP_abcam_peak_3717b|ENSMUST00000168787.7|Btbd9|ENSMUSG00000062202.14|protein_coding_Intron_6	0	-
chr17	30493899	30493996	m6AIP_abcam_peak_3718a|ENSMUST00000235858.1|Gm50252|ENSMUSG00000118341.1|lncRNA_Intron_6	0	-
chr17	30493899	30493996	m6AIP_abcam_peak_3718a|ENSMUST00000168787.7|Btbd9|ENSMUSG00000062202.14|protein_coding_Intron_6	0	-
chr17	30493997	30494136	m6AIP_abcam_peak_3718b|ENSMUST00000235858.1|Gm50252|ENSMUSG00000118341.1|lncRNA_Intron_6	0	-
chr17	30493997	30494136	m6AIP_abcam_peak_3718b|ENSMUST00000168787.7|Btbd9|ENSMUSG00000062202.14|protein_coding_Intron_6	0	-
chr17	30505148	30505277	m6AIP_SySy_peak_3043|ENSMUST00000235858.1|Gm50252|ENSMUSG00000118341.1|lncRNA_Intron_6	0	-
chr17	30505148	30505277	m6AIP_SySy_peak_3043|ENSMUST00000168787.7|Btbd9|ENSMUSG00000062202.14|protein_coding_Intron_6	0	-
chr17	30554420	30554598	m6AIP_abcam_peak_3719|ENSMUST00000235858.1|Gm50252|ENSMUSG00000118341.1|lncRNA_Intron_1	0	-
chr17	30554420	30554598	m6AIP_abcam_peak_3719|ENSMUST00000168787.7|Btbd9|ENSMUSG00000062202.14|protein_coding_Intron_1	0	-
chr17	30574445	30574546	m6AIP_abcam_peak_3720|ENSMUST00000235858.1|Gm50252|ENSMUSG00000118341.1|lncRNA_Intron_1	0	-
chr17	30574445	30574546	m6AIP_abcam_peak_3720|ENSMUST00000168787.7|Btbd9|ENSMUSG00000062202.14|protein_coding_Intron_1	0	-
chr17	30685409	30685517	m6AIP_abcam_peak_3721|ENSMUST00000236140.1|Dnah8|ENSMUSG00000033826.10|protein_coding_Intron_20	0	+
chr17	30767550	30767653	m6AIP_abcam_peak_3722|ENSMUST00000236140.1|Dnah8|ENSMUSG00000033826.10|protein_coding_Intron_63	0	+
chr17	31399798	31399957	m6AIP_abcam_peak_3725a|ENSMUST00000047168.12|Pde9a|ENSMUSG00000041119.12|protein_coding_Intron_1	0	+
chr17	31399958	31400153	m6AIP_abcam_peak_3725b|ENSMUST00000047168.12|Pde9a|ENSMUSG00000041119.12|protein_coding_Intron_1	0	+
chr17	31528757	31528905	m6AIP_SySy_peak_3046|ENSMUST00000046288.15|Ndufv3|ENSMUSG00000024038.17|protein_coding_Intron_3	0	+
chr17	31954637	31954874	m6AIP_abcam_peak_3733|ENSMUST00000238192.1|Hsf2bp|ENSMUSG00000002076.12|protein_coding_Intron_8	0	-
chr17	31973126	31973230	m6AIP_abcam_peak_3734|ENSMUST00000238192.1|Hsf2bp|ENSMUSG00000002076.12|protein_coding_Intron_8	0	-
chr17	31978152	31978252	m6AIP_abcam_peak_3735|ENSMUST00000238192.1|Hsf2bp|ENSMUSG00000002076.12|protein_coding_Intron_8	0	-
chr17	31985868	31986074	m6AIP_abcam_peak_3736|ENSMUST00000238192.1|Hsf2bp|ENSMUSG00000002076.12|protein_coding_Intron_8	0	-
chr17	32012425	32012623	m6AIP_abcam_peak_3737|ENSMUST00000238192.1|Hsf2bp|ENSMUSG00000002076.12|protein_coding_Intron_5	0	-
chr17	32213134	32213195	m6AIP_abcam_peak_3740b|ENSMUST00000003726.15|Brd4|ENSMUSG00000024002.18|protein_coding_Intron_10	0	-
chr17	32257720	32257965	m6AIP_abcam_peak_3742|ENSMUST00000003726.15|Brd4|ENSMUSG00000024002.18|protein_coding_Intron_1	0	-
chr17	32333718	32333801	m6AIP_SySy_peak_3059a|ENSMUST00000050214.8|Akap8l|ENSMUSG00000002625.10|protein_coding_Intron_9	0	-
chr17	32333802	32333980	m6AIP_SySy_peak_3059b|ENSMUST00000050214.8|Akap8l|ENSMUSG00000002625.10|protein_coding_Intron_9	0	-
chr17	32335491	32335562	m6AIP_abcam_peak_3746a|ENSMUST00000050214.8|Akap8l|ENSMUSG00000002625.10|protein_coding_Intron_8	0	-
chr17	32335623	32335702	m6AIP_abcam_peak_3746b|ENSMUST00000050214.8|Akap8l|ENSMUSG00000002625.10|protein_coding_Intron_7	0	-
chr17	32931042	32931186	m6AIP_abcam_peak_3755|ENSMUST00000075253.12|Cyp4f13|ENSMUSG00000024055.15|protein_coding_Intron_5	0	-
chr17	33029062	33029204	m6AIP_abcam_peak_3757|ENSMUST00000087654.4|Zfp763|ENSMUSG00000067430.7|protein_coding_Intron_1	0	-
chr17	33650397	33650419	m6AIP_SySy_peak_3079c|ENSMUST00000148178.7|Hnrnpm|ENSMUSG00000059208.15|protein_coding_Intron_13	0	-
chr17	33669407	33669574	m6AIP_abcam_peak_3765|ENSMUST00000148178.7|Hnrnpm|ENSMUSG00000059208.15|protein_coding_Intron_3	0	-
chr17	33818444	33818525	m6AIP_SySy_peak_3080d|ENSMUST00000048560.10|Kank3|ENSMUSG00000042099.16|protein_coding_Intron_3	0	+
chr17	33836354	33836468	m6AIP_abcam_peak_3766|ENSMUST00000048249.7|Ndufa7|ENSMUSG00000041881.13|protein_coding_Intron_3	0	+
chr17	33909854	33909972	m6AIP_abcam_peak_3769|ENSMUST00000170075.8|Daxx|ENSMUSG00000002307.16|protein_coding_Intron_1	0	+
chr17	33913756	33913842	m6AIP_abcam_peak_3773b|ENSMUST00000170075.8|Daxx|ENSMUSG00000002307.16|protein_coding_Intron_6	0	+
chr17	34031267	34031385	m6AIP_abcam_peak_3778|ENSMUST00000168978.2|Gm20427|ENSMUSG00000092595.2|lncRNA_Intron_1	0	-
chr17	35243899	35244071	m6AIP_abcam_peak_3793|ENSMUST00000173731.7|Ddx39b|ENSMUSG00000019432.15|protein_coding_Intron_1	0	+
chr17	35866972	35867144	m6AIP_abcam_peak_3802|ENSMUST00000127442.7|Ppp1r18|ENSMUSG00000034595.17|protein_coding_Intron_1	0	+
chr17	35963685	35963757	m6AIP_abcam_peak_3805|ENSMUST00000043757.14|Abcf1|ENSMUSG00000038762.15|protein_coding_Intron_5	0	-
chr17	35985494	35985631	m6AIP_abcam_peak_3808|ENSMUST00000087200.3|Gnl1|ENSMUSG00000024429.9|protein_coding_Intron_8	0	+
chr17	36844284	36844431	m6AIP_abcam_peak_3811|ENSMUST00000179968.7|Trim26|ENSMUSG00000024457.16|protein_coding_Intron_2	0	+
chr17	37050303	37050417	m6AIP_abcam_peak_3817a|ENSMUST00000025338.15|Gabbr1|ENSMUSG00000024462.17|protein_coding_Intron_5	0	+
chr17	37050418	37050524	m6AIP_abcam_peak_3817b|ENSMUST00000025338.15|Gabbr1|ENSMUSG00000024462.17|protein_coding_Intron_5	0	+
chr17	37053774	37053876	m6AIP_abcam_peak_3818a|ENSMUST00000025338.15|Gabbr1|ENSMUSG00000024462.17|protein_coding_Intron_6	0	+
chr17	37053877	37053957	m6AIP_abcam_peak_3818b|ENSMUST00000025338.15|Gabbr1|ENSMUSG00000024462.17|protein_coding_Intron_6	0	+
chr17	37055180	37055325	m6AIP_abcam_peak_3819|ENSMUST00000025338.15|Gabbr1|ENSMUSG00000024462.17|protein_coding_Intron_8	0	+
chr17	37064754	37064892	m6AIP_abcam_peak_3820|ENSMUST00000025338.15|Gabbr1|ENSMUSG00000024462.17|protein_coding_Intron_14	0	+
chr17	37068606	37068742	m6AIP_abcam_peak_3821|ENSMUST00000025338.15|Gabbr1|ENSMUSG00000024462.17|protein_coding_Intron_16	0	+
chr17	45392304	45392367	m6AIP_abcam_peak_3832|ENSMUST00000024727.9|Cdc5l|ENSMUSG00000023932.9|protein_coding_Intron_15	0	-
chr17	45459998	45460121	m6AIP_abcam_peak_3836|ENSMUST00000233553.1|Spats1|ENSMUSG00000023935.10|protein_coding_Intron_3	0	-
chr17	46570229	46570410	m6AIP_abcam_peak_3857|ENSMUST00000044442.9|Ptk7|ENSMUSG00000023972.10|protein_coding_Intron_17	0	-
chr17	46680218	46680330	m6AIP_abcam_peak_3860|ENSMUST00000071841.6|Klhdc3|ENSMUSG00000063576.12|protein_coding_Intron_1	0	-
chr17	46782452	46782580	m6AIP_abcam_peak_3862|ENSMUST00000078286.5|Rpl7l1|ENSMUSG00000063888.7|protein_coding_Intron_1	0	-
chr17	47335581	47335818	m6AIP_SySy_peak_3160|ENSMUST00000190080.6|Trerf1|ENSMUSG00000064043.13|lncRNA_Intron_14	0	+
chr17	47623132	47623382	m6AIP_SySy_peak_3165a|ENSMUST00000132397.1|Gm20517|ENSMUSG00000023984.17|protein_coding_Intron_3	0	+
chr17	47623405	47623601	m6AIP_SySy_peak_3165b|ENSMUST00000132397.1|Gm20517|ENSMUSG00000023984.17|protein_coding_Intron_3	0	+
chr17	47630081	47630205	m6AIP_abcam_peak_3872a|ENSMUST00000132397.1|Gm20517|ENSMUSG00000023984.17|protein_coding_Intron_3	0	+
chr17	47630206	47630373	m6AIP_abcam_peak_3872b|ENSMUST00000132397.1|Gm20517|ENSMUSG00000023984.17|protein_coding_Intron_3	0	+
chr17	47630507	47630727	m6AIP_abcam_peak_3873|ENSMUST00000132397.1|Gm20517|ENSMUSG00000023984.17|protein_coding_Intron_3	0	+
chr17	47789424	47789540	m6AIP_abcam_peak_3876|ENSMUST00000024786.13|Tfeb|ENSMUSG00000023990.18|protein_coding_Intron_6	0	+
chr17	48940612	48940862	m6AIP_abcam_peak_3880|ENSMUST00000046254.2|Lrfn2|ENSMUSG00000040490.4|protein_coding_Intron_1	0	+
chr17	51104360	51104500	m6AIP_abcam_peak_3882|ENSMUST00000224528.1|Tbc1d5|ENSMUSG00000023923.10|protein_coding_Intron_2	0	-
chr17	53676711	53676899	m6AIP_SySy_peak_3175|ENSMUST00000024736.13|Sgo1|ENSMUSG00000023940.14|protein_coding_Intron_8	0	-
chr17	55668568	55668669	m6AIP_abcam_peak_3886|ENSMUST00000086876.6|Pot1b|ENSMUSG00000024174.9|protein_coding_Intron_11	0	-
chr17	56080266	56080433	m6AIP_abcam_peak_3892|ENSMUST00000225843.1|Hdgfl2|ENSMUSG00000002833.11|protein_coding_Intron_1	0	+
chr17	56096504	56096605	m6AIP_SySy_peak_3181a|ENSMUST00000225843.1|Hdgfl2|ENSMUSG00000002833.11|protein_coding_Intron_6	0	+
chr17	56096606	56096705	m6AIP_SySy_peak_3181b|ENSMUST00000225843.1|Hdgfl2|ENSMUSG00000002833.11|protein_coding_Intron_6	0	+
chr17	56099084	56099176	m6AIP_abcam_peak_3894|ENSMUST00000225843.1|Hdgfl2|ENSMUSG00000002833.11|protein_coding_Intron_13	0	+
chr17	56209830	56210017	m6AIP_SySy_peak_3182|ENSMUST00000038794.5|Dpp9|ENSMUSG00000001229.9|protein_coding_Intron_3	0	-
chr17	56218038	56218220	m6AIP_abcam_peak_3896|ENSMUST00000038794.5|Dpp9|ENSMUSG00000001229.9|protein_coding_Intron_1	0	-
chr17	56389943	56390180	m6AIP_abcam_peak_3901|ENSMUST00000025036.10|Kdm4b|ENSMUSG00000024201.12|protein_coding_Intron_11	0	+
chr17	56391080	56391318	m6AIP_SySy_peak_3189|ENSMUST00000025036.10|Kdm4b|ENSMUSG00000024201.12|protein_coding_Intron_11	0	+
chr17	56566616	56566744	m6AIP_SySy_peak_3193|ENSMUST00000075510.11|Safb2|ENSMUSG00000042625.16|protein_coding_Intron_14	0	-
chr17	56576192	56576442	m6AIP_SySy_peak_3195|ENSMUST00000075510.11|Safb2|ENSMUSG00000042625.16|protein_coding_Intron_6	0	-
chr17	56787996	56788098	m6AIP_abcam_peak_3910|ENSMUST00000002444.14|Rfx2|ENSMUSG00000024206.15|protein_coding_Intron_6	0	-
chr17	56877297	56877362	m6AIP_SySy_peak_3199|ENSMUST00000025048.6|Acsbg3|ENSMUSG00000024209.9|protein_coding_Intron_2	0	+
chr17	56904917	56905138	m6AIP_abcam_peak_3912|ENSMUST00000025053.9|Mllt1|ENSMUSG00000024212.9|protein_coding_Intron_4	0	-
chr17	56931484	56931609	m6AIP_abcam_peak_3913|ENSMUST00000025053.9|Mllt1|ENSMUSG00000024212.9|protein_coding_Intron_1	0	-
chr17	57065406	57065549	m6AIP_SySy_peak_3203|ENSMUST00000169543.7|Crb3|ENSMUSG00000044279.15|protein_coding_Intron_4	0	+
chr17	63259581	63259700	m6AIP_abcam_peak_3915|ENSMUST00000024761.12|Fbxl17|ENSMUSG00000023965.13|protein_coding_Intron_6	0	-
chr17	63316873	63317023	m6AIP_abcam_peak_3916|ENSMUST00000024761.12|Fbxl17|ENSMUSG00000023965.13|protein_coding_Intron_6	0	-
chr17	63480526	63480645	m6AIP_SySy_peak_3205a|ENSMUST00000024761.12|Fbxl17|ENSMUSG00000023965.13|protein_coding_Intron_3	0	-
chr17	63480646	63480803	m6AIP_SySy_peak_3205b|ENSMUST00000024761.12|Fbxl17|ENSMUSG00000023965.13|protein_coding_Intron_3	0	-
chr17	64033283	64033422	m6AIP_abcam_peak_3919|ENSMUST00000000129.13|Fer|ENSMUSG00000000127.15|protein_coding_Intron_12	0	+
chr17	66361702	66361872	m6AIP_SySy_peak_3218|ENSMUST00000086693.11|Mtcl1|ENSMUSG00000052105.17|protein_coding_Intron_8	0	-
chr17	66399097	66399212	m6AIP_abcam_peak_3935|ENSMUST00000086693.11|Mtcl1|ENSMUSG00000052105.17|protein_coding_Intron_3	0	-
chr17	66438391	66438431	m6AIP_abcam_peak_3936|ENSMUST00000086693.11|Mtcl1|ENSMUSG00000052105.17|protein_coding_Intron_1	0	-
chr17	70850628	70850863	m6AIP_SySy_peak_3232|ENSMUST00000166395.8|Tgif1|ENSMUSG00000047407.17|protein_coding_Intron_1	0	-
chr17	70920174	70920334	m6AIP_SySy_peak_3235|ENSMUST00000180468.1|Gm26510|ENSMUSG00000097154.2|lncRNA_Intron_1	0	-
chr17	70982578	70982726	m6AIP_abcam_peak_3949|ENSMUST00000038446.9|Myl12b|ENSMUSG00000034868.9|protein_coding_Intron_1	0	-
chr17	70982578	70982726	m6AIP_abcam_peak_3949|ENSMUST00000233357.1|Gm49909|ENSMUSG00000117098.1|protein_coding_Intron_1	0	-
chr17	70989858	70990024	m6AIP_abcam_peak_3950|ENSMUST00000038446.9|Myl12b|ENSMUSG00000034868.9|protein_coding_Intron_1	0	-
chr17	70989858	70990024	m6AIP_abcam_peak_3950|ENSMUST00000233357.1|Gm49909|ENSMUSG00000117098.1|protein_coding_Intron_1	0	-
chr17	71391801	71391901	m6AIP_abcam_peak_3951|ENSMUST00000127430.1|Smchd1|ENSMUSG00000024054.14|protein_coding_Intron_25	0	-
chr17	71435486	71435588	m6AIP_abcam_peak_3952|ENSMUST00000127430.1|Smchd1|ENSMUSG00000024054.14|protein_coding_Intron_11	0	-
chr17	71458370	71458594	m6AIP_SySy_peak_3239|ENSMUST00000127430.1|Smchd1|ENSMUSG00000024054.14|protein_coding_Intron_3	0	-
chr17	71597753	71597856	m6AIP_SySy_peak_3240|ENSMUST00000137830.7|Trmt61b|ENSMUSG00000085492.7|lncRNA_Intron_1	0	-
chr17	71626994	71627078	m6AIP_abcam_peak_3955a|ENSMUST00000047086.9|Wdr43|ENSMUSG00000041057.10|protein_coding_Intron_3	0	+
chr17	71627079	71627218	m6AIP_abcam_peak_3955b|ENSMUST00000047086.9|Wdr43|ENSMUSG00000041057.10|protein_coding_Intron_3	0	+
chr17	71637565	71637704	m6AIP_abcam_peak_3956a|ENSMUST00000047086.9|Wdr43|ENSMUSG00000041057.10|protein_coding_Intron_7	0	+
chr17	71637705	71637887	m6AIP_abcam_peak_3956b|ENSMUST00000047086.9|Wdr43|ENSMUSG00000041057.10|protein_coding_Intron_7	0	+
chr17	71637888	71637982	m6AIP_abcam_peak_3956c|ENSMUST00000047086.9|Wdr43|ENSMUSG00000041057.10|protein_coding_Intron_7	0	+
chr17	71657424	71657475	m6AIP_abcam_peak_3957a|ENSMUST00000047086.9|Wdr43|ENSMUSG00000041057.10|protein_coding_Intron_17	0	+
chr17	74211376	74211542	m6AIP_abcam_peak_3959|ENSMUST00000233514.2|Memo1|ENSMUSG00000058704.9|protein_coding_Intron_7	0	-
chr17	74254639	74254761	m6AIP_abcam_peak_3960|ENSMUST00000233514.2|Memo1|ENSMUSG00000058704.9|protein_coding_Intron_3	0	-
chr17	74649028	74649173	m6AIP_abcam_peak_3964|ENSMUST00000182597.7|Birc6|ENSMUSG00000024073.16|protein_coding_Intron_53	0	+
chr17	78893303	78893532	m6AIP_SySy_peak_3250|ENSMUST00000169544.7|Sult6b1|ENSMUSG00000038045.14|protein_coding_Intron_4	0	-
chr17	80047958	80048167	m6AIP_SySy_peak_3256a|ENSMUST00000061331.13|Hnrnpll|ENSMUSG00000024095.15|protein_coding_Intron_6	0	-
chr17	80048168	80048359	m6AIP_SySy_peak_3256b|ENSMUST00000061331.13|Hnrnpll|ENSMUSG00000024095.15|protein_coding_Intron_6	0	-
chr17	80719835	80720054	m6AIP_abcam_peak_3979|ENSMUST00000112389.8|Map4k3|ENSMUSG00000024242.15|protein_coding_Intron_1	0	-
chr17	81028350	81028487	m6AIP_abcam_peak_3980|ENSMUST00000025093.5|Thumpd2|ENSMUSG00000024246.9|protein_coding_Intron_9	0	-
chr17	81063259	81063509	m6AIP_abcam_peak_3982|ENSMUST00000025093.5|Thumpd2|ENSMUSG00000024246.9|protein_coding_Intron_1	0	-
chr17	83509519	83509680	m6AIP_abcam_peak_3986|ENSMUST00000167741.8|Cox7a2l|ENSMUSG00000024248.14|protein_coding_Intron_1	0	-
chr17	84213050	84213150	m6AIP_abcam_peak_3989|ENSMUST00000047524.9|Thada|ENSMUSG00000024251.10|protein_coding_Intron_36	0	-
chr17	84414212	84414402	m6AIP_abcam_peak_3990|ENSMUST00000047524.9|Thada|ENSMUSG00000024251.10|protein_coding_Intron_22	0	-
chr17	84720569	84720715	m6AIP_abcam_peak_3993|ENSMUST00000112308.8|Lrpprc|ENSMUSG00000024120.12|protein_coding_Intron_30	0	-
chr17	84968966	84969066	m6AIP_abcam_peak_3994|ENSMUST00000080217.13|Ppm1b|ENSMUSG00000061130.13|protein_coding_Intron_1	0	+
chr17	84980377	84980585	m6AIP_abcam_peak_3995|ENSMUST00000080217.13|Ppm1b|ENSMUSG00000061130.13|protein_coding_Intron_1	0	+
chr17	84994539	84994602	m6AIP_SySy_peak_3270a|ENSMUST00000080217.13|Ppm1b|ENSMUSG00000061130.13|protein_coding_Intron_2	0	+
chr17	84994603	84994784	m6AIP_SySy_peak_3270b|ENSMUST00000080217.13|Ppm1b|ENSMUSG00000061130.13|protein_coding_Intron_2	0	+
chr17	85012443	85012573	m6AIP_abcam_peak_3997|ENSMUST00000080217.13|Ppm1b|ENSMUSG00000061130.13|protein_coding_Intron_5	0	+
chr17	85186607	85186712	m6AIP_abcam_peak_3998|ENSMUST00000095188.6|Camkmt|ENSMUSG00000071037.6|protein_coding_Intron_3	0	+
chr17	86044517	86044664	m6AIP_abcam_peak_4000|ENSMUST00000095187.3|Srbd1|ENSMUSG00000024135.10|protein_coding_Intron_16	0	-
chr17	86126572	86126822	m6AIP_abcam_peak_4001|ENSMUST00000095187.3|Srbd1|ENSMUSG00000024135.10|protein_coding_Intron_6	0	-
chr17	86136535	86136573	m6AIP_abcam_peak_4002b|ENSMUST00000095187.3|Srbd1|ENSMUSG00000024135.10|protein_coding_Intron_3	0	-
chr17	87010873	87010986	m6AIP_abcam_peak_4003|ENSMUST00000024957.6|Pigf|ENSMUSG00000024145.6|protein_coding_Intron_4	0	-
chr17	87030474	87030657	m6AIP_SySy_peak_3273a|ENSMUST00000024959.9|Cript|ENSMUSG00000024146.9|protein_coding_Intron_2	0	+
chr17	87030658	87030776	m6AIP_SySy_peak_3273b|ENSMUST00000024959.9|Cript|ENSMUSG00000024146.9|protein_coding_Intron_2	0	+
chr17	87260447	87260624	m6AIP_abcam_peak_4004|ENSMUST00000024963.10|Mcfd2|ENSMUSG00000024150.12|protein_coding_Intron_1	0	-
chr17	87437608	87437714	m6AIP_abcam_peak_4006|ENSMUST00000040440.6|Calm2|ENSMUSG00000036438.14|protein_coding_Intron_2	0	-
chr17	87694231	87694413	m6AIP_abcam_peak_4007a|ENSMUST00000024967.13|Msh2|ENSMUSG00000024151.13|protein_coding_Intron_7	0	+
chr17	87694414	87694549	m6AIP_abcam_peak_4007b|ENSMUST00000024967.13|Msh2|ENSMUSG00000024151.13|protein_coding_Intron_7	0	+
chr17	87694550	87694748	m6AIP_abcam_peak_4007c|ENSMUST00000024967.13|Msh2|ENSMUSG00000024151.13|protein_coding_Intron_7	0	+
chr17	87694749	87694920	m6AIP_abcam_peak_4007d|ENSMUST00000024967.13|Msh2|ENSMUSG00000024151.13|protein_coding_Intron_7	0	+
chr17	87697621	87697838	m6AIP_abcam_peak_4008|ENSMUST00000024967.13|Msh2|ENSMUSG00000024151.13|protein_coding_Intron_8	0	+
chr17	87710515	87710725	m6AIP_SySy_peak_3276|ENSMUST00000024967.13|Msh2|ENSMUSG00000024151.13|protein_coding_Intron_10	0	+
chr17	87975723	87975824	m6AIP_abcam_peak_4011|ENSMUST00000005503.4|Msh6|ENSMUSG00000005370.4|protein_coding_Intron_1	0	+
chr17	88047338	88047498	m6AIP_abcam_peak_4017|ENSMUST00000005504.14|Fbxo11|ENSMUSG00000005371.15|protein_coding_Intron_1	0	-
chr17	88453283	88453514	m6AIP_abcam_peak_4018|ENSMUST00000112238.8|Foxn2|ENSMUSG00000034998.18|protein_coding_Intron_1	0	+
chr17	88457439	88457558	m6AIP_SySy_peak_3283|ENSMUST00000112238.8|Foxn2|ENSMUSG00000034998.18|protein_coding_Intron_1	0	+
chr17	88470421	88470523	m6AIP_abcam_peak_4021|ENSMUST00000112238.8|Foxn2|ENSMUSG00000034998.18|protein_coding_Intron_2	0	+
chr17	88637082	88637197	m6AIP_SySy_peak_3287b|ENSMUST00000064035.12|Ston1|ENSMUSG00000033855.15|protein_coding_Intron_2	0	+
chr17	94816175	94816351	m6AIP_SySy_peak_3289|ENSMUST00000234189.1|Gm1976|ENSMUSG00000066057.7|lncRNA_Intron_3	0	-
chr17	94818758	94818894	m6AIP_abcam_peak_4025|ENSMUST00000234189.1|Gm1976|ENSMUSG00000066057.7|lncRNA_Intron_3	0	-
chr17	94833158	94833310	m6AIP_abcam_peak_4026|ENSMUST00000234189.1|Gm1976|ENSMUSG00000066057.7|lncRNA_Intron_1	0	-
chr18	3267841	3268022	m6AIP_SySy_peak_3291|ENSMUST00000150235.7|Crem|ENSMUSG00000063889.16|protein_coding_Intron_9	0	-
chr18	3407594	3407717	m6AIP_abcam_peak_4028a|ENSMUST00000162301.7|Cul2|ENSMUSG00000024231.15|protein_coding_Intron_3	0	+
chr18	3407754	3407899	m6AIP_SySy_peak_3292|ENSMUST00000162301.7|Cul2|ENSMUSG00000024231.15|protein_coding_Intron_3	0	+
chr18	5598953	5599132	m6AIP_abcam_peak_4036|ENSMUST00000025081.12|Zeb1|ENSMUSG00000024238.15|protein_coding_Intron_1	0	+
chr18	5604056	5604156	m6AIP_abcam_peak_4037|ENSMUST00000025081.12|Zeb1|ENSMUSG00000024238.15|protein_coding_Intron_1	0	+
chr18	5609357	5609484	m6AIP_abcam_peak_4038|ENSMUST00000025081.12|Zeb1|ENSMUSG00000024238.15|protein_coding_Intron_1	0	+
chr18	5668533	5668729	m6AIP_abcam_peak_4039|ENSMUST00000025081.12|Zeb1|ENSMUSG00000024238.15|protein_coding_Intron_1	0	+
chr18	5672795	5672955	m6AIP_abcam_peak_4040|ENSMUST00000025081.12|Zeb1|ENSMUSG00000024238.15|protein_coding_Intron_1	0	+
chr18	6029601	6029703	m6AIP_SySy_peak_3299a|ENSMUST00000182213.7|Arhgap12|ENSMUSG00000041225.16|protein_coding_Intron_16	0	-
chr18	6029704	6029825	m6AIP_SySy_peak_3299b|ENSMUST00000182213.7|Arhgap12|ENSMUSG00000041225.16|protein_coding_Intron_16	0	-
chr18	6029944	6030050	m6AIP_SySy_peak_3300|ENSMUST00000182213.7|Arhgap12|ENSMUSG00000041225.16|protein_coding_Intron_16	0	-
chr18	6114197	6114354	m6AIP_abcam_peak_4043|ENSMUST00000182213.7|Arhgap12|ENSMUSG00000041225.16|protein_coding_Intron_2	0	-
chr18	6220995	6221123	m6AIP_abcam_peak_4044|ENSMUST00000025083.13|Kif5b|ENSMUSG00000006740.14|protein_coding_Intron_11	0	-
chr18	7562186	7562307	m6AIP_abcam_peak_4045|ENSMUST00000115869.3|Mpp7|ENSMUSG00000057440.8|protein_coding_Intron_1	0	-
chr18	7890877	7890994	m6AIP_abcam_peak_4046|ENSMUST00000167020.7|Wac|ENSMUSG00000024283.15|protein_coding_Intron_3	0	+
chr18	7894509	7894662	m6AIP_abcam_peak_4047|ENSMUST00000167020.7|Wac|ENSMUSG00000024283.15|protein_coding_Intron_3	0	+
chr18	7924843	7924944	m6AIP_abcam_peak_4049|ENSMUST00000167020.7|Wac|ENSMUSG00000024283.15|protein_coding_Intron_13	0	+
chr18	9418677	9418846	m6AIP_abcam_peak_4050|ENSMUST00000053917.5|Ccny|ENSMUSG00000024286.8|protein_coding_Intron_1	0	-
chr18	9430833	9430938	m6AIP_abcam_peak_4051|ENSMUST00000053917.5|Ccny|ENSMUSG00000024286.8|protein_coding_Intron_1	0	-
chr18	9432983	9433094	m6AIP_abcam_peak_4052|ENSMUST00000053917.5|Ccny|ENSMUSG00000024286.8|protein_coding_Intron_1	0	-
chr18	9433361	9433480	m6AIP_abcam_peak_4053|ENSMUST00000053917.5|Ccny|ENSMUSG00000024286.8|protein_coding_Intron_1	0	-
chr18	9982184	9982315	m6AIP_abcam_peak_4054|ENSMUST00000025137.8|Thoc1|ENSMUSG00000024287.8|protein_coding_Intron_11	0	+
chr18	9982630	9982733	m6AIP_abcam_peak_4055|ENSMUST00000025137.8|Thoc1|ENSMUSG00000024287.8|protein_coding_Intron_11	0	+
chr18	10142585	10142688	m6AIP_abcam_peak_4057|ENSMUST00000067947.6|Rock1|ENSMUSG00000024290.9|protein_coding_Intron_2	0	-
chr18	12147071	12147180	m6AIP_abcam_peak_4060|ENSMUST00000025270.7|Riok3|ENSMUSG00000024404.7|protein_coding_Intron_7	0	+
chr18	12209963	12210072	m6AIP_abcam_peak_4061|ENSMUST00000025279.5|Npc1|ENSMUSG00000024413.14|protein_coding_Intron_9	0	-
chr18	12770906	12771007	m6AIP_abcam_peak_4062a|ENSMUST00000074352.10|Osbpl1a|ENSMUSG00000044252.18|protein_coding_Intron_19	0	-
chr18	12771008	12771145	m6AIP_abcam_peak_4062b|ENSMUST00000074352.10|Osbpl1a|ENSMUSG00000044252.18|protein_coding_Intron_19	0	-
chr18	12839499	12839684	m6AIP_abcam_peak_4063a|ENSMUST00000074352.10|Osbpl1a|ENSMUSG00000044252.18|protein_coding_Intron_16	0	-
chr18	12839685	12839884	m6AIP_abcam_peak_4063b|ENSMUST00000074352.10|Osbpl1a|ENSMUSG00000044252.18|protein_coding_Intron_16	0	-
chr18	14660181	14660285	m6AIP_abcam_peak_4064|ENSMUST00000040924.8|Ss18|ENSMUSG00000037013.17|protein_coding_Intron_3	0	-
chr18	14709695	14709798	m6AIP_abcam_peak_4065|ENSMUST00000040860.2|Psma8|ENSMUSG00000036743.4|protein_coding_Intron_1	0	+
chr18	20712356	20712437	m6AIP_abcam_peak_4068a|ENSMUST00000070080.5|B4galt6|ENSMUSG00000056124.5|protein_coding_Intron_3	0	-
chr18	20712438	20712554	m6AIP_abcam_peak_4068b|ENSMUST00000070080.5|B4galt6|ENSMUSG00000056124.5|protein_coding_Intron_3	0	-
chr18	20713619	20713869	m6AIP_abcam_peak_4069|ENSMUST00000070080.5|B4galt6|ENSMUSG00000056124.5|protein_coding_Intron_3	0	-
chr18	20713957	20714207	m6AIP_abcam_peak_4070|ENSMUST00000070080.5|B4galt6|ENSMUSG00000056124.5|protein_coding_Intron_3	0	-
chr18	20723865	20724050	m6AIP_abcam_peak_4071|ENSMUST00000070080.5|B4galt6|ENSMUSG00000056124.5|protein_coding_Intron_2	0	-
chr18	20826322	20826455	m6AIP_abcam_peak_4073|ENSMUST00000225661.2|Trappc8|ENSMUSG00000033382.15|protein_coding_Intron_25	0	-
chr18	20860745	20860846	m6AIP_abcam_peak_4074|ENSMUST00000225661.2|Trappc8|ENSMUSG00000033382.15|protein_coding_Intron_10	0	-
chr18	24792688	24792809	m6AIP_abcam_peak_4082|ENSMUST00000037097.8|Fhod3|ENSMUSG00000034295.10|protein_coding_Intron_3	0	+
chr18	25173530	25173739	m6AIP_abcam_peak_4085|ENSMUST00000097643.9|AW554918|ENSMUSG00000033632.16|protein_coding_Intron_1	0	+
chr18	25213672	25213922	m6AIP_SySy_peak_3329|ENSMUST00000097643.9|AW554918|ENSMUSG00000033632.16|protein_coding_Intron_5	0	+
chr18	25482961	25483133	m6AIP_abcam_peak_4089|ENSMUST00000115816.2|Celf4|ENSMUSG00000024268.16|protein_coding_Intron_12	0	-
chr18	30269223	30269325	m6AIP_SySy_peak_3332|ENSMUST00000234467.1|Gm49980|ENSMUSG00000117465.1|lncRNA_Intron_1	0	+
chr18	30328487	30328600	m6AIP_abcam_peak_4091|ENSMUST00000115812.9|Pik3c3|ENSMUSG00000033628.15|protein_coding_Intron_21	0	+
chr18	31770431	31770599	m6AIP_SySy_peak_3336|ENSMUST00000115808.3|Ammecr1l|ENSMUSG00000041915.9|protein_coding_Intron_2	0	+
chr18	32082401	32082517	m6AIP_abcam_peak_4101|ENSMUST00000025243.4|Iws1|ENSMUSG00000024384.4|protein_coding_Intron_3	0	+
chr18	32240571	32240629	m6AIP_abcam_peak_4105|ENSMUST00000025241.6|Ercc3|ENSMUSG00000024382.13|protein_coding_Intron_1	0	+
chr18	33855336	33855436	m6AIP_abcam_peak_4107|ENSMUST00000025234.6|Epb41l4a|ENSMUSG00000024376.7|protein_coding_Intron_12	0	-
chr18	33906960	33907060	m6AIP_abcam_peak_4108|ENSMUST00000025234.6|Epb41l4a|ENSMUSG00000024376.7|protein_coding_Intron_3	0	-
chr18	33950312	33950523	m6AIP_abcam_peak_4109|ENSMUST00000025234.6|Epb41l4a|ENSMUSG00000024376.7|protein_coding_Intron_2	0	-
chr18	33963417	33963545	m6AIP_abcam_peak_4110|ENSMUST00000025234.6|Epb41l4a|ENSMUSG00000024376.7|protein_coding_Intron_2	0	-
chr18	33985782	33985889	m6AIP_abcam_peak_4111|ENSMUST00000025234.6|Epb41l4a|ENSMUSG00000024376.7|protein_coding_Intron_2	0	-
chr18	34235852	34236034	m6AIP_abcam_peak_4112|ENSMUST00000079362.12|Apc|ENSMUSG00000005871.15|protein_coding_Intron_1	0	+
chr18	34242527	34242655	m6AIP_abcam_peak_4113|ENSMUST00000079362.12|Apc|ENSMUSG00000005871.15|protein_coding_Intron_1	0	+
chr18	34944031	34944209	m6AIP_abcam_peak_4131|ENSMUST00000025217.10|Hspa9|ENSMUSG00000024359.10|protein_coding_Intron_9	0	-
chr18	35587584	35587630	m6AIP_abcam_peak_4133|ENSMUST00000237592.1|Snhg4|ENSMUSG00000117694.1|protein_coding_Intron_14	0	+
chr18	35587584	35587630	m6AIP_abcam_peak_4133|ENSMUST00000166793.9|Matr3|ENSMUSG00000037236.16|protein_coding_Intron_12	0	+
chr18	36610181	36610325	m6AIP_SySy_peak_3365|ENSMUST00000155329.8|Ankhd1|ENSMUSG00000024483.19|protein_coding_Intron_10	0	+
chr18	36610545	36610696	m6AIP_abcam_peak_4139|ENSMUST00000155329.8|Ankhd1|ENSMUSG00000024483.19|protein_coding_Intron_10	0	+
chr18	36625966	36626068	m6AIP_SySy_peak_3368|ENSMUST00000155329.8|Ankhd1|ENSMUSG00000024483.19|protein_coding_Intron_15	0	+
chr18	37656181	37656361	m6AIP_SySy_peak_3374|ENSMUST00000115661.4|Gm42416|ENSMUSG00000103458.1|protein_coding_Intron_1	0	+
chr18	37656181	37656361	m6AIP_SySy_peak_3374|ENSMUST00000194544.1|Gm37013|ENSMUSG00000102836.1|protein_coding_Intron_1	0	+
chr18	37656181	37656361	m6AIP_SySy_peak_3374|ENSMUST00000193984.1|Gm37388|ENSMUSG00000103125.1|protein_coding_Intron_1	0	+
chr18	37656770	37657020	m6AIP_SySy_peak_3375|ENSMUST00000115661.4|Gm42416|ENSMUSG00000103458.1|protein_coding_Intron_1	0	+
chr18	37656770	37657020	m6AIP_SySy_peak_3375|ENSMUST00000194544.1|Gm37013|ENSMUSG00000102836.1|protein_coding_Intron_1	0	+
[truncated: 2,861 more rows]
