# Supplementary material for: Acute depletion of METTL3 implicates N6-methyladenosine in alternative intron/exon inclusion in the nascent transcriptome
Source: Genome Res. 2021 Aug;31(8):1395–408. doi: 10.1101/gr.271635.120 (PMC8327914; doi:10.1101/gr.271635.120)
Supplement: Supplemental Material [file supp_gr.271635.120_Supplemental_Code.tar.gz.zip › Nascent_m6A_Scripts/intron_methylation/m6AIP_Cfg1_Cfg2.summits.Intersects_with_GENCODE_vM24_MaxORF_LongestNcRNA.intron.Overlap.bed.fa]

>m6AIP_SySy_peak_1|ENSMUST00000156816.6|Mrpl15|ENSMUSG00000033845.13|protein_coding_Intron_3
CAGGCTCTCGGTTTCCTTCCTAGCTCATAAAGACTTAGGAGTTGTGGATGGCCACCAACCAGTAACTAAAAACTGTGGAAGGTGAATCTGAAGGACTGCTTACTCAACACCTCATCTTGgggcctggagagatgatgagtggttaaggacactggctgttcatctagagaatctgggttcaagtctcagtatccatatggtactcaaaactggaactacagtcccaCACGATGGTACT
>m6AIP_abcam_peak_2|ENSMUST00000118000.7|Rgs20|ENSMUSG00000002459.17|protein_coding_Intron_2
cttaggatcactgaacagacagttttacggtcctctaaggagacacgacttccaggaactgtaacatgcccaggatcttaggacaacaggatcacaggataagaggagctgggtcacaccactatttca
>m6AIP_abcam_peak_3|ENSMUST00000044369.12|Atp6v1h|ENSMUSG00000033793.12|protein_coding_Intron_9
cctgcatagagacaggggtgacaagggcACTAGCATGGATGAACAAGGTTAATAAGTAAATCAAGGTTGGTTTCCCTACCTTAAGGGAGGATTCAGAAGG
>m6AIP_SySy_peak_5a|ENSMUST00000027040.12|Rb1cc1|ENSMUSG00000025907.14|protein_coding_Intron_15
taaagggcctaaaagagactgactaatgtttagtgagactttgtcaAGCTCTAAGTGAAATATCAAGACATCCTCTGAAGTACCCACCAAAGTTGATTCTCCATGGCTCACTGGAAAGCT
>m6AIP_SySy_peak_5b|ENSMUST00000027040.12|Rb1cc1|ENSMUSG00000025907.14|protein_coding_Intron_15
CCACAGTACTCAAGAACCTTTTAAAAGCAGCAAATACTGGCTTAATCTACAACATAAAATGAGTAGTTCTCAGTTACCTGTGAGGAATTTTTTGTGAGACGACCGGCTACA
>m6AIP_abcam_peak_8|ENSMUST00000061280.16|Pcmtd1|ENSMUSG00000051285.17|protein_coding_Intron_1
ccTACCCCTATAcccctctgcctcccctcatctccccctcccacttcctctctatcccagacacattcccctacccctatacccctctgcctcccctcagaaagaagcaggcctcccagggacatcaaccaaacatggcataacaagctatattaagagctagcatatacatc
>m6AIP_abcam_peak_10|ENSMUST00000061280.16|Pcmtd1|ENSMUSG00000051285.17|protein_coding_Intron_5
ATGAAGAACATGAGGAGTTCAAGATCAGGAGCATGTTTGGTGCCTGTGGAGGATGGATCATCACCTGGACAGTGGACTAGTTATTGTGAGGATAGCTTATGTGGG
>m6AIP_abcam_peak_19|ENSMUST00000071087.11|Cspp1|ENSMUSG00000056763.16|protein_coding_Intron_21
cacaagacaccccaagaccaagttcttaagcacaaaggagagtcatttgccccagagggacaaagagcagtgaataagaatcagagacagcagagagaggatgaagaagaggggagggaacaagggagagggggaagggtgattcgttccagagtgggagacaagggactgcctcaggatagaagagtcagaagtggaccatagcgaaatagcagtttataaaggtaaaaggggaa
>m6AIP_abcam_peak_28|ENSMUST00000188371.6|Terf1|ENSMUSG00000025925.14|protein_coding_Intron_2
aaatacagatatattctttgtgcacacctctattcccaatgaaagtaagttagtttgtagaaggaagcagccgtgtttgaaagtgaaatctaattgggggatagacaaagggatgaatcagag
>m6AIP_abcam_peak_29|ENSMUST00000188371.6|Terf1|ENSMUSG00000025925.14|protein_coding_Intron_2
gagagacgggaggggaggagaagcagttttacttggacagttttacagaaacagattgcatagagaacaagctagacacaggtgaagacaaaatgagccagagaatgagaa
>m6AIP_abcam_peak_33|ENSMUST00000053266.10|Mcm3|ENSMUSG00000041859.10|protein_coding_Intron_6
ATGTTTGTCTCTTTAGGTTTGGAGAGAAGTTTATTATAGATTCGTAGATGGGAGAGAGTGCGGCATGCTGTGTGAGTTAGGCATGGTGAATAGACAGCCACATGGTGG
>m6AIP_abcam_peak_37|ENSMUST00000027337.14|Fam135a|ENSMUSG00000026153.15|protein_coding_Intron_3
CTTACCGGGCAGACTGACAGTGTGGACACGTGTTTGTAGACAGAGGCACATTCGGGAACTGTCAGAGAAGGTGCAGTATTGGAACAGGACTCATTTGCCTTCTTATTGGTAGGAAGCATATTTATT
>m6AIP_abcam_peak_40|ENSMUST00000186733.6|Phf3|ENSMUSG00000048874.15|protein_coding_Intron_10
gttttaaggtgtgtattgtagaaaggtagagagagagagagaataatagagaagtagaggctggccatggccatgtggagaggggaaagggagtggggagagaggcggcaagcgggaagcaagagaaaagagacaagagag
>m6AIP_SySy_peak_31|ENSMUST00000186733.6|Phf3|ENSMUSG00000048874.15|protein_coding_Intron_4
CTTAAAAAGCTTAGTCTGACCAGTCTGATATGCATGGACATGCTTTCTCATTGTAACCAGTTAGAATTTGATGTAGTCATTGCATCTGATAAAAACCAAACCCATTTTGCTAATCAGAATTGTTATGCTGCCTCAGGACTGGAGGTTTTATGTCATTTTATTTGACTGCAGAACTAGTAATAAAGTG
>m6AIP_abcam_peak_42|ENSMUST00000186733.6|Phf3|ENSMUSG00000048874.15|protein_coding_Intron_2
GGAATAATGGATCGTTATTCAGATCGTCTGTAGTACCTTGGGGAGCCAGTAAGGAGCAGAGTGAGAAAGAAGCCTTTATAGTAAGTAGCATCTGTGCTGGTTTCTCCTTCTGTTTCAGGTTAGGGAACGG
>m6AIP_abcam_peak_43a|ENSMUST00000027312.10|Prim2|ENSMUSG00000026134.11|protein_coding_Intron_7
GACGGAGAGTGGATATAGCGTGGTTCTCTGTTGTGTGGAAAACCAGTGGCACAATAGAGATAAAGGAGAGTCACAGTTGGAAGAGACGAGGAGGGCCAGTGTGGGAGAAGGCTAGAAAGACAAGGAAG
>m6AIP_abcam_peak_43b|ENSMUST00000027312.10|Prim2|ENSMUSG00000026134.11|protein_coding_Intron_7
CGAGACAGGACAGAGAAGTAAACTCACTAAAGTGGTGGCTCAGGCTGAGGGCAGAGCAAGAGAGTGATGTGTGCAGAAGGTAAGGAAGGCAGCTTGTGGGAGAGAGGGAAGTAAGGCAGAC
>m6AIP_abcam_peak_44|ENSMUST00000027312.10|Prim2|ENSMUSG00000026134.11|protein_coding_Intron_5
CAAAGAGGATCCTGACTTGGTAGAGGGGCTATGTAGGTTAGTGTGTGCTCGGGCAGTGTCTTTGAGCGATGAAGAAGAGGAGCATTTAGAAAAGAGGGCTGGCTGTGTGATCGGGGCTGGTCGGTGGAGGACAGATGGAAATCGGTGTTCCGGAGTGAGGTCAGTGAGAGAGTGAGGTGGACAGGTGAAAGCAGAGCGGG
>m6AIP_abcam_peak_48|ENSMUST00000019861.12|Zfp451|ENSMUSG00000042197.13|protein_coding_Intron_3
ccatacccagctctcacgagaagagggaggaagggaaggctacttaggagaacaggagggaaagaggcagttttactgggacagtggtacagagacaggtggcagagaagagagaacaagcctagacacaggtgacgggagaaggagctggagaaggagaatgaccc
>m6AIP_SySy_peak_36a|ENSMUST00000019861.12|Zfp451|ENSMUSG00000042197.13|protein_coding_Intron_3
ATCTGGAAAAAATATGGAAAAAAGATACCTGTAACATCAGTGTAGAAAAGATAAAGTGTCTTCATCTTGACTATGATGGGCTACCACACAGTCACTACTCGGAACGCTGCA
>m6AIP_SySy_peak_36b|ENSMUST00000019861.12|Zfp451|ENSMUSG00000042197.13|protein_coding_Intron_3
ATCAGCTCACCATAGTCCATACTATTAGCAAGCTCTGTGAGACTTCAGAATTAGTCTTGAAGCTATGTGTCTGCTGGAATTCATTAAAACTTTTGCCAAATCCATACTATAACTGGGGTGACTAAATGTCACAGGTCTACTTTTGGACTC
>m6AIP_SySy_peak_36c|ENSMUST00000019861.12|Zfp451|ENSMUSG00000042197.13|protein_coding_Intron_3
TGCATGCCTCAGGAAAATCTTGTTGGTAAACTGAGGACTAGCAAAGTTTTGGATCTGGAAACAATCTGCTACTAGATCAGTGTTTACTAAGACCGAAGTGTAAACCTTCATTTAAGGTCATCATTGCGTCTGGAATGTCAGGCTTCAGCTTGATGGGTCATCCAAAAATGACAGATCTGTTACATACAGTCCCTATGTTAAGAC
>m6AIP_SySy_peak_36d|ENSMUST00000019861.12|Zfp451|ENSMUSG00000042197.13|protein_coding_Intron_3
TCCAAGATCCAATTTTACCTGTTCTTCCCCAGGTTGAAGGGCATCTCAAAAACAATGAGTACATCACAGCTGATGTTTGAGTTCTAGACTTTTAGAATGAAGTATATATAAAAAGACTTAAGCTTTATTGGCCAAATGGAGACTTTGTTCTAAGGAGTGTTGGATAGAGGTTTACACAGTATTTTTGGTCCAAACTAAGTCCAGAGAAGGGTACTCAGGAATCGTCTGGAATTTAAAGAAAATACATAGA
>m6AIP_SySy_peak_36e|ENSMUST00000019861.12|Zfp451|ENSMUSG00000042197.13|protein_coding_Intron_3
GTTCATGACCCGGAGTTTGATCGTGGGAAAGCAAGGTGTATAATATCTGATGGCATGGATGCAGGACTTTGGCAGCTCTGTACCACTAGGGACATAATGGACTCTGTAGTCAGAGTTATGGCCATGGCAGTAGACTATAGAAGACAGGCCTGGCTCCGACTAACATCTCTCACTAAGAAAACCCAGGAGAAGATCTTACACTTGCCCTTTGATGGTACATCTCTTTTTGGACAAGATGTGAATGCTATTG
>m6AIP_abcam_peak_50|ENSMUST00000183034.4|Dst|ENSMUSG00000026131.20|protein_coding_Intron_2
AGGGTGGGGGAGATACAACAAATTATGTGCAGTAAAAGAATGGTCAGACTAGTTGCGTTGAAGTGGCAGACTGTGGGGTGACTGTGGGTGTCCTCTGAGGGGTGATATTGGTGCTGAGGTACAGAAGTTAGGCAGTAGCTGAA
>m6AIP_abcam_peak_51|ENSMUST00000183034.4|Dst|ENSMUSG00000026131.20|protein_coding_Intron_2
CTTGTGGTCCAAGGGTCGGGTATCATTGGGTTATGTCCTACCTGTAGACACCATCTGTTTAAAGGTTATGACAgagcgagcgagtgagcgaacgagagagagaatgaatgagAATCTGTGTCTGTGTCAGACAGAGAGAgtgtgtgtctctgtgtgagagtgtgtgtatttgtgaatgtg
>m6AIP_abcam_peak_52|ENSMUST00000183034.4|Dst|ENSMUSG00000026131.20|protein_coding_Intron_2
gatgatagagggatagatgggtaagtgggtagataggtaaataggtggataagtggataagtaggtatatatattgataagtaggtagatgagtagataagtaggtaggtagagagaGATAGTTAACTAGGTGTatagatagatccatagatcgataataagtaggtagg
>m6AIP_abcam_peak_53|ENSMUST00000183034.4|Dst|ENSMUSG00000026131.20|protein_coding_Intron_5
acttaggggctggcttacaattttggaggcttagtctaatatcatggtagggagcatggtgctagataggcatgatgctggaggagtaacttaggacggtatcttgaccca
>m6AIP_abcam_peak_54|ENSMUST00000183034.4|Dst|ENSMUSG00000026131.20|protein_coding_Intron_5
gaagaccagccatgaacacatgggtggtggggaagggacgaaaaggcagagcaggaaggcaagagcaagggcaagagagagtgaggagaggacaagcagccccctttatagtgagtcagg
>m6AIP_SySy_peak_37a|ENSMUST00000183034.4|Dst|ENSMUSG00000026131.20|protein_coding_Intron_35
TCGCAGATGAAAAGGTCTAAAGAGAATTCTGAGCACGGGGCGTATTCAGATCTACTGCAGCGTCAGAGAGCAACCATGGTTGAGAATAGCAAACTTACCGGGAAGATCAGTG
>m6AIP_SySy_peak_37b|ENSMUST00000183034.4|Dst|ENSMUSG00000026131.20|protein_coding_Intron_35
ACTGGAAACAATGGTGGCTGAGCTAAAGAAACAGAAATCCCGGGTCGAGGAGGAGCTTCCGAAAGTTAAGGAGGCCGCCGAAAATGAACTGAGGAAGCAACAGAGGAACGTGGAAGACATCGCCCTGCAGAA
>m6AIP_abcam_peak_57|ENSMUST00000183034.4|Dst|ENSMUSG00000026131.20|protein_coding_Intron_35
CAGCTGAAGGAAAAGCAGAAGGTCGAGTTGGAAGCCAGAAGGAAAATCACCGAAATTCAGTTTTCATGTAGAGAGAGCGCTGCGGTGGCACAGGCACGGCCCCAGAGGGAGCAGGGCAGACAGAAAGAGGAGGAGCTGAAGCAG
>m6AIP_abcam_peak_58|ENSMUST00000183034.4|Dst|ENSMUSG00000026131.20|protein_coding_Intron_35
GGCCCGGCTGCTGAAGGATAAATTGGACGAGACGAATAACACACTCAAGTGCCTCAAGGAAGATCTGGAAAGGAAGGATCAGGCCCAGGAACGCTATTCCCAGCAGCTCAG
>m6AIP_SySy_peak_38|ENSMUST00000183034.4|Dst|ENSMUSG00000026131.20|protein_coding_Intron_35
CAGGGCTGCTGAACAACTTCCGAAGGAGGTTCAGTTCCGACAGCCAGGGGCTCCGCTGGACAGGGAGAGCAGCCAGCCATGCTACTCGGAGTATTTTTCTCAGACAAGCACTGAACTGCAGATAACTTTTGATGATAAAAACCCAATCACGCGACTGTCTGAACTAGAGACGATGAGGGAGCAAGCCCTGCATCCCTCCAGACCGCCGGTGACGTATCAGGATGACAAACTTGAAAGGGAGTTGGTGAAG
>m6AIP_SySy_peak_39|ENSMUST00000183034.4|Dst|ENSMUSG00000026131.20|protein_coding_Intron_35
GGATGGATGCTGGAAGGGTGCAGAACATCTGGTGGACTCAAGGGAGATTTCCTTAAGAAAAGCGTAGAGCCAGAGGCTTCCCCGAGCCTTGACCTTAACCAGGCGTGCTCTGTTAGGGATGAGGAGTTTCAGTTTCAAGGGCTCAGGCAC
>m6AIP_SySy_peak_40|ENSMUST00000183034.4|Dst|ENSMUSG00000026131.20|protein_coding_Intron_35
CTCAACATAGAGAAAACTCATAAAATTGCCGTGGTAGATACCAAAACTGGGGCGGAACTGACGGCATTCGAGGCTTTCCAGAGAAACCTGATTGACAAGGGTATTTATCTCGAACTCTCAGGGCAGCAGTATCAGTGGAAGGAAGCTACATTTTTTGACTCCTACGGGCATCCTTCTCACATGCTGACTGATACTAAAACTGGTCTGCAGTTCAATATTAGTGAAGCTGTCGAGCAGGGAACGCTAGACA
>m6AIP_SySy_peak_47|ENSMUST00000183034.4|Dst|ENSMUSG00000026131.20|protein_coding_Intron_60
GGACTGTTACATCCCACAGAGGTCCATCTATGACACGGTGAGGCTGAACGAACAGATAGACTCCGGGTCCAAAGGCAGCCTGTCTTCTAGGCATTTCACAGACCGGACTTTACCCTACAGCCACAGGACACTGGACGTTAGCTCTCTGTGCTCCAATGGTGCC
>m6AIP_abcam_peak_72|ENSMUST00000167518.7|Fam168b|ENSMUSG00000037503.12|protein_coding_Intron_2
AGAATGCAGACCTAACGAAGAGCCAGATTTGTGAGTAGAGGACAAGGGATGCACAAGGGTTAATGGGAAAGAAACAACTGAACTTAAAAGAAACAGGGCTGGGAGCAGCCAGTCCAGTGAAAGCTAGAAGAAGTGGAAGATAGAACATGCTGAGAGAGAAC
>m6AIP_abcam_peak_78|ENSMUST00000186470.1|Kansl3|ENSMUSG00000010453.12|protein_coding_Intron_2
tggagctagagactcccagggtgggctaagagagattaaggaagcctcagtagaaggtggtatttaacagtggtgtgaaggaaaggaaagaCGGCATTACTGTGTCTGTTCAGGGAGTGAATGAGAAGGGTCCAGGTTAGGGCTGTACTTGGTGCACGCG
>m6AIP_abcam_peak_80|ENSMUST00000115011.7|Lman2l|ENSMUSG00000001143.13|protein_coding_Intron_1
CAGGCTCGAAGGAAGAGGTGTTTGGAGTTGGACAGAAATATGAGGAGAGAGAACTGAGATAAATGAGGGATGGTTGAGGACCATTAGCGATGAGCCGGTGTCGGGATAGAGTGGTG
>m6AIP_abcam_peak_82|ENSMUST00000170295.7|Fam178b|ENSMUSG00000046337.17|protein_coding_Intron_10
acagaaggaagaaagaaaggaaggaaggaaggaaagaaagaggaaaggaaaggaaaggaagaaagaaaaaaaaggaaagcaagaaagaaaaagaaaggaaggaaag
>m6AIP_abcam_peak_83|ENSMUST00000194563.5|Tmem131|ENSMUSG00000026116.11|protein_coding_Intron_32
AGGAACTTTGCCAGAAGGAACCACACAAACAGGAGAAGTGTGAACAATTCAAGGGATGGAAAATCCAAGGCCAGAGTGACAGCGAGGTCTAACAGGGAGCATGAGCGAAGGCTTCAGAGTAGTGGGAGTGGGAACAGGCGCTTGTGTGCAGCCTCATGGGTAAGGTACAGAGGAATACACCTTATTGGCAGTGGCAGGGCC
>m6AIP_abcam_peak_84|ENSMUST00000194563.5|Tmem131|ENSMUSG00000026116.11|protein_coding_Intron_16
AATGGGACAGGGAGACTATTAGGAAACACAGTGGTGACCTTGATTGGATAAAGTTGGAGAACACCAGGCAAAGCAAAGAACCAGAGAAGAAGAAGGCTGGATGGTAAAGATGCACACTTGG
>m6AIP_abcam_peak_85|ENSMUST00000194563.5|Tmem131|ENSMUSG00000026116.11|protein_coding_Intron_5
aaaacatccaggaaatccaggacacaatgagaagaccacacctaaggataataggtatagacgagagtgaagattcccaattttccaacttcaagggccagtaaatatcttcaacaaaattatagaggaaaacttccctaacctaaagaaagagatgctcatgaacatacaggaaacctacagaac
>m6AIP_SySy_peak_59|ENSMUST00000194563.5|Tmem131|ENSMUSG00000026116.11|protein_coding_Intron_5
GAAATGCACTAAAAAGGAATCCTGAGGACTGTAACTTAGACCAGCCTGAGTGTTAGTATCCAGCCACTGTAGGGATATAGACATCAAAATTCCTAACTTT
>m6AIP_SySy_peak_62|ENSMUST00000027251.11|Rev1|ENSMUSG00000026082.11|protein_coding_Intron_13
ggctaacagactggatatgtaatcaggacccagcattttgctgcatacaggaaatgcatgtgacaaagataagacactacctcagaattaaaggttggaaaacaattttctaagcaaatgtttccaagaaacaagtggagta
>m6AIP_abcam_peak_91|ENSMUST00000194746.5|Rpl31|ENSMUSG00000073702.11|protein_coding_Intron_2
ATTCCGGTGTGGTTGTGTGTACGTGGAAGGTGTGCGGGGTTTGGCTTGCACGGCAACCGGCTAGGAAATGGAGACTGGAGGCTGTGATGGAGTTTGAGGGAGCG
>m6AIP_abcam_peak_93|ENSMUST00000062525.10|Rnf149|ENSMUSG00000048234.13|protein_coding_Intron_1
ggttaaggaaaaggtttattgtagatgtgagggagagcacagcctgactgaactgggccatgagagaagagagagaggggaaagggagaagaaagagggcagagaaggttgagaaagccaggagaccaacagcaccaagaggaccagaaccacagtggctgggctttataggaagg
>m6AIP_abcam_peak_94|ENSMUST00000163854.8|Map4k4|ENSMUSG00000026074.15|protein_coding_Intron_2
TACTGTAGTTAAGGAGGATGGACCAGATGTGCTCTGTCTCGCTGTCCTCGGAAGAGGGGCTTCATGTGAACTGAGAGGTTAAGCAGGAGGCAAGTTTAGGCCCAAAGGCCTTGTTGTAAGGGCAGCTAACACCACCTTAGGAAAGGCGGAGAGGGATG
>m6AIP_abcam_peak_95|ENSMUST00000163854.8|Map4k4|ENSMUSG00000026074.15|protein_coding_Intron_6
CCTGGCATAGTGCAGTACAGGATGGAAGGATGAAGGAAAAACATTGTGAGTTTGAAGCCAGCCTGGGGTATGACGTTAGAAGGGGGATGAGTGAGAGAGGGGAGAACAAGAGAGATAGGGAGGAGTGTGTAGGGGGGTGCAGAGAGATGGGTACacagagagacagatagaaaga
>m6AIP_SySy_peak_66b|ENSMUST00000057208.12|Mrps9|ENSMUSG00000060679.14|protein_coding_Intron_8
GTAACGACATCCCACAGAGAGACTGTGTCCGTCGTCGGCACTCAGACACGGATGGTGCTTGGGCAGCCGCTCTCCAGAACACGCTGGCTTTGCTGGCTCTGCTACTGCTCCATTAGGTTTCCTAATTTTAAGACTC
>m6AIP_SySy_peak_66c|ENSMUST00000057208.12|Mrps9|ENSMUSG00000060679.14|protein_coding_Intron_8
ATTGGAGGTTTTTTGTTTTTGTTTTTTAAATTGACCTTCAATGTTGCAAGAGAAAGTGTGGATGGATCCACAGCAGTGCACTCGTTAAACTGTTTCACCTTTTCCTCTGGTAACGTCAACAACCTGTTAGCGATAAGGGATTGTTCTCAAAACTACAGTGCGCAGTGACTCTGCAGTTCAGATGTAAACATGTGACATAAAAACTT
>m6AIP_SySy_peak_66d|ENSMUST00000057208.12|Mrps9|ENSMUSG00000060679.14|protein_coding_Intron_8
CATTAGATATGACCTCTCTTTTGGAAATTGACCTGTTACATGTATTTACCTGTGAGTCACCTGTGAGTGTCCCTTCACTAGGGTTCCTTTCACTTCTTCCGATTGCATTTCACTCTAGAATTCACATATTTTTAGAAATCTGTCTTGACTCACTTTTATTAAGTATAATAGAAGGACCTTG
>m6AIP_abcam_peak_99|ENSMUST00000126008.7|Uxs1|ENSMUSG00000057363.12|protein_coding_Intron_8
agagagagagagagagagagaaaggaaagggtagagagaaagagagtaagaggaagagaggagaggagacaaagagaggggagagtgaggtgtaagaggg
>m6AIP_abcam_peak_100|ENSMUST00000126008.7|Uxs1|ENSMUSG00000057363.12|protein_coding_Intron_5
CCAGAGCAGGAAAAGAAGGTAATAGACCATGGCCAGTAGAGTGAACAAGGCCaggagaggagagagaagtggaaagatgaaagatgaagagaagagagggggcagaaaggaCTAAGAGGGCACATGGACAAAATGGC
>m6AIP_abcam_peak_103|ENSMUST00000114513.8|Gls|ENSMUSG00000026103.14|protein_coding_Intron_14
ACTGCCTGCCTAAGTGCTGAAGGAAGGACCCGGGAATAAGGCTGGTCTGAGGCAGGAGCAAAGGAAGAGGAGGAGATGGTATTTTGCTTAAGAGTATAGGGAGTTGTGAAG
>m6AIP_SySy_peak_76a|ENSMUST00000114513.8|Gls|ENSMUSG00000026103.14|protein_coding_Intron_14
CAAGAACTTGCTTTAAAAGACACAGTATGGAAAAAAGTGTCACCTGAGTCAAGTGACGACACCTCTACAACTGTAGTATATAGAATGGAGAGTCTGGGGGAGAGGAGCTAGAGATGGGCTCTAGCTACAGAACAGAACGATTCTCCTTTTAACATCGGAAACATCTTTA
>m6AIP_SySy_peak_76b|ENSMUST00000114513.8|Gls|ENSMUSG00000026103.14|protein_coding_Intron_14
AAATACATTTTATAGCTTGGACCTTTCATCACTCAAGTGCACTAATAAATTGTGTATGTTGCTTGAACAACTAGCATTCCTTTGGACCATTGGACTATGAGAGTCTCCA
>m6AIP_abcam_peak_104a|ENSMUST00000114513.8|Gls|ENSMUSG00000026103.14|protein_coding_Intron_1
gatctttatgatggggaagaagggccagacctaaagacccacagacatgtgagaatttgtgtttggggaaacagatgaaatagactttgaaacgatgttaactcagg
>m6AIP_abcam_peak_104b|ENSMUST00000114513.8|Gls|ENSMUSG00000026103.14|protein_coding_Intron_1
tttccaattggtttttaatcgataattaagagccagtggtcaatggttggggaggtagactaaagcagggctttgagattggtgtgggctagtaactgggagagaggaaggaagcag
>m6AIP_abcam_peak_111|ENSMUST00000050567.10|1700019D03Rik|ENSMUSG00000043629.12|protein_coding_Intron_1
aggtagaggttactgggcaggtgtacctgatgtgcatcctggcccaaacctgtagcttgggaaAGTATGGACAGGACTCCTTAGAAAGGGCCAAAGCGCTGTATATGGGACCAGGGCTCCATCTGAGGATTGGTGTTGAGTATGGAGGCCTGGGGGTAAGAGAGAAGACTCATCAGGTAAGGTTAG
>m6AIP_abcam_peak_112|ENSMUST00000027267.13|Pms1|ENSMUSG00000026098.13|protein_coding_Intron_4
CACTGGGAAAACCATCAGAACTTCACACAGCTACCTATGGACTGAACTACCAGGCTGAAGTATATGATCCTCATACAGAACTCATTCGCTTACACACAGGACTTTTGCTGACTGAGCAGTGCT
>m6AIP_abcam_peak_115|ENSMUST00000027202.8|Sgo2a|ENSMUSG00000026039.9|protein_coding_Intron_5
agtggtggagcaagcaaccagctgacatggaatgcacataggaaaacaccttagagagtaagaggaagtcaggaagacagatagagagacggacaggaagtagaag
>m6AIP_abcam_peak_122|ENSMUST00000027198.11|Orc2|ENSMUSG00000026037.14|protein_coding_Intron_7
taggtaaaggcaccttatgccaagcccgatgggtgacttgagttcTGTGGTGGGGGAGCATGGGAAAGGAATGGTAGAGGAACTTTACAGGGTAGGTGAAATTTTGGTGGAAGAGG
>m6AIP_abcam_peak_130|ENSMUST00000091374.8|Sumo1|ENSMUSG00000026021.15|protein_coding_Intron_2
tgagatgagcaagtatccagttgataggaagttaacatagaatttttaaggaaggaaaaaaaaaccaaaccagagagggagtcagaagaatggatagggagatgcacagg
>m6AIP_abcam_peak_134a|ENSMUST00000160834.7|Nbeal1|ENSMUSG00000073664.11|protein_coding_Intron_7
agaggagaaagtggggaaaagcctcaaagatatgggcacaggggaaaaattcctcaacagaagcaatggctt
>m6AIP_abcam_peak_134b|ENSMUST00000160834.7|Nbeal1|ENSMUSG00000073664.11|protein_coding_Intron_7
tgctgtaagatcgagaatcgacaaatgggacctcataaaattgcgaagcttctgtaaggcaaaagatactgtcaaaaagacaaaaag
>m6AIP_abcam_peak_136|ENSMUST00000160834.7|Nbeal1|ENSMUSG00000073664.11|protein_coding_Intron_52
gatctagtaaatatcttcctgagtgagataactcagtcacaaaagaacacacatggaaatacagggacaaagaatggagcagagactgaaggaaaggccatccagaggactgccctacctggggatccatcccatatgca
>m6AIP_SySy_peak_102a|ENSMUST00000188618.6|Abi2|ENSMUSG00000026782.15|protein_coding_Intron_11
TGTTTTGGTTTATCCCCTTGTATCAAAAACTGAAAGCCAAGTCTGAACAAGTGGATCTTCTTGCTGTCATTTGCATTATGCTGTCTAGATTGAAAATGTGACCATTTCTCAATCATGAAAGGCATACCAACATGAACATGTAGCTAAAACATGTAAGACCAAGACTGACTTGAGGAAA
>m6AIP_SySy_peak_102b|ENSMUST00000188618.6|Abi2|ENSMUSG00000026782.15|protein_coding_Intron_11
ATATCTGGGATCTTTCTCAGGAATACTGTACACCCTTGGATTTCTCTTCCTGCAGAATCTGTGACATTGGATGCTCATTGCCTCTGCTTTGGGGCTAACCTCATGGCCTGGTGGACACCCTTGCCCTTTACTTTCAGTATATGGAGAGGAAAGGAACCAGTGTTTAAATACTTTATTTAA
>m6AIP_abcam_peak_155|ENSMUST00000087374.9|Adam23|ENSMUSG00000025964.15|protein_coding_Intron_2
GAGTTCTTTCTGAGGGTGTGTGTTATGGAGGACGGGAGGATGAGGACCAGAGAGTTCTTTCTGAGGGTGTGTGTGATGGAGGACGACTGGGGTGCCTTTGGAGGATGGGGGTGGGGAGCATTTAATAAATAATAATAGAAGAGAG
>m6AIP_abcam_peak_156|ENSMUST00000087374.9|Adam23|ENSMUSG00000025964.15|protein_coding_Intron_3
atatgcatgagtgtaggtgtgagtatgGCTGGTAGTGGAtatatgtgaatgtgcgtggctatatatatggtcagtgtgagtgtgcatgaccgagtgtgagtgtgaatgtgagggactgtgagtgtatatgagtgtgagtatgggtgtgaatatgagtggggatgtgtg
>m6AIP_abcam_peak_158a|ENSMUST00000087374.9|Adam23|ENSMUSG00000025964.15|protein_coding_Intron_6
TGCCAAAAGTCACATGTGACATTTCAGATGGTGGCACATGCTGAAGAGAGCAAAGAGCCACCAAGGTGAGGGGGAATCTTGAGTAAAGgctaca
>m6AIP_abcam_peak_158b|ENSMUST00000087374.9|Adam23|ENSMUSG00000025964.15|protein_coding_Intron_6
ggggattagaacattcccagagctatggagacacaaaggctctggcttgggagattagcaggtgaagacagtgtgaggtcacagcAGGAGGTGGGGCAGCCTTGGGGAGTAGATCTAG
>m6AIP_abcam_peak_159|ENSMUST00000087374.9|Adam23|ENSMUSG00000025964.15|protein_coding_Intron_18
gagaagctttgagagggtgagagttgagcaaaatccctaaagagaagatgggatgagccCAGCAGGCAGTGGCCTGGCATCTCAGGGAATCACAGCAGCCATTGAGAGAGTTGGAAATGGGGCCAGCTAGGTGATGGGGTGTGGATGGGAGAAGCAGTTCACATGAAACTtggaaggctattcagaattttt
>m6AIP_abcam_peak_160|ENSMUST00000087374.9|Adam23|ENSMUSG00000025964.15|protein_coding_Intron_22
tcacagcctatactgaggcagaagagactaggtggagtttcagttcctgggcttgggatccgaggcaggagaccacgggagataaggaagaaggtggagagaggagaagatggcattgggtaggtaagtcatggaaaaaaatggccatgaaggttggccagctggagata
>m6AIP_abcam_peak_164|ENSMUST00000049932.11|Creb1|ENSMUSG00000025958.14|protein_coding_Intron_4
tgtcaggtgaggataagtgctgcagagttaatcaaacaggggaaagggtagggcaagatgcaaagggaagtgtgctggaactcattgacggtggttgggcagtacagtgagcagaaaccagacagcaggagagggagctaagccaagcCAAAGATGTG
>m6AIP_abcam_peak_174|ENSMUST00000113995.1|Rpe|ENSMUSG00000026005.15|protein_coding_Intron_4
CCTGTCAGAGCTGGTAAGATGGGTGGGAGAAAATGATTGATAGGGAAAGGTCTGGACATGGGCAGTTGGATTTTAAAGAAATAAAGATAGAAAATATAAAGC
>m6AIP_abcam_peak_178a|ENSMUST00000027393.7|Bard1|ENSMUSG00000026196.7|protein_coding_Intron_6
TGGAGGGCAGGAAGGACAATACAGTTTGCCTACCTGAGTCCCAGCCTAGTGTGGAGGCTGTGAGTCTGGCAGAGAGCTGCTCTATGGGTCGGAGGTGTAGGAAAAGGTG
>m6AIP_abcam_peak_178b|ENSMUST00000027393.7|Bard1|ENSMUSG00000026196.7|protein_coding_Intron_6
TAGAGAGATGCTCTGTGGGTTGGTGGTGGGGGGTCTCAGAGCAGTGGAGATGGGGTAGAAGGAAAGGCTGAAGGGGAGGGGCCACAGGGAAGAACTAATGGAACCTGAGCCTGAGGCCAGACCCCTAAAGGGATGAAGTGGGCTGGGAGGAGGGACTCCTTCAGACAGGCTGCACAGAGGGGTGGAGGGGGAACATTA
>m6AIP_abcam_peak_181|ENSMUST00000048860.8|Mreg|ENSMUSG00000039395.8|protein_coding_Intron_1
AAAGGCTAGACTGCCTTAgaagtgaaggaaggatggaagaatgaagagggaagggattggaggaagagagcacaaaagggagtgggagggaggacaggag
>m6AIP_abcam_peak_182|ENSMUST00000027379.9|Xrcc5|ENSMUSG00000026187.9|protein_coding_Intron_10
AATAGAACTGTTGGAGGTTTGTAGAAGAGACTGGCAGGGTCACCTCTGAACAGAAGAGGCAGTGGTGTACTTGAGAGACGGCGTAGGGGTCAGGCTGAGGGATGAGGAAGGTCAAGGACTTTGAGGCCATAGTTTGGTTGAGTTGGAGGTGCTGGCAGTGGAAGTGAGAGATACAGGAGGAGAAAGGTACTAGTAAGTGTG
>m6AIP_abcam_peak_183|ENSMUST00000027379.9|Xrcc5|ENSMUSG00000026187.9|protein_coding_Intron_13
GGTCTTCACAGAGATCAATAGCTAGAACGGACGAGAACCCACTGACACGGCCTGAGGAAGCTCAAGCGGGAGTCGGGTGATTAAGGGTGAGCAAAGCAGGAGGTGAAGTAAACGAACACGGAAAAGAAGCAAGTGTACTGTGGAGAAGACGAACTGTTGGTGCGCTGAGGGGATGCTGGAGC
>m6AIP_abcam_peak_185|ENSMUST00000047328.10|Igfbp2|ENSMUSG00000039323.18|protein_coding_Intron_1
TGGGCTTGGGAGAAACTCTCTCGTAGCTCAGCGGGTTCTCCTGGCTGGTGACTCTCACGTGGGAAAAGAGAGTCCGACGGGACCCTGGGACTGATGTAGAGGAGAAAGAGCTTAGACCTTAATCAGATCCAGGGAGACTCTTGAGAGC
>m6AIP_abcam_peak_186|ENSMUST00000047328.10|Igfbp2|ENSMUSG00000039323.18|protein_coding_Intron_1
TCCTACATCCCAAGGGGTGATGGGCTGGGCCTTTTGGTTCATAGAAACAGAAATCAGACTGGCAAGGGCTGGAAAAAAATGAGAAAGGAACTCTGAGAACTGTCACAAGTCCATGCTTTGTAAGGATGTGGGAGTGGG
>m6AIP_abcam_peak_187|ENSMUST00000047328.10|Igfbp2|ENSMUSG00000039323.18|protein_coding_Intron_1
gcttacagattgtgtttcaggacaaccagggctacacagagaaactctgtcttgaaaaacaaaataggatacggagaggagagggagagacagagacagagacagagacagagacagagacagagacagagacagagacagaCAGACACACAT
>m6AIP_abcam_peak_190|ENSMUST00000113820.8|Arpc2|ENSMUSG00000006304.14|protein_coding_Intron_4
gtacacagctgtgagcccagcagtgggaggcgggggcagggggatcatgagctcgaggccagtgtgggttacatagtgagGTTGGTCTTGGCAAAGTAGCAGGGAATGTTCAAGGGATATGCAG
>m6AIP_abcam_peak_203|ENSMUST00000027451.12|Epha4|ENSMUSG00000026235.14|protein_coding_Intron_3
TCAACTTATAGGGGGAAAAAGTCAGAGATTACATGAACTTTTAGAAACAAGATTTCAGGagccagatatgagagcacagccttgtaatcctagggatgcaaggccgaggcaggagggtcatgagcttaaaggatagcttgggctacacagtgag
>m6AIP_abcam_peak_205|ENSMUST00000035779.14|Acsl3|ENSMUSG00000032883.15|protein_coding_Intron_2
ATGAACATGGCCAGGAATGTGACAGACCTTCTGGCTTTGAGCCAGCAGGAAGAACTAGTGGATTTGCCAGAAAACTATCCACTGAGTACGAGTGAAGATGAGGG
>m6AIP_abcam_peak_206a|ENSMUST00000035779.14|Acsl3|ENSMUSG00000032883.15|protein_coding_Intron_2
AAGAGCTGTGGAAAGACTGCCCAAATGCTGCATTGCAAGAACTGGAGAAAATGGAAAAGGCCAGAATGACAGAACGGATGAGCCTTAAGCACCAGGGCAGTGGGAAATG
>m6AIP_abcam_peak_206b|ENSMUST00000035779.14|Acsl3|ENSMUSG00000032883.15|protein_coding_Intron_2
GCAAAGTCAAAGGCAATTATGGCCAAATATGACCCTGAGGCTCGAAAAGCTATGCAAGAACAATTGGCTAAGAACAGAGAACTGACACAGAAACTCCAGGTAGTTTCAGAGAGTGAGGAAGAGGACGGATGCACAGAAGAGGGAATAGTCTCTGTCTCCCATGGAATGGATGACCTACAGATGAATGCAGATGGTGTAAA
>m6AIP_SySy_peak_158a|ENSMUST00000035779.14|Acsl3|ENSMUSG00000032883.15|protein_coding_Intron_2
GAGACAAATAAACCAAAGGACTTGGACCTGTCATTGCCTGGATGGGGTGAGTGGGTTGGTATGGGCCTGAAGCCCAGCGCCAAGAAAAGACGCCGTTTTCTTATTAAAGCTCCTGAGAGTTCTCCAAGAAAAGACAAGAATTTGCCGAATGTGATTATCAGTGAGAAGCGCAACATCCATGCAGCTGCTCATCAGGTGCGGGCGCTTCCACACCCATTCACCCACCAGCAGCAGTTTGAAA
>m6AIP_SySy_peak_158b|ENSMUST00000035779.14|Acsl3|ENSMUSG00000032883.15|protein_coding_Intron_2
GACTATCCAAAACCCTATTGGGTACATGTGGAACACCCAGAGGACCTTCCAAAAGCTGACAGTTCCCAAGGTTGGCACCAAGCTAGGCCATATCATTAAGCCCATAAAAGCAGAAAATGTAGGGTACTGCTCTTCCACAAGGTCTGACCTCTCTATCCTACAGAGCAGTCAG
>m6AIP_abcam_peak_208|ENSMUST00000035779.14|Acsl3|ENSMUSG00000032883.15|protein_coding_Intron_2
GTAGAGGAATTAAGACTTAGATAGGGGACCATTGTGACATTTGTGTTAAAGGAGTGAGTGCCAAGCTGGCAGCATGCATGTAGGATGTATTGTATTAATGGGGGTAAGAGTTGAAAATGTCAGCTGTAGAAGTTAGAGTGAGCATGGGCAGGAGGGCTGGATGACAGGAAGTCATCA
>m6AIP_abcam_peak_209|ENSMUST00000035779.14|Acsl3|ENSMUSG00000032883.15|protein_coding_Intron_2
GCAATTATTTAATTACAGGCACAATAGTTATGGCTAAGGCAAAACACAGAATGTTGTAAGGGTGGAAAAATTTAAGTGGTGTTGGGCAAGTCCAGGAGGAGAAGGATGGATAGTAGCAGGGAGGTAGGGGGAACGTG
>m6AIP_abcam_peak_210|ENSMUST00000035779.14|Acsl3|ENSMUSG00000032883.15|protein_coding_Intron_2
AATCATGAGGTTGACCAGAGGGCAGAAGAGATTGTGAGGAAAGCATTGGGTAGGAAGCCACTGAAGGATGTGCTATAAGAGGGACTATTACAGATTAGAGGGACATGGAGGTACCATGGTAACGGAGGGATCATGTATAGAGGAGTTGGGAATTTGAGCAGGGAATATTGAGG
>m6AIP_abcam_peak_211|ENSMUST00000035779.14|Acsl3|ENSMUSG00000032883.15|protein_coding_Intron_5
ACATACAGGTGACACTCACGgagggaaggagggagagagcagtggaggaaagaaagagggaaggagagagagaaagagagacagagaCAAACATACAGGAGAAGAGAGAAAAGAGGAAGTAGGGAAA
>m6AIP_abcam_peak_212|ENSMUST00000190046.6|Agfg1|ENSMUSG00000026159.13|protein_coding_Intron_1
cctgatccacagcctgactgacagagagagagagacagagacagagagagagagagagagagacagagagagagacagagagagacagagagagagacagagagagacagagagagagagacagagagagacagagggacagagacagacagccagacagccagaaagaaagaaagatggaaagacagacagacacaccaaattgaccttaagcccattccagtgacacctctaacaaggccataacttc
>m6AIP_abcam_peak_214|ENSMUST00000168574.8|Pid1|ENSMUSG00000045658.16|protein_coding_Intron_1
gagcctgatgagaagaggtggcccatggttttaaggggtttattgtatgtaggaaggcagagagagggagagaggggggaaggaaggaggagaaagagggagagaggtgagaataagagcaagaggg
>m6AIP_abcam_peak_217|ENSMUST00000027421.12|Trip12|ENSMUSG00000026219.14|protein_coding_Intron_33
TTGGATAAGGTGGTAATGTGGTTCTAAGGTGGCATTTGAGTTGGAAGTGAGTCACTGATATCAGGGAGAATGGATAGAGGAACAGACATCTCCCAACTATCATGGGATCAAGGTGACTAGAGCTATTAGTTAGGATAGA
>m6AIP_abcam_peak_218|ENSMUST00000027421.12|Trip12|ENSMUSG00000026219.14|protein_coding_Intron_1
TAACAGCCTTCATTAGTTAGAATGCAGAGACATTACTAGAATTAAAAAAAAATGCAGGTGGTGGTGGTGGTTGCTAAATTACATCTTGTAACTATTTTAGGGGGACGTGAGGGAATTGATCCGCGGTGAGAGGAAAATGGGAAGGGGCGGCTTCCCACCCAGATTTGTTTCTGTTAACGCGTTTTAGCGTGTCTCGTCTCGGAGAGGTTTTAG
>m6AIP_abcam_peak_219|ENSMUST00000027421.12|Trip12|ENSMUSG00000026219.14|protein_coding_Intron_1
CGGAAATGGGACGGGGGGCCCGGAAACAGGGAAAGGGAGGCGCTGAGCTGTGGACGGCCCGGAAATGGAAACTAGGGAGCAGCTCGAGTGACAACTGTTGTGAGGCG
>m6AIP_SySy_peak_165a|ENSMUST00000188699.6|Ptma|ENSMUSG00000026238.14|protein_coding_Intron_1
TCTGCGCGCCGTCGCCCGGGCGGCGTTGGGGCGCGTGGTTGCGGGCTTTCAGGAAAGCATCACGCAAACGCTTTTCCAGGCGACCCCGCCACCCTCCAGCGGCGCGATGGCCCCGGGCAACACTCTTTGTGTGCGGGGGAGGGGGCGCGAAGCGGCGCGGGCATTGGTGCCGCCGTCGGGAGCTGGCCGATGGCCTG
>m6AIP_SySy_peak_165b|ENSMUST00000188699.6|Ptma|ENSMUSG00000026238.14|protein_coding_Intron_1
CGAGACGCGGATTCTCGAAACTTGTTTGCGAATGGTTTGAGCGCTCTcggggccggggtcgcggggccgcggcgcACGGAAATAACTTTGAAACTCCGGCGCGTCCGCAGTCGGAAGTGTGGGGGGCGCGTGTGCGGCGCCGGCGAGCTGAGGGCG
>m6AIP_SySy_peak_165c|ENSMUST00000188699.6|Ptma|ENSMUSG00000026238.14|protein_coding_Intron_1
CCGCGGCCGAGTCGCTCTTTGTTAGGCGCCCGGGTTCGCGCCCTATAGCGGGCCGGCCACCGGTTATCCGGGATGACGCGGATGGGGCGGCGTGCTGCGCTGGGGGGATTCTGACCGCGACACCTAAGGGTCTGGTCCGCAGCCACGGGTGAACGCG
>m6AIP_abcam_peak_228|ENSMUST00000188699.6|Ptma|ENSMUSG00000026238.14|protein_coding_Intron_4
TTTCAGCTTAGTTCAGGATGTTGGACCAGACAAGGGAACTTGTCTGATTTTTGTTTGGGAGGTGGTGTGGTAGCTGTATGGTGTGGGGAGGGGCAAGGTGCACTAGATATACAGGCCTGCTTCAGAGCTGGCTAATGGCAGATGTGTTTTCTGTTAAAG
>m6AIP_SySy_peak_166|ENSMUST00000050876.13|Eif4e2|ENSMUSG00000026254.17|protein_coding_Intron_6
CAAACCCAGTGCAGCAAAGGCAAGAACTGTTGCCACTTGCTGAAGCAAGATGGAAGTATTTGTGGACATGGCTGAGCTTCGACTCTGACTTCAGTGACCGCGCCTTCGCTGCTGTTGAAGGAGCACTGGGAAGTACTCAAGGGAGTAGTGAAGGCTAGACTTCCTA
>m6AIP_abcam_peak_235|ENSMUST00000169754.7|Inpp5d|ENSMUSG00000026288.14|protein_coding_Intron_6
TGGAGCTTGCCTGTGGTTCAGCCTACTGTGGGAAGAGACCAGTGAGGGTTTTAAGCTGTGGGGATGGGTATATTTTGGAAGGCGAACAAGAACACCAGCAGCTCAGGCAATGTAGGAGGGCGGGAAGGTGATGGATGATCGAGGACGGCCCCAGAGATTTTAAGGACTGTGTAGG
>m6AIP_abcam_peak_236|ENSMUST00000169754.7|Inpp5d|ENSMUSG00000026288.14|protein_coding_Intron_9
GTGTGATGCCTGGCGTGGAGAGAGTGTTTGGTGCAATTGGCCACTGGCGGAGGAGTGTCATTGGTACAATTATCCTTCCATGTTTCTGTGAGGACAGAATGGAATGGGGGTGGAAGGTAAAGAGAGGAAGTAGGAAAGACAGCCTCTGGACTCTGGAGTAGCAAGCTGTAGGGAAATTACAGAGCTGAGCTTACATCATCA
>m6AIP_abcam_peak_237|ENSMUST00000113190.2|Atg16l1|ENSMUSG00000026289.15|protein_coding_Intron_10
GGTCTGATTGCACTGAATGTCACAGCCCCTTCCTTGCCCTCGACTCCCAGCAGCCCATTTTTTTCCTAGCACATTGAAGTTATGTGCATGGGATAATGGGGCAGCTGATAATTTAGGATTCTGCCAGTGTG
>m6AIP_abcam_peak_250|ENSMUST00000074945.7|Agap1|ENSMUSG00000055013.16|protein_coding_Intron_10
agtggcagtgacggtggtggaagtggtggtggtggtagtgatggcacaggtggtagtaatggtaatgggagtggttttaggaaaggtgtagctgacagtggtggtaggaggtggtcttggtggagatggtggtggtggtagtaatggtaatgatggttgttcttgaagtggcagtgtggtcttggtggagatggtggtggtagtaatggcaatgatggttgttcttgaag
>m6AIP_abcam_peak_251a|ENSMUST00000074945.7|Agap1|ENSMUSG00000055013.16|protein_coding_Intron_13
TCCCAGGTCAGtggtggtggcgacggtgatgatggtgattcttaggagggtgatgctgataatcatggtgatactgatgtgagaaatacggtgatggcggcagtacccatgtgatggaggatggcgatgat
>m6AIP_abcam_peak_251b|ENSMUST00000074945.7|Agap1|ENSMUSG00000055013.16|protein_coding_Intron_13
gaagggtggtgggagtgatgacggtgctagtgatcctataatggagaaggtagatgatggcagagtgaccgtagtcactggtggctttgactgtgatgatggaggtggtggcagtggcagtgatgttaatggtggtgg
>m6AIP_abcam_peak_255|ENSMUST00000027532.12|Scly|ENSMUSG00000026307.12|protein_coding_Intron_7
AGGACAGTGGGTCAAAGGAAAGAAACAAGGGAATGAGAGGGAGGGAGGAGAGAGAGAGAAAGCAGACACCAGGGATAGGaaactggacagagcatcaaggacctcggaggc
>m6AIP_abcam_peak_256a|ENSMUST00000027534.12|Ilkap|ENSMUSG00000026309.14|protein_coding_Intron_1
GAAAGACCTGGGAAGGAGGCGGCCTTTAGCGAGGGCTTCGGCTGATGGTTTCCAGAGATTCTAGGCAAGGAAACAAT
>m6AIP_abcam_peak_256b|ENSMUST00000027534.12|Ilkap|ENSMUSG00000026309.14|protein_coding_Intron_1
AGTTCTGATCGCAGAGGCATAGGTTAAAAACCGTGGGAAACGCCAAGCGTCCGGAGTAACGGTACCCGAAGACTAGTG
>m6AIP_abcam_peak_258|ENSMUST00000189341.6|Traf3ip1|ENSMUSG00000034292.13|protein_coding_Intron_6
TGGAAGGCTTTGGTGCAGTTTTCACTGGGTGGAGAGGAGAGTTGGCCCTGGAGGGGACATGGAGGCTGGAAGACGTTGAGGATCTTGTGGTACTGAGAGATGATGGTGACTGAGGATAGAGAAGTAACAGCGGCTCAGCTCCAGAGTCACAGTGGGAACAGGGAGAGTTAGGTAGATTTGCTGCTACAGATGGTGGGTTGGATGCCACCAGTCAGGAAAGAAGGGACA
>m6AIP_SySy_peak_186|ENSMUST00000027487.14|Rnpepl1|ENSMUSG00000026269.14|protein_coding_Intron_1
GTGGGCGGTCAGCGGGGTTTTGAAGGCACCCCTCGTTCATTTCACTGCTGGGCCAGCTGCACCCTGCCCCTGGGACACCTGCAGAGGGCGAGGGGCAGCCTGGACCAAGAGTCTGTCTGCCCTAGGTGGCATATTGCCTACAAGTTCTTCGAGTAGAGCCCC
>m6AIP_abcam_peak_262|ENSMUST00000062202.13|Sned1|ENSMUSG00000047793.13|protein_coding_Intron_16
ATAAGTGGATATAGACAAAGATAAGGCAGTTGAGTTGGGAGGGCTTCCCCAGGAAGAAGAGAACGAGACTGTGCACAAAAGGAAGTGTAGCACCAGGAGGAAACACAGCACCAAGCCAGAGACATCGGAACATCAGAGGATAACAGAGGAACCTCAATGACAGGGGAGCACCACAGG
>m6AIP_abcam_peak_269|ENSMUST00000027495.14|Sept2|ENSMUSG00000026276.20|protein_coding_Intron_1
cttctctcccccaaatccactccttccaggaatatcaagcaagcatggcctatcaagttgtgataactctaggtacctccctcatacatattaaggctagatga
>m6AIP_abcam_peak_269|ENSMUST00000168776.7|Sept2|ENSMUSG00000116048.1|protein_coding_Intron_1
cttctctcccccaaatccactccttccaggaatatcaagcaagcatggcctatcaagttgtgataactctaggtacctccctcatacatattaaggctagatga
>m6AIP_SySy_peak_195|ENSMUST00000190116.6|Thap4|ENSMUSG00000026279.14|protein_coding_Intron_2
GGACAGACCTGGCTGCCAGAGCAAACATTTCAGTGTCTCCTGGACCTCAGTGGAGATAGTGAAGCCTGTGATTTTTTCCCTGCATCCTGAGAAGAACAGCCTTAGTCACAAGCTGACCTGGG
>m6AIP_SySy_peak_200|ENSMUST00000188743.1|Gm28403|ENSMUSG00000101214.1|lncRNA_Intron_1
TACAACATAAACCCAGCATTGACTTGCTTTTGTGGTAGCTCTGACTTCTAGAAGGGCTGCAATCTGGGATTTACTGAGCCTCTGAGCAAAGCTGTCTGCCAGGCTTTGCCATTTCTGCTCCTGCAGTACGTTGGCTTGTGCCTCTCTGTGCC
>m6AIP_SySy_peak_201|ENSMUST00000188743.1|Gm28403|ENSMUSG00000101214.1|lncRNA_Intron_1
tagtgcgatataaggtacaatttgcaaaacacatgaaactgaagaaaaatgaagaccaaagtgtggacactttgcccattcttagaattggaaacactcacc
>m6AIP_SySy_peak_201|ENSMUST00000186485.6|Pign|ENSMUSG00000056536.14|protein_coding_Intron_30
tagtgcgatataaggtacaatttgcaaaacacatgaaactgaagaaaaatgaagaccaaagtgtggacactttgcccattcttagaattggaaacactcacc
>m6AIP_abcam_peak_274|ENSMUST00000188743.1|Gm28403|ENSMUSG00000101214.1|lncRNA_Intron_1
ggtaaaatcctgcaagaggacctcttaattctgaatatctatgctccaaatggaagggcagccacattcattaaagacactttagtaaagctcaaagcacacattgcacctcacacaataataatgggaaacttcaacacaccattttcatcaatggacagatcgtgga
>m6AIP_abcam_peak_274|ENSMUST00000186485.6|Pign|ENSMUSG00000056536.14|protein_coding_Intron_30
ggtaaaatcctgcaagaggacctcttaattctgaatatctatgctccaaatggaagggcagccacattcattaaagacactttagtaaagctcaaagcacacattgcacctcacacaataataatgggaaacttcaacacaccattttcatcaatggacagatcgtgga
>m6AIP_abcam_peak_275|ENSMUST00000188743.1|Gm28403|ENSMUSG00000101214.1|lncRNA_Intron_1
cctgagaggctcggctagagcctgacaaatacagaggtgaatgctgtcagccaaacatgggactgagcatagggtccccagtggaggagttagagaaaggcctgaaggagctgaagg
>m6AIP_abcam_peak_275|ENSMUST00000186485.6|Pign|ENSMUSG00000056536.14|protein_coding_Intron_22
cctgagaggctcggctagagcctgacaaatacagaggtgaatgctgtcagccaaacatgggactgagcatagggtccccagtggaggagttagagaaaggcctgaaggagctgaagg
>m6AIP_abcam_peak_276|ENSMUST00000188743.1|Gm28403|ENSMUSG00000101214.1|lncRNA_Intron_1
tagcctacaagtttggaataaccaacagacaattcatagactacatgaagcagaagaagaaggaagaccaaagtgtggatgcttcagtccttcttagaagggggaacagaatactcatgggtggaaatacagagacaacgtgtggagcagagactgaaggaaaggcca
>m6AIP_abcam_peak_276|ENSMUST00000186485.6|Pign|ENSMUSG00000056536.14|protein_coding_Intron_22
tagcctacaagtttggaataaccaacagacaattcatagactacatgaagcagaagaagaaggaagaccaaagtgtggatgcttcagtccttcttagaagggggaacagaatactcatgggtggaaatacagagacaacgtgtggagcagagactgaaggaaaggcca
>m6AIP_SySy_peak_202|ENSMUST00000188743.1|Gm28403|ENSMUSG00000101214.1|lncRNA_Intron_1
ccaatatagactccagagaaccctattaaaaatggggtacagagctaaacaaaattctcaactgaggaatgtcaaatgggcaagaatcccctaaagcaaggttcaacatccttagtcatcagggaaatgcaaatcaaaacaacctcgagcttctacctcacaccagtcagaatggcta
>m6AIP_SySy_peak_202|ENSMUST00000186485.6|Pign|ENSMUSG00000056536.14|protein_coding_Intron_22
ccaatatagactccagagaaccctattaaaaatggggtacagagctaaacaaaattctcaactgaggaatgtcaaatgggcaagaatcccctaaagcaaggttcaacatccttagtcatcagggaaatgcaaatcaaaacaacctcgagcttctacctcacaccagtcagaatggcta
>m6AIP_abcam_peak_277|ENSMUST00000186485.6|Pign|ENSMUSG00000056536.14|protein_coding_Intron_14
ggcagagaggaagagagagagagacgcagagagaggcagagaggaagagagagagacgcagagagacgcagagagagaggcagagagagggacagagagggagagaggcagagagcaga
>m6AIP_abcam_peak_278|ENSMUST00000086721.9|Relch|ENSMUSG00000026319.13|protein_coding_Intron_26
ttaagctggagagtagatggcttaggagtgaTGAGAAAATTTGACAAGGTGTGTGTGGCAAGGAGAGACGAATGAATGCAAGTTGGTGCGCATGGAGGACAGCAGTTAATGTTGGGT
>m6AIP_abcam_peak_283|ENSMUST00000010049.5|Kdsr|ENSMUSG00000009905.5|protein_coding_Intron_3
tggccccgaggaccaaggccagggaaatcgccataaggacaagggaagagagggacaggaggggagggagagagaaagagaagctgcacacacagagagggaagagaaga
>m6AIP_SySy_peak_212|ENSMUST00000180837.1|9330185C12Rik|ENSMUSG00000097648.1|lncRNA_Intron_2
atatagttgtctcttgtgaggctatgccagtgcctgtcaaatacagaagtggatgttcacagtcatccattggatggaacacagggaccccaatggaggaactagagaa
>m6AIP_abcam_peak_284b|ENSMUST00000180837.1|9330185C12Rik|ENSMUSG00000097648.1|lncRNA_Intron_2
cttcattcctcctcagaatggggaacaaaatacccatgtaaggagttacagagacaaagtttggagctgagatggaaggaaggactatccagagactgccctaccaggggacctatcccataaccaaccaccaaacccagtcactactgaatatg
>m6AIP_abcam_peak_285|ENSMUST00000180837.1|9330185C12Rik|ENSMUSG00000097648.1|lncRNA_Intron_1
CACACAGAATGGCCACACAGGGTATGAGAGGGGTGGATAGGGCCAACAGTAGAATTCTAGAGAAAAAGACTTTAAGTGCAGAAAGTAAGCAGAGGAGAAC
>m6AIP_abcam_peak_286|ENSMUST00000180837.1|9330185C12Rik|ENSMUSG00000097648.1|lncRNA_Intron_1
AAATAAAAGAGTGAAATTAaaggaaaaaggaaagaaggaaggagggaagaaaagaagggaggagggagagaaggaggaaaggaggcaggatgagagggagaatgagggggaaagagacagggaggttgggagggagaaaagat
>m6AIP_abcam_peak_287|ENSMUST00000180837.1|9330185C12Rik|ENSMUSG00000097648.1|lncRNA_Intron_1
gacaaattggtaccagcatagtggggaattcctgtgacaacttgaccatgtttttaggaggactgtggaaggatttggaactttgggtagaagatcggtgttaagagatatgcagaatattgtgtaggagtttggaagataatgttgagaac
>m6AIP_abcam_peak_289|ENSMUST00000027623.8|Tsn|ENSMUSG00000026374.14|protein_coding_Intron_5
gaataggctatgcctaactcttaggagaacagagaggaaagagagtctacctaagagagagaaaaggagaatgggaagttttacagagagagttttacagagacaggttaaagg
>m6AIP_abcam_peak_295|ENSMUST00000062483.14|Gli2|ENSMUSG00000048402.14|protein_coding_Intron_12
AGGTTGAACTCGATTTTGGAGAGACAGGTATCAGGTGGCGCTGTGGGAATAGGTGGAGGTAGGCAGCAAGAATGAGGCTGGCAGGTATGGGAAAGAAGGGAGGGTAGGGGTGAGGTGTGGAGATCAAGGGAGAGCAGGG
>m6AIP_abcam_peak_296|ENSMUST00000062483.14|Gli2|ENSMUSG00000048402.14|protein_coding_Intron_2
ACATTGTTCATTTTAAGACTGTAGTAAATAGATTGATTATGTTGAGGCAGGGAGGGAAGTAAGGCTCAAGAAATTAATGGTAGAGAGATGTTCCCTGAGGTCAGGTCACAGTAGAATCTAGGGCTAGACTGCTAACGGGGTTTAAATTAAGGTTTTAAAAAGAGGGAGCTTCGTGGGAGACAGACAAGAGCTtacaggaaaccatttaattagggctggcttacagttcaggagtttagtccattatcat
>m6AIP_abcam_peak_297|ENSMUST00000062483.14|Gli2|ENSMUSG00000048402.14|protein_coding_Intron_2
tatctAcactcagccagtcatccatcacacatacacccatctccttactcatttacccatcagctcccccatactcacctgcccactcatccactaatccaccATTTCTCCATCCTTTTAccacccactgatccatccatccacccactcacccatctacccatttttccaaccatcctctgacccacacacacatttgcccattttcaatccatccactcaccaacccttccacccgctcatctacc
>m6AIP_abcam_peak_298|ENSMUST00000062483.14|Gli2|ENSMUSG00000048402.14|protein_coding_Intron_2
GACAGTACAAAGACCACCAGATGTGAGGGAGTCCAGGGCTAGCTTGGGGAAAGCACCAGCTGTAATCCTGTAAGTGTGGGATGCAGGGAGGAGCCAGGACAATGTCGAGCTCAAGAAGGAAAACATAAAGCTATTAAACAGTATTCCTTACACAGATCAGATGCTGCG
>m6AIP_abcam_peak_299a|ENSMUST00000062483.14|Gli2|ENSMUSG00000048402.14|protein_coding_Intron_1
gtccatccacccatccatccatctatcatccaccatccatcacttcctccatctacccatccattcacccatccactcttccatccttccattctccatccagccttccgtaat
>m6AIP_abcam_peak_299b|ENSMUST00000062483.14|Gli2|ENSMUSG00000048402.14|protein_coding_Intron_1
tccatccacccccacccatccatctacccatccatccactcatccatccactcatccatcatccatccatcatctaccattcatctatccatccatccatccatccatctatccatccatccatcatccaccatccatccatc
>m6AIP_abcam_peak_299c|ENSMUST00000062483.14|Gli2|ENSMUSG00000048402.14|protein_coding_Intron_1
catccacccatccatctatccatccacccacctgtccatccatctacccatctatccatcatccatccatccatccatccatccatctacccactaatccatccatccacccactcatccatccactcatccatcatccatccatcatctaccatccacctatccacctacctatccacctatccacccacctgtccatccacccacca
>m6AIP_abcam_peak_300|ENSMUST00000062483.14|Gli2|ENSMUSG00000048402.14|protein_coding_Intron_1
attctccctccatcatcccctatttttctcccacttgctcatctcccactcacctttatgtatccatccattactcattcatctgcctttctacccatccacctgtccacccacctgtccacccacccatctacctgtccatcc
>m6AIP_abcam_peak_301a|ENSMUST00000062483.14|Gli2|ENSMUSG00000048402.14|protein_coding_Intron_1
GTTCAGATGCCTCTGCGGGGCTTTCACTTCAAACTGAAGAGTTGCTCATTAAGTACTTGATTATGAAGTGGCCGTGCTGTGGAACCTGGGGCTGAGGACCACCC
>m6AIP_abcam_peak_301b|ENSMUST00000062483.14|Gli2|ENSMUSG00000048402.14|protein_coding_Intron_1
GCCAGGGGAGCTAGGGACCGACCCAGTGTGGTCTAGGGGAAAGACACAGAAACTCACTGGTGTAATATGAAGTGTGGAGTCCAGGAGTGCGGCTACGGTGATGCTGGGCAGAGGGAGCAGGGTTGTGGTGTGGGTG
>m6AIP_abcam_peak_307a|ENSMUST00000163147.7|Epb41l5|ENSMUSG00000026383.14|protein_coding_Intron_20
CCGCAGGAAGACAAAGAATCTCTGGAGAGACAGGTGGAAGGGCTAGGAAGACCTTGGGGCTGCTTCAAGAGTCCGAGTGTTCAGTAGATGGAGTTGGAATGAGAAAGGAGGC
>m6AIP_abcam_peak_307b|ENSMUST00000163147.7|Epb41l5|ENSMUSG00000026383.14|protein_coding_Intron_20
AGAGATGAGCTTGGAGAAATAGCTGAGAGGAGCTGTGGGAAGAGATAGGGTGATCCGGTCCTCACCAAAAGGCAGGTTACCCAGGGAGTAGAAGTGTGAGGGGAGGAAGGGCTCCCTAAAGTTG
>m6AIP_abcam_peak_309|ENSMUST00000064091.11|Ptpn4|ENSMUSG00000026384.13|protein_coding_Intron_8
acaaaaatacaggaaggacgaattactttttcttaatatcaatggactcaattccccgattaaaaaaacatagactcatagactggctacataaacaggacccaacattttgctgcatacagggaacccacttcagggacaaagaaagacactacctcagag
>m6AIP_abcam_peak_310a|ENSMUST00000064091.11|Ptpn4|ENSMUSG00000026384.13|protein_coding_Intron_5
cccagacactattgcatatatcagcaagattttgctgacaggaccctgatatagctgtctcttgtgagactatgcccgtgcctggcaaatacagaagtggatgctcacagtcagctattggatggaacatggg
>m6AIP_abcam_peak_310b|ENSMUST00000064091.11|Ptpn4|ENSMUSG00000026384.13|protein_coding_Intron_5
caaaatacccatggaacgaattacagagacaaagttcggtgctgagatggatggaaagaccatccagagactgccccacccagggatccatcccatatacaaccaccaa
>m6AIP_abcam_peak_311|ENSMUST00000064091.11|Ptpn4|ENSMUSG00000026384.13|protein_coding_Intron_3
gcgtacacttttaatctcagcacttgggagacaaaggcagaacctctgagatcgagatcaacctggtctacaaagtgagttccaggatagctagggctacacagagaaactgtcccaaagaaGAAAGAGAAGTGGTAATTGGGAATGAAGAAAAGTGAGTGAGTGCTG
>m6AIP_abcam_peak_316|ENSMUST00000178474.7|Actr3|ENSMUSG00000026341.16|protein_coding_Intron_8
AGGTGGTTTTGTATCAGAACAATGATTTGAATTGGGTTGGAAGCAGATGAGTTTGTTGTAGATTTTCAGGTGAATAAATGTCAGTCATGGAGAAAGGAGAAACAAAATGAGGGCTTTATGATTTAGTAAATACTTAGCTGTGAGAGGGATAAGGATA
>m6AIP_abcam_peak_317|ENSMUST00000027587.14|Ccnt2|ENSMUSG00000026349.14|protein_coding_Intron_2
CAGCCTTCAAGGTTGAAGCCAGCATTGGAGAGAAGAGGGTCAGCAGTGAGAGGGTGTCGTGGCAGAGCGGAGAGAGTGGCCACAAATGGGCAGGAGGAGAGCATATGGAGAAAAGAGGCAGAGCA
>m6AIP_abcam_peak_320|ENSMUST00000212506.1|Rab3gap1|ENSMUSG00000036104.12|protein_coding_Intron_2
ttgagaaggtggtttattgtaaatatgagggagcaagcagggagtgtcaactggaagaggtcagactaaactgggccagcagactgaactggccatgagaggtaggaacagagggaaagagcagagagagcacatagccagatgactgggctgtgtaggaaaaggaggctaggggaatggacgcaaagttcagagtggggctggagagggttagggtagtgggtagggaatgccagccaggatggttcta
>m6AIP_abcam_peak_323|ENSMUST00000027602.14|Dars|ENSMUSG00000026356.15|protein_coding_Intron_4
TGGTTTGGAATCTTTGTGGGTCTGTCTCTTTAACAAAGGAAATACAGGATTGAAATACTGGGTTGTTTACACGGGAATAGATATGATAAGGGAGTTGTGGGTGAGGAGCAGGATGATGGGAGCAGTGAGGAAGG
>m6AIP_abcam_peak_324|ENSMUST00000027650.12|Cd55|ENSMUSG00000026399.12|protein_coding_Intron_7
CCAACACCTCAGAAAACCAACACAGCAAAAAGTTCAGCCACAAAACCAGCAACAGCTCAGATGTCCCTCATATCAACTATTGAATCTGCACAAACCCCACCAATAACCCAGCATCCCACCACAGTTAATTCTTCTGTTGTACAAACTGCACAAACAGCCCAGACATTTGCCACAGCAAAACCTTCATTGACACAGAATTCACCAGCTACACAAAGGCCCACCATTTCACACTTCTCAATGACCAAGGGTC
>m6AIP_SySy_peak_235|ENSMUST00000188520.1|Gm29427|ENSMUSG00000101904.1|protein_coding_Intron_12
GAGTCTGGCTGCTAGACTTCCCCAAAGGGGACCAACTTTTACATTCTCTTATAGCTACTGTTTTCTCTCGGAGGCTTGTACCTCACGCACTGGACAGGACTGATTCAGTGCCTCCTGACTGAGGGGTTGGGAATGAAGGCTAGGCG
>m6AIP_SySy_peak_236a|ENSMUST00000188520.1|Gm29427|ENSMUSG00000101904.1|protein_coding_Intron_12
ACAGCCTGAACAAGTTAGTTCTTGTCTCTTTTGAACCAAGTTTGCAAATACCATTCTACTTAGGCATTGAGTACTCTACCTATGGCTGACTGACTGCATCCTTAGCTGGAGATCTGCCTAATGTGTGAACACACTGTTTCAGAATTGGTTTCTAGGTGAGGACGAGCTTCAGGGAACCCTCTTCTGCTCACCGGAAGCCGCTCTTCTCAGCTGATGGAGGAG
>m6AIP_SySy_peak_236b|ENSMUST00000188520.1|Gm29427|ENSMUSG00000101904.1|protein_coding_Intron_12
CTGATGTGAGGCTGAGGCCAGACCTCTCCGAGGAACTGGAACTACTAAAAAGCTTGGGATGCCAGCATCACTGAGGCTAGAACAGGAAGTTAAGTGGGAACTTCTCATTTGAGGCTACCAAAAATGAGGCCTGGAAAACCTTCACTACATTTCTTCCCCTCATGCCTAACAGGAATAGTACTACACTGTGCCTCAGAAAGTCTTC
>m6AIP_abcam_peak_329|ENSMUST00000131855.1|Eif2d|ENSMUSG00000026427.16|protein_coding_Intron_14
GGTCAGGCTGAAGCCTCCGCTGGGAGAAAGGACTGAGACTCCAAGCTCCTTGAGCACAAGGGAGGATTTCACGGTGGGCCTGGTCTAATCCCCACACTAGATAATAAGAACCTATGGTCCACAGAGAGAG
>m6AIP_abcam_peak_330|ENSMUST00000097588.8|Srgap2|ENSMUSG00000026425.15|protein_coding_Intron_4
cctgagggaccagccatatgatggatatagtatggaataaagtttatttaggacatgagaaggggaattgacaaggaagtagagacagagaaaggcagagagagaaagagagggagggagaggaagagggagttgggaggccatccaggaacaaatggagagagggagaagaggcacagagtaagagagtaagaagataagaggataagaga
>m6AIP_abcam_peak_331|ENSMUST00000097588.8|Srgap2|ENSMUSG00000026425.15|protein_coding_Intron_2
gtggatagaactatttatgtttgagaaacagaaaaaggtgtggagaaaagtgggatgggtagatgtgatgagcaataggtagatatggccagactgtgcaaagactagaaaacactctaaggattctgtatttgcttatgcagtagggaa
>m6AIP_SySy_peak_241|ENSMUST00000191034.1|Gm29103|ENSMUSG00000100037.1|lncRNA_Intron_2
TTTACTCCATTGGAGGCCTTACTCTCCGACCTCTTCCGGGACCCAGACCACTGCCGCCAAGCCTTCTCTGTCTACGCCTTCATGATCAGCCTTGGGGGCTGCCTGGGCTACCTCTTACCTGCCATTGACTGGGACACCAGCGTTCTGGCCCCCTACCTGGGTACTCAGGAAGAATGCCTCTTTGGCCTCCTCACCCTCATTTTCCTCATCTGCATGGCAGCCACTCTGTTTGTGACGGAGGAGGCAGTAC
>m6AIP_SySy_peak_249|ENSMUST00000045473.15|Tmcc2|ENSMUSG00000042066.16|protein_coding_Intron_3
aaatcccatatcttgcttttagtaccttaaacaaacagctagcaccctggacctggtttccctgctgagaaatgaggatagctctgactgatatcatggtgtggttataagagtGTATCCGCTG
>m6AIP_abcam_peak_337|ENSMUST00000187861.6|Nfasc|ENSMUSG00000026442.14|protein_coding_Intron_11
ttctccaactgttcgtgaagtaaaaagggaagggatgctaacagactcattctatgaagcctgcattgctctaatgtcaaacttgacaaggacacgcacacaaaaCTATAAAGCTGGAAAAGAGGCTGAAGGGAGACTGCGGG
>m6AIP_abcam_peak_339|ENSMUST00000067398.12|Mdm4|ENSMUSG00000054387.13|protein_coding_Intron_2
GTTAATAAGTAGTTAATAAGCTGACACATAGAAGTGGTACATTATGTGCTCATCAATAGTAAGggagctgagggcatagctgagcggtagggtacctgcctagcatgtgtgagggtctaagatcaatttcaagcagcat
>m6AIP_abcam_peak_348|ENSMUST00000191896.5|Zc3h11a|ENSMUSG00000102976.6|protein_coding_Intron_1
CAAAGCTGTACCTCAGTTATATGATTCTGTTAGAGAAAAAATTTTCTTAACTTTAGAGAATGTTCAAAGCCAAAAGATCCACCTGACTGCTGACATATGGACTCATGACCCTTCCACTGACTATTTCATTGTGACTGTACACTGGGTCTCTTTGGAAACTGCATCTTCTCCCAGTAAT
>m6AIP_abcam_peak_348|ENSMUST00000027736.12|Zc3h11a|ENSMUSG00000116275.1|protein_coding_Intron_1
CAAAGCTGTACCTCAGTTATATGATTCTGTTAGAGAAAAAATTTTCTTAACTTTAGAGAATGTTCAAAGCCAAAAGATCCACCTGACTGCTGACATATGGACTCATGACCCTTCCACTGACTATTTCATTGTGACTGTACACTGGGTCTCTTTGGAAACTGCATCTTCTCCCAGTAAT
>m6AIP_abcam_peak_349|ENSMUST00000191896.5|Zc3h11a|ENSMUSG00000102976.6|protein_coding_Intron_1
TACTCTAAGTGTACCAGTTTCCTCAATCTCTCCTGGCAGAAGATGCAGTACTTTTGGTGATGCTGGGATTCTGGGGTGCGTTTCCATTAATTCAAACACAGACGAAGACGATGTGGTAGAGGGAAAGATGGTGGCAG
>m6AIP_abcam_peak_349|ENSMUST00000027736.12|Zc3h11a|ENSMUSG00000116275.1|protein_coding_Intron_1
TACTCTAAGTGTACCAGTTTCCTCAATCTCTCCTGGCAGAAGATGCAGTACTTTTGGTGATGCTGGGATTCTGGGGTGCGTTTCCATTAATTCAAACACAGACGAAGACGATGTGGTAGAGGGAAAGATGGTGGCAG
>m6AIP_abcam_peak_351|ENSMUST00000168515.7|Ppfia4|ENSMUSG00000026458.13|protein_coding_Intron_23
tgggggtgggatgttctgggcagacgtagcaaccagtgcaaagatctgggacacccaggtctcagaagctttccgtgtttgagggacagcgtgatgtcagcag
>m6AIP_abcam_peak_352|ENSMUST00000027726.13|Cyb5r1|ENSMUSG00000026456.18|protein_coding_Intron_5
CCCTGTGGAGATTACCAGAGGAAACCTATGCCTCTCCTTCCTTCACCAAAGACTTCCCTCTGGCCAAGGACCAAAAGAGAAAGCTTTTTAGTTCTTCCCATGGAGACGACCCGAGTACTGTG
>m6AIP_abcam_peak_354|ENSMUST00000047714.13|Kdm5b|ENSMUSG00000042207.17|protein_coding_Intron_6
GTGTTAATAAAATGAGAATAAACGGGGAATGGTATTTGTGTTTGGTTGTCAGTTAGAGGGGAGGAAGACAATGAGGTAAAACAGGAAACAGAGATAAGCAGAGTGCATACAGAAAGAACTAACTTTGGATTGCTTCCTGCAG
>m6AIP_abcam_peak_359|ENSMUST00000190298.7|Nav1|ENSMUSG00000009418.16|protein_coding_Intron_4
caggcacccagggagctatgtggagaatgaaaactggactggggtctagagagggactgagaagggaggcctgtcttaggcctcaccgaaggaggtggccatggaattgggccttgagacat
>m6AIP_SySy_peak_283a|ENSMUST00000181274.1|Platr22|ENSMUSG00000097448.1|lncRNA_Intron_2
gtctcttcccagGCACCGTGAGCCTGAATAGCACTGACTAGCACAGctgagttgtagttggttagaagcacaactcaaaaacgatccatagcgactggcacgggatgtggggagc
>m6AIP_SySy_peak_283b|ENSMUST00000181274.1|Platr22|ENSMUSG00000097448.1|lncRNA_Intron_2
tgggaccaaagtgtcttcaacgtgtgggatctgacacggtgaccggctgaatggtgtcatatccaaagtgagttgcaggactgagctgttgtctgattcggggcctactcgtgactggctgtatagatcctgcccgcctccccaccc
>m6AIP_SySy_peak_283c|ENSMUST00000181274.1|Platr22|ENSMUSG00000097448.1|lncRNA_Intron_2
acctgcacgcacctgttcacagatgttttccgtgatgattgatgactaagcagagaaagaactttgattattttgtcctCTCAGATAACCTCTAAATATGTCTCCCCTAGGGGGAGACAGTAgggccttc
>m6AIP_SySy_peak_284a|ENSMUST00000181274.1|Platr22|ENSMUSG00000097448.1|lncRNA_Intron_2
tctgtcccttcacacttgtatgactgtgtcacgttCATCTTTCACACAGTGCTAACAATGCTGTGGACATTGAGGATCACATGGGATTAACACACAGAGGTGACTGGTCCAGGCCTTGCAC
>m6AIP_SySy_peak_284b|ENSMUST00000181274.1|Platr22|ENSMUSG00000097448.1|lncRNA_Intron_2
ATAGTAAAATGACAGCCAGGATCAGCCTTTATGAATAAGACTCGATGGACCTTTTAATATTTCATGTGGCT
>m6AIP_abcam_peak_376b|ENSMUST00000027649.13|Nr5a2|ENSMUSG00000026398.14|protein_coding_Intron_5
TCTTTCAGAGCACGACTGACTCCCTTATATATTCTATGCCCCTCCTCTTCCTTACAG
>m6AIP_abcam_peak_377|ENSMUST00000027649.13|Nr5a2|ENSMUSG00000026398.14|protein_coding_Intron_2
GAACTTCAGAACTCCACACTTGTGATATTAGGAGAGAGGGAGCTGAaggagagataggagaaaggggcggaaaggagaggagaggacagtagaggaggggagagaagTGAGGCGAGCGAAGGAGAGAG
>m6AIP_abcam_peak_388|ENSMUST00000124973.8|Tpr|ENSMUSG00000006005.18|protein_coding_Intron_42
CTTTTAATCATTTGGTGTGGCTTTTTTTGTAACCTAGTCATTTGATCTGCTTCAGTCATTACATTTTGTTCTTAG
>m6AIP_SySy_peak_294|ENSMUST00000064771.11|Swt1|ENSMUSG00000052748.14|protein_coding_Intron_4
accagtacctccagagctcccagaaattaaaccaccaaccaaagagcacacatggtgggactcatggctacagttgcatatgccgcagaggatgacctagtgggacatcagtgtgtggattggtcctt
>m6AIP_SySy_peak_295|ENSMUST00000064771.11|Swt1|ENSMUSG00000052748.14|protein_coding_Intron_4
tggactaatgggaccttataaattgcaaagcttctgtaaggcaaaggacattgtcaagaagacgaaaaggccatcaacagattgggaaaagatcttcaccaatcccacatccaatatatacaaagaactcaagaagttagactacagacaaacaaat
>m6AIP_abcam_peak_390b|ENSMUST00000064771.11|Swt1|ENSMUSG00000052748.14|protein_coding_Intron_4
aagagaaaatggagaagagccttgaacatatgggcacagtggaaaaattcctgaacagaacaccagtggcatatgatgtaagatcaa
>m6AIP_abcam_peak_391|ENSMUST00000187048.6|Rnf2|ENSMUSG00000026484.13|protein_coding_Intron_1
GGTGCTAGGTGGTGTAGAGGTCAGCTGCTAGTTTATAGGACATGTGATGGCCAGTTCTGGGAATACCCAAAGAAGCTGGTGACTAGAGCCAGTCACTGCC
>m6AIP_abcam_peak_393|ENSMUST00000043560.14|Smg7|ENSMUSG00000042772.15|protein_coding_Intron_14
GTGAGAAGGGACTGTAGCAAAGGCGTAACTGTAACTCAGGAGGACGGACAGAAGGACAGCAGCAAGAGGAGAGCTGAGACCAAGAGATGCACCTTAGGAAAGTTGCAGGAAACA
>m6AIP_abcam_peak_399|ENSMUST00000027752.14|Lamc1|ENSMUSG00000026478.14|protein_coding_Intron_1
ACGATTTGGGCAGTAAGGGACAATACAGATGGAGATGGGCTTTTAGACTTTACTGGACCTGAACCTGGCAGGACAGGTGGTATTTGAAGAGAGTGGTTTATGGGTAATAACA
>m6AIP_abcam_peak_400|ENSMUST00000027752.14|Lamc1|ENSMUSG00000026478.14|protein_coding_Intron_1
TTAGTATGTAAAGAATTGTAGGACAGGTGGAAGAGTTACTGAGCAGTGGGCGGGGTGAGCTGAAAGAGAAGAATCCTACAGAAGCGGGCCTGCTGGAAGGTAAAGTGTGGG
>m6AIP_SySy_peak_301|ENSMUST00000042373.11|Shcbp1l|ENSMUSG00000042708.12|protein_coding_Intron_6
tttagcaaaacatcatttgacataactgactttccaaagaaaccagaactttccacttcaCTTGACTGAGACTTTTGGTTATAGATTGATTGCCTTTGAGCTTGACAAGATATTATGGTTGGATCACAGGAGCAGCTCTGCATGCCACTGTAATTACATTGGTCACTTTACAAAGGACATGGATGCTGCAGTCAGAAAACCCAGTGCCCACTGCTTCTGCCATCTCTTAGGGATAGCTTTTGAGTCTGCT
>m6AIP_abcam_peak_407|ENSMUST00000138762.7|Cep350|ENSMUSG00000033671.18|protein_coding_Intron_20
AAGTGTTAGAAAAGAAACGTGTTTCAGAGGTATGTAATACTGAAATTCAAGTAGCAGAAGGCCAGGAGATGAAGAAGGTGTTAGAGACTTATGATGGGGTATGGTAGATAAGGAGTG
>m6AIP_abcam_peak_414|ENSMUST00000111757.9|Tor1aip2|ENSMUSG00000050565.16|protein_coding_Intron_2
ctgaaggaggaagattttaagtgtaggggcctcctgaggaatggaattgaggtcctgtttttaaaaaagaaGTTATTGTCTTAAAGTTTATTGGaaggatggggccagcgttaagaagtgcctaatggtcaagctgaaacaatgtgaactgcaaagagaatgatagtgtggaatttaaacccataaaCTGTacacgggaaacctcacccggcccggacatggacaggattgacagattaatagctctttc
>m6AIP_SySy_peak_313a|ENSMUST00000111757.9|Tor1aip2|ENSMUSG00000050565.16|protein_coding_Intron_3
GTAAGTGACTGACAGTATTCTAGACTGGACTGGTCCCTGAGTACAGAGACTGAGTTGCAATTAAGTGAAGAATAAACTTCAAGATCTTGAAGAACTGCACTAAGGTGCAAGCCAGGTTCAGCACTCCAGTGTTGTTGAACTGACAAGTTGCTAAAGGAAAC
>m6AIP_SySy_peak_313b|ENSMUST00000111757.9|Tor1aip2|ENSMUSG00000050565.16|protein_coding_Intron_3
TCATTGTTGCTTTTTGTTGTTACATTGCTTTGTGTTGTCTTTCTAAGCCCAGATGTTCTCCGATAATTCACACTGCCCTGATTGTGGGCAGCAGTGGTTCCCTAGTTTAGAACTAGGGCACTGGTTGTACCAAACTGAACTTGTTGAAAATGAATGTTA
>m6AIP_abcam_peak_419|ENSMUST00000027888.12|Abl2|ENSMUSG00000026596.13|protein_coding_Intron_1
GGAGATGTAATATCTGTAGGAAGGACCGGCTAGCAGAGGTAGCAAGCTGGTTTCATTGATAATATGTACAGGAGTGAAGTGAAGGATAAACTGTCCCGCTGCACATAGCTCGGGGAAAGGGAAGGAG
>m6AIP_abcam_peak_424|ENSMUST00000079625.10|Tor3a|ENSMUSG00000060519.11|protein_coding_Intron_4
CTAGTGTCCTTTCTTAGAGTGGGGCAGTCCTTGGGTCACCAGGATGGGTGAGGTAAGCAGGACTGGATAGAGTGAGCATCAGCAGGCCACACTCCCTGAC
>m6AIP_abcam_peak_426|ENSMUST00000078308.12|Rasal2|ENSMUSG00000070565.11|protein_coding_Intron_3
cacccatgtttgaaagtgatgtctagttgagtggcaaacaaagtgatgaatcagagaaagatttgacagaataggatctgcccctctcaggagaatggagaggaaagaggcaacataaaaggaagcagcagagggagacaggaaggaggcagctttgccaggagggttttacagagacaggttaaagagggaacaagctagacacaggcaaagccagactgagccagagaatgagccggagccagaggat
>m6AIP_abcam_peak_427|ENSMUST00000078308.12|Rasal2|ENSMUSG00000070565.11|protein_coding_Intron_1
agggcatggggagggaatttaagagggtagtagaggcagagaaaggcagagagggagagagtagagaagtagaggccagccatgaccacatagagagaggggagaagggaatggagagagagggggagcgaaaggataggaggcaagagagacaagagtc
>m6AIP_abcam_peak_428|ENSMUST00000076894.10|Cop1|ENSMUSG00000040782.12|protein_coding_Intron_3
GAAGTAACAAAGGGAATGTTTGATGGGGAGGGAGAACATGTTCTTGGTCAGTGTTTTCTGATAGAAGGGGAAGATCAAGTATAGAGATCCCTGGATGAGGCGGA
>m6AIP_abcam_peak_429a|ENSMUST00000076894.10|Cop1|ENSMUSG00000040782.12|protein_coding_Intron_18
ACACAATGAATTCTGTGGATGAGTTCATGGAAGCTGAGGAGGAAGAGCCGCCACCGGTGGAGAAGAGAAGAGAGGCCGTGTAGAGGGAAGCACCGAGGGGCAGG
>m6AIP_abcam_peak_429b|ENSMUST00000076894.10|Cop1|ENSMUSG00000040782.12|protein_coding_Intron_18
CTgtgcttcagttgggttaagcataaggacctgagttagatccccagcacctacaggagaaaggctaagcacactggccacgcttataatgccatagaggcagacatagtgagatccctggggtattccagccaatgagac
>m6AIP_abcam_peak_431|ENSMUST00000161609.7|Rc3h1|ENSMUSG00000040423.11|protein_coding_Intron_1
aagaaaggaaagggaagctacttaagagagagcggtgcagaggggcagagtggagttttaccaggacagctgtacagagacaggttttagagagaacaagctagacacaagtgaagacagaatgagaa
>m6AIP_SySy_peak_335|ENSMUST00000182660.7|Prrc2c|ENSMUSG00000040225.15|protein_coding_Intron_22
GATTATAATGGTGGTTGTATCGAGCCCTTTTTGGTGACTTTTGTTGTTGTTTGGttttgggtttttgagccaagatgtagccccagctggctggctgccgtggacctctctctctgtagaccaggctggtctctaactcagatcc
>m6AIP_abcam_peak_442|ENSMUST00000182660.7|Prrc2c|ENSMUSG00000040225.15|protein_coding_Intron_20
ctaagagaaagaaacaacagagtgtggggaggttttaggggcttggagacatggagacatggagaaccattggagggtgtgatgcaaaggagtggcagggtgtgaATATATAGGTTGTTTGTCTTATGGATGAGG
>m6AIP_abcam_peak_446|ENSMUST00000027876.10|Scyl3|ENSMUSG00000026584.14|protein_coding_Intron_7
AGAATGAAGGCAGTACCTGTGCATGCCAAGCTGTGTGCTTAAGTGTTGGGCAATATGGTAGGGATATGCTAGGACGGTATGGTAGGGATATGCTAGGACGGtatgataggatatgctaggatgataaggtagggatatggtaggatggtatggtaggg
>m6AIP_abcam_peak_447|ENSMUST00000027876.10|Scyl3|ENSMUSG00000026584.14|protein_coding_Intron_8
TAGAAGTCTCTGTGCTGATCACTGTGTTTGTGGGGGCAGAGTTAGATCTCATGAAGCTTGGCTTGGTTAGTATGTCGTAGTTCTGTAGCCAGAGAGGAGCTGATGTAAGAGCGATGATGGAGGAGATAGGGGAGATAGACATGGTGGAACTAGGACAGGGAAAGGAACACTTGGAGTTACAGTAAGGCTGGAGACTGAGCCAGGAGGCGGGAGAGGGAGAGGATGTTAGAGCAGTGGCCAAGGAAGGCTG
>m6AIP_abcam_peak_451|ENSMUST00000027856.12|Dcaf6|ENSMUSG00000026571.12|protein_coding_Intron_7
gaggtatctggaaaaatcctgagcagagagagtactggagtgaaaggagagagcgggtagggaaagtgagaggtgaagactaagagaggaagataacagg
>m6AIP_abcam_peak_453|ENSMUST00000160260.8|Pou2f1|ENSMUSG00000026565.18|protein_coding_Intron_1
ggctaagaggagagaagggggaaaaggagagagagaagaaaggctagagaggaagagggaaagagagggagaggagagaagagaagagagtaaggggagtaagagcaagag
>m6AIP_abcam_peak_458|ENSMUST00000192369.5|Dusp27|ENSMUSG00000026564.9|protein_coding_Intron_2
CTGGGAGGTGCTGCTGCTGGCCTGAACCTGGAAGTAGGAATTTGGCAGGTCAACCGACAGGATGCACTTGATTCACCAGGACCAGGGCTGGATATGGGGTTG
>m6AIP_abcam_peak_468|ENSMUST00000194503.1|Gm10522|ENSMUSG00000104340.1|lncRNA_Intron_1
atggcttcagtgaagacgtggatgacataaggctactctggaccacatagaaagaccctacctcagaaaTTAAAGCAAACAAACAAGAGTAACAACCAAGGACCAC
>m6AIP_abcam_peak_469a|ENSMUST00000013737.12|Ndufs2|ENSMUSG00000013593.12|protein_coding_Intron_7
GGGTGGGAGGGAGGTGGGAGGCATGCGTGTCCTTTCTTGCGGAGGACGGTCCTATGCCCATTATGCCCTATAG
>m6AIP_abcam_peak_469b|ENSMUST00000013737.12|Ndufs2|ENSMUSG00000013593.12|protein_coding_Intron_7
TGTACAGCCCAGTGTCTTGTTTCAGGTGTGTTTGGTGCTGTCCTCTCCATGCCTGGAGTTTCTGTTCCATAGCCAGATGTGGGGAGGGAGATGGGAGGCATGCATGTCCTCTGTTGTGG
>m6AIP_abcam_peak_485|ENSMUST00000027809.7|Opn3|ENSMUSG00000026525.9|protein_coding_Intron_1
TCACTACCCTCAGCTAATGTGGAGGACTCACTGGAGAAAGAAAAGTACTGTGGCGATAAGACGGATATGCACACAGTTTCAGGTGAAGATAAAGGTGAACACAAACTTGTTGTACAAGAC
>m6AIP_abcam_peak_493a|ENSMUST00000016105.8|Adss|ENSMUSG00000015961.8|protein_coding_Intron_7
CTCAAGGGGAGAAAAAAAAAAAACAAAACAAACAACAACAAAAGAAACCAAAGAAGATTTTCATAAGTAGCATATGTTGAACCAGGGCTTTGTTTTAGGCATATAGAAAGGACTAAAATATAAGTA
>m6AIP_abcam_peak_493b|ENSMUST00000016105.8|Adss|ENSMUSG00000015961.8|protein_coding_Intron_7
TGATTCTTTTAAATTGGGTGTGGTGGCCTACACCGGTAATTTTTGTACTTTAGAGGTGGAAGCAGGAAGTTGATCACAAATTGAAGTACATACTGAGGTAGAGCTCAGCCTTGAGCAGGGCGAGGGTGGGAGTGGGGTGGG
>m6AIP_abcam_peak_494|ENSMUST00000027783.13|Desi2|ENSMUSG00000026502.13|protein_coding_Intron_1
GTTAGGAGACAGTTGAAGTGGGAGAAGCTGATCTGAGCAAATAGGCTAGAACAGCTGTTATAATTTGGAGGTGCTACTATTGGGAAAACTGGGAGAAGGGACGGTTTAATCAGACTGTTGGGAAG
>m6AIP_abcam_peak_497|ENSMUST00000128302.7|Smyd3|ENSMUSG00000055067.15|protein_coding_Intron_5
tggcagaatagagagtagggtgggatgtctgccaaccagaggaaagagagaaaggaaagagagggagattcagatcagcacagaggaagaggatagagggtttggagccatggggaaggggtctggagagagatcatggaaacacactgaagccc
>m6AIP_abcam_peak_498a|ENSMUST00000128302.7|Smyd3|ENSMUSG00000055067.15|protein_coding_Intron_5
GGAATTAATAGGGCAGGTGTGACTATGGAGAGTTAATAGGGCAGGTGTGACTATAGAGAATTAATGTGGCAGGTTTGACTATGGAGAATTAATAGGCCAGGTGTGGCTATGGGGAATTAATAGGGCAGATGTGACTATGGAGAGTTAGTAGGGCAGGTGTGACTATGGGCAATTAATAGGGCAGGTGTGACTATGGAGAATTAATAGGGCAGGTGTGACTATGGGTAATTAATAGGGCAGG
>m6AIP_abcam_peak_498b|ENSMUST00000128302.7|Smyd3|ENSMUSG00000055067.15|protein_coding_Intron_5
AGAGGGTGGTGAAGGACAGGGGCTGTTGTGGTGGCAGAGCAAAGGCTGTTGCTCAGGAATGCAGCTGATTATTTTCAATGGGGAATTAATAAGTCAGGTGTGACTATGGGAATTAATAGGGCAGGTGTGACTATGGGGAATTAATGTGGCAGGTGTGACTCTGGGGGATTATTAGAGCAGGTGTGACTATGGGGAATTATTAGGTCATGTG
>m6AIP_abcam_peak_498c|ENSMUST00000128302.7|Smyd3|ENSMUSG00000055067.15|protein_coding_Intron_5
ATAACTCTTGGATCTCTCACTTCAGTGCTGTAGTGGCAGTGAGAGGGAGTTTGTAACTGTAGAGGGGACTGGATAGAACTGGGACAGAGGACGTGAGGCATGAGAGAT
>m6AIP_abcam_peak_499|ENSMUST00000128302.7|Smyd3|ENSMUSG00000055067.15|protein_coding_Intron_5
AGAATCCGTGGGGACTCAGCCCTAACTGTTCCAGGGAACTGTGAGAACCTGAAGGGTGCAAAGGTGACAGACTTCAGAGATGGAGAGATGAGTGGCAGGTGAGGGAGTGGGAAAGTGACTTTA
>m6AIP_abcam_peak_500|ENSMUST00000128302.7|Smyd3|ENSMUSG00000055067.15|protein_coding_Intron_1
TTTTGCTGGGGAACAAAAATATTCAAAGCCTGTGCAACGAGCTTCATTGGTTGTGGAAATCAGAAGTGGCAGGGGGGTGTGAGTCTGGGAAGGAGTAGGGGTGTGTA
>m6AIP_abcam_peak_506|ENSMUST00000027768.13|Ahctf1|ENSMUSG00000026491.13|protein_coding_Intron_31
ttaagagggtagtagaggcagagaaagagagtagagaagtagaagctggccatgagcatgttggagagagtggggaagggcaggggaagggagaggggacggagcaggagcaagacagaaagaggatcaagagtgaga
>m6AIP_abcam_peak_508|ENSMUST00000212756.1|Cdc42bpa|ENSMUSG00000026490.18|protein_coding_Intron_5
tctcctgagtggctctgccagagcctgacaagtacagaggtggatgcttgcagccaaccattggacagagctctggggttccctatggaggaggtggagaaggg
>m6AIP_abcam_peak_511|ENSMUST00000161308.7|H3f3a|ENSMUSG00000060743.12|protein_coding_Intron_3
AAACAGCTGATGGAGAAATGCCCTGGTCCTAAAGATATAGAGCAAGTGAGGGTGCAGTTTAATACTTAGAGTGGGCAGTGTTCAAGGATGCGCAGAAGTGGTGGTGGTCCTGGGACTGACTGCTGGGAAGAAGAAGGGG
>m6AIP_abcam_peak_515a|ENSMUST00000085797.5|Lefty2|ENSMUSG00000066652.5|protein_coding_Intron_3
gtgtatgtgtgtgtggtgtgcatgtgttgtgtatgtgttgtgtgatatgtggtgtgtatatgtatgtgtggtatatgtgtgtgtagtgtgtatgtgtgtggggtgtgtatgtgtggtgtgtgtatttatgtgtggtatatgtggtatatgtggtgtatgt
>m6AIP_abcam_peak_515b|ENSMUST00000085797.5|Lefty2|ENSMUSG00000066652.5|protein_coding_Intron_3
tgtggggtgtgtatgtttgtggggtgtgtatgtatgtgttgtatgtttggtgtatgtgtatgtagtgtgtatgtgtggtgtgtgtatatgtgtatgtggtttgtgtagtatgtgtgcatgtgtatgtgtggtgtgtgtatatgtgtagtatgtgtggtgtgtatatatgtg
>m6AIP_abcam_peak_515c|ENSMUST00000085797.5|Lefty2|ENSMUSG00000066652.5|protein_coding_Intron_3
tgtgtgtgtgtatatgtctggtgtgtgtagtatttgtgcatgtgtgtatgtctggtgtgtgtatatgtatgtgtggtatgtgtggtgtgtgtatatgtggtatgtgtatgtatgtgtggtgtgtgtgatatgtgtggtgtatgtgtagtgtatatgtgtggtgtgtgtatgtgg
>m6AIP_abcam_peak_517|ENSMUST00000037361.8|Lefty1|ENSMUSG00000038793.8|protein_coding_Intron_1
TGGGAGGGTGGGCACTGGGGATCTGGCTGTGCACTGAAGGAGTCTCAGGATGGGAAAAGCGGGGCTGTGCTTGCTGGTAAATTAAGGAGCAGAGAAGAGGGAGGAGAGTGGAAGAAAACAGAACCCCT
>m6AIP_abcam_peak_520|ENSMUST00000027797.8|Nvl|ENSMUSG00000026516.8|protein_coding_Intron_11
gcactccttccccctgagggaccagccgcacattggtataatatagagtagagtgcatggggaggggagttaagagggtagcagaggcagagaaaggcacagagagagagagagagagagagagagaaagagaagagaagagaagagaagagtagaggagaggagtagaggccggccatgagcaaggcaggggtgggatggggaaaggag
>m6AIP_abcam_peak_522|ENSMUST00000134115.7|Cnih4|ENSMUSG00000062169.13|protein_coding_Intron_1
GAGAATTCAGATTTTACAGTGTTGTAGGATTGTTGGAGTAATTGCGTTACAGAGAGTAGGTGGGAAATGGTCAGAGTAGATTTCATGTAAACTATAGGAGTGTGTGGAATTAGAATAGTGAAGAAATCTACAGGGGAAAGGGGACAGATATTTGCAGTCACTGGTCAGAGCAAGGTGCAGGGCAGGCATGCTTATTTTTGTGTG
>m6AIP_abcam_peak_524|ENSMUST00000005003.11|Lbr|ENSMUSG00000004880.11|protein_coding_Intron_5
GCCAGAGATGCCCTTATGTGCACAGGAAAGGTCTTTGTGCAGCAGGAAGAGACTAAGGaggtggaggactagggaagaactttacagagaaggaacagtggtatgaaggcctgagctgggagctacggcagtgtgtgtacagggcacaacTGGGGTGGTACATGGGACACACGGAGGCATAGATGGATAGGATGATGGGACAAGCCATAAAGTACAAAGGATGCTAACTTTAAAGTCATAATAAAGGGAG
>m6AIP_abcam_peak_527a|ENSMUST00000078719.12|Enah|ENSMUSG00000022995.16|protein_coding_Intron_10
CAGAGAGGACATGGGGAAGGAAGTTGGGAAAGCTAGCTGCAGAGAGCCGCACTTTCTAGTGACTGTGATGTTCATGTGACTCTTTCTGAATGT
>m6AIP_abcam_peak_527b|ENSMUST00000078719.12|Enah|ENSMUSG00000022995.16|protein_coding_Intron_10
ACTAGTACAGGTGCTTGGAACTTAGCGAGAAAGAAAGTGCTTTGGGAAGGCAGCAGGGAGGAGCCTAAGGGGAAGATGAGAGAAACAAGCAGGAGAAGCCAGAGTGTCAGACAGATGGTGGAAAGGGGAGTG
>m6AIP_abcam_peak_529|ENSMUST00000078719.12|Enah|ENSMUSG00000022995.16|protein_coding_Intron_5
TGTTCAGGATACAAATAGGAAGTTAGTTTCCTTGGAAAGTAGCTGATGGATGGGCAGGGAATGAAATGCTGTGTCAATACTGCAGGGGAAAGGAGAAAGAAAAATTGGGAGGTA
>m6AIP_abcam_peak_530|ENSMUST00000078719.12|Enah|ENSMUSG00000022995.16|protein_coding_Intron_1
GAAGGCTGTTTTGTGAGCTCTTATAAGAATCCAGGGAGGAAATAGTCCACTAAAGTGGTGGCAGTGGAACCCTATAGAGGCAGCGTGGAAGAGATCTGGGTGCTGGTGACTAATGGGAGATAACTGCACGGGAACAGAGTGGGGAACTTAGATTTCTATCTG
>m6AIP_abcam_peak_545|ENSMUST00000085678.7|Kctd3|ENSMUSG00000026608.13|protein_coding_Intron_10
ACACATGTGAGGTTCTGGAGGAGAAACAGTCCTGGGACCTTAGACTGAGGTAGAGGAGCTGATGACCCTCAGCTGAGGGGTTGTAGTGGGGAAGTGTGTGCGTTTCAGTGAAGACGCAGAAGTCTGCATAGTCGGTATTGTGAG
>m6AIP_abcam_peak_546|ENSMUST00000085678.7|Kctd3|ENSMUSG00000026608.13|protein_coding_Intron_10
TAGAGTAGGAGAGGCTCGAGCATGCGGTGGGCAGAGGGAGCATTGCAGACAAAGCTCTGCAGGCTGGGAGGATGGAGTGGGGAGGGTGTGGAGTGTAGGGCACAGAGGAGACGGTGTCGGACAGATGGAGGGGAAAGACAAAAGTGTGTGGACGTGTGCTCCCAAGGGTCTCGGGCGCTGTGAATCGTGCTTTTCA
>m6AIP_abcam_peak_547a|ENSMUST00000085678.7|Kctd3|ENSMUSG00000026608.13|protein_coding_Intron_9
gagtgcaggtgagagcatgtgtgggcatctgaggtcaggatgtgagtgtgagtgagtgcaggtgtgagcatgtgtgtgggcatctgaggttatgatgtgagtgtgagtgagtgcaggtgtgagcatgtgtgGGGCATCTGAGGTCAGGATGTGAGTGAGTGCTGGTGTGAGCATGTGTGGGGCATCTGAGGTTATG
>m6AIP_abcam_peak_547b|ENSMUST00000085678.7|Kctd3|ENSMUSG00000026608.13|protein_coding_Intron_9
agcatgtgtgtgGGCATCTGAGGTCAGGAtgtgagtgcaggtgtgagcatgtgtgtgggcatctgagatcaggatgtgagtgtgagtgagtgcaggtgtgagcatgtgtgtgggcatctgaggtcaggatgtgagtgtgagtgagtgctggtgtgaacatgtgtgGGGCATCTGAGGTCAGGAtgtgagtgtgag
>m6AIP_abcam_peak_557|ENSMUST00000097442.8|Ptpn14|ENSMUSG00000026604.17|protein_coding_Intron_1
TGGAGGAAAGGGGTTACCTTCGTTGAGGGAATGATGCTCAACTTAGGAGTGGTTGAGGGACCGCATTCCAGAGGAGGGAACAGCTTGGGCAAAGTGAGGG
>m6AIP_abcam_peak_561|ENSMUST00000027933.10|Dtl|ENSMUSG00000037474.13|protein_coding_Intron_5
AATGGTATCGAGAAGAATAGAACTGAGAGAAAAAGTAGACTAAACATGGCCAGCCAGCAGACTGGACCCGGCCATGAGCAAAGCATGAGGGACAAAGTGG
>m6AIP_SySy_peak_454|ENSMUST00000120585.7|Mthfd1l|ENSMUSG00000040675.17|protein_coding_Intron_7
GTGGACCTGACTCACAATGACTCTGCTGTAATTGTTGAAGAAAGGAGAAATGGGAGGAGGTTGCGCCAAGACCATGCTGACAGCTGTGTGGTGAGCAGTGATGATGAGGAGCTGTCTAGGGACAAAGACATGT
>m6AIP_abcam_peak_574|ENSMUST00000120585.7|Mthfd1l|ENSMUSG00000040675.17|protein_coding_Intron_26
tgggcccatgctgaggtatcctttccccctgagggaccagccacaggacagcatagtatagaatagagtttattcagggcatggggaagggagtcaagaggg
>m6AIP_abcam_peak_575|ENSMUST00000045730.6|Akap12|ENSMUSG00000038587.10|protein_coding_Intron_2
AAAGTAATTTTCCCTTCTTCTCCATTTCCCTTGTTAATAG
>m6AIP_SySy_peak_464|ENSMUST00000177585.8|Ulbp1|ENSMUSG00000079685.10|protein_coding_Intron_3
cacagtcagctattggatggatcacagggccctcaatggaggagctagagaaaataaccaaggaactgaagaacaacgttatgaactaaccagtaccccggagctcttgactctagctgcatgtgtatcaaa
>m6AIP_abcam_peak_588|ENSMUST00000177585.8|Ulbp1|ENSMUSG00000079685.10|protein_coding_Intron_1
aaaagcagtaaggggaaaaggttaagtaacatataaaggcaggcctattagaattacaccagacttttcaccagagactatgaaagcgagaagatcctgg
>m6AIP_abcam_peak_589|ENSMUST00000177585.8|Ulbp1|ENSMUSG00000079685.10|protein_coding_Intron_1
tgaagatagtactctgacaactgagactcaggagagagttggactcccaggagtactgacagaggctaacaaaatcacaggaggagcaagctccagccagtggcagctataac
>m6AIP_abcam_peak_597|ENSMUST00000146444.7|Tab2|ENSMUSG00000015755.16|protein_coding_Intron_1
TGGGAGAGTGGCTACTCTGCTGTACTGTTCACAAAGATCGTTTATGGGGAAAGACTGAGGATGTGGGAGGCAGGGAAACTGACACAGAGCAGAGGTAGGAGACTTACAGTAATAGCTAAGATGGAATAAGGTGGCCAGAAAAAAGCAGTAGGGGTGAGAAAGAATCATCAGATACAAAATACTTTTGAAACGAAACACAGG
>m6AIP_abcam_peak_598|ENSMUST00000061601.8|Ust|ENSMUSG00000047712.8|protein_coding_Intron_1
GTATAGAGAAGGCAGAGGGGAAGCAGAGCAAATCAAATCATGGGCATCCAGAGTTCTGAGACAGGAAAAAGAGGGACTAGTAACAGCCGGTGGAGACAACAAAACCAAAACCAATCAACAATGAACACAGAAAGCACA
>m6AIP_SySy_peak_476|ENSMUST00000044053.12|Shprh|ENSMUSG00000090112.8|protein_coding_Intron_25
gccctaagacagaagttggtatcagagactggattattgctgtgataggcctgaccatgcttttgtttgaaagaatgtggatttggggactttttgatttggaaagccatggaatgttttaggagagacttaatgagccatcctagtaggaatatggaagactttgttgctgtgagtgatttgactgtgcagacctggcctgagaagtttcagtggagaagaatttatgtgacctagaagctgtttttgt
>m6AIP_abcam_peak_608|ENSMUST00000076817.4|Utrn|ENSMUSG00000019820.11|protein_coding_Intron_64
ACAGAGAAATGAGATGACTACGGGTCTAGTGGCTGTATTTGAAAAGCAGGATGAGGAGATGGGAGAAACCATCTTAGATAAGAGCAATCAGGTCCAGTTTGAGAAGCTAACATTTGGATTGAATATGAAGGTGGAGAGATTCAGCAACCATGTACAGAATGGGGTAGAGTAACAAGGCATTGAGACGGAAGAAGCAGCAGTCTCAGAAAGAACTCTGATAGCAGGCAAGAGGCTGACAAGAAGATATAGA
>m6AIP_SySy_peak_483|ENSMUST00000076817.4|Utrn|ENSMUSG00000019820.11|protein_coding_Intron_50
ACGGACCCAAGGTGGGGTGGCTAAAATGTCCCAGCGCAAGCTGCTGATGCTCATGGGCCACCGCTCAAGGGCAAGGATTGAAAAGGATTTTACGAAGGAGTTGAAAGTATAGCTAGTGAAGATACGGGTTTTAAAAGTTGGACGTTGTTGTCTGAAGGAAGTTTGCCAGGAAGATGTAGGCTTCA
>m6AIP_abcam_peak_610|ENSMUST00000076817.4|Utrn|ENSMUSG00000019820.11|protein_coding_Intron_25
TTTTTTAAAGAAAGATATTAGTCACAGAGAGCCATGTTTCAAATTGCTCCTTTCTTGGGACAG
>m6AIP_abcam_peak_615|ENSMUST00000037879.7|Heca|ENSMUSG00000039879.9|protein_coding_Intron_1
CAACAAGAAGTGAGGTCGAGAGTAGTACAGGCAAGATAGTGGTGGCGTTTTGCATGAGAGCATTTATTTAGCGTGGTACTTGGAGGGTCACTGTAGAGAGATGTGTGAGTTGGAGTCAGGAGTCTATGGCCTAGGAGTCTGTGATAGGGATGTGAGGCTGAGAGGAAGCTGAGAG
>m6AIP_abcam_peak_616|ENSMUST00000126390.7|Reps1|ENSMUSG00000019854.17|protein_coding_Intron_1
GGGAAACAGCAGTGGCTTAGATTTGAGAGAGACCGCCGGGTGAGAGGAGAGGTGAGAGTTTAGGGAGCCATGGTACTGAGTTTGATACAGAATTGGAGAGAGGATAGAGAGTGTAA
>m6AIP_abcam_peak_618|ENSMUST00000116259.4|Map7|ENSMUSG00000019996.17|protein_coding_Intron_1
ttatattaaacgcaggtttttagggaagctactctcaggtgggtgagttcactgagcccatggaaggaggccaggaaagtggggagaaagagagggcagagatagaaacagagagacaagaaagacccgaatgtgtggattatatagagaag
>m6AIP_abcam_peak_620|ENSMUST00000043881.11|Bclaf1|ENSMUSG00000037608.16|protein_coding_Intron_11
AAGAAAGCTGTTTTATTGATGTTTCTTTTTAAACCTTTTTATAG
>m6AIP_abcam_peak_622|ENSMUST00000020169.8|Enpp3|ENSMUSG00000019989.8|protein_coding_Intron_11
AAAGCAAATGGCAACTGAATTCATACGGAAAGCTGAGAGCAGGGAAGGGTCTGGAATTGGAAGCATGGAAGCACAGAAGAGGACACGTGGGAGAGTGAAGAGGGATGACAGAAGAGAGAT
>m6AIP_abcam_peak_623|ENSMUST00000020169.8|Enpp3|ENSMUSG00000019989.8|protein_coding_Intron_4
gagagacagagagacagagagacagacagagagagacagacagagagacagacagagagacagagagagacagagagagagacatagagacagacagagagagacacagagacagacagagagagacacagagacagacagagacagagagacagacagagagacagag
>m6AIP_abcam_peak_624|ENSMUST00000053748.15|Epb41l2|ENSMUSG00000019978.16|protein_coding_Intron_1
AAGAGTGGGCAAGGAGTTAAGGTGCCACGCTGATGACGTTTGGGATCCAAGCTGCTTCAGGAGGGGAGTAGGGGCATAGACTCCTTATGGTCGGTCAAGCAAGTGTTGGAATTGGTGTTTGAGGTTTGCATTGAAAAGATAGGGAGA
>m6AIP_abcam_peak_625a|ENSMUST00000053748.15|Epb41l2|ENSMUSG00000019978.16|protein_coding_Intron_1
TTGCTATGCTTTTGTGAGTTGCATCAGACAGTAAATATTTCTGGGTCACAGTTGGGGAAGCTTGGAAGGTGGGGTGACTGT
>m6AIP_abcam_peak_625b|ENSMUST00000053748.15|Epb41l2|ENSMUSG00000019978.16|protein_coding_Intron_1
GGAACAGGAAATGGGAATGGTGAGAAGAGGAAAACCGTCAGAGGTTGATTTCCAAGTAGGAACACATGGTTGTCCTGGCCCGTG
>m6AIP_SySy_peak_496a|ENSMUST00000218501.1|Gm30228|ENSMUSG00000112206.1|lncRNA_Intron_2
aattgggaataaaacagcaatggaaggacttacagagacaaagtttggatctgagacaaaaggatggatcatctagagactgccatatccgggatccatcccatagtcagcctccaaacgctgataccattgcatatatagcaagattttgctgaaaggaccctgatatagctgtctcttgtgaaactatgctctgac
>m6AIP_SySy_peak_496b|ENSMUST00000218501.1|Gm30228|ENSMUSG00000112206.1|lncRNA_Intron_2
cctaggcaaatggatggacctggagggcatcatcctgagtgaggtaatccaatcacaaaagaacttgcacaatttgtactcactgataagttgataatagccaagaaacttagaatacccaagatataagatacaatttgctaaaggcatgaaactcaagaagaataaagaccaaagtgtggac
>m6AIP_SySy_peak_497|ENSMUST00000218501.1|Gm30228|ENSMUSG00000112206.1|lncRNA_Intron_2
atctcttaatatcaatggactcaactccccaataaaaaaacatagactaagatactggctacacaaacaggacccaacattttgctgcttacaggaaacccatctcgggaaaaagatagacactacctaa
>m6AIP_abcam_peak_631|ENSMUST00000218276.1|Ptprk|ENSMUSG00000019889.10|protein_coding_Intron_1
GTTGGGGGCAGTTGTACATGAGAAGGATATAGTAATCTAATAGAAAACTGAGTGTTCCTCTAGGTGAGGGAGAGTGGCAGCCAAGCAGGCAAGTGAGGATAAAAGGCATGCCATTCAATTGTATATGCTAAGG
>m6AIP_abcam_peak_632|ENSMUST00000218276.1|Ptprk|ENSMUSG00000019889.10|protein_coding_Intron_1
gaagaaaaagaagaagaagaagaagaagaagaagaagaagaagaagaagaagaagaaggagaCCTCCAATGAGTCCCAATTGACTGGTGTATATTTTATGGCACGG
>m6AIP_abcam_peak_633|ENSMUST00000218276.1|Ptprk|ENSMUSG00000019889.10|protein_coding_Intron_1
ATACAGACAGGGCTGGTAGGTATCAGGGGACACTGAGAAGCCTGTGGATGACAGGATAGAGAACACTAGATATAGTGCAGCAATTGGAGGAGACAGAGGTGAGTATGAGTCCAGATCAGAGAGATGAAGCTGAGGTGGAAACAGTAGTTCAGGGAAAGGTTGAGTGCGGAGAAG
>m6AIP_abcam_peak_634|ENSMUST00000218276.1|Ptprk|ENSMUSG00000019889.10|protein_coding_Intron_1
tgtataaatgtgtaacaaaaacagttaaagaaaaaggccataaaatgagagggaggaaggagggctatgagatgggttggagggagaagagagaaaggggaaacc
>m6AIP_abcam_peak_635|ENSMUST00000218276.1|Ptprk|ENSMUSG00000019889.10|protein_coding_Intron_1
gtggaagataaagcgatgactcagagaaagatttgacagataggacatgccagatctctcaagaaggaggaaagggaagctacttgaggaagcagagagagagggaggaggcagttttagcaggagatgtttacagagacaggttgaagagagaacaagatagacacaggtggagaaagaatgagcagagaatgagaag
>m6AIP_abcam_peak_636|ENSMUST00000218276.1|Ptprk|ENSMUSG00000019889.10|protein_coding_Intron_2
GAGCAGTTTAGAAGAGAAGAAAGAGATGGCAGGGAGTGTTAACAGGATGGCATCACAGGACAGGGGTGTGGAGGGAAGGAGCAAGAAAAGAAAGAGGTGGGAAGGAGGTGGTAGGATAGATGAGAAG
>m6AIP_abcam_peak_637|ENSMUST00000218276.1|Ptprk|ENSMUSG00000019889.10|protein_coding_Intron_3
gatgccgggaagtgcttgcttatagaagcctgatatggctcttgcctgagaggctctgccagatcctgacaaatacagagatggatgcttgcaggtaaccactggactgagcttgagggtccctgatggaggagttggagaggggactgaaggagctgagggagtttgcagccccatggagggagccactgtgtcaatacctcagatcctcggagcttcctgggactggaccactaaccagagtacacat
>m6AIP_abcam_peak_638|ENSMUST00000218276.1|Ptprk|ENSMUSG00000019889.10|protein_coding_Intron_7
TTGTCAGTGCTGTGATGGAGAATAATGCTGACGACCAGATGCAGAGTGATGGGCAAGGATTATCCTGGGAGAGAGTGGCAGATCTGAGGTGGAAGAGGTCAAGAGAGAGCCACCATGGGACA
>m6AIP_abcam_peak_643|ENSMUST00000037548.10|Rnf146|ENSMUSG00000038876.12|protein_coding_Intron_3
GAGCAGAGGCGAAACTAGGGAGAGAGAAGACTGAAGTCTATTGGAAGGTTTCTATTTTGTTCAAGAGGTAGGTAGCTAAGGGTCAGGAATTAAGTTTACAGGTTTTGGAATGAAAAGGCAGACTCTTAAGGAGTTGTGGCTAGGGGTTATGTGAGCACTAATAATGGTAATTTATCCAAGGTG
>m6AIP_abcam_peak_645|ENSMUST00000019927.6|Trmt11|ENSMUSG00000019792.8|protein_coding_Intron_8
aaatcatatctcatgatgatgatagaggactttaagaaggacataaataactaactcccgtaaagaaatacaggagaactcaggtaaacaagtagaagcc
>m6AIP_SySy_peak_500|ENSMUST00000019927.6|Trmt11|ENSMUSG00000019792.8|protein_coding_Intron_6
tcctgagaggctctgtgagagcctgacaaatacagaggtggatgctcgcagccagccattggactgagcatggggtcccccatctccatgagttagagaaagaactgaaggag
>m6AIP_SySy_peak_501a|ENSMUST00000019927.6|Trmt11|ENSMUSG00000019792.8|protein_coding_Intron_6
agtagaaaaaagacagcattttcaacaaatggtgctggttcaactggcagtcagcatgtagaggtatggaaattgatccattcttatctcctAcctgagtgaggtaacccagtcacaaaagaacacacatggttt
>m6AIP_SySy_peak_501b|ENSMUST00000019927.6|Trmt11|ENSMUSG00000019792.8|protein_coding_Intron_6
tgatctcaagctgtactacagagcaattgtgataaaaactgcatgggactggtacagcgacagacaggtagatcaatggaacagaattaaagatccagaaataatcccacacaccgtatggtcacttgatctttgacaaaggagctaaaaccatc
>m6AIP_abcam_peak_648|ENSMUST00000215740.1|Ncoa7|ENSMUSG00000039697.16|protein_coding_Intron_1
GAAATGTAGACAGCAATGGGCAAAGgagagaggcagacagagaaagacatacagagatatagaaaaagacagagatacagagaaaggaggagaatcgggagacacagaagagaaaagaggaggaaa
>m6AIP_SySy_peak_505|ENSMUST00000218055.1|Zup1|ENSMUSG00000039531.8|protein_coding_Intron_10
gggttttcagccccttaggaggaacaacaatatgaactaacccttacctccagagctcccttggactaaaccactaaccaaagaaaacacatagtgggactcatggctctagttgcatatgtagcagaggatggcctagtcagtcatcaatgggatgagaggcccttggtcctgtgaaggttc
>m6AIP_abcam_peak_652|ENSMUST00000218055.1|Zup1|ENSMUSG00000039531.8|protein_coding_Intron_10
ggaagaccaaagcatcgatacatcgatccttcttagaaggggcaacaaaatacccatggaaggagttaacagagacaaagttcagagtagagaatgacggcatgatcatccagaaagtgccctacct
>m6AIP_SySy_peak_506|ENSMUST00000218055.1|Zup1|ENSMUSG00000039531.8|protein_coding_Intron_10
gtaaacaggactcaacattttgctgcatacaggaaacctacctcagggtcaaagacaaatgctaccttagagtaaaaggttgggaaacatttttccaagcacatggtcccaagaaacaagctggagtagatagatatagaataaaattgacttttaacctaaagttaccaaaggaacaggacagggaaggcatttcatactcatcaaaggtaaaatctaccaaggtgaactctcagttctgaacatatat
>m6AIP_abcam_peak_654|ENSMUST00000218055.1|Zup1|ENSMUSG00000039531.8|protein_coding_Intron_10
acctaaaagaagatagccaaatgaacagaatctcaaatctaacaacaaaaaataacaggaagcaacaattactttcctttaatatcattcaatatcaatggattcaattcaccaataaaaagacatagactaacagactg
>m6AIP_abcam_peak_658|ENSMUST00000048010.8|Dse|ENSMUSG00000039497.8|protein_coding_Intron_2
gaaagggaaagggaaagggaaaggaaggaagaaaaagggaggggggagaaagaatgaaagaaaggaagaaagaaagaaaaggaaaagaaaaggaaagaaagaacgaatgaacgaggaacagtgaaaaggaaaagaaagagagaaaagaaagaaggaaagaaagaaaagagaaagaaaaa
>m6AIP_SySy_peak_515|ENSMUST00000019987.6|Traf3ip2|ENSMUSG00000019842.6|protein_coding_Intron_2
GTAAGTTATCCTTACCGCTTCTGGACGTTCTGGACTAGGACTGAGGAAACGAGACCTCACAACACTGCCAACGTCCAGAGACTAGCTGTCGGGGAGTGTTCTCTGGTGCAGGCGTTTGCATGAGCAGTTGGTTTGCAAAGGGACCTTAACAGTGCATTTTGTTAGCCAAGGCCTGCCTCACTC
>m6AIP_abcam_peak_663|ENSMUST00000019986.12|Rev3l|ENSMUSG00000019841.15|protein_coding_Intron_9
gtgagcctataaccaccatagcagggagcatggcagcaggcaggcatggtacccactagcaaatgagaatctacatcctgatccacaggaaagaggcactgagagagaggggga
>m6AIP_SySy_peak_529a|ENSMUST00000186239.6|Cep57l1|ENSMUSG00000019813.16|protein_coding_Intron_1
gcccgtggcacatctgtctaaaaaactggacccagtggccagtggatggcccacatgtctgaaggccattgcagcagtagccttgcttgttaaggatgccgacaagttaactttgggacaacagataactgtg
>m6AIP_SySy_peak_529b|ENSMUST00000186239.6|Cep57l1|ENSMUSG00000019813.16|protein_coding_Intron_1
cccctctttcccctgactaaggaaagtggggaatttaaatggacatcagaacatcagagagcctttgagaatattaaggaggccctgatgactgtgctggccttggcactgccagatttaaccaagcccttcaccctttatgttgatgaaaggatgggagtaaccagagggttcttactcagactctagggccatggaaaa
>m6AIP_SySy_peak_529c|ENSMUST00000186239.6|Cep57l1|ENSMUSG00000019813.16|protein_coding_Intron_1
gttgtctacctgggatacactcttcgtgatgggaagcggtgcctgacagaggctaggaaaaagactgtgactcagataacagtaccggctattctgaggcgggtgagagaattcttgggcactgctgggttctgcagactttggatacctagttttgcaacactggctgc
>m6AIP_abcam_peak_673a|ENSMUST00000186239.6|Cep57l1|ENSMUSG00000019813.16|protein_coding_Intron_1
agaaagagagagaagcatgaggaataaagaaagaaaaataggagggatcagaggcaggagagaaatttaagcaggatcctggctgcagtagtagaag
>m6AIP_abcam_peak_673b|ENSMUST00000186239.6|Cep57l1|ENSMUSG00000019813.16|protein_coding_Intron_1
agacattaaaagcaagttacagagactggaagggttacatgccatggctttacaggacttagagaggcagagaaagtgtttacaaggagagaaacagagggagaa
>m6AIP_abcam_peak_677|ENSMUST00000105502.7|Foxo3|ENSMUSG00000048756.11|protein_coding_Intron_2
TGGGCAAGTTTTGGGCATGCCCAGATGAGTAGGCTGTGGGCAAGGGACACTAAGGAGGAAGGACCAAGACATTTGTATGTGCTGGCTTACCTCGGCTGCGGGGAGGAGGTAGCTCCGCGGCCAACTTTGGAATACAGGAGGTGGAAGTGGGATGCACCGAGGACATTGTGGGTGGAGGGAAGGCGTGTGTGGGGGAGTGTTTGGGACAGCGTTCAAGGCAGTGGCAGGAGCATGATACTAGCAAACTGAG
>m6AIP_abcam_peak_678|ENSMUST00000041024.14|Afg1l|ENSMUSG00000038302.14|protein_coding_Intron_3
GGCAGGAGAGGGGGAGAGAAAGAGAGACGTGGgaggaaaggagaggaggaggagggaggagaaaggaggaggaagaggaagaagagaagaagggaggagggagagaagagaaaaggaggcagaataggaagaggaggatgaagaggaa
>m6AIP_abcam_peak_679|ENSMUST00000041024.14|Afg1l|ENSMUSG00000038302.14|protein_coding_Intron_3
gggagtttgaggctagcctgggctatgttgtaaggtcttgtcttgaacaaaacaTAGAGGAAAGAAGGGAGGGAGGTGGGCTTGGTTgagggtgggggagagatacagagacagagggatagagagagtcagagggacagagacagacagagacagagggacagacagaggcagaaagacagagggagag
>m6AIP_abcam_peak_681|ENSMUST00000095725.10|Pdss2|ENSMUSG00000038240.13|protein_coding_Intron_1
gcaggaagagagaggattctgggaaataataaaagataaaagagagagacattagggaagccacaagaaatgagagaggagacagaccagaaaggtggagacaagcaggtagataagctcaggaatgctgagggagacactgaggagacagggaggaagaagtgggccaggactgaaggag
>m6AIP_abcam_peak_682|ENSMUST00000095725.10|Pdss2|ENSMUSG00000038240.13|protein_coding_Intron_2
GCACACAGGCGGGAGCAGAAAGGCAAGAAGGAGGCTTCAGAGCAGAAGAAGGACGACAAAGACAATTCCggagagcaagacaaaagcagagaggaggaggaggaaaatgaagaaagaaagaggaagaacagaacgaagaggaggaaATAGCTGAAT
>m6AIP_SySy_peak_534b|ENSMUST00000095725.10|Pdss2|ENSMUSG00000038240.13|protein_coding_Intron_3
CCACAGACAGAGGTGTGTGTGTCCTGCTGCTCAGCTCCTCCATGTGGATGCTCACTGAAACTGATGATGGTGATCTTGGCAGTGACAACATGAAGTAAAAGAGACTAATGCTAGCAAACACTTTTGAAGAACAGGTGTGGTGGCATGCATTctgagacaagaggctgctgatcaggagttcaaggtcagcctaggcctcagagccaggacctgtc
>m6AIP_SySy_peak_535|ENSMUST00000095725.10|Pdss2|ENSMUSG00000038240.13|protein_coding_Intron_3
ctatgggaatagtgagaagtcattcagagtcgtcagaaagcacaactgcacagtagtcttaggttctcccctagggccagtgaactgtgtagccgtaggctgttgactctgttaacactgaccagagtgggatccat
>m6AIP_abcam_peak_692|ENSMUST00000069004.13|Dcbld1|ENSMUSG00000019891.15|protein_coding_Intron_2
cgcctgagggacatgatggtatagtatagaatagagtttattcagggcatggagaggggagttaagagggtagtagaggcagagagagagagaagagaagagaagtagagaaatagaggctggccatgagcacgtgaaaaggagctgatggggagagaggtgaggaaggg
>m6AIP_SySy_peak_553|ENSMUST00000220156.1|Sept10|ENSMUSG00000019917.10|protein_coding_Intron_1
cataatcagacaccaaacccagatactattgcatatgccagcaagatcttgctgtcaggaccctgatatagctgtctcctgtgaggctttgccagtgccttgcaaatacagaagtggatgctcacagacat
>m6AIP_abcam_peak_702|ENSMUST00000220156.1|Sept10|ENSMUSG00000019917.10|protein_coding_Intron_1
TAAAAGCTAGCAGAGGCTGAGGGGAAAGAGAGAGAGTAGTAAGGGAGATAGCGTGTTAGCAGAAACAGAGTAGTAGGATTGCGGAGTAGGCAGAAGTAGGATCAGAGAAAACAGGCGATGACAGTGGAGCTAGGAGAAGCTGAGCT
>m6AIP_abcam_peak_704|ENSMUST00000020311.12|Micu1|ENSMUSG00000020111.15|protein_coding_Intron_5
acagccagaggcgcctgggagagtccagactgaactgggccaggagaagagggtaggggtaggggctgtgagagagacaggagagaggaaaccaagAGAGAAAGAACACATGGGACCGTGGGGAAGGAAGCAGGAAGCCGAGACCCCAAGAGAAGAACCAGACCAGAAAGCAAGCCAGGAGACACAGAAGACATGTAGGCAGAACGGCTGAGCTGTATAGGAAAAGGGACTGGGGAAGCAACACTCAAGG
>m6AIP_abcam_peak_713|ENSMUST00000020288.14|Eif4ebp2|ENSMUSG00000020091.15|protein_coding_Intron_1
ACTGTAGTTCTGGCATTAGAACAATGAAGCCAAGTGACTGACTTGAATTTAAGACCTGAAAAAGCTCGGGCTTGGATCTGGAGTCTCTTTAGCGAGACGGGA
>m6AIP_SySy_peak_566a|ENSMUST00000020284.4|Tysnd1|ENSMUSG00000020087.5|protein_coding_Intron_1
GTAAGACTCAGGACTGCCCGCCCTCACCAGGCCCCCAGTGTTAGAGACCTCAGTTCATATTTGACAACCAG
>m6AIP_SySy_peak_566b|ENSMUST00000020284.4|Tysnd1|ENSMUSG00000020087.5|protein_coding_Intron_1
ACTCCAGTGAGGGGATCTGGGCCTCTTGATAGGGCCCAGCGAAGCTTGAGCAAACTGCCAGGCACAAGCGACTCTTAGCGCGGGGACCCGTGGGACTATGGGCAGCAGCAGGTAGGACTGGGTGACTTTGAGCCCTTTAGCTAGCATGAAACTCTTTGGGCAGCTTTTCTGTCTCTTGGCTTTGCAG
>m6AIP_abcam_peak_716|ENSMUST00000092473.4|Vps26a|ENSMUSG00000020078.16|protein_coding_Intron_8
TGGGTAGACAGCTCCATAGTGACTGGGAAGTGGTGTAGGGAAAGAGGTAGGCAGTTCATTTGGCATGCATCAGAGCAGAGAATAACTCAGTTTGGGAGAGGCATTTAGGGAG
>m6AIP_abcam_peak_721|ENSMUST00000020268.6|Ccar1|ENSMUSG00000020074.7|protein_coding_Intron_16
ATTTTTTATATACATGTTCTTTTTACATGGAAGTTTTACCATAACTTAAATTTTCAAATGCCTAG
>m6AIP_SySy_peak_571|ENSMUST00000174189.1|Tet1|ENSMUSG00000047146.17|protein_coding_Intron_7
GTGAGTAGCAGGACTCTAAAGTACCATGGAAGGAAAACGGACCCACAGGGTCCCGTGCTGCACACCGTGGGAGGCAGCTGGACTTCCATGAGTTGGAGCTACATCTGCACAGGGAGACCTTGTGTTTCTTCTCCCCCTACACCTGCAGTGCAAT
>m6AIP_abcam_peak_725|ENSMUST00000174189.1|Tet1|ENSMUSG00000047146.17|protein_coding_Intron_3
gtgttgtgtgcttgtgtgtgtgttttgtgtagtgtgcctgtgtatgcttgtgtatgtagtgtgggtgtgggtatggggtgtgggatatgcctgtgtgtgcctg
>m6AIP_abcam_peak_727|ENSMUST00000020263.13|Hnrnph3|ENSMUSG00000020069.16|protein_coding_Intron_9
TGTTTCTGTATTGTGGTAGTGTCCTTCATTTAAAGACATGGATGTCTCCTGATGGACGGTTCTTACTGTCTTCTTAAG
>m6AIP_abcam_peak_732|ENSMUST00000217841.1|Reep3|ENSMUSG00000019873.8|protein_coding_Intron_2
tgtctcaaatagaaaatagataggtagacagacagatagatagatgccctgtcccaggtagattgacaaggagacgagcaagcagataggtaggtgggtagatagacacagactcagtatcgcagatggat
>m6AIP_abcam_peak_734a|ENSMUST00000174408.7|Jmjd1c|ENSMUSG00000037876.17|protein_coding_Intron_1
gaggccagggaaggccattggtgaggtgcagcctcagttgcagttgatggcccaggactgaaggggtcatgcaaagaagttgaggcttgacaatatgaagagagccta
>m6AIP_abcam_peak_734b|ENSMUST00000174408.7|Jmjd1c|ENSMUSG00000037876.17|protein_coding_Intron_1
gagaggctattggtgaagcctagttgcagcagaagatcccagcatattggagatgccagtaccatgggatgatcaccaagaacagcagcaacaatggag
>m6AIP_SySy_peak_578|ENSMUST00000174408.7|Jmjd1c|ENSMUSG00000037876.17|protein_coding_Intron_1
agagacttgagctttggacttttaacattgttgagactgctgtagactatggggactttggaagttggagtagatgtacttttttattatgctatggcaaggtatggccctcatagactcatgcccatgggggccaggaagcagaatgtggtggtt
>m6AIP_abcam_peak_737|ENSMUST00000174408.7|Jmjd1c|ENSMUSG00000037876.17|protein_coding_Intron_24
ACAGAGTGGCGAGAAGGACTGCTGCAGCTCTCAGTGACCAGGACCCAGCGCTTGGGGAAAGGGAAGATGCTTACCAGAGCTCACATAGTAATGTGCAGATGCCCAGCCCCTCTGTCAGCCTGGAGTGACGCACGCA
>m6AIP_SySy_peak_585a|ENSMUST00000219238.1|Arid5b|ENSMUSG00000019947.10|protein_coding_Intron_5
GAGAGCCACTTAAAAAGACACTTGGGTCTTAAAGTGGTCTTTTGCCACGAAATGTTGCGGTAAAGATGTGACCGTCTGCTTATTTTGGGAACTTGAACCAGTGTTTTATGTGCCGGTGAGCCACTTGGCTCTCAGACCTATGTGTG
>m6AIP_SySy_peak_585b|ENSMUST00000219238.1|Arid5b|ENSMUSG00000019947.10|protein_coding_Intron_5
CCCCTTCCAGTGTTCCCGTGCTGTGGTCAGCTCCTGGGAACTGGTCCGACGTCTTAGCTTTTGGAGCCTTGGATTACAGTCTTGCCTCAAGTATTTTCTAATGGGTCTGGAGAAATCCTCTAACTGGGAAAGATGAATTTTAAAGCATGGTGAGTTTATCTGTTGGCACGTGTCTAGAAAATCCTGCAGGAGGAACAAACCACGCTTGGGACCA
>m6AIP_SySy_peak_585c|ENSMUST00000219238.1|Arid5b|ENSMUSG00000019947.10|protein_coding_Intron_5
TGAAGTGCCAATCGATCCTTGTTATTTGGAATTACTACTAATGTGTGGGATTTACAAAACTCAACCTAGGACTCAGAGACCAGAAGAAACCAACAGCTACTGAATACATGGACTGCGTTCGGTGTGCACTGACTTACTCTTTTTAATGAGGGATGACAGCCAAGCCTGGGGTTCTCTTCACCCCTCTTTTCACTAATGCTGCCACTGAAAATGGTCACCATGGGACACA
>m6AIP_abcam_peak_745|ENSMUST00000020099.12|Cdk1|ENSMUSG00000019942.13|protein_coding_Intron_4
AAggcttggggacatttcagagggaaagtgcttatggcacaagcacgaggagctgagctctggttcccaggctccacatggaggtggtgaggtggtggtgTGGCTCCACATGGAGGTGGTGAGGTGGTGTGGACATCTATAAGCCCAGAGGCTGAAGGACAGAGGCAGG
>m6AIP_SySy_peak_588|ENSMUST00000217694.1|Gm48023|ENSMUSG00000112883.1|lncRNA_Intron_1
taggccaagtctcctgaatttgaagcccatcctggagtcagcccagccttctcaATACAAGGACTAGGATATCTGAGGGAGCTCACGCTGGCTAACCTTGTCTCCCCAGACTTCTTGCAATTGTGGACACTGATTGCACTGGAGAAGAACTTTAAAAACCAAGTAAAGCATTCAGGCCAGTGTCCTGCAGAGAGTAGAGCTGC
>m6AIP_abcam_peak_754|ENSMUST00000121446.1|Ipmk|ENSMUSG00000060733.13|protein_coding_Intron_4
atagctggggaggacagacggaggcgggattttatgattcctgggcttgggcagggaggagagaggaaggggagatccgccttacccagagagtgtggaggagaggagagatgtcatgtccgagaagactgcaggacagagaggcatgaccaccaggtgaaggagccggaagagtgtggccca
>m6AIP_abcam_peak_755|ENSMUST00000105431.7|Zwint|ENSMUSG00000019923.14|protein_coding_Intron_7
CGCCCTCTGAACTCTAGATCCGAGGAACTGAAAAAGTGGAAAGAACAGGATGGTTAAGATTTTcagaccccagattaggtacaaaccatactcaagcacgtgttgtcacagagattctttatta
>m6AIP_abcam_peak_756|ENSMUST00000105431.7|Zwint|ENSMUSG00000019923.14|protein_coding_Intron_7
GTGCATAGCACAGGTGCAGTGCTATTTGAAAATAGACTGGGTAAAATATGGTAGAACTGCAGTTAATGATGCCAACATAGCATCCAGAAAGGAAGgaggagatatgaaagcagtagccttgagacagg
>m6AIP_abcam_peak_757|ENSMUST00000037813.4|Gnaz|ENSMUSG00000040009.6|protein_coding_Intron_3
AGGTTTCTACTGTTGGTTCCCAGGAAGCAGGTGGACTTGTAGGAGCAGAGAGAGACTTTGGTCCAGGGCTGTTACTGAGCCTTGCCCAGCCACGTGGACGGCGCTGTGAGTGGTTCCATAAGATGG
>m6AIP_abcam_peak_764|ENSMUST00000001179.6|Pcnt|ENSMUSG00000001151.10|protein_coding_Intron_36
CAGTTTCACAATtgagtgaaaggatgaagtaaaggggggggacatggccatccctacagcatggaagagagttttagtgcaggtgtaagggagaaagcaggctgagggaagagtccaggctgagcgtggccagcagatggggagggagagggagagggagagagaggagctgctgaccaacagaacaggg
>m6AIP_abcam_peak_765|ENSMUST00000001179.6|Pcnt|ENSMUSG00000001151.10|protein_coding_Intron_33
GAGAGAGAGGGAGAAGGCAGCTTGGTTGCAGGCAGAATTAGAACAGTTATCTGCCAGAGTGAAAGAGCAAGAAGCCCGCAAGGACGCAAGGAGGATGGAGAG
>m6AIP_abcam_peak_766|ENSMUST00000001179.6|Pcnt|ENSMUSG00000001151.10|protein_coding_Intron_32
TGGGTTCAGCCCTAGAGATGATGTGTGAGATCTGCCGGGGTGGAGAGGATGTGACATAGAAGGGAGTTGTGGGTGGTAGCAGGTAAGGCAGACAGACAGGTCCT
>m6AIP_abcam_peak_774|ENSMUST00000001148.10|Pcbp3|ENSMUSG00000001120.15|protein_coding_Intron_2
GGGCACGCACGCACACGCACACACATGCACAGAGCAGGAGGGAACAGACAGAAGGAGAGTGGGgagggagatagagggaaggagaaagacagagagacagacagacagaaggagggtggaaaggaagagaaggagggagggagagagaaagagGTAGAGGACATGGAGGTAGAAGGGG
>m6AIP_abcam_peak_776|ENSMUST00000020522.8|Pfkl|ENSMUSG00000020277.10|protein_coding_Intron_10
GCAGTGGCATTGGGTAGGGGACTAGGCGTTTGGGATTAGGATGGGAGGGAAAGGATGGTATACTGGGTAAGGCTCTGGCAGGTAGGGTAGCCACAGCAGGGACTTTAGGATGGGGTACAGGTGAGGCC
>m6AIP_SySy_peak_610a|ENSMUST00000128241.7|Aire|ENSMUSG00000000731.15|protein_coding_Intron_7
AACGAGAGAACCCAGGGGGAACCTGGGAGTCAGTCCTTAGTGGTGAGCATTGTCCCAAGTGGGTCTCTCAGGTGGATGCTGTGTTCCATTCTGGGTCCCTCTTGCCTGGTCAG
>m6AIP_SySy_peak_610b|ENSMUST00000128241.7|Aire|ENSMUSG00000000731.15|protein_coding_Intron_7
ttttgatcttaattagcagagttttcccacTAGGAACTGCCTGGCACCCAGCACTCCTTCCAGAGAGGGACACCCCCCTAGGTCTGTGTGGAACCTAGTACTTCAGAGACCTTGCAGAGCTCAGGCAGGGGC
>m6AIP_SySy_peak_611a|ENSMUST00000219038.1|Icosl|ENSMUSG00000000732.9|protein_coding_Intron_5
GTGAGTTGCCACCAGGTGGATGTCAGACACAACTTCAGAGTGGACCCCCACAGGCCTGGTGACAGAGGACAACGAGCTGTCTGCTTATG
>m6AIP_SySy_peak_611b|ENSMUST00000219038.1|Icosl|ENSMUSG00000000732.9|protein_coding_Intron_5
GCTGTGATGGAGGCCAGGAATCCCTGGCTTTACGAGGCACAGAGACTTCATCCCAGAAACCCCGAGGGAGATCTCTCCAGTGGGCAGCAGCAACATCATCGGAATATGGAGCCTCCGGTGAGCTGTCGGCACAGAGAGCAGCAGCTTGTGAGAAGATCCTTCCTTGGCACGTTACTACTCAGGCCTAGGAGCTTTA
>m6AIP_SySy_peak_611c|ENSMUST00000219038.1|Icosl|ENSMUSG00000000732.9|protein_coding_Intron_5
GAGGATATGTGGGATTTTGTCTACTGCAAACCTGTTTCTGGCTGACAATGGTTGGGCTCAGAGGCACTCAGCTTCACAACATCAATGGGACACGCCTCATCCTTGACTTCCTGTGGCTACAGAAGCTTTCCGAAAGCCTTGAGCTCTTTCAGACTGAACAGCTCTGCCCAGTCTCAGCAGCCCATGAAGATCTCAACTCCAGCTTCCTGGGTCTCCGTGTTGCTGGCCAGAATAGAGCTAGCTCTTTTGT
>m6AIP_SySy_peak_611d|ENSMUST00000219038.1|Icosl|ENSMUSG00000000732.9|protein_coding_Intron_5
GATGGTTCTGCAAAGTTGGCTGCTTGGAAACCTAGGGATGTATGTACAAGCTCCAGGCTGATGCAGTAGGGGGCACGGACTCCCCGATGGAACACAGTATCTGACCCTAGGTGAGGGCAAGCTCCTTCCCACGCAGAGGACTGGAAATTCTGGACCGTCAAGGCCTGTCTGCTATGTGGCTGGGGCTCAGTGCTGATGGATGTGTGAGATCTCAGGAATGAGGAGT
>m6AIP_SySy_peak_611e|ENSMUST00000219038.1|Icosl|ENSMUSG00000000732.9|protein_coding_Intron_5
AGAACCCTGGGCTCAGGACTAGGAAGACCTGTCCATTTTTTTTTTTTTTTAATGCCCACATGGACTTTTTATTCTTCACACCGATGTATTCAATGAGTGTAGAGAGAACTACTTAAGTCCTTCCCGAGTACAAAGCATTACCTACCTGCAGAATAG
>m6AIP_SySy_peak_611f|ENSMUST00000219038.1|Icosl|ENSMUSG00000000732.9|protein_coding_Intron_5
AACTGTTGTTATGGGTCTTGAGTTGGCAGCTACAGCAAACAAGCACAAGGAGCAGTTGGGGTGCAAGAAGATGGGGTGCAGCGCCCCCAAGGACAGACATTTGGGAATTAGTGGTCTCCCTGATGCCCATAGTTCCCCAGGAACTCAGGTGGGTCTGCGGCAGCACAGTAGGAGTATTCCT
>m6AIP_abcam_peak_781|ENSMUST00000000384.7|Trappc10|ENSMUSG00000000374.8|protein_coding_Intron_5
CGTAGGCAggtgggtgtgtgggtggaaggatggatgcgtggtgcaaagggacagagagagagagagagattgattagtggatgactagatgaacacatgggtagaagagaagatgggttgatggatgaatgaa
>m6AIP_abcam_peak_783b|ENSMUST00000062678.10|Rrp1|ENSMUSG00000061032.9|protein_coding_Intron_12
CCCAGGAGTTTGCTCACAAGCCTTACTTTGTCCACAG
>m6AIP_abcam_peak_789|ENSMUST00000039271.6|2610008E11Rik|ENSMUSG00000060301.6|protein_coding_Intron_4
cggcgggccttgatgagcagagacagtcagtggttttagaaccttattgtagaaaggcagggagagagaaggtagaaagagagagagaccagccatggccacatggaaagaatggggaagggaaagagagaaggagggttagagagtaagaaaggtgagg
>m6AIP_abcam_peak_792|ENSMUST00000020552.6|Tpgs1|ENSMUSG00000020308.6|protein_coding_Intron_1
CCAGAGGGAAGGGGCTCAGTATCCAAGATGGTAGCCAAGAAGGGAAGGGTGGAGCATGGCGGGCCCATGTGGCTAGAGGGGAGGGGTACAGGCACAAAGGGAGAAAACCAGCGAGAATGTAGACGGACAGTCTTCAGCTAGGACAGCATTGGGG
>m6AIP_abcam_peak_793|ENSMUST00000020552.6|Tpgs1|ENSMUSG00000020308.6|protein_coding_Intron_1
gagggaaaggggaagagaggttcccacaccggccgagagtgagtgcagcggatcttgatgagcagagactgtggttttagagctttattgtagaaaggca
>m6AIP_abcam_peak_795|ENSMUST00000067036.11|Bsg|ENSMUSG00000023175.15|protein_coding_Intron_1
ACTAGGGGGACTAGAGTAGGAGGAGCTACCATTTCAGGGTGTCCATACTTGGGGGACCAGGCAGGGAGATGATTCAGAGGGTTTGGGGTACAGAAGTGCCTGGG
>m6AIP_SySy_peak_627|ENSMUST00000020580.12|Polrmt|ENSMUSG00000020329.12|protein_coding_Intron_10
TGTGTTCCACTGAGCTGCCCAGGCTGGCTTGTGCTGACTCGATTCCCATGGATCCTACCCTCCAAAG
>m6AIP_SySy_peak_630|ENSMUST00000172282.7|Ptbp1|ENSMUSG00000006498.16|protein_coding_Intron_2
CCTGCCCTGCTGCCTTCATCTAAGCAGTGAGTTCAGGCCTGTGGACACTCCATTTGGTGTTTCCTCTGTGGGTTTGGTTTGAAAGGCTGTGGCATGTTCTAAGGTGAGACTGAGTTACCACCCATTTGGTGTTgtttt
>m6AIP_abcam_peak_798|ENSMUST00000045247.8|Wdr18|ENSMUSG00000035754.8|protein_coding_Intron_2
CTGTCGTGAGCAACCAGGAAAGAAACTTAGAAAAGGGCAGTGACCAGAATTAGTACAGAGGAGGAGGAGGCAGGAACCAGAAGCAGTGCAGAGGAGGAGGAAAGCATTTATTTACACTTGTGGTTTATATGAGG
>m6AIP_SySy_peak_635|ENSMUST00000219260.1|Sbno2|ENSMUSG00000035673.10|protein_coding_Intron_5
CATACATGTCCCACAGTGCTGCATAACTTTGACCCTTGGGGCCCCAGTAGCTGCTGACTGGACCCAGCACAGCACACACTGGTCATTTCAGGATCCCACAGAGTGTCTTGAGTGCCTGACAGTCCCTGGAGCCCTGCCTTCCTTTGCAGCCGGCCCCAGCC
>m6AIP_abcam_peak_800|ENSMUST00000219260.1|Sbno2|ENSMUSG00000035673.10|protein_coding_Intron_5
CCAGGAGTCAACAGAAAACCCACCTCTGCTTGGACCCAGAGCTAGGAACTAACCATGAGCCCCGAGTTTCCTGGCAGAAGAAGCAAAAAGAGAAAGAGATGAGTCACATGACTGACCCGTACACGAGGAAAGTCTGTGGACGGCTTcctgtgttctcact
>m6AIP_SySy_peak_636|ENSMUST00000219260.1|Sbno2|ENSMUSG00000035673.10|protein_coding_Intron_5
GTCACCTGCCTCTACCTCCCTCATCTCCCCAGGCCATGGATGGCCTCGGATTCCACAGAACAAGAAGGAGCCAGACCTGAGCCAAGCCTCACCACAGGTCAGAA
>m6AIP_SySy_peak_637|ENSMUST00000219260.1|Sbno2|ENSMUSG00000035673.10|protein_coding_Intron_5
GGATTTGGGTCTGTCACTGGCCTTTGAGACTTTGCCTCGGAGTGGTGTCCGGAGCTGTATGAGGAAGGCTGAGGACTACCAGGGTCTGTGCCCACTGCTAGGCC
>m6AIP_abcam_peak_810a|ENSMUST00000105342.7|Tcf3|ENSMUSG00000020167.14|protein_coding_Intron_18
TGTCTGTCCCCATCTACACTGACTGTCCCTATCCACACTGACTGTCCTCACTCTGTCCCCATCCATACTGACTGTTCCCATCCATACTGACTGTCCCCAACCATTCTGACTGTCCCCATCTACTCTGTCACCATCCACACTGACTGTCCTCATCCTCATTACCTAACATCACATCCACCC
>m6AIP_abcam_peak_810b|ENSMUST00000105342.7|Tcf3|ENSMUSG00000020167.14|protein_coding_Intron_18
CTACACTGTGGCACTAATGACCAGTCCTGCCTCATACTGCTGTCCCCACTCTGACTGTCCCCATCCACTCTTGACTGTCCCTATCCACTCTGTCCCCATCCACATTGACTGTCCCCATCTACTCTGTCACCATCCACACTGTCTGTCACCATCCACACTGACTGTCCCTATCCACACTGACTGTCCCCATCCACACTGACTGTCCCCATCCACA
>m6AIP_SySy_peak_648|ENSMUST00000057910.15|Rexo1|ENSMUSG00000047417.18|protein_coding_Intron_2
TCTGTGACCCAAGCAGAAGCCGCTCCTTCAGCGCCGGCCTCTTATAACTCCATTCAAAATTCAGGAACCCTCGGTGGCCGCCTGCTGCCCCCCTGCACCCTGCCCAGAATGAGGATGCTGGCTTTCTACCCACCCAGCCGGCTTCCCGTGGCAGCGTCCGACTGACTGTTCAGACTGACCGGCAAAGGGGTACCGGGCCCTCCCGCCCCACGCCTGCCTCACCACCTCCTGTCCCAGCTC
>m6AIP_SySy_peak_650a|ENSMUST00000079883.11|Scamp4|ENSMUSG00000113949.1|protein_coding_Intron_1
CCTGTGCCTGCCCGGCCGCCCCTCACCCGAAGCCAGTTTGAGGAGGCACGAGCCCACTGGCCTACATCCTTCCATGAAGACAAGCAGGTGACCAGTGCTCTGGCCGGGCAACTCTTCTCCACGCAGGAGCGAGCTGCCATGCAAACCCACATGGAACGGGCGGTATGTGCGGCCCAGAGGGCAGCGGCTCAGGGGCTGCGGGCAGTGGGCGC
>m6AIP_SySy_peak_650b|ENSMUST00000079883.11|Scamp4|ENSMUSG00000113949.1|protein_coding_Intron_1
GTCGTGGTGGACCCAGCCTCGGACCGCGTGTTGGCCACAGGCCATGACTGCAGCAGTGTAGCCAGCCCCCTGCTGCATGCCGTCATGGTGTGCATCGACCTGGTGGCCCAGGGGCAGGGCCGCGGTTCCTGTGACCTCAGAAGCCACCCGGCTTGCTCCTTTACACAGGCCACTGCCACTCAAGGTGCCCGAGCCGGTAGCGTGCGCAAGCTGGATGAGGACAGCCTGCCC
>m6AIP_SySy_peak_651|ENSMUST00000079883.11|Scamp4|ENSMUSG00000113949.1|protein_coding_Intron_1
TCTGCTCCTGGCCAGCCCGTGTCCCCTGCGGCTCCATGGCCTGGGGGCCTCACCCTCTGTGATGATACTGATCACCTGTGCCAGACTGTGGGCCTCTCAGTTTCCAGACTGCAGCTTCTCTGCTGGCTGCGACGACAGTGGGGCTCAGCTCTGCTTACAAGCC
>m6AIP_abcam_peak_815|ENSMUST00000003434.13|Btbd2|ENSMUSG00000003344.14|protein_coding_Intron_1
ATTGCACCCCAGACCTTGCATCCTAGAACCCTGCACCCCAAGAATCTGCATTCCACCCAGGATCATGTACCTCAGACTCTACACCCCACCCAGACCTTTCACCACCC
>m6AIP_SySy_peak_653|ENSMUST00000020420.8|Ap3d1|ENSMUSG00000020198.8|protein_coding_Intron_13
GTGATCTCCTGTCTCCTTCCATGGAGTGGCGTGGACAATTTGGGTCACACTGGCTGTGGAGAGGAGGGTGCCTTGTAGACTGTGAGGCAGCTCACGTCTGCTTCAGGTGACTCAGCATACAGTGCTGATAGTGAGCTCCTCACGCCAGGCTCC
>m6AIP_abcam_peak_817a|ENSMUST00000180036.7|Oaz1|ENSMUSG00000035242.15|protein_coding_Intron_1
GAATCCTATTATATTCTTGGGTACATGTTGAGGACTCATTTCTTGGTGGGAGAGTATGGGATCAGATTTGGGGTGTTGAGAAAGAAGCTTGTGTCGGTTTAGGAAGTCACAGGTGGGGAAGCTGGGATGAGGTTTAGGTTGGATTTAGTGATTGCGTGTTGAGGGCTCTAATACTTTGGAGGGATTTGGGTCAGAATTAGGACCTTGGAAGTGGTCAGGCTTGGGGGCTCACAGAGCTATGTTGGAGG
>m6AIP_abcam_peak_817b|ENSMUST00000180036.7|Oaz1|ENSMUSG00000035242.15|protein_coding_Intron_1
CATGGAGGTGGTGTGGTGTGGTGAGTATGATGTGAGGTGACCTTAATCCCTGGTCCACTTGGCAGTTAAAAGTCTGCAGTGGGTGGGATGGAGGGTATCACTTGAAGGGTTCAGAATGGGGACTGGTTTGGGAAGGGCGTCGATATAGGTGGTAGGAACTTTGGATATAGGCTGTGCAGACACCTATAGAGTGGCAGTAGGGAAGAGAGGAGACTTGGGGTTGTCTGACTCTAGAGCATGAGTAGTTAGT
>m6AIP_abcam_peak_818a|ENSMUST00000035775.8|Lsm7|ENSMUSG00000035215.9|protein_coding_Intron_1
CTGCAGACGGAAGCCATGGGTACAGACCAGGTGACATGAAAAACAGACGACCGACATGAGGATGCAGACGCGGAACGTGGGGGTTGCAGACCAGGCAGACAGGGGTGCGTACAGGAAACAGTGCAGATGGG
>m6AIP_abcam_peak_818b|ENSMUST00000035775.8|Lsm7|ENSMUSG00000035215.9|protein_coding_Intron_1
GCAGGGCCGCGGGATCGAGGGTCTGTGGAAGCGAGAGCAGAAAGACTGAAAGGAGAGTGACGGACGCCCTAGAGTAGGGAGACAGGGTGCTGAAGGATGGGAGCCACGTGGG
>m6AIP_SySy_peak_659|ENSMUST00000005057.6|Thop1|ENSMUSG00000004929.12|protein_coding_Intron_6
AGACTGTCTTGCTGCAGCTGCCCGCTGTGGCCCTGTGCTCAGGCTGTCACAGGGACCCCTGTTGGCCTTGGAACGGGCAGTGCCCACTTAGCTCTTGAGCAGGAGAGACACTGTGGCTCATTCCCTGGTGGTACCATGTTCT
>m6AIP_abcam_peak_820a|ENSMUST00000143517.7|Map2k2|ENSMUSG00000035027.18|protein_coding_Intron_1
AAGACGTCCTGAAGGTGGCCAGGAGAATCAGGGGAGCAGTGAGGCTTTCCGGGTGTGTGTGTGTGAGGTGTGGTATGGTTAGAGGAACAGAGGCCGTGCGGGGTAGCCTAGCC
>m6AIP_abcam_peak_820b|ENSMUST00000143517.7|Map2k2|ENSMUSG00000035027.18|protein_coding_Intron_1
AGCGCTTAAGACTGGGTACCAGGTGAGTGGAGCAGTTGAAGGCATGACTTGTCTGAGGAGGCAAGGCTGGCCTTGCAGGGGCAGAGGGAAGGAACCTGTTGGAAGAAGCAAGGGGAGGTGCAGGGGAGAGCCTGGCTTG
>m6AIP_SySy_peak_660|ENSMUST00000143517.7|Map2k2|ENSMUSG00000035027.18|protein_coding_Intron_2
tcctgttgactcatgctgaggcctggctgactctgctaagttatacattactgctgttgtgtgtttgctctcctgactctactgaactggactactggtgtattcatgaaaaatgattgc
>m6AIP_SySy_peak_663|ENSMUST00000048128.14|Zbtb7a|ENSMUSG00000035011.15|protein_coding_Intron_2
agcccaggctgggctccagcttacagagatccatctgtctgccttcagagtgctgggattctgggtgtgtgccatcaagccatagaactctttaAGGACTGAAACTAGAATTCTCTGGTACCTGGTGTCACCTGTCATAGTTCTGGGTCTGACATCTG
>m6AIP_abcam_peak_824|ENSMUST00000045469.14|Pip5k1c|ENSMUSG00000034902.17|protein_coding_Intron_7
tgacctcagtgggagaggaagtgcctagcctcacagagatttgacgtgtcagggggaggatacaaagggggatcccccacctgctaagaggagaaggggaggagtgaaggattgtggga
>m6AIP_abcam_peak_834|ENSMUST00000119336.7|Ankrd24|ENSMUSG00000054708.17|protein_coding_Intron_2
gagaggatgtgtgcgtgaatgaagggatgagtaagccaatgcatttgcccatgaaaagacgttagtaaatgggtggtgaggaaattaatgagcgaatgggtgaatgaAAACATTAGCAAAGTGCGAATAATGACTGTTGGAGA
>m6AIP_abcam_peak_840|ENSMUST00000219368.1|Txnrd1|ENSMUSG00000020250.10|protein_coding_Intron_1
TCCCTTACTGGAGGCAAAGAGAAAAGAGGGGAGCTGGTCCGGAGTCTGGCATGGCAGCACCTGGTGAAACaggaggaggaagaggcagtgaagaaggaagaaaaggag
>m6AIP_SySy_peak_692|ENSMUST00000181466.1|Platr7|ENSMUSG00000097076.1|lncRNA_Intron_2
gggactgaatgtctgaaactgtaagccagtcctaatgaaatatttaagagttgccttggtcatggtgcctcttcactgcatgaaaccctaacaaagacagcaacattgcctgctgcagaagtgtctgttgtgaaaaggaagagtctccatgacgtcctacaaggctggctgtaaactatgggtctaaatgaaccttccttcatgaaactgctgttgccagacattctatcacagcaacaggaTCCCACTG
>m6AIP_abcam_peak_856|ENSMUST00000077175.6|Polr3b|ENSMUSG00000034453.8|protein_coding_Intron_25
CGGACAGTAAGCCAAGAGACAGTGGTTATACACAGGTGCTGGAGCACTACAGGATGGAGTGAGGGAAGGGAGGTGGAGCACTACAGGATGGAGTGAGGGGAGGGAGGTGGAGCACTACAGGATGGAGTGAGGGAAGGGAGGCGGAGCACTACAGGATGGAGTGAGGGAAGGGAGGCGGAGCACTACAGGATGGAGTGAGGGAAGGGAG
>m6AIP_abcam_peak_859|ENSMUST00000038523.14|Ric8b|ENSMUSG00000035620.15|protein_coding_Intron_7
gatggaggctgggaagcagtgatgagtcagaggagggaggtcaggagggatagtctgtggggtccacaagagaagtggacaggagggaggccacagctggtggtgtgttgctgtgccagagaggttgagggactgggtctagggaaacagagtggaggtctgcagcaacccagctggttttctggcaggtgtgacctgcagttgaggg
>m6AIP_abcam_peak_860|ENSMUST00000038523.14|Ric8b|ENSMUSG00000035620.15|protein_coding_Intron_7
GTGTAAAGGGAGCTATTAGAAGGGGCCCAAGAGCTGAGGGTGCCTGTAATGGAATGCATGTAGTGTGAAAGCAGGAGAAGGCTGGTCTCATGGAGAGGGA
>m6AIP_abcam_peak_864|ENSMUST00000220032.1|Prdm4|ENSMUSG00000035529.10|protein_coding_Intron_5
GTAGGTGGGCTAAAGGGCTGGTGCTGAGGAGAAAGCTCAAGTTCCTGAATGAGTCGCTTCATAACTGTGCTGACAGACAGGTTGGGGAAGAGTACAGTGGTAGCTTATGGGAGG
>m6AIP_abcam_peak_865|ENSMUST00000220032.1|Prdm4|ENSMUSG00000035529.10|protein_coding_Intron_5
GAACAACAACTAACTGGGCTGTGGAAGGGTCAGGGCACATTAGCCGCAGAGGGCAGGCAGCATATGTGTTAGCATGGACCTGAAGACAGGCAAGATGGTAGGCAATTGATAGGAAGACAGGCATGGGCACCCAAGTGCCTAGGATGAAGAGTCAGAAATGGTTTAGGTGGCTGTGGTGGAAAATGGGTCTGAGGGAACAGTCACCTGCAGAGACAAGCAG
>m6AIP_abcam_peak_873|ENSMUST00000048518.15|Parpbp|ENSMUSG00000035365.15|protein_coding_Intron_1
agggctaacggagacactggtgtagtagtctgcttgcaaccccagtgtgctagaggtgtagacaagtgatgccggggcaagtcaacaaggtggagagcagtggagaagacactcagtgtcaaccttgggcctccatacacatgtgcttacataAAGGCGAACATA
>m6AIP_abcam_peak_874|ENSMUST00000020251.9|Gnptab|ENSMUSG00000035311.16|protein_coding_Intron_1
GGGAGAGAAAAAGTAGACTGATCCTGGCCCGCAGACTGGACCTGCCCCCGGGGTGGGGGAGTtgagagatggaagagatagagaagggaggagaggagagcgagatgggagagggagtgaagggatgggagaggaagcactcagagagagcagggggagagcctgcggctaaaatgccagggttgtgtaagaagg
>m6AIP_abcam_peak_875|ENSMUST00000020251.9|Gnptab|ENSMUSG00000035311.16|protein_coding_Intron_1
gggaggagagggaagcagttaagggagagacagacagacagtacaggagaagagatacagtccaggatacagtagagtgcatggagacagtgcagcagagttgagagggagagtggagcagcccagggagggagaaggaggcagtgttaccaggagagttttacagagatggattgaggagagaacaagctagacacagtaaagacagaacgagccagagaatgagaaggag
>m6AIP_abcam_peak_878|ENSMUST00000020252.9|Sycp3|ENSMUSG00000020059.9|protein_coding_Intron_1
GGCAATTAGGGGTAGTGGGTGAGGGAATTAATCTAGGGGTAATTTGGGATGGGGACTTTATAGGGTTGATGGAATAAAGTTCTTGGGGCCTGAGGAAATGATGGCCTTTAGAGGTTAGGAGACAGGTACTAGAAACTGAAGGGCTAGACGTTTGGGTGGTGGCATAAGGAATAGAGATAATGATGTGCTATAAGGGTGAATGATTGGGGCAAGGGAGACTGCACATCTCTGAAATGAGGGCCTGGGAGGA
>m6AIP_abcam_peak_881|ENSMUST00000099374.8|Gas2l3|ENSMUSG00000074802.11|protein_coding_Intron_1
ccactcagctaagcttccaagctgtacaaaggaatagaagagaaacttaaggaaccatcaacaggagaacactgaatacatgcgttgattgaaggagaaggccaggtttcagccccagcaaacagcagaaact
>m6AIP_SySy_peak_711|ENSMUST00000020112.6|Uhrf1bp1l|ENSMUSG00000019951.10|protein_coding_Intron_19
ctggtgctcaactgtaagcttcagccctcctagtggcatccatagtgctggaGTGCGGGACACATGGCCTGAGTGCTGGACACATGACCTGAGTGCTGGACACATGGCCCGAGTGCTGAACACATGGCCCGAGTGCTGTACACATGACCTGAGTGCTGGACACATGGCCCAAGTGCTGGGCACATGGCCCAAGTGCTGTACACATGGCCCGAGTGCTGGACACATGGCCCAAGTGCTGGACAC
>m6AIP_SySy_peak_712|ENSMUST00000020112.6|Uhrf1bp1l|ENSMUSG00000019951.10|protein_coding_Intron_19
GCCTGAGTGCTGGACACATATcctcctagtggcatccatagtgctggagtgctggacacatgacctgagtgctggacacacatctgtctcacccagctgcaaaccctgtgaattacaataatgacattctcgaagatatgcccgttgttacagtagtagcattaatgatatggcagtaaccagcaaatatttaattggatttaaagcctattgcatgagatggagcctatacgtggtactgttaatgagg
>m6AIP_abcam_peak_892|ENSMUST00000053594.6|Cradd|ENSMUSG00000045867.10|protein_coding_Intron_2
tgtgtgagctttttgtcagtgtgtgagtatgtgtgagtgtgtgtgttgtcaatgtgtgtgtgagtttgtgtgtgagtggttcagtgtgtgtgtgggtgagtgtaagtgtgtgtgATATCTAAGACTGGGTTTATAtgccatggtgcatgtgtggaggtcagagcagaggacagctttgtgggtggg
>m6AIP_abcam_peak_893|ENSMUST00000139210.7|Socs2|ENSMUSG00000020027.18|protein_coding_Intron_1
TTGGTTCCTGACCAGAAATGCCTAAAAGAAAGAAagagagagaggcagagagacagacagagacagagacagacagagacagagacagagagagacagaggagagagagaggcagagagacagagacagagagaagagagag
>m6AIP_SySy_peak_725a|ENSMUST00000139210.7|Socs2|ENSMUSG00000020027.18|protein_coding_Intron_1
AGGACAGTTGGGCTCAGTCTAACTTAAAGGTGTGAAGATGTAGCTAGGTATTTTAAAGTTCCCCTTAGGTAGTTTTAGCTGAATGATGCTTTCTTTCCTATGGCTG
>m6AIP_SySy_peak_725b|ENSMUST00000139210.7|Socs2|ENSMUSG00000020027.18|protein_coding_Intron_1
CTCTCTCTTTTTCGtttttttttaaaaaaaaaaaaaaCACATGCCTCATATAGACTATCTCCGAATGCAGCTATGTGAAAGAGAACCCAGAGGCCCTCCTCTGGATAACTGCGCAGAATTCTCTCTT
>m6AIP_abcam_peak_896|ENSMUST00000053484.7|Eea1|ENSMUSG00000036499.9|protein_coding_Intron_1
TCTGGGAGCTACTTTGGAGGAGGTTGTTAGGCAGTTATGATAAGCTTTGGGAAGGAGGACATAGTTATAGCTTGAGAGGGAAGGACATGCCAGGAAGAGG
>m6AIP_abcam_peak_897|ENSMUST00000053484.7|Eea1|ENSMUSG00000036499.9|protein_coding_Intron_2
cacaaaccataaggaacttaagaagaaggaagaccaaagtgtggatgcttcaatcctacatagaagggggaacaaaataatcacagcaggtaaagggacggaaggatctgggagggagagaaggagggaaaaaattggggcaagatcaagtattggaaggaacagg
>m6AIP_abcam_peak_902|ENSMUST00000020113.14|Poc1b|ENSMUSG00000019952.15|protein_coding_Intron_2
CTCGACTGGTCCCGGCCTGACAGACAACTTTCGTGAACTAACCACCAGGAGGAGTGAGTGGGAAGGGGAGGGGTTTGTGATCGGCCCGAGGAGGGTGGAGTATTGGCTGGAGAGTTTGTGAAAAGTTCTGAGACGAGCAGGAGGA
>m6AIP_SySy_peak_732|ENSMUST00000020113.14|Poc1b|ENSMUSG00000019952.15|protein_coding_Intron_2
AACACTGGTTGGTTGGAACCACTTTTGGAGAGGATCAGTAGAGACGAAACCGCAATCGTATGTCCTGTCATCGACACTATTGACTGGAACACTTTCGAATTCTACATGCAGACCGGGGAGCCCATGATTGGTGGGTTTGACTGGCGTTTGACCTTCCAGTGGCATTCTGTCCCCAAACATGAAAGGGACAGGCGAACGTCAAGAATTGACCCCATCAGGTCCCCCACCATGGCAGGAGG
>m6AIP_SySy_peak_733|ENSMUST00000020113.14|Poc1b|ENSMUSG00000019952.15|protein_coding_Intron_2
CCAACAAAAGGATTATGTAGGGATGCAAAACTGCCCCAAAGACGGGCTCCCAGTTCCAGTGAACATCATTTGGCATTTTAAAGAAGACGGAACGATTTTTCACCCTCACACAAGACTGTGTCTTAGTGCTTACCGGACAGCCGAGGGCCGACCTAGTGTCCATATGAAAACGTGTGATGCCCTTGATAAAAACCAGCTCTGGAGGTTTGAGAAATAGGCTAGCAGCAGAGCGCCTTCTCTTCGGGAGCTG
>m6AIP_abcam_peak_908|ENSMUST00000220346.1|Cep290|ENSMUSG00000019971.10|protein_coding_Intron_49
aaggggagggaagggaagggaagagggaaaggaagggaagagggaaggcaagggaaaagggaaaagagaggctagccaggaacaagtggagagatatgggggagggagaaag
>m6AIP_SySy_peak_747a|ENSMUST00000036044.8|Zfc3h1|ENSMUSG00000034163.10|protein_coding_Intron_1
TCGTAGGCTGTTTGACTGAATGGGTGCCTTTTGCTTTTGGATAGGACTGTGTCATGGATTCGGGTCAGCTAGGGAAATGAAATACAGTCTGGGTTTTTAAACAGGACA
>m6AIP_SySy_peak_747b|ENSMUST00000036044.8|Zfc3h1|ENSMUSG00000034163.10|protein_coding_Intron_1
CAACAGCCCAAGTtttgtttgtctatttgtttgtttgtttctttTTTGCAAGCCCTGGGATTTCGTATTTAACAGGAAATCGACTTAGATTATTAAGGAAA
>m6AIP_SySy_peak_748a|ENSMUST00000036044.8|Zfc3h1|ENSMUSG00000034163.10|protein_coding_Intron_1
TTTTTGGAAACTGGTTTCCTTAATGCGCTGTTCAG
>m6AIP_abcam_peak_920|ENSMUST00000036044.8|Zfc3h1|ENSMUSG00000034163.10|protein_coding_Intron_24
GAGTCTTTAAGGAGAAAGTGGATGAATTTTTACTTTATATAGGGAAACAAATATGGCTTCTGTGACGGGTGTATAAGAAAAGGGAGGAGGCAGGCAGGTCagaaaggaaggaaggaaggaaggaaggaggaggagaagaaaggaGAGGAGAAGAAAAGAGAAAAGAACTAAC
>m6AIP_abcam_peak_922|ENSMUST00000105267.7|Cnot2|ENSMUSG00000020166.15|protein_coding_Intron_4
AATTTGAAGTTATAACTTAGAGCGAGTGATGAAAATAAGAAGAATGAAAAGGAAGGAAAGGGTGAAGCTGAAGGGagacagacagacagacaggcaggcagacagGAAAGAGAGGATGGTGGGAGAGGAGAGAGCGAGACAGCCAACAGTACAGACAAAAGGAGGCTGGAG
>m6AIP_abcam_peak_923|ENSMUST00000105267.7|Cnot2|ENSMUSG00000020166.15|protein_coding_Intron_1
tgtgtttctaggtgtaggtagctgacacttaggaatgggaaacaactaggaggtggagaggaaggttgaggggggtcacaggagggaggaaagcagggtgttccatcatgatctgcttagtcccttgggaatgagca
>m6AIP_abcam_peak_924|ENSMUST00000105267.7|Cnot2|ENSMUSG00000020166.15|protein_coding_Intron_1
TGTGGTGGTTGGTGGTCAAGTTATGAAGCAAAAGAAATCAAAGGTCTATGGAGGATGTATGGCTAACAGGCCAGTTTTCCTCTCAGAGGGTGAATGGGGAAGCCTGTGGTGA
>m6AIP_abcam_peak_926|ENSMUST00000219109.1|Rab3ip|ENSMUSG00000064181.6|protein_coding_Intron_2
aggagaagagaggggagagggaagctacttgaggggcagtggagagaggagaggaggcaggcttactgggacagttgtacagagacaggtttcagaggagaacaagctagatgcagttgaagacagaacaag
>m6AIP_abcam_peak_929|ENSMUST00000176670.7|Cpsf6|ENSMUSG00000055531.12|protein_coding_Intron_9
ccatgatacttaagactactgaatacttaatgggcaaataacatttagtgtgggtgcagtgggccgagggatggctcccaatgcgggcaggaaggagcaaggtgactaaagtatttcatcatgA
>m6AIP_abcam_peak_931|ENSMUST00000020408.15|Mdm2|ENSMUSG00000020184.15|protein_coding_Intron_9
TAACCAAAGAAAGATGAGTGGGGCTTAGAAACTCAGATTATCTTACTGAGAAAAAGTTAGTGTGTGGATTGATTTAGGAAACAAGATGTGGCTGGAGCATG
>m6AIP_SySy_peak_757|ENSMUST00000163238.8|Mdm1|ENSMUSG00000020212.14|protein_coding_Intron_3
AGCAGCCGAGTCCCCAGGACGAGGTCGCGCTGAGGCAGAAGGGCAGTAGGCCGTTTCTCTGGCCGGGAGCTCAACTGACCTGTGCCTATCCTTGTTTGACTTTCCTATTGTACCAGCAAGAAAGCAAACAATCTCAGCTGTCAGGAGGCAAAAAGAAGAGAGTTCTGGCTAGCTCTCAAAGATCTTGCCGTTCTGTCCTCTTATGTCACAGCTGGCTTGCAGCAGGTCCCCAAAAGCACATAAGCAGAGG
>m6AIP_abcam_peak_932|ENSMUST00000163238.8|Mdm1|ENSMUSG00000020212.14|protein_coding_Intron_3
CTTCAGCCACTGACTGGAAGCCTGGAGCCACCCAGGAGTGCTGGAGGAGAATCTGTGACTTGTTGAGAAAGCCAGGGCATACAGGGGTCCATGGAAGGTGATG
>m6AIP_SySy_peak_762a|ENSMUST00000020449.11|Helb|ENSMUSG00000020228.11|protein_coding_Intron_2
CCACACCAAATGACTTCCAGGTCAAAAGGGCCGTAGTTCCAATTGGGAAAATAATTGTAAAGGTTAATGTATAAGTGGTTGGCTTTGTACTTGGTTTTAAGTTTACCCTTATGGGATGCATTCAAGGTTTATTTTTATAATTATGTTGCA
>m6AIP_SySy_peak_762b|ENSMUST00000020449.11|Helb|ENSMUSG00000020228.11|protein_coding_Intron_2
CAAAAGAGAAAGGAAAGCTTTGGAATTTTAGAAATATCCCAATTCCAAATGATTTAAAATAGCTGCACGCCGTGGATTTCACTGTGAACATCCACAGACTGAGAGAATTTCCTTCATGAAAGCAGAGGACGCTTGC
>m6AIP_SySy_peak_762c|ENSMUST00000020449.11|Helb|ENSMUSG00000020228.11|protein_coding_Intron_2
ACCTTGAAACTGCGATTCTCTTTCTTGACTTTTGGGTTTGTGGAGAGAACTCTGAGTCACTAAAACAGAACCCAGTGCCCGTTTTTAAGAAG
>m6AIP_SySy_peak_763|ENSMUST00000020449.11|Helb|ENSMUSG00000020228.11|protein_coding_Intron_2
CTTCAACTGTTAATTTTGCTGTACCTTCCACGGATAAATTGAGCATCTCTAATCAGAAACTCTGAAATGCTCTATGAGGTAAAACtttttgaccatggacatggtagaccaggctggcctcgaactcagaaatccgtctgcctctgcctcagaagtgttgggattgaaggcgtgcaccaccctgcctggctAAAACTGT
>m6AIP_abcam_peak_945|ENSMUST00000020448.10|Irak3|ENSMUSG00000020227.10|protein_coding_Intron_8
gaggagaggagaggggaggaacagaataaaggccagccattagcatgtggagagaggggatgagagggcagagggagagcaagagcaagagagtgaggaggggggcaagcagccccttttatagtgggtcaagcctacctggctgttgccaggtaactgtat
>m6AIP_abcam_peak_946|ENSMUST00000159699.1|Hmga2|ENSMUSG00000056758.14|protein_coding_Intron_3
GAGGGATGAAAGGGATTTTAATGGGGTAGCTTTGGAGGGATTTCACAGAGAAGGCATGCGTCTCACGTAAGGGTAGCACGGGATCAATGGCGGTAGAGAGAAGTGTAGGATGTGTACCATCAAGTTTCCCCAAGCGTAGTTTGGATAGCGTAAATTAGGGCCATAGCATG
>m6AIP_abcam_peak_947|ENSMUST00000119093.1|Lemd3|ENSMUSG00000048661.14|protein_coding_Intron_1
CCGGATGCTCAGAGACCACCTGGTTAAGCTTGGTGGGTCACAAAACAAAGGCTGGAAGGGAGCCGGTGGGGAGGATTGACAGGAGTGGGCAGGTGAGGAGAGGGTGGAGCCTAGAGTGATCAGTGTGTTGTG
>m6AIP_abcam_peak_950|ENSMUST00000081688.12|Srgap1|ENSMUSG00000020121.15|protein_coding_Intron_1
tttagagggaggaagagatagagacagacagacagagggagaggcagagagggaggaagagagagacagacagagagggaaacagagatagagacagatagacag
>m6AIP_abcam_peak_952|ENSMUST00000140299.2|Rxylt1|ENSMUSG00000034620.17|protein_coding_Intron_5
agcagaggatggcctagatggtcatgagtgggaggagagtcccatggtcctctgaagactctatgccccagtataggggaatgccagaaccaggaatgggag
>m6AIP_abcam_peak_953|ENSMUST00000140299.2|Rxylt1|ENSMUSG00000034620.17|protein_coding_Intron_5
tcaacttccaacccaaagttaccaaaaaagacaaggtaaaatcttccaaaatgaactctcaattctgaatatctatgctccaaatgcaagggcagccacattcattaaagaaactttagtaaagctcaaagcacacgttgcacctcacacaataatagtgagagacttcaac
>m6AIP_abcam_peak_954|ENSMUST00000140299.2|Rxylt1|ENSMUSG00000034620.17|protein_coding_Intron_5
atctctaaatattaatgaactcaattccccaataaaaagatatatactaacagactggctacacaaacaggacccaacattttgctgcatacaggaaacccacctcagggacaaaaacagacactg
>m6AIP_abcam_peak_955|ENSMUST00000140299.2|Rxylt1|ENSMUSG00000034620.17|protein_coding_Intron_5
TACCATGCAAGAAAAGGATTAAGTAGAAGAAGGCCATTCAGACTTTGGGTAGACAGGCCTGAAGAGGGCACAGGAGTCAGCAGTGTCCATGCAGAGGGAG
>m6AIP_SySy_peak_772|ENSMUST00000073792.10|Mon2|ENSMUSG00000034602.15|protein_coding_Intron_4
AAAGAGCTGTTTAAAGTATTATTCCCCAGGACAAAACTACCACATGAAGAATTGACAAAGGACTCTAAAGACACTTATGGATTGTGGCACTCAGTGGCAG
>m6AIP_abcam_peak_960|ENSMUST00000105256.9|Ctdsp2|ENSMUSG00000078429.9|protein_coding_Intron_5
TGAGTGAGAGGGCTGCCTGCCATGTGGATCTGAGGAGAGCCTGGGAGGAGAGCAATGCTTGGTGAGGAAGGGGCTTGTTTGTGAGGCTTAAGAAGTGGAAGGTGATGGATAGATCCATTTGCAGCTGCATGGAGGGTTCTG
>m6AIP_abcam_peak_964|ENSMUST00000116229.1|Dtx3|ENSMUSG00000040415.15|protein_coding_Intron_3
GGAAACCTGTGCCCAGAGGGTGCTGGGCTATGGGACAGAAGTGGAGATAGAAAACCAACCGGTTTGTGGGCAGTGTTGGGGGTTGGCTTTGAGGGAAACAGAGG
>m6AIP_SySy_peak_787a|ENSMUST00000217851.1|Baz2a|ENSMUSG00000040054.17|protein_coding_Intron_7
ggactgggctggacaggagtggactacaggacagtatggagggtgcaggactgggcaggacaggagtggact
>m6AIP_SySy_peak_787b|ENSMUST00000217851.1|Baz2a|ENSMUSG00000040054.17|protein_coding_Intron_7
caggacagtacggAGGGTGTggaactcctggaagagcagcaaatgctcctaactgcagggttatcgctccagaccAGTTCTCTCTTCTTAGGGTCTGTCTC
>m6AIP_SySy_peak_787c|ENSMUST00000217851.1|Baz2a|ENSMUSG00000040054.17|protein_coding_Intron_7
CACATTCTTTGTTCATCCTTGGTCTTGATCCTTTTTCGGACTAAGGCCCAAGTATCCAAAGGAGCTACATAGAACTGTTTCCA
>m6AIP_abcam_peak_975|ENSMUST00000217851.1|Baz2a|ENSMUSG00000040054.17|protein_coding_Intron_7
TCTGCATGCAGGGCTAGTGAGACAGCTGGAGGGGGAGTCTGCTCAGTGGGCTTGGCTCCTGGGTGGCATGGGAGTGGGTAGGGGTGTGACCTGGTGGCAGGG
>m6AIP_abcam_peak_976a|ENSMUST00000217851.1|Baz2a|ENSMUSG00000040054.17|protein_coding_Intron_12
CCTCACGCGCTGACGTGTGTCTTCCTCTCTGGGTGGGCAG
>m6AIP_abcam_peak_978|ENSMUST00000055539.10|Timeless|ENSMUSG00000039994.15|protein_coding_Intron_18
atttgaactaaggacctccggaagagcagtcgggtgctcttaacctctgcagccCATGTGGGTGAGATAGAAAGGCTAAAGCAGGGCAGAGACATGGACGCAGTGGAGAGGTCAGCAGGCA
>m6AIP_abcam_peak_983|ENSMUST00000171342.2|Rnf41|ENSMUSG00000025373.14|protein_coding_Intron_6
CGGGGGTAGCTTAGCACGCGGAGGAGAGGGCAGAGTGTACATCCAGGAAAGTCTGTAAAATCCAGCAAGACCAAGCAAGTGAACAAGGGAAGTGTAAGACCACGTAAGACCCTGTCCATTTGGAG
>m6AIP_abcam_peak_986b|ENSMUST00000131728.3|Pa2g4|ENSMUSG00000025364.13|protein_coding_Intron_11
CACCAGCATACAAATTACTTGTCTTTCTCCTGTCTGTAG
>m6AIP_SySy_peak_796|ENSMUST00000131728.3|Pa2g4|ENSMUSG00000025364.13|protein_coding_Intron_1
GTGGTGGGGAGATCTGGTGTCGCCCTGGGGACTGAGCAGCCATGCCTGGGCTGGAGAGTGGAGGTGCGGGCCGGCGACCGCGAGGAGTACAGAGAGGGGCCCAGGCATGCTCCGACCCTGGGCGGTTGGTAAG
>m6AIP_abcam_peak_992|ENSMUST00000179770.7|Eif4enif1|ENSMUSG00000020454.17|protein_coding_Intron_5
CACAGTCTTTCAGTCTTGCTCTTTGTACTTTTTCAG
>m6AIP_abcam_peak_995|ENSMUST00000110043.7|Patz1|ENSMUSG00000020453.17|protein_coding_Intron_3
CCAAACCAGACAGTCCTGCCCAGATGATGGAATAGAGCAAGGAACTGATACAGGACAGCAGACTCAGGGCCATGAGGAAGCCCAAGTGAGGGCAGCAGGGAAGTTAGCC
>m6AIP_abcam_peak_996|ENSMUST00000152576.1|Gm11944|ENSMUSG00000084941.1|lncRNA_Intron_1
ATAATGAGAAATGCAAGAAGAAAGACAGCAGAAGTGGTGGGTCAGTGACAGCAGAAGACCACAGTAGGTAGGGTGGTCTAGGAAGGTTTGAGGCAAGGGG
>m6AIP_abcam_peak_998a|ENSMUST00000101638.3|Limk2|ENSMUSG00000020451.17|protein_coding_Intron_11
AGGGGAGGTGAGTCAGGAGGTCATTGCTTTCCCAAAGGGGCTAAAGCCTGACTCTGGAGGGGCCAGGGGGAGCAGTGTGTTTGAGGGTGCTCACTTTAGATTGCCTCAAGGATGGGAG
>m6AIP_abcam_peak_998b|ENSMUST00000101638.3|Limk2|ENSMUSG00000020451.17|protein_coding_Intron_11
AAAGTAAGCTCCTAAGAGTGACACGGGAATGTCTAGTAAAAATAGTTTAGAAATGGCTGGACAGGAAGAGGGAGGGGCTGAAGTACAGGCAGAGGAGGAGGGTGTGT
>m6AIP_abcam_peak_999|ENSMUST00000101638.3|Limk2|ENSMUSG00000020451.17|protein_coding_Intron_5
CAGGAAGTCTATTAAGGGATAAACATCAGGACTATAACCGGGTTGGCGtttggaaggatcactggtatggaagttagacaggagagaggaaaggcccagacatgtagagctgttacgag
>m6AIP_abcam_peak_1000|ENSMUST00000101638.3|Limk2|ENSMUSG00000020451.17|protein_coding_Intron_3
AGGACAGTGACAGTGAGAGGAGGATGCACCTAGGTCCTCATCAGAGAATTGGGTGCCAGATACCAGAATGGACAGACTAGCCAGCCCTGTGTTGGAGGAACAGTGAGACTCGTGGTAGGAGTCACAACTCTGGGGACATGTCCTTATGACTGA
>m6AIP_abcam_peak_1001|ENSMUST00000110011.7|Smtn|ENSMUSG00000020439.17|protein_coding_Intron_19
AACAGCAGGAGAGGCTTAGAAAGCCCAGAGGAGACCGGCAAGACCCTCGGTGACACGAGGGTATGGTGACAGGGAGGAAGACTGACAGGGAGCCCAGGAGACCCCAGGCTCAGCCCAGGATGGCAAGCTATAAAAAGGAGAAAACTAATCTAGGGTCTGAACAGTTCAGACTGAGGGAGGAAAAGGAGCAGCAGGCA
>m6AIP_SySy_peak_817|ENSMUST00000096441.4|Morc2a|ENSMUSG00000034543.15|protein_coding_Intron_1
CACTTACTGGATCAAAAATTTCAAAATACAAACTTTATATCATATTGAGTTGTTTCATCCAAGTGTTTAATAGGAATCCAGCAAAACTGCTCTTTGGATCATCAAAATTTGGACCATCTAGTATCAACTGTTGCACATCTTTAGTAACATCCTAGACAATTGGGTTTATAACAAGTGTTTCTAACAACAGCAACAACCACAAGATGATGATGACAAAAATGACCAACTTGGAAGAAGAAAGCATTTGTTA
>m6AIP_abcam_peak_1006|ENSMUST00000096441.4|Morc2a|ENSMUSG00000034543.15|protein_coding_Intron_6
TGATAACTATTGAAGGAGGAAAAGGGAAGGAATTAGAGAGACTTGGAAGCTCTGGTGTGGTGGTTGGAGCTAGTGGGCCATCTGGGGCTGGGGAAGAATGGAGGGAGGA
>m6AIP_abcam_peak_1009|ENSMUST00000109993.8|Tcn2|ENSMUSG00000020432.12|protein_coding_Intron_7
TGGGAGGAGAGGGCAAAGGAGCAGAGAAGGCCAAAGCAGAGGCGCGGGGCCCTGTAACACAGGGGCATCATGGGAGAAAGTGGGTCTGGGAGAATGAACAGGTGTAGTAGATAAATGCAGAGAAAGAAGATGTGTCTGTCAGGGGTGACCAGGACGTGACTTGAACAGATGCAGACAGGGTCCTCTGAGGTGCGGTGTGTCAGATAGGAGAG
>m6AIP_abcam_peak_1010|ENSMUST00000109985.7|Pes1|ENSMUSG00000020430.12|protein_coding_Intron_1
GGCAGGTGGTGTGCAGGGTTTTGGACAGACAGTAGCATGGCTGTGAGATGTAAATAAGTGAGGTGCTGTCTAGGTGAGGCTGGGGCCGTATCATGTGAGGCTGGAACTTATTCTGAG
>m6AIP_abcam_peak_1014|ENSMUST00000041042.12|Tbc1d10a|ENSMUSG00000034412.13|protein_coding_Intron_1
CAGTTAGAAATGGAGCGAGGCTGAGGGGAGTGGCTCAGGGAGGGGACACCTAGAGGTAAACCCAGGAGTGAAAGGGACAGAAGGATTGGAGAGCCAGGGCCTATAGTTTCTGTTGGAG
>m6AIP_abcam_peak_1015|ENSMUST00000041042.12|Tbc1d10a|ENSMUSG00000034412.13|protein_coding_Intron_2
ctgaacatggcagcagactgaactgggcaatgaaggaggtaggcgcgagagggaaagagaagagagagggcaagagaggggaccagggaacaagagcacag
>m6AIP_abcam_peak_1018|ENSMUST00000109948.7|Hormad2|ENSMUSG00000020419.11|protein_coding_Intron_5
TCCTTTATGCCTAAAAATTTCCCAGGAATTTAAAAAAGTGTTCAAAGCTGTTTGCACGATCGAGCAGGCCTGAATGTCCCTATTGATTTTCTAAGACACCCTCC
>m6AIP_abcam_peak_1021|ENSMUST00000109910.8|Nf2|ENSMUSG00000009073.16|protein_coding_Intron_13
CAGTGTGGAGCTGAGGAAAGGGCGGGGCAGCAGTATGCACATCATGACAGAGAACTGCAAAGGGAATGAGCAGCTGTTTTGTCAGGGTAGAAGGTGAGAGG
>m6AIP_SySy_peak_826|ENSMUST00000056649.12|Gas2l1|ENSMUSG00000034201.13|protein_coding_Intron_2
TCCCCACAG
>m6AIP_abcam_peak_1027|ENSMUST00000056649.12|Gas2l1|ENSMUSG00000034201.13|protein_coding_Intron_2
GTGAGAACAATGTGGTGCTACGTTTGCTTGTTCACAGCTTGCTCTTAAACTTAGCGTCTCCCCTGAGTGGCGGGCTGGTAGAGGTGGACCATTCTGAACCCTTTCGAGTCTTC
>m6AIP_abcam_peak_1028b|ENSMUST00000102930.9|Ewsr1|ENSMUSG00000009079.16|protein_coding_Intron_8
GAAAGGGTGTCAGGCATTGGTGTGAATGCTGGTCCGTGGCTTACAGATGTGACTCTTTCCTCAG
>m6AIP_SySy_peak_835a|ENSMUST00000020769.13|Dbnl|ENSMUSG00000020476.14|protein_coding_Intron_1
GTCCCGCGCAGTTCCCCAACTCCCTGGAAGGCGGAAACCACGTCTTCTAAACCCTGAGTTCAGGAAGAGACCTTGAAAGCGGCGTGAGCAGTGGGTTGAGGTCATGAGCTCACACAGGGCTCAGTCA
>m6AIP_SySy_peak_835b|ENSMUST00000020769.13|Dbnl|ENSMUSG00000020476.14|protein_coding_Intron_1
GGATGTCACAGGTCTGGGTCCCTGATTCTGGGACTGAAAATGGGATCCTGTCACCTGTTTGAGAAAAGGCTCCATCCTTCCTTCACCACCCCAGGAGCCATTACAGTACTGTGAACTAGATCTGAAGTTTCTGGAGTGGCCCTGCTGAGCCCTCTTAGGTTTCTGCTACATGCATACCAGTCTATAGTAATTCTC
>m6AIP_SySy_peak_839|ENSMUST00000066496.9|Nudcd3|ENSMUSG00000053838.14|protein_coding_Intron_4
TGAGCCTTGAGATGAACGCCTGGCTCCTTAGACTCTACATGCCTACTGACTGCTTCTTGTTAGGCCAGCAAGTTGACCTGTGGATATAGCCTTTTTTGGAGAAAAGGACTTTACAAATAGGAATTTTAGTACAAGATCATTCTGGATTTTCTGGATGACTCCTGAAATCAGTGAAAGACACCCTTAAAAGAGACAGAAGAAGAGACCTAGACATAGGAAGTCCTTATGAAGACCAAAGACTAgaaggatg
>m6AIP_abcam_peak_1038|ENSMUST00000066496.9|Nudcd3|ENSMUSG00000053838.14|protein_coding_Intron_2
agggctaacagggaacgaagacccaaaataaacaaaTGGAATTATTAATAAAGATGTGAAGGTAGGAGGACTAGAGAGGAAGAAGGGTTCAGCAGGAGTG
>m6AIP_abcam_peak_1040|ENSMUST00000093350.9|Ogdh|ENSMUSG00000020456.17|protein_coding_Intron_2
TGGGCATCTCAGGGTGATGGAGAGAAGGCCAGAGAGGGTCTAGAAGTAGGTGGTCAGTAAGGTTTCTAAAGACTACAAAGAACCCCAACCCCAGAGCCGGGATATTAATTGACATGGATGTTGGCAACAGGGTGGAAGAGATGAAGGTAGGGCTGGAGAAATAGGAAT
>m6AIP_abcam_peak_1050|ENSMUST00000239111.1|Tns3|ENSMUSG00000020422.14|protein_coding_Intron_20
TTCAAGTGATGGCAAAAGAATTAACTGTGGTCTGACTAGTAAGGAGGTACGAagacagagatggatgaatgggtggatgaatgcatggatagatggatgcaggcatggatggatggatagatgcagg
>m6AIP_abcam_peak_1051|ENSMUST00000239111.1|Tns3|ENSMUSG00000020422.14|protein_coding_Intron_17
ataacagtggtgatggtgatagcaataatcatgatgatgtggtaatggttgtggcagtggtgatggtcactatagtgatggttttcatagtgatggtggtggtg
>m6AIP_abcam_peak_1052a|ENSMUST00000239111.1|Tns3|ENSMUSG00000020422.14|protein_coding_Intron_17
CTCTGGCTGGGATCTGCACAAAGTTATCCCTGGAGGGGACTGGCCAAGGTGAGGCGCCTATGTGAGGGTGATGAAGTGGC
>m6AIP_abcam_peak_1052b|ENSMUST00000239111.1|Tns3|ENSMUSG00000020422.14|protein_coding_Intron_17
GAGAGACACCTTTGTCATTGGATGCAAAGGCAGACAGCAAGCCACAGTGTATGACGTGGGCGGAACATCCTGAGAAAAGGTCTGGGAGTTAATGGAAGGGACAAG
>m6AIP_abcam_peak_1054|ENSMUST00000239111.1|Tns3|ENSMUSG00000020422.14|protein_coding_Intron_13
GGGTTGTGAGTCAAAAGTGTTTGTGTGTAGCTGAGGGACAGCCAGAGTAGGTGTACTCGGAGTACGTAGCCCCGGGAAGGATCTGGGGAAGAGGACAGGAG
>m6AIP_abcam_peak_1058|ENSMUST00000093321.11|Grb10|ENSMUSG00000020176.17|protein_coding_Intron_1
AAGGGAGATAGATGAGTGTCGGAGGTGGTAGAGTAGAGGAGACACTGGAAGAGGAAACACTGATTGATCAAGGAGTAAATGGAAGCGTAATGGAGGAGTGATGATGATCAAGGTGGTGCTGGTAGAGAAGATGGAGGAAGATGTGCAATGAACTGGTG
>m6AIP_abcam_peak_1064|ENSMUST00000046755.13|Cobl|ENSMUSG00000020173.17|protein_coding_Intron_7
gaaggaaaggaaagaaggttaaaaaaaagaaggaaggaaggaaggagggaaggaattggtagtgaaggaaagaagggaacagagaaaggaaggaggcagggaaggaagaggaaggaaATAGAAAAAAATGGAAGGAagagaaagagacaaaggggggaaggagagagagac
>m6AIP_abcam_peak_1065|ENSMUST00000046755.13|Cobl|ENSMUSG00000020173.17|protein_coding_Intron_1
tctacttctctacccacccaacattatgttcttTCTCCTTTTCTCtcccagaacaaaagcaaaacaaacaaacaaataaaaagcacctataatcaaaacaact
>m6AIP_abcam_peak_1066|ENSMUST00000046755.13|Cobl|ENSMUSG00000020173.17|protein_coding_Intron_1
AAATGATGTCTTTGTGAAGCTAGGAGGGTGATAGGGTCTGTGAGAGTTTGAGCTGTAGGTTGAAAATTGGATAAAGTCTAGCAAGGTGGATTGTGGAAGGGTACCAACTGGCATGAATAGAAGCCAAAGGACAGATGAAAGCTTGGACTTATAGTCACCAGCATACATGACTAAATCAGTAGGATGCTATAGAGGACA
>m6AIP_abcam_peak_1073|ENSMUST00000093299.12|Spred2|ENSMUSG00000045671.17|protein_coding_Intron_1
CTGAGTATTGCTATGGGAGGTGAACTTGAGGTCAAAGGCAAAAAGGTCACTGGCGAAATCCCTGAGCAATAATGAAGGCGGGAGTAGGGGGCTAGCAGGATAAGTGAGAG
>m6AIP_SySy_peak_858|ENSMUST00000093299.12|Spred2|ENSMUSG00000045671.17|protein_coding_Intron_1
AGGAGTctcatctgtaaaatggggacgatactgtttgGATAAGGCTGATGGACATTTGACAAGTGCCAGCTTACTCACACTGCCACGTGGGTCTCCATCTCAGTCACAAGCGACCTTGTTTTTTAAAGGGAGACTCTGAAGTACGGGTGGAAATGGAGAAACAAGGGGAGCATGGATTTCACAAGTGCCTTCGGAGAAGACAGAATAAGTCACCGACCCTGATC
>m6AIP_abcam_peak_1075|ENSMUST00000093299.12|Spred2|ENSMUSG00000045671.17|protein_coding_Intron_1
ACCAGTCCCTCCCTAGGTCTGCTGGAACAGTGAAGGGCCTGGAAGGAAGTGAGCCCAGAGTTTAGCATGATGGAGAGATAAGGAAGCCAAGTGATTCGATAAGGGCCGGCCTGGCTGGCTGGCTGGTGTGTGCCATGGGGTGGGG
>m6AIP_abcam_peak_1076|ENSMUST00000093299.12|Spred2|ENSMUSG00000045671.17|protein_coding_Intron_1
TAGAGACCAAAGTGAGGCAGAGTGTGCCTCATTGCTGTGTGCTGAGAAAGGTGAGAAATGAGAGGAGAAGAAATGGCGAGGGTGAGGTCCTGGAGCAGGAGTGTGGAGGGCCATCCTGGAAGCCATCGGAATGGG
>m6AIP_abcam_peak_1077|ENSMUST00000093299.12|Spred2|ENSMUSG00000045671.17|protein_coding_Intron_3
TAATAATACCACCAGAGGAGAGCTGCAGGGACTAAACACTTTGCAAGACACAGGGAATGGGCTTGGTGACTAATGGTGCAGGGGACAGAGAAGCAGGAGGCGAATATAACCACAGGAGTTCTGAGCCAGGGAGAATGAGCAGACAAGGGCTGGTGTTGCCAGATAGGAGA
>m6AIP_abcam_peak_1079|ENSMUST00000000137.7|Actr2|ENSMUSG00000020152.7|protein_coding_Intron_8
AAGAGAAAGAGAGCATGCATATTATGCATCTGTTAGTCAGGAGTGGGTATGGGAAGGAGCAGCTGTAGATGTCTGGGGAAGGATAGATGATGAAGGAGGGGAGGTGGGTAGAGAGAAGAAGCTGTAGAGCAGCTGTGGAGGTTTAGGAGAAGAAGAGGATAGAAGTTGCAGTTCAGAAAGAAAGCTGCTCTAGGACCTCCT
>m6AIP_abcam_peak_1080|ENSMUST00000000137.7|Actr2|ENSMUSG00000020152.7|protein_coding_Intron_8
TTTTACCCCTTAAAAGAATCTGTAAGCCCAGTGTGTTGGAGGAGGAGCCAAGAAAGAAAGCCAGGAAGTTATGagaggaagaactggcagaggttgaacatggagtagggtgaaacaaacggtcctctaagagagtgaatggagagtgggaaaatatcctagacggccagacagcgtgaaggacccgggcaaagttggtgACACATTATAGCAAAATAATATAGAGCTTCTGTACTGTGTGCTGAGCTGC
>m6AIP_abcam_peak_1081|ENSMUST00000000137.7|Actr2|ENSMUSG00000020152.7|protein_coding_Intron_7
ggttaaatgggaggaatccccactgaggtagcagccagtatagaatagggtttatttgggtgcatgggatggggggttgagaagggagtagaggcagaggaaaaaggaaaggagagagag
>m6AIP_abcam_peak_1082|ENSMUST00000000137.7|Actr2|ENSMUSG00000020152.7|protein_coding_Intron_3
AAGCTGCTGGGTAGCAGGGAAAGGGCATCCCAAGGCAGAGAGAAGAGCTAGCTTGGCATCTGTATACTTGAGAGCAGGCAAGCGGCTGCTATGGCTGGAGGGCCTAGGAAGGGG
>m6AIP_SySy_peak_860|ENSMUST00000050611.13|Cep68|ENSMUSG00000044066.14|protein_coding_Intron_3
TAGCAGCTCAGTCAGATGTGCCATGTAGACTTCTCTTGTTGTACTGAGCCCTGAACATGCCTGAAGTAGGCAGACTTCATCACTGAGCTCAGTCCAGCCCACCAATTGTTCTTGTCTCCACAG
>m6AIP_SySy_peak_866a|ENSMUST00000101477.1|Peli1|ENSMUSG00000020134.13|protein_coding_Intron_3
agtgctctgtcagacattgtgtaggagattggaagataatgttgaaaacagtgcagaagatggaggcctggcttttgaaatgtcagagggaaaattaaagactttttcagggccattgctat
>m6AIP_SySy_peak_866b|ENSMUST00000101477.1|Peli1|ENSMUSG00000020134.13|protein_coding_Intron_3
ttggattgtgaagattctgtggttctggttagctgggcctgaagaatcatctgtgattaacaagataccaaaactactaaagcaaaaactttgcattactggaactattgatgctggttagctggacctaagaaatta
>m6AIP_SySy_peak_867|ENSMUST00000101477.1|Peli1|ENSMUSG00000020134.13|protein_coding_Intron_3
gtaagagtcacccaggtggtactggttttgaaggcatgaaggggtctcgcagagcagctgaggctcggaactgtgagaggccatggaaggccattggtgaaggtacaacctcagttgcaattgatggcccaggactgaaggggtcatgcaaaggatttgaggcttggcaccatgaagagaacctatgagaggctgttgttgaagccaagttacagtggaagacagcagcgttttggagatgccagtacca
>m6AIP_SySy_peak_868|ENSMUST00000101477.1|Peli1|ENSMUSG00000020134.13|protein_coding_Intron_3
gtaaaaagaccttggattttaaaagataatggacattttaaagtaattgtcttttaatatgtaaagactgtgggacttttaaagttgtttagatcttggggatgaataagacattaagggttgaggcttactagtg
>m6AIP_abcam_peak_1089|ENSMUST00000006221.13|Vps54|ENSMUSG00000020128.15|protein_coding_Intron_4
TCATAGAAGAGACATGAGGGGTGGAGTCCAAGTGTAGAAAGTAATGAGTGAAGCAGACTCATAGAAGAGACATGAGGGGTGGAGTCCAAGTATAGAAAGGCTGAATGGAGAAAAGAAAGAGGGACCGGATCGG
>m6AIP_abcam_peak_1091|ENSMUST00000006221.13|Vps54|ENSMUSG00000020128.15|protein_coding_Intron_20
TAAGAGAAGCTCTCTGGGGTGGTGGCCAGTTTTACGAGTTGTGAATTGACGCTGTATAAGATTGAGCTGACTGAAGGATGGACAGTGAAGGTGAAGCAGGC
>m6AIP_abcam_peak_1099|ENSMUST00000062844.10|B3gnt2|ENSMUSG00000051650.11|protein_coding_Intron_1
CAGGAGAAAGAGGAGGAGAGTGGTGCTGAAATCATGGTAAGCTGTGTTGGGCTGTAAGTAAGTAGAATGCAAGAACTATGACAGTCTAGCTGGGAAGGGGGTT
>m6AIP_abcam_peak_1099|ENSMUST00000160826.1|Gm28048|ENSMUSG00000098650.1|protein_coding_Intron_2
CAGGAGAAAGAGGAGGAGAGTGGTGCTGAAATCATGGTAAGCTGTGTTGGGCTGTAAGTAAGTAGAATGCAAGAACTATGACAGTCTAGCTGGGAAGGGGGTT
>m6AIP_abcam_peak_1100|ENSMUST00000160826.1|Gm28048|ENSMUSG00000098650.1|protein_coding_Intron_2
tgggaaggggagttaagagggtagtagaggcagagaaaagcagagagagagagagagacagtagagaagtagaggccagcagtgagcacatggagaaagag
>m6AIP_abcam_peak_1100|ENSMUST00000057843.11|Commd1|ENSMUSG00000051355.18|protein_coding_Intron_3
tgggaaggggagttaagagggtagtagaggcagagaaaagcagagagagagagagagacagtagagaagtagaggccagcagtgagcacatggagaaagag
>m6AIP_abcam_peak_1107|ENSMUST00000137823.7|Usp34|ENSMUSG00000056342.16|protein_coding_Intron_41
tgagtacagggacagccagggctacacagagaaaccctgcctcagaaaaagcaagaGAGATTGTCTAGGAGGAGAGGGAGGTCGGGAGGGAGGGAGAGAAAGAACATGAGCTTGGAAAGGGCACATGTTGCAAGATAAAT
>m6AIP_abcam_peak_1110|ENSMUST00000043356.12|0610010F05Rik|ENSMUSG00000042208.15|protein_coding_Intron_12
aaaggtggaagcaggagagagagagcagagagtaggggagagatggagaggaaaaatggagaggagagaaaacagagaggaaagcatggtaagagagacagagacacgagagaatggagaaagaacagagacggggaaaacaagcagagagtaaacagagggatgagaggtgaggtacagaggagacaggagaaaaagaagaggagaaagcataaagagagcagagtgaagggacgggagacacagaaga
>m6AIP_abcam_peak_1111|ENSMUST00000043356.12|0610010F05Rik|ENSMUSG00000042208.15|protein_coding_Intron_6
agggtagattcattgaagcagccgctgagttcaattacataatgtaaaagatttgactgatttgtgaagggatagtgaaagaaaagagaggatgcaggatacttactaagttttcaacctgagcagccagtaatgcagaaaggaaagaccggg
>m6AIP_abcam_peak_1113|ENSMUST00000020513.9|Papolg|ENSMUSG00000020273.13|protein_coding_Intron_3
ATGTGGGAAGGAGGTTAGGTCATGAAATAAGTTGGCAGTTTAAACATGAGGAAAGGAAGACTATAGGAGCACATTGTGGAGATTTTTAGTAGCAAGCCCAAGAATTGATACTTCAGTGGTTGAGGAGAAAAATGCACTGGTGGTTGGCTTTATGCAGGTGGC
>m6AIP_abcam_peak_1123|ENSMUST00000102843.9|Rtn4|ENSMUSG00000020458.16|protein_coding_Intron_3
ggaaaggggaagaaggggaagaagagaaaggggaagaaggagaggaaggggaagaaggggaagGGAAAAGCAAAACAAACCAAAAATTTTGCTGGCATTAAAAGTAAAAGAAGTGGA
>m6AIP_SySy_peak_900|ENSMUST00000006629.13|Sptbn1|ENSMUSG00000020315.18|protein_coding_Intron_2
TCCACCAGGCTAGGTTGGACTCTGCAGCCAACTTCCTATCAGATCACCCTGCACCTATTTCCGACCCGACCGGAATGCGACTGGCTTGAGGTCCAGCCCTTTCGCCTGGGCGGGAGCAGAG
>m6AIP_abcam_peak_1129|ENSMUST00000006629.13|Sptbn1|ENSMUSG00000020315.18|protein_coding_Intron_1
TCTGTTAGTACAGAATAGAACAGCCTGTAACTGTGGGgtgtgtagtgtctgtatatgtgtggaatgtctgtgatgtgtgtggagtgttatgtagtgactatgtgtggtctatgtacagtgtatctgtggtgtatggagtgtgtgGGGAATGGCTATTGAGTGGAATATGTCTGgtatgtgtatgtggtatatgtggggaggggagtgtttgtgtgtgcctgtggtatgtctatagtgtttggtatctggt
>m6AIP_abcam_peak_1130|ENSMUST00000041231.13|Psme4|ENSMUSG00000040850.17|protein_coding_Intron_1
tgaaaataaaaaggaaagaaagggacatgactgttcctaggtatggtggaggagaaaagtttattgtagatataaggaagacctagtgagaggcaggcccatctgagagagtccaagatagtcatgaccctgaaccatatggagaga
>m6AIP_abcam_peak_1131|ENSMUST00000041231.13|Psme4|ENSMUSG00000040850.17|protein_coding_Intron_1
aggcctattccattgttcaagcatggcaggtcttgatgagcagagatggtctatggttttagagctttattgcagaaaggcagagaaaacgagagaaggtaaaaaaggagaggccggcagtggccacttggaaaggaggaggaaagggggttggtagaaggagagctagagatgagaatgagg
>m6AIP_SySy_peak_903a|ENSMUST00000020546.2|Stc2|ENSMUSG00000020303.2|protein_coding_Intron_1
CCCAGAACTTTGCTGGCCAGTTAGGAACTTTTCCTTTGGGGGAGGGGGTTCGCAAAGCGTACCTCTGCTGCTGCAGCCATGCTCCTAGCCAAGTCAGCACGGGAAGAACTGTTGACACGATCCGAATCGTGCGCGGCCCTGCTCACCAGCAAGCTGCAGTGCAAAAGCCTGACGTGTGGCACACGGGGCTGGCCTTCTTCCCAGCTCCCGGGAGAGAAAGAAA
>m6AIP_SySy_peak_903b|ENSMUST00000020546.2|Stc2|ENSMUSG00000020303.2|protein_coding_Intron_1
GGGCTGAGGGGAACCGAGGCTGTGCCTGACGCTGCTGCCAGCTCCAGCCAGAGTCCCGGGCCCGGAGCAGGGCGCACTTCGTCACGCCTGGCCCGTGCGAAGTACCAAGGGACCCCAGAGCTGGGCTCGCCCTGCACCCAGAACTTCGTTTCCAAGCCGGCCAGCCTGGCATGTACTGTCTCCGTTTTCTCCAAAGATGCCGGACA
>m6AIP_abcam_peak_1135|ENSMUST00000076383.7|Fbxw11|ENSMUSG00000020271.17|protein_coding_Intron_4
GTTGTAGCTGTGGCATGGAAAGAGAGGCAGTCCTGTGTGACTACACATAGAAGATATAGGAGAAGGGCACATGAACATGTGGCTCACGAAGGTGTCAGGACTTTGGAGAATGGTGTCAAGAAGAACACAGAGTTGGACCTCAGGTCAGATTGTCCAGATAAGGA
>m6AIP_abcam_peak_1136|ENSMUST00000102815.9|Ranbp17|ENSMUSG00000040594.19|protein_coding_Intron_24
aattcctcccaacacataataatcaaaacaacaaatgcactaaataaggattgaatagtaaaagcagtaagggaaaaaggtcaagtaacatataagggcagacctatcagaattacaccagacttctcaccagagactatgaaagccagaagatcctggacagat
>m6AIP_abcam_peak_1137|ENSMUST00000102815.9|Ranbp17|ENSMUSG00000040594.19|protein_coding_Intron_22
cctcttgaagtaatgacgtgtatgaacatgttggaccatcaaaggagtctaaacattgggcacatcaagaagcaggagcaggatctaaaatgatgaggtgtgaggagaaactgatgTGTGGTATAGAATGCTGTTGTTGGTGTGTGGTATGGAAGGCTGTCGG
>m6AIP_abcam_peak_1138|ENSMUST00000102815.9|Ranbp17|ENSMUSG00000040594.19|protein_coding_Intron_18
gagagggagagggagagagggagagggagagagagaggagaggagaggaagagaaagagaaaaagggggagACCAATGTCTGTAAAGCTTTCAAAATAGCCTTTCCTGAGGGATCAGGGAAACTGTGGGGCC
>m6AIP_abcam_peak_1139|ENSMUST00000102815.9|Ranbp17|ENSMUSG00000040594.19|protein_coding_Intron_14
CTAGCAAAATGGGAGAAGTGGACAACTGAACATCAGGAAGTGAAAGGACCAGGGTAGATGAATGAGGCAGATACACACAGGAAAATGAAGCTCGCTGTGCCTGGAAGGCTAGGAAGGCCTTGGAGAAGACAGCTTTTGAATAGTGGGAGAAGAGGGAGGCTGCTGCTGACAAGATGAAGAGCCAGAGAAATCGTAGCGATGATTCAGTTCTTCTGTGCTTACACTTGAGAGAAATGGTTGAAAATGGGTG
>m6AIP_abcam_peak_1140|ENSMUST00000102815.9|Ranbp17|ENSMUSG00000040594.19|protein_coding_Intron_14
GAAAAAAGACAGAAGGAAAAATAAAATGGGTAGAGATGGTGGCTCCCTGGTAAAAGTGGAGGGCGATAGTTATTCCCAGGTGAAGGAAAGGAAGACACAGGCTGTGAGGATGTGAAAGCAGG
>m6AIP_SySy_peak_909|ENSMUST00000102815.9|Ranbp17|ENSMUSG00000040594.19|protein_coding_Intron_14
aagatatgggcacaggggaaaaattcctgaacagaacagcactggcctgtgttgtaagatcaagaattgacaaatgggacctcataaaattgcaaagcttctgtaaggcaaaggacactgtcagtaagacaaaa
>m6AIP_abcam_peak_1142|ENSMUST00000102815.9|Ranbp17|ENSMUSG00000040594.19|protein_coding_Intron_14
TTTGTTAGAAGAGCTGATTGTtgggatatcagtgggaggaaagacccttggtcttgtgaagggccccagtgtaggggaatggcaggacagggaagcaggagt
>m6AIP_SySy_peak_910|ENSMUST00000102815.9|Ranbp17|ENSMUSG00000040594.19|protein_coding_Intron_14
agcaaaaggcaccgtcaataagacaaaaaggccaccaagagattgggaaaggatcttaacctatcccaaattggataagggactactatccaatatatataaagaactcaagaaggtggactccagaaaatcaaat
>m6AIP_abcam_peak_1144|ENSMUST00000102815.9|Ranbp17|ENSMUSG00000040594.19|protein_coding_Intron_12
TTGCTCTGCTCTGCTCTCGTTCATTCCCATCCCTCTTCCCCACGGTCCTCGCTCCTGTGCGCCTCCTCGCTCCCTTCTTCACTCCCGTGTGTCACTCCTGCTTCTGTGTCTCATACCTTCCACTCCTTTTCC
>m6AIP_abcam_peak_1145a|ENSMUST00000102815.9|Ranbp17|ENSMUSG00000040594.19|protein_coding_Intron_7
gtgaagccatatggttgggatttgattactggaagttctagaaagagagagtaggggaaaatggaagggagatggaaacccaacagtgttctcatcagcgaaggatgg
>m6AIP_abcam_peak_1145b|ENSMUST00000102815.9|Ranbp17|ENSMUSG00000040594.19|protein_coding_Intron_7
agtaaataacttggaagagaaagttaatgaaatttacaaaatagaatttaaaaagcaagatatagacggaagagcacatgtgagggaattagaa
>m6AIP_SySy_peak_915|ENSMUST00000093191.2|Spdl1|ENSMUSG00000069910.2|protein_coding_Intron_2
TCATTTGAAGACCTAAACTGTCCCACCCCAACTGTGTTGAAAAGGAATTTCCAGTGTTCTTTCCAACAGTTGGTTGCCTCTGAGGTCAGCCTGGTTTCCT
>m6AIP_abcam_peak_1150a|ENSMUST00000018993.6|Wwc1|ENSMUSG00000018849.6|protein_coding_Intron_5
GGAGTGGATGGGTGGGTGGGTGGACAGACAGGCCGGCAGGTGGACAGACAGACAGTGTAAGAGATAGTGAGAGAGGATAACTAGAGATAGAGAAAGTGGGTGGACAAATCACGAGGATTGTAAGGATTATGAGTTGATGTGGAACAGGTTCTTGTGGT
>m6AIP_abcam_peak_1150b|ENSMUST00000018993.6|Wwc1|ENSMUSG00000018849.6|protein_coding_Intron_5
GAGAAAATATTCAGTGGCATCTGGAAGAGTTGAGAGCAGAGAGGGAGGAAAGCAGAGTGAACGTGGCAAGGGGCAGAAGGAGGAGAGTGAGAGTCGGTGAGGTAGCAAGAGTCAGAGAATACGGCATGGAGAGAAAGCATGAGGACGGCC
>m6AIP_abcam_peak_1151|ENSMUST00000018993.6|Wwc1|ENSMUSG00000018849.6|protein_coding_Intron_1
GAGCATTCCATGGGTTTCATATGTGTGATTCCTGATAGGCACTGAGCACATACTGACATCCGACCGGTGCTCAAGACAGTGGCACATCAACCAAAACGAG
>m6AIP_abcam_peak_1156|ENSMUST00000019333.9|Rnf145|ENSMUSG00000019189.13|protein_coding_Intron_2
TTGCCGGGGGTTGCCTCCGGATGCTGGGATCAGCAGGATGTGCCTGGCTTCTGGATTAGATAGCAGAAAGGTGAAAATGGTTTTGTAGTAGAGGAAGGGTCAAGTAGATGGCTAGAAAATAAAGGATTGGGCACAAATGGTTTGAAATAATGGAGTGAAAAAGTTAATCACCAAGGGGAGATGCTGTGAAGGGAAGCATTCTGGGTTTTCCCTTCTGGGATG
>m6AIP_abcam_peak_1158|ENSMUST00000109261.10|Clint1|ENSMUSG00000006169.20|protein_coding_Intron_1
aagtggatattagcctaaaagcttggaatacccaagatacaattcacagaccacatgaagttcaagaagaaggaagaccaaagtgtggatgcttcagtctttctttgaaccgggaacaaagtactcacagtaggaaatacagacacaaagtgtggagcagagactgaaggaaaggtgatccagagactgccccaccttgggggttcattccttatacagacaccaaactcggacactattgtgaatgcca
>m6AIP_SySy_peak_925|ENSMUST00000109261.10|Clint1|ENSMUSG00000006169.20|protein_coding_Intron_1
gaggctctgccagaacctgacaaataccgaagtggatgctcacagccggccattggactgagcatggggtccccaagggaggagttagagaaaggactggaggagctgaaggggtttgcaatcccataggaagaacaac
>m6AIP_abcam_peak_1167a|ENSMUST00000145353.7|Cnot6|ENSMUSG00000020362.13|protein_coding_Intron_1
TTAAACTTATGGATGAGGGTGTGGTGCCGGTTTAAAACCAGTAACACTGAGGAGAAGCTGGCCAGGTTGGAGAAGGGGATCATTCTAGACAAAGGAGACAGTGAGCAGACTGAGGTATCGGGTTTGGGGGTAAGGCCAGG
>m6AIP_abcam_peak_1167b|ENSMUST00000145353.7|Cnot6|ENSMUSG00000020362.13|protein_coding_Intron_1
TCCTGGTGATGAGAATTCAGAGATGACCATATTCAGTTTCTGCCGTCTTGTCCTGCATAGGAGTGAGTAGTGGGTATATAGTGCTTCAAGGGATCGAGAAAG
>m6AIP_abcam_peak_1173|ENSMUST00000059458.4|Maml1|ENSMUSG00000050567.16|protein_coding_Intron_1
GCATATGGTGTGGGGCACAGATGACAGAGAAACGGAAGGACTCAAAGTGTGGTCCACATCCAGAGTAGGACGGATGGAAGTCACCTTATAGAGGACCTGAGGGACGCAG
>m6AIP_abcam_peak_1176|ENSMUST00000077817.7|Hnrnph1|ENSMUSG00000007850.16|protein_coding_Intron_5
TGTTTTCTCTCCCCTCCCCATTCCCCTTCCTTTTGGACAATGCTTTAG
>m6AIP_abcam_peak_1181|ENSMUST00000001081.9|Rmnd5b|ENSMUSG00000001054.9|protein_coding_Intron_1
TTGTAGGGATATGATTTGTTTGAGTGTAAAATACAGGGCATTCGATACTGTGGTTtgaaaagatgacacgtgtgtggagacctagataaggagccagccatgggaagatgtgagagagtgttccgagaagaggatagaggcagaaataaactggatgtaccctggaacagaaagg
>m6AIP_abcam_peak_1188|ENSMUST00000020630.7|Hspa4|ENSMUSG00000020361.13|protein_coding_Intron_14
TTGATGTGTAAGAGGAAATTGTCATAGTTGTCCTCGTGTTTAATTCATTGTTCTGTTCCAG
>m6AIP_abcam_peak_1189|ENSMUST00000020630.7|Hspa4|ENSMUSG00000020361.13|protein_coding_Intron_1
CTGGTGAAGAACAAGGTGGAAAAGTACAGAATATGGTGTAACTGACATAACTAGATGTGGGCTGCTTCTAAAATGTCATTTGTGACCTGGAAGGTAGGCACGAGTTCACATGGAGGCCACGGTGGGTTTGAAGG
>m6AIP_abcam_peak_1191|ENSMUST00000060945.11|Aff4|ENSMUSG00000049470.13|protein_coding_Intron_1
TGTTTGGGACAAAAAGAAATCAAGATAAGGTAGATGCAAAGTAGAGAAAAAAGCTGGACATAGGGGTGTGGGTGGTAGATGGGAGTGGGTTATGTGCCACCAAAGGTATGGCCAGTTAGCGCCGTG
>m6AIP_abcam_peak_1198|ENSMUST00000101206.9|Rapgef6|ENSMUSG00000037533.20|protein_coding_Intron_3
tgaggcagcccttccccctgaagtaccagctatacaatgggtttagtatagaatagtttatttagggcatgagaaagggagtagagacagacagaaagacagacagacagacaggaggagagcctggccaggaacatgtggagagggggcagaggaggagtggggaagcagg
>m6AIP_abcam_peak_1199|ENSMUST00000101206.9|Rapgef6|ENSMUSG00000037533.20|protein_coding_Intron_6
TGTTTGCTTtatagaatagagtttagggcatggaaaggtgagttgatggggtagtagacagaatggcagggcttgggggaagaagaggagtagaggtcggccatgaacatgtggagaaagagg
>m6AIP_abcam_peak_1201|ENSMUST00000064104.12|Cdc42se2|ENSMUSG00000052298.12|protein_coding_Intron_1
TGGACAATGGATAGTTGTGGAATGTGCTAAATGAGTGTGTGGAGCTGGCGGAATGCACATGTGTTTTTGTAGCTAAAGTGTTTAGAGTGGAAGAATTAGTGGAAATAAAAATGCAAGAGGAAGAAGTAAGTTTGAAATTAGTTTTGATATGGAAAGTGGTGACACCCTGAGGTAAGTGATAAGGGACAGAAGAAGAAATGAGAAGTGG
>m6AIP_abcam_peak_1202|ENSMUST00000102731.7|Tnip1|ENSMUSG00000020400.17|protein_coding_Intron_2
cagccaattactggggaaaatagaagtaggtggaacttctgttactgggcttggggtagcagggagggatggacagatggacagaatggaagaactgtggatagaatgg
>m6AIP_abcam_peak_1203|ENSMUST00000108883.9|Anxa6|ENSMUSG00000018340.13|protein_coding_Intron_2
gtggatggatgggtagttgagtggatagatgggtgtgtggataggtagatggGTAACTTGGTGGGTAAATGGGATGGCAGATAGACAGATTGGtggacaaaagaacagac
>m6AIP_abcam_peak_1204a|ENSMUST00000039305.5|Slc36a2|ENSMUSG00000020264.5|protein_coding_Intron_5
ttctcctcctcctccttcttcttctccttcttcttcttctccttcttcttcttctccttcttcttcttcttcttctccttcttcttcttctccttcttcttcttctccttcttcttcttctccttcttcttcttctc
>m6AIP_abcam_peak_1204b|ENSMUST00000039305.5|Slc36a2|ENSMUSG00000020264.5|protein_coding_Intron_5
cttctccttcttcttcttcttcttctccttcttctccttctccttcttctccttcttcttcttctccttcttcttcttctccttcttcttcttctccttctccttcttctccttcttcttcttctcctccttcttctcctcctc
>m6AIP_SySy_peak_967|ENSMUST00000018727.3|G3bp1|ENSMUSG00000018583.5|protein_coding_Intron_2
TGACTGAGACTGTCCCCACTCGGGCGTGTGCAATGGACTTGTCGTGCACAAACATAAACAGTCCCCGCTGTGAGTCTGCCAGTGAGGCGGATAGGTACCAAGCCTGAACACTAAGTACCTGCACTCCGGGTCCTTGAAGATGAGAAGTAAATTGCCTTCTCTTGTACAG
>m6AIP_abcam_peak_1211|ENSMUST00000153510.8|Zfp692|ENSMUSG00000037243.17|protein_coding_Intron_6
ATTGAGGGAGGATGGGGAACGGCTTGAGAGAGGGGGGAGGCAGCTGGCCATTCAGAGATTGTGCCAGCTGGAGGGATGGTCTTGTTGCACGGTGGGCAGGGCAGATGCTGGGGAAAGTAACGTTAGCCTTTGAATTGGAGTTGTGGGAAGGGATGAAGTAAGGCTCTGGGGGAGGCTGAGAGCAAGAGTGGGCTATGG
>m6AIP_abcam_peak_1212|ENSMUST00000153510.8|Zfp692|ENSMUSG00000037243.17|protein_coding_Intron_9
AAATGACAAGTGTTAATTGGAGTGGCATTTTGTACAGGGAACTCTGTGGACATTGCAACGATGGTGTGCAAGGAAGTGAGTGGGTGGGCATCCAGAGGGGACAGGTGAG
>m6AIP_abcam_peak_1224|ENSMUST00000064190.12|Rai1|ENSMUSG00000062115.15|protein_coding_Intron_2
TACAGCATCTGTGGCAGCTGGGCATGTGATAGGCTCTGTACTATGGAGTGAGGTTGGAGAGACCTTGGAAGAGGAACACAGGTGAAGTGGTTATGGGGAGACTTGATGGAGTGGTGAGGGCTTGAGGGTGCCAGGGACACACTAGATCTCAATCAGAAGCTTTGGAGAATCAGAAGAAAGATGCAGCTGGGGGTCTTTTTCCTCAGAAGGAGGC
>m6AIP_abcam_peak_1228|ENSMUST00000020846.7|Srebf1|ENSMUSG00000020538.15|protein_coding_Intron_1
GCTTCTCCATGGACAATGACCCCCAGACAGTGGAGATAGTCAGGGTTAACAGCAGAGTAAGTCTGAGGAGAGAATGTGGGAAGAATTGAGAGTAAGAAGGACGTTCCTGGCAGCATCAGCCCAGGGGATGGTAGGTTGACAGGAGTGCTGGGATACTTTCAGAAATCAGGCA
>m6AIP_SySy_peak_998|ENSMUST00000044250.3|Alkbh5|ENSMUSG00000042650.3|protein_coding_Intron_1
CCCGGTTCCGGGGAAGCCACAGCTGGCGGGAGCCGGTTCTTATTATGGTTCTGACTCGCCTTTTTTCTTTTTGCGTGCAAACCATAGGAAGCTTGTGTCTGAAACTCATAGCAGGATAAGACTAATGTGGAATTGTGTACCTGCAGGCAGGTTTGAAGTGGCCATAGTAGCTTATCTGAGAATTCATCTGAAAGCATCTTTCTGAAGACTAGCATAGGAGTTCGAGTTCT
>m6AIP_abcam_peak_1239|ENSMUST00000019076.9|Map2k3|ENSMUSG00000018932.9|protein_coding_Intron_1
GAATTGACAGTAGAGGCTGGGAAGACTCAGGAACAGCAGAGGACTAAGATGCAGCATCAAGGGTAGAGAGAATGGTATGTGCAAAGCAGATACAGTGGGAAACAAGGTGGCTCACCCAGG
>m6AIP_abcam_peak_1240|ENSMUST00000019076.9|Map2k3|ENSMUSG00000018932.9|protein_coding_Intron_11
gatgggtatgggctctttgctaatgaaggaagggtagagggtctggtagggcagaggTCTGGTACCCTTGAGGAAAGAGATGTTTGTGTGGCAGGAGGGACTCTTGTAGGAGGGTGAGGCAGAGTCACAAGCTTTGATGGTTTTG
>m6AIP_abcam_peak_1245|ENSMUST00000079080.12|Mapk7|ENSMUSG00000001034.17|protein_coding_Intron_2
AGAATAGAGAGATGCTCTTTGGTGTCCAAAAGAGATATGTTCTAGAGCCAGAGATTGGCACGATGGAGTGGTGGAAGAATGGGGAGGATCTGGGATGGACTGACTATGTGAGGAGGG
>m6AIP_abcam_peak_1247|ENSMUST00000179936.7|Epn2|ENSMUSG00000001036.17|protein_coding_Intron_5
GGACTTCTGAGGGAGCTGTGTGCTTCCAGCTTCCTTGAGGTACCAGCATACAGGGCAATGAGCAGGACAGGCCTGGGTTGAGGGTGGTGGGTAGGTGGGGTGGGCCTGGTCCCTGCCAGGGCAATATATCCTGTGGCAGATGTGTGGGAGACTAGAAGGCTAGAAGGGAAGCTTCAGAAAAGAGTGTGCATGCGG
>m6AIP_abcam_peak_1249|ENSMUST00000179936.7|Epn2|ENSMUSG00000001036.17|protein_coding_Intron_1
GAAAGTGTTAGGAGCTGATCTAGAAACCATCTGGATCTTGAAAATATGGAGTTACGGGGGATAGAGGAGGAGCAGAACCAATGGTGCTGTGTGCGCAGAGGGCTGGAGACATGGTGTCTGGTTGAGTGGAGAATGGAAGACAGAAG
>m6AIP_abcam_peak_1250|ENSMUST00000179936.7|Epn2|ENSMUSG00000001036.17|protein_coding_Intron_1
AGAAAGCCTGTGCGTGAAGGAGTTGAGAGTAGTGAGCTTTGAGCTCTCTTAGTCACTGGGAATGAGCCACAGGAAAGGTGGAGCAGATGAAGAGAGGAAGGAAGATGGTCTCTAGCCCACCTTGGAGAAGTGAGTACTTTAC
>m6AIP_abcam_peak_1252|ENSMUST00000102650.9|Akap10|ENSMUSG00000047804.15|protein_coding_Intron_2
CATTAGAGAACATTCTTAGGAAGAGGAATCAGTGAGGGAGACCATTTCTGACAGTGGACAATTAAGAGATGGGTTTTAGAATGAGAAGGACAGACTCAAGGGAAATTAGGGAGTGTAGTACCATGGAGACCAACTAAAGAGACTATGAGGAAGGAACCAGTGGATATGATGCATGAGTTCTAATGGAGTAGTGAAGGGG
>m6AIP_abcam_peak_1255a|ENSMUST00000050646.12|Ttc19|ENSMUSG00000042298.18|protein_coding_Intron_6
GGGAATAACCATCTGTAGGGTTCTGGAGGGGACATAGTTAGTGGTAGAGGGGAGTCTGGGTGTTAGGAAATATAATGTGGACATAGTTAGTGGTAGAGGGGAGTCTGGGTGTTAGGAAATATAAT
>m6AIP_abcam_peak_1255b|ENSMUST00000050646.12|Ttc19|ENSMUSG00000042298.18|protein_coding_Intron_6
TGGCAAGGAGATAACTGGTGGGCTCATCCCAGGGTGCATCTGAATAATTATACCATGCAGTAGATCTAGTATAAAGATGTTTATTGGGGACGAGATGGGAGTGAGGGCCTAGAGAAGGGGTAGAGGCAGACACATAGGCAGACAGATGGGAACAGAAAGGAGGACAGGAAGGAGGATCAGACCACAAACATGCACA
>m6AIP_abcam_peak_1257|ENSMUST00000018645.12|Ncor1|ENSMUSG00000018501.17|protein_coding_Intron_35
CCCGGTCAAGGGGTTTCCACTGGAAGGAAGAAGGTGTGAAGAGAGGAGGCAGGCAGTCTCTAGATGCCCTCCGAAGGGCAGTGTAGGTATAGGCAAAAAGAGGAAGAGAT
>m6AIP_abcam_peak_1258|ENSMUST00000018645.12|Ncor1|ENSMUSG00000018501.17|protein_coding_Intron_31
GATGGTGTGCTAGAGCCAGTCGGGTCACTGGAGAACGAGAAGTGCAAGTGGGTGTCTAGGAGGTAGAGTCACTCAAGGGCTGACTGAACGGCAAGAATTAGAGGAATTTAC
>m6AIP_abcam_peak_1261|ENSMUST00000018645.12|Ncor1|ENSMUSG00000018501.17|protein_coding_Intron_6
TAAGTCCCTGCCAACCCTCCTCCCAGTTTTCAGGCCAGCCCCTTCAAATGTTTCTCCCACCCATTCTTCCCTCAGTCTGCTTAAACAGTTCTTCTCCCAGTCCCCACGCTAGCAGGTCCAAATGATGACAGCTGTCCTGGCCTCTCTGCTCAGCTTAGCTGCTTCTGGCTCAGCTGTCCTCTAACAATATCTTCTACACCAATT
>m6AIP_abcam_peak_1262|ENSMUST00000093002.11|Arhgap44|ENSMUSG00000033389.16|protein_coding_Intron_10
AGAAAAATATAAAAATGGGATGAGGGCTTATAAACTTACTGGAAGAGATGAGTCCAGCTGAGGGAAATGAAGACATGGCAAAGACGGAGGATGAAGAGAGGGAGGAGGTACGATTCATCCAGTAAACATGATTAGTCCAAGACAGGCTGTATTCTCTGAGGGCAAG
>m6AIP_abcam_peak_1263|ENSMUST00000093002.11|Arhgap44|ENSMUSG00000033389.16|protein_coding_Intron_4
TGATAAAACTTTGGTGAGCTAGAGTAGACTTTATACACGAGGGAGAGTGGATGATCTTGGAAACAACACAGTGAGGCAGAAGTCGGGGAAGCGAGAGCCCTGTTACCAGGGGCACTGGGCACTGCGC
>m6AIP_SySy_peak_1033|ENSMUST00000093002.11|Arhgap44|ENSMUSG00000033389.16|protein_coding_Intron_1
AGATaactttaaaatgtcagacacccaaagactgactaatccatcaagtcaatggacaaacgaactgaatagacacttttcaaaaaaatgtgcaaaaactgatcaatatatgaaaagtacaatcaagattctcggctgtaaagaaaatgtcaatcaaaacgtgaagattctgtctcctcataagaatgggagtctttaagaaaacagaggacagtaaatgcttgcacggaggtgggagaaagcaacgctt
>m6AIP_abcam_peak_1264|ENSMUST00000093002.11|Arhgap44|ENSMUSG00000033389.16|protein_coding_Intron_1
TCCAGTTAGGTAAGGAGACAAGTAGGCAGTCCATGGGAAAGGAGTGACAGTTAGAGAGGTGGAATAGAGTTTTGTAGGGCAGAGGAAATATGTGGAGGAGGTGAGCATGGGCTGACATGGGCCTTCTCAGGCTGTAGGAGTAACTGAGGGCAGTTGAAAAGGGCACAGGATTATAGACGTGATTGGTTTAGAATGTAGTGTAGCTGAGAAGGG
>m6AIP_abcam_peak_1268|ENSMUST00000116363.1|Adprm|ENSMUSG00000020910.16|protein_coding_Intron_2
ataggatctgcccaactctcaagagaagagagaggaaaggaagaggaagctacttaagggagcagcacagaggaagagagggagaaggcagttttcccgggacagttgtacagatacaggttgcagagagagagaaccagctagacacgggtgaagaatgaacaagccagagggtgagaaggagccaagcagagcaatttgggagaatctgagagagagaagccggg
>m6AIP_abcam_peak_1270|ENSMUST00000021285.13|Stx8|ENSMUSG00000020903.13|protein_coding_Intron_6
TTACTGGGGATTCCACAGAACGATGGCTGCTGTGGTAGAGGAGGGAGCTGACTGACAGAGTAAACTGGCACTGATGGAAGGTGGCACAGGTATCGCAGGTATCCAATAGCTGGAGAAACCTGCAGTAAATGTAG
>m6AIP_abcam_peak_1271|ENSMUST00000151817.1|Gm12305|ENSMUSG00000084993.1|lncRNA_Intron_1
GAAATAAACAGTTGGAAGAGAAAGTCAGTGAAGGGAAGCTTTCTATGAGCCCCTGGGGTGGGGTACTTAGAAGGAACTGGGGTGTGAGGAGAAAGCAGAGAGAGACCAGTAG
>m6AIP_abcam_peak_1271|ENSMUST00000108674.8|Ntn1|ENSMUSG00000020902.12|protein_coding_Intron_4
GAAATAAACAGTTGGAAGAGAAAGTCAGTGAAGGGAAGCTTTCTATGAGCCCCTGGGGTGGGGTACTTAGAAGGAACTGGGGTGTGAGGAGAAAGCAGAGAGAGACCAGTAG
>m6AIP_abcam_peak_1272|ENSMUST00000108674.8|Ntn1|ENSMUSG00000020902.12|protein_coding_Intron_3
GCCTCTGGGTCCAAGTACAGACCTCAGAGTTGAAGCTGGAAGTGAGGGTTTGTGGGTCATGAGTAGAGAGGTGATATGAGATGCAGGACTTAGATCCCAAGGGCATCAGGGAAGGCAGGGTAAGAACTGACCTCTGAGCTAAGTGCATAGACCAGGGAAGTGGGAGGGCGAGTGACTGACAA
>m6AIP_abcam_peak_1273|ENSMUST00000108674.8|Ntn1|ENSMUSG00000020902.12|protein_coding_Intron_3
AGGGGAGCACGTGCCAGAGGTTACAGTGTAGGGAGACAGGTGACCCAGGAGGGACTCAAACAGGTGCTGTGGCGCTGGAGAAATAGAAAACAGAGCCAGTTGTGAAA
>m6AIP_abcam_peak_1274a|ENSMUST00000108674.8|Ntn1|ENSMUSG00000020902.12|protein_coding_Intron_3
TAACGATGTAGATTTTGGCCAGAAAGAGGGACCAGGTTGGGGCTGCGTGGTTTTTGAGGAGCCAGCCCAGA
>m6AIP_abcam_peak_1274b|ENSMUST00000108674.8|Ntn1|ENSMUSG00000020902.12|protein_coding_Intron_3
CCGAAGTGCAGACAGCCAGCCCCTCATCTCCAGCTGGAAATGGAAAGATTCAACAGACAGAAAAGAGATGGAA
>m6AIP_abcam_peak_1275|ENSMUST00000108674.8|Ntn1|ENSMUSG00000020902.12|protein_coding_Intron_3
GGCAGAAGAGGACTGTGTTGTCTCTTGAAGGGGAGAGGGAGAGGCTTGGGGACTGGTTCAACGTAAGGTCAAAGAGACCTGGAGACAAGAAAGAATAGAGTGTTTAAT
>m6AIP_abcam_peak_1276|ENSMUST00000108674.8|Ntn1|ENSMUSG00000020902.12|protein_coding_Intron_3
ACagacaaggaaagggatggaaattaatgagctaagtatcttaatttaagaaattaggggggaaatgaacagaataaggcagaaaaggagtcggggagggaaaaggaagagataaaaataagagcagaagccaatgaactagaaaacaaatattcaacagagaagacccaccaaagccaagagagggtggtttggaaagagtaatacaaataaacaaatatctgcagag
>m6AIP_abcam_peak_1278|ENSMUST00000092984.5|Myh10|ENSMUSG00000020900.15|protein_coding_Intron_24
TGTGGTGAAGGGCTGCTTCTGTCCTGCCTTACAG
>m6AIP_abcam_peak_1279|ENSMUST00000092984.5|Myh10|ENSMUSG00000020900.15|protein_coding_Intron_30
CAAAAGTCAGACGAGTTGTTATCTGACCCTTGCCTCCTTACCCCAAACCCAG
>m6AIP_abcam_peak_1281|ENSMUST00000092973.5|Cntrob|ENSMUSG00000032782.19|protein_coding_Intron_8
GTAGAAGAGGCAAAGGGGAGAGCTGGGAATGGAGACATGTTGGGAAAAATGACGGCAGAATAAGGTGAGATGCCAGGATATGGAGGTCGATAGGGAG
>m6AIP_abcam_peak_1284|ENSMUST00000094077.4|Kdm6b|ENSMUSG00000018476.7|protein_coding_Intron_1
GTGCACAGACAGACACACGTGATCGCCACAGTGCTGcagaggcagacccagacaaaagactgagacaggagccaaccagacacacagacaagagacagcctagcagagt
>m6AIP_abcam_peak_1285|ENSMUST00000048139.11|Wrap53|ENSMUSG00000041346.11|protein_coding_Intron_3
GAGGGCTTGGGTCCAGTGTAGAGAATGGGTGCATGGGCTTGAAAGTAGGGTCGAGGGAGGTCTGGAGAGCCCGGAGATGCTGAGGAAACGCTGGCTGGCAAGAAGGCTGTGGCTTGTGATGGCTCTTAGGAGAGGGATGGAG
>m6AIP_abcam_peak_1286|ENSMUST00000048139.11|Wrap53|ENSMUSG00000041346.11|protein_coding_Intron_3
GTCATAGGGCTCTGGGATTGCAGGCAGGAGCTGCTGTGTCTGGCAGAAGCGGGTTGTAGAATTGTGGAGAGAGGGAGTGAACTTGGTGGTTAGAGGTGGTAATGACAATCTGCTGAGGACACTGACTGTGGGAGCAAGTGGCGG
>m6AIP_SySy_peak_1048|ENSMUST00000047889.12|Atp1b2|ENSMUSG00000041329.13|protein_coding_Intron_1
TTTTTCCAGGCTTGAGGTTTTCAGATGTCAGAGGTGGAGGGAGTAATGGTCACTGTGCTGATATGGGTACATCCTCAGGCAGGGTGTTTACATGGGACTCAGATGCCTTGGAAGAACTCTCTACCCTTACCTCATGGGTGTGCAAGGACTTAGGTAGTCAGGGGCTGCTGATGGGTACCCGGTGAGGTAAGGGTGACTGACAGTCTTGCAAGACAGTGCCAAGCTGGAGAATTGAAGCACAAGGGATTCT
>m6AIP_abcam_peak_1289|ENSMUST00000140371.7|Tnfsf13os|ENSMUSG00000085890.7|lncRNA_Intron_1
GCAGGGAATGGGTATAAGCTGGGCAGCGTGGGGTTTAGAAGGTGAGTGTGGTAGACTCTGACTCAGGCATGAATGAGATCTTTGAGGAGGTTTGTTAGGGGTGACTGG
>m6AIP_abcam_peak_1290a|ENSMUST00000140371.7|Tnfsf13os|ENSMUSG00000085890.7|lncRNA_Intron_1
GGGATAAGTAGGGGCTTTGGGAGCTAGTGAGGTGGATAGTTGTGGTGGGATGGGATGTTAAAGAAGAGCAAGGATACGTCTGTGGAATGGAAAACATGTGAACAAGCTCTGGCTGCCTTTGAGGAGAGGACAGGACTGGACCAAGGAGCAGCGAGGGGGTGGAGGAGTGGGGGT
>m6AIP_abcam_peak_1290b|ENSMUST00000140371.7|Tnfsf13os|ENSMUSG00000085890.7|lncRNA_Intron_1
GGGTAGGGAGGTGTGGTGATGCTCCTGGAGCCAGGGAAAGTTTAAGGAATCTGGGAGAGCAAGGCCCCTCAGTGAACTTGAAAGAGTCCAAAGTAGGTTAGGAAGGG
>m6AIP_abcam_peak_1293|ENSMUST00000108634.8|Nlgn2|ENSMUSG00000051790.15|protein_coding_Intron_1
agagatgaagagagaaaatgggggagagagtaatagaaaaaaggagagagagagagagCACTTGAGGGAGAAAATCAGAGAAGGTATTTGGAGGAGAGAGCGATGAGAAACACCAAGGAGACAGAAATGAGAAAAGACTGAGGGGTGAGAGACTGAAGGCAAG
>m6AIP_abcam_peak_1294|ENSMUST00000001631.6|Acap1|ENSMUSG00000001588.12|protein_coding_Intron_2
CTTGAACGAGGCCAGGCAGGGACTGGGTACTAGTAACCAGACAGTGCAGGAGGATGGGGTCCTAGGGGGAGCCATTATTTAAACAGGACACAGAAGGGCCGGCAGGATCAGACAGGGAAAGCTATTTGGGGAGTAGAGATGACAGTGACTTTGGGAGCAAACTTGGAGGAATGGGCAGGAACTTTGACACAGGCACAGGAAAAGGAAGTGGGGGTTAATGACCCTGCAGCCGTGAGTTTGACTTG
>m6AIP_abcam_peak_1295|ENSMUST00000061837.10|Neurl4|ENSMUSG00000047284.14|protein_coding_Intron_1
TGACTCCAAAACGAATTTGGAAAGAGAAGAGAATGAATTTGGGTGGAGCTTTGCCCTACTAGAGTATTGGGGTTGGGAATGAGAGTGATGTAGGAGAGCGAGCATTGTGGACCTAAGAAGCATGGGATTGGAGTGGCTGAGGAGCTACAGAGACTGGGAAGTAAGAGG
>m6AIP_abcam_peak_1305a|ENSMUST00000019065.9|Pelp1|ENSMUSG00000018921.11|protein_coding_Intron_3
TTGGGGGGTGGAGTTTGTATCGGCTCAAGAAAAGAATTTCTAAGATGGGAGCAAAGTAAGCTTGTGCCCATGCCAGTGAGAAGAGAAGAAAGGATAGTATTAAGCCCAGTGAA
>m6AIP_abcam_peak_1305b|ENSMUST00000019065.9|Pelp1|ENSMUSG00000018921.11|protein_coding_Intron_3
TACAGAAGGAACGAGGGAGGGGTGACTTGTGTTTATACTCAGTAGAGCTGGAATAAGACTGACTTGGAGTCATTTTCTGTAAAAGCAAACTTAGGAGCCAAGCTAGACTGGATTGGGAGCAGAGGGATGGACATGGTTAACAGCAGTTCTTGGGA
>m6AIP_abcam_peak_1305c|ENSMUST00000019065.9|Pelp1|ENSMUSG00000018921.11|protein_coding_Intron_3
GGGAGGAGGAGTTTTCTGCAGAGTCTGAGTCTGACACAGAGCAAGCCAAGAAGATAACCAGGATTGAGAGTTGGATGGAATCTAAAGGAAGAGGGAGGAGTGAGTTAGATTGTGGGGTTGGATGGACTCCAGGGAGA
>m6AIP_abcam_peak_1306a|ENSMUST00000019065.9|Pelp1|ENSMUSG00000018921.11|protein_coding_Intron_1
ACGTTAGAGGAACACTCGTGTAGGACGGGTTGGAAAATGAGGGCAATGTTTGGGTTCGGGGTTTAGGTGGTTAAAGAGAGT
>m6AIP_abcam_peak_1306b|ENSMUST00000019065.9|Pelp1|ENSMUSG00000018921.11|protein_coding_Intron_1
CTCCAAAAGACCTGGAGTTTAAGATGAACAGGGGTTAGGTAGTGAAAGAAAATTAGAAGGGGTAGTTGA
>m6AIP_SySy_peak_1071|ENSMUST00000035283.10|Nup88|ENSMUSG00000040667.11|protein_coding_Intron_16
ttagcatgtggatctccgagttcaaggccagcctggtctacagagcaagttccaggacagccagggctacacagagagaccctgtctAGGATGGTGGGAGTCCTTACAACTCAGCAATGACAGCTCATCTTATTCATTTGATGATTTTGCAG
>m6AIP_abcam_peak_1314|ENSMUST00000035283.10|Nup88|ENSMUSG00000040667.11|protein_coding_Intron_9
GAGACTTGAGATAAACAAGCAACACATAATTAATTGTGAGCACTGAGTGGAGCAGAAGAGCCAGGAAGGCAAGGGGTTCAGAGAACGGAGGAGAACCCAGAGCGGGGCTGTGATGAACGCCAAGGAGCGACTATTGACAAGAAGACGAAGTAGTATTGGATAAGCA
>m6AIP_abcam_peak_1318|ENSMUST00000048807.11|Mis12|ENSMUSG00000040599.13|protein_coding_Intron_1
TTCATTGAATTATTATCAGATGGCTGGGGTAGAAGATAGCGGAACTGAGGACATTTATAATGAGGTAATTAAAATGGTAGATCATGGGGCCCAAAAGGAA
>m6AIP_abcam_peak_1320|ENSMUST00000204457.2|Gm43951|ENSMUSG00000107877.2|protein_coding_Intron_16
gaataggatatgcccaactctagccagagaagagaggacagggaagctagttgagaggcagtgcagagaggaggaggccaggacagttacagagagacaggttgatgagagaacaagctagacacaggtgaagacagaaagagccagagaatgaggaggagccagaagattagaacagattgacagtttgaggccaagc
>m6AIP_abcam_peak_1320|ENSMUST00000238653.1|4933427D14Rik|ENSMUSG00000020807.15|protein_coding_Intron_16
gaataggatatgcccaactctagccagagaagagaggacagggaagctagttgagaggcagtgcagagaggaggaggccaggacagttacagagagacaggttgatgagagaacaagctagacacaggtgaagacagaaagagccagagaatgaggaggagccagaagattagaacagattgacagtttgaggccaagc
>m6AIP_abcam_peak_1322|ENSMUST00000021148.12|Ube2g1|ENSMUSG00000020794.13|protein_coding_Intron_1
tttcacagaggtcgggtaaggtagggtgacgacgttgccactggagatgaatgttactttgaaggaggcagtttcagtgaagtgggccaaagtttggtctgagcttgagag
>m6AIP_abcam_peak_1323a|ENSMUST00000021148.12|Ube2g1|ENSMUSG00000020794.13|protein_coding_Intron_1
TGGAAAGTAAAAGTTTACGTTTCCTAAGAACATGGGAGTTAAACATTAAAGTTAGGGTGACATTTGATTTAAGGATGCTCAGCAAGGGAGTGAATGTGTGAAGGGTACCACAAG
>m6AIP_abcam_peak_1323b|ENSMUST00000021148.12|Ube2g1|ENSMUSG00000020794.13|protein_coding_Intron_1
GCAGCATCTGTAAAGGGGATGTAGATGTGAGGGTTGCAGGAAAGTGAGAGAGTGAGTAGCTGAACCCAGAGACAGAAGGTTGGAGTGGGATACTGGTAAATTCTGAAGGACTTTTTAAGGCCCTCACCAAGTGAGTTCAG
>m6AIP_abcam_peak_1324|ENSMUST00000155998.1|Ankfy1|ENSMUSG00000020790.14|protein_coding_Intron_4
aatctgggtagttttcagagattacataaatgctaggggctccaagaggtgatgtaggttgtttggtttttgttggtagttgttggttgatgctggtggcagtttaagtattcctacgcaaagaagaaagaggcagaggaggagaaggaaaaggaagaagtggag
>m6AIP_abcam_peak_1334a|ENSMUST00000010698.12|Mettl16|ENSMUSG00000010554.14|protein_coding_Intron_2
GAGTATAGACCAAGGGATAAGCTGATTTTAGGAAGATATTTTCAGTTGGGCATATAGGATCTGAGGGCCTTGGACTACCTGTGTAGAATATTTAATAGGCAGTGGACAATGAGTTCAAAGAAAGAGGCACAGTGATTGTGGGATCGTTGTT
>m6AIP_abcam_peak_1334b|ENSMUST00000010698.12|Mettl16|ENSMUSG00000010554.14|protein_coding_Intron_2
CTGAAGGCGGAAGAGAAGTGAAGCAGGAGTACAGTGTATAGGAAACGGATGCAGTGGGTATGGAGAACTGTGCAGAGATGTGGATATATCTGAGAGTAATTGAGAAGTAACAGACAGAAAGAAAGGAAAGACAGCA
>m6AIP_abcam_peak_1335|ENSMUST00000000291.8|Mnt|ENSMUSG00000000282.12|protein_coding_Intron_4
ACTGAACATGCAAGGACTGCCTTTAGGGGTGATGGGATCATTGGGGGGAGTGGGCGTTGGGGAAGAAAATTTGCAGGTTATATAGAGGTGAACAAGGCAAACGGAAGACAGAGTGGTTGTTTCTTCAGG
>m6AIP_abcam_peak_1342|ENSMUST00000045281.12|Smg6|ENSMUSG00000038290.15|protein_coding_Intron_13
agatgattgatACAGACAGATGAGAGATACACATATATACATAGATgatagatagatagatagacagacagacaagacagacagacaagacagacagacacagatagatagatgagagataagcaga
>m6AIP_abcam_peak_1343|ENSMUST00000044530.2|Smyd4|ENSMUSG00000018809.2|protein_coding_Intron_2
tgtctaattgagtggcagacaaagtgaagaatcagagaaaggtttgacaggataggatctgcccaaccctcaggagaagagagaggaaagggaagctacgtaagggagacacaggtggtaccggagaagagagtgcagcacaggatacaggagagctgtggagagcagtgcagtagagctgagagggagagtagagcggcacagagggggaggaggaggcaggtttaccgggagagctttacagagaagg
>m6AIP_abcam_peak_1347|ENSMUST00000179521.7|Pitpna|ENSMUSG00000017781.17|protein_coding_Intron_1
ACATTAGGAGGGGCATGGGGAATGGAGAGCGCTGGATGTGGTGTGGCCCTATGGTGGACGCTGTGGGATGAAGGAGCAGGCAGAACTGCCTGAAGGACCGAGGAGTTGTGTAAGGGACCAAGGAGCAGTGGG
>m6AIP_abcam_peak_1348|ENSMUST00000179521.7|Pitpna|ENSMUSG00000017781.17|protein_coding_Intron_1
CTTGGCAACACTTGAATGAAGAGTCTAGAAAATACTGGGCAGGTTCTAAAGTGATGTGAAGGAGTGTGGGTAAGAGAGAAGGGCATTAAGTTAGCAGGGCCCAGGACCGTCCAGGAAGATGATTAAGAATGAATGTGCCTGCTAATGGAAGTGGTGGGGACCAAGACAAGGCTATCCAAGCCTACAGGATGCTGGATGGTGCTGTTTGGAGGAATTGAGGTCCC
>m6AIP_abcam_peak_1352a|ENSMUST00000067664.9|Ywhae|ENSMUSG00000020849.13|protein_coding_Intron_2
GAACAAAGAATATAGATTGACAGACAATTTGGTGTTCCTCAGGCGTGAGAAAACTAAGAAAAAGTGTGGTTTAAGACTGGGGATGTGAT
>m6AIP_abcam_peak_1352b|ENSMUST00000067664.9|Ywhae|ENSMUSG00000020849.13|protein_coding_Intron_2
AGGAGACAGGGGAAGTAACTGGTCAATTGGGAGGTGAAGTCAGTAGTCTGAAGTCTTGATAAGCCTCTCAAGTGGACTAAGAAACTCAGGAGCAGAAGGAGGAGGCCAAGGACTGATT
>m6AIP_abcam_peak_1352c|ENSMUST00000067664.9|Ywhae|ENSMUSG00000020849.13|protein_coding_Intron_2
GTTGCCTAGGGTAGGGTTGAAAGTTAGGGCTGTTGAAACTTGGCAGGTGAGGAAGATTTTAGTGGTTTCTTTACACCGTGGTGATGTGTCAGGTACCTGGAGAGATGAACTAGTTATTTTGTGAACAAGGGAGAAAGGCATGGTAGCATGCAGTGATGTCAAAGCTGAGTATGAGGTTTC
>m6AIP_abcam_peak_1355|ENSMUST00000238684.1|Abr|ENSMUSG00000017631.19|protein_coding_Intron_6
GTATAGTCAGGGAAGGCTTCCTGGAGGAGGGAGAAAGATGAGCAAGACACTGTGTTTGGTGGCACCTATCCCAGGAAGAGAGGGGAAAGCATGATACAAG
>m6AIP_abcam_peak_1356|ENSMUST00000021197.9|Blmh|ENSMUSG00000020840.10|protein_coding_Intron_11
AGGTGATGGATGGGCAGAGGAAGGTCTGGGTGGCCCCTCAGTAGGGAGCTGAGGAGGGCAGGAGCTGAGGTTACTGAGAAGGGAAGGCTGAAAAGACTGCCTCAACCATCAGGGGTGTTGGTGGCTAGGAGACTGTGGGGACCACAGTAATATAATGGCAAAGCAG
>m6AIP_SySy_peak_1119|ENSMUST00000058496.7|Taok1|ENSMUSG00000017291.13|protein_coding_Intron_19
TCTTTTTCTCCCTTTTCCTATCTTGACAG
>m6AIP_abcam_peak_1361|ENSMUST00000058496.7|Taok1|ENSMUSG00000017291.13|protein_coding_Intron_1
CGGGGAGATTGTGCCCACTCAGGCCTCTCCGGGTGAAAGAAGAGATCGGGGATAGAGTGGGGGAGGGAGACAGGGAGGGTCTGTGAATCTGTGGGTGGGGTGAAGAAACTGGTGAGCTGGGCGCCCTCCTGTTTTGAGGGGCCAGAGCAATTGCATTCCTTTTTCCTAAGGGTCACCGGAAGAGGTGGTGGAAGGGGATGTTTCTAAGA
>m6AIP_SySy_peak_1123|ENSMUST00000181023.1|Nufip2|ENSMUSG00000037857.16|protein_coding_Intron_3
TAGTTTACTTTTTTACTTTGCCTCTAGATCCCAAAAGGATAATCACTTACAATGAAGCCATGGATAGTCCAGATCAATGAAGGACCAGACTGCCTATTTGTAATCTTTCTGCAGC
>m6AIP_SySy_peak_1124|ENSMUST00000181023.1|Nufip2|ENSMUSG00000037857.16|protein_coding_Intron_3
TTAAAAAAAGGCAACTGAAAGTAATTAGACTTCTTAAGGAATCAAATTTATTTCAAGAGACTACACATGGTTATTTAATCTCCGGTACTGAATAGTCCTTTTCTTTATTATTTTGTTAGTTTTTGTTTTTAAGTGTGAATGCAAGTGATTAATGAATACAGACT
>m6AIP_SySy_peak_1126c|ENSMUST00000168348.7|Myo18a|ENSMUSG00000000631.20|protein_coding_Intron_1
GTGAGTGCTTCCCTGGGTATCAGGGGTGAGCAAAGAGTTTGTGTATGTGAGCATCTCTCGGTAGTGTACTTAAATGGGTGCTTGAGGGTACCCAGGAACTGTGAGC
>m6AIP_abcam_peak_1368|ENSMUST00000168348.7|Myo18a|ENSMUSG00000000631.20|protein_coding_Intron_21
acacaaattcacacatacacagagacatacacagacacacacacatacaccttagacacacagacatacacacactcatacgaatagacacatacatacagacacatagacatagatagacagagaca
>m6AIP_abcam_peak_1370|ENSMUST00000168348.7|Myo18a|ENSMUSG00000000631.20|protein_coding_Intron_31
TGTTCTGGGATGAGACGCTCAGCGTGTATGGGAAGGGTCGATGAACCCCTGTCCCCGTGACTCTGCAG
>m6AIP_SySy_peak_1127|ENSMUST00000168348.7|Myo18a|ENSMUSG00000000631.20|protein_coding_Intron_40
CCCTGAGTGAGCGTGCCACCTCTCCTGAAAGGCCGCCCAGGAAGGCCCGTGGGGGCCCCAGGGAGGAACCTGACCAGGCCCAGGGCAGGAGGTGCGAGGAGCTGGACGATTGTAGCTCCATCTTCTCA
>m6AIP_abcam_peak_1386|ENSMUST00000010421.6|2610507B11Rik|ENSMUSG00000010277.7|protein_coding_Intron_24
AAGGCAATGCAAGTTAGTGGTGCCCGTGAGAACAAGTGGAGAAGTGTCAGTGCCATGCAGAAGGAATTCAAAAAATAGGGAAGTTACAGTGAAAGGGAAGGAAATGAGGTGAGGACTTAAATTGAGTTTTTAGGGTATGGCTTGTGGAATGTGTGGAAATGGGGGAAGGGGCAGTCAGTGAGGA
>m6AIP_abcam_peak_1387|ENSMUST00000010421.6|2610507B11Rik|ENSMUSG00000010277.7|protein_coding_Intron_24
GTCACAATTAGATTTCAACAGGAAGGTAGCTCTAGCAGTGTTGTGTGGGAGGACTGGTGGTGGACAGACAGATGAGGAAACTATTACAGGGTATCAACAGGAGGCAGCAAGGACTGGAAGGAGGTGGAACAGCTGGGATGCGTAAGAAGGACAGAACGTCACTGTGCA
>m6AIP_abcam_peak_1390|ENSMUST00000001127.10|Poldip2|ENSMUSG00000001100.10|protein_coding_Intron_7
GCCTGTTAGCACTGAGACCCAGGGAATGTCAGCATCCATTGGAGCATAACAGGAAGGGCTGTGAGAAGGACAGGGCCCAGGTGGCAGGAGGAGGACAGGGCTGCCAGGGACACTGGAGAGAACAGAGCCCTGGAGTGGATTTCTGCTAGCATCCAGCTCTGTTGATTTTGACAGGATTGTAGAGGGGAA
>m6AIP_abcam_peak_1391|ENSMUST00000142739.7|Nlk|ENSMUSG00000017376.15|protein_coding_Intron_3
aactagcaaagatgactaaaggtttgtgATTGGTGGTGTGAAAGGAAAGGAGTGTCTGGACTTGAGTATTCCAGAGGGTGAATGTGCAGAAGGAAAGGGCTGAGGACCAAGCCTGGGATGTTCCTGCATCCAGAGGGG
>m6AIP_abcam_peak_1392|ENSMUST00000142739.7|Nlk|ENSMUSG00000017376.15|protein_coding_Intron_3
accatatcatgaattcaaagccagcctaagatagatggATAGATGAaggaagggatggagggagggaagaaggaagggagggagcgaacgagcgaaggagggaaggagggcagacagaaagagagggag
>m6AIP_SySy_peak_1145|ENSMUST00000142739.7|Nlk|ENSMUSG00000017376.15|protein_coding_Intron_1
TCTGTGACtgtgctggctacttttatgtcaacttgatacaagctagagtcatccgagagaggagaacttcaactgagaaaatgcctgcataagaactggctgtacggcatttaaattagtgattgatatggagggcccaacaaattgttgattgtgccatccttggcctggtggtcctgggctctatgaggaagcaggttgagcaagtcagtaaggaacactccatc
>m6AIP_abcam_peak_1399|ENSMUST00000061283.14|Crlf3|ENSMUSG00000017561.16|protein_coding_Intron_1
AAAGAGAGTTGGGAGGAAGAGGGCATAGTCAGGGGAAACCTGCGACAGATAACTCGGTTTAGAAAGCCTGAGGGCACTGACCTGGGGACAGTAAAGGTGGAGACGAAGTAGAGGGAGA
>m6AIP_abcam_peak_1419|ENSMUST00000018795.12|Tada2a|ENSMUSG00000018651.14|protein_coding_Intron_8
AGCAAATTATAAAGTAAAATAATCCTCACTCCCATTTGGAGGCAGGGAGTTGGAGAAGGCAGGGAGCACGGTCAGTACGAGAATGTTCTTCTGTTAGGGGG
>m6AIP_SySy_peak_1172|ENSMUST00000047560.7|Dhrs11|ENSMUSG00000034449.7|protein_coding_Intron_4
gggagagggactaagggaaatcacacagtgactgtgataccagcactcttggctcttccctagaaaaccacaggactctgggtaaatcactgaacctccctaagcctcagtcttcacatctgtgaaatggaatgatgcttTAAGGAACACTTTATAAAG
>m6AIP_abcam_peak_1424|ENSMUST00000108061.7|Bcas3|ENSMUSG00000059439.15|protein_coding_Intron_3
TCTGCTTGGGGAAATAGATAAGGATGCTGTCTGAGCCTTGCTGGAGGGTGGAAGGGGATGTATGTATAAGGGTGACTTGAGGAAGCCACACAGAACTGGGAATGTGGGTGGGAGGAAGGGTGTTAGAAGAAAAGGAGCGGATGGGACGAAGGAGG
>m6AIP_abcam_peak_1425|ENSMUST00000108061.7|Bcas3|ENSMUSG00000059439.15|protein_coding_Intron_24
tagtgcatcgcccagcattcaggaggcataggaaggtaaatggccaagtttgagaccagcccagtctatagagtgagttcactgtgttcacagagaaaccttgtgtcagagagagagag
>m6AIP_abcam_peak_1426|ENSMUST00000044423.3|Brip1|ENSMUSG00000034329.16|protein_coding_Intron_16
gacagccacaagaacagaatgccaactttaacaacaaaaataataagaagcaacaattacttttccttaatatcaatggactcaactccccaataaaaagacatagactaacagactgactacacaaacag
>m6AIP_abcam_peak_1427|ENSMUST00000128960.1|Brip1os|ENSMUSG00000085208.3|lncRNA_Intron_1
gggagagatctcctcaccaagatggggcacagatccatttcctccctgggggaccacaagtcaagggccatcaaagagagcccatccaggtattgaccaggaagttagaggatgaatatcaattgtttgaagacaggag
>m6AIP_abcam_peak_1428|ENSMUST00000018212.12|Ints2|ENSMUSG00000018068.13|protein_coding_Intron_15
tgaggactagtgttcacccaagggctgcacatagcatgtggaggttagtttgctgtagaatggtaggatgaagaccaaatgtaatgaattcagaagggagctgg
>m6AIP_abcam_peak_1430|ENSMUST00000043624.8|Med13|ENSMUSG00000034297.14|protein_coding_Intron_13
CAAAACTCCTTCACTGTAAACAGACTCACCTCTTTTAGTTTGTTAACATGGGTGTTGTACTACACACAG
>m6AIP_abcam_peak_1433|ENSMUST00000154617.7|Rps6kb1|ENSMUSG00000020516.15|protein_coding_Intron_12
ggcatggctctttagaggaagacctgctccattgctccgagacagttcatggttttaaaggcgcttattgtagaaaggcagagagaaggagagagtagagaagtagaggctggccatggccacatggagagagagggagcaagagggcaagagagaatcaagctggaagcagg
>m6AIP_SySy_peak_1191|ENSMUST00000020794.5|Ska2|ENSMUSG00000020492.11|protein_coding_Intron_1
CCATGCACCTACTCGCAGGCGAGCTGGGACAGTCTGAAAGAAGATGCTAGACTTGCACGAGAAACTTGCCCGCGGTTCCGCAGACTGGGCTCTTTGCGGCTTGGGAGAGGAGCCGCCGCGGGGACCGAGCCTGGAGCTCCTTCCCGGGGCGCGAGCGGCGTTGCCCCAGGCCCGGC
>m6AIP_abcam_peak_1438|ENSMUST00000041282.12|Trim37|ENSMUSG00000018548.15|protein_coding_Intron_2
attttgtattttaatgagatcagtggttactgtgtagaaagtggattgtaggaggtggagaggaagtgaggagggtaggagataatctgtagtgaggagg
>m6AIP_abcam_peak_1439|ENSMUST00000041282.12|Trim37|ENSMUSG00000018548.15|protein_coding_Intron_3
gatgtctaattcagtagcagacaaagtgatgaatcagagaaagattcaacagaacaggatatgcccaactcacacaagaagagagggaacggaagctaccaaagcagagcagagagaaaaggaaaggaggcagtgttaccaggagatttttacagagacaggttgaagagacacaggtaaagacagaatgaacagagaatgagaaggagccagacgattagaacatattgtcaaagctagtgtgaggcca
>m6AIP_abcam_peak_1440|ENSMUST00000060835.11|Tex14|ENSMUSG00000010342.16|protein_coding_Intron_2
tttagtccgggccttgatgaacagagacagtctatggttttagagctttattgtagaaaggcagggggaaagagagaagagagaagagcgagagaaagagagagagagagaggcaggcaggctatggccaagaggagagaagggggaagggaaagagaaagagagagag
>m6AIP_abcam_peak_1448|ENSMUST00000092794.11|Msi2|ENSMUSG00000069769.13|protein_coding_Intron_7
TGCGGCAGATAAAGGTGAGGGCTCGGCTCCACTCGGAGAGAGTGGAAGTGCTTGGGAGTGGCCTCTTTGAGGAGGAGCCATTTGAGTTGGGAGACAGAGAATCATGGGAAAGGCATTCCAAGGAGGTGAATTGGCAAGGTCTTGGCATACTGTTAGCACA
>m6AIP_abcam_peak_1449|ENSMUST00000092794.11|Msi2|ENSMUSG00000069769.13|protein_coding_Intron_7
TGAAGATCGCGCAGATACTTTGCTGTAGAACTGGACAGAGAAGAtggatgggtgggtggatggatgagtgggtagatggatgggtggctggaagaatggatagacg
>m6AIP_abcam_peak_1450|ENSMUST00000092794.11|Msi2|ENSMUSG00000069769.13|protein_coding_Intron_6
GAGCTCAGACAGAGAGAGGGGTGTGGCTACAGGGGAATGGTTGCCGGAAGAGGTGTGGCCACAGGGGAGGGAGGGGTATGATGGTTACAGGGCAAGCTGGATGACACAGCCTGGAGCTATGTGTGTTAAGAGCACGACTGGGATAAAGGGAAAGTTTCAGAGTAGAGCATAAAACCCCTATGATGGAAGCATTGAGAGCA
>m6AIP_abcam_peak_1451|ENSMUST00000092794.11|Msi2|ENSMUSG00000069769.13|protein_coding_Intron_5
GAAGGAGACAGCTTGTGAAGGAGACTAGCAGGAAGGCAGAGTGGGAAGACCGGAGAGGGTTTGGTGGGGGATGGGTAGAAGATGAGCTAAAGCAGGAGGCAGGGGCCAGGCTTAAGAACTCAGAGGCTCACAGAGACGGAGCTAGAGATGGGGACATGGTCCAGAAGGCGTAGAGACAG
>m6AIP_abcam_peak_1452|ENSMUST00000092794.11|Msi2|ENSMUSG00000069769.13|protein_coding_Intron_5
TTGTGTGGGAAGCATCTTTTGAGAATCCAGGCAGATGTGTGCTAGGGAAGAAAGTTACTGCAGCAATCCGAGGAAGCAAGGATGGCTGGCTGTGGAGAGCGTAGACCAGGAGGTGGCTCCGAGGTGCATTGTGAGTCGGATGAGG
>m6AIP_abcam_peak_1453a|ENSMUST00000092794.11|Msi2|ENSMUSG00000069769.13|protein_coding_Intron_5
TGATCCAAATGGTAAAGAAGGTTGGGTAACCTGTTGAGGAAGAGTACAGTCTTTGTGGAGGTAGTTTGATGCTAAC
>m6AIP_abcam_peak_1453b|ENSMUST00000092794.11|Msi2|ENSMUSG00000069769.13|protein_coding_Intron_5
GAATTGACGTGAAGTGATGGAGACACAGATATAGAGCTGGCAGTCCATAGCATCTGCTCCAAGTTGAGAACACAGCAGTGACCTGTGGGATGGGAAAGGGT
>m6AIP_abcam_peak_1456|ENSMUST00000107896.9|Trim25|ENSMUSG00000000275.16|protein_coding_Intron_2
acaacacaGGAGTGCAACCTTAGCGTTATCAGCAGTCTGACAGGAGCCCCCTCATCTTGGCCTCGTAG
>m6AIP_abcam_peak_1457|ENSMUST00000107896.9|Trim25|ENSMUSG00000000275.16|protein_coding_Intron_8
aggtagatgaatgggtggTCAATGCACCCATTGGGGAGTAGGTAGCTAGGTGATGTGTGTATCTGAGTAAGTGTTCTgatagatgaatggttagttggatgggagggtaggtgggtagatggatgggtagttagatgattgggtgaatgggagagtagatggatggatggatgggcatgtggatgtgtggatggaGAAAAATAAATGTTA
>m6AIP_abcam_peak_1460|ENSMUST00000107853.7|Mbtd1|ENSMUSG00000059474.13|protein_coding_Intron_1
TTCCTCTGCTCCCTCCCAACCCCGTTCTGCTTGAAGGGAAAGATTAGATAGGAGACTTTGCCTTTTTTAGCTGCCAAGGGTGGGAGAGTGGTTTCTCGGGGGTGTGGGGGCAGGAGCATACAGAGTTTCGGGGCTTGGCTGGAGACGGAGCCCACCATTGTAGAGCCA
>m6AIP_SySy_peak_1205|ENSMUST00000132584.7|B230206L02Rik|ENSMUSG00000086003.7|lncRNA_Intron_2
TGACCTTTGGGGGTGGCGCGCAAGGTCAGGCCAGGCCGCCTGGGCTTCCCTGACTCCTAAATTCAGGCAGATGCACCTTTGCCACTCTGCAGAGGCCTGAGTTGGAGGTGGTTGTGCATGGGACTCAACCCCCACCATCAACACAGGTACCTGTACCTCTGCATCCCACCCACCAAGCCCTAGTCCTCAGCCTGCTCCAGCTGAAACTGGAAGACCCAG
>m6AIP_abcam_peak_1464|ENSMUST00000021226.13|Luc7l3|ENSMUSG00000020863.15|protein_coding_Intron_4
gaatggtctgaggtgtgtacaatgaaagcagcaagTTATCTGGGGGTTGTATGATTATGGTGGGCTGGGTGAAGGTGGTTGAAAAAAACAACAGCTTGCTG
>m6AIP_abcam_peak_1472|ENSMUST00000092766.11|Kat7|ENSMUSG00000038909.16|protein_coding_Intron_5
GACACCATGAAAAACCAATAGAGAAAGAGAGGGACTGTGCTCAAAGGGAGGCTAACATACTGCTTTTGCTAGAGGAGGTCAAGAAAGCCATATGAGATTGACATAGGATTTAGATGTTTACGGTGTCATAGTAGCAGGGGATAAAGAATCGAGTGGGGAGAGCTAAAGGAGACAGAATAGTAAGTGCCGTGGCCGTGAGCTGGGGATGACAGGGTTTGAAGGTAGACTGTATGATTGGAGCACCATGGGA
>m6AIP_abcam_peak_1473|ENSMUST00000092766.11|Kat7|ENSMUSG00000038909.16|protein_coding_Intron_4
aGGACCTGTagccgggcggtggtagaacatgcctttaattgcagcacttgggaggcagaggcagacagctgccagcatggtctacagagtgagttccaggacagcca
>m6AIP_abcam_peak_1474|ENSMUST00000107722.7|Spop|ENSMUSG00000057522.15|protein_coding_Intron_1
GAAGTGTGGTGGTAATGCGAATCAGGATGGTGTTGGCTGGAGCGAACAGGAAGTAGGTTGGAGATCTGAGGACCTGTGGGATGATATTCAGTAAAGGTGGACACTG
>m6AIP_SySy_peak_1222b|ENSMUST00000107717.7|Zfp652|ENSMUSG00000075595.9|protein_coding_Intron_2
ACACTTAACTGACGATGGATTAGTGAGAACCAGGTGCACTGGAAGGGGGATTGGTTATAGATGACTGACTGGGATGTAAAGTCAGCGCCGACTTTGCACTGAGAGTCTCTGTTGTGGGACCTGTGAGATAATTCATTCTGGCATCTTCTGTCACGGTGGGAGGTTTGCCGAGTGAGGGCCAGGAGTAGAGAAAGGTCCTTTCCAATTAGAAGGATGTCAGAGTCTAGTGCAGCTGATGGGGACAGAGACC
>m6AIP_abcam_peak_1481|ENSMUST00000013559.2|Igf2bp1|ENSMUSG00000013415.9|protein_coding_Intron_2
CTTAGATGCAGGAAAGCTGTGGGACAGGCTGGGGGTTGTGCACGCAGGTGGAGGGGTGCAGAGGGGAGGGCTGGCAGCTAGACTGGATTTTGGAGTATAGGCAAGAAAAAAAGGTAAAGTGAACTAAGGAGACTTGGTTGTCTGGCAGAAGGTATTTGTGGGAAGGTAGCTCATCTCCTAAGAGTGGAGTTGGCATTTAGAGAGTTAGGTGG
>m6AIP_SySy_peak_1226|ENSMUST00000093943.9|Cbx1|ENSMUSG00000018666.13|protein_coding_Intron_5
TTTCAAGGCAACCTGTTCTGCGCTTTGCTAAGGAAGCAGTTGGCCTTCCATGAAGGACAAAACCTGCAGAACTGGGGTGTGGGAAAGCAAAGATACTGTCGATCTTCAAAGAGCATCTCCACAACCC
>m6AIP_SySy_peak_1227a|ENSMUST00000107659.7|Nfe2l1|ENSMUSG00000038615.17|protein_coding_Intron_4
TACTGGTATGGAACACAGACATGGCGGGGCCCCAGAAGGCCTTTGTAACTGTTTCTTCAACTCTTGCATCCCTGAAGGGAAGATGCTCTTGGATGCACCTGTAATATCTTAGTTACTGAATG
>m6AIP_SySy_peak_1227b|ENSMUST00000107659.7|Nfe2l1|ENSMUSG00000038615.17|protein_coding_Intron_4
GAAAGTGTGGGAGATCTCATTGCTGGAAGGAGAAAAGGAAGGAATCCCCCGAAAATCAAAGCAGTCAGAAAAACCAGAGCGACTGTTAAGGGCTTTGGCCAGCTTTCTAGGCAGCGAGTGCAGGTGACAACGGTGGTCTAGGGAGAG
>m6AIP_SySy_peak_1227c|ENSMUST00000107659.7|Nfe2l1|ENSMUSG00000038615.17|protein_coding_Intron_4
GGCGCTGTCTGGCTCAGCTGCCCCCTTGGGGTGGGCAGGGAGGACCAGACTGCTTGGGTGATTGGGGTCCCCAGCCTATTCCCTTTCTCTTGAGGGGAGGGTAGTGTCGGCATGCTGGAAGTAGAGGAGCTGTGTGGAGTGAAGGAG
>m6AIP_SySy_peak_1227d|ENSMUST00000107659.7|Nfe2l1|ENSMUSG00000038615.17|protein_coding_Intron_4
CAGCAGGCTCGGCGACAGGAGAGAAAGCCAAAGGACCGGAGGAAGTGAGCCTGGGGAGGCAGGGGGTGGACGCTCACTAAGACCGAAACTGGAGAAGGGCTGGGCCTGGACCTAACATTGGGGACTTAAATGCCTTCTTATCCAATATATCTTCTCAGATGGGATGACTGCGGGTCAGTGCACCGAAGAGGCGGGCGC
>m6AIP_SySy_peak_1231|ENSMUST00000131501.7|D030028A08Rik|ENSMUSG00000078700.10|lncRNA_Intron_2
ACAGAGAGCAGGACGGACTCCACCCTCTCCCCAGGCAACAGGGAGAAGGGTGAATTTGATTCGCTGCATCCTCTACTTTCTCTACCGTGTGACTGTTGCCTGGGCCAATCC
>m6AIP_abcam_peak_1487|ENSMUST00000001480.13|Npepps|ENSMUSG00000001441.13|protein_coding_Intron_22
ACTGGATGTGTCCAGAGCTGTCTGCAGGAGAGCAAGCCAGTAGAGCAGGGGTGGGGTGTGCTGGGAGGATAGTGGAGATAACATGAGTTGCTGGGGTGAGGAGGATACATGTCCTACAGAGAACAAAGGGTATCTGGGAGGTGAGAAGGGCTAGGGCACTAGCGTAG
>m6AIP_abcam_peak_1494|ENSMUST00000134427.1|Gm11613|ENSMUSG00000085586.1|lncRNA_Intron_1
CCTGAAGCCCTGGAGGGGATGCAGTCATGACAGGAGACTGGGCAGGTTTGGCGAGGACAGGAGCAAAGGGTCGTGACATGACGGTAAAAGGGGACAGAGGACGGAGAACATGAGGCATATCAGAGAAGGTGGACCGACCCCAGGGGAAATGGTCTTGGGAACCAGGACTGGAAAGTGGCCGGACAGCAGTTGATTTAAGTGTGCCACAGTAACCGGGTGGCTAAGGGAGTCCAGACAAGCCTT
>m6AIP_abcam_peak_1495|ENSMUST00000134427.1|Gm11613|ENSMUSG00000085586.1|lncRNA_Intron_1
GAAGGAGGGCACAGCAGGGGGTGGGGCAGGGAGACTGGGCTGGGTGGAAAGGAGGTAGGGAGTAACTTGAGACCATGTGGCAAGGCAAAGCAGAGGGGATGGCTCCAGGGTACCCTCAGCAATCAAACAGGAGTGGAGCATCGTG
>m6AIP_abcam_peak_1496|ENSMUST00000107586.2|Mllt6|ENSMUSG00000038437.11|protein_coding_Intron_6
GATGTCAGATTGGGTGGGAGTCCCCAGGCAAGTGGCAAGGGCAGATGGTGGGTGCAGGCAGAGGCTGTCTCTGTGGGTGTCCAGATGTGAAAGAGACATGGAAGAGAAGGTGTAGAATTTGATGAGGTAGGAGT
>m6AIP_abcam_peak_1504|ENSMUST00000107545.8|Med1|ENSMUSG00000018160.15|protein_coding_Intron_1
ATGTGTTGGTGTGTGTTGGTTGTGAAAACATGGGACCATGTGGGAACAAAGGAGGTCTGCAGGATAGAAAGGTTAGTGGAATATGAAATGAAGTGAGAGGTTTGGCTGTTTGGAGGTTGGGGCAGTGTGGCTCTCAGAGGG
>m6AIP_abcam_peak_1508|ENSMUST00000107538.1|Cdk12|ENSMUSG00000003119.14|protein_coding_Intron_4
TTGATTACAATGACAGTTTGCATCTTTTTTTGCAG
>m6AIP_SySy_peak_1259a|ENSMUST00000037915.8|Msl1|ENSMUSG00000052915.14|protein_coding_Intron_3
GTCAAGAATGAGTAAGTTAACAGCCAGAGACAGACACTGTGCAGGCATTGCAAATAGATGGAATTACAGCAAAATGTGCTCAATGTAT
>m6AIP_SySy_peak_1259b|ENSMUST00000037915.8|Msl1|ENSMUSG00000052915.14|protein_coding_Intron_3
TGTCTGCTCACAACACTGGGAGATGTGTTTGCCAGTAAGTTGCTCATCACAAGAGCACCAGACTTGGGGGGTGTAATCTCCGGCAACTTGCATGCCCTCTGAAAGAAGGGTTTTCTGTG
>m6AIP_abcam_peak_1516|ENSMUST00000037480.8|Wipf2|ENSMUSG00000038013.14|protein_coding_Intron_1
TTATTGGCAGGATGCTCTCGAGTTTAGGAGGATCGGTGTGACGTTTCGGGATTGATCGGGGTGAGGAGGAGGATTGAGAGCGAACGTGTTTACACTGGGGGAGATGTTGAGAGTGTGGGATGAGAGGGAGTCGGAGTGATGTTCTGAGATGCTCTTGGAAGCACCTGCAGTTGAAGGATCCCTGTTGGAGCG
>m6AIP_SySy_peak_1267|ENSMUST00000107308.3|Coasy|ENSMUSG00000001755.12|protein_coding_Intron_1
GTGAGTGAAGGGACCCTGGACTAGGGCAATGGAAGGCAGCCTTCACATTTTCTTGTTCTTCCCCAATGCCAAGATCAAGGAAGGGTAGGGCCACTTCTCAACCTTCCAAAATGCCACAATGTCTGACACTCTGTTATTGCTAAGGGACGTTTGTTTGTTAAATGAA
>m6AIP_abcam_peak_1526|ENSMUST00000130916.7|Becn1|ENSMUSG00000035086.13|protein_coding_Intron_8
cccagaaggctgatgtggctgagaggtgaagtagatgtctacagagaaggagttgttcctggcagagaacatcgtgtgcacagaaacaggagcaagggagtggtgaatgtaagaac
>m6AIP_abcam_peak_1532|ENSMUST00000017290.10|Brca1|ENSMUSG00000017146.12|protein_coding_Intron_1
CGGGCTAAAGGATGAGAGGAAAGGCGGGCAGAAGTGTGGCAGGGAAGAGGGGGGAAAAACGGAGTTTGTGGAGGGAAACTCCTGAAGAACTAGACCCGAGTACATTTCACAGAAGGTTCTAGAAGGGAAGTACATAA
>m6AIP_abcam_peak_1537|ENSMUST00000039152.13|Dhx8|ENSMUSG00000034931.15|protein_coding_Intron_7
GTGGGTGATGTGTCTGTCTGTGTCCACAGCTGATAAGCCAGGGCGTGTGAGAAGACATCGAGTGAGCAGTGTGTGTGAGAA
>m6AIP_abcam_peak_1538|ENSMUST00000039152.13|Dhx8|ENSMUSG00000034931.15|protein_coding_Intron_7
agaagacagtgagtgagcagtgtgtgtgagaagacagcgagtgagcagtgtgtgagaagacagcgagtgagcagtgtgtgtgagtagacagcgagtgagcagtgtgtgagaagacagcgag
>m6AIP_abcam_peak_1539|ENSMUST00000039152.13|Dhx8|ENSMUSG00000034931.15|protein_coding_Intron_7
TGTGTGTGAGAAGACAGCGAGTGAGCAGTGTGTGAGAAGACATCGAGTGAGCAGTGTGTGTGAGAAGACAGCGAGTGAGCAGTGTGTGTGAGAAGACAGCGAGTGAGCAGTGTGTGTGAGAAGACagcgagtgagcagtgtgtgagaagacagcgagtgagcagtgtgtgagaagacagtgagtgagcagtgtgtgtgagaagacagcgagtgagcagtgtgtgagaagacagtgagtgagcagtgtgtg
>m6AIP_abcam_peak_1542|ENSMUST00000107173.8|Dusp3|ENSMUSG00000003518.13|protein_coding_Intron_3
GGCAAGGGTAGAGGGCGAGCTCCCTGTGCAGGAGAAATGCAAGCAAGAGATGGCAAGCCAGTGAGTTAAGCATTCTGTGTGGGGAGCAGGTGGATGAAGAGAGA
>m6AIP_abcam_peak_1548|ENSMUST00000174302.7|Ubtf|ENSMUSG00000020923.17|protein_coding_Intron_5
AGGAGAAATGGATGTTATGCAAGAGGGAAGAGGCATAAGAGGAGGGAGGGGTTTCTAAAAGCCTGGGGCTCCAGGAGCACAGAGGAAGGGACAAGGCAGGAGGGGAC
>m6AIP_abcam_peak_1551|ENSMUST00000143842.1|Gpatch8|ENSMUSG00000034621.14|protein_coding_Intron_6
atgcaaaggagttgaggcttggcaccatgaagagagcctatgagaggctattggtgaaatctagttgcagtgttttggatatgccagtaccgtgaacgcccaccaagaacagcaaaagcagtggaatacaggcagttggagcctagaaaacagg
>m6AIP_abcam_peak_1555b|ENSMUST00000021306.13|Eftud2|ENSMUSG00000020929.14|protein_coding_Intron_2
CAGCTCTCACGTAGAAGAGGGCAAGAAAAGGCCCCCTCTGTCCTCCTGCTCTCTCTTGTCTTCAG
>m6AIP_abcam_peak_1558|ENSMUST00000103077.1|Plcd3|ENSMUSG00000020937.14|protein_coding_Intron_1
CTGAAGTTTGGGTGGTGCTAAGGGTCCCAGAAAATCCACTGGCTGAGTTAGAGGAGCAGATGGATAATAGGGTGGTCAAATAGGGCTGAAAGGAGGCAGGG
>m6AIP_abcam_peak_1563|ENSMUST00000041272.9|Plekhm1|ENSMUSG00000034247.9|protein_coding_Intron_9
aaagagtcctgaagggagtgacttctgaggtgagacctgggaagtaagaagtggaagagaggaagtagaagaggAAGAGGAGGGTTGGGTGAGGAGGAGGAGGAGCACCATCTTGGGAAGCTCAGTGCCAGCTTAGGCGGAGACGGAGGG
>m6AIP_SySy_peak_1298a|ENSMUST00000041272.9|Plekhm1|ENSMUSG00000034247.9|protein_coding_Intron_7
TGCTCCTCCACAGGGCCCTCTGTGTACAGCCCCTGCCTGTCTCTTGACATCTCCTAATACTGGGTGGGACCTGTGGGTGGCAGTCCTGCTTCCTGGGCCTTCCCGCTTCACTGCTGCACTGCGTATAAGGGTATAGGATTCTTCACAAGCTCGTATGCTTGCATGC
>m6AIP_SySy_peak_1298b|ENSMUST00000041272.9|Plekhm1|ENSMUSG00000034247.9|protein_coding_Intron_7
CTCTACCAACCCCAGCCTCCTGTGTTCTTCCTCCTATGGAGTCATCAGTTTGGGCCCCCAACAATACAGCAGACTGGCGCCTACACTGCAGCCT
>m6AIP_abcam_peak_1565|ENSMUST00000041272.9|Plekhm1|ENSMUSG00000034247.9|protein_coding_Intron_6
CAAAACTATGGCTAGTTCCTGGAAGTACGGTAGCAGTTAGTGACAGGAATCTAGCAAAGGTCTGCGAGCGTGGGAGGGAAGGTAACAGCATGCTGATAGGACTgacccagtggacaatgggaaggggcagcacgggaaaggagagttgctgagccagtggtgggagggtcaggaagtatgg
>m6AIP_abcam_peak_1566|ENSMUST00000041272.9|Plekhm1|ENSMUSG00000034247.9|protein_coding_Intron_4
TGCAGACTGGACCTGGCCAGAGCTATCAGTGAGAAAAGGGAGAATAGATAGGCAGAGGCAGAGCATGGTGAGCATACCAGGCAGGGGAAAAGCAAGAGAACAAACAGACATCTGGGAGGAGGAGGTCTGGGGAGGGGAG
>m6AIP_SySy_peak_1301|ENSMUST00000106989.2|Mapt|ENSMUSG00000018411.17|protein_coding_Intron_9
TCAGCCCTTCAAGCAAAGAGCAGCGTTGCCGCCTCCAGAAGCTATGATAAGCCTTTTATTCCAGGCTGATGGACCAGACCTGTAACACCCATTGATGGGAGCT
>m6AIP_abcam_peak_1570a|ENSMUST00000106972.7|Kansl1|ENSMUSG00000018412.16|protein_coding_Intron_3
AGACATACAAGGGTGATACAGTGGAGTGGGTCTGTGATCAGAGACATACAAGGGTGATAGTGGAGTGGGTCTGTGATCAGAGACATACAAGGGTGATACAGTGGAGTGGGTCTATGATCGGAGACATACAAGGGTGATACAGTGG
>m6AIP_abcam_peak_1570b|ENSMUST00000106972.7|Kansl1|ENSMUSG00000018412.16|protein_coding_Intron_3
TAGTTTGTAGTGGATTCTGGTTTGTCTTAATTGAGTAGGGAAGCTTGAGCTCAAGGGTGACAGTGGAGTGGGTCTGTGATCAGAGACATACAAGGGTGATAGTGGAGTGGGTCTGTGATCA
>m6AIP_abcam_peak_1571|ENSMUST00000106972.7|Kansl1|ENSMUSG00000018412.16|protein_coding_Intron_2
GGATGGTTCGAGCCTAACTGTGAACATGCTGTTTGTATAAAGATGAACAACCAATCACACAGACACAGGGAAAGTGCTTCTGGCAAAAGAAGGAGAGGGTGCCAAAACATTAGAGAGATGTAGTATTCTCAGCAAGCATgcaagccagtaagggaaag
>m6AIP_abcam_peak_1572|ENSMUST00000106972.7|Kansl1|ENSMUSG00000018412.16|protein_coding_Intron_2
CCACAAACGAGAATTAATATGCTGTGAGGGCTTTTTGAAAAAGCAGAAACTGGGACATAGGTAGTTTATAGTTCTAGAATGAGAGTTGAGGAAGCAAGAGGTGACAGTAGAAGAAGAAACAGCCTATTCACAAAATGGCAAGGGTGAAGCTGTTGGCTTTCAGGTAGGCCAGTGTAATAGAGTGGAAGAAG
>m6AIP_abcam_peak_1573|ENSMUST00000106972.7|Kansl1|ENSMUSG00000018412.16|protein_coding_Intron_2
GTGATAGAAATGAAGTAGGAAGAGATTTTAGCAGAAAGATGGAATTAGAAAAAAAATGGATATTAGAACCATGAATGGTAGTTTAGATTTTGATAGGCAGATTTTTGGAGAAAATTGGAAATATGGTCTAAAGAGGTTGATCAATACAAGCAGATGGAATAACACACAGTGGAAAGACAGTTCAAGAGTTACAGGACTGATGTCTAGGGAACATTTTGGAGACCAGTCAGA
>m6AIP_SySy_peak_1303a|ENSMUST00000106972.7|Kansl1|ENSMUSG00000018412.16|protein_coding_Intron_2
GTGAGTAGAACGAATAATGATGCAGTCATTCCTGAAAAATGTGGGACAAGATTTAAATAAAGCCCCATTTTGTAAAGAATATGATTCTTGTATATTGACAACTAGGCTGC
>m6AIP_abcam_peak_1578|ENSMUST00000106941.8|Tlk2|ENSMUSG00000020694.17|protein_coding_Intron_6
gcacggggaggggagctaagagggtagtagaggcagagaaaggcagggagagggagagagtagagaagtagaggccgactgtgaccacgtagagagagggggaagagaatagggaagggagtagggaagggaagagggc
>m6AIP_abcam_peak_1583a|ENSMUST00000021048.6|Ftsj3|ENSMUSG00000020706.13|protein_coding_Intron_12
GTGAGGGGTCTGAGGAGGAGTATATGAAAAGGGTAAAGGACACTCAAGTTTTGGAGACAAGCAGGTTAAATCCCTCAACATCTGATCAG
>m6AIP_abcam_peak_1587a|ENSMUST00000068021.8|Pecam1|ENSMUSG00000020717.19|protein_coding_Intron_1
AGCAGCAATGAGAAAGGCATGTGATGCATTCTGGGAACTTAACACCTTAGCAACTAGAGCTCAGGGCGAAGAAGGAAGTGGTATGATTCCAAGGTAGAGGGGG
>m6AIP_abcam_peak_1587b|ENSMUST00000068021.8|Pecam1|ENSMUSG00000020717.19|protein_coding_Intron_1
ATAAGCCATTGCTACATGCGGTAGGAAGGATCTGACAGGAAGAAGTCTGGGGAGGCAAAGGAACGTGGAGGAAGTCAGCTCAGTTTGAGAAAGAGTGGGGACATTTCTAGAGAAATTGATGAGTAAGGAGAAACTGAGTAACGATTAGTCAGAAAAGAAGAGAGGAAGGC
>m6AIP_abcam_peak_1588|ENSMUST00000018516.10|Cep95|ENSMUSG00000018372.13|protein_coding_Intron_10
AGAATTTCTCAATAG
>m6AIP_abcam_peak_1589|ENSMUST00000106763.7|Bptf|ENSMUSG00000040481.17|protein_coding_Intron_13
TCCTTCAGTTTTATAGAGAGGAAGAGAAGAAAGTGTGAAAGAGTGTGTGTGTGTTTGTAGTTGATCTGGGTTTTTCTTTCAG
>m6AIP_SySy_peak_1318b|ENSMUST00000106763.7|Bptf|ENSMUSG00000040481.17|protein_coding_Intron_2
CGCTCTTGTGTCTGATATTTTCCTTCCCTGATTTCACAACAG
>m6AIP_abcam_peak_1596|ENSMUST00000106763.7|Bptf|ENSMUSG00000040481.17|protein_coding_Intron_2
CACCCCATTTTTAGAAAGGTGTCAACAGGAAGTGAGGAGTGCAGAGCAATCGGTGAGAGGTGGTACGAGTGTGTGAGCATTTGAATGTGCCTGAGAGGAGAACTGAGAAGTATGGCTGCTGTGAGCAGATTGGAGGGCG
>m6AIP_abcam_peak_1600|ENSMUST00000040380.12|Pitpnc1|ENSMUSG00000040430.18|protein_coding_Intron_4
GAGATGCCAGGCAGATCTGAAGTGGGAGGGGTCTCAGGGCAAAGGAGGAACAGGAGCCAGGACATAGAGGCTGAAACAGAGAGCACAGTATGGGGAGGAGGCGAGAGACTCTGAGAAGCAAGGAGAACCTGGGCAGAACTGGG
>m6AIP_abcam_peak_1601|ENSMUST00000040380.12|Pitpnc1|ENSMUSG00000040430.18|protein_coding_Intron_3
GTGAGGGCATCTCCAGGGTGTAGATGGAAAAGGTGATGCTGGCTCAGAAATGCTTTGAGTTTCTCTTCTCCATCCCAGACTGTACCAGGTAAGAAGAGGAGAGAGGCCGAAGGGGAGCCAGCAATCTCTGGCGTTTGATGGTGAAGACAAAGAGACAG
>m6AIP_abcam_peak_1602|ENSMUST00000040380.12|Pitpnc1|ENSMUSG00000040430.18|protein_coding_Intron_3
GAAATAAAAAAAGACGAGGGAAGGAGAATGTAGAAGAGGAGAAGGAAGGATCCAGCAAAGGAAGAGGCACAAGAGGGGAGTGTAGTTGCAGATGTTAGAG
>m6AIP_abcam_peak_1603|ENSMUST00000040380.12|Pitpnc1|ENSMUSG00000040430.18|protein_coding_Intron_1
CACAGAATCATTTCGTAATGACATGATAGTGGAAGGGGCCGTGGATGGGTAGAAAGATGTCTGAAAGGAGGGTAGAAAAAACAGGCCACAGGGAAGGAAGAAAATATAGTGTGTGAATCTCTATATAAGAGAGAGAGAGTGTATGTGTGTGTGTGTGTTGTGAGGGGGgat
>m6AIP_abcam_peak_1607|ENSMUST00000075012.7|Helz|ENSMUSG00000020721.16|protein_coding_Intron_2
AAAGAAGAGGGTGTGGAAGGAAGCCTGGTAGAGTGGGAATGGGTGGCTTGGGATGCATATCCTAATCACATGCATCGTGGGATAGAAGTGGAGCGGGGTG
>m6AIP_abcam_peak_1608a|ENSMUST00000075012.7|Helz|ENSMUSG00000020721.16|protein_coding_Intron_3
GGAGCATGGCTGCGAGTTTAGCTTTGTGCCTTCAGATCTGACGCCCCATTGAGCACCGACTGGTGAGGAGGAGCGGGCGCAAGGGAGGGGCTTTGGAGAGAGATTAGGAT
>m6AIP_abcam_peak_1608b|ENSMUST00000075012.7|Helz|ENSMUSG00000020721.16|protein_coding_Intron_3
TTAGTTAGCATCCAGGGCTTGGTTCAGGTCACCAGGGAGAAGAAGCAGGCTGCAGACCTGGTGTGATGGTGGGACTGGTTGGGGAGAAGGAG
>m6AIP_abcam_peak_1609|ENSMUST00000075012.7|Helz|ENSMUSG00000020721.16|protein_coding_Intron_3
TGGTAGAGCAGAAGAAGCTCGGAGGTGGGTGGTTGGTCGGTTTAGAAAGGAGTAGGTGTGAGGAGAGGCTTCTGGGAAGGAGGTAGACACAGCCGGGGACAGTGGGATTCTCAGTCATTGGCCTGGCCAGGTGTGGGAGGAGGTTGTGTTAGCTCGGAAGCTGGAGGAG
>m6AIP_abcam_peak_1610|ENSMUST00000075012.7|Helz|ENSMUSG00000020721.16|protein_coding_Intron_6
GAAGCCTGGTGGGCCAGTTGGAGAAACAAGTAGGTGAAGTGCACCAGGGCAGGCCATGGTTAGTTAGTAGTGACAGAAGCCCAAGCAGGGAGAGGAGGGGTTGGATAATACTGCAGAGAAGCCTGGAGGCCAGAGTGTTGGAGCCGGGACAGATGAGGGAAGACCAGAGGAGACTTGATACAGGCGATATTAACAAATACCCAGTTGGTTCAGGGAGAAGTAAGA
>m6AIP_abcam_peak_1611|ENSMUST00000075012.7|Helz|ENSMUSG00000020721.16|protein_coding_Intron_12
ACATGGGAGGGGTCAGGGGTTATTTGGTGCTACATGTCTGGGCATGGAGAATGCAGGAACAAAGGCATCCATTAGGGAGTAAGATGAGGGCACACTGGGCTTTGAGAAGGTGTCCGAGTTTGGATGGAAATGGA
>m6AIP_abcam_peak_1612|ENSMUST00000075012.7|Helz|ENSMUSG00000020721.16|protein_coding_Intron_20
TATTCTTTACCCAAACACCAGTGGTAATTTTAACATGTGTGCTTGTTTAAAG
>m6AIP_SySy_peak_1324|ENSMUST00000150863.8|Cep112|ENSMUSG00000020728.17|protein_coding_Intron_18
ccaaacacagacaatattgcatttaccagcaagattttgctgaaaggactctgatatagctgtctcttgtgagactatgctggtgcctagcaaacactggagtggatgctcacagtcagctattggatggatcacagggcccccaatggaggagctagagaaagtaacc
>m6AIP_abcam_peak_1621|ENSMUST00000042227.14|D11Wsu47e|ENSMUSG00000041623.17|protein_coding_Intron_2
GTCGAAGTCAAAACAGGCATGCTTTCAAACAAACAAACAGTCTTTAGAATATGTTGGCAGGGTTCATCTGACAAATTCATGTGAAAAATGATTTAGGGGCTATGGATGCAGCTCAGTGGTAAGGACATGTGAC
>m6AIP_abcam_peak_1629a|ENSMUST00000021085.10|Nup85|ENSMUSG00000020739.11|protein_coding_Intron_7
ctgtacaaagctcaagtctaagtggatcaaagacctccacataaaaccagagacactgaaattaatagagaagaaaggg
>m6AIP_SySy_peak_1340a|ENSMUST00000021085.10|Nup85|ENSMUSG00000020739.11|protein_coding_Intron_7
cctgaacagaacagcaatgccatgtgctataagatcaagaattgacaaatgggacctcataaaattgcaaagattctgtaaggcaaaagatactgtcaataggacaaaaaggccaccaacagattgggaaaggatttttaccaatccta
>m6AIP_SySy_peak_1340b|ENSMUST00000021085.10|Nup85|ENSMUSG00000020739.11|protein_coding_Intron_7
atctgataggggactaatatccaatatatacaaagagctcaagaatctggactccagaaattcaaataaccccattaaaaaatggggtacagagctaaacaaagaattctcaactgaggaataccgaatggctgagaaaca
>m6AIP_SySy_peak_1348|ENSMUST00000106454.7|H3f3b|ENSMUSG00000016559.14|protein_coding_Intron_3
GTGAGTTCGCGGCTCTGCCGGCGGCCGGAGCCTCCCTGGCTTTTAGGACCGCGGTCGCTGGCAGCCGACGGTCTGGTCGGTGAGGCAGCCCGGGAGGTCGAGTTCG
>m6AIP_SySy_peak_1359a|ENSMUST00000021177.14|Sec14l1|ENSMUSG00000020823.16|protein_coding_Intron_16
TCAGTTGTCGATGCAAAAAATGTTACCAACAAACTCCACCTTGTCCACTAGTGAATGACTTGTGTGACA
>m6AIP_SySy_peak_1359b|ENSMUST00000021177.14|Sec14l1|ENSMUSG00000020823.16|protein_coding_Intron_16
CCTGCAGAGACTCGCCACCTCCTCCTCCACGGAACCGAAGCTGCAGCAGGCAGCCCTTAAGCTGCAGCGGAGTCCTCTCGGCTCCCTGTTAGTGGAGGTGGCCTGTGGATCCAGAACAGCTCTTGAGGTCCCTTTCCGCTAAGGACTTGGCAGC
>m6AIP_SySy_peak_1361|ENSMUST00000106344.7|Tnrc6c|ENSMUSG00000025571.13|protein_coding_Intron_1
TCGGGATGGGGACCCAGGGGTCGGACACTTAGCCGTTCCCCCCAACCCCCGCGCTCGCTCTCTCGTTCTCTTAAAACTAATGCAGTGGTGGATGATACCCGCTCCCCTTGCATGGTCCCCTGCAGACCGTGCGTTCCCAAAGGGTGGC
>m6AIP_abcam_peak_1644|ENSMUST00000106344.7|Tnrc6c|ENSMUSG00000025571.13|protein_coding_Intron_1
TTGTTGATGTGCTTGACATGAGCAGTGATGGATGAGGACCATTTCTTGACCAGATGTAGTGTTCAAATTGTGGGCAGTGTGACTGGCTGTGTGAGACAGGTGGCCTGGGTGGCAGGAAAATGCGG
>m6AIP_abcam_peak_1645|ENSMUST00000106344.7|Tnrc6c|ENSMUSG00000025571.13|protein_coding_Intron_1
gagggaagaccaaagagaggatgcttcagtcctgcttagaagggaagtagagggtgggagggacttggaaggaagagaggagggggaggaggaaaaggggcagaatcaggtatgggaggagatggaggagatgtacacagggtcaggaaattgaacagag
>m6AIP_SySy_peak_1364|ENSMUST00000106344.7|Tnrc6c|ENSMUSG00000025571.13|protein_coding_Intron_5
TGGGGGCCCTCTGGTCATACCATTGGTGTGTACTCCGTGCCTGTGTAAATTCTTGGACTGAAACTCTCATAGCAAATGACTAAGTGGTGTAGCTGGTTTCCAAGGGAGGAAACAAAGCAAATTCTTGTAGTTTTCCAGGGAAAAGATGTGCTGGGTGGTGTGCTCAGTACTGCCAGGGCTCCGGC
>m6AIP_SySy_peak_1365a|ENSMUST00000106344.7|Tnrc6c|ENSMUSG00000025571.13|protein_coding_Intron_5
AGCCTGACTCTTGACAATTGTACTCACCAAATGGCAGCACTTGTGTGTCCAATTTACAACATAACTCTATTCTGATACCAGATAAAAGCAAGGAACTAGAGGAAGCTTCAAGAGACCTGACTCACAGACTGACTTCCTGGCCTCCTGCT
>m6AIP_SySy_peak_1365b|ENSMUST00000106344.7|Tnrc6c|ENSMUSG00000025571.13|protein_coding_Intron_5
TTCCTTAGCCAGGCCCCAAACCAGCCTTGTCTGTATAGTAGCATTTAGAACTCTGTCCTTGAAGCAGTATTGCAGAACTTGAGCAGTGACTGAGGTCACTGTTGTCTGTGT
>m6AIP_SySy_peak_1369|ENSMUST00000132298.1|Gm20708|ENSMUSG00000093485.1|protein_coding_Intron_1
GTTGGGAGAGGGCCGCCCCTCTACCCTGGACTTCTCTCAAGGGTTGCTACTCACAATGTAGTCCCTTGCCTGTTACAGTTGACAGCCAAAGAGTCCACGCCTTTCTGCCTCCC
>m6AIP_SySy_peak_1371|ENSMUST00000125607.1|Gm11725|ENSMUSG00000085434.1|lncRNA_Intron_3
TTGTGAAGTCAGCCAATGAATGAAGGAGAGTAGTTAGCCCTCCTTGTAGTAAGACCTGTCTCAAACCCTGGTTCTTCCCTGTTCCTGATGTGGGTCCTTGAACTCCTCTCTGCCCATCTCGGGGTCTTGCTTTGCCAAGTCTGGACAACACCCATCTGGGCAATTGGGTGACagtggg
>m6AIP_SySy_peak_1372a|ENSMUST00000125607.1|Gm11725|ENSMUSG00000085434.1|lncRNA_Intron_3
CCTGGCCGGGTCACCGTGTCGCTGCGTAGGTCCACCACGTGGGCTGGGACCCCCGCCCAATTCCTAGACCACTGAGCCCAGGGCACCCTGAGCCCCGGGACCGTGGCCCGGAACAGGCTGCGTAGCATGGCGGCCCGGAACAGGC
>m6AIP_SySy_peak_1372b|ENSMUST00000125607.1|Gm11725|ENSMUSG00000085434.1|lncRNA_Intron_3
GCATAGCATGGCTGTGGCACTCGTCTTTCTCGGCCGCAGGAGCGGAGGACAGTCTCTTCCGTGCCAGCGGGGAACCCGTGTAACTGGACTCTTCTGACCCCGCGCGGACCTGAACTGGGCAAGCCCGGGGCACTATGGGAATTGTAGTCCTCTCTGGAGTTTTATACATTATTCGAGCCCCGCAGCATGCTGAGAGTTGTAGTTTTTGTGTTCC
>m6AIP_SySy_peak_1384|ENSMUST00000093902.11|Rnf213|ENSMUSG00000070327.14|protein_coding_Intron_1
tgttaggttatgccaccattgctgctgctgaaactctactggactggactgctggtctgcctgtgaaacaggtgcctatggctgcaggctggacccgctgcCTAGACCGTCT
>m6AIP_SySy_peak_1385|ENSMUST00000093902.11|Rnf213|ENSMUSG00000070327.14|protein_coding_Intron_1
tgtggatcccaaactggactgtagtttggttgttttgccttcaactcattttcttcctgagctcactgtacaaagggaagatattaaagactttctgacttaattttaaaagggagaaaagactactttaattgccaggaatagac
>m6AIP_abcam_peak_1670|ENSMUST00000026671.12|Rptor|ENSMUSG00000025583.15|protein_coding_Intron_3
AGAGTGTGTGTAGAATGGGGGTGTTTAGGAGTGTATGGGGAGTTGGTTGGGGTGCAGGGTGTATGGGAGtgtgtgtgagtgtgatgtgtatgaggatgtggtgtggatgtgtagtgtgtgtgcctggggtgtgtgaatgtatgtgggggtaggtattatgggagtgttgggtggaaacatctatggggctgtggatgtgtgaatatggtattgtgtgggtgtgtatgtagggtgtgtaggatatgtgtgt
>m6AIP_abcam_peak_1671|ENSMUST00000026671.12|Rptor|ENSMUSG00000025583.15|protein_coding_Intron_13
tcaaagcaatagggaaagtgactaatgcaGGAGGGTAGTTAGAGTAGGTAAAGAGTGACTAATGCAGGAGGGTAGTTAGATTAGAGTAGGTGAAAGTAACTGATGCA
>m6AIP_abcam_peak_1675|ENSMUST00000044985.13|Bahcc1|ENSMUSG00000039741.15|protein_coding_Intron_2
GCTGATGGTGTTACTGATAGAGTTGTTGGTCATGGTGGTGGTGATATGTGTGCCAGCAGCAGTGGGGGTACATCTGTTGTTAGTGGTGATAGGAATGGTGGCACGGAGTAGAtagtgatggtgatggtggtgatgtgggtggaggtggtgatctggttggtagtgatttggttgttgttggtggt
>m6AIP_abcam_peak_1676|ENSMUST00000044985.13|Bahcc1|ENSMUSG00000039741.15|protein_coding_Intron_2
tagtggtagtgaggacatgatggtggccgagttatgtggatagtgacagtggtgatATGGCTGGCTCTGGTAGCACTATATGAGGggtgatgtaggcggcggtggtgttgaatgttgg
>m6AIP_abcam_peak_1690|ENSMUST00000106177.7|Notum|ENSMUSG00000042988.10|protein_coding_Intron_1
GGCAACACTTTACAGGAGGTTTCTGTCTCAGGGTTCCCCCCTGTGCATAGCAGATTGGCTCAGGACAGTCAGGAATTCGAGCATGGGAGCAAGGAAGGGG
>m6AIP_SySy_peak_1419|ENSMUST00000239115.1|Csnk1d|ENSMUSG00000025162.18|protein_coding_Intron_8
GCCACTCACCCAGCGATGCACATGGGGAATCAAAACACAAACTAAATGGACAGGCTCCAAGAGCTGCCATCGCCAGGGGCTGCCACCGTGGCCCCGTGTGAGCTCAGTTATCATGGGGCTGGGACGAAGAGCAGAGGCTGGGAGACCATTGCAGAGAGAACCCGACTCCCTGTGAAGAGCCTCTCAGCTCCCACCAGTGGTGGCGGACCTGCGCTCCCTGA
>m6AIP_abcam_peak_1695|ENSMUST00000106113.1|Foxk2|ENSMUSG00000039275.9|protein_coding_Intron_1
GGGGCAGGCAGGTGGGAGTGGCTGTGAAATGGGACCATAACCTTTACAGGGTGAGGACAGAGACAGGATAGAGGATGGAGAGTAAGGGGAAGAGGGTCACGTAAGGATGGAGGGGTAAGATTAGAGTTAGAGACCTTGCAGGGTTACAGCAGAGACCCTGCTGGTCTGAAGGCAGAATGACAAGTATGAGCTGGAG
>m6AIP_abcam_peak_1697|ENSMUST00000103013.9|Tbcd|ENSMUSG00000039230.14|protein_coding_Intron_1
CTGGTAGGGGTTGGAAAGCAGGTGACCAGGGTTGGGGAGGTTGTACAGTTATTGGTTTGAACATTGTTGGAAATGAAAGGCATCGTGCTAGGCAGGGGAGGGCTCAAGAAGTGAAGAGGGTCTGACTAGCAGGGGAAGGTGGAGTTGTAGAGAGTTGGA
>m6AIP_SySy_peak_1430|ENSMUST00000168012.2|1110002L01Rik|ENSMUSG00000071456.6|lncRNA_Intron_1
taatctgggctacaccttctgatggagacctacataaggacattgggagaaggaagatttactctccttcaactgcttgccttatgggactgagcaactgctagatccttggacttccattcacagctgctgttgaccattgttggaagttggactacagactaagtcattaaCTATAGCCTCCTGTagctgcctgcggccacactga
>m6AIP_abcam_peak_1704|ENSMUST00000111215.9|Asxl2|ENSMUSG00000037486.18|protein_coding_Intron_4
GGGAGTCAAGATAATTAATAAAGATTAGCTAACCATTAAGTTTGACTCTGACTGAGTTTTGTGTGTTTGGGTGGTGTGTCGAGTAAGCAGAAGTCAGAGGTCATCAGGAAGAACCATTGG
>m6AIP_abcam_peak_1705|ENSMUST00000111215.9|Asxl2|ENSMUSG00000037486.18|protein_coding_Intron_7
GAATACGGACAAAAAAAAAATCAGTTTGATTGAAGAAAACAAGGAGACAGCCAAATGGGCAGGTGTCAGCAAAGGTTGAAAGATGAAAAATGGATGAAGCTGAAAAGGAATTGTCATAAATAAGCCAACTATGGCTACAGACC
>m6AIP_abcam_peak_1720|ENSMUST00000220311.1|Itsn2|ENSMUSG00000020640.10|protein_coding_Intron_12
CATCCCACAAGCTGTTGAATAATGTACAATTTTGTAAATTTAAACATTAACAGGAATTTGTTATCTTTAG
>m6AIP_abcam_peak_1722|ENSMUST00000046207.8|Sf3b6|ENSMUSG00000037361.8|protein_coding_Intron_1
GTAGAGGAAGAAGGCTAAGAGTGAGGAGTGTACAGCAGGTTCAGACAGGCAACAGACCGGGCCACAGTATCAATGTCACAGATAGGAGGAACAACAAGAAGGGTGAGAGTGAAGAGTGTATAGCAGGTCAAGACAAGCC
>m6AIP_abcam_peak_1732a|ENSMUST00000168361.7|Pum2|ENSMUSG00000020594.14|protein_coding_Intron_1
cagaagcttggaatacccaaggtacaattcacagaccacatgaaactcaagaagaaggaagaccaaagtgtggtcttagaagggggaacataatacccatgggaggagatacaga
>m6AIP_SySy_peak_1452a|ENSMUST00000168361.7|Pum2|ENSMUSG00000020594.14|protein_coding_Intron_1
tccatcccatatacagtcaccaaacccagacacttgtcgataccaagaagtgcatactgatagaagcctgatatagctgtctcctgcgagtgcctgacaaatagaggtggatgctctcagccaaccattggactgagcacagggtccccaatggaggagctagagaaaggacccaaagagctgaaggggtttgca
>m6AIP_SySy_peak_1452b|ENSMUST00000168361.7|Pum2|ENSMUSG00000020594.14|protein_coding_Intron_1
ccccataggaggaattacaatatgaaccaacaagtactcccagagctcccatggactaaaccaccaaccaaagagtatgcatggctccagctgcatatgtagcagagtatggcctcatcagtcatcaatgggag
>m6AIP_abcam_peak_1736|ENSMUST00000069066.13|Fam49a|ENSMUSG00000020589.17|protein_coding_Intron_3
cagttgcaattgaaggcccaggactgaaggggacatgcaaaggagttgaggctgggcatggtgaagagagtctatgagaggctattgaagtcaagttaca
>m6AIP_abcam_peak_1737|ENSMUST00000069066.13|Fam49a|ENSMUSG00000020589.17|protein_coding_Intron_4
tttaaagaatgacaagttttttctgcaggcacagatggggtgaagagttatgcaacagatggaaacagtatgatgaaaggcacagagattagaatagaaaggatgggtttgaagaacagcaagagacccagtttagacagagcaCCAAAAGCCTGTTGGGAAAAGGGGAGGGCGGGAGGCTTGAATGGAAGACTAGTTGGGTTAGATGTTAATGAGTACAGTTGTTAAGTGAAAGCAGGAG
>m6AIP_abcam_peak_1739|ENSMUST00000071103.9|Ddx1|ENSMUSG00000037149.10|protein_coding_Intron_10
actgctgaagggattgtcaagagggcaggagtgacatatcacttcaggatttggtacctgatggctgttttggtaggacacggcagtGGGTGAGCATGAGTCAGACCTGTAGACAACCAGATGAAGAGACAGAATGATGTCCTAAAAATAAAAACCAGGGATTGTACTTCACTAGTGAAAGGGAGAATGCAAGGTAAATGAATAGAGCTGTCGAATCAAGGG
>m6AIP_SySy_peak_1460a|ENSMUST00000222888.1|Gm40847|ENSMUSG00000113778.1|lncRNA_Intron_1
accgttggtgttgcagaagctttggattgctgaccactgtctcctgcttgaaagagtgagccggaattgatggacttgccctgtgtctgata
>m6AIP_SySy_peak_1460b|ENSMUST00000222888.1|Gm40847|ENSMUSG00000113778.1|lncRNA_Intron_1
taatcagcatcctggccttcaggtgcacctgctgcatgcagagtcgtcaagagcccaagccttgatgttacaggcttttgcggcagcgaaaacagga
>m6AIP_SySy_peak_1461|ENSMUST00000222330.1|Gm40849|ENSMUSG00000114188.1|lncRNA_Intron_1
AAAGGGGGATATTTTTaagaaaaagaaaagggaggaaaaataaaaggaaccaaaaaaaaaggaaaggaaaaaggaaaaaaaaagagagaaagatgaggaaaaagatgaagtgagagagatgaagactgaagtttgctgaataaactgccgttagaaggactggtggtcgtgtcgttcttgctggtcgagagcagacgtgaAaattggtggcccgtacggcgaactgactc
>m6AIP_abcam_peak_1751|ENSMUST00000232183.1|Gm49692|ENSMUSG00000116736.1|lncRNA_Intron_1
aaggagaagtttagggtaggagatggggtgagaagtgctaggaggatccataggtactgagggatgttgggagagctgggaggAGCCATAGGTACTGAGGGATTCTGGGAGAGCTGGGAGGAGCCATAAGTATTGACAGATGCTGGGAGA
>m6AIP_abcam_peak_1753|ENSMUST00000223281.1|Gm48693|ENSMUSG00000113157.2|lncRNA_Intron_1
gaaggagaaggaggaggaggaggaagaagagaagagaaagaggaggaggaggaagggatggagagggaggagAAATGGGGGAACTAGGAGGaaaaagaagtcataatgga
>m6AIP_abcam_peak_1753|ENSMUST00000222348.2|Gm49700|ENSMUSG00000116883.1|lncRNA_Intron_1
gaaggagaaggaggaggaggaggaagaagagaagagaaagaggaggaggaggaagggatggagagggaggagAAATGGGGGAACTAGGAGGaaaaagaagtcataatgga
>m6AIP_abcam_peak_1754|ENSMUST00000223281.1|Gm48693|ENSMUSG00000113157.2|lncRNA_Intron_1
aagattgtgtgtagaggcttctattttcgacaaagtattccaggaaggctaagagatgtgagcatggagagagcctggagaaggtgtgggagcaaAGGCCCAGTG
>m6AIP_abcam_peak_1755|ENSMUST00000223281.1|Gm48693|ENSMUSG00000113157.2|lncRNA_Intron_1
gcacaggtacaccatgatgcaagatcagaccatatgtagagtgatgattctggccaatggactactgttatgtggactgggctgatggggcgtggttgaggggttatataagggattgcgattggggg
>m6AIP_SySy_peak_1467|ENSMUST00000223281.1|Gm48693|ENSMUSG00000113157.2|lncRNA_Intron_1
cgtgagaactgcgcaggtgcacaatgatgcaagatcggaccatatgatgagtgatgattctggccaatggactgctgttacatggactgggctgatgcggcatggttgagaggttatataagggattgcgatagggggcaaggagatacacaagagactattcctggagagagattcatgcatgcatgttgaaaggttcctgaat
>m6AIP_abcam_peak_1757|ENSMUST00000189625.1|1700030C10Rik|ENSMUSG00000099759.1|lncRNA_Intron_1
ggtcttagagctttattatagaaaggcagggagaaagagagaaggtagaagagagagaggcccccctagaaggctagaatggggaaggctagatagaaagagagtaagagggagaagacaaagagaaaggaaagaggagaggagaggggaggggaggggaggagagagaagagaagagaagaaaagagaagagaagagaaatgagaggtaagagaacaaaggagctagagcaagagagataggtggggct
>m6AIP_abcam_peak_1758|ENSMUST00000189625.1|1700030C10Rik|ENSMUSG00000099759.1|lncRNA_Intron_1
TGGGGAGAAACCGATTCTCTAGGCAGATCAGTGACGTGAGGCCATGTCTGCGTGAGCATCTATGGTGATGATGTAGTGAACAGGAAGGCTGGGACCGCTT
>m6AIP_abcam_peak_1760a|ENSMUST00000232257.1|Gm30124|ENSMUSG00000116627.1|lncRNA_Intron_3
ttgcacgtcacagtcatctccaatgtcataaaagaacacatactggagagaaaccctatgaatttaatcaacgtggtaaagcctttgcaagacccagtcgtctccaatgtcataagagaacacatactgg
>m6AIP_abcam_peak_1760b|ENSMUST00000232257.1|Gm30124|ENSMUSG00000116627.1|lncRNA_Intron_3
gagagaccctatgaatgtaattggtaaagactttgcatgtcacagtcatctccatcgtcataaaactgaacatattggagagaaacccgatgaatgtaatcaatgtgggaaaGCCTTTGCACGTCACAGTCATCTCCAGTGTCATA
>m6AIP_abcam_peak_1761|ENSMUST00000232257.1|Gm30124|ENSMUSG00000116627.1|lncRNA_Intron_3
ctcagcctcggtgtctttggaagagaccatgacggagagggaagaagaagcaggaaaaaggtcccatgggtggatagattgggagagcatggccaggagggcgagcctgagagtatgagcagcctgg
>m6AIP_abcam_peak_1764|ENSMUST00000172838.2|Gm4425|ENSMUSG00000093846.1|lncRNA_Intron_1
aaggtagaagagaaagagaggcccccctagaaggctagaagggggaaggctagatagaaagaaagtaagagggagagaggaggagaagagaggagaggacaaagagaaaggaaagagg
>m6AIP_SySy_peak_1473|ENSMUST00000101538.4|9030624G23Rik|ENSMUSG00000073158.4|protein_coding_Intron_3
tctgtgactctagagaaccctgactaatacaGGCCTGCAGAGCATTAGAGCTATGGATGAAAGGAGTGCCATTTACAGAGACTGTGGGTAAAGTCTCTTC
>m6AIP_abcam_peak_1767a|ENSMUST00000020982.6|Klf11|ENSMUSG00000020653.12|protein_coding_Intron_1
TAGGAGTGCAGTGGGAGGGGCTGTGGGTGGAGCCAAAGTAAAGGTATCTCAGGAGGGTGTGGCCAGAGTGCCTGGATGGGGTTACGACGGAATGAGGAGCAAGGCAATAGT
>m6AIP_abcam_peak_1767b|ENSMUST00000020982.6|Klf11|ENSMUSG00000020653.12|protein_coding_Intron_1
TGTCTTGATAGGCGAGTGTGCAAGAGTGTGGTTCGAAGAGGTGTGTCAGCCAAGCTTAATGGGCTGGTAAGGGTAGAGCTGGGCGAAGGGTGGAGTCTAAGTGAGAAGGGGTGTGGT
>m6AIP_abcam_peak_1767c|ENSMUST00000020982.6|Klf11|ENSMUSG00000020653.12|protein_coding_Intron_1
AAATGGGACTTTGCAGGCTTGGGCCCAGGGACTGAGTGAAGTCATGGCAGGGACCTCTGTCAGAAGGTGTAGGGTGT
>m6AIP_abcam_peak_1770a|ENSMUST00000110942.10|Mboat2|ENSMUSG00000020646.17|protein_coding_Intron_1
TGGTTCCCAGATCAGTTGCACTGTGAGTTCAGGGGCAAGAGGAAGGGAGAGGCAGCACCCCAGGAGGAGGGTGGTCAAGGAACAGGGGTGCTTGGCACGG
>m6AIP_abcam_peak_1770b|ENSMUST00000110942.10|Mboat2|ENSMUSG00000020646.17|protein_coding_Intron_1
GTTGAGGCCTCTAGCGGAAGGGCTCAACCTAGAGTGAGTCTGAGGGGTGGCAGAGACACCTCTCCCTTTCCTCCCATCTTTGGGTCTCTGCAGAGGGTGG
>m6AIP_abcam_peak_1771|ENSMUST00000110942.10|Mboat2|ENSMUSG00000020646.17|protein_coding_Intron_3
GAGGCTTCCCAGTGGAAAGGTTAGACTAGTGGCTGGGATGCCACTAAGTGAATTCTGGGAGGATGCCAGGGAGAGGAATGTACCAAGAGCTATAAGGGGAACAGGTGTGGAGTAGAGGGAGGTAGACAGGGTCTGTCCAGATGTCAGAGGAGACACACAGAGTATAAGGTAGAAAGCAG
>m6AIP_abcam_peak_1773|ENSMUST00000066652.6|Kidins220|ENSMUSG00000036333.11|protein_coding_Intron_26
gatgctggagaaggaattgagagttgtacatctggattggcagacaggaaagagagagggagagagagagagagacagagaaagagagagacagagacagagacagagaaagagagagacagagatgacagagacagacagagCAGGGG
>m6AIP_abcam_peak_1774|ENSMUST00000074267.4|Rps7|ENSMUSG00000061477.4|protein_coding_Intron_4
AGGGTGTTGGGGTGAGAGTGGGAAGTCTGCTGGTCTGGGAGTAGCAGGCTGGAGGGGCTGGTATGGGACAGTGCTTGAGTTCAGGATTGGCTTTGGTGCAGTGTGCAGGGTGAATGAAGTAGGGCTG
>m6AIP_abcam_peak_1775|ENSMUST00000020959.8|Rnaseh1|ENSMUSG00000020630.9|protein_coding_Intron_7
GTACTGCACATGTAAAGATCCGGAAAAATTAAAGGGGAATTTTTATTTTAACAG
>m6AIP_abcam_peak_1777|ENSMUST00000221877.1|Eipr1|ENSMUSG00000036613.8|protein_coding_Intron_3
actagccaaatgacagtatagcgtagaatagaatttaatcagggtatggggaggggagttgagaggatagtagagacagtagaacacagagagagaaggagtagaggagtagaggtgggccatgagcatgtggaaagagaggggagggaaatttggaaagagggggaagggatgagaagacagag
>m6AIP_abcam_peak_1779|ENSMUST00000020886.8|Nampt|ENSMUSG00000020572.8|protein_coding_Intron_1
aaagcagagaaaggggagggcccctgagcttgctggccagctggtgcagcagaatcgatgagctccaggtttgatgagaggtactgtcttagaagggaagca
>m6AIP_abcam_peak_1785|ENSMUST00000020856.5|Bzw2|ENSMUSG00000020547.5|protein_coding_Intron_1
ggagaaagtttattagatatctgggagaatccagagtggatgtgacccagagccatgtaaggagagggcagagaggagaaccaggtacagcagccaagagggcaaaagaaacaggtaac
>m6AIP_abcam_peak_1787|ENSMUST00000132121.7|Immp2l|ENSMUSG00000056899.10|protein_coding_Intron_4
AACCCAAAATCACTCAGAGTTGTGAGCTGCAATAGAAAGAGACAGGGAAAGCAGAAGGGAGGGGATTAGTGGCCCAGTGTAGGTAAGGGTTAGGGCAAGGTGTTAGGATCCTGCTTTGGGGACACATTGCCAGCTGAGGTG
>m6AIP_abcam_peak_1788a|ENSMUST00000132121.7|Immp2l|ENSMUSG00000056899.10|protein_coding_Intron_4
ATGAAGTTTTTTTTTTaaagaaagaaagaaagagagagaggaagaaagaaagaaaagggaagaaaaggaagaaagaaagaaaggaagaaagaaaggacggaagaaaggaaggaaggaaggaaggaaggaaggaaggaaggaagg
>m6AIP_abcam_peak_1788b|ENSMUST00000132121.7|Immp2l|ENSMUSG00000056899.10|protein_coding_Intron_4
aggaaagaTTGGCAGTAAAAACCATCGTGACACAAAGGAAGGTAGTGGAGTAGATTTAGATGACCTGGGAGGACTTCTCAGAGGCAGCCATGCCTGGGTTACACTGGAGTTTTGGATGGAAGCAGGATGATTCTCACTGG
>m6AIP_SySy_peak_1486|ENSMUST00000132121.7|Immp2l|ENSMUSG00000056899.10|protein_coding_Intron_4
gataggggactaatatcctatatatataaagaactcaagaaggtggactcagaaaatcaaataaccccattaaaaatggggctcagagctaaagaaagaattctcaccttaggaatactgaatggctgagaagcacctgaaaaaaatgttcagaattcttaatcatcagg
>m6AIP_abcam_peak_1789|ENSMUST00000132121.7|Immp2l|ENSMUSG00000056899.10|protein_coding_Intron_4
AACCGGATATGTCAGGAACGACTTCTGTGAGAAGATGACATAGAAATGGAATCAATGAGACCCGAGTATGTGCAAGTGGAAGGAGGGAGGACTTCAGGAGCACGAGTCCAAGAAAAACAGGAAAGAAGAAAGGGGCAGAAagcagggcatggctgtgcatcctggtaacctgatcactcaggagacagaagaaggagc
>m6AIP_abcam_peak_1790|ENSMUST00000132121.7|Immp2l|ENSMUSG00000056899.10|protein_coding_Intron_4
TTGGTTCTTtggcgcacgcctttaatcccagcactcgggaggcgggaggcaggtggCAGGAAGCaggaaagaagaggcaagaggcaagaggcaagaagaggcaagagaggcaagagaggcaaagaggcaagagacaggcaagaggcaagaaagaggcaagagg
>m6AIP_abcam_peak_1791|ENSMUST00000132121.7|Immp2l|ENSMUSG00000056899.10|protein_coding_Intron_4
gtAGTCAGAACTTCCAGTTTTACAAGATGAGGAGGTAGGGTAGTTCAGAGTAGCAGCCATCATAGAAATCGGGGAGAGTAAGGAGGAAGGGCAGAGAATGGGG
>m6AIP_abcam_peak_1792|ENSMUST00000132121.7|Immp2l|ENSMUSG00000056899.10|protein_coding_Intron_4
tacctcacacaagagtagcacaggaaagaggctacttaggagcagcaagagaaaaaaaacatggtagtgtgtatgtatggcagctttacagagacaggtggcagagagaacaatttagctacaagaaaagacagaaggagtgggagaatgagaaggagctagaagattaggacatattaccaaagtatgagggcaatcagaacaattcag
>m6AIP_abcam_peak_1798|ENSMUST00000119211.7|G2e3|ENSMUSG00000035293.13|protein_coding_Intron_14
gcagatcttgatggagcagagactctttatggtttaagagctttattgtagaaatgcaggggaaagagaagggagaaagagagggagagctagagaaagagagaggaggaggaggagagagaagacaaagagagggaagaggagagagaagtaagagaagtgagaggtaaaggaacaaaggagtaagagagagtaagagagcaaggtgggggctgaacagccgttttaatggtcttcactgttgctaggt
>m6AIP_abcam_peak_1801a|ENSMUST00000013130.14|Strn3|ENSMUSG00000020954.16|protein_coding_Intron_8
gagagggCAGATTCAGTCAAATAAAGCAGAATGCATAGCAGAATCATTTGCACTGTACGGAAAGTTAACGACGTTTGTGTTTTGGGTCAAGGTAAGGGATGGGATAGAA
>m6AIP_abcam_peak_1801b|ENSMUST00000013130.14|Strn3|ENSMUSG00000020954.16|protein_coding_Intron_8
GGATTTGTATAGGCCGAGAGAgtgagtatgtgtgtgtgtatgtgtgtgtttgcatgtgtgtctgcgtgtgtgcctgtgtgtgAGCgagcaagagggagagagaaagtgagagtgagtt
>m6AIP_abcam_peak_1810|ENSMUST00000153137.5|Mipol1|ENSMUSG00000047022.18|protein_coding_Intron_2
AAGTACACAAAACAGAAAGGCACAGGTGTGTATATATACACAGAAAAGCATAGCAACTCGAAGAGGCAAAAGATACCCCGAGTGGAAGATTGGGGGATGGGGAGATAAACGTGTACATAGGGACAGGGAAGGGTACACAACAAGAGAAACACAGGGAACAGACCGAGACAGAAGGAAAAACAGACGCATGCATACAGTAAGGCACACCCAGAGCAACTCTTGAGGGGCACAAGTCAGATCTGCAGAGAGA
>m6AIP_abcam_peak_1812|ENSMUST00000219140.2|Mia2|ENSMUSG00000021000.17|protein_coding_Intron_6
cagttttaccaggacagttgtacagagagagcttgttgatagagagaacaaactagatacccgtgaggacagaacaagccagaaaaagaaggagccagaaaattagaatgtatcgctaaagttagtttgaggccaaacagaacaattcagtcagaggtggagagagaagttatattgaatcagtcatcttggag
>m6AIP_abcam_peak_1814|ENSMUST00000222508.1|Klhl28|ENSMUSG00000020948.9|protein_coding_Intron_2
GGGAGGAAGAAAGGAAGGACAAGAGAATGGAGTAGTTTAAAAAGTGTTTGGAGAGAGTAAATTGATGGAGAGAGAAGAAGCATGCTGAAGAAGAGGGAGAAAGCAAATATGGATGAG
>m6AIP_abcam_peak_1821|ENSMUST00000052201.8|Mis18bp1|ENSMUSG00000047534.17|protein_coding_Intron_8
gagtcccaggatagcaaggtgtcttacacagagaaactctgtcttgaGAGGAGGATagagagagggagagagggagaagaagaagaaagaggaattgaggtgggg
>m6AIP_SySy_peak_1514|ENSMUST00000222699.1|Gm49384|ENSMUSG00000113786.1|protein_coding_Intron_2
CCCCAGACCCCGGGGCTGCACACGCTGAAGGGGAGCTCGTTCCCGAACCGGAGCAGGACTTCGGAGGGGACTCGGTGGCACCTCTAGACCTCGGGAAAGGGACTTCTCCTGGGGACCGAAGCCTCCCTTACTCTGCTTTCCCGGGCGGCGACACCGAATCCCTGTGCGGAGACCCCGGTGTCCAGACGAATGAGGAGCAGGAGAGGACCCGCCACGACACCGCGGGCTCAGCCATGGGTGACCCCGGAAC
>m6AIP_abcam_peak_1828|ENSMUST00000220916.1|Dmac2l|ENSMUSG00000054894.6|protein_coding_Intron_2
caaaagcatctggaaaggtccagaatgaaccaagctgggagaggagagaaagagggggagaacaagaaagagaagacaacagaggacacgtagaccaagagggc
>m6AIP_abcam_peak_1830|ENSMUST00000160027.7|Psma3|ENSMUSG00000060073.9|protein_coding_Intron_5
TAGGATCCCGGCATTGGTCCTGAATATGGTGGGACAGCAATTAAGGAGTGGTCTGTTTCCAAAAAGGTGACAAGGAAAGATGCATGAAATATTGGGGGAGTGGGTGAAGACTGTGTTCTGTGCTGGTGTGAAACATGGGCACCTAGGGAGTGCAGAG
>m6AIP_abcam_peak_1837|ENSMUST00000085299.3|Daam1|ENSMUSG00000034574.10|protein_coding_Intron_25
ATACTCTAACCTAAGAGGACTCTTTCTCTGCACAG
>m6AIP_abcam_peak_1840|ENSMUST00000021514.9|Ppm1a|ENSMUSG00000021096.11|protein_coding_Intron_1
GCATTGCTTGAGGTGTGGCTGAGTAGAGTGGTGAGCACAGGATTGCAGTGGCTTTCAGATTGCAGTGACACTGGGTTTTGGACAATAGAACGCAAGCGAGGTTGTTGAAGAGAAAAG
>m6AIP_abcam_peak_1843|ENSMUST00000110489.8|4930447C04Rik|ENSMUSG00000021098.14|protein_coding_Intron_8
GAGTAAGAAAGTGTGTCATAAGTATTCATCTTGAAATGTATTGAAGAATTGAAGAAAGTAGGCAGTAGAGGTATTAAAAGAATGGCTTAGGATGGAATGGGA
>m6AIP_abcam_peak_1848|ENSMUST00000021523.6|Mnat1|ENSMUSG00000021103.12|protein_coding_Intron_7
tagatttATGAGATAGGGAGGGTTCATAGAGGACAGAATCAGGTACCCTCACCTGGCCAGACTGTGGCAAAGGATATGCAGGATCTGGCTGAGCAGGGAGGTTGGATGTCAGGTCGAAAGGACC
>m6AIP_SySy_peak_1531|ENSMUST00000116420.3|Trmt5|ENSMUSG00000034442.11|protein_coding_Intron_3
TATGGCTGCAATGTAGTGTGCGACTCTGAGCAACTTATGCTCACAGAGACTATAAGAGGATTTGGTTGAATTCTGCTAAAATGATATATTGAAACAGTCCTTCATTAAAAAGTTTTTAGCTCTATGTATTGAAATAAATTGCCCATGGACAGGTGACAGAATAAGCCATGGAACAGTGTGCAAAATATTCATAAAACACTTCACCTGCCAGGCTATGCCTAGGGCA
>m6AIP_abcam_peak_1850|ENSMUST00000021447.8|Ppp2r5e|ENSMUSG00000021051.10|protein_coding_Intron_3
CACTGGTAGGCCAAAAAGGCCAAGAAGGAGCTAAATGATGGACAGGTGAAATGGGGAAATGAGACAGTAATGAAAATGAGAGAATGTAATAGAGGCAGGACAAGTTAGAGGAAAGGGAAGGAATGAGTCAGGCACAGCCTTGGTCTCCAGGG
>m6AIP_SySy_peak_1535a|ENSMUST00000021447.8|Ppp2r5e|ENSMUSG00000021051.10|protein_coding_Intron_3
GTGAGTTTCCTTTTTCGCCGCTGACACTTTAAGCATCTTCCATAGCCACTCAT
>m6AIP_abcam_peak_1851|ENSMUST00000021447.8|Ppp2r5e|ENSMUSG00000021051.10|protein_coding_Intron_2
TTATTGTGAATAATAGAGAGCAGAGAGAGAGAGCAGCAGAATGGACATGCCCATGGCTGTCTGCGTGCGAGTGAGAGGAGGACAGGGAACTGTGAGGCAGCAGGAGATAGAGGGATAGAGG
>m6AIP_SySy_peak_1540|ENSMUST00000101281.2|Gm10451|ENSMUSG00000073000.3|lncRNA_Intron_2
ACGCATGGGCAATATAGGAAACCTATCAAAAATAGTATGTCCTGGGAAAGATGGATGGGCTAAGATCCTGGAAGTGACGGTCTCTTGCAGGAATTTCAAGCTAATTGGAACTATTTAAACTAGAAAGGCAGATATGTCTTCAGGTATTCATGGTCAATAGCCACATGCTGAGTGTTTTGCAGGGT
>m6AIP_SySy_peak_1541|ENSMUST00000101281.2|Gm10451|ENSMUSG00000073000.3|lncRNA_Intron_2
tgagacgggggtctctctatgtggccttggctgtccctggtactgactgtagaccaggctggccttgagcctgcctctggagtactgtgaataaaagcaggcaccaccatgcccCACCCCCTGTAGTCTTATGACCACAATGGATGGTAGAGCC
>m6AIP_SySy_peak_1542|ENSMUST00000101281.2|Gm10451|ENSMUSG00000073000.3|lncRNA_Intron_3
TCAGTTCAACTCTCCATCATTGAGCCCCCATGGGAGGTGCTTAGAAAGACAAATAACATTTGCTTTTTACAATTGCAG
>m6AIP_SySy_peak_1545|ENSMUST00000041262.13|Churc1|ENSMUSG00000090258.7|protein_coding_Intron_3
TGTGCCCTTGTCTCTGTTGAGCTGGGCAGCCTTCTCCAGTGACTGTCCAGACCCAAGAAACGAATTGACTGATCCATTTCCAGACAGCTAGCAATAGCAACATCAAGTGTGA
>m6AIP_SySy_peak_1545|ENSMUST00000137826.7|Fntb|ENSMUSG00000033373.16|protein_coding_Intron_3
TGTGCCCTTGTCTCTGTTGAGCTGGGCAGCCTTCTCCAGTGACTGTCCAGACCCAAGAAACGAATTGACTGATCCATTTCCAGACAGCTAGCAATAGCAACATCAAGTGTGA
>m6AIP_abcam_peak_1864|ENSMUST00000110388.9|Gphn|ENSMUSG00000047454.12|protein_coding_Intron_1
ATATGTGATTGAAGATGAGGCTCTTGAGCAGAATAAAAATGCAGCATAAAGGCCTTGAAAAGCCCAGGTGAAGAGGTAGGTGGCATAATGTCAGGGAGAGAAGATAAGGTTGGCAGTGGAGTTAAAGACAGTTTAGAGGAGCTGCTTCAGGAGAATGAAGTACAGCAGGCTG
>m6AIP_SySy_peak_1547|ENSMUST00000110388.9|Gphn|ENSMUSG00000047454.12|protein_coding_Intron_2
gtacacctgtcaaaaggtaatgcaggtgtcctaaggcgagctcagggaggacagaaacctcccgtggagcagaagggcaaaagctcgcttgatcttgattttcagtacgaatacagaccgtgaaagcggggcctcacgatccttccgaccttttgggttttaagcaggaggtgtcagaaaagttaccacagggataactggcttgtggcggccaagtgt
>m6AIP_abcam_peak_1868|ENSMUST00000021547.7|Zfyve26|ENSMUSG00000066440.5|protein_coding_Intron_35
acagctggggctctgtagAGGGGAAGAGAAGACGAGCATAGAAGGAGAAAGAGGCAGAAGAGACTGAAGGAAGGGTGGGAAGGAGGGAGCAGAAGAGCAGGGTTATGCAGTGTTAGATGGGGTACCCAGAGAAAGTGGCCTCTGAGTGAAGG
>m6AIP_abcam_peak_1871|ENSMUST00000218039.2|Rad51b|ENSMUSG00000059060.15|protein_coding_Intron_7
GGTTCATATTTTAACAGGCTGGGATAGGTGGGAAAAAGTGGAGTGTGTCTCTGGCGTGGTGTGAGCGGAGATGTTTCTTCATTGAGAGCTGGATTGCTGTGATGCGTG
>m6AIP_abcam_peak_1872|ENSMUST00000218039.2|Rad51b|ENSMUSG00000059060.15|protein_coding_Intron_7
aaagacattggaacatggggctaaaaaagcccattaaatgctacaagcagagcatgatgggccatgttagtggaagcttgtaagacaagaatgctgagagaattgtgtatagtggaggcttgcttcatgagtttttagtgggagagcaagaacactatcaaaaactgtgttag
>m6AIP_abcam_peak_1873|ENSMUST00000218039.2|Rad51b|ENSMUSG00000059060.15|protein_coding_Intron_7
AAGCCAAAATGACTCCATAGAGCATGGgtcgggcattgtgggtggcacacacctttagtcccagcacttcagaggcagagaggcagagagacagagaggcagatgcagaggcagaggcagagggaaccctgagtttgagaacagcctggtctacagagatagttccagggaaaca
>m6AIP_SySy_peak_1558|ENSMUST00000218039.2|Rad51b|ENSMUSG00000059060.15|protein_coding_Intron_7
acactgaatctaatagaagaaaaagtgggaaagaaccttgaactcattgacacagggggaaatttcctaaccagaactccagtggctcatgctctaaagatcaagaattgctaaatgggacctcataaactggaaagcttatgtaaggcaaaggacatagacaataagacaaatcggcaacctacagattgggaaaatatctccactagccccacatctgatagagggctaatatccaaaatatataaag
>m6AIP_abcam_peak_1875|ENSMUST00000218039.2|Rad51b|ENSMUSG00000059060.15|protein_coding_Intron_7
gaggtaacttagacccaaaagaacgtgcatggtatatattcactaataagtggataatagcgccccccccccaaaaaaagtacagaatacccaagatacagtcc
>m6AIP_abcam_peak_1876|ENSMUST00000218039.2|Rad51b|ENSMUSG00000059060.15|protein_coding_Intron_7
aaagaagctgagatggagaagggcgaccttgtaggaggaccagcagtctcaattaatctggacccctgagatttctcaaacactggaccacaaaacagacagcatacaccagctgatatgaggccc
>m6AIP_abcam_peak_1877|ENSMUST00000218039.2|Rad51b|ENSMUSG00000059060.15|protein_coding_Intron_7
TGGGTGCAGGGTCTGTTCTTGTATGGTTTGCCTATGGAAGAAAGATGGAGGGCAGCATGTGAAGGGACGGGTTAAGGGAGGACTTGTGGCCTTGAATACATTCAAGTGATGGCAGGATGAAGTCAAGGAGACAGAAATTCTTAGAGGAGAAGAGAAAATGGGGATGGGCAGCTTGAGGCAGGATGAGTCCAGAGCATAGGGAGAAGGGTGAATTTTAGGACGGATGCTCTACAAACCAGAGACTTTTGGG
>m6AIP_abcam_peak_1878|ENSMUST00000218039.2|Rad51b|ENSMUSG00000059060.15|protein_coding_Intron_7
acaaaatagacttcaaaccaaaattaatcagaagagatagggaaggaaactacaaagggaagatccatcaaaaggacattggaattcttaatatctgtgcaacaaacacatggcaccaagtttgtaaaagaa
>m6AIP_SySy_peak_1559|ENSMUST00000218039.2|Rad51b|ENSMUSG00000059060.15|protein_coding_Intron_8
gaagagaccttgaactttggacttttaacattgttgagactgctatagactatgagaaccttgaaagttggactaaatgtattttgcattatgctatgtttaagtatggccccacatagactcatgtgtttgaacaagtctatgggggccagggagtggaatgtgatggtttatatattcttggaccagggaatggcaccatctggaggtgtggcctggttggaataggtgtgacctggttggagtaggt
>m6AIP_SySy_peak_1562|ENSMUST00000021554.15|Actn1|ENSMUSG00000015143.15|protein_coding_Intron_1
TATTGCTAACTCAGTGAACTGGTGGCTGCAAACCCTCACATCTGTGTTCTGCCCGGTTCTTTTGCTGGCGAAACGCGAGTTTGAGTAGCTTGGCTCTAGTTGGGCTCCTGGTGGAGAGACAGTCTCAGGAGATATTTGGGGTTGTTCTCCGAGGATCCACGGCCCTGTATCCTAGTCG
>m6AIP_abcam_peak_1883|ENSMUST00000140770.1|Plekhd1|ENSMUSG00000066438.6|protein_coding_Intron_12
CGGGCAAGTTAGAGAACAAGTAGACAAGGCTGGACAGTATGTCCTTGAACGTGGCTCAACCAGCCTGGGGGCAGGAAGGACCAAGAGAAACTCAGCAGCA
>m6AIP_abcam_peak_1884|ENSMUST00000220238.1|Susd6|ENSMUSG00000021133.9|protein_coding_Intron_2
TTTCCAGCCTGGGCAGGGATCTGGTGGCCCAAAGTGGGACCCTTTAGATTTGgagtaaagggaaggaggggaggagagaggagaaaaaggaaaatgaacag
>m6AIP_SySy_peak_1565|ENSMUST00000110351.7|Srsf5|ENSMUSG00000021134.17|protein_coding_Intron_1
GTGAGTGGCACGCTTTGAGGGCAAGGCTTCTCGGATCGAGGCTTCTTCATGGCCGCTCGGGTCGCAAGTGGCCGGG
>m6AIP_abcam_peak_1889|ENSMUST00000166664.1|Gm20498|ENSMUSG00000021139.17|protein_coding_Intron_3
aaaaggtagaaagagaaagagactggccatgtccgagaggagagaaagggggaaaaggagagagagaagaaaggctagagtaagagggagagagcaagagggaaa
>m6AIP_abcam_peak_1894|ENSMUST00000166429.8|Sipa1l1|ENSMUSG00000042700.16|protein_coding_Intron_1
AGTTCATTGTACCCCGTGGTTTTACTTTTGAAAAGGGGACAGAGATGGTAACTCTCAGATGATTGACAAGGAGAAGGAGGAGAAGCAATACTGTGAGGAGGAGGTGGAGCCCCTCATGCTTTGTCAGGTGGGAAGTGGAGCCATAGGAGAGTTGAGCTGATGGGTGGAGGAGAG
>m6AIP_abcam_peak_1895|ENSMUST00000166429.8|Sipa1l1|ENSMUSG00000042700.16|protein_coding_Intron_1
TGTTTAGAGAATAGGAGACAGGCTATTTCCCAGTGAATGAGAGGAGAAAGACTTAATGCCAGAGGTGGCAGGAAGCAGTGGACATAAATTTGAACAGCAGAAGATATGGACGGGTGATTGAGG
>m6AIP_abcam_peak_1896|ENSMUST00000166429.8|Sipa1l1|ENSMUSG00000042700.16|protein_coding_Intron_2
aaaaGGAAGGGATGGAGGAAGgagggagggagggggagaggagagtgagaacgagagagggagagtgagagcatgagagagcgagagagtgagagagagagagaatgagagagag
>m6AIP_abcam_peak_1900|ENSMUST00000221919.1|Zfyve1|ENSMUSG00000042628.8|protein_coding_Intron_5
gttgtaggttggctcccctggaccacataaatgggacatggtggtgcatgcctgtaatctggacacaggggaagtggagatgggaccatcagaagttcaaggacatttcagctgctga
>m6AIP_SySy_peak_1590a|ENSMUST00000110294.1|Elmsan1|ENSMUSG00000042507.15|protein_coding_Intron_1
TCATCTTCTAACCCGAGCGGCTGGAAAGATGAAAGGGGAAGTTTCTTGCCTCGTCTTAAACTTTGTTGGCTACGACTTCAATGGCCACTTCCTGCTTCCACCACCCCACTTCGGACCTCTGTGCA
>m6AIP_SySy_peak_1590b|ENSMUST00000110294.1|Elmsan1|ENSMUSG00000042507.15|protein_coding_Intron_1
ATCCAGGCCTTAAAGACTTTGAGAAGCTGAGGAACTTTGGGCACTTGAGGCTTTCAAGCCTCGGAACCAAGGCAGATCTGGAGGAGGCTTCTATTACCCAAAAGGGAGGCCACTGAGTGTCCCAA
>m6AIP_abcam_peak_1912|ENSMUST00000045931.11|Zfp410|ENSMUSG00000042472.11|protein_coding_Intron_3
ATAGGAACACGTATGTGAAAGTGGGGCAGAAAAGCCATTGTAGCACTGTGACACGCCATTTGAAGGAATGTCTCAGGCAAGGGAGCCCGAGGAGGAGGGAAGACGCTGAAGTAGATGACTATCAGCATAGTGAGGAGTCATGGGGACCCAAGGG
>m6AIP_abcam_peak_1913|ENSMUST00000110276.7|Coq6|ENSMUSG00000021235.13|protein_coding_Intron_3
AAGAGCCTGTCTCCTGGGTCCTTTCCTCCGCTTTCCAGTTCAGTAGGGCAGTCACAGGAGCATGTGAGAGAAAAGTGTGAGAGAAGACCACAGTGGGGAGGGA
>m6AIP_abcam_peak_1914|ENSMUST00000081828.12|Bbof1|ENSMUSG00000057265.13|protein_coding_Intron_4
ATCCGAGCCCCTGAACATCTACGCGCTACTGTGCGCTGGGATTACCAGCCTGATATTTGTAAGGACTACAAGGAGACTGGCTTCTGTGGCTTTGGAGACAGCTGCAAATTCCTCCATGACCGTTCAGATTACAAGCACGGATGGCAGATAGAACGTGAACTCGATGAGGGCCGCTACGGTGTGTATGAAGACGAAAACTATGAAGTAGAAAGTGATGATGAGGAGATACCATTCAAATGTTTCATCTGTC
>m6AIP_SySy_peak_1592a|ENSMUST00000081828.12|Bbof1|ENSMUSG00000057265.13|protein_coding_Intron_4
CCAGAATCCGGTTGTCACCAAGTGTAAACATTATTTCTGTGAGACCTGTGCACTGCAGCATTTCCGAACCACTCCACGATGCTATGTTTGTGAGCAACAGACCCATGGGGTTTTCAATCCTGCGAA
>m6AIP_SySy_peak_1592b|ENSMUST00000081828.12|Bbof1|ENSMUSG00000057265.13|protein_coding_Intron_4
GAACTGATTGCTAAACTGGAGAAGTATCGAAAAGCAGAGGGTGGTGCTTCCAGCACCCCAGAAGACGCCGATGGGATCTAATTGCCATTACTTAGATGTCCCATAATTG
>m6AIP_abcam_peak_1915|ENSMUST00000137170.2|Lin52|ENSMUSG00000085793.2|protein_coding_Intron_1
GGACAGGTAAGCCTTGAAATAGGAATGGTCATTGGTATATGATGGTGGAAGTTGTAGAGAGTAGAGCCAGCACAGTCTGAGATCTGAGTGGAGCAGAGTGAAGGAGGAGTCACTAAGAGGAAACAAGCGCAGCAGTTTCATGAAAGCATCTCATGCTGTGGGAGGTCATAGCAGGGACACATAGAAGTGGGACGGTCTGGCAAAGGGAAGCTTGATAACAGTAGTTTCAATGCACTAGGGACTGAACTAA
>m6AIP_SySy_peak_1598|ENSMUST00000021670.14|Ylpm1|ENSMUSG00000021244.15|protein_coding_Intron_16
aacaggacaggtggcataattgctgactccctccatgggagcagctcacagactgtctgagatgtgaatgactgcagaagccaatggaccttcctgactgcttaagattacatgtcatcctcttatatggcatggacccatcatacctcatat
>m6AIP_abcam_peak_1926|ENSMUST00000110204.8|Esrrb|ENSMUSG00000021255.17|protein_coding_Intron_2
catgtgtgaggcttgggttcagtccccagcgcaggaaagaaGGGCAGTGTGGGGCACGAAGCCAATCTGTACCCACCCAGACCGCCTGGAAGAGGTGATCAATGCAGCA
>m6AIP_abcam_peak_1927|ENSMUST00000110204.8|Esrrb|ENSMUSG00000021255.17|protein_coding_Intron_2
CAGTGATGGGAAGGAAGGATCTAGATGCCAAGTATATCTGAGGGAAGAGGATGGAGTTAGGTACCATTCAGTCAGAGGAGAGTCCAGAAGGGAGGAGAGCGGCAGAGGGTTCAGAGCACAGTGGCTGGTGACACTCTGCTAGAGGCAGGTGCAAGGGCATGTGGGAAAAGAAACATAG
>m6AIP_SySy_peak_1619|ENSMUST00000125733.7|Ism2|ENSMUSG00000050671.12|protein_coding_Intron_2
TCTACTTGCCAGAAAGTCTGTTGGCTCTGGAGACTTGACCCTGGATGTAGCAGGGGACAAAGCCAGCAGGACTATCTTGAGGACCTAGTACATGGACACCCTGCCCCTGATTCTGCCGCAGGTCCTGGAATGTGGCAGAGACCTGCTAGAATGTCCTACA
>m6AIP_abcam_peak_1934|ENSMUST00000141429.7|Cep128|ENSMUSG00000061533.16|protein_coding_Intron_20
TGCAGTAAAATGGTAGAGGAAGATAAGAACGAGCTAGAGTAAACCCAGACTTAAGTGACCGCTGGTGACTCACAGAGAAAACAGGCAGACAGAGAGACAGACAAGCAATAACACAGCTGCTTATAACACAGGCTACTTGAGATAGAATTTATGAAGCAG
>m6AIP_SySy_peak_1623|ENSMUST00000164713.7|Ston2|ENSMUSG00000020961.15|protein_coding_Intron_3
GAGTGGAAAGACACGAAGCTGAGAGGCAAGCAGAACAGAAACTGTGATAGAAATTGTCCTAAGCTGAAGCACCTTGCGTGAACCTTGTGGATGTCTGGTGCCTCTCCACTGCATCTTGGTGCAGGCAGCACTGGCATTCTCTGTCCAAAGCAGCTGCCCCTACCCTACACCTGGGTTTTTTGA
>m6AIP_abcam_peak_1940|ENSMUST00000021347.11|Sel1l|ENSMUSG00000020964.14|protein_coding_Intron_11
CTTGACTGTAAAGATGCAGATGATAGAATAAGGGTTAGCAAGGGTGGCTTCCATGGTGCAGGTAGAGACAGAGCTAAGGAGACCAGGACAGAGTGACACGTGAAGG
>m6AIP_SySy_peak_1627a|ENSMUST00000223282.1|Eml5|ENSMUSG00000051166.10|protein_coding_Intron_31
aagagagtataccttcttctcagcacctcctggtacctttcccaaaagtgaccacatagttggtagcaaagcaggcctcaaa
>m6AIP_SySy_peak_1627b|ENSMUST00000223282.1|Eml5|ENSMUSG00000051166.10|protein_coding_Intron_31
gagacttcaacaccccattctcatcaatggacagatcatggacatagaaactgaacaaagacacagtgaaactagcagaagttatggaccaaatggatctaacagatatttgtggaacatttcatcctaaag
>m6AIP_SySy_peak_1627c|ENSMUST00000223282.1|Eml5|ENSMUSG00000051166.10|protein_coding_Intron_31
ctgaacatctatgctccaaatgcaaaggtgcccacattcataaaagatactttactaaagctccaagcacatatcacactccacccaataatagtggg
>m6AIP_abcam_peak_1945|ENSMUST00000223282.1|Eml5|ENSMUSG00000051166.10|protein_coding_Intron_1
GAATATCGTGGTGCAGTATAAGTGGCAGAGGAAGCTGCTCACTTTAGGACAGGCaggaagcaggtagagtggagaggaagaaggccagcagaaggaacgggagagtgagcaaga
>m6AIP_abcam_peak_1946|ENSMUST00000046859.11|Foxn3|ENSMUSG00000033713.12|protein_coding_Intron_4
gggcagagggaggatgcatggatggatgaatgcatggatagatggGTAgggtaggtaggtgggttagagaaggggtgatggaaaggtagatggagaggtgaatgagtggatagatggTCAGGCAGTTGTGCAGTG
>m6AIP_abcam_peak_1947|ENSMUST00000046859.11|Foxn3|ENSMUSG00000033713.12|protein_coding_Intron_4
AGGAATCCAGGGTCAGTGATGATGTGCTGACAGCATGGTGGTGAGAGTATAGGATGCAGGAGTGGGAGGTGGGCAGCTGGGCTGTATTGGGAGGAGGAGGAGTTTGAAAAAGAGG
>m6AIP_abcam_peak_1948|ENSMUST00000046859.11|Foxn3|ENSMUSG00000033713.12|protein_coding_Intron_3
TAGGGGCCACTGGAAAGAGGAGGGCCACTGGAAGGAGGGCCTTGAAGGATGTTGGGAAGGGACTAGAAGGAAAAGACAACTTGAGCAGGTGGTGAAGGAGGACCCTAGGGGACGGGGAG
>m6AIP_abcam_peak_1949|ENSMUST00000046859.11|Foxn3|ENSMUSG00000033713.12|protein_coding_Intron_2
CGGTTAGACCATCCAGAAGCCTATGACGGCTTAGAGTCCAGCTATGGCCAGAGATCCCAGGAGGAGCAACGTGGATTGATTGTATTAGCAGCAGAGGGAGGGGCAGGTGGTTTCCAGCTGCCATTATAGAGGTTGGTGTCCCAGGTGCTGTTGGTGGGGCAGGCAGACAGGGAAG
>m6AIP_abcam_peak_1956|ENSMUST00000085096.9|Ccdc88c|ENSMUSG00000021182.16|protein_coding_Intron_25
GCCAGACTGAAGTTTTATGACTGTGCTGCAATTCTCTGGCATCTCGGATGGTGAAATCCAAGCCACAGTGGACAGAAAGCATATCAGGACATGAGCCACACCCAGAGCAGG
>m6AIP_abcam_peak_1961|ENSMUST00000021605.13|Trip11|ENSMUSG00000021188.14|protein_coding_Intron_9
GCTTGCCAAGCCAGGTTGGAGGAGCTGGGCAAGGTTCAGAGTATAAGAGGTTGGCCAGAGTATATGTGTAAACAGAAACCAGTGGGCGTACAGATAGGAGCAGAAAAGAAATGGTTTCTGATGGAGTCCCTACAGCAGCACCTACATAGGCAGGCGG
>m6AIP_SySy_peak_1642|ENSMUST00000021606.11|Atxn3|ENSMUSG00000021189.11|protein_coding_Intron_10
ACTTCTGAAAACTGAAGGCATAATCAAAAGAAAGAACTAATCAAAGAAAGAACTGTTCTTCAAAGAACAGCAATTTGAAGTGGGAGGTGTCTATGAGTGACAGTGGATAATGTGGTTCCCATGCTGAAAGAAACCTTTAATCCAGGACTACATATGCTGGACTTACATACTTACTAGGATTGGGAAAGAGTTTCAAAAATGTCTCCA
>m6AIP_abcam_peak_1965|ENSMUST00000046518.11|Itpk1|ENSMUSG00000057963.9|protein_coding_Intron_2
gaaggagctgtcgtattcccaaaggcttatcagaagagttaaagtaaggatgtatgtgcaataggtgtgagcagggcctgaggggctgacaagacagagtatgcagtatgaacaagtgtggggaattgtcaccactcataggcctgc
>m6AIP_abcam_peak_1966|ENSMUST00000046518.11|Itpk1|ENSMUSG00000057963.9|protein_coding_Intron_2
CATTGGCTggaaagaaggagggatggatggatagagggaggagtggtaggtggaagaagggaaggagggggagggaaaagcgagtatggatagaatgaaggcgggagaagagagagt
>m6AIP_abcam_peak_1967a|ENSMUST00000178129.1|Gm28373|ENSMUSG00000096751.3|lncRNA_Intron_2
tggttcataaaggaaccctagcactggggaggtcagagcaggagggtctcaggttcaaggccag
>m6AIP_abcam_peak_1967a|ENSMUST00000046518.11|Itpk1|ENSMUSG00000057963.9|protein_coding_Intron_1
tggttcataaaggaaccctagcactggggaggtcagagcaggagggtctcaggttcaaggccag
>m6AIP_abcam_peak_1967b|ENSMUST00000178129.1|Gm28373|ENSMUSG00000096751.3|lncRNA_Intron_2
gagagaagagagagagagaAGGTAGGGGTTGGGATCACACTAACAAAATGCCAGGagttgggtgta
>m6AIP_abcam_peak_1967b|ENSMUST00000046518.11|Itpk1|ENSMUSG00000057963.9|protein_coding_Intron_1
gagagaagagagagagagaAGGTAGGGGTTGGGATCACACTAACAAAATGCCAGGagttgggtgta
>m6AIP_SySy_peak_1646|ENSMUST00000179306.1|Gm28051|ENSMUSG00000098530.1|protein_coding_Intron_1
ctgaagacgcttgagacaatatttgggattattgataatcctagagcattgcaggtcaaataccttactacttatcagaagactgatgaaaagctgtctgcctatgttctaaggttggagcctttattgcagaaactggttcagaaaggagcaattgagaaagaagttgtgaatcaggcccgtctagaccaagtcattgctggggcagtcc
>m6AIP_SySy_peak_1647|ENSMUST00000179306.1|Gm28051|ENSMUSG00000098530.1|protein_coding_Intron_1
gcctcctgatactgatagtgactttttgtgcagattaaatgagtttttaaagggggagggcatgacgatgggtgaattaaccagagttcttgggaatcggaatgaccctctcggcctagacccgggcataatgatccctgaaattcgagcacccatgttagcacaggcattaaatgaggcccttaagcctaccctgcagtatctgaggtacaaaaagctgagtgtgttctcaggcagggatcctccagga
>m6AIP_abcam_peak_1968|ENSMUST00000179306.1|Gm28051|ENSMUSG00000098530.1|protein_coding_Intron_1
tgagcagactttgaagaaAACACAGATAAGGCATGAAGGGAGGCTTTATAACATTTCTGAAATGGTCCAAAGTCGAGACCAGTGGAGCAAGGAAgcaaggaagcacatgtctgtaatcccagcactctggaggcagaggcaggagtatcctgagttgcatagtgtgaggcttgtcagAAAAGGAAAAAGAAAAG
>m6AIP_abcam_peak_1968|ENSMUST00000174651.1|Gm20604|ENSMUSG00000041716.7|protein_coding_Intron_1
tgagcagactttgaagaaAACACAGATAAGGCATGAAGGGAGGCTTTATAACATTTCTGAAATGGTCCAAAGTCGAGACCAGTGGAGCAAGGAAgcaaggaagcacatgtctgtaatcccagcactctggaggcagaggcaggagtatcctgagttgcatagtgtgaggcttgtcagAAAAGGAAAAAGAAAAG
>m6AIP_SySy_peak_1649|ENSMUST00000179306.1|Gm28051|ENSMUSG00000098530.1|protein_coding_Intron_1
ACAATAGTGTTAGGACATTAAGACTGCTGCTAGGTTgagtgtgatgatgcatatgtgtaatcccagttaattacactggctgaggcaggagaattcaaagttggaggccagcttgtgtgctgcatgtcaagactttgcctcaaaacaaaaAGCCAAGATAGCAGAGCGCTGCCATTTCATCACCTGCTGGAACTTACAGAAGACCTGTGCTCTAGTTGGGGAACTCATTTCTTTTGTTTGATTGGAACAA
>m6AIP_SySy_peak_1649|ENSMUST00000174651.1|Gm20604|ENSMUSG00000041716.7|protein_coding_Intron_1
ACAATAGTGTTAGGACATTAAGACTGCTGCTAGGTTgagtgtgatgatgcatatgtgtaatcccagttaattacactggctgaggcaggagaattcaaagttggaggccagcttgtgtgctgcatgtcaagactttgcctcaaaacaaaaAGCCAAGATAGCAGAGCGCTGCCATTTCATCACCTGCTGGAACTTACAGAAGACCTGTGCTCTAGTTGGGGAACTCATTTCTTTTGTTTGATTGGAACAA
>m6AIP_abcam_peak_1970|ENSMUST00000173969.1|Gon7|ENSMUSG00000091931.5|protein_coding_Intron_1
GGGACTGGTCAACGGACGAAGTCAGCTTGACTCCCTTGCAAAGAACGCAAAGGATTAAGATAGGCAGAGAAAGTGGCGGTCTGTAACCATTGCTAGCTGGCAC
>m6AIP_abcam_peak_1970|ENSMUST00000179306.1|Gm28051|ENSMUSG00000098530.1|protein_coding_Intron_1
GGGACTGGTCAACGGACGAAGTCAGCTTGACTCCCTTGCAAAGAACGCAAAGGATTAAGATAGGCAGAGAAAGTGGCGGTCTGTAACCATTGCTAGCTGGCAC
>m6AIP_abcam_peak_1970|ENSMUST00000174651.1|Gm20604|ENSMUSG00000041716.7|protein_coding_Intron_1
GGGACTGGTCAACGGACGAAGTCAGCTTGACTCCCTTGCAAAGAACGCAAAGGATTAAGATAGGCAGAGAAAGTGGCGGTCTGTAACCATTGCTAGCTGGCAC
>m6AIP_abcam_peak_1972|ENSMUST00000223554.1|Btbd7|ENSMUSG00000041702.7|protein_coding_Intron_1
cccttcttagaattgggaacaaaacacccatggaaggagttccagagacaaagtttggagctgagacgaaaggatggaccatctagagactgacatacccgg
>m6AIP_SySy_peak_1658|ENSMUST00000109937.8|Clmn|ENSMUSG00000021097.15|protein_coding_Intron_9
ACTGGACTCCAGCTTGATTCTTAGAACCCCTGCTCTTCAGTTCCTGTGATTTGCTATGGATTGTGTAGACAGAAAGAGAACACTCATTCTAGGCTCAAGCAGCTGAGCACACACTTGTCAGTCAGTTGTGTTGCCACTGTGT
>m6AIP_abcam_peak_1981|ENSMUST00000109901.8|Papola|ENSMUSG00000021111.15|protein_coding_Intron_20
TGTTAATTAATGCCTAAGTCTGATGGGAGTAGAGCAGTGTAAAACAGGAACTTAGAGTTCAGAGAAAAGGTAAGATGGTGGTGTGCGTGTGGGACTTATGTGTCAGTAGTAAGGGTTGGG
>m6AIP_abcam_peak_1985|ENSMUST00000071095.13|Setd3|ENSMUSG00000056770.15|protein_coding_Intron_1
AGGACAGAAAACTATGACTGGGACCACTGGAGAAGCTTTTAGGGGATAGTAGTTTGAGAAGAAGCAGCGATGAATGAACACGTGACAGGTGTTGGGCGAGGACTGGCAGGAAAGAGGTGGAGGGATGTATTCAAAGGTATAGGCAATGAGTACTAGGACTGGGAGCCTTTGGACAGCTGGCCCATAAGGTGCTGTAGAATGGGATAGGGGAGGAAGGGATGGTTTAGTGCAGAGAGGGGTT
>m6AIP_abcam_peak_1986a|ENSMUST00000221167.1|Ccnk|ENSMUSG00000021258.10|protein_coding_Intron_10
ccagccctctgaaggtggtgtctggagggctctgagctcaaggccatcctgggctacatagtgataccgcgtctaaagc
>m6AIP_abcam_peak_1986b|ENSMUST00000221167.1|Ccnk|ENSMUSG00000021258.10|protein_coding_Intron_10
aaggaaaCCGTGCGCCTGTACCACAGAGAGTCCTGGGCGGAGGAGGGAAAGGATGGGGTGAAGGGCTATCTGGGCCTGAATTTAGCCAGTGTTGGAGACCTGTGAAAGTGTGAGAAGGAAACCAGGAG
>m6AIP_abcam_peak_1987|ENSMUST00000021692.8|Yy1|ENSMUSG00000021264.12|protein_coding_Intron_1
ggaggtggaggcaggagattgaggctagcctaatatagaccaaAGTAAAGAAGAATAGAGGGAGGAAGGGAGTGAGGCCCAGCAGCTGGGGAGTATGAAGGG
>m6AIP_abcam_peak_1988|ENSMUST00000021692.8|Yy1|ENSMUSG00000021264.12|protein_coding_Intron_2
TCCATGAATGCTGGCAAAAGATGTGTGGACTTTTTGTGGAGAGCAGCTGCTAGAGACGTGAGTAGGGAGGAAGAGTTTTGTTAGTTGGAGAGGATTACTTTATAGCAGAATCCAAGATGGGTCGATCCCTTTGTGTACGGGAGAAAGCTTCAAATAGAAGGCTCAAGCTAGAAGAGTAG
>m6AIP_SySy_peak_1670|ENSMUST00000161154.1|Wars|ENSMUSG00000021266.16|protein_coding_Intron_6
tttgctgtgcagagacaccatgatcaggacagttttttcagaggcttagactattataatcatggcgggaaggtgtcagcacacaggagttgaagcagtggctgggagctttccatgcttgtccacagggcctggcatgggcttttgaaacctcaaagcccacccacagagactaacttcctactggccacaccttctcatcct
>m6AIP_abcam_peak_1991|ENSMUST00000047115.8|Wdr25|ENSMUSG00000040877.16|protein_coding_Intron_3
GAAGTGATTTGGTGCGTGGAGGAAGGAGCTCGGGAGCATTATGCAGATGATTGGCAATTTATTCCGAGCACGAGGCAGATCTGTTGGAAATGAGAGGCGCAGCTGGGTAGGAGGGGCGGGTTGTGGTGGTGGGTGTCTGGTATTTGGGGAGTGAATGATTAACAGTGAGTGCATGGAGGGTAATTAGGTGAAGGCGAG
>m6AIP_abcam_peak_1992|ENSMUST00000047115.8|Wdr25|ENSMUSG00000040877.16|protein_coding_Intron_3
CACAGGAGAAGGCTTGTGGTTCATGAAAGGAGGCATGCAGACATACATTCATGGAGTAGAGTGGATGCAGTAAGCAAGGTAGCTGGACAGAGGGGGTGGGAGTGTGTGTGAGAC
>m6AIP_abcam_peak_1999|ENSMUST00000084985.10|Ppp2r5c|ENSMUSG00000017843.14|protein_coding_Intron_1
GAGCACTCTGCTCACCTGGGTAGATATTGTGATGGTTGGTGGGGACCTGGGAGCACTCTGCTCACCTGGGTAGATATTGTGATGGTTGGTGGGGACCTGGGAGCACTCTGCTCACTTGGG
>m6AIP_abcam_peak_2001|ENSMUST00000095410.7|Wdr20|ENSMUSG00000037957.14|protein_coding_Intron_2
AACAAGTGGTGTGCTTCAAGGTGGGCCTCTCAGGAGGAGGAGGAGGAGGCCACAAACATAAGGAGTTAGAGACAGGCCATTTCTGCAGTAGGGGTGGCAG
>m6AIP_SySy_peak_1692a|ENSMUST00000221429.1|Gm40578|ENSMUSG00000113029.1|lncRNA_Intron_2
agaagctgttttaatgactctcctctttcctttcatgtgactggttatcctgactcagtcgtgtactggtctggaaattaatacagtattggacaaaaggaaatgacagtgggcatttggagggctaattctggaaaatttcagagacatatttggaaattggcagctgtgttgtatgatgtt
>m6AIP_SySy_peak_1692b|ENSMUST00000221429.1|Gm40578|ENSMUSG00000113029.1|lncRNA_Intron_2
gtgcgagcattgagatgggaatgcctgtatctcagactggacaggctgcctcgcctcaggcttttggacattgaaggacagagaacatggagactgtggagcctgtcttcaaaaaaaatcaatcaatcaaatg
>m6AIP_abcam_peak_2014a|ENSMUST00000239017.1|Klc1|ENSMUSG00000021288.19|protein_coding_Intron_13
gctgagtcACTCATGTACTCACTCTTACACTTtcactcatacacatactcacatactcactcatacactcacacactcactcatgcacactctcacgtacccacactcactcattcactcc
>m6AIP_abcam_peak_2014b|ENSMUST00000239017.1|Klc1|ENSMUSG00000021288.19|protein_coding_Intron_13
acactcacacactcatatttacactcactatcacactcacactctcacactcatccacactcacctacactctcacttattctcacactcatacattcacacactcatactcgctcactcactatcacactcacc
>m6AIP_abcam_peak_2015|ENSMUST00000239017.1|Klc1|ENSMUSG00000021288.19|protein_coding_Intron_14
GGAACTGTTGTCTTGACTGCTACGTTTCTTAGGGGGAAGGTTTTTAATGTGAGTAAGAGAGAGAATATATGCAAAGGCATCCGGGAGAGTCAGAGAAAAGAAAGGAGAGGAGAGACTTGAGCACATAGCAAGAGAGCAGGAGGGAGAAGGCCTGAGTGATGGGCAGATCATGTGAGCCACAGAGGGTGAGCAGCCGAGGGGG
>m6AIP_SySy_peak_1701|ENSMUST00000101029.3|Inf2|ENSMUSG00000037679.9|protein_coding_Intron_22
AGGCCTGGCTGCCGAGCCTTGCCTGCCCAGGGTCTTCTCACTCCCAGCTGGACACAACCTCAGAACTGGACTCCAGATGGGCCTCCAAGGCATGGTAGAGAGAGCCAAGCTGCGCTCCCTGTAGGGAGTGGGACTCCAGGCCTTTGTGGGCACAGTGTGGGCTCTTTGGGGATGGCTGTTTCTTAGTCCTGCAGGACAGACTGAGGTTGTCCCTATTCGTGTCTCGGC
>m6AIP_SySy_peak_1702|ENSMUST00000101029.3|Inf2|ENSMUSG00000037679.9|protein_coding_Intron_22
ACAGCCAGAGCCAACATGTGGCCCAAGACGTTAAAGATGCATTTAGACCAGCTTGGGGCCCTGTCCCGTGGCCAGGAACCATGGATGGAGGAAGGCCCGGATAGGACAAAAAAGTCTGGCCCCATCATGAACTGTGGGAGCCTGAACAAACCCCAAACATCTCTGGCCCGGCACAGGGACCCTGGGTCTGCCTGCCTGGCACTCTGAACTGCTGGCCACTGGGCTGAAGTCTCAGGATCG
>m6AIP_abcam_peak_2023|ENSMUST00000101018.10|Cep170b|ENSMUSG00000072825.11|protein_coding_Intron_13
agtttgaggccagccttgtctacagagtgagttcgttctagaacagccagggctacgcagagaaatcctgtctcaaaaTCAATAACAGCAACAACAAAGAGGTGTATAAATGAATAAATGAGTGGGTATGTGGATGGATGGATTAGTCACTAGGCG
>m6AIP_abcam_peak_2029a|ENSMUST00000124526.1|Ahnak2|ENSMUSG00000072812.4|protein_coding_Intron_1
gaatgagtgtgtgtgattgagtctctgtatgtgagtgtatgtgagagtgtgagtatgtgtgagtgagtgtgtgagtgcatgtgagagtgtgtgaatgagtgtgtgagcatgtgtatgagtatgtgagagagtgtgagtgtatgtgtgagtatgtgaaagttgtgtg
>m6AIP_abcam_peak_2029b|ENSMUST00000124526.1|Ahnak2|ENSMUSG00000072812.4|protein_coding_Intron_1
gtgtgattgagtctctgtatgtgagtgagtgtgtgtgtgagtatgtgagtgagtgtaagtgtgtgtatgagtgtacgtgagtgtatgtatgagagtgagtgtgtgtgagagtgtgtaagtgtatgtgagattgtgtgtgagttatgtgagagtgtgtgtgagtatgagagtgtgagtgagtgattgagattgtgtgtatgagagagtatgtgtatgtgagtgtatgtgagtgtgtgtgagcatg
>m6AIP_abcam_peak_2029c|ENSMUST00000124526.1|Ahnak2|ENSMUSG00000072812.4|protein_coding_Intron_1
attgtgagagtgtgtgcgtgtgagagtgtgtaagtatatgagagattgtgtgtgagtgtgtgtgagtgagttatgtgagtgtgtgagtgtgagagtgtgagtgtgtatgagtgattgagattgtgtgtatgagagagtgtgtgtgtatgtgagtgtgtgtgagcatat
>m6AIP_abcam_peak_2031|ENSMUST00000062092.6|Cdca4|ENSMUSG00000047832.9|protein_coding_Intron_1
aatcagagatctgacaggatgagttgaatgggaggtaagattcgcccaattcacatgagaacagctcaggaaagaggctacttgagcactgaggggtgcgat
>m6AIP_abcam_peak_2032a|ENSMUST00000075827.4|Jag2|ENSMUSG00000002799.6|protein_coding_Intron_5
GGGGTGGGATGGACCTGCAGACGTTCTGAGGAATAGGAATTTGATGATGAGTTTGGTTTAGGAGGAGGGGGGTGCAGTCAAGCAGGAGCTGTAAACCTGCTAGCTTGAGCCACTAAACCATGGATTTGTGGTG
>m6AIP_abcam_peak_2032b|ENSMUST00000075827.4|Jag2|ENSMUSG00000002799.6|protein_coding_Intron_5
CACAGTAGGAAGTCACCGTGGCGTGCTAGTGGGAGAAACTGACATGATTCTGCAGAGAGAGGCTTAGGGGGAAGAGGAGCCCTATCAAGAGAGGCTGAGGAGAACCACACAGCGTGGCAGTGAGGAAGAAGAGAGCAATGGGCCAGTGGGGTGG
>m6AIP_SySy_peak_1720a|ENSMUST00000011302.8|Brf1|ENSMUSG00000011158.8|protein_coding_Intron_5
TCCAGGTCGATCTCATCGCTGTACATGTACCTGCGTAAGGCAGGGGCTCTCCTGGGGAGCTGCAAGGGCTCCCCTGCACAACCTCTGGGGTTGTAGCAAACAGGTAGGGGACCA
>m6AIP_SySy_peak_1720b|ENSMUST00000011302.8|Brf1|ENSMUSG00000011158.8|protein_coding_Intron_5
AGCTTGTGCATCAATGACTTCCCAGCATCTCTGGGTCAGTTCAGGCTCCTCAAACAGTCGGCTCTGGGACAGCAGGACACAAGCATTTTTGGCTTCCAGACTTGTTTCCAGAAAGTTGACGCAGGCCTTGGCCAGGGCAGGCACGATGTACTTCTTAGCAGCATACAGAGTGGCAAGCACTGTGTCCGC
>m6AIP_SySy_peak_1721a|ENSMUST00000011302.8|Brf1|ENSMUSG00000011158.8|protein_coding_Intron_5
ACGCCTCAGGCATAGAAGATGAGCTCTGGAATCTGTCCACCCTGAACTCCAGTCCCATTGGTACTGTCTGAGGAGCACTGGAACTGGAAGGCTACCTTCCCACACTGCACCTCTGTCATTCCTTCTTGCCCAAAGTAGCTGAGCTCACTGCCGTCCAGGACAGCACTGGCAGTGTAGAAGGTGTCCTGCTCCACCTGGACCGGGTGCTCAAACCAGACTGGGAAAGTGTTGCTGGATCCGTCTGAAACAA
>m6AIP_SySy_peak_1736|ENSMUST00000091853.11|Net1|ENSMUSG00000021215.15|protein_coding_Intron_3
ggaccacctagacaagtgacataccaacccacacagcagtgagaaaagctggatacgcctgtgactgattgagccaggagccctgaacaagacagtttcactggttaaattatgctca
>m6AIP_SySy_peak_1737|ENSMUST00000091853.11|Net1|ENSMUSG00000021215.15|protein_coding_Intron_3
actttactgaagtttattaagactgaaataacacagactgtttttttctggtcttaataaaataaaacaaggaaacaattatcaaggaaaaaatagaaaatccaccaagtatgtgaaagagtttatagcacagcagtgcattgaaggacagatgacagagtgtaaaactggc
>m6AIP_SySy_peak_1738|ENSMUST00000091853.11|Net1|ENSMUSG00000021215.15|protein_coding_Intron_1
TGCACCGAGGGCTGCACAGCGACTGCTCGGCCCTGCGTAGAAGGGGTGGACTCGTTGGACTTGTTGACAATCTCCTTTAACCCCGTCCCTGGGGAACCGTACATCTGCACCAGAGCTGTTCTCTACCAGAAACTAGTTGTGGATGCA
>m6AIP_abcam_peak_2051|ENSMUST00000138703.7|Pfkp|ENSMUSG00000021196.14|protein_coding_Intron_13
AGAGAGGACATTGGTTcattccaggcagatgatataatacaaagactttggggttggatctgcccatgttttaggataataagagccagggtagggaggaatataggaaggaatcagaaggggagaacaaagcaagagccaggttatctgtagggatttgattctctgactaagtaagagggaaggctcttaaggagggGCTAGCACATGCTGGTACATCTTCTTTCCAGTGCCTAGTGGAGGCAGG
>m6AIP_SySy_peak_1740|ENSMUST00000138703.7|Pfkp|ENSMUSG00000021196.14|protein_coding_Intron_10
GTGGACTGCTTCAGACTCAGTGAGCACTGGGTTAAAGTGGCCTTTTGGAGGACAGAATGATACCCACTGGACAATGGCAGCAGACTTCCTGTGTCCTCGGACAGTGTGTGAAAGCTTCCCTGTGGCTTGCCTGTAGGTCATGAGCCTTCTCCGCTAAGAACTGGAAAACCCT
>m6AIP_abcam_peak_2052a|ENSMUST00000138703.7|Pfkp|ENSMUSG00000021196.14|protein_coding_Intron_1
aacacagatatgcactcacatacacagacatacacacatatacacagacatatacacacatacacagatatgcacaattatacacagacatacacacagatatacacagacatacacacagacatacacacatgcacacatgcacacacgcatactacatacatatatacacaga
>m6AIP_abcam_peak_2052b|ENSMUST00000138703.7|Pfkp|ENSMUSG00000021196.14|protein_coding_Intron_1
cacagacaaagatatgcacacacatacatagacatacacacatacacagatatgcatacacacacatagatatacacacatatacacagatatacacacacacatacacagatatacacacac
>m6AIP_abcam_peak_2053|ENSMUST00000138703.7|Pfkp|ENSMUSG00000021196.14|protein_coding_Intron_1
TGGAGTGGCAGAGAACTGGAGTTTAGTGACTCAGGAGGAACAGGAAGTTACCGATTGAGGCTTGAGGAGGTGGGGTGGGGCATGTGACGGACAGGATGCTTGCTAC
>m6AIP_SySy_peak_1741|ENSMUST00000054251.12|Wdr37|ENSMUSG00000021147.17|protein_coding_Intron_6
CTGCTGCAGCTGGCTTATTAAGATATGACTTTGACTGATAACTGATGGAAGTGACTTTCAGTTGGCAGTAGCACAGCAGTTCCTGGAAACAACGGTGTGC
>m6AIP_abcam_peak_2056|ENSMUST00000188211.7|Larp4b|ENSMUSG00000033499.14|protein_coding_Intron_11
tcttgtaagccatctgtcaataaaaaagcaggaaataggaagtgggacacttgcaagaagagaggattctggctaatagtaagaggaaaaagagactaggggaagagatgagtgatggacatcaggtagatgaacctggagagagactgagggagacgctgaagaggcgagaaggaagaagtg
>m6AIP_abcam_peak_2059|ENSMUST00000166299.1|Dip2c|ENSMUSG00000048264.16|protein_coding_Intron_1
ATACAGAGTGTGCCAAATGGATTTTCTTGGCAAGGAGTGCTATTGAGTTTAGAGGAATGAGTAGAGAGAGTCTGGAGGGCTAAGGGCTGTTAGGAAGCAGGGTGCTAGGAGACCAGGCACTAGCAGGACTGAGAGCCAGGTGCTAACTGGGGATCTAGCAGCAATGAA
>m6AIP_abcam_peak_2060|ENSMUST00000166299.1|Dip2c|ENSMUSG00000048264.16|protein_coding_Intron_1
gggagatcacaggaagagacagagacatctgcaagagtgaagagtaaacatgactggcaaagggaaccaggccaggtgagtagagagaggaatggaggggagaaagccaagaggccaagagagtgg
>m6AIP_abcam_peak_2061a|ENSMUST00000166299.1|Dip2c|ENSMUSG00000048264.16|protein_coding_Intron_1
AACTAAAATTTGTTTGATTTTTTTTGAAGCGGCATTGATTAAACATACATGAGGCATAAAGGAGAAAGAGAAGTAGCTGCATAGAATGAAGAGGGAG
>m6AIP_abcam_peak_2061b|ENSMUST00000166299.1|Dip2c|ENSMUSG00000048264.16|protein_coding_Intron_1
AGCACCAGGACTCCAAGGTGCAGTAAGTTAGGGCAGAGCACAAAAGAGGCACATGGCAGAAGGATGGGCTACATGGTAGGACTGGATGTGCTGAGTTTGGAACAAGATCATGGGTGGCA
>m6AIP_abcam_peak_2062|ENSMUST00000166299.1|Dip2c|ENSMUSG00000048264.16|protein_coding_Intron_1
TGAAGTATCAGTACAAAAGTAAACTGAATGGGTGACTGCTGTCAGATAGAAGTGTGTGGAGATCCATGGGTAGCAGGGGCTGTGTGGTGCAGGGGTTCAGGGGCAGAATTCCTCAGAAAAATTTGACATGGTTAGCCATTGGAAGCA
>m6AIP_abcam_peak_2068|ENSMUST00000021750.14|Ryr2|ENSMUSG00000021313.16|protein_coding_Intron_1
agcacatgaagggggaggaggagggaatggggagagaaaggaagcaggagcaagaggacagagcaagagcaagaaagcaagagagcagagggagctggcagctccttttatagtgagccaggc
>m6AIP_abcam_peak_2073|ENSMUST00000110534.7|Arid4b|ENSMUSG00000039219.18|protein_coding_Intron_2
TGGGGCAGAGAGGAAAGCTAGGAGGTCTGGGTTAGGAACAGCAGAGAGCTGCAGAGGATGAAGAAGGGAGTTAGGGAGTCAGTCTGGGTAGAGGGTCCAGAGAAGGTAAGACAGAGTCCAGAGTCCAGTGTGAGAGAGTACACTGAAGTCTCGTCTGCATAGGTGCAATTGAAAGTGAGAGTGAAAAGAGAG
>m6AIP_abcam_peak_2085|ENSMUST00000042365.8|Cdk13|ENSMUSG00000041297.8|protein_coding_Intron_1
gaggtcagaagagggtgtcagaatttttggacctggagttagggatgtttgtgagcctcaatgtaggtgctggatttttaaTGAAATGATTGCAGGGGTAAGATAGAGGAGTAGCAGGGAGCTCTGAAGTGTCAAAAACAGGAGTCATGGTGGTGAAGAGAC
>m6AIP_abcam_peak_2086|ENSMUST00000042365.8|Cdk13|ENSMUSG00000041297.8|protein_coding_Intron_1
AACTAAGAAGAAAAGGCCAGTGAAGGATTTGGAACATGTAAAAAACTTCATTCAACAGTGAGTATTGGTTTGGTTATTCTATCTACAATAATAAATGGAGCAG
>m6AIP_abcam_peak_2087|ENSMUST00000042365.8|Cdk13|ENSMUSG00000041297.8|protein_coding_Intron_1
TCTTTGGGAGAGGAAAAGGCAAAAGGAAAATAGTTGTGGGGAGCAGTATAGGGCAGCGGCAGAATAGGGTCAAGTTCCTGGGCTCCAATGGCATTGGGCATTAAACAGAGACATGATAGGTGTGGAGAAGGAGTGAGATAGGTGGATACAGGTATGAAAAATGTCTGGGATGATTATTGCCTTTGTCTTTATTGAGTTcctgatgaagg
>m6AIP_abcam_peak_2088|ENSMUST00000042365.8|Cdk13|ENSMUSG00000041297.8|protein_coding_Intron_1
GCAAACTAGACACAGAGTTTTCTGGTACTCAGACTTTctttatctgacatccatgggaggggagggaggcttgatgacccagagtagggggatgctagagg
>m6AIP_abcam_peak_2089|ENSMUST00000042365.8|Cdk13|ENSMUSG00000041297.8|protein_coding_Intron_1
ccattttaactggtcaataaaggctagagcttgtgattgggcagtggaggagaaaggtgggactggagttttgagagtgggtgcaggtagagagagaggcagaagagtaccagaggggaa
>m6AIP_abcam_peak_2090|ENSMUST00000009003.8|Rala|ENSMUSG00000008859.8|protein_coding_Intron_1
ttgcattcagacacaTCTCACACGCACACACgtaggtgggtaggtaggtaggtaggtaggtgatagataggtagatagatgataggtagatagatgataggtagataggtaaagggatgaatagatagatg
>m6AIP_abcam_peak_2091|ENSMUST00000072961.5|Vps41|ENSMUSG00000041236.8|protein_coding_Intron_22
CTGTAGGCTAGGACTGGGAGTGTGAACAGTGCAGGTTGTAGGCTAGGACTGGGGTGTGAACAGAGCAGCTGTAGGCTAGAAATAGGGGTGTGAACAGGGCAGGTATAGGTTAGAAATGGGAGTGTAAACAGGGCAGAAGTAGGCTAGCTCTGG
>m6AIP_abcam_peak_2092|ENSMUST00000072519.6|Elmo1|ENSMUSG00000041112.17|protein_coding_Intron_2
GAGTGTAGGAGCTCATGGGCAGGAAGTCGGAGTTAACTGGCAGTCCACACAGTGAAGATGGAGGGCCACAGTGGATTTGTGCCATAGATAGAGAGAGGAGTCATAGTGGGTGGAGTTCCACTGAGA
>m6AIP_abcam_peak_2093|ENSMUST00000072519.6|Elmo1|ENSMUSG00000041112.17|protein_coding_Intron_15
tggtggaggagaaagtttattgtagataaatgggagaccatagtcagaggcagggacatctgggagaatccagagttgccatgtctagacagagctgggccatgtggggagaggaaggaagagg
>m6AIP_abcam_peak_2094|ENSMUST00000072519.6|Elmo1|ENSMUSG00000041112.17|protein_coding_Intron_16
gaccagccacatgacagtgtagtataaaatagagtttatttagctcaaagggtgggtaggtaagagagtagtagaggcagagaaaggcagagagaaggagagagtagagaagtagaggccggtaacggccacgtgaagagagagggagaagggaatggggaggagggagcaaggaggcaagagagagaaaggcaggagtaagagagagaaggg
>m6AIP_abcam_peak_2095|ENSMUST00000072519.6|Elmo1|ENSMUSG00000041112.17|protein_coding_Intron_16
gcctgagcagctggtcacagtgcatgtgtggttaaggaAAGGGTGGTACACATGTGTGGTTAAGGAGAGGGTGGTACACGTGTGTGGTTAAGGAGAGGGTGGTACACATGTGTGGTTAAGGAGACGGTGG
>m6AIP_SySy_peak_1762a|ENSMUST00000222544.1|Trim27|ENSMUSG00000021326.13|protein_coding_Intron_2
ACTGTTGGCTGGCTGAATTCACATCGAGCAGTGCCCATCACTTAATCTGTGTCCCCAGCACTTCCCTGTAAACCTGTTTTAGAACTGAATGGAAATGAACAGAGCTT
>m6AIP_SySy_peak_1762b|ENSMUST00000222544.1|Trim27|ENSMUSG00000021326.13|protein_coding_Intron_2
TTACTGCTTAAGTAAATCATTTAGCCACTCTCAGACTCGGGAGATGGCTTATTGTGAAGGGGAAGTGAACTCACAGGACCTTTGTGGAGTGTTGAATAAACACTGGCACAGCTACACAGTAGTACGAAAACGTTACATATAAAGTAGCTCTGAAGTGATAATGATCTTGAGGGCTGCAGGGATCTATACCAACAGAGTTAT
>m6AIP_abcam_peak_2097a|ENSMUST00000222544.1|Trim27|ENSMUSG00000021326.13|protein_coding_Intron_4
TTAAAACTGTGGTCACCATTGATGACTTTATGTAGAACAGTCAAAGGAACCGTGTTAGAACTCAAAAGTTAATCAGGTGCAGTGAATGTAAAATGTCAG
>m6AIP_abcam_peak_2097b|ENSMUST00000222544.1|Trim27|ENSMUSG00000021326.13|protein_coding_Intron_4
GTAGAGGACCAGTCGAAGGGTGATGCTGGAGAGGACTCAGATCGGATTGGCTGTCCCTTTATCTGGAAGGAGTGCTTAAAGGAACTAAATGTTTTGAAAGTAT
>m6AIP_abcam_peak_2098|ENSMUST00000222544.1|Trim27|ENSMUSG00000021326.13|protein_coding_Intron_5
TGCCGTAAAAGGGCCTAGGGTTTGATTGTCAGCATCAGAAATGGAGGGAAGAGAGGAGAGAGACGTGAGACCAGAAGAAAGAGGGAGAATTTGGAACAGGCCATTATAGCTACAAGTTAGATATTTGGGCTTTGGAAAGATGATGGTTAATGTGACGGTG
>m6AIP_abcam_peak_2101|ENSMUST00000116434.10|Zkscan3|ENSMUSG00000021327.19|protein_coding_Intron_2
CTGGGCCCCTCAGGATAATTAATCGCATAAAGGAAAAGAAAAGGATTGTGGAAGAACTCATTCCTAGTGAGGCTGGGGTAGAATGTGTCGAGCAGAGTGGTGAAAGGTTACATATGTACTTCTTGTTGTGTGTGGAGTAAGACAGGAG
>m6AIP_SySy_peak_1786|ENSMUST00000051091.4|H2bc6|ENSMUSG00000047246.7|protein_coding_Intron_1
tggacttttaacattgttgagactgctatagactatgaggactttgaaagttggactaaatgcattttacattatactatgtttaagtatagcccccatagactcatg
>m6AIP_abcam_peak_2115|ENSMUST00000006353.13|Cdkal1|ENSMUSG00000006191.17|protein_coding_Intron_8
ttctcaagagattaaataactagtgaaggagccatgggagacgaaggaagatttaaaggaaggagaaataggatatataatgtgtaaaaagagaagggggaatggaacaataagggttaagtgggttaaggtatgggagcatggtgttcaggagcaaacttggg
>m6AIP_abcam_peak_2117|ENSMUST00000102948.10|E2f3|ENSMUSG00000016477.18|protein_coding_Intron_1
AGGGCTAGGCAGCAGATTGGGAGATGTAGACAGAATGAAGAGTGGGGATTCAGTAGACTATCTAAGGTGGAGGGTATAGTAAAGGCAAGAAGGAACTGGA
>m6AIP_abcam_peak_2118|ENSMUST00000102948.10|E2f3|ENSMUSG00000016477.18|protein_coding_Intron_1
CAGACTGGAGAAGTGTGACACCGGCATAAGAACACGGTGAACGGTTGAGAGAACCGCTTCCATGCGGTTGAGCAAATGAAGGAACGGTTAGGATTATGGGGTGGCTGTGGTGTGGCCCAGAAACCCTCACACAGATCTGTGTGTGGCCTGCAGTGCGAAGGGTGAATGATGAG
>m6AIP_abcam_peak_2119|ENSMUST00000102948.10|E2f3|ENSMUSG00000016477.18|protein_coding_Intron_1
CTCAAAGCAAGTGCTGGAAGACACCCTAGCACCACTACAATATGGCATGGAGAGGTGGGACAGATTGGAGTGGCGCTTGTGCTAGGGACAGAGGTGGAACTGGTAATGTGATGGTGGTGACAGGCGAGAGAGGACTGAGGTCTGCATGCTATCATTGCCCGGTATGGTCAGAGAGATGTTTTGC
>m6AIP_abcam_peak_2120|ENSMUST00000102946.7|Exoc2|ENSMUSG00000021357.14|protein_coding_Intron_24
atcaaggccagacaaggcaacccagtaggaagaaaggctcccaaaagcaggctaaagagtaagagacagttcccaaccccacagagtcccacaagaacaccaaactacacagc
>m6AIP_abcam_peak_2123|ENSMUST00000172184.1|Serpinb6c|ENSMUSG00000052180.15|protein_coding_Intron_1
CTTCTGAGGGTTTTGAGACGGAGTAGAGGAGGAGACAAGGCCTTGCTAATTGAGTGAGGGTGAAGGTTCAGCAAGCAGCCAAATGGCAAAAAGGGACAGCGAAT
>m6AIP_abcam_peak_2129|ENSMUST00000075220.13|Cdyl|ENSMUSG00000059288.14|protein_coding_Intron_4
AGGTATTAGACTGCCTGAGAAAGGCCTTTGGAGAGCTTGAAGGAAGAGAGGGGAGTGAAGGAAGGACTGCATGGCCGAGGAAGCAGAAAGTGTAGAGGCCCCAGCCTGGGACAGCA
>m6AIP_abcam_peak_2131|ENSMUST00000075220.13|Cdyl|ENSMUSG00000059288.14|protein_coding_Intron_8
CTGCCAGGACAAAATGTAGGCCAGAGCAGAGACAGTTGTGATTGGTCCAAACAGGCAACACAAGGAAGAGGTTGACACAGGAAGAAAGCGGTACTGAGAGCTGGGAGCTGCCATCCAGAGGTCAGGAAGTGGGGTGTGTTAGGAGGCTGGAGCAGGAGTCCGAGTTAAGTGCTGGTCTGGGTCTCAAAAGTG
>m6AIP_abcam_peak_2132|ENSMUST00000053265.7|Lyrm4|ENSMUSG00000046573.7|protein_coding_Intron_2
tttttggagaagggatgggaatgaggacctggagaaggggtagaagcaggcagagccatgaaggcagagagagtggggatctaaagggacagaaggagagaatgagaagccttccaggaacacataggaacacagagaaagaatgaccaagagtgagaagggag
>m6AIP_abcam_peak_2132|ENSMUST00000223888.1|Gm48765|ENSMUSG00000114407.1|lncRNA_Intron_1
tttttggagaagggatgggaatgaggacctggagaaggggtagaagcaggcagagccatgaaggcagagagagtggggatctaaagggacagaaggagagaatgagaagccttccaggaacacataggaacacagagaaagaatgaccaagagtgagaagggag
>m6AIP_abcam_peak_2133|ENSMUST00000053265.7|Lyrm4|ENSMUSG00000046573.7|protein_coding_Intron_2
AGCTGAGAGGCTGCTCAACCACCTGGTGAAAGGTCCAACTAGGCTGTGTTAGATATAAGAGAGTAAGGGAGAAAAGACAGAAGGAATAGCAGGAATGAGAGGGAAAGACATGGAAGAACTGCTTGGAAGGAAAGAACCGAGAATGGTTAAGGGCAAAAAATTGAAAGAAAGG
>m6AIP_abcam_peak_2133|ENSMUST00000223888.1|Gm48765|ENSMUSG00000114407.1|lncRNA_Intron_1
AGCTGAGAGGCTGCTCAACCACCTGGTGAAAGGTCCAACTAGGCTGTGTTAGATATAAGAGAGTAAGGGAGAAAAGACAGAAGGAATAGCAGGAATGAGAGGGAAAGACATGGAAGAACTGCTTGGAAGGAAAGAACCGAGAATGGTTAAGGGCAAAAAATTGAAAGAAAGG
>m6AIP_abcam_peak_2134|ENSMUST00000053265.7|Lyrm4|ENSMUSG00000046573.7|protein_coding_Intron_2
GGTTTCTTAgagctagggatgcacctcagttgctagtatagttgtgtggcatgtgaaggccctggatccaatGCAGGGGGGCAGGAAAAATggaagggagggagggagagaaagagagagagagggaggaagggaaaggaaaggaaaggaaaggaaaggaaaggaaaggaaaggaaaggaa
>m6AIP_abcam_peak_2134|ENSMUST00000223888.1|Gm48765|ENSMUSG00000114407.1|lncRNA_Intron_1
GGTTTCTTAgagctagggatgcacctcagttgctagtatagttgtgtggcatgtgaaggccctggatccaatGCAGGGGGGCAGGAAAAATggaagggagggagggagagaaagagagagagagggaggaagggaaaggaaaggaaaggaaaggaaaggaaaggaaaggaaaggaaaggaa
>m6AIP_abcam_peak_2135|ENSMUST00000224916.1|Fars2|ENSMUSG00000021420.13|protein_coding_Intron_1
gcagcgggaaagagagaaggtaaaagagagagagaggctggccatggccaagaggaaagaagtgggaaaggagagagagaagaaaggctagagaataagagggagaaagaggaagagagaggagagaggagagcagaagacaaagagagcgaga
>m6AIP_abcam_peak_2137|ENSMUST00000224916.1|Fars2|ENSMUSG00000021420.13|protein_coding_Intron_5
AGCAGTGATAAGGACTAAGTTGTTAGGTGAGGAGTAGAGAAGAGAGGCATACACAAGGTGGGAATAATTGAGGCAATAGAAAACCAGGTATGTGTGTGGGACTTTATGTAACAG
>m6AIP_abcam_peak_2147|ENSMUST00000110191.9|Gcnt2|ENSMUSG00000021360.16|protein_coding_Intron_1
AAAAGAGGTAGCAGGGAGAGTAAAAGTCAGCAGATGCAAACTGGGAGGCCAGAGGAGGAGGAAAAGGCTGGGCTTCGGCAACCTGCTGCTAGGATTTAGACAAAGGAGGTTTGAGAGAGGCGGGATCAGATTCTAATATCTGCTCCAGGAGAGAGCTCGCTGCTGGGCTCCGGGAGACAAAACAGCCGC
>m6AIP_SySy_peak_1816|ENSMUST00000110191.9|Gcnt2|ENSMUSG00000021360.16|protein_coding_Intron_1
TGCCTCCGTCCGTGCGTTACTTCTTCATAGTGTCTGTGACTACTGTCATCGTTTTTATTGTGCTCTACGTGTTAAGTTTTGGAGGAGATCAAAGCTACCAGAAGCTGAACATCTCAGACTCGGTGATGCTGGCTCAAGTGTGCTCATCTTTCATCGACG
>m6AIP_abcam_peak_2148|ENSMUST00000110191.9|Gcnt2|ENSMUSG00000021360.16|protein_coding_Intron_1
AAGATGGAGCCGGTGGTCTATGGTGGAATCTCCCGGCTCCAGGCTGACCTGAACTGCATCAAAGACCTGTCCACCTCCGAGGTCCCCTGGAAGTACGCCATCAACACCTGTGGACAAGACTTCCCCCTGAAAACCAACAAGGAGATAGTTCAGTACCTGAAAGGGCTTAAGGGGAAGAACCTCACTCCCGGG
>m6AIP_abcam_peak_2149|ENSMUST00000110191.9|Gcnt2|ENSMUSG00000021360.16|protein_coding_Intron_1
AGCCCCCACCTCCCCACAACCTCACCATTTATTTTGGCTCTGCCTATGTCGCCCTGTCGAGAGAGTTTGCTAACTTTGTTCTCCGTGACCCACGGGCGGTTGATTTGCTCCATTGGTCCAAAGATACTTTCAGTCCCGATGAGCATTTCTGGGTGACGCTCAATAGGATTCCAGGTATGTG
>m6AIP_abcam_peak_2150|ENSMUST00000110191.9|Gcnt2|ENSMUSG00000021360.16|protein_coding_Intron_1
ACATATATAAAATGTCACAGCATTTCTTTGGAAGGCATCGGCACACTTTGGACTCAGTGAAAAAGACAAAGTGGATTGCTAATGAACTAGACTGCACGGTTACAGAAAAGCAATCATTGTTCTGCCATTGGGG
>m6AIP_abcam_peak_2151|ENSMUST00000110191.9|Gcnt2|ENSMUSG00000021360.16|protein_coding_Intron_1
GCTTAAGGAATGAGGGATAAAAAGTGAGATACTACTTTAAGATAGAgggctgggagtgtagcttagtggcaggacccttgcctggaagtcaagaccttaagACAAAGATGgggagcggaagagagagaaaaaagaggagacaggtggagagagggaggagaattgggagaagggggaggaaagagaggatgatggaaggaagaggcagaggggaaaggagggtgtagggcgggcggggaggaggcaggga
>m6AIP_abcam_peak_2152|ENSMUST00000110191.9|Gcnt2|ENSMUSG00000021360.16|protein_coding_Intron_1
caggactcaggaagggcctgaggaagacacaagccattcagtggttatcaccaaactccacaggggtcagggcaaatagccagaggagactgagtacctgggaccagggttttggagtgagcccaaaaggtaaaaaaaaccaagctga
>m6AIP_SySy_peak_1817|ENSMUST00000110191.9|Gcnt2|ENSMUSG00000021360.16|protein_coding_Intron_1
CAGATCCACCTCTAGCGCCTGGGCTTTCAGAACTGTGGTCACTTCTCAGTCTCCAGTGATAATTCTTCCCGCCTGGAACCCTAAATAATGAGCCTACGCGGGAAAGTTTTCGCTGTCTCTGCGCTCAGCGTGGTGATTTTTGTGGTTTTTTATCA
>m6AIP_SySy_peak_1818a|ENSMUST00000110191.9|Gcnt2|ENSMUSG00000021360.16|protein_coding_Intron_1
ACTAAGCTGTTTCCCCAATGCCTTCCTGGCCTCTAAGGTGGAGCAGGTGGTCTATGGTGGCTTCTCTCGGCTCCAGGCTGATCTGAACTGCATGAAAGATCTGGTGGCCTCCAAGGTCCCCTGGAAATATGTCCTCAACACCTGCGGGCAGGACTTCCCTTT
>m6AIP_SySy_peak_1818b|ENSMUST00000110191.9|Gcnt2|ENSMUSG00000021360.16|protein_coding_Intron_1
AAAACCAACAAGGAAATAATTAACCATCTGAAAAGATTTAAGGGGAAAAACATCACTCCGGGAGTGCTGCCCCCTGCGTACATAGTTGTACGGACTAAATATGTACACC
>m6AIP_SySy_peak_1819|ENSMUST00000110191.9|Gcnt2|ENSMUSG00000021360.16|protein_coding_Intron_1
GACTTTGTCAACTTTATCCTGAATGACGAAAGGGCCATTGCTCTCTTAGAGTGGTCTAAAGATACCTATAGCCCTGATGAACATTTTTGGGTGACACTCAATAGGA
>m6AIP_abcam_peak_2154|ENSMUST00000110191.9|Gcnt2|ENSMUSG00000021360.16|protein_coding_Intron_2
AGAGAGCCAGCCTGCTGTGCTTGGGACTGGCAGGGGAGATGGTGTGTCTGAAGTGGTTGATCCAGGGTTAAAGTAGGGCGAGGAAGAGTCCAGAAGAGCAGAGTGACCAGGGC
>m6AIP_abcam_peak_2160|ENSMUST00000144326.3|Ranbp9|ENSMUSG00000038546.9|protein_coding_Intron_1
AGAGTGTTTGTGTGGAGAGAGAAAGCTGTGGCAGAGGCAGAACACTTACTGCATCATGAAGAGCACATGGGGGCCCAAGAAGACAAGATTTTGTGGAGGATGAGTGGAAAGAAGAGTAGTGCCCAAGGGAGCTGAGCG
>m6AIP_abcam_peak_2161a|ENSMUST00000173246.7|Jarid2|ENSMUSG00000038518.15|protein_coding_Intron_1
tctattcaagggatgaagctagctaaaaggcctgcacttgcaaggatcagaataaacactaaaggaagaggagagagagagagaga
>m6AIP_abcam_peak_2161b|ENSMUST00000173246.7|Jarid2|ENSMUSG00000038518.15|protein_coding_Intron_1
agcaagagagagagagag
>m6AIP_abcam_peak_2161c|ENSMUST00000173246.7|Jarid2|ENSMUSG00000038518.15|protein_coding_Intron_1
gggaggaagggagggagagagagagaagagagagagaagagagaggagagagagagagaagagagagaggagagagagaACAGGAGGTTCTGGA
>m6AIP_abcam_peak_2166|ENSMUST00000021803.9|Nup153|ENSMUSG00000021374.10|protein_coding_Intron_2
cagaaagagggaaggtggagctgaaagtggggagagagagaagaaagagagggagagagaacgatagaaggaggtggaaggaaagcagaacagaaagaaccaggtggcctggagagaccgcaagttctaaggggtc
>m6AIP_abcam_peak_2168|ENSMUST00000021807.12|Dek|ENSMUSG00000021377.15|protein_coding_Intron_2
ATCTTCCTAACCTGTTTATAAAGTTGGCATTATTTTAGCTTTTTGATATGTAAGAATTATTAATTTCTAG
>m6AIP_abcam_peak_2173|ENSMUST00000021818.8|Cenpp|ENSMUSG00000021391.10|protein_coding_Intron_5
cacagagaaaccctgtctcagagagaaggggaggagagagagtaggagaggggacagaggagagaggaggcggggtggggaaaagagaggagaggaaaggagagaggagaggagaggagag
>m6AIP_abcam_peak_2174|ENSMUST00000021818.8|Cenpp|ENSMUSG00000021391.10|protein_coding_Intron_5
gctgaatatgtatcaaaagatggcctagtgggccatcactggaaagagaggcccattggacatgcaaagtttatatgccccggtagaggggaatgccagggccaaaaagtg
>m6AIP_abcam_peak_2175|ENSMUST00000021818.8|Cenpp|ENSMUSG00000021391.10|protein_coding_Intron_5
atacactggcaagtttttgctgaaaggaccctgatatagctgtctcttgtgagactatgccagggcctcgcaaacacaaaatggatgctcacagtcagcta
>m6AIP_abcam_peak_2176|ENSMUST00000021818.8|Cenpp|ENSMUSG00000021391.10|protein_coding_Intron_5
tataagataccatttgctaaacacatgaaactcaagaagaatgaagactgaagtgtggacactttgcaccttcttagaattgagaacaaaacaccgatgg
>m6AIP_abcam_peak_2177a|ENSMUST00000021818.8|Cenpp|ENSMUSG00000021391.10|protein_coding_Intron_5
ggagaaaccaaagtattccacgacaaaaccaaattcacacattatcttttcacgaatccagcccctcaaaggataataacagaaaaaaaccaatacaaggacg
>m6AIP_abcam_peak_2177b|ENSMUST00000021818.8|Cenpp|ENSMUSG00000021391.10|protein_coding_Intron_5
tatgaaagccagaagagcctggacagatgttatacagacaataagagaacacaggctgctatacccaaccaaactctcaattaccataga
>m6AIP_abcam_peak_2178|ENSMUST00000021818.8|Cenpp|ENSMUSG00000021391.10|protein_coding_Intron_5
tcccaggtcggctgatagaggctaacataatcacctgaggaacaagctctaaccagagacaactataacaactaactccagagattatcagatggcgaaaggcaaacgtaagaatcttactaacagaaaccaagaccactcaccatcatcatcagaacgca
>m6AIP_abcam_peak_2180|ENSMUST00000095797.5|Spin1|ENSMUSG00000021395.11|protein_coding_Intron_3
caattgatggcccaggactgaaggggttatgcaaaggagttgaggcttgtcaccacaaagaaagcctataagaggctattggtaaagcttagttacagag
>m6AIP_SySy_peak_1846a|ENSMUST00000040117.14|Secisbp2|ENSMUSG00000035139.14|protein_coding_Intron_7
gaggtgaaatcttctgggaagtgttttctgagagcacagaggctgtgttccagagatagccaaggttgtacctcatgctgcagctggacttggaaatgtgtaagagtcacccacatggtactggttttgaaggctgaagggcagctgaggc
>m6AIP_SySy_peak_1846b|ENSMUST00000040117.14|Secisbp2|ENSMUSG00000035139.14|protein_coding_Intron_7
cagcactgtgagaggccatggaaggccatttgtgaaggtgcagcctcagtagcaattgatggcccaggactgaaggggtcatgcaaaggagttgagagcctgtgagaggctattggtgaagcctagttgcagtggaagacatcagtgttttggagttgccagtaccatgagatgaccac
>m6AIP_abcam_peak_2185|ENSMUST00000120135.7|Syk|ENSMUSG00000021457.14|protein_coding_Intron_7
CAAccatccaccatctatccacccacgcatccttctgtccatctaccaactcactgattcaaccgtccatccatttacctatctatccactcagccatccatttatcc
>m6AIP_abcam_peak_2193|ENSMUST00000021918.8|Ror2|ENSMUSG00000021464.14|protein_coding_Intron_1
GCACATCCCACAGACAGACACATGCACAAACCCACAGGCACATGCACATACCCTCAGGcacatgcatatacccacagacacatacacatacccatagacacaagcatatacccacagtcagacacatgcacataccaaagacagacacatgcaatatccacagggacatgcacatacccacag
>m6AIP_abcam_peak_2194|ENSMUST00000021918.8|Ror2|ENSMUSG00000021464.14|protein_coding_Intron_1
GAGGGAAGGAAATGGGATACCTGGGACTGGATCATTTTACAAGGAGATACGGGAATCTGAGGAAAGTGAGACTTTGGTTGTCCTAAAGCGTTTCTGGGGGGAAG
>m6AIP_abcam_peak_2196|ENSMUST00000021930.9|Sfxn1|ENSMUSG00000021474.9|protein_coding_Intron_7
TTGGGAAGATTTCAGAGCTGAGAGCTAAGGAAGGGGGATGGTAGGGATAGAAGAAGCAAGGCTGGCAGGCGAGGGACCGGGAAGACATGGTGAATCAGAGGTCCAGCGGGCATCAGCGGG
>m6AIP_abcam_peak_2203|ENSMUST00000049575.7|Cltb|ENSMUSG00000047547.14|protein_coding_Intron_4
atcactgGGCTAGAGACTTGTCTTCGAGGAGTGACCATGGTTCATCAGAAGAGAAGGGCTAATGTAAGGGAGAACATTCTAGACCTGGGAGCATCGTGGGAGGAAAGAGG
>m6AIP_abcam_peak_2204|ENSMUST00000049575.7|Cltb|ENSMUSG00000047547.14|protein_coding_Intron_4
GTGAATGAAGGCCAGGGGATCTGAGCAGAGCCAAGGAGGCCTAGAGAAGCCAAGGGGACATAATGAGAACACAAAGG
>m6AIP_abcam_peak_2218|ENSMUST00000172272.7|Ddx46|ENSMUSG00000021500.17|protein_coding_Intron_13
tatgctatgccatgacatgccatgccaCGTGGCAGCCCTGGTGCAAGGAAGAGGGAGGGGAGTGAGAGCCTAGGAAGGGAGAGAGGCAGACGGACGGGAGCAGAGCCCAGAGGCCAAAGGACAGAGAGGCAGAACACGAAGGAATACAGAGAAGAGAGAGAGTTGGGGTG
>m6AIP_SySy_peak_1880|ENSMUST00000022040.13|Agtpbp1|ENSMUSG00000021557.15|protein_coding_Intron_18
cccgtctccagtgtctgcctcgtgtctgtggattgagacattaactctgagctcctacttgagcaccaagcctgtctgccagatgctctgctccctgctgtaatggtcatagcaggacggagtctaacctc
>m6AIP_abcam_peak_2220|ENSMUST00000022038.14|Naa35|ENSMUSG00000021555.15|protein_coding_Intron_2
GTCTAAGGGACAGACTGGAGGACGAGAGGAAGGAGTCAGCAGTGAGAGAGCTTGGACTGAGAGAGGATGGGTTCAAGGCCGGGTACTGAGTAAAGGCATAGGATGAGTGGTGCTGGGGTCGGGAAAGTGAGCCGAGAGACTGGGTAAGGTGGTGCAGATAAGGGAGAGTGGGAAGCTTGGGTGGTTAGGTGTTCCTTCCTGACCCATGTGCTTGCCAGCCAGGTCTTTGGTAGTAACAAGGTGG
>m6AIP_abcam_peak_2221|ENSMUST00000022039.6|Golm1|ENSMUSG00000021556.12|protein_coding_Intron_5
CCTCATCCTGGGTGGGAAAGGGCTGTTCTGTCTCCTGCTGCAGGGGACGGACTGTGGGCATGGGATCAGGGAGTGCGTGCTTGGGGCATCCACCACACAGCCTTCCATTCGCCTTCACCAG
>m6AIP_abcam_peak_2225a|ENSMUST00000224982.1|Spata31d1a|ENSMUSG00000050876.9|protein_coding_Intron_1
GGCAGGAAGAAACAAGGACCTGAAATGTACTGGGTGAAATGGAGTGGGTTGGGGAACGGGGTATATTTAAT
>m6AIP_abcam_peak_2225b|ENSMUST00000224982.1|Spata31d1a|ENSMUSG00000050876.9|protein_coding_Intron_1
AAGAAAGGCAGACTAGACTAGGGCACAGATACAGTGCAGACTAAAATCCAGGGAGCAGCAGATTTAGGGGACATGGGGTGGAC
>m6AIP_abcam_peak_2235|ENSMUST00000099449.3|Zfp808|ENSMUSG00000074867.4|protein_coding_Intron_1
TCTGCACCAAGATGAATAATGAACTGTGCAAGCTACCCATCTCGATTCTaggaggaggagaggcagaggagggcagggagaagaagaaaaggagaaagaggagcgggaggaagaggaggggtgggggaacattcagaagaagaggacgaggaggaagaacagtaggatgaagaggaggaggaggaataggaggaggagatagaggaggaggaggaacaggagCAAGAACGGAGGAGGAGGATTGGTTAGT
>m6AIP_abcam_peak_2236|ENSMUST00000099449.3|Zfp808|ENSMUSG00000074867.4|protein_coding_Intron_1
TTATTGATCAGTAAACCTCCAGTAGGGGAGGTGCTAAGGTCATGAGGCTCAGGTAGGTGGTGCAAGCTAATGAGGGACACCAGTGGGAGATAGCATTCAGGTTCTTCTAGGATTCTCCTCAGCCACATGCCTTGGAGCTC
>m6AIP_SySy_peak_1888|ENSMUST00000099449.3|Zfp808|ENSMUSG00000074867.4|protein_coding_Intron_1
ttgagagtttggctgggtatagtagcctgggctggcatttatgctctcttagtgtctgtataacatctgtccaggctcttctggctttcatagtctctggtgaaaag
>m6AIP_abcam_peak_2242|ENSMUST00000187656.6|Gm3604|ENSMUSG00000094942.7|protein_coding_Intron_1
ACCAAGATGAATAATGAACTGTGCAAGCTACCCATCTCGATTCTaggaggaagaggagaggcagaggagggcagggagaagaagaaaaggaggaagaggagcgggaggaagatggggggtgagggaacattcgaaagaagaggacgaggagtaagaacagtaggatgaagaggaggaggaataggaggaggagttagaggaggaggaggaacaggagCAAGCACGGAGGAGGAGGATTGGGAAGTGGAGG
>m6AIP_abcam_peak_2246|ENSMUST00000221747.1|Gm49359|ENSMUSG00000113450.1|protein_coding_Intron_1
TCGATTCTaggaggaggaagacaggcagaggagggcagtgagaagaagaaagggaggaagaggaggggtgggggaacattggaaagaagaggacgaggaggaagaacagtaggatgaagaggaggaggaggaatagaaggaggagatagaggaggaggaggaacaggagcaagaagggaggaggaggattaggaagtggaggaggagaagcaggagaaagaggagagggggaggaTTACAAAATGGAGGG
>m6AIP_abcam_peak_2246|ENSMUST00000076195.6|Zfp935|ENSMUSG00000055228.8|protein_coding_Intron_1
TCGATTCTaggaggaggaagacaggcagaggagggcagtgagaagaagaaagggaggaagaggaggggtgggggaacattggaaagaagaggacgaggaggaagaacagtaggatgaagaggaggaggaggaatagaaggaggagatagaggaggaggaggaacaggagcaagaagggaggaggaggattaggaagtggaggaggagaagcaggagaaagaggagagggggaggaTTACAAAATGGAGGG
>m6AIP_abcam_peak_2247|ENSMUST00000076195.6|Zfp935|ENSMUSG00000055228.8|protein_coding_Intron_1
ATGAATAATGAACTGTGCAAGCTACCCATCTCGATTCTaggaggaggaggaggagaggcagaggagggcagggagaagaagaaagggaggaagaggagcgggaggaagaggaggggtgggggaacattcagaagaagaggacaaggaggaataacagtaggatgaagaggaggagataaaggaggaggaggaacaggagcaagaggggaggaggaggaTTGGGAAGTGGAGGGGAAGATGGGGAGGATTA
>m6AIP_abcam_peak_2247|ENSMUST00000101547.11|Zfp934|ENSMUSG00000074865.11|protein_coding_Intron_1
ATGAATAATGAACTGTGCAAGCTACCCATCTCGATTCTaggaggaggaggaggagaggcagaggagggcagggagaagaagaaagggaggaagaggagcgggaggaagaggaggggtgggggaacattcagaagaagaggacaaggaggaataacagtaggatgaagaggaggagataaaggaggaggaggaacaggagcaagaggggaggaggaggaTTGGGAAGTGGAGGGGAAGATGGGGAGGATTA
>m6AIP_SySy_peak_1895|ENSMUST00000076195.6|Zfp935|ENSMUSG00000055228.8|protein_coding_Intron_1
ctgaagagttctgaatccaggctggatccttctcaacagactgttttacgggaacctttattaccatgacccgcagttctggttccagaatgagggatcttccttgcgccggtgatggtaaccgtcccgggttttctcgtcccaggtcttctcgtcccgggtcttcttgtcctcccgggtctcagcaccaa
>m6AIP_SySy_peak_1895|ENSMUST00000101547.11|Zfp934|ENSMUSG00000074865.11|protein_coding_Intron_1
ctgaagagttctgaatccaggctggatccttctcaacagactgttttacgggaacctttattaccatgacccgcagttctggttccagaatgagggatcttccttgcgccggtgatggtaaccgtcccgggttttctcgtcccaggtcttctcgtcccgggtcttcttgtcctcccgggtctcagcaccaa
>m6AIP_SySy_peak_1896|ENSMUST00000076195.6|Zfp935|ENSMUSG00000055228.8|protein_coding_Intron_1
tttgacttggcctgggggccaaaaaattcaaaggcatggttaggtcctttgactgctatgttacaggactctctgacttgacagaagaaagagtcaaaagctgcaaggactgtgctatgacgaggtaaaatttctaaaagaaaccttcccaaggtaatggacctgcctttgttgcccaggtaaatcagggactggccaagatattacagattggtttaaagttacattgtgcatgcaggccccaaaagct
>m6AIP_SySy_peak_1896|ENSMUST00000101547.11|Zfp934|ENSMUSG00000074865.11|protein_coding_Intron_1
tttgacttggcctgggggccaaaaaattcaaaggcatggttaggtcctttgactgctatgttacaggactctctgacttgacagaagaaagagtcaaaagctgcaaggactgtgctatgacgaggtaaaatttctaaaagaaaccttcccaaggtaatggacctgcctttgttgcccaggtaaatcagggactggccaagatattacagattggtttaaagttacattgtgcatgcaggccccaaaagct
>m6AIP_SySy_peak_1897|ENSMUST00000076195.6|Zfp935|ENSMUSG00000055228.8|protein_coding_Intron_1
aagctcactctgggacagcaaataactgtagtggcatcccacactcttgaaagcattaccaacgctcctgtgacacatcagaactttttgttgactgaacgagtgacctttgcttcattccacctgctgtcccactgcatgagactgcacctactcatcactgcgctgacattctggcagaagagctggtacactgatgacagtagcctcgaggttaaaggtaagcagaaggtggggacagcagtatggt
>m6AIP_SySy_peak_1897|ENSMUST00000101547.11|Zfp934|ENSMUSG00000074865.11|protein_coding_Intron_1
aagctcactctgggacagcaaataactgtagtggcatcccacactcttgaaagcattaccaacgctcctgtgacacatcagaactttttgttgactgaacgagtgacctttgcttcattccacctgctgtcccactgcatgagactgcacctactcatcactgcgctgacattctggcagaagagctggtacactgatgacagtagcctcgaggttaaaggtaagcagaaggtggggacagcagtatggt
>m6AIP_SySy_peak_1901a|ENSMUST00000091560.10|Aopep|ENSMUSG00000021458.17|protein_coding_Intron_12
CTTGGAGTGCATTCCAGGGCTTCGGGATTATAGTTCCTGGCAGGTCCTGGAGAAAAGATCCGCAGAGACACCCTGCCCTGCAGCAGGGAGAGCTTGAAGGACACTCACTCCAGCAGGAAAACAGCAACGCGCG
>m6AIP_SySy_peak_1901b|ENSMUST00000091560.10|Aopep|ENSMUSG00000021458.17|protein_coding_Intron_12
TGGCTGGCTCTGGCTTTGTCTGGGAATGTTCAACAGGTTAAGTTGAGGTTCTAGACAGCTGCACGTTCAGGCTCTGCTCAGATGGGAACCCAGAGCAGAGAGCAGAGGCCGCACTCTCCCCTGACTTTGACGGCATTTGT
>m6AIP_SySy_peak_1902|ENSMUST00000091560.10|Aopep|ENSMUSG00000021458.17|protein_coding_Intron_12
AATGGACCCATTGTACCTATGCAAAGCGAGATACAAACTGGCCAGAAGTTGAGCAGGTTTATTTTTGTGAAATTTTTAGCAGTGACTTGATGCCTTTGTGATGTTAGGCAGCAGCTGTCCTGGGGTCACTAGCGTCCATGCCAGTTCCTGAGGAAGAAGCTGAATAGACTCAGACCCACACCTTGCAAGGGACTGTGCATTCCACAGCTACAC
>m6AIP_abcam_peak_2254|ENSMUST00000091560.10|Aopep|ENSMUSG00000021458.17|protein_coding_Intron_13
gagagaatgagagagagagaggatgagagagagagagaACACAGAGTGTGAAGCTCTGTACCGTGAAAGGAAGGCTGTCATCTtcaggacacaggagcaggaacatcaggacaagttcccagccagcgtggcctgtatagtaaaactagtctcaaaCTACC
>m6AIP_abcam_peak_2259a|ENSMUST00000238465.1|Ercc6l2|ENSMUSG00000021470.19|protein_coding_Intron_12
AATAGTTACTTCAGCTCCAAGCCCAGAGTCTTATgataagaagtaagaagaaagagagcagagaaaaaaggagaacagagaaagaaaatgcag
>m6AIP_abcam_peak_2259b|ENSMUST00000238465.1|Ercc6l2|ENSMUSG00000021470.19|protein_coding_Intron_12
ggcaagaacagggaacagtccagagaaaagaagagaaCCTAGAAAAGGAAGTTGGACAGAGGAGAACAATCTGgaaaagagaagagaagaaaagagacaaagacgaggaagaaaacagc
>m6AIP_SySy_peak_1912|ENSMUST00000221634.1|Cdc14b|ENSMUSG00000033102.15|protein_coding_Intron_13
ATTTAGCCAATCAATCTGAGAACAAAGCAGACTCTGCAATGGCCTTAGCTTCTTACCACATAAGAAGTTCATTCAATGAAGAAAATGTCACTGGCCTCTCATCCACTCACTGACTCTGGGGTGTGGTTGAACCATTTGAGGGCCTGACTCTCCCTTTTGTTATCTCAAGTTGGACAAAAGCTGCTGTTGTGAACTTAGTCTCAGGTGTCAATATCCTGTCCTCTGCCACCAGAGAGTTGTCTGGTGAGTG
>m6AIP_abcam_peak_2263|ENSMUST00000221634.1|Cdc14b|ENSMUSG00000033102.15|protein_coding_Intron_12
TGGGACCTGCACATATATGTGTGTTCACACATGTGACGACATACAGCACAAGCACACACACAGGAAACACGAGGCCAAAACTGGGTATGTGGCAcagcacttggaaggtggtggtaggaagatca
>m6AIP_abcam_peak_2264|ENSMUST00000221634.1|Cdc14b|ENSMUSG00000033102.15|protein_coding_Intron_9
aaacgtactggcagggttccaaaggagacctgaataggcagaaggaagaagccaagattgtgaagagcagagccattaaaaagacaccaggagaacaaggagaaaaggattgtcaagaaaagaaagtagc
>m6AIP_abcam_peak_2268|ENSMUST00000220595.1|Gm7762|ENSMUSG00000113406.1|lncRNA_Intron_3
GAACTTATAAATGCAATGAATGTGGAAAAGACTATGCTTATCACTATAGTTTCCAAAGACATAAAAGAACACATAATGTAGAGAAATATTTTGAgtaggctctcccagcctgaagcaggctgatccagactttgaccttgctgccactgagaattagaccacctg
>m6AIP_abcam_peak_2272|ENSMUST00000021991.10|Mterf3|ENSMUSG00000021519.11|protein_coding_Intron_4
atcgttcaagcatggcgggccttgatgagcagagacagtctgtggtattagagctttattgtagaaaggcagggagaaagagagaaggtaggaagagggagatctgccatgaccacatggagagaagggg
>m6AIP_SySy_peak_1924a|ENSMUST00000044819.6|Gm28044|ENSMUSG00000098781.1|protein_coding_Intron_3
aagtcatacaaaccaaaaaccctacaagtgtaaaatatgtgGAGATTTCCTCCGCTCTCAATCATCACTTCATGAACACAAGTTaatgcataaaggagagaaactctataagtgtgatgtatgtg
>m6AIP_SySy_peak_1924b|ENSMUST00000044819.6|Gm28044|ENSMUSG00000098781.1|protein_coding_Intron_3
catacaagtgtgaagtctgtggaaaggccttccactcttcaccatcactttatcaacacatgggaattcatacaggagagaaaccctgcaagtgtgataaatgtggcaaggccttccgctttccatcattacttttaaaacacaaga
>m6AIP_SySy_peak_1924c|ENSMUST00000044819.6|Gm28044|ENSMUSG00000098781.1|protein_coding_Intron_3
tcaacataaaataattcacacaaaagcaaaactctacaagtgtgaagtatgtggcaaggctttcaattattcatcaagacttttacaccataggacaattcatacaggagagaaa
>m6AIP_abcam_peak_2276|ENSMUST00000056470.9|Zfp459|ENSMUSG00000055560.8|protein_coding_Intron_1
TGGGAACATGGCTAAAGAAAGAGCAGAGTGATGTGGGAACATGGCTAAAGAAAGAGCAGAGTGATGTCAGGGACATGGCTAAAGAAAGAGCAGAGTGATGTGGGAACATGGC
>m6AIP_SySy_peak_1927|ENSMUST00000167914.1|Gm26965|ENSMUSG00000097565.1|protein_coding_Intron_3
gttgattgtgggaggaaccaacccatctctgttgagcaaggatcctggattgtataaaaggagaaagggaactgagaagaagcgctcctctctcttcctctgccctctgac
>m6AIP_SySy_peak_1930a|ENSMUST00000224814.1|Gm49345|ENSMUSG00000114923.1|protein_coding_Intron_1
GTTGCAAACCATTTATTGAACTTTTTATATATCTCAACACGAGGTAGTTCAAACTGGAGTTAAATAATGCAAATGTTAAATATTCATAATATGTTAACACTTCTTCATACACTAAAAGCTTCCTGCTTACTAGAAACCATATAAGATTGAGCAATGTGG
>m6AIP_SySy_peak_1930b|ENSMUST00000224814.1|Gm49345|ENSMUSG00000114923.1|protein_coding_Intron_1
caaagcatgatctgaacaccggataattcctactggagagaaacattataattgtggagaatgtggcaaaacctattaccagtcttctggtcttaaacaacattcaagaattcatctatgagagaaaccacacaagtgtgaagaatgttccaaaGTCTTTTGTACTTACTAAGAACTTGTAAAACACCTCATAATTCATACGAAACTGAAATGCCACATGTGGAAAA
>m6AIP_abcam_peak_2295|ENSMUST00000017900.8|Slc12a7|ENSMUSG00000017756.9|protein_coding_Intron_1
ACACTGTGAGGCAGGGAAGATACACTGCGAGGCAGGGAAGATACACTGTGAGGCAGGGAAGATACACTGCGAGGCAGGGAAGATACACTGCGAGGCAGGGAAGATATACTGT
>m6AIP_abcam_peak_2296|ENSMUST00000017900.8|Slc12a7|ENSMUSG00000017756.9|protein_coding_Intron_17
AAGGGTAGAGGTGAAAGGATGGCTGGGAACCGTGTGTATTGTCAGTACAGCTTTAGTTGTGGAACTGTAGTGCAGGGCAGTCATTGTGGGACCAATATAGGAGG
>m6AIP_SySy_peak_1951a|ENSMUST00000022053.10|Trip13|ENSMUSG00000021569.10|protein_coding_Intron_6
cataatcagcttccaaacgctgacaccattgcatacactagcaagatttgctgaaaggacctagatatagctgtctcttgtgagactatgccggggcctaacaaacacagaagtagatgctcacagtcagctattggattgatTCAGTCTTGTAAAGTACCCTGAGGATAATGGTGGCAGCGGAG
>m6AIP_SySy_peak_1951b|ENSMUST00000022053.10|Trip13|ENSMUSG00000021569.10|protein_coding_Intron_6
aactcaagaagaagaccaaagtgtggacactttgccccttcttagtattaggaacaaaacacccatggaaggagttacagagacaaaatttggagctgtgacgaaaggatggaccatctagagacggccatatctggggatccatc
>m6AIP_abcam_peak_2299|ENSMUST00000022053.10|Trip13|ENSMUSG00000021569.10|protein_coding_Intron_2
aggcaacagatctcacgtgggaggtttattagggagggagaatccagaggctgcttctgGGTGAAGGTGGAGGGAGAAGAAAGAGTGCAGAGAGGAGGGAGTGTCCTTTTA
>m6AIP_abcam_peak_2305|ENSMUST00000222455.1|E430024I08Rik|ENSMUSG00000112964.1|lncRNA_Intron_1
ataggagactatacacctaatcttgtagacttgattcccccgggaagaagaatgaggaaggtgaggagtgggtgagaggagtggagatggggtgatggggcaaggtctcaaaggcaaagggaagggggaggagggtaaagaaccttgggagggaaccagatcatg
>m6AIP_abcam_peak_2311a|ENSMUST00000001583.7|Ell2|ENSMUSG00000001542.7|protein_coding_Intron_1
AGTAGCTACTCTCCAGACAGGTTCACAAGCAAGAAAGAGGCCAGTACCAGCATGAAGTGGGAGGCCCATCTGGGGAAAGCCAGGCAGGAAGGCAGG
>m6AIP_abcam_peak_2311b|ENSMUST00000001583.7|Ell2|ENSMUSG00000001542.7|protein_coding_Intron_1
GGGCCAAGGCTGACAGAGAAACTCAGCCCTGCAAGATGGAGAGATAAGGTTGTGGGTTCCAGGGGCATAGGAAGCAATGACAGTGGGAAGAAGTGAGGTAAGGGGACATAAGGAGAGGAAGAAGAGGAGCCAAGCCCCCAATTAAAAGACAACAGAACAGACCTGG
>m6AIP_abcam_peak_2312|ENSMUST00000001583.7|Ell2|ENSMUSG00000001542.7|protein_coding_Intron_2
CTGAAAGACAAAAGACATTGTCAAAGGCATGAGGGGATCTTAAACAAAGCAGGGGAGATAGATGAGAATGCATATTTAAGAAATAATTGGGGAGTAGAAGACAAACATGTGATGGGTTCGAGCTGGG
>m6AIP_SySy_peak_1963|ENSMUST00000050997.1|Rfesd|ENSMUSG00000043190.14|protein_coding_Intron_3
ggcaaaagatactgtcaataagtcaaaaagcccaccaacagattgggaaaggatttttaccaatcctaaatctgataagggactaatatctaatatatacaaagagctcaagaagctggactccagatattcaaaaaccccattaaaaatggggtatagagctaaacaaagaattctcaactgagcaatactgaagggctgagaagcacttgaaaaaatgttcaacatccttaatcatcagggaaatgca
>m6AIP_abcam_peak_2314|ENSMUST00000224386.1|Ttc37|ENSMUSG00000033991.9|protein_coding_Intron_41
ggtgatttcctgtaagcctgtttcccacattaatttgtaaaataaaggagagctgttgatttgggcagataaaagggaaggtggactggaaggtagggagaaagaaggagaaaatggaagagggagaggatgaagagaaggaggaagatgaagaaaagcag
>m6AIP_abcam_peak_2315|ENSMUST00000151524.8|Slf1|ENSMUSG00000021597.16|protein_coding_Intron_9
ctggacacctgaaagctctagaactaaatgaagcaaacacacccaagaggagtacagcaggcaatattcaaactcagggctgaaatcaaccaagtagaaacagaacgaactatacaatgaatcaacaaaaccagaagctggttctttgagaaaatcaacaagatagacaaacccc
>m6AIP_abcam_peak_2317|ENSMUST00000163257.8|Fam172a|ENSMUSG00000064138.14|protein_coding_Intron_10
TCGCCTTGAGATACATGCCAAATTTGGCACTGCCAGAGGACGTTTCAGCCATACAGAAAGAGATGGAGCAGCTAGCCAAGGAACTGAGACAAAAGAGGATGACCCTGGGGTACTCACAGGCCGATGTGGG
>m6AIP_SySy_peak_1970|ENSMUST00000095585.10|Adgrv1|ENSMUSG00000069170.14|protein_coding_Intron_27
GTGGTGCGCGGATCTCCTCATCCAAAGCTTCCGTCATCAGTCAGCTCAACTTTCCAGTCCAGAGGTTCTCAGTCAACTGAGGCTTGTAGGCCATTACCCTTCATGATGGACCTGCGCTAGAACTCTGTTTAACAGGTTTCTGCATTAGCTCTCATAGACTGGGGCAACAAACACTTCACAATCGCAGTGGCTTCTTAGTGCAAGGAAACATTGCCT
>m6AIP_abcam_peak_2324|ENSMUST00000057495.9|Tmem161b|ENSMUSG00000035762.11|protein_coding_Intron_1
ctatttgaattggcaatgggagcaggggacaggcagtgaagagaggtcaccccagagggtatgctgtcgtgctgggaatgagactagggattagagaagggaagatgcctgcttagagtttggggcagggataaagcaacaaatgggg
>m6AIP_abcam_peak_2326|ENSMUST00000109552.2|Rasa1|ENSMUSG00000021549.14|protein_coding_Intron_1
catcagagtggactgtgagttgggtaggcaggaccagtcttggtgggagcctagaatttggtttctgagcaggcctaggtggccagactaaggtggggca
>m6AIP_abcam_peak_2329|ENSMUST00000022115.13|Xrcc4|ENSMUSG00000021615.13|protein_coding_Intron_3
acagaggaggaagaggaagaggaggaagagaagaggaagaggaaagggaagaagaagaagaagaagaagaaaagaagaagaaagaagagagaagaaagaagaaAGCAG
>m6AIP_abcam_peak_2332|ENSMUST00000185852.6|Msh3|ENSMUSG00000014850.15|protein_coding_Intron_13
ttgatgacccaggactgaaggggtcatgcaaaggagttgaggcttggcaccataaagagagctatgagaggctattggtgaagcctagttacagtggaagacagcagcgttttggagatgccagtaccattagatgaccaccaagaacagcagcagcagtggagaacaggcagctggagcctagaatgaaa
>m6AIP_abcam_peak_2333|ENSMUST00000185852.6|Msh3|ENSMUSG00000014850.15|protein_coding_Intron_13
gagtgagcacagcagatcttgatgagcagagactctctatggttttagagctttattatagaaaggcagggagaaggagagaaggtagaagagagacgggg
>m6AIP_abcam_peak_2334a|ENSMUST00000185852.6|Msh3|ENSMUSG00000014850.15|protein_coding_Intron_8
TGCCAGGAGAGACACTAGAGCTTGGGGAAAGTCAGTAGTTGAAAGTAGGAAGAAAGAGAGGTAAGGCCAGGGCGAGTAGGAGGTGGGCTGTGGTCATATGTGTGTGAGTAGGAAGgaggtcatgtgagtgtgagtaggaggtgggctgtgctcatgtgagtgtgagtaggaaggagg
>m6AIP_abcam_peak_2334b|ENSMUST00000185852.6|Msh3|ENSMUSG00000014850.15|protein_coding_Intron_8
GTGTAAAATGAAACGATTCAGACTCGGGCACACGGCGAGACTCTTGATCAGAGGAAATGCTCATCTTGGCAAGTGAGGAAAACTCATAGGGCTTTAACCAAGCAATGCAGGGAAGGAGATATATTCATGGGGGAGAGTCAGAAGAAGAGGTGGGTGAGCTTA
>m6AIP_abcam_peak_2334c|ENSMUST00000185852.6|Msh3|ENSMUSG00000014850.15|protein_coding_Intron_8
CAGAGATGGACGTACCCTGGTCACAGCAGGCTGTGGAGGAGGTGGGTTGCATAGGGACATTTGCAGGACGGAAGACTTGACTGGATGAAAGAGAGGAGAAAGGTGCATAG
>m6AIP_abcam_peak_2335|ENSMUST00000224009.1|A630019I02Rik|ENSMUSG00000114968.1|lncRNA_Intron_3
ACACGCTCTCTGAGGCCTCATCTCCAGACAGGACTGGTGAAACTGTTGAAAAGAGTGGGGACTGGATGGCAGATGTCTTCTCAGTGGTGGATGGAGAAAGA
>m6AIP_SySy_peak_1983|ENSMUST00000079086.7|Homer1|ENSMUSG00000007617.18|protein_coding_Intron_5
GGACTTGGGAAGGCTCATGTTTTAGAACTTTGGAAAAATGTCATGGACCTTGCTTCACTAATACCCAGAAGACTGAAAAGCTCTTGATGAAGGGGGAAAGATCTGCTGAAAATCAGAGTAACTCCGTGATGAAGAAAGTAAAAAACAAGTGGCTGGTTTTCTTGGACTTCTAAATAGAGCTGGTT
>m6AIP_abcam_peak_2339|ENSMUST00000065537.8|Jmy|ENSMUSG00000021690.10|protein_coding_Intron_8
TCACTCAGTAACTGTTATTTTAG
>m6AIP_abcam_peak_2340a|ENSMUST00000022196.4|Ap3b1|ENSMUSG00000021686.6|protein_coding_Intron_1
CTGTAGGAGATGGACAGACGCCTGAACCGTGAGGGAGAGGTGACCGGCTCCAGAGAGGTTGTTGCCCAGGGCACAGAGAAAGCATGGCGACTATAGGGAGACACGGA
>m6AIP_abcam_peak_2340b|ENSMUST00000022196.4|Ap3b1|ENSMUSG00000021686.6|protein_coding_Intron_1
TCTTGGGCTGTGTTGAGAAAGGACAGATGATGCCAACGTGGTGAGCAGGAGGGGGCACTAGAGGAGGGAGGGGAACGTCAGAGAGAAGCC
>m6AIP_abcam_peak_2348|ENSMUST00000169863.8|Fam169a|ENSMUSG00000041817.14|protein_coding_Intron_1
cttggggtagcaggtggaagattagaaacatagctaagctgagggcagatttagggtgctgagcaaggagaagataactgggcaactaagttggggacagaattaggaggtgttgagct
>m6AIP_abcam_peak_2349|ENSMUST00000169863.8|Fam169a|ENSMUSG00000041817.14|protein_coding_Intron_1
TTCTTGGCTCTCAGAGGAAGGTGAGTGTTTGGGTACGTCTAGGGCATCTAGGACTTAGGGCCTGTGGAGGACATGGGGAGAAGAAAAAGTTAAGGCAAAGATGGGTTGAGGTGGCGTAGAGCAGAGCTTGTGTTGGTTAGGGAACGAAATCA
>m6AIP_abcam_peak_2350|ENSMUST00000169863.8|Fam169a|ENSMUSG00000041817.14|protein_coding_Intron_4
CTGACTAGCAGCAGAGGCTGTGTTCTCGTCGGTGTGGCCCTCGGAGCAGGATCTGGGCCCCGTGTGTGTAGCTAAGACGTCTCTGCTCGTCTGCTTTAGCGTTGGGGTGTGTGGGTGGGAAGGCTGGGTAGACTTAGAGCAAAGACGGGGCTGTTAAAGAAACATTTCACCTGACAAGAGGAGAGAAAGCTGCTTTCCCTGAGGGCATAGTTATGGCTACCTTCATGAAATAAGGTCATTATTCTGAGAA
>m6AIP_abcam_peak_2354|ENSMUST00000022169.9|Hexb|ENSMUSG00000021665.9|protein_coding_Intron_3
GTTTCCATAGACATagatattcaaatgagaactttgaaggccgaagtggagaagggttccatgtgaacagcagttgaacatgggtcagtcggtcctgagagatagCCAGTTGTAGTGAACTAACCTCACTCC
>m6AIP_SySy_peak_2008a|ENSMUST00000225874.1|Gm2379|ENSMUSG00000114926.1|lncRNA_Intron_1
GTGAGTTTCTCTGTGCCTAAGCTTTCTTCTTTGCAAAGCTAGGTTTACTTGTACGGATTttacgcttgataagagaatggtcaggcagagggagacaaactgtagcttcaagaggacagagtgcctcctcactgaccagggaagatgtggctggtt
>m6AIP_SySy_peak_2008b|ENSMUST00000225874.1|Gm2379|ENSMUSG00000114926.1|lncRNA_Intron_1
atggaagaagaatctcatgggcggacaaatgctcgaagctcaccgacaggacccaccaccaagggattagaaaggactgcacatggcccctgacataaagaggcttatttgtctagaggacctcatctgtcaaagtgagctgggagaggccatccgagaatcacagtgttttg
>m6AIP_SySy_peak_2008c|ENSMUST00000225874.1|Gm2379|ENSMUSG00000114926.1|lncRNA_Intron_1
caggtgttaaggaagcactaggtcctgatcctaggTTGCAGTCCTGTTTGTGGGGCTCCCCTGCTTCCGGCGCTCCCCTGCTTTGGAGATTTCTTTCTTTCTCGTTTCATCCTCTGTAAGGACAAAGACAaagacctggcttcagggtcctgccacacacgagctgtgcagccgtttgtgagatttcaagtttgcttgtgctcagcc
>m6AIP_SySy_peak_2008d|ENSMUST00000225874.1|Gm2379|ENSMUSG00000114926.1|lncRNA_Intron_1
TGACTCTGGTATGGCATCTGGGGCGAGTGGTGACTCTTAGTAGCTGGTCTTGAAATTCATTTCAGGATAGGTACTGTCCACTTTGTTCAAGAGTTGGGGTAGCACTGATCTCTGAGAAGCTGAATCTGAAGAAGAGTCTAGCCAAGGGATCTTGGCTTTCTCCAAAGTTCATGGACTTAGGCTAGCAGACCCTGAACACTCATGCTGTGGCCAGGGGCAGCAATAATGACTGCCTGGGCCCATATTACTT
>m6AIP_SySy_peak_2009|ENSMUST00000225874.1|Gm2379|ENSMUSG00000114926.1|lncRNA_Intron_1
GAGGCAAGGATCAGGCAAGTCTCCAAAATTTGGCAGAAAGGGTTGGGGTTTGAAAGACAAATGTAACTAGAAAAAGAACTTGTTCTTCCTCCTTCTACCCCCATCCCCACAACCACCCCATCTCTGGGATTCTATTTCCAAGATATTTAATTTT
>m6AIP_SySy_peak_2012|ENSMUST00000109426.2|Arhgef28|ENSMUSG00000021662.11|protein_coding_Intron_9
TACTGTTGCTATATACGGTGAGGATAATAATTTACGTCCAGAGCCCACAACATGGGAAGAGGAAGGAGAAAAAAAAATACAGCAAACTTTGAGGACTGGATGACTCTTATGGGCCCCAGAGCCGGGAGTGTGGCTCTTATTCACGCATACAGGATGTCTCATCTGTGGATTGCATCACAC
>m6AIP_abcam_peak_2370|ENSMUST00000040340.15|Fcho2|ENSMUSG00000041685.16|protein_coding_Intron_2
AAGTATTTGAAGACAAGTATGGAAATTTGGAGTTGAGGTGATGCGGATGCCTAAGTATGGTTAGGTTGGGAGAGTTGGACGTTAGTGCAAGAGCAGTGTGGAACCCATCAAAATAAATG
>m6AIP_abcam_peak_2372|ENSMUST00000109401.7|Tnpo1|ENSMUSG00000009470.17|protein_coding_Intron_6
AAAAAGGCAGTGTAGTGCATGTGCCATGCAACTGAAAATCTAGAGTAAATGTGGAAATGGTAAGCGGGTCAGATGAAAGGAGGAGGAAGGCACACAGGGAAGACATGCTAAGGAGGTGAAAGGAAGATCAAGGAGATTATAAAGGGGAAGA
>m6AIP_SySy_peak_2014|ENSMUST00000109401.7|Tnpo1|ENSMUSG00000009470.17|protein_coding_Intron_1
ggctcagctggttttctgccttgctttggggattacagttcagtgattggatgaatctcagaagagactttgaagtttgaaattttaacattgttgagaccactacagactggggacttttgaagttggactaaatgtacttttatgctatggctagatatggcccccatagactcatgtgtttgaataagtctatgggagccagggagtggaatgtgatggtttgtatatgcttggcccagggagtggc
>m6AIP_abcam_peak_2374a|ENSMUST00000109401.7|Tnpo1|ENSMUSG00000009470.17|protein_coding_Intron_1
caccatgaagagagcctatgagaggcgattggtaaagccgagttgcagcagaaggcctcagaatattggggatgttcttggctgatcaccaagaacagctatggc
>m6AIP_abcam_peak_2374b|ENSMUST00000109401.7|Tnpo1|ENSMUSG00000009470.17|protein_coding_Intron_1
gaagtcatgaagaacagctgaggcttggcattgtgagaagccatggaaggccattggtgaaggtgcagcctcggttgcagttaatggcacaggactgaaggatttgagacttg
>m6AIP_abcam_peak_2375|ENSMUST00000052249.6|Mrps27|ENSMUSG00000041632.7|protein_coding_Intron_4
TGACCTGTGGTAATCAGCGGTAGAAATGGAGAGAGAAATGGATTATACACAGGAGGGGAAAATAAATCAACAGAGTTAATGAAGAGTTGAAAGCAAAGAGGGTTGGAGATGAAGCCCTGGCTAATGGGAAAAGG
>m6AIP_abcam_peak_2385|ENSMUST00000091299.7|Cdk7|ENSMUSG00000069089.8|protein_coding_Intron_7
AATGTAGGCTAATAAAAAATTGAAAAAAAAACAAAAAAATGTAGGGAAGAATAAGAGAGAAAGAATTGGACATAAGTGGCTTTTAGAGAAATAatgggaaatatagtaagaaatagcatgttaatgggaagtcaagtagagag
>m6AIP_SySy_peak_2025a|ENSMUST00000109315.4|Nln|ENSMUSG00000021710.11|protein_coding_Intron_8
GTACCTGATTGGCTGGGGCAGTTTTACCTGGACCTCTATCCAAGGTACCTGATTGGCTGGGGCAGTTTTACCTGGACCACTATCCAAGGTACCTACCTGATTGGCTGGTAGAAGCAACCTGACTCTGCCCTTGAATATTGCCCACATGTACAGGGATTAAAATGTAGGCTCTCgccaagctgtgatggcacatacctttaatctca
>m6AIP_SySy_peak_2026|ENSMUST00000022224.15|Trappc13|ENSMUSG00000021711.17|protein_coding_Intron_1
GACACTACATTTGCACTCCTTTCATAGAGCAAGATGGACTTTAGAATACAGTGTTTGCAACAACCAGACTCTGGAAGACATTTGGACAAAACTCAATCGCCTTATCAGGCGCGATGAACTCCCTTCTTGTAACGCTACCATCCAGAGACAGTTAGGCCAAATATGGGTGTTCTGTGATATTAAGTGCTGTGAATATGTAGGAAATCTCCTTAAAGAAAGATTATCTCTTATTGGGAAAATTGATTTATTT
>m6AIP_abcam_peak_2392|ENSMUST00000022225.11|Trim23|ENSMUSG00000021712.15|protein_coding_Intron_2
agctgatgattggacagataaaagggaaggtggagaggaatgtagagagagggagaaggaggagaaaatggaagagggagaggacgcagaggaggaggaagaagaagaaaagtggag
>m6AIP_abcam_peak_2393|ENSMUST00000022225.11|Trim23|ENSMUSG00000021712.15|protein_coding_Intron_8
TTCAGAGGGGGAGATGAGATCATGGTTGTGAGGCTGAAAGATGCATGGTGACATAGCAAAAAGGACTGAATGTTGCTGAGACAGTCAGAGGGAATGGGGGCTTAGACAATCTGAC
>m6AIP_abcam_peak_2396a|ENSMUST00000022228.12|Cwc27|ENSMUSG00000021715.12|protein_coding_Intron_9
GGTCTTACCTTAAATATAATGAGTAGCAGTTGGAGGGTATCTATCGGTTAGAGAGAAAGGTGCTGTGGTCAATTATGCATTTTAGAAATAGTATCATTGGCAACATTACAGATGACCCATGAGAGGAAGTAGGGTAAAGGGAGCTATGGGGAAGTTGCTGAAGGAG
>m6AIP_abcam_peak_2396b|ENSMUST00000022228.12|Cwc27|ENSMUSG00000021715.12|protein_coding_Intron_9
CTTGCTGTGAGAGCAGTGAGCAGAGGACATAAAGGAGCTGCCAGTGCCAGTGTGTCCTGGTGGGACAGGTGACCAGGACAGTGACAGGGAGAGTGAGATGGGAAGTGAAGGGTGGAGGGGTTGGCAGGCTTACACAGTGCCATAGCCACGGTCAGGAGT
>m6AIP_abcam_peak_2397|ENSMUST00000186033.6|Ipo11|ENSMUSG00000042590.17|protein_coding_Intron_28
aggggaggaaagaaagaaagaggaagaaaggagagaaaggaaaaaagAGAAGAGAAGAGAAGAtcttagtcggggatttattgcttcaaagaaacaccatg
>m6AIP_SySy_peak_2029|ENSMUST00000186033.6|Ipo11|ENSMUSG00000042590.17|protein_coding_Intron_27
TTTTGCTAGCTTTTTTCATCTTAGCTTGTGTTTTAATCATTATTTTGATCTACAAAGTTATTCAGTTTAAACAAAAACTAAAGGCTCTAGAAGACTCAGTGGAAAATAGACTCGAGTATTACAGCTTTTATCAGTCAGCAAGGTACAATGTAACTGCCTCGGTTTGTAACACCTCCCCGGATTCTCTGGAAAGTTCTGGCTTGCAGCAGATTGGACTTGATAAACAAATTGTTCCTGAA
>m6AIP_abcam_peak_2398|ENSMUST00000186033.6|Ipo11|ENSMUSG00000042590.17|protein_coding_Intron_12
AGCTTCAAGGACAGGAGGAGGGGAGAGGTCCCTCAGACAAGCCAGCTGCGACTACTCCCTGGCATGGAGGAGTATGGGAGTACGTCCTGGAGAAGAACCT
>m6AIP_abcam_peak_2399|ENSMUST00000186033.6|Ipo11|ENSMUSG00000042590.17|protein_coding_Intron_9
GTACGCTGCGTTGTTTGGAATGCTTTCTTACTTAGGTGTCAAGAGCAGTGAGGAAGTCTTACGGTGTGAAGGGGGGAGAAGGGAAGGAAGAGACAGTTGGGAAGG
>m6AIP_abcam_peak_2401|ENSMUST00000105097.2|Zswim6|ENSMUSG00000032846.10|protein_coding_Intron_2
GGGATAGTCAGCCTTGTGCCATGTGCCATTCAGGTGTGAGGTGTTTAGATAGGGTGCGTGGTGAGCACAAGTCTATATGGAGGAGGCTGGCAAAGACTTGATCAGGGAGAATCAAAAAGAAAAGAGGAATGAGCAGCTGTGTGCATGAGGGTAAAAATGGTG
>m6AIP_abcam_peak_2403|ENSMUST00000163558.2|Ndufaf2|ENSMUSG00000068184.7|protein_coding_Intron_3
AAAGAAAGGCAAAAGTGCCAGTTTCCTCTATGTGCAGAATCTACATCTAACCACACAGcacacatacgtacatacatacatacatgcatacacacaGGACAGAAGGTAGATAATTGCAGGGGA
>m6AIP_SySy_peak_2032|ENSMUST00000120671.7|Pde4d|ENSMUSG00000021699.17|protein_coding_Intron_1
GGCTTCGGCGGGGGAGTGTGCTCGCCTGGTCTACACCCAGCAGCCTGCACCGAGAGACTGAGGCAGGGGCGGAATGAACTAACAGCAGCTGGATCCGACCTGTTTCCCTGGACATTCCTCAGACTCCGGATCAAGGGACTCACTGGAAACAGGCCAGGCAACCACGTTGCCCTGGATTGTGGCCAACTGTACAAAGTTGACCAGGAAAATGGCTCAGCAGACGACAAGCCCGGACACCCTTACAGTCCCT
>m6AIP_abcam_peak_2406|ENSMUST00000120671.7|Pde4d|ENSMUSG00000021699.17|protein_coding_Intron_1
CAAAAGCAGGAAGCTGAGGAAGGAGTGAGGTGTCATCAGAGGTCACGTCAAGATACAGGTTTGAGTGACAGGGAAGTCAGAGCCAAGGAAAGAGGTAGGAAAAAAAAAT
>m6AIP_abcam_peak_2407|ENSMUST00000120671.7|Pde4d|ENSMUSG00000021699.17|protein_coding_Intron_1
ggatattagccctTGGTTTCACTATCCTTGGTGCTTTCTAACCTGAAAGGACTAATTAATGCAACAGTTCTCTAGCCATgggagggagggagagaggaagggaggCATAGAGCTGAatgcatatgtaacatttgtgtgcagtatgcatatgtgactatattagatgtctaagattttatatatgatatctatgagtgtgt
>m6AIP_abcam_peak_2408|ENSMUST00000120671.7|Pde4d|ENSMUSG00000021699.17|protein_coding_Intron_1
AGGCTGAAAATGAAACCAAATAAACAGAGTGCAGATGGTGTGAAGAAACTCAGTGTGTGGACACCAAGAGGAAGGAGGATGGCAGAAAGGAGGGCAGGCAGGAAGGTTAGGAGTGTTCCCTAGGAAGCCTAACTCAGTTGGCAAAAGAAAGTCCTACAGCGGGAGGAGCAGAAAACAGATTGAGCTTGGTTATGTGTAAATAAGAGGGGACAATAGAG
>m6AIP_abcam_peak_2409|ENSMUST00000120671.7|Pde4d|ENSMUSG00000021699.17|protein_coding_Intron_1
TGCTTGATACTTCTATCTTTGCAATCTCGTGTGTTCAGTTATGAGAAACAGGAAgagagagggaagcaggggaggtagagaaggacggagggagaggagaaggaaaggaaaggagaag
>m6AIP_abcam_peak_2410|ENSMUST00000120671.7|Pde4d|ENSMUSG00000021699.17|protein_coding_Intron_1
catgattgtgatcccagcaggtttttgctgaggtctcaggattgccctaagtttgaggagagtttaggcttcagagtaaCATATAGAcaagcaagcaagcaagcaagcaag
>m6AIP_SySy_peak_2033|ENSMUST00000120671.7|Pde4d|ENSMUSG00000021699.17|protein_coding_Intron_1
CACAAAGACTCGCAGCCGCGTTCTCAGGGGACACAGCGGATATTGGCTTGGCAGGTACCTCGGGCCACCCAGCCCACGGAGCTGTGCTCCTCCAGCGGACTCCTTTGCGCTGCAGAGAGCTTTGTCCCTGCGGTTGATCGCCCTGAAATGAAACTTCCTTGACAGCTCGCCCTCTGCGTGTCACCAGGCTGCCAGGCACTTTCCTTTTGCTCTACCTGAGTGAGTGCCCAGGGGAACAAACCTCTAAGTC
>m6AIP_abcam_peak_2412|ENSMUST00000120671.7|Pde4d|ENSMUSG00000021699.17|protein_coding_Intron_6
AGGCAGCAAGGGGAGAAGGGAACAGGTTAGAAACGACATGAAAGGAATGGATGAAGGCAGGAAGACGAAGGTGTGGAGGAACAGGAGGCCGGCAGCCGGAGAGGT
>m6AIP_SySy_peak_2037a|ENSMUST00000231096.1|Gm49496|ENSMUSG00000116016.1|protein_coding_Intron_1
ATGGAACAGTAAAGAAGACCTTGCTCTTAAATCCAAGGAACCTGGCTAACTCTGGATCTGACCATATGAAAACTTCAAAGTAAATATGGGTAGCTGACTTCAAGTAACTCTATGTCAAATAGTCATAGGTTAAGTATCTTCAAAGAACTTGGATATTTCAGAGGATACAAAATAAAA
>m6AIP_SySy_peak_2037b|ENSMUST00000231096.1|Gm49496|ENSMUSG00000116016.1|protein_coding_Intron_1
TTTGTTTCTGCTTTTTGGCACATAAATTGGCTATTTCTTCTGGAGTGGATAAGTACAACAGTGACAAATA
>m6AIP_abcam_peak_2420|ENSMUST00000109267.8|Map3k1|ENSMUSG00000021754.17|protein_coding_Intron_1
GGACGAGAGCCGAGGGGACCTGGGACGTTGCCAAGTGAGGGACACAGGAGAGGCCGAGAAGAGGACTTTCCCAGAGAGCAGATGGTTGGTAGCAAATGAGGGTCACAGGGGATGACAGGGACTGTCCCCAAGACAGGGCAGCTTATGGAGTGATGGAGTGGTAACTGCTGGACTTCAGTGTGGGACAGAAG
>m6AIP_abcam_peak_2421|ENSMUST00000183663.7|Il6st|ENSMUSG00000021756.12|protein_coding_Intron_1
GGAAGGCTTCAGAACCACGGGAGGTGGTGTCCTGGGGCTGTGTCTGTGAGTATAGTATATGTGAATATAGTATCTGTgagtagagtatatgtgagtagagtatatgtgagtagagtagagtatatgtgagtagagtatatgtgagtagagtatatgtgagtagag
>m6AIP_abcam_peak_2422|ENSMUST00000183663.7|Il6st|ENSMUSG00000021756.12|protein_coding_Intron_1
TTACAGAAATGATCCTGTGTGgtggtggagcacgcctgtgtactagcactcaggcaggaagaggtagaggcagagaccagaggacaggacagaagacagaagacagagaccacaggcagaggctcttctacaaagtgagttccaggatagccagagctagctacacagagaaagcctg
>m6AIP_SySy_peak_2046|ENSMUST00000051756.7|Il31ra|ENSMUSG00000050377.8|protein_coding_Intron_1
aatggatggacgagattcccactgtccctacctactatccagcgaaaccacagccaagggaacgggcttggcggaatcagcggggaaagaagaccctgttgagcttga
>m6AIP_abcam_peak_2428|ENSMUST00000022281.4|Mtrex|ENSMUSG00000016018.4|protein_coding_Intron_26
gtgtggttggaacacagtgagcatgagtgagagatgggagagaaacaaagtggccaagtcTGTAGAGTAGCAGGAGGATGCAGGGAGACAGGTAAGGAAGAATGGTA
>m6AIP_SySy_peak_2048|ENSMUST00000022281.4|Mtrex|ENSMUSG00000016018.4|protein_coding_Intron_25
ctgaggctggtccctaaagactgcccacctcctgtactgtaataacaacaccctgactttctagattgcaaagcaggtgtcttccatcagagagagcacagcccactctggattttgttggtttcttcagattctgtctgctccatgcccatgctgcctcag
>m6AIP_abcam_peak_2435|ENSMUST00000091201.6|Arl15|ENSMUSG00000042348.10|protein_coding_Intron_1
TACGATTGTTAGCACGAGTTTGGAGACTGGGTGGTGGACAGCCACTTGGGATGAGGTGGGGTGTCCAGGGGTTTGACAGTATTAGTAAGGACTACAGGTTACAGAGACGGGGAGAGGAAGTAATGGTGGTATTCAGGAAAATGTTACTTGAGGTATTTTTTGA
>m6AIP_abcam_peak_2437|ENSMUST00000091201.6|Arl15|ENSMUSG00000042348.10|protein_coding_Intron_3
TAACTGGAATGAGTTCAGGATGCAGTCTAGGTTAAGATGAAACAAAGGAGACTTCACAGAGGAGAAGAATGCAGACAGACACTTATGGGACCAAAGTCATGGGGGGGAGCAATGGGCTCAGGGTATGGCTGGGATAA
>m6AIP_abcam_peak_2438|ENSMUST00000091201.6|Arl15|ENSMUSG00000042348.10|protein_coding_Intron_4
CCAGATGTCAGCACAGCACATTGACAGAAGGGTTGAGTAGTCACCACAGGATGCATAAAGATGAAGCAGAGAGGCTCTCAAGACAGAGCTCTGTATAACT
>m6AIP_abcam_peak_2439|ENSMUST00000022286.7|Ndufs4|ENSMUSG00000021764.8|protein_coding_Intron_2
agagagttcactggccccagaggagaaggccagggaagtcaccatggtgggtggagagaaagagaccttgcagtgagcagagagagggaaagggagagagaacacgag
>m6AIP_SySy_peak_2059|ENSMUST00000022286.7|Ndufs4|ENSMUSG00000021764.8|protein_coding_Intron_1
CTGTGGGAATACATTCTGAGAAATGGACTGATGTCTTCACTGGACAGACAGCATAGAGTGCACCTTGGTGAGCTGAATTCTGAGAAATGGACTGATGTCTTCACTGGACAGACAGCATAGAGCGCACCTTGGTGAG
>m6AIP_SySy_peak_2060|ENSMUST00000022245.9|Mrps30|ENSMUSG00000021731.10|protein_coding_Intron_1
CCTGAACGGGGGAAGTGGGGACGCCGTCGGCCAAGCTTTCCTGCAGGTTCAGTAGCACTCACTGAGTTAGGACTTACGGACCAAGTTTCAGGCGGCCTGCCCTCCTAAGGACTACTTGTTAAAGTTTAGTCTCACCCGAAGCTCATCACGTTTCCATGCTttgatcaggttttgtgtctgagcagccaaaagtttctaagagacggttgtcttttgactgcttcacacgaaagctgggt
>m6AIP_abcam_peak_2441|ENSMUST00000224312.1|4833420G17Rik|ENSMUSG00000062822.8|protein_coding_Intron_1
ggtgggaggTACTGATAAAGTCTATGAGGACAAAAGATATGTTAGGATAGCAATTATGGATGGAGTAGTTTAgcttaggtgataaagttgggccttggtgcaagtggtatttgtgttgagatgtgagttctgatgaagagtttgtgatatgataagcaaggagac
>m6AIP_abcam_peak_2446|ENSMUST00000052678.8|Flnb|ENSMUSG00000025278.9|protein_coding_Intron_1
AGTACAGCCAGAGGCATCCGGGAGAGTCCAGAGCATGGAGAGGAAGTAGTGCACTGAACCTGACCAGCAGAGTGGGTGTGGCCAAGAGAGGCGATGGGAA
>m6AIP_SySy_peak_2074|ENSMUST00000102996.3|4930452B06Rik|ENSMUSG00000021747.12|protein_coding_Intron_12
CAAGTGAGGGAGGAAAGCTGAAGTGGATTCTAGAAGGGTCTGCATGTGGCTTGGTTGTGGTTTCTTGTGGGAGGGACTTCCTGCTAGGCTGTGCTTTGGAGCACTCGGGCCATTACAACGCTACTTATTTTTCATCGTTTGAGTGATCAGTAATGCATTTT
>m6AIP_abcam_peak_2454|ENSMUST00000022264.12|Ptprg|ENSMUSG00000021745.14|protein_coding_Intron_1
GAGAGGGCAGAAGCAGTGGCGGGCTGGAAGGGAGGGTTGGGGACTCAGAGATGTGCTCTGACTGTGGCTTGGGAAGCTTGAAGCATCTGGAGTATGGGAGGGCGGGGGAAGGCGACTTGCTTTGCTGATCCGGAGCTGATCCGGAGGGCTATAGTTGCACGATAGGAT
>m6AIP_abcam_peak_2455|ENSMUST00000022264.12|Ptprg|ENSMUSG00000021745.14|protein_coding_Intron_1
agtggacaggagacagagtgtggccgcggtagatggtggtcagtaacgttccataggagagaatagaggtgtcaatgtaatgggatgagtagatggtctg
>m6AIP_abcam_peak_2456|ENSMUST00000022264.12|Ptprg|ENSMUSG00000021745.14|protein_coding_Intron_1
TGTTAAAAAGCTTAGGTCCTCAGGAGTAGGCTGTAGGTGGGTCTTGACAAAACAAGACAGTGCTTGGCTGTTAGGATGAAAGAGTTGGTGGAGACAGGGC
>m6AIP_abcam_peak_2457|ENSMUST00000022264.12|Ptprg|ENSMUSG00000021745.14|protein_coding_Intron_2
ACGAGTGATATGGGATGAATTCTAAAGGTAATGAGGGAAAGCAGGTTAGCTCTAAGGGTGTGAGAAAGAGACAAAAGGGAGGTGCAAAGGACAGGAAGATTAAAGAGGTGCCA
>m6AIP_abcam_peak_2458|ENSMUST00000022264.12|Ptprg|ENSMUSG00000021745.14|protein_coding_Intron_4
acaagagggaggaaacagccaaagccatctggaagggtcctgactgagcatggccagcaaacggaactgggccataagaggagggaacagagataaagagaggaagtcaaagagagaaaatggagaggagagggaactaggagacaagaggccaggagtgagcccagagaccaggaggcagagaacagaagagtacagtggatcagcagggtacttagtcaaaatggctgaattatataaggaagagaa
>m6AIP_abcam_peak_2460|ENSMUST00000144914.2|Gm281|ENSMUSG00000084902.2|protein_coding_Intron_11
cccaggatacaagatacaattgcaaaacacatgaaactcaaaaagaacaaagaccaaagtgtggacactttgccccttcttagaattgagaacaaaacacccatggaaggagttacagagacaaagtttggtggtgagatgaaaggatggaccatctagagactgccatacccttggttccatcccataatcagcctccaaatgct
>m6AIP_abcam_peak_2461|ENSMUST00000144914.2|Gm281|ENSMUSG00000084902.2|protein_coding_Intron_11
ataataggaagcaaatattactttttcttaatatctctaatatcaatggactcaattcaccaataaaaaaacataggccaacagactagctacacaaacaggacccaatattttgctgctaac
>m6AIP_abcam_peak_2462|ENSMUST00000065865.9|Thoc7|ENSMUSG00000053453.9|protein_coding_Intron_1
GAAGGCATGTTGGAGCGGGTGAGTTGTTGGCCTGAGTGGATTAGGAGTGATGGATGGTGGACAGTAGATGTCTGTGGGCTGAGAGCAGAAATAAGAGCGCGTTTGGGAGAAGGATGGACTGACACGATAGGCAACTGGAGC
>m6AIP_SySy_peak_2077|ENSMUST00000224991.1|Gm48860|ENSMUSG00000114883.1|lncRNA_Intron_1
tgtttagatcttggggatgactaagaaactaagggatggatcttggttcccggatccctaaagactagtctgctcaggtgagagtgcagactacagaagctacacagcttctgggacaggcagaagtgacacagcttctggggcagaccccatttcaggctccaga
>m6AIP_SySy_peak_2078|ENSMUST00000224991.1|Gm48860|ENSMUSG00000114883.1|lncRNA_Intron_1
tgcttttgattgtgactgtgccctggtattttttgctcttgaaggaagtactttggattttaaaagatattgtgtctcagtcggggtttctgttctgcacaaacatcatgaccaagaaacaagttggggaggaaagcgtttattcagcttacacttccacattactgttcatcaccaa
>m6AIP_abcam_peak_2465|ENSMUST00000223761.2|Slc4a7|ENSMUSG00000021733.11|protein_coding_Intron_10
agcgggttctcaggatggactgggatatgaagtcttcacgggagcagaccaactaggggtgggaagggatggaaggaaggggagtggtattcgggagggcaggagttttggtgggtgatgggccctgagtccaccaggctcccagcagcagctgtaggattcggg
>m6AIP_abcam_peak_2466|ENSMUST00000223761.2|Slc4a7|ENSMUSG00000021733.11|protein_coding_Intron_13
TTTATAGGTTATATAGTATCAGAAGAAAGTATAAATATTGGACCACTCATGTGTCCATGAGGGTTAAAATTGAGGCTTGATTATAGGGAGAAAAGGGAAGGTAGAAAGTTAGCTGATTTATAGAATAGAAGGAGTAAATTGGCCCAGCAATTTAGACAGCCAGCGCCTGGGATGAAGAGGATGGATGTCAAGCACATCCACAGT
>m6AIP_abcam_peak_2468|ENSMUST00000224018.1|Gm48099|ENSMUSG00000114304.1|lncRNA_Intron_1
gggttgagtcggttaccaggttaaggttcatgactctgacactcatcagaccccagaaaaggtgttggttgatatagacagcaggatgttggccatggaagtaggaattcgctaaggagtgtgtaacaactcacctg
>m6AIP_abcam_peak_2470|ENSMUST00000022340.4|Nid2|ENSMUSG00000021806.4|protein_coding_Intron_4
CTTACTGAAGGAGGGATGCTTCAAGTCGGTCTTGGGGACCTGAATCTAAGGCATTAAAAGGGAAGAGTGTAAGAACATTCTGGAAAGGTAGGCACAGAGGTAGAAATGGAATCGGGGTAGGG
>m6AIP_abcam_peak_2472|ENSMUST00000160013.7|Gng2|ENSMUSG00000043004.13|protein_coding_Intron_2
CGATAAAGAGACTCGAGCACCTATTGATGTCAGAGAAAACCAGGAGCTCAGGGGcaggaggagatggtacaggacagaaggatttggcacagggcaggaggagatggcacagggcaggaggagatggcacagg
>m6AIP_abcam_peak_2473|ENSMUST00000160013.7|Gng2|ENSMUSG00000043004.13|protein_coding_Intron_2
ATGCATGCGAAGGTCCTAAGGTAGGTAGGTAGTCACTGGACGGTGAGAGAAACCAGTGTGACCAGAGACCAGGGCTAGAGATGAGGTAGTAAAGAGGCAGGAGAAGCCATACTGTATAGAGCCCATTCAGGCTGCTGGGAGCAGTGTTTTCAGAAATATAGATCCAAAAAATGGCAC
>m6AIP_abcam_peak_2474a|ENSMUST00000160013.7|Gng2|ENSMUSG00000043004.13|protein_coding_Intron_2
GTAGGTGCTGGACTAGTGGAGAATAGCAGGGTTATAAAGAGGGtgtggtggttagaataggtatagtacccatagattcaagtgtttgaatgcttggcaaaagagagtggc
>m6AIP_abcam_peak_2474b|ENSMUST00000160013.7|Gng2|ENSMUSG00000043004.13|protein_coding_Intron_2
GAGAGAGAAAGTAGACTGAATATGCCAACAGACTGGCCATGGCCAGTGATAGAGAAGCGGAAGAGCAAGAGAATAGTGGAGACAAGAAGAGATAGCGGATAGAGCATAGTGAGAGAGAATATGGAATAACAG
>m6AIP_abcam_peak_2475|ENSMUST00000160013.7|Gng2|ENSMUSG00000043004.13|protein_coding_Intron_2
ACTCTGTAATGTTCTAGGTGGGAGGGCCGAGGAGAATGTACAATGAGAACTCTTCTTGGAAAAGATGATTCTACAGGCAGAAGGGAGAATGGAAGGCGGGACAGTGGAAAGGCTTGGGTCTAGGAATAGGGGATAGAATTGGTGACGAAGAGA
>m6AIP_abcam_peak_2477|ENSMUST00000024011.9|Kcnk5|ENSMUSG00000023243.9|protein_coding_Intron_1
CTTAGGGGTTTGCTGTCAAGTTGGTCTCAGCCTCTGTATTCGGTGAGTTTGTGTTTAGTGGTAGGGGGTGTACAGGAGGGAAGGGAAATGAAAACTTTGGGGAGCAGAGAGCTAGGCTTCTGAGAAAGAACCCCTAGGAGTGTCTTTATATTGGGGTGATGTAA
>m6AIP_SySy_peak_2084|ENSMUST00000022345.6|Dnajc9|ENSMUSG00000021811.7|protein_coding_Intron_3
AGCGACGGAAATAGACTGCTGCGATATGACTGCTTGACCTGCAGCATTGATCTAACTAGATGACCAGGAAGAAAGCCCTGATTACTTTGGTATGTTGTGCTGAAAATGATTCCACTTTATGGACTGTTTGAAGTCACCCTCAAGTGATTCTGAAAAACTTTTCACACGAGGCAG
>m6AIP_abcam_peak_2481|ENSMUST00000159027.7|Ppp3cb|ENSMUSG00000021816.11|protein_coding_Intron_1
tgcgatgtgattagtatagaatagagtttatttagggcataagaaaaggagtttggaagggagtggggacagacagacagacaagactagagcatccaggaacacatggaaagagagagggaagggtagaaagggtcagggagagaaagggcagagagtcagagaatgagggggtggtggtgcatacagccccttgtatagtaagtcaggcatacttggctattgccaggtaactgtgg
>m6AIP_abcam_peak_2484|ENSMUST00000022356.11|Usp54|ENSMUSG00000034235.17|protein_coding_Intron_1
GCGGAGAGGCATGCGAGTGATGGAAGCTAGGAGGTTAAGGGGACCCAGAACGGGAGAAAAGGAGACAAGCTGCATCCGAAAGAAGTGGGAAGAAAATGGGGGTAATGTGCAGAAGAGGG
>m6AIP_abcam_peak_2488|ENSMUST00000226630.1|Camk2g|ENSMUSG00000021820.18|protein_coding_Intron_13
TGTGGTAAGGGTGATGATAAGAAAGATTTGAAGGGCtaggggtgtcctttgcatgcacgaggccctgggttcaatccTTGTAACAGGGAAAATGAACAGATGTCTGAGTGTACATGGAGAC
>m6AIP_abcam_peak_2489a|ENSMUST00000226630.1|Camk2g|ENSMUSG00000021820.18|protein_coding_Intron_10
AGTGGGTAGTGCCGCCAAAGAAGAGAATCTGAAGGAGAGGCAAGTGGATGGGTGTTTAATCGGTCAGTGAGCAGATGGCTGTGCAGTTCGTGGAC
>m6AIP_abcam_peak_2489b|ENSMUST00000226630.1|Camk2g|ENSMUSG00000021820.18|protein_coding_Intron_10
GGAAATGGAATTGCTGAGGCTGGAGGCAGAGAGGCAAAAAGCTGTCACAACTGTCTAAGGAAGGCCAGGTGAGGTCTCAGCTGAGGGGGATGATGGAG
>m6AIP_abcam_peak_2493|ENSMUST00000238837.1|Kat6b|ENSMUSG00000021767.19|protein_coding_Intron_1
GTTGTACTGAACTGTGTGTTTCAAAAGTAAAAAGTGTAAAGAGTTTGTGCAGGCTTGAGGCAGGAAAGCGAAGGTCTGAGTGTGAGTTTCATCACTGGGGTGTTGACCTTGGGGGAGAGAGAGAGGCAGTCTGCTGATTGAG
>m6AIP_abcam_peak_2494|ENSMUST00000238837.1|Kat6b|ENSMUSG00000021767.19|protein_coding_Intron_1
TTTCTCACGATCAGATTTCATGGATTCTAATACAGGCTTTTTAGAATGAGTGAAATCCCAGCACATCCCTGACAATTGCTGGCATGTAGTGAGTGGAGCATAATGCACATGAGAAATGAAGAGCTTGGCTTGATGAAAGGTTATATGGAAATACACT
>m6AIP_abcam_peak_2495|ENSMUST00000238837.1|Kat6b|ENSMUSG00000021767.19|protein_coding_Intron_1
aaacagtgtgtatgtgtatgtgtgcgtgtgtgtggaggttgtgtatgtgtgtgtgcgtgtatgtgtgtgtgcgcatgtgtctgtgtgtggaggttgtgtatgtgtgtgtgcg
>m6AIP_abcam_peak_2504|ENSMUST00000022416.14|Anxa11|ENSMUSG00000021866.15|protein_coding_Intron_1
aaaccctgtctggaaacgaacgaaacaaaatgaaagaaaagaaaagaaagacaGGCAGGAAAGAATGAAGAGAAAGAAAAGGAAGAAAGAAAACAAGCAGGTAGGTTAAGTAATGGGGGTCAGCAAATTGCCTCTTGGCTGACAAGCAGCCACATGGCCGAAGGGAAGAG
>m6AIP_abcam_peak_2505|ENSMUST00000022416.14|Anxa11|ENSMUSG00000021866.15|protein_coding_Intron_1
ATTTGAAGTCAAGGGCATGGTGATGTTAAAGACCCCCTGGGATAGCTGAGTAGAGGAAAGTGAGCAGCAGAAGAGATGATAGGTAGGTaggcaggcaggcagactgactgacagatagataatcgatagatagatgattgatagacagacagacagacagacagaG
>m6AIP_abcam_peak_2506|ENSMUST00000139075.7|Slmap|ENSMUSG00000021870.17|protein_coding_Intron_13
ACAGCCAGGGCACAGTGCAGGCTACTGTTGAGACTGAGGTAGTAAAACTAAAAAGCTGAGAAGGCCAGGTGTGGTAAAGTGAAGTGAGTACGAGCAGGAGgaaggtcggggcaggagggtctgaaatggaaggccagtctgggctacatatgagaccgtctttaaacaaaCAGA
>m6AIP_abcam_peak_2507|ENSMUST00000139075.7|Slmap|ENSMUSG00000021870.17|protein_coding_Intron_2
gataaaacactacgatcaaagcagcttggagagaaagggtttattccagctgacaacttgtagctcatcatacagggaaatcagggcaagaaaactggaggcagggactgatgcagaagctatgaaggaaAAAGAAAAATGCATTTGGTTTTATTAGCA
>m6AIP_abcam_peak_2508|ENSMUST00000139075.7|Slmap|ENSMUSG00000021870.17|protein_coding_Intron_2
GAAGAAAAAGGAGATTTGGGGGTAAAGGTTTGATGGGGAGTGGTTCTAAGGAAAGAGAGGGTTCTGGGCAAAAATTGGAATGTCTGGAGGTAGAGACAGAAGGGATGAGACAGG
>m6AIP_abcam_peak_2513|ENSMUST00000036570.4|Appl1|ENSMUSG00000040760.11|protein_coding_Intron_21
AAGAGTCATTCAAGGGCGTGGCATCGATGGTAAGAAAGAAGAGAGAAGGTAACTGGGGAACATGGATGTGAAGAGAACACAGGAACTGGAAGTGAGCTGGGTACAGGGCTGAGAAGAGAAAATGGCAAAGACAGCACAGAAAGAAGGGCAGCTTAGGAGAGGGGAAGTGACACTTGATTTAGCAAGATAAACAGGGCAGGAGTAGAGAAGACCTGAAGAGTGTATAG
>m6AIP_abcam_peak_2514|ENSMUST00000035336.4|Il17rd|ENSMUSG00000040717.6|protein_coding_Intron_1
TGAGCCAGCGGAGAGCCCAAGAAGGTGGGCTTCTGGCCAGTTGAAGAGTAAAGGGAGCATGGGTAGGATgagcactgaagggagcactgacaggatgaggagtgaagggagcactgaCAGGATGACTAGTGAGGGGAGCGCTACCAGCCATCCAGTTGG
>m6AIP_abcam_peak_2515|ENSMUST00000035336.4|Il17rd|ENSMUSG00000040717.6|protein_coding_Intron_11
GGGAGGTTGGCTGGGATTGGGAATAGAGGCTAGGACTGCCCCTGGAAGAGATCTTGGGCACTGGGAGGAGTGTGTAACAGAGGTCTGAGGTCGATTGGTAGGAAGTCAT
>m6AIP_abcam_peak_2518|ENSMUST00000225949.1|Arhgef3|ENSMUSG00000021895.10|protein_coding_Intron_5
GCTAGAGACTGTTCAGGAGAGGACAGAAAGACAGAGCAGAGTGACTGTCAGGGCAGAATCTGAGATCCTGGGGTAGGACTGTGGTGAGAGGACTAAGCAGAGCTGAGAGTAGTAGGAGGAGATGGA
>m6AIP_SySy_peak_2109|ENSMUST00000022450.5|Tasor|ENSMUSG00000040651.9|protein_coding_Intron_1
TGACTTTTCTTAAACGATTATAGGAACAGTTGGGTTGCTTACTTTTTGAGATCTTAGTGCCATATTGTAAAACGTACACTTTTTTTTTTCTTAGAGTAGGTTTTGACTGTCCGATAATTTGGAATTTTCT
>m6AIP_abcam_peak_2526|ENSMUST00000223689.1|Ccdc66|ENSMUSG00000046753.10|protein_coding_Intron_3
TTAAGAGAAATGAGAGCAGGCGAGAGGTTTAAGGATGGGCTGGTGGTAGAGCCCACTCAGGTAAGCAGGACTTGGAGCTGGAGGTGGGGAGAATGAGCTGGAAAGCAGGTCGTCATTATCTGGAACTGTAGAGAGCTTGACAGGGTCAGCATAGGACCCCTGGGGGAATGAGGGAGGTCATGTGGAGAACAATATAGGAGGAGACTGTGAGGAGGTGAGTGGCCACGGAGAGTAGAAGAACACAGCA
>m6AIP_abcam_peak_2527|ENSMUST00000223689.1|Ccdc66|ENSMUSG00000046753.10|protein_coding_Intron_3
taaataaataaCAAAGGAGGAAGGCAGGGTCACAGAGGGAGGGAGCCTGGCAGCAGTGGGGAGGGATAAGTAGTGCCAGAGAGGGAGAGCAGGAGCTTAGGGGAGGTGCTCTGGGTGATGGGGGGGTGGAGTGGGGGTAGGAGCTTAGAGGAAGTGCTCTGGGTGATGGTGGGGTAGGAGTTAGGAGCTTAGAGGAAGTGCTCTGAGTGATGGTGGGACAGGAGTTAGAAGCTTAGTAGAGGC
>m6AIP_abcam_peak_2531|ENSMUST00000022529.7|Tkt|ENSMUSG00000021957.7|protein_coding_Intron_1
GTTTGTTATTGTTTAAACATGTTGTTTTTAGATGGAGGAAGTTCAAACAGCATGTGTAGGTGAGGCTTCTGGTGGGAATATGTGAGAGGAAAAAACACAGCCAAAG
>m6AIP_SySy_peak_2116|ENSMUST00000022529.7|Tkt|ENSMUSG00000021957.7|protein_coding_Intron_4
TGGCTTCCAGGCCAGGTTTGCTCTGAGTACATGAGCTACCACACAGACTCAGTCCAGTGCCTGGACCCTGGCAGTAGCAGAGGAGCCTGCCTCCCACCCCCATGTCTGACTGGCACCAAGAAGCTTGGCCTGGACTCCTTGCCCTTGCATTTG
>m6AIP_abcam_peak_2532|ENSMUST00000064230.15|Rft1|ENSMUSG00000052395.17|protein_coding_Intron_11
agtgcctgacaaatacagaggtggatgctctcagccaaccattggactgagcacagggtccccaacggaggagatacgaaaaggaccaaggaactgaaggggtttgcagccctataggagg
>m6AIP_abcam_peak_2534a|ENSMUST00000054230.11|Sfmbt1|ENSMUSG00000006527.16|protein_coding_Intron_1
ccaatggcttgtgctgtaagaccaagaatcaacaaatggaacctcataaaattgcaaagcttctgtaaggcaaaagacattgtca
>m6AIP_abcam_peak_2534b|ENSMUST00000054230.11|Sfmbt1|ENSMUSG00000006527.16|protein_coding_Intron_1
taagaccaaaaggcaaccaacggattgggaaaagatctttaccaatcctaaatccaatagggggctaatatccaatatatataaagaactccagaagttggactccagaaaactaaac
>m6AIP_abcam_peak_2535|ENSMUST00000022476.8|Glt8d1|ENSMUSG00000021916.16|protein_coding_Intron_1
taagagaagcagcacacagaagaggaggagaaggcagcttagctgggacggttgtacagaggcaggttgcagagagaacaagccagacacacgtgaagacagac
>m6AIP_abcam_peak_2540|ENSMUST00000055303.4|Mettl6|ENSMUSG00000021891.8|protein_coding_Intron_4
cagccacatgacttatagtgtagagtagagtttattcagggcatgaggagaggagttaagagggtagtagagacagagaaagtcagagagagagagagagagagtagagaagtagaggctggccatgaccacatggagagaggggggaagggaatgggaagagagaaggagcaaagggacaagaggcaagaaaggggggcaagagagggaggagggagcaagcagccccatttatactggact
>m6AIP_SySy_peak_2125a|ENSMUST00000055303.4|Mettl6|ENSMUSG00000021891.8|protein_coding_Intron_2
ATGTAGAGAGTGCTCccagatggcacccttaggtgccgtttctcaggagctgtcttgttttttgaaacagggtctctcagtagacttggggcacacagattagcttgggctagatagccagtaatccccagggagccttcctagaatgagattccaactgtgcggcaccacgtccagttttttacctgagtgctagtggttgtgtggcaagcactttac
>m6AIP_abcam_peak_2543|ENSMUST00000022462.13|Oxnad1|ENSMUSG00000021906.14|protein_coding_Intron_6
ACAGGCAATATGACATGACGGTGCAAAGGGGACTGCTGAGCTGAGAGATGCAGAAGAGAGCTCAGGGCAGGAGGAGAGGAGTGTGTATGGTAGAGTGAGCA
>m6AIP_abcam_peak_2544|ENSMUST00000013845.12|Timm23|ENSMUSG00000013701.13|protein_coding_Intron_1
TACACATACTACTGAGGAGAGTAACGTGAGGACACAGAAGTTAGTGATAGATGACATGGCAATTGAAATAGGACCCTGAGATGGTGGTGGTGGTGATGGGCC
>m6AIP_abcam_peak_2547|ENSMUST00000022470.14|Parg|ENSMUSG00000021911.16|protein_coding_Intron_7
taaagtttgtttgtagaaggaagcatccatgtttgaaagtgatgtgtaattgagtggcagacagagtgatgaatcagagaaagatttgacagaataggatctgcccaactctgatggaacagagagaaaagggaagctacttaagagagcagtgcagggtagggagcagggactagggggagaggaaagaagaaagacagggagttcccagttttacagtgacagttataaagagataggctgcacagag
>m6AIP_SySy_peak_2129|ENSMUST00000022480.7|Ogdhl|ENSMUSG00000021913.8|protein_coding_Intron_4
CATGGACCTGGGAACATCAAGGCATTGGCAAATGGAAACAGTGTGCTGTCTCCAGCTAGGCATCCTCTGTGTGGGAGCGTGGAATGGGAGAGAATTCCCCGAGCACCTGGTGCCCAAGGGTCACAGGGGACTCTTACTGGCCGGAGGACCCAGGGGCTTCATGCAGCACAGTAACTGTTATACCAGCTGAGCATCCAAAAAAAAATTGATGAACTCCAAAATCTGAGACTTTTTGAGGACCGATGTGACG
>m6AIP_abcam_peak_2550|ENSMUST00000066807.7|Ercc6|ENSMUSG00000054051.7|protein_coding_Intron_10
GTGGAGAAGCTGGAACTAGGGGCCTTAAGAGGAAGTCAGTGGTTGCCGAGGGACAGCAGGAAGGCATTTGATCCAGCAGGTAGAGGTAGTAGTTCTTGGGGTATTTGGGCTGTAAATAGTCATGAGAAGGCTG
>m6AIP_SySy_peak_2149|ENSMUST00000166743.8|Mapk1ip1l|ENSMUSG00000021840.17|protein_coding_Intron_3
AGGTCATTGGGAAATTAGAGACCTTCTAATACAACACTTAATACCATGGTTGTGAATCTGTAAACTGAGGAAATGTGAGAACTTGACGTTGAGGTGCAGCATTTCAATGAGCAGGAGAATTCTTCTAGGGATAGAAAGGG
>m6AIP_SySy_peak_2160|ENSMUST00000159292.7|Osgep|ENSMUSG00000006289.14|protein_coding_Intron_1
tcataaacagactgaaaatcgaacagccattgttttcagttctcatgcatgaaccatttctcagattgtgatgacaacaagtagactgtacaggaaaactagtcacagccagcttagtggctggactgagaagccccaaagccagactttcaccaaaaacagtccagtcactggtggtctgctgctgctctgacccactacagctttctgaatcccaga
>m6AIP_abcam_peak_2580|ENSMUST00000111610.11|Hnrnpc|ENSMUSG00000060373.15|protein_coding_Intron_2
TAAAAAAGAAAGAAAAAGGACGTGATTGATTGTTTTTATTGTAGATAAAAGAGGAGAGTACAGAATCTGACCATTAGATGGGCCATGTAAGTGAAAGAGAGGGGaaaagagtaaaggatagaaaaggcccaggtaaacaaaatgtctggagtatgtagggaaaggctgcttctgggtgggaaaagtttgggtagtgaatggccagccgcagct
>m6AIP_abcam_peak_2581|ENSMUST00000111610.11|Hnrnpc|ENSMUSG00000060373.15|protein_coding_Intron_1
AGGTAGACTAGATAAAGAGTAGAGAGTTGCCCTGATGAAGGGTGAAAAGTAGGTAAGAGGAAGTCATCCATCAAAAATAGTGCTATAAATAAACGGTGGTGGTGGTAGTTAGGTATACCTGACATTAAGTGTTAAGA
>m6AIP_abcam_peak_2582c|ENSMUST00000046709.8|Supt16|ENSMUSG00000035726.8|protein_coding_Intron_25
CTGTCCGTTAACAGTAGGTGTCTTAAGCTAATGAATCACTCTGCCTTCTGCTTAG
>m6AIP_abcam_peak_2593|ENSMUST00000197440.4|Slc7a7|ENSMUSG00000000958.10|protein_coding_Intron_4
GAACTCTGGTGGCCACGTGGAGAGTGTTTTTGGAAAGAATGTGAGAAGGAAGGTGGAGATGCTCATTCAGGAACAGAAACCAGAGTCCTCATGGAGAGCAGTGAAAAGGAGTGAGTGGCCTTAGGGACAGAGATGAGGGCTTGGATAGAGAATTGCT
>m6AIP_abcam_peak_2595a|ENSMUST00000022784.8|Haus4|ENSMUSG00000022177.9|protein_coding_Intron_4
actggacagggggagagggatggaggTGGTGGGAGCCTAGTAATTCAGTTTTCTGAGGTGGCCACTCGCTTGAGGACCATGGAATGTGTGAGAAGAAATGATTGGGGTGGAAGACAT
>m6AIP_abcam_peak_2595b|ENSMUST00000022784.8|Haus4|ENSMUSG00000022177.9|protein_coding_Intron_4
gggcttgtgaggctatggaaagagctagaatgtagaactttggggctaacctgggcaacacagtgagcccctgtaggaagaggggaagggagagagggaaggaggaaagaaaggaa
>m6AIP_abcam_peak_2598|ENSMUST00000022793.14|Acin1|ENSMUSG00000022185.19|protein_coding_Intron_9
GCTGCAGCTTGTCACTGGTGGACATAGGGTCCTGCCTGCCTCATGAAAGAAAGGCAAGGAGCATTCCTGCCGCTCACAGGCCGCTTGCTCATTCATCAGGGACTGCAAGATGATGCCCTACAGGGCCAGGACTGATGCTCTGCCCCCATTCCCCCCTCTGCCCCTCGCTGAGGCTGGCCATCGCCAGTGAACTGTTTTGACATCTTGGAAACTG
>m6AIP_abcam_peak_2599|ENSMUST00000022793.14|Acin1|ENSMUSG00000022185.19|protein_coding_Intron_9
ACCGGAACCACTGTCTCAGCTGCAGTCCCTGAGGAGGTGCCAACGACAAACCGGAAGACATACTCTGAGCTTGCTGCTGAATGTGTACCAGGTCCTGGGGAAATTGACTA
>m6AIP_abcam_peak_2600|ENSMUST00000022793.14|Acin1|ENSMUSG00000022185.19|protein_coding_Intron_9
TCGGGACACCCCAAGAAGAGTTGTGCCAGTGCTGGGGTGCCTGCCCACATGCCCTTACCTGTCAGAGACTGTGGGTTGCCTTGTTTGCTACAGACTGTTGGGATCCCCATCTAGGGACCAAGAAACCTAAGAGAGTCAGATGTTTATGACGACAGTGCCGAGCTGTAAACACTTGAGTGG
>m6AIP_abcam_peak_2603|ENSMUST00000022813.7|Efs|ENSMUSG00000022203.7|protein_coding_Intron_1
TGAAGGATGTAAAAGGATCAGTAAGATGGTACTTGGAGTAGAGGGAATATAAGTGCAAAGGCACTAAGATGGAAGAGACAGGTTTAGAAACGAGAAGGAGG
>m6AIP_abcam_peak_2604|ENSMUST00000022813.7|Efs|ENSMUSG00000022203.7|protein_coding_Intron_1
CTGACAAAGACCAGGAAGCCCAAGGAAAATGGAAGGCCAAGGAAGCCCAACTCTAAAGGATTGGGGGGAAAATGGAGAAACAGGCAGGTGACCAGGCTGGGGAAAATAACATAGAGT
>m6AIP_abcam_peak_2609|ENSMUST00000036328.8|Zfhx2|ENSMUSG00000040721.9|protein_coding_Intron_6
CCTGGAGGTGGCGTTGAGGGACCTGAAGGAGCAACAAGGGACCTTGACCCAGAGAAGGCACAGAAGAAAGCAGGTATTCCACAGAGAAGGCAGGCAGTGGGATGTGGATAAGAAAGCTAGATTTGAGGTGGAGGCTGGCAGAGGGCCATCTCGAAAGCTGGAAAATTGA
>m6AIP_abcam_peak_2610|ENSMUST00000036328.8|Zfhx2|ENSMUSG00000040721.9|protein_coding_Intron_6
GAATATCACAGGAGAAAAGCCGTGCAAGGCCGGGTCTATATGTTCAGCACGTATGGGAGAGAGCGACTTCAACACAGGGGTGACAAGAAGGGATGGCAGGGACTTGAGGAAAAGTTGAGAGAAATCATATTAAG
>m6AIP_abcam_peak_2611a|ENSMUST00000036328.8|Zfhx2|ENSMUSG00000040721.9|protein_coding_Intron_3
TGTTCTAGCATGCTATAGGGATGAGGCCATCTCAGTCCAGCCATCATGGTATCCAGGACAGAAGCAACTCCCAGCCACACACTGGGGGACCCAGGACTGATGGGAGAAAGAAGGAAATGGAGAGG
>m6AIP_abcam_peak_2611b|ENSMUST00000036328.8|Zfhx2|ENSMUSG00000040721.9|protein_coding_Intron_3
ACGCAGCGCAGAGAGGTGGAGGAGAAACCTGTGGTGATGGACATGAAGAACAGGGTAGCAGAGTGCTGGGCAGACCTGGAGAGAGGCCAAAGGGCAGTGGGCTCCGAGGAGGAGAAACAGACTTGATTTAG
>m6AIP_abcam_peak_2614|ENSMUST00000036328.8|Zfhx2|ENSMUSG00000040721.9|protein_coding_Intron_1
TGGCCAGACAGGGCAGTGTGGGGGAGGGGAAGGACAGCAGAGGTGAAGGGCAGGGGAAGGGTGCCAAAGAAGACAGAGAGAAGGAAACAAAACTCAAGGGGAGGACAGACACCATGTGGAGGAGGATGAATGGAAGGCAGCCCagaggtggaggcaaggagacagaagaggagagagaagaggggtgaacaatggggaccaggagagaggagtccagaggaaagcagggaaaaaagagggagccggagag
>m6AIP_abcam_peak_2615a|ENSMUST00000036328.8|Zfhx2|ENSMUSG00000040721.9|protein_coding_Intron_1
GAGGGGTCAACAAAAGCAATATTAAATTAATACCGTGGGGGGAGGGACGAACTAAGGAGTAAGATGAGGTGGGAGAGAGTATGGCACAAAGAAGGTGTGGACAGGCAAAGACAGGAGTGCTGGAGCAGATCAGAGCCACAGAGAGCCCTGGAAAGGGAGAAGAGGAAAGAGTGGGGCATCAAAGGAG
>m6AIP_abcam_peak_2615b|ENSMUST00000036328.8|Zfhx2|ENSMUSG00000040721.9|protein_coding_Intron_1
ACGGATAGAAAGATGAGGCAGATGATGGAAGGAGGAACCAGGTTCAGTAAAAACACAAGTTAAGGAAATGTCTGGCCAAAGAGAACGGTGAAAATCTGTGCAGAAGGGAGAGTAGGGAAGGTCGGGAACCAAGAAGGCGATTAATGAAAAATTGAGCAAATGAAATAATTAAATAAATATG
>m6AIP_abcam_peak_2624|ENSMUST00000095793.2|Rnf17|ENSMUSG00000000365.9|protein_coding_Intron_26
tcatttccccagAACCACGAACCTATTTGTttcattcattcattcattcattcattcattcattTTATGTTAACTGGGTGGGTTGACTGTGAAAGCCAGAGGggttgggtgttgacataggtagttgaaaccagggct
>m6AIP_SySy_peak_2199|ENSMUST00000116468.1|Mphosph8|ENSMUSG00000079184.10|protein_coding_Intron_1
AGGCGCAGACTGACATCCTGGAGAGGACCCTGGCCGCAGTCGGTGGAGGATGGATGCTTAGGGAAGTTCTAAGTGTTGTTTTGGCAGAAGAGACGAAGCGGTGACATGGAATGTTGAGAATCGTAGGATGCAAGGCAGCTG
>m6AIP_abcam_peak_2627a|ENSMUST00000173954.2|Zmym5|ENSMUSG00000040123.17|protein_coding_Intron_2
GGGGGTGAAAGGTAGGTAGCTAGAGAGGGTGCAGAAGAGAAAGGACCTAGAGGACACATGGCCAACATGGCAGGGCTGTCTGGGAGAAtggagaagttaagggtaaggggcag
>m6AIP_abcam_peak_2627b|ENSMUST00000173954.2|Zmym5|ENSMUSG00000040123.17|protein_coding_Intron_2
ggagtggttgagaaggtttttattgtagatgtgagagagagtacagccagaagtatctggaagagtctatagAGCAGGGAGAGAAAGTAGACCGAACATGGGCAGCAGAATAGAATGGGCCA
>m6AIP_abcam_peak_2630|ENSMUST00000174545.8|Xpo4|ENSMUSG00000021952.16|protein_coding_Intron_13
CTGCTACTTGGCAGATGAGAGGAACAAAGGCATTGTGGGGTAGAGAGGCACTGTTATCATAGGAGAGGAGAGGTCAGAGAGGCAGGAGAGGGGTCTGTTGGGTTCTTGAGCAGGATTTGCA
>m6AIP_SySy_peak_2211|ENSMUST00000224109.1|Gm33472|ENSMUSG00000114441.1|lncRNA_Intron_2
CGACTGGGCTACCTTCTTGTATGCATAGATGAGTTACATGACCCTTATGGAAGGATGCTTGAGAACACTGAAGCTGCCTGCCTGGAGAAAGGAGATATCCCTAC
>m6AIP_abcam_peak_2636|ENSMUST00000022551.13|Rcbtb1|ENSMUSG00000035469.17|protein_coding_Intron_7
atggatggcccaggactgaaggggccatgcaaaggagttgaggcttagcaccatgaagagagcctgtgagaggctattggtgacgcctagttacagcggaagaca
>m6AIP_SySy_peak_2212|ENSMUST00000022551.13|Rcbtb1|ENSMUSG00000035469.17|protein_coding_Intron_7
aagattgaaattttaagaatttgcaaagactgtgggacttttaaagttatttagactcccaaggtattggggatgccttatttgcatgaagagatattccaggtacttgcgggacatgatcttcaaaggagataggaagcttaacctgtgacctggccaccgggctatgtgaccacc
>m6AIP_SySy_peak_2214|ENSMUST00000225839.1|Cdadc1|ENSMUSG00000021982.14|protein_coding_Intron_8
GGGAAGACTGTGCAGGGAAGTGTGACTCAGAGGCATTGCCTGTACTCATATGATCCGACCAAATGTTTGTCAAACACCAGGAACTCAGCCAGCACTGGGGACATAAGATGAGAAAAATAACAATAGTAACAGACGTTAAAAACAAAATTAAAAAAACACCTCAGTGGG
>m6AIP_SySy_peak_2233|ENSMUST00000038229.4|Neil2|ENSMUSG00000035121.6|protein_coding_Intron_2
TTGGACAGCCACGCTAGGACTGCATGTGGCCTTGCTCTTGGTGTGACATATCCTGTCACAATGGACTGGGGGCTGTGAAGAATGTCTGAAAAGGATGGACCTGATGACCCCACGCAGGATCAGAAGAACTCTTTTGACTTATGTGCGTCTTCGATGCGGTGCCCCGGGTCCCCGTAAGCCAGCTGTGACGTAAGGGCTGGACACTGTCAAGGATCTGAATTCAGACCTCGTCCCGAGTGGGAGAATTCCT
>m6AIP_abcam_peak_2651|ENSMUST00000022522.14|Tdh|ENSMUSG00000021953.14|protein_coding_Intron_8
GGGGGAGGGGGGTTAATAACCCCAGTGCAGGTGCCCAGtgaaagggaaagaatcagctcaggacccccaagaccaagttctccgcacaaaggagatttgccctagaaggacagagggcagggataagggacagagacaggagatagaaggagaaggtgaatggaacaagggagaagagagaaaatgagcaagggagagttataaaaggtgtttgctccagaggacaaaggtttgcctctggataaagagg
>m6AIP_abcam_peak_2652|ENSMUST00000022522.14|Tdh|ENSMUSG00000021953.14|protein_coding_Intron_3
AGTTGTTTGGGAGCAGAGGGCAGGGGCCAGTGCTGATAGGAGCTGGAAGGGAGTACTCTGGGGTTGAAGACAGCTGGGTGAGAGAATAAAGCAGAGGAGGAGCTGCCGAGGAGGTAGAGATAGCATTGGTGGTGGTACAGTAGGGGAGGGGACAGAGGGAGAGAACAGGGTGTGGGAAGAAAAGGAGATGTGAACCCAGGGAGGTAAAGCTGAGGGGCATGTGACAATGGTACTGAGG
>m6AIP_abcam_peak_2653|ENSMUST00000119973.2|Xkr6|ENSMUSG00000035067.9|protein_coding_Intron_1
TTTCAGTTGCTTGGAGGGGTTTGCTATTGAGAATACAGTTTTCAGTTGCTTGGAGGGGTTTGCTATTGAGAATACAGTTTTTCAGTTGCTTGGAGGGGTTTGCTATTGAGAATACAGTTTTCAGTTGGTTGGAGGGGTTTGCTCTTGAGAATACAGTTTTTCAGTTGGTTGG
>m6AIP_abcam_peak_2654|ENSMUST00000119973.2|Xkr6|ENSMUSG00000035067.9|protein_coding_Intron_1
GGTCCAGTCCCTGGACAGGAGTGGCTGGTCTGAGATGGGTGTGGCAGTGACCTGTGTTTAAAACAAGGTGAGGCTGCAGTTTGGGGAAGGGTGGAGAGGCGCATAGGAGCTGAAGGCCACAGTGGGAGATGGAGGCTGCAGAGGGTGTGTGGCTGGAGGACTTGTGGGGATTTGTCTCTGCCCTGAGTATACAGAGAG
>m6AIP_abcam_peak_2655|ENSMUST00000119973.2|Xkr6|ENSMUSG00000035067.9|protein_coding_Intron_1
agctcggctcctggggtaatcgtgggcatgggtggataatgggattcttggtgtactttgaaggttgagctgattggctatgttgacaggtatgatggctggctgatggacatggatacattgtcaggaaagacagttgtaaagggtgctaagagttttgatgggggcggagctgccatttaatgagccgagag
>m6AIP_SySy_peak_2236|ENSMUST00000119973.2|Xkr6|ENSMUSG00000035067.9|protein_coding_Intron_1
TGTGCCTTTCATTGATGACTCTTCATTCCATAGTGAGTTGAATAGTAGTGCCTTGTAAGCACGGACAGAGCAATAATTCCCCCTGAAGTCTGCAGAGGTTTTCTTAAGTGTGACCTTTCTTATGTCAGCATATTAAATTATTCTTAAATTATGTAATAGTGACTGGAATTTGGGATTCTGATGTG
>m6AIP_SySy_peak_2237|ENSMUST00000119973.2|Xkr6|ENSMUSG00000035067.9|protein_coding_Intron_1
GCCTTGGCTGTCTGAGGATTGTCTCTAGAAAGTTCACAGCACTGTGTTCTAAATGTGGCCTCTCAGTGTGCTGGTCACTGCCATTGTGGTTGCCAAGGAAATCTTTCTCAACTGCCATGCACTGAGCCTCAGAAGCCCAGTGTGCCTCAGGCATGGGAAGATCCAGAGTTGACTTATGAGTATGGAAGCTTGCTAGGACCTGAAGAGAGCCAGAGACACTCCTGTAGAGAAAGTGTCTGTGTCAGCAAGA
>m6AIP_abcam_peak_2658|ENSMUST00000180610.7|Mir124a-1hg|ENSMUSG00000097545.7|lncRNA_Intron_2
GGGAGGTCTGTGGGTTAGGAAGCACCTTCCTCACTCTGGTGCACTGGGTGGGTTTGTTCAGGGAATGGCAACGTGGGTGTCTGTTGAAAGCAGTCTTGTGAAATTGACATGTACATGCATAAGGTGACTGGACTTGTGTGTAAACAGAGTGATGGAG
>m6AIP_abcam_peak_2660|ENSMUST00000224503.1|Kif13b|ENSMUSG00000060012.9|protein_coding_Intron_39
AGAGTCTTGTGGTGAGTAGTGCAGTTTCATCAGGGACTGAAAAGATGACCCCTCGCAGAGCACAAATGGGAGGAATGGGAACAGGAAGACCGCTTTGAGGGTTGCAGATGTGTGAGTGGGGAGGGCTGAGGTTGAGGTAGTGGTAGGTATGGGAGCAATGGTCAGGGTTCGGGAAGACGTGTAGGGCAGGTG
>m6AIP_abcam_peak_2661a|ENSMUST00000043914.6|Ints9|ENSMUSG00000021975.8|protein_coding_Intron_6
TGGAATGAGGTTATACAGTCTCCTACAGGGGAGGTTGAGGCTTGCACCATTGAGTGTGTGCAGGTCATTAGTAGGGAGGCCTGTAAAGAGAATGACATGACCACATTTGGTTTGGAAGAAAGGAACTCTGGAAGCAACATGGGAGTTGTGAGGCCTGCAGAGATGGAGACAGGGAGACCAGCAGGGGGCCATGTC
>m6AIP_abcam_peak_2661b|ENSMUST00000043914.6|Ints9|ENSMUSG00000021975.8|protein_coding_Intron_6
GACCCAGAAGACAAAGGTCTGAACTAAGGCGGAAGCAAGTGAGCTTGAAGAAGACTGCAGCTCCAGGGAGGTGCCTGAGTGGGGTTAAAGGGATCGGTAAGCATAAAGGGAGCTGCAAAGTAGTAACGAG
>m6AIP_abcam_peak_2664|ENSMUST00000225633.1|Extl3|ENSMUSG00000021978.9|protein_coding_Intron_1
gaaggaggcaacagaggaggaggtgatgggggtgacagaaaacagacaaagagaagatgaagacaaaaggaggtgatgtgatggggaggcgacagaggaggaagtaggag
>m6AIP_SySy_peak_2245|ENSMUST00000070515.1|Ephx2|ENSMUSG00000022040.8|protein_coding_Intron_7
CAGTGCTGGCTGTAGGGAGTTTCTTGGAGCTGTATTGACTCTCAAGACATCTGCATTAGAAGGTGCCTCTTCTGGGGCATTCTGCACCTCCTGCTGAGAAATCTTCGAAATGAACACAGTAATAGCCAGCAGCTTGTCAGACTAGATGTTCTGCTCAGTGTGCTCCGATGCAGCATACAACAACCCCGTGACTGTCCGACTGTCCGCGGCAGTCTTAGGAGATGGGCTCCACCTAGCTCCATGGGAATGA
>m6AIP_SySy_peak_2256|ENSMUST00000037064.4|Slc25a37|ENSMUSG00000034248.7|protein_coding_Intron_2
TGCTGGATGCAAACCAAAAATACACAGAAAAGGACAGCTTCTTTGAGACTATTTAAAAACTGGTACAGCAGGTATCTCCAGCGCCAGGATCTAACTAAGCTTTGAAAGGTCAAGACGTTTTATGCTGACAGAGGACTCCGAGCCACTGTGGAAGGCCATCCCCACTTTAAGCTGCCGGAGACTCGGGCCTTTGACCCCCCCCCACAGCGTCCTCCGTGTGTCTGAGTCGCATCTTTCTGCAAGCCAGGGC
>m6AIP_abcam_peak_2687a|ENSMUST00000022694.16|Dmtn|ENSMUSG00000022099.17|protein_coding_Intron_5
AGGTAAAGCCATGCACATGGGAGTGGGAAGGGGTATGGGGTGTAGGCTACAGGCTGCATACTTCTGCATAG
>m6AIP_abcam_peak_2687b|ENSMUST00000022694.16|Dmtn|ENSMUSG00000022099.17|protein_coding_Intron_5
CCTGGAATGTGCTTCCTCTGCCCGTGACATTGCCCTGGGGTTGGGAAGTGGGGACGCTGGTGTAGGAGGATGGGAAAGGTAGCCT
>m6AIP_abcam_peak_2688|ENSMUST00000022694.16|Dmtn|ENSMUSG00000022099.17|protein_coding_Intron_1
TGAGGGCACTGGGAGTATTGGGGTTCACGTGCTCAGAACAGGGATGGGTTCAGCAGGCCATGCCAGGGAGCTGTGAGCACAGATGACGGGTGCCAAGGGGAGGATCAGTGGGTGGG
>m6AIP_abcam_peak_2689|ENSMUST00000167242.7|Xpo7|ENSMUSG00000022100.14|protein_coding_Intron_1
TGATGGTAAGAAGAGACCAAAACATGAAGAAACCTGGTAGGTGGCAGAAACTGGCAAACATGGAGGAAACTGATGCAGTATAGACAAAGTAAGAAGTGAGGCAATAGTCTACGCCA
>m6AIP_abcam_peak_2692|ENSMUST00000160507.7|Sucla2|ENSMUSG00000022110.13|protein_coding_Intron_8
AAGAATAAGGACTGAACGAGCTACTGAAGACCTTTTGAGGATAGGCAGGGCCAGCTTGTAAAGGATTGAGCTGTGATTAGTTAAAGGGGCTGTGGCCAGGGGAGACATAGTTGTGAGGTAGTCTGACCAGGGTTTGGTAAAAATTGGTTGGATTGGTGGGGTGGAGTGAAGAGAG
>m6AIP_abcam_peak_2693|ENSMUST00000088970.6|Lrch1|ENSMUSG00000068015.8|protein_coding_Intron_1
tgtagatagagggagaacatagccaggggcatctggaagagtgcagactgaacatggcaaacagaatggactgggctgtgggagtcagggagtgagggaggaagacagagagcaagagaagaggaagataggaagataagaagacaggaagaggagaggaagacagagaggaagagaagagaaagacagaggagaagagatggagagagCACATGGA
>m6AIP_abcam_peak_2701a|ENSMUST00000049168.8|Cog3|ENSMUSG00000034893.9|protein_coding_Intron_1
GACAGCCTAGCAAGAGAGCTGACATGGAGACGTGAAGCCGGCCTGGGAAAGGCTGGGCCCATCATGTTGTAGCTGGAAGAAAAAGCAG
>m6AIP_abcam_peak_2701b|ENSMUST00000049168.8|Cog3|ENSMUSG00000034893.9|protein_coding_Intron_1
AGTAGGGTGGGTGGCAGGGCCAGAATAGTTGAGGCTGAAGAAAAGTAAGGGCAGGCCTAAAAGTGAAGAGAAGGCCTAAGCCTTGTAAAGAAGGTGAC
>m6AIP_SySy_peak_2274|ENSMUST00000048371.14|Tsc22d1|ENSMUSG00000022010.19|protein_coding_Intron_1
GCAGTGTGGAAGGCAGTGGTGAACGGACCCATGCACTATGTCTAGAAGACACAAGGATGAGCCAGCCCACCTGATCTTGTTACTTACAAACTTCCAAGATATACTCGGGTTTATTTTTGGTCTGAAAATGGAAAGGCTCAAATAATGAAGTAATCTTTTCATATTGGAGTTTTACATGGCCATGAAAATATTTCTTATTCTGAAGACTGAAATAGAGGAAGCTTGAGAGTCTTGTCTTTCAAAGCAGCTC
>m6AIP_abcam_peak_2710|ENSMUST00000227662.1|Enox1|ENSMUSG00000022012.9|protein_coding_Intron_4
TGAGCAGCCTAAATCTGAGGTGTGAGATGAATGGCTTAAGGAATGCTAAAAGGGACAGGAAAAAAAATACCCTGCCAGTGGCAAGACAGTAGAAGAGGAA
>m6AIP_abcam_peak_2711|ENSMUST00000227662.1|Enox1|ENSMUSG00000022012.9|protein_coding_Intron_4
tcggtactggcataggacttttgtggctttattaaacctcatgatggaagatggttttcaagaagaaggagaggcgaaggatctgggtgacttagacgggcatatggattggatttgtgaagtgctgaagGAGAGGAAGAAGGTCTGGAGGGAAGGTTAGAGACG
>m6AIP_abcam_peak_2712a|ENSMUST00000227662.1|Enox1|ENSMUSG00000022012.9|protein_coding_Intron_4
TTTAGAGGCCCCAATTAGGCCCTATTCTAGTGGGTCCCTCGTGGGCATTGCTAGCTGCTGATCCCAGGTCCGGGCGCGTGAGAGGGATG
>m6AIP_abcam_peak_2712b|ENSMUST00000227662.1|Enox1|ENSMUSG00000022012.9|protein_coding_Intron_4
AGAGGCAGAGTTGAGGAAGGGAGGGGGAGGCAGGAAAGGTGGGGAAGGAGGCACAGAAAGTACAAAGAGGCCTTTACAGTGCTTCAGACACGGGCTGATGGGAAGCCAAATCAGGAAGGAGAATGAATAG
>m6AIP_abcam_peak_2713|ENSMUST00000227662.1|Enox1|ENSMUSG00000022012.9|protein_coding_Intron_4
tgatggcccaggactgaagaggtcattcgaagaagttgaggctcagcaccatgaagagagcctatgagaggctattggtgaagcctaattgcagtgggaagaccctagtgtattgaagacgcca
>m6AIP_abcam_peak_2714|ENSMUST00000227662.1|Enox1|ENSMUSG00000022012.9|protein_coding_Intron_8
TCTGGGAAGAGATTAAAAATGGCGTGGACTATGGACGTCACCTGATGCCAGGAGGATTCTATTGGGCTCAGCCACATTCAGACACCATAAACCAGATTTCCAAACCATGTACCATTTCCACCACTTGGAATGTGTTGGGTCCATCAGTGTCCTATAAGGACAAC
>m6AIP_abcam_peak_2715|ENSMUST00000227662.1|Enox1|ENSMUSG00000022012.9|protein_coding_Intron_10
GGATGGAGAGGGATTTTAACATGAGGGTCAATGGTTCTTTGTGGTAGGTGGGAAGGGAAAGAGCAAGATAAGACAAGGTAACAGGATgagagagagagagagagagagagagagagagagagaaagTAACGCCATAGTCAAAGATCAAAATGTGTGATGTACAGGAAGAG
>m6AIP_abcam_peak_2716a|ENSMUST00000227662.1|Enox1|ENSMUSG00000022012.9|protein_coding_Intron_12
taatggtggctgtggtgacaatgctggttaccatattgatgttgcctgttgtgttagtgactgtgatattgaagggtggcaacggtaaggatgTGAAGAGAATGTTGACTGAGGTAAGAATATTGGCTGTGTTGATGATGTTGGCTGTGGTGAAGGATGTTGACTGGAGATGAGAATGCTGGTTATAGTGAGAGT
>m6AIP_abcam_peak_2716b|ENSMUST00000227662.1|Enox1|ENSMUSG00000022012.9|protein_coding_Intron_12
TCAGCCCTGCCTGGTGACTATGTTGGCTCTGGTGAGAAGGCCATCGTGGTGATGACATTGGGTGTGGTGAGCATTGTTGCCTGTAGAGAGAATGTTGGTTGTGGTGATAATGGTGTCTGTCATGACAATGCTGGCTGTGGAGGTGACATTAGTTGTAGTGAGAATGTTGGTTGTGGT
>m6AIP_SySy_peak_2279|ENSMUST00000227662.1|Enox1|ENSMUSG00000022012.9|protein_coding_Intron_12
GTTCTGTCCCCTTGTAGCCATCCCCAGGACTGTTGGGAATCAGGACCTTTGTCTGTGCCACTCTGCAGGCAGCATGGAGACCTTGGAATGACCTTCCCGTGTACCACCGCCTTGGGAAATTGCCTCCTGACTTATGTGCGCTATTATGCTATGAGCACCAGGTTTATGGTGG
>m6AIP_abcam_peak_2718|ENSMUST00000227662.1|Enox1|ENSMUSG00000022012.9|protein_coding_Intron_14
GAAAAGACATGAAAATGGAACTTTGGCAATGACCAGTATTAGGGTGTCAGAAGGAGAATGGGGGCAATAGAACAGCAGAGGTAAAGAATAAGCAAGTGAAGATGAAATAAAAAATTAGGACAAAGGCTGGGGCCTTATATGTAATAGAAGTAGGTGTAAAAGAAGC
>m6AIP_abcam_peak_2719|ENSMUST00000022593.6|Akap11|ENSMUSG00000022016.16|protein_coding_Intron_7
GTATATGTGGAAAGAACCGTGTGCAGTCCCTGCTGACATCGACCCTGGAAATGTTCTTGCTGGGAGAGGGAAGGAAGACAGTGTGACGTTGGAGGAGAGG
>m6AIP_abcam_peak_2722|ENSMUST00000226342.2|Dgkh|ENSMUSG00000034731.11|protein_coding_Intron_21
CCCCAATGACtgacatgttgctgcatggctccaggaaccgacttgattggggcatgagggaatgaagaaatgacagaaagatacatggacagaaagctgggattgggggtcaggctctgagctgcaggagctgagcacctcaggaa
>m6AIP_abcam_peak_2723|ENSMUST00000226342.2|Dgkh|ENSMUSG00000034731.11|protein_coding_Intron_18
catgggagaagtcttgaggcatcgtggtggagcttacagaaatgtaaacggatggaaatgagctgtgtgatgaccaatcacaactcagaggaaagaggcaaatgcacaaag
>m6AIP_SySy_peak_2282|ENSMUST00000226342.2|Dgkh|ENSMUSG00000034731.11|protein_coding_Intron_13
AAATCCCGAGTTTATAGCATGGAATGCATATGAAGAAAACATTTGACAGAGACTCTGTTCATGAGGCTGTTAAATAGTGTGCATATTTTTATATATCATGAAGGTGTATTCT
>m6AIP_abcam_peak_2724|ENSMUST00000226342.2|Dgkh|ENSMUSG00000034731.11|protein_coding_Intron_10
GGGGAGACATTAGTCAAAGGAAGAAGGCATGTGACTGGGAGGAGGGGAGGATGCTGAGAGCTAGGCATTGGTGAGGGCTGGCAGGTGTCTTTAGGAGCAGCCAAGT
>m6AIP_abcam_peak_2725|ENSMUST00000226342.2|Dgkh|ENSMUSG00000034731.11|protein_coding_Intron_4
TTCTTCTCACTGTGCTTTAAAACCGGACTTGGAGTGTGTTTATGTGGCGATCAGAAGGAGCTGTTAGATGCGGCAGGATTGCTGAGGGAGCTGATGGGTCTAAGAGGCAGTGCGTGGCCTGAGCACAGAACCGGGGTGGGGGCAGGCAGGGGCAGCAAGCGTGTGTATTTCAAGCCCAGATAGTACCATTTTCTCGGTGAAGCCGAAG
>m6AIP_abcam_peak_2726|ENSMUST00000226342.2|Dgkh|ENSMUSG00000034731.11|protein_coding_Intron_2
TGCCTGAAGAGCAGTGGTATGGACTGTGAGTCAGAGCCTAACAGTGACAGGAAAAAGGTGGAAGAGGAAAGATCACAGCCAAGTGAAAGAAGAGGAGCGGGAAAGAATGAAGAGCAGTGGGGGTGGCGGAGGGCAGGGAAGGAAAAGACCATTCTTAAAGGCAAGGTTAAAAATGTGGC
>m6AIP_abcam_peak_2727|ENSMUST00000226342.2|Dgkh|ENSMUSG00000034731.11|protein_coding_Intron_2
gacacacacccacacacacacacagacactacacactatacacacactacacacacagagacatacacacagacacacacactacagacacactacacacacacattatacacacacagagagacacacacttcacacacagacacacatgctacacacagaaacacacagacacatacacactacacacacagacacacacacagacgcatagagaaataaacacagac
>m6AIP_SySy_peak_2283|ENSMUST00000040990.6|Vwa8|ENSMUSG00000058997.8|protein_coding_Intron_34
TTTTTCCTCCTCTGGGAATTTGTGTGACACAGCACTTGACATACTAATGGTGACTTTCTTACACACCATCCTAATTGTGTGCTTATGGACTGACAAGAGGAACAAGCTGAAACTGAT
>m6AIP_abcam_peak_2729|ENSMUST00000168889.2|Diaph3|ENSMUSG00000022021.14|protein_coding_Intron_25
tcaggagagatctggaatcccaggactgctgacagaggataacagaatcacaggaggaacaggctccaaccagagacaactataacaactaactccagagactaccagatggcgaaaggc
>m6AIP_abcam_peak_2730|ENSMUST00000168889.2|Diaph3|ENSMUSG00000022021.14|protein_coding_Intron_17
CAGACAGCTCCAGAATGGGTAAAACAAGAACAACACAAACaagaacaacaagaagagcaagatcaacaagagcaagaacaacaagaagagcaagaagaagagcaagaagaggaagaagaagaagaagaagaagaggaagaagaagaagaa
>m6AIP_abcam_peak_2731|ENSMUST00000168889.2|Diaph3|ENSMUSG00000022021.14|protein_coding_Intron_5
GAGAAGAACAGTTGTTGGTGATGTGGGTGGAAGAAGCTAGACTGAATATTGAGTAACACGTGGGTTTAAAAGAGGCTGATGGTTTCTGAGTGAAATTGCCTGAGAGAATTGGGTGCTGACAGCAGTGGATGAGGGTTTAAATTAG
>m6AIP_abcam_peak_2733|ENSMUST00000042662.9|Mzt1|ENSMUSG00000033186.9|protein_coding_Intron_1
GGGACAGGAGAGGAGTGAGGGCCTGGAGAAGGGGTAGTTGGACATATAAGCAGGCGCGCAGGTGGGAGTAGAGCCATGAGGACAGAGAAGCCGTAGCAGAGGACAGGAAAGGAGAAGGAGACGGCAAGAGAGAAACACAGAGTAAGAGAGACTGAAAACATAAGAGAACAGAGAGTGACTGGAGTGGAGCACAGTGCACAGAGCCTGAGTTAACACAGTCACCAGCCAGAGACCCAGATGGG
>m6AIP_abcam_peak_2734|ENSMUST00000022656.7|Bora|ENSMUSG00000022070.7|protein_coding_Intron_6
GTAGGTGTGAGCAGAAGTGCAACGGTAGGTGTGAGCAGAAGTGCAACGGTAGGTGTGAGCAGAAGTGCAACGGTAGGTGTGAGCAGTAGTGCAACG
>m6AIP_abcam_peak_2735|ENSMUST00000022656.7|Bora|ENSMUSG00000022070.7|protein_coding_Intron_9
gaggagaaagtggggaagagtctcgaagatatgggcacaggggaaaacttcctgaacagaacatcatggcttatgctgtaagattgggaatcaaatgggacctcataaaatt
>m6AIP_abcam_peak_2737|ENSMUST00000228216.1|Klf12|ENSMUSG00000072294.5|protein_coding_Intron_5
TTGGGAAGACACAAGGCTAGTTGGTCAGAAGAGCTGAGTGGTCAGGAGCACTGATGTCCTCAGAAAGCTAGGGGCGAATAAAAATGGGTAAAGCAAGGAGCTGAGCAGGAGGCACAGTGTGCAGAGGCGCTGGAGTGAGGATAAGGAAAAGCGTGGCCAGAGCGAGTGGATCAGAAAGGGGGAACATATTATAGAAGAGAAAGCTGGA
>m6AIP_abcam_peak_2738|ENSMUST00000228216.1|Klf12|ENSMUSG00000072294.5|protein_coding_Intron_5
TGGGTAAAGGGCTGGAAGAGAAAAATAAGAATTTGTGGGATATTTGAGCCAAAGATAAAATTCGGGGGTAGTCTAGCATGATGTACCTCAAAGAGATGCCCATGGAGAGTAAACAGAGAAGATACAAGAGCT
>m6AIP_abcam_peak_2740|ENSMUST00000228216.1|Klf12|ENSMUSG00000072294.5|protein_coding_Intron_3
gaagtaaacatggggaatggttatggaacacaactgacattgacttctgaccaccacacatgtccacataTGTTTACACATGCCCATATGACAACACACACACATACAC
>m6AIP_abcam_peak_2741|ENSMUST00000228216.1|Klf12|ENSMUSG00000072294.5|protein_coding_Intron_1
ATCAGCTACTCTTATATGTATATATGGAAACGTTACACAGTGCTATGCTAATAAACATGgaagagaagaaaagaaaagagaagagaagagaagagaagagaagagaagagaagagaagagaagagaagagaagagaagaaaagaaaagGAACCCGTACAACTCCCAGTGCTTGCACATAAGAAGCCC
>m6AIP_abcam_peak_2742|ENSMUST00000228216.1|Klf12|ENSMUSG00000072294.5|protein_coding_Intron_1
GGCAGAAAACCAACATGGCAGAAAGGTATTAAGAGGATGTGTATAAAGCTGAGTTTCCGCAGACCAAAACCAGTGCCCGCCATAGCCTGACATAATGGAAGGGGGTGGGGGTTCCAGACAGTGAGAGGATTCCATGGAGGTGTGAGAGTTACTAGTGGG
>m6AIP_abcam_peak_2743|ENSMUST00000228216.1|Klf12|ENSMUSG00000072294.5|protein_coding_Intron_1
CCTTTCCTGCTTGTCTTTGGCATTTCACCTctcctctccctacttccttctcttcatcatccctgcccttctctttgtcctcacaccaccctctcccaccaccttttcttccctacccccatcctcttTGTATTGCGCTgg
>m6AIP_abcam_peak_2744|ENSMUST00000228216.1|Klf12|ENSMUSG00000072294.5|protein_coding_Intron_1
CAGTAATTTGGGCAGGCAAATTGTGCAGAGTGTTCCAAAAGCGTAGAAATGTGTGTGTGCTCAACCTTGTTCACGTGGAAGACTAGGGGAGATGCCAAGGGAGA
>m6AIP_abcam_peak_2751|ENSMUST00000069443.13|Slain1|ENSMUSG00000055717.13|protein_coding_Intron_2
agagagacagagacatacaggcagagacagacagatagacagattgacagagacagagaagcaggcagacagacagagtcaggcagagacagacagacagacagatagataggag
>m6AIP_abcam_peak_2755|ENSMUST00000163545.7|Rbm26|ENSMUSG00000022119.15|protein_coding_Intron_1
TGGATATTAAAAGGGTTCTGGAAGCAAAGGCATGGGTGTGGGAGTCTGAGGAATTTAGGGGCTTTGTGAAATAGTGGTCTGTGAAAATAAGCTAGTAAGGGT
>m6AIP_abcam_peak_2756|ENSMUST00000163545.7|Rbm26|ENSMUSG00000022119.15|protein_coding_Intron_1
AAGTTGGATGCTCTAGAAAGTGGGCCAGGACTAGAGAGATACAATGTCATGCTACTAGGATTTGAAGCTAGAAAATTGTGGGAGGGTTCTTGGGAACAATGTGTAGATATGGAATA
>m6AIP_abcam_peak_2757|ENSMUST00000163545.7|Rbm26|ENSMUSG00000022119.15|protein_coding_Intron_1
ATGGTGGAGATGGAACCACATGTACTTCACAAGTAGGTCTGCTAGAACTTCCCGATACAGTGATGTGGaggaaaggaagggaaaggaagggaaaggaaaggaaaAATCAAGTGTGAAGCCTCAAAGTTAGCTTTAACAGCTG
>m6AIP_abcam_peak_2763|ENSMUST00000036554.13|Abcc4|ENSMUSG00000032849.14|protein_coding_Intron_25
AACAAATGGTCCTGGGGCCGCTTGGACTCTGTAGGTCATAGAGTTGGTATATGTTTAAAGAGACAGTTTTGGGGGCATTGGTTAGGAGTGGAGATGGCCGCATGAGGGACAGATGGAGG
>m6AIP_abcam_peak_2764|ENSMUST00000036554.13|Abcc4|ENSMUSG00000032849.14|protein_coding_Intron_19
AGAAGCTGGGCTTTTGGCATGTAAGTGTCTGTGGTAAAGCTAAGATGTGAGTGCATGGTTGGCTTGAGGGTGAGCCTGGGACAGGGGAAGGGCGTGGCTGAGTAGTGCTGAGTGGTTGGCAGGGATG
>m6AIP_abcam_peak_2765|ENSMUST00000036554.13|Abcc4|ENSMUSG00000032849.14|protein_coding_Intron_19
GAGTGCGTGCCAGAGTAGAGGTGCAGAGACGCATTTTCTGTGGCTGGCAGCAGCCATGAGGGGAGACTCAGAGAAGTCGTTGGTGCAAAGGCAGGGGGTTGAGGA
>m6AIP_SySy_peak_2306|ENSMUST00000036554.13|Abcc4|ENSMUSG00000032849.14|protein_coding_Intron_13
tctccagcTTGTATCTAATTTGCCTTTAAACAGCTTTTAAAATGCACACTGCTGCTGTGTTGCCGTTCTCTCGTTCTCTCGTTATGGCTTGAGCATCTGTTTATAGCTGTGAGAGCCCTGCTAACG
>m6AIP_abcam_peak_2766|ENSMUST00000036554.13|Abcc4|ENSMUSG00000032849.14|protein_coding_Intron_3
ggggaggggaatggggagaggggaagcaggaacaagagacagagcaggagcaagagagcaagagagagaggaggggcaagcagccccttttatagtgagtcaggtacacctgg
>m6AIP_abcam_peak_2767|ENSMUST00000047208.11|Dzip1|ENSMUSG00000042156.16|protein_coding_Intron_2
TTACAATAGATGCTGTGAACAGTCCAGTTGTGTGCACATGGCTATTGAAGTTGGCCCCCAAAAGACCTGGACTAGGATTTAATATGTGAGCCCCTCCCCACCTTGAATTGAAGTGTTTTTC
>m6AIP_abcam_peak_2769a|ENSMUST00000167459.2|Mbnl2|ENSMUSG00000022139.17|protein_coding_Intron_1
aaaaagcatggagaGCCCAGGGGCTCAGGGAAGAGGGACAGTGAGGTTAAGGAACCACAAGAAGAGTTGACTACAGAATATGGAGCCAGTGTTAGGGGACAGTGAG
>m6AIP_abcam_peak_2769b|ENSMUST00000167459.2|Mbnl2|ENSMUSG00000022139.17|protein_coding_Intron_1
AATCCGGCTACACAGGGGCAGTTGGAATCAATCAGGTAGGGTAGAGCTGAAGAGCCGTGAGCGATGCCACTGGACAGAAAAAAATTTACAATAATCCAGGCATAATGTAGGGAAGAGGTAGAGGAGAATGGAGG
>m6AIP_abcam_peak_2771|ENSMUST00000167459.2|Mbnl2|ENSMUSG00000022139.17|protein_coding_Intron_2
GATGGCTACTGAGGGGCGTTGGTGAGATTGAAAGTGTGTGTTGTTGAGGCACATGGATGAGGTTGGGAAGCTCTGACTTGAGGTCAGAGACATCTGGGGAAATGTCTAACTGAGCTTGA
>m6AIP_abcam_peak_2772|ENSMUST00000167459.2|Mbnl2|ENSMUSG00000022139.17|protein_coding_Intron_7
GTGCCAAAATGTCCCGGAAACTGAGGATGAAGGTGTAACCGTGTTCTGTGGATCTGAGGGAGAATAGAACCAGCTAGAAGGGCATTGAAGGACTGATGGGCAGATGGGAGCAAGGGATTGAAAGCGTGACGCAGGGAACCTTCTATGTTTGTGAAAGTAGAGAGAGGGGGATGGAGGAAGAGAGCGTGCGAGCTGCACGGGAGTTGCGTGTAAGCACATCTGTGT
>m6AIP_abcam_peak_2774a|ENSMUST00000032898.8|Ipo5|ENSMUSG00000030662.10|protein_coding_Intron_13
ttcatggccaaccttgaccccatctcaaagaaatgaaCACATAGAAAATACAGCTCCTTTCTTTATTGGACTGAACTGACAAAACTGAACCCATGTCACACGCC
>m6AIP_abcam_peak_2774b|ENSMUST00000032898.8|Ipo5|ENSMUSG00000030662.10|protein_coding_Intron_13
ACATTAGACAACTCAGTTCCTGTCCTTGGTATGGACACAGTGAAGCTGGTGTCTGGTTAGAGAGCAGGGGTGAGATGTGAAGAATGCCCCAGAAGCCATAGCCAGGCATTGAGTGTCAGATACAG
>m6AIP_abcam_peak_2775a|ENSMUST00000079817.7|Stk24|ENSMUSG00000063410.8|protein_coding_Intron_1
gctaaaatgctagtttatataggatcagagaagctgggggaaggggcactaagctcagcccctgggctggaggtgtttggagtaggaggtggggtgagaagtgctgggaggagcc
>m6AIP_abcam_peak_2775b|ENSMUST00000079817.7|Stk24|ENSMUSG00000063410.8|protein_coding_Intron_1
cagagtgaactgggccaagcgggaggggagggggatggttgagaaaaagaacagagaaggggagaaggctaaggagaccaagagagcacgtggaaccaggagggagtgc
>m6AIP_abcam_peak_2776|ENSMUST00000039803.6|Ubac2|ENSMUSG00000041765.6|protein_coding_Intron_1
GAGATGAGGGGCTGTCAGGCCCAACGGGCTCAGCATGGAGGACAAGGACAAGAGGCCAAAGCTATAAAGAATTAAATAAGGTCTTGTTGATGATGGGGAGAGTGAACAGTCCTGAGGTGAGGTCATGAGGACCATGGAAGGAGTGACGAAGAACCGGGGCC
>m6AIP_abcam_peak_2777|ENSMUST00000039803.6|Ubac2|ENSMUSG00000041765.6|protein_coding_Intron_1
TGGGATGAAGAGGTGACAGTGAGTTAGCGATGCCATTCGAGGATGCGGATCACCAGGGGCAGACTGGTGAGCTGTACCTTAAGGTGGTCACAGGCACGGGGTGAGGTTAAGTCTGGAGAGATGTCCCTTATTAACACAGTTGGAAGAGACCCAGTGGGAAGTGTGG
>m6AIP_abcam_peak_2778|ENSMUST00000039803.6|Ubac2|ENSMUSG00000041765.6|protein_coding_Intron_1
gtgggccctggtcgtgagcagaccgttctggagaggtgGGGAGAGGTGCCCAAGGCCCTGGTACAGGAAGGAGTGAGTGCCAGGAGCAAGGCAATAAGAGTAAAC
>m6AIP_abcam_peak_2779|ENSMUST00000039803.6|Ubac2|ENSMUSG00000041765.6|protein_coding_Intron_4
TGGAGGAGAAACAGTTCCGATAGACAGGGAGCAGCAGATGCCTGTAGGGCAGGACCCTAGGACAGTTGTAACCCTCACCATAGGTCTAAAGAGAGGCAGGCAGGAGG
>m6AIP_abcam_peak_2780|ENSMUST00000039803.6|Ubac2|ENSMUSG00000041765.6|protein_coding_Intron_4
GAGAGACGCCCTCAGAAGAGGGAGAGTAGGGAAGTCAGCGTTAAAGAGAGGAATGGGCAGAGCGAGCGCTGTTTGGTGGGAAGGAGCACACACTTAAGTAGCCCTTCAGGAGTGAGGGTTACTAGGAGACAGGGCTTGGGAATCATGGCTGGAC
>m6AIP_abcam_peak_2781|ENSMUST00000039803.6|Ubac2|ENSMUSG00000041765.6|protein_coding_Intron_4
tcataaaaacagagaggaaagagaggtgatttgagagagagagggagagaaggagtgatagagagcagttttactgggagagttttacagagagacaggttgaagagagaacaagctaggcacaggtgaagacggaaaaagccagagaatgaggagccagaagatcaaaatagattgctagacttagtttgaggccaagcagagtaattcagttagaagctgagaggagcc
>m6AIP_abcam_peak_2782|ENSMUST00000039803.6|Ubac2|ENSMUSG00000041765.6|protein_coding_Intron_5
agctcataactgcctttactccatccagctccagacccgacatcctcttctcacatctgtagatacccacacccacactcacacagagatgcacagacgc
>m6AIP_abcam_peak_2783|ENSMUST00000026624.10|Tm9sf2|ENSMUSG00000025544.13|protein_coding_Intron_1
ACTTTATGGGTTGTGGAGGAAACTTTGGAGGTTGTGGAGGAAACTTtggtggaagaggtggctatgatggtggagggtggcagcagaggtagatatgaaggtggtgatggtggatataatggatttggaggtgacggtggtggtcctggttacagtagtaaaggaggttatggaggtggtggacctggatatggt
>m6AIP_abcam_peak_2784|ENSMUST00000026625.6|Clybl|ENSMUSG00000025545.10|protein_coding_Intron_1
GGCAGAAGTGGGAGGGTTGCAAGTCAGAGGTTGTGTCGGGTGAGGTAGGCAGACCCTGTTgaagagaagggaaggaaaggaagagagaagaaaaacggagaataggg
>m6AIP_abcam_peak_2785|ENSMUST00000026625.6|Clybl|ENSMUSG00000025545.10|protein_coding_Intron_1
ACCCAGTAGATGCGTGTAAAAGGGTTTAACATAAGCATGGGTAGATGAGGTAGAAAGAGGAGTGGACTGGAGAGAATgaggtaaagagggaatgcaaggcaggtgggagtggattaggggaagagggtac
>m6AIP_abcam_peak_2786|ENSMUST00000038374.12|Pcca|ENSMUSG00000041650.15|protein_coding_Intron_10
tgcccaactcacaagaagagagaaggaagggaagctacataagggagagacagtatgggagaagagagtacagtacagaaatacaatagaggtcctggagaacaatgcagtagagttgagagggagagcagagcagcacagagagggagaaggaggcagctttaccaggagaattctacagagacagattgaaaagagaacaagct
>m6AIP_abcam_peak_2787|ENSMUST00000038075.11|Ggact|ENSMUSG00000041625.15|protein_coding_Intron_2
tggcaggttgaggaggatcagggtgactcatctggctagactctagagaaggatgcgggggatctagctggatggaagggttggaggcagagatggaaatggagggacctgtggttggtggcaagtagggtagttcctgactagagatgggttacagtgtaggcaagggtagc
>m6AIP_abcam_peak_2788|ENSMUST00000038075.11|Ggact|ENSMUSG00000041625.15|protein_coding_Intron_2
tgatggaatgaaggcagatggtcagaggagactaagttggtgtatgaaatgtgcccctttgacctagcctagaatctggaggcaggggtatatctgactgggtggaaagttag
>m6AIP_abcam_peak_2790|ENSMUST00000046633.9|AW549877|ENSMUSG00000041935.10|protein_coding_Intron_5
tggcttatagttgcagaggtttagtccattatcatcatggtggaagcagagaggtaggtgttgtgctggtaagggctacatcctgatccacaaggagcaggcagagagacagagacaaaaacagaaacag
>m6AIP_abcam_peak_2795|ENSMUST00000061656.7|Rictor|ENSMUSG00000050310.9|protein_coding_Intron_3
AATAACACTGGGAGGACGGAGGGAGAGTGAAGATAAGAGTAAGCAGGGTCAGGGATAGACGGGCTGTCTGTAGACCATCTGCAGTGCTTGTAAAAGCAGGGACCGTGGGAGTGGTGGCTAGACAGCAACA
>m6AIP_abcam_peak_2801a|ENSMUST00000171588.1|Lifr|ENSMUSG00000054263.12|protein_coding_Intron_17
GGTTATAGTTGTGAATAAAGCAAGCCTGGTCCTtgggagtctcccagcagagcgagagcaagagcgagcgagccagagagagagagcgagagagagagagagagagag
>m6AIP_abcam_peak_2801b|ENSMUST00000171588.1|Lifr|ENSMUSG00000054263.12|protein_coding_Intron_17
gagagggCATGCCAGGGAAGCATAAACATGCTTACAGGGAAGGAAGAGGAAGCAGGAAGGCTGCCCTGGGGAGAGCCCTGGAGGGTAACAGGGCTTCGGGTAGA
>m6AIP_abcam_peak_2803|ENSMUST00000045766.7|Wdr70|ENSMUSG00000039828.7|protein_coding_Intron_10
tgctccagcacagaggaccctgatgagaagagacagtccggggttttaaggcatttattgtagaaaggcagagagaaggagaagagtagagaagtagaggcaggcc
>m6AIP_SySy_peak_2316|ENSMUST00000110617.1|Cplane1|ENSMUSG00000039801.7|protein_coding_Intron_21
tccttaatatctcttaatatcaatggactcaattccccaataaaaagatagactaacagactggctatataactaggacccaacattttgctgcatacagga
>m6AIP_abcam_peak_2807|ENSMUST00000110617.1|Cplane1|ENSMUSG00000039801.7|protein_coding_Intron_31
accatttaactggatgtttgctgacagtttcagagtccatgatcatagcactggggcagtagccgaaagctttacatcctgatccacaggcagcagagagagagacag
>m6AIP_abcam_peak_2814|ENSMUST00000005493.13|Slc1a3|ENSMUSG00000005360.14|protein_coding_Intron_3
ctcctaggtatggtggaggaggaagtttatcatagatatgtgggacagcatagccagagtggacatgcccctgaaccatgtggggagattggaaagggaaaggagag
>m6AIP_abcam_peak_2816|ENSMUST00000005493.13|Slc1a3|ENSMUSG00000005360.14|protein_coding_Intron_3
agacagggaaaggcagagagagagaaagagagagagagaaaagagagagagaaggaggaggaggaggaatagaggaatagaggccagccatgagcatgtgtagagagcgggga
>m6AIP_abcam_peak_2817|ENSMUST00000005493.13|Slc1a3|ENSMUSG00000005360.14|protein_coding_Intron_2
agagagaaacagagagagagaaaggaaaaaagaaggaaggaaagaaggaagaaaagaaggaaggaaagaaggaaggaagacaggaaaaaagaaggaaggaagaca
>m6AIP_abcam_peak_2819|ENSMUST00000227556.1|Lmbrd2|ENSMUSG00000039704.7|protein_coding_Intron_9
ATTGAAGCAGTAGGGAACTCTGAAGCAGTATTGGTGGGTAGTGGAGAGGAGACAGGAGATAGTGAACAGTGAAGAGAATAGCCTTACTTTAGGAGGAGAGATAGAC
>m6AIP_abcam_peak_2821|ENSMUST00000136591.7|Dnajc21|ENSMUSG00000044224.16|protein_coding_Intron_1
CTCTTTGGTTGTAATGGGAGAGAGTGTTTCAGAGAGAGAGGCCAGCCTGGAGGTGATGCCAGAAGTACCATAGTGGAGATACTGAGCAAGATGCTAGTTTCTCAGTGGTTGAGAGGAGGGGAGAAAGAGATCGTGGTGGTAGAGGAGACCACTAGAAGGAATAGTGATAAGGGACCAGTGTCCAGGCACAGGCCTGTACCACCATGGGGCTGCCATAGGAATGCTGTAACAAGAGAAGTGCAGAGAAGTG
>m6AIP_abcam_peak_2822a|ENSMUST00000022855.11|Brix1|ENSMUSG00000022247.12|protein_coding_Intron_1
AATTGTTGTAAGGAGGTACCGATTTAGTAGTGCTTATGATGTCTATATAAGAAACTAGAGACagctgggcg
>m6AIP_abcam_peak_2822b|ENSMUST00000022855.11|Brix1|ENSMUSG00000022247.12|protein_coding_Intron_1
AACATGTAGTATAGAGGGTATTTGACATTTTGAGGTTTGGAAACCAAGATTAAATTGGGGCTAGTTGGCTGTCAGCGGTGATTCTGTCTGGGCAAGCCAGACATCCAAGAGCTTCGCAGCTGATAATCAGTCACAGGGATTTGAGGACACTTGTAAGCGTTAT
>m6AIP_abcam_peak_2824|ENSMUST00000090339.10|Rai14|ENSMUSG00000022246.14|protein_coding_Intron_5
TGTAAGATGATTCTTTTGTATAGAGAAGTGGTTAAGATGGGTCAAAACAAATGAGACCTATTGGAGGCAAGATTCGTTTATCATGTGAGCTGCCTGGGGCTATGATGTGAAGGTAATAAGAAAGAGAAGAGGCTAGCTCTCATTAGGAGAAGGGATCTACAGGATGTGCTAGGTGAGATACTGGAGGAAGAGGG
>m6AIP_abcam_peak_2825|ENSMUST00000090339.10|Rai14|ENSMUSG00000022246.14|protein_coding_Intron_3
CTGTGTGGAGAGttgacacagtgtacaccaaggtcaggctttcagcacaaaggagatttctttgccccggagaggacaaagggcaggaactaagagtcagagacagagaatagaggataagagagaatgggaaggaaacaagggagaagaaggtatatttgccccagggggacaaaggactgcctctggatagaaaggcgacagtcatggc
>m6AIP_abcam_peak_2826|ENSMUST00000090339.10|Rai14|ENSMUSG00000022246.14|protein_coding_Intron_2
GTAAGTGGCATGAGCATTTCCGAGCATTCGCACTGAAGGTGAAGCGGGTTAGCCCCTGCATTCCGAGTTCCTGGACGTTGGGACTAGTGATGGTGGTGGATGAGAAATGGGGGTGGGGGTGCTGAGACTGGGAGAAGGACA
>m6AIP_abcam_peak_2827|ENSMUST00000090339.10|Rai14|ENSMUSG00000022246.14|protein_coding_Intron_2
GATTGGGTGGCTCTGAGCAGTGTTGAAAGGCCAGGGTGGGGTGAGCTGAACTGAAGAATGAGGTTTTGACATGATTATATTCTGGCAGTAGAATGCTTGGGGGTTTTGAGAAACTGTAACCAGAGAAAGGGGCCAGGCCTGGGGCCAAGGCTAGGGTGGTGGCTTCAGCTGGAAGGAAAGGATGG
>m6AIP_abcam_peak_2828|ENSMUST00000022816.14|Sub1|ENSMUSG00000022205.15|protein_coding_Intron_4
agttgatggtcaagatgaactgttaACTTGTGCTCCAGGGAGCGTAGACAAAGGCGCGCACATAGTAGAGGAGGGACTGGTTGGGAAGAGGCAGGCGATGGGCAGGAGTGGGAAATGGGGCATAGCAAGG
>m6AIP_abcam_peak_2829|ENSMUST00000022816.14|Sub1|ENSMUSG00000022205.15|protein_coding_Intron_3
ttgtaaacaggattaaacaaagtcaaccataggtcaagaggcagagcaagtgacaggaagtgagcataggatcattaagaaacgtagaggacaagaggagtcaggaggacagaaatgcacaggaaggagaag
>m6AIP_abcam_peak_2832|ENSMUST00000038172.15|Mtmr12|ENSMUSG00000039458.15|protein_coding_Intron_1
TGGACAGCGATTGGATCGGATACTGGATGGGACAAACTGAGGGACCTGTATGTATTGTGTGGTCTCAGTAAGCACAGGACTTGGCGGGGTCACATAAAGGC
>m6AIP_abcam_peak_2842|ENSMUST00000075317.11|Pdzd2|ENSMUSG00000022197.16|protein_coding_Intron_2
GACTCCCAAGGATGGCTTTTGGAAATAGGGGAGCTATGAGGATGTGAAGGCCAGGGAGGGTGTTTCCGAATGGAGAAGAGGAAGGTGACCCAGAGGTCAGAGGCAGC
>m6AIP_abcam_peak_2846a|ENSMUST00000169061.7|Drosha|ENSMUSG00000022191.16|protein_coding_Intron_26
ACAGAGGGAAAAACAGAGACAAGTAATGCAGGTTGATGGACTCTGTAACTAAGGGGTGTCTATGTTAGTGAGGAGACAGGCGGCCTGAATATTGAGGGTGTT
>m6AIP_abcam_peak_2846b|ENSMUST00000169061.7|Drosha|ENSMUSG00000022191.16|protein_coding_Intron_26
GTTAGCTGCTACGTGTGCAACCAAATTAAGAGAAGGGGTTAGTTTGAAATTGGGGTTAGCAACCCAGTGTCCCGATAGTTGTTGTTTAGGG
>m6AIP_SySy_peak_2333a|ENSMUST00000110457.7|Myo10|ENSMUSG00000022272.17|protein_coding_Intron_39
GCAGTGCAACTCTGCAAAAGAGGGATTGACttttcctgatgtgcattctgggtattcaacccaggctctggtgcaaagaggcaagaactttagccctgagctacgccccGCGTC
>m6AIP_SySy_peak_2333b|ENSMUST00000110457.7|Myo10|ENSMUSG00000022272.17|protein_coding_Intron_39
CCATCTAAATATTTTCTTCCTCAAGTCAGCACTTATAACGTTTCAGACTTCAGAACATTGCGGATTGTAGCTGGCAGCGCAGAAGTGCTGAGCTAGCATGTCCTTCTCCATTCCTCGTGATGACCTACTATGAA
>m6AIP_abcam_peak_2855|ENSMUST00000042167.9|Cpq|ENSMUSG00000039007.10|protein_coding_Intron_2
GATTTGGAGACTCCATTTGTTCTTCATTCCTCCCTAAATGGCCAACCACCACGGACAAGGAATCACCTGCCACTCATGATCCCAGCACTCACAGAACAGGAG
>m6AIP_abcam_peak_2856|ENSMUST00000022865.16|Mtdh|ENSMUSG00000022255.16|protein_coding_Intron_1
GTGAGTAGTGGCGAGGAGCCCGGTGGTCAAGGGAAGCGAGAGCTCAGGTCGAGGTGGTAGGTGAACACGTTCCTTGAGAAGGGGG
>m6AIP_abcam_peak_2857|ENSMUST00000022865.16|Mtdh|ENSMUSG00000022255.16|protein_coding_Intron_2
cgataagttaaaggccaccctggtacacatagtgagttccaggacagacagggctacatgatgagactctgtctcaaaaGGAAAGGAAAGGAAAAAAAGAGAGAATGCTGACTT
>m6AIP_abcam_peak_2859|ENSMUST00000052290.13|Pop1|ENSMUSG00000022325.14|protein_coding_Intron_13
CAGAGACAGGCTTTAAGTTCCAGGTGGGAAGCTTGGGGCTAAAGGGAAGATATATTAGAATAGACAATAAATATACAGGAAGTTATAGAAGCTTAGCAAACGT
>m6AIP_abcam_peak_2860a|ENSMUST00000018476.13|Stk3|ENSMUSG00000022329.15|protein_coding_Intron_6
gggacaggatcaggtatgggaggagatgggggagatatacacagggttaggaaattgaacagaggtatgtagcagtggaggatggggaacagaaagttccagatgccaggaaagcaagaggctcccaggccttaacagggatgacattagctgaaatatccaataaagtg
>m6AIP_abcam_peak_2860b|ENSMUST00000018476.13|Stk3|ENSMUSG00000022329.15|protein_coding_Intron_6
aatgctcggaatgcctacaatacaactcacagaccatatgaagctcaagaagaaggaagaccgaagtgtagatgcttcagttctacttagaagggggaacaaaataatcatggtaagtaaagggagggacttgggagggagaaaggagagggaagggaaaagg
>m6AIP_SySy_peak_2344|ENSMUST00000018476.13|Stk3|ENSMUSG00000022329.15|protein_coding_Intron_3
tatcatgtacataaccgaattgatccattttaatgcccatgtacaaagctcaagtctaagtggatcaaggaactccacataaaaccagagactctgtaacttat
>m6AIP_abcam_peak_2861|ENSMUST00000018476.13|Stk3|ENSMUSG00000022329.15|protein_coding_Intron_1
GATTGCATGAAGGAGAGACTGAAGCAAGACCATTATGGCCTGGGAGGATGGGAGCAGGTGGGAGATGATGTCAGAGGCAGTGATGTCTGCGATGGGAGGGAGGGA
>m6AIP_abcam_peak_2862|ENSMUST00000048646.8|Vps13b|ENSMUSG00000037646.10|protein_coding_Intron_35
tatgctctaaaaaaagcaagaaagtaatctttcaacaaacctaaaaaaagatagccacatgaccagaattccaactctaacaacaataataacaggaggcaacaaggacttttccttaatatctcttaatatcagtggactcaattcccg
>m6AIP_abcam_peak_2863|ENSMUST00000048646.8|Vps13b|ENSMUSG00000037646.10|protein_coding_Intron_39
aggataaaagaacctctggtggaatcaccatgcctgacctaaaactttactacagagcaattgtgattaaaaactgcatggtaatggtatagcgacagacaagtagacca
>m6AIP_abcam_peak_2864a|ENSMUST00000048646.8|Vps13b|ENSMUSG00000037646.10|protein_coding_Intron_39
aagaactcaaatgatatgtactcactaataagtggatattagcccataaacttagtatacccgagatataagagacaatttgtaaaacacatgaaa
>m6AIP_abcam_peak_2864b|ENSMUST00000048646.8|Vps13b|ENSMUSG00000037646.10|protein_coding_Intron_39
tgaagaagaacgaagaccaaagtatggacactttgccccttcttagaattgggaacaagacacccatggaaggagttacagag
>m6AIP_SySy_peak_2347|ENSMUST00000172831.7|Rgs22|ENSMUSG00000037627.16|protein_coding_Intron_14
ccagtctggcccggtgcctggagcagaccttgggtgcaaactctgcagccagtcccacaacacccagaggcagctccatcctcaggcggtctaacacccccaggatcatagagtcacaggatcacaggaccttggtcac
>m6AIP_abcam_peak_2870|ENSMUST00000022894.13|Ywhaz|ENSMUSG00000022285.17|protein_coding_Intron_3
TAAAAGAAAACTTGAGTTCAATTTAAAAGGAATAATGTGTGTGTTGCCCATGGAGTTGTTGTGGGGAGGAGTGAGGTGAAGCTCTTTGTGAGGTGCAGTTGTTACATATTTTATCTCTA
>m6AIP_SySy_peak_2353|ENSMUST00000022901.15|Rrm2b|ENSMUSG00000022292.16|protein_coding_Intron_5
aattcctaggcaaatggatggacctggaggatatcatatcatcctgagtgaggtaacccaatcacaaaagaactcacatgatatgtactcactgataaatggatattaaccca
>m6AIP_abcam_peak_2872|ENSMUST00000226414.1|Ubr5|ENSMUSG00000037487.7|protein_coding_Intron_45
GAAGTGGTTCCACCTGGTGAGGAAGAATGGTGTTGGGTTTGCAAATTAGCTTTAGGCATAGAAAGGAAATGATGTCAAAGGAAGTTGGACTATATCAGTGGAGGAACAGAAGATAGGAAAATGTG
>m6AIP_SySy_peak_2354a|ENSMUST00000226414.1|Ubr5|ENSMUSG00000037487.7|protein_coding_Intron_22
GTGGAAAGCTTGGTTGATGCATCTGATTGCAGGTGTGTATACTCTAGCGATTGTTAATCTGGAAGACACATGACCTTCACTTTTTTGTCACAGTGGTATATTTGAACATGACTGGATTCTAAGGCTTCTGTAGCATGGACATAACGTGCTTACAAAGAGGAAATTACACCATCCTTGAATTCTTCCATATTGT
>m6AIP_SySy_peak_2354b|ENSMUST00000226414.1|Ubr5|ENSMUSG00000037487.7|protein_coding_Intron_22
GGATTTTCTAGGCGATGCCCCTGATGAGTATGCAGGCTGGGATTCCTGAGCTGTGAGCTCAGAGCTGATGCAGTTTCACTGTGGAAAGGAATACTGTAATGACTTCTGATGATGCTATCATGTGACTCAATAGCTCCTGAGTTCAAAGGGCAGATTT
>m6AIP_abcam_peak_2875|ENSMUST00000226414.1|Ubr5|ENSMUSG00000037487.7|protein_coding_Intron_20
CTTAGGAATGGGAAAAGGGGACAGGAGAGATTTGATCAACTTGAAGGAACTAGAAACTGTTAAGCTTGCTATTTGCATGGTAGTCTAGGGAGAGCCGATGAGTCTGATGTGTTTACTCTTGGGACTGGGGTGGTGAGTGGGTGGAGGAAGGTCGGGGAGATGACCTCACTTAGGTGAGGTGCGG
>m6AIP_abcam_peak_2876|ENSMUST00000226414.1|Ubr5|ENSMUSG00000037487.7|protein_coding_Intron_20
ATGAAGAGAAATCAGGCTGGGCAAGCTTTTGAGGAAGTGATGTCTGGGGTGAGGATGAAGAGGTTGCTGTCTGTGGTACTAGGGAGATGTATTTAGCCAG
>m6AIP_abcam_peak_2877|ENSMUST00000226414.1|Ubr5|ENSMUSG00000037487.7|protein_coding_Intron_1
AAGAAAAGGAGAAATCACGTGTAATAAATGGATTAAAGGTAGTTGCTTAAAGGAGAGATTGAAAATTGTAGAATAGGAAAACAAGAAGTTGAAAAGACAAATGGATAGATTGGCTTACAGCTCAAGAAGTTTGTTACTGAGTCATAGACCTGGGCAGGGAC
>m6AIP_abcam_peak_2879|ENSMUST00000022904.7|Atp6v1c1|ENSMUSG00000022295.8|protein_coding_Intron_1
GGGTGGTTTTTATAGGCAGAGTTTGTGCAAAATGAATTGAACCAAAAAGCACAATAGGAAAGAGAAGGAAGGGCAAACTGGAGGTTAAGGTGGAAAAGGA
>m6AIP_abcam_peak_2880|ENSMUST00000022904.7|Atp6v1c1|ENSMUSG00000022295.8|protein_coding_Intron_8
GATTGGGGGTGTGGTGGGTGGGGAGACAGGAGTTGATAGCAGTCCAGAGTGGTTGAGGCAGACCCTGGTGAGCTGGCTGGATTAGACTGGAAAGAGGAAGAATAGTTCATGAGACAAGAAGAGACAGTTTGACCAAGCAGACTGGTGCTAGAAGTTGAACTGCACGCTCCAGAGTGTGAGCAGATAACTTTGTTAGCTAGG
>m6AIP_abcam_peak_2881|ENSMUST00000042917.9|Rims2|ENSMUSG00000037386.16|protein_coding_Intron_1
agataggcaggtaagtaggtatgtagcagacagatggatggatagatagatagttacacagatagatacatagatgatagacaggtaggtgatagacagacaaatagatG
>m6AIP_abcam_peak_2885|ENSMUST00000042917.9|Rims2|ENSMUSG00000037386.16|protein_coding_Intron_21
TCGAAGGCCAAAGGGAGGAGAAGAGGGAGGGGAAGGAGGGCTTAAGCAAGAAGAGCCAGTTCAGAAGGAGCAAGAGGCAAAGGAGGAAGGGATTAGTGAGGATAGGACAGGGAAGGAGATGACAGAAACATGCCATAAGGAGAGAAACAGAGAATCAGGAGATGAGGACAAAGCACAAGCTGCTCCCGAGCAAGG
>m6AIP_SySy_peak_2360|ENSMUST00000042917.9|Rims2|ENSMUSG00000037386.16|protein_coding_Intron_21
atatgatctgcttttgcttttatagaaaattacaattaagagattgcatgaactttggacttttaaatattaagactgtggtagaccatagggatttctgaaattggactatgctgtgactagttatggcccccttagactcatgtgtttgaacaagccaacggaggcc
>m6AIP_SySy_peak_2364|ENSMUST00000110297.9|Oxr1|ENSMUSG00000022307.16|protein_coding_Intron_6
acagcagtggcttgtgctataagatagagaattgacaaatgggaactcataaaattgcaaagcttctgtaaggcacaagacactgtcaataagacaaaaaggccaccaacagattgggaaaggatctttaccaaacctaaatcagataggggacaaatatcaaatatattcaaagaactcaag
>m6AIP_abcam_peak_2898|ENSMUST00000022925.9|Eif3h|ENSMUSG00000022312.11|protein_coding_Intron_2
tgttgatatggatttggggTTGTCGTCTTCCTGGTGGCTGGTGTTGATAAGGAGTTTGGGTTGTTGTCTTCCTCGTGGTTGGTGTTGATATGGAGTTTGGGTTGTCTTCCTGGTGGCTGGTGTTGATATGGAGTTTGGGTTGTCGTCTTCCTCGTGGTTGGTGTTGATATGGAGTTTGGGTTGTCTTCCTGGTGGCTGGTGTTGATAAGGATTTGGGTTGTCGTCTTCCTGGTGGCTGGTGTTGATATGG
>m6AIP_abcam_peak_2899|ENSMUST00000077273.8|Ext1|ENSMUSG00000061731.9|protein_coding_Intron_1
TGAATTCTACCGTCTAGTTGTTGGATATGTTGGATGATGGGGGCTGGGGGTGGCAGCGGGTAGTGGTCATCAAGCTAGAAAGGGGCCCAGGAGATGGGGAAAAACAGAGGCTATAAGGGAAGCCATGTGAGCAATACAAGGGCCATTGCT
>m6AIP_abcam_peak_2903|ENSMUST00000110231.1|Dscc1|ENSMUSG00000022422.13|protein_coding_Intron_8
CAGGACAGGTGGAGAGACAGGCAAGAAAATGGGATGGAGGGCTGGGGAAGCTACACATTAAGTAACACGCAAAAGAAGACAATGACGTCAGAGGTGGAGG
>m6AIP_abcam_peak_2905|ENSMUST00000176935.7|Gm29394|ENSMUSG00000022362.13|protein_coding_Intron_2
GAATGGTCTATCTTCCCTTAGGAGAAGAGGGAGAGGCAGACCCAAAGGAAGGGGCAGGGGCAGACCACGTGGTCGGCCCAGAGGTGGAAAAAGAATGAACACCTGGGACAGGGTACCATCGCTTATAAAGTTTAAAACTGGAACAGCAATACTTAAGGATTATTACCTGAAGCACAAATTTCTTAATGAGCAAGACCTTGATGAACTTGTCAACAGATCACACATGGGTTATGAGCAGGTCAGAGAGTGG
>m6AIP_abcam_peak_2907|ENSMUST00000038194.4|Atad2|ENSMUSG00000022360.8|protein_coding_Intron_22
attcatttaatcattctcagatttgccatctgagaagagaggggaaagggaagctacttcagagagcagtgtggagaggggcagaggcagttttatcgagactattgtacagtgagtgacagactgcacagagaacagtttagg
>m6AIP_abcam_peak_2908|ENSMUST00000038194.4|Atad2|ENSMUSG00000022360.8|protein_coding_Intron_13
GTTTGGTTGAGAAGAGTTGTATTGGAGGTATGAGGTAGAGTTCATCTAGAGTTCAGACTGAACCAGGCCATGAGTGAAGAGAGGGGAAGAGCAAGAGAGGAAGAGGCAACAGGGCAAAGCAGCAAAGAGCAAACTGACCAGGAGCCAAGTGGCCAAGTAGCTGGATTCAACAGGAATCAGAGGCTG
>m6AIP_SySy_peak_2380a|ENSMUST00000228787.1|Gm49356|ENSMUSG00000115463.1|protein_coding_Intron_1
ATGGATTACAGTTACTGATGGAGGACACATGGAAGAGGATTCGTTTCCCAGACATACTTCGGGTCTTCTGGCTAACAAGAATTACAGCTCAGGCTACAGTGTTAATGTACATTTTAAGGATGGCAAATGAAACTGAGTCCTTCTTTATTTCTTGGGATGATTTCTGGGACGTCATTTGCAATCTAATAATTAGTGGGTGTGATTCTACACTAACTGTACTAGGCATGAGTGCTGTAATTTCTTCAATAGC
>m6AIP_SySy_peak_2380b|ENSMUST00000228787.1|Gm49356|ENSMUSG00000115463.1|protein_coding_Intron_1
TTGGAATATTGGCCTTTATTGGATCAACTGAAGAAGATGACAGGCGGCTTGGCTTTGTAGCTCCTGTTTTATTTTTCATTTTGGCTCTTCAGACTGGTTTAAGTGGGCTAAGACCTGAAGAGAGACTTATTCGCTTAAGTAGAAACATGTGCCTTTTATTAACTGCAGTCCTGCATTTCATCCATGGGATGACAGACCCTGTATTAATGTCGCTCAGTGCCTCCCATGTGTCATCTTT
>m6AIP_SySy_peak_2380c|ENSMUST00000228787.1|Gm49356|ENSMUSG00000115463.1|protein_coding_Intron_1
CATAGACACTTTCCTGTGCTGTTTGTCTCTGCTTGCCTGTTCATTCTCCCTGTCTTACTCAGTTATGTCCTTTGGCATCACTATGCACTAAATACATGGCTGTTTGCAGTTACAGCCTTTTGTGTGGAACTCTGCTTGAAGGTAATCGTCTCCCTCACTGTCT
>m6AIP_SySy_peak_2381a|ENSMUST00000228787.1|Gm49356|ENSMUSG00000115463.1|protein_coding_Intron_1
AAGATACTTGTCCAATGTGCCATCAGAAAGTGTACATCGAAGATGAGATCAAGGATAACTCAAATGCATCTAACAACAACGGATTTATTGCACCCAATGAAAATC
>m6AIP_SySy_peak_2381b|ENSMUST00000228787.1|Gm49356|ENSMUSG00000115463.1|protein_coding_Intron_1
AAACCCAGAGGAGGCTTTAAGAGAGGATGCTGCTGGATCTGACCGAGAACTGAACGAGGATGACAGTACAGACTGTGATGATGATGCTCAAAGAGAAAGAAACGGGGGGATTCAGCACACAGGCGCAGCAGCAGCAGCCGCAGAATTTAA
>m6AIP_SySy_peak_2381c|ENSMUST00000228787.1|Gm49356|ENSMUSG00000115463.1|protein_coding_Intron_1
GATGACACTGATTAAAGTAGCATTTACTAATCATTGAGGTATTTGTTTAAAATTCAGTTCATCCAAAATGGAGTAATATGCTTCACGTCAGTGTGTAACCAAGCACAAAAACAGTATG
>m6AIP_SySy_peak_2382a|ENSMUST00000228787.1|Gm49356|ENSMUSG00000115463.1|protein_coding_Intron_1
ACTGTGTTTGCAGTGAGAGCATAAAACTGTCCTTTCAGACTTCTGATGAGATTACACAATAAAAAGGTGGACATTGTTAACTAAAGCAGCCTAAACAGTGCTGACCTGACTCTTCGAGGTGTAATGTACAGTGCTACTGGAAAAAATTCCTCAATAAAGTT
>m6AIP_SySy_peak_2382b|ENSMUST00000228787.1|Gm49356|ENSMUSG00000115463.1|protein_coding_Intron_1
ACAGTTTTACAATGAAATTCCACATCATAAAAAGGAAACACAAATCAGGAAAAAAACACTTTAATGGTGTTGTTATAGAGCGTGTTGGCCAATTCCAGTGGGTCTTCTTCTCTGACTGCTGACATTATCTCCAATATTTGACTAAAAC
>m6AIP_abcam_peak_2913|ENSMUST00000080371.7|Mtss1|ENSMUSG00000022353.10|protein_coding_Intron_7
AGTGGTCCAGCTCGCTGGGGAGGAGGCGTCTGTGTGTGTGGAGAAGGAATTGTCTGGGCTTTTGGGAAGACGGAGCAGCTTGGAGCAAGCTCGTGATGGTGGAACTGAGAAGGAGGGTGGGTGATTTGTGAGGGGTAGAAATGTGGCGGGTAGGGACC
>m6AIP_abcam_peak_2914|ENSMUST00000080371.7|Mtss1|ENSMUSG00000022353.10|protein_coding_Intron_3
aggttgtacgacagccaaggctacacagagagaccctgtcttgaaaaacaaaaACAACAACAgaaggggaagaggaagaggaggaggaagaggaggagaaagaaagacagaaagacagacagaaagaaaagaaagaaagacggaaagaaagggagagaagaagaaaATGAC
>m6AIP_abcam_peak_2915|ENSMUST00000080371.7|Mtss1|ENSMUSG00000022353.10|protein_coding_Intron_3
GTTCTGAGGCCGCCACTGCCTCAGATTCTCATAGGAACCAGTGGATTTAGGGGTAAAGAAAGTAAGAGAGGACAGGGCGTTATTGATAGCATAAGGAGTGTGTGCCACATCTGTGTCTTTGGAAGTCTGGCAGTGCCATGGTGGTTGTAGCA
>m6AIP_abcam_peak_2916|ENSMUST00000080371.7|Mtss1|ENSMUSG00000022353.10|protein_coding_Intron_2
CCCGGGAAGCATGGGACACCCGAGAACGACTATCTGGATAATCCTCGATGGCGAAATTTGGGGGAGTGACTGGCTGGTGTTGAGTTGGATGAGAGGGCAGAGCAGTGGAGCGGG
>m6AIP_abcam_peak_2918|ENSMUST00000227173.1|Nsmce2|ENSMUSG00000059586.10|protein_coding_Intron_5
GGCTTGTCTCCCGGACCAATGAGGACAGGCAAAAGGCCATTCTGGGGCTGTTATTCAGGCTGGGCAAAGGAGGAGCAAGGGGCAAGGATAAAAGCAAGGGCTGCCAGAGAAACTAAAGAACACATGCCACGAGACG
>m6AIP_abcam_peak_2919a|ENSMUST00000227173.1|Nsmce2|ENSMUSG00000059586.10|protein_coding_Intron_5
TCGGGAGACTGCTGATATAATGAAGAACAAGGGGCCTGTTAAAGGGTGGAAGAAAAGTTTCTCAGGGAGTGAC
>m6AIP_abcam_peak_2919b|ENSMUST00000227173.1|Nsmce2|ENSMUSG00000059586.10|protein_coding_Intron_5
TCAAACTGAACCAGAAGAGAGCAAGACAAATAGAACGCAGAGAGTCCAGCAAGTGCAGAGGACGGAATGAAGCACATGTAAAGACCCGGGGGCATGTGGTGTCTGAGCAGCAGTACGAAGGCAG
>m6AIP_abcam_peak_2922|ENSMUST00000181416.8|Pvt1|ENSMUSG00000097039.8|lncRNA_Intron_1
GGGCTGTAGTCTTGGAAGGGGTGTGTGTGCTGGGGCATGGGCAGGGGCCTTGGGTGGGGAGAGGTGGGAAGGTTCCGGCTGAGCCTAAGATCAATTTGCAAAGGGCACCGACTGGGCATGTATCCTGCTTGGCCTTGTGG
>m6AIP_abcam_peak_2923|ENSMUST00000181416.8|Pvt1|ENSMUSG00000097039.8|lncRNA_Intron_1
TGACATGTATGGTATCAGTGAGGGTTGAAAGTGCTTGGAGCCTAGCAGAGAGACATTAGCATCTGGAGGGCTGGAGTGGAGTTGGCTGCAGAGGGAGGCTCTCTGGGTAAAGCAATTCCGGGGTAATGCAGTGGTCCTATGGGCTCAGGAACTTGTGTGCTAGTGTAGGGCTGTGTATTTTTGGCCCTGGGGAGAGGTCAGACAGGCACCAAGGTCAGAGTGG
>m6AIP_abcam_peak_2924|ENSMUST00000181416.8|Pvt1|ENSMUSG00000097039.8|lncRNA_Intron_2
gctgggcagaagaaaggtcggggagggggctttggttctagggcttggggactgaggcagagatgatagagatgacagagagataaagagagagagaggatgccatggggtaggtggatcatgagcacatga
>m6AIP_abcam_peak_2925|ENSMUST00000181416.8|Pvt1|ENSMUSG00000097039.8|lncRNA_Intron_2
aggaaggaaggaaggaaggaagCTGAAGAGGGGCTTTAGGGGTGCCTTTGTGATTCCTCTTAAGGGTGACACAGACAGAGACCAGACATCTGAAGGGGTAAGATATTATGAAAATTTTTGATCAAAAGTTGTAGAG
>m6AIP_abcam_peak_2926|ENSMUST00000063838.10|Fam49b|ENSMUSG00000022378.14|protein_coding_Intron_2
ATTAGAAGTTGAAAAAGTGGGGAAGACTGATGGTAGACAGTACTGTTTATACTTACCAACTGAGGTGGAAAGAAGATAGGGAACATGGTGCAGTAGTGGAGCAAGTAGGAGGTTCTGAGCTATGCAGAGCCAGTGTTTGGAAGGAGAGTCGCTTAGGAATAGGTGCAAAGAGAGGACC
>m6AIP_SySy_peak_2389|ENSMUST00000048188.9|Phf20l1|ENSMUSG00000072501.5|protein_coding_Intron_9
TCATTGATGAGACACTTTTAACTCTGCCTTCTCCCGAATATGCACATAAGCTATGGACTGTATTAGCTTATGTTCTCCATAGACTGAAATGAAAGCCATTGTCTCCACAATTAGAA
>m6AIP_SySy_peak_2390|ENSMUST00000048188.9|Phf20l1|ENSMUSG00000072501.5|protein_coding_Intron_10
TACAAATAGTTACTTATCCTGTAAGAGAGTCAAAACAGTTTTGTTTTAGTTATCTTGTTTTTTATGAAGTTGCTTTTTGAAAACTCAGAAGTTAAGTGGATATGACAAAGAAAGCTTAAAACCATTTCAAGAGTAGATCATGGACAGTTCTTCT
>m6AIP_abcam_peak_2931|ENSMUST00000044113.11|Ago2|ENSMUSG00000036698.11|protein_coding_Intron_3
TGGGTACATGAGGATAAAGTATTCCAGAGCCGGCCAGGGAGCTTGTCAACAACAGATAACAAAGCCACTTTGAGCATCACCTGAGTGGTTGGTTTGTGGGCCACAGTCATGATGCAGTGTTGTAGGCAGTGATGATTCAACTGTGAACTGTAAG
>m6AIP_abcam_peak_2932|ENSMUST00000239146.1|Ptk2|ENSMUSG00000022607.18|protein_coding_Intron_2
CAGTAAACCATGTGTGGAAATGCAGTAGGGAAGTAGATAGACTCTGTGGtttcagatagagtgctcaggacaaggacatattgagtaggtgatagttaagtagggaaagggcatggctgtgaaagctgaggcaaggccattccatgtg
>m6AIP_abcam_peak_2933|ENSMUST00000239146.1|Ptk2|ENSMUSG00000022607.18|protein_coding_Intron_2
CTCAGCTCATGACACACTACATCCACTGGGATGTTATGAAGGGAATCAGGTGTGTAGCAGAGATGACATGGGCTAGGGAACTAGGAATCAAAGAAGTGGACTTAGGATGTCATGACAGTAGGATTTGTTAGTAGTTTGTGTACAGGTAG
>m6AIP_abcam_peak_2951|ENSMUST00000238313.1|Fam83h|ENSMUSG00000046761.13|protein_coding_Intron_1
CAATGGCTCTGTTGCCATCAGGATGGGTGAGTGAGTCTGGGAGGGTATAAAGAAGAGACCCTACAGGGAACTGTGAGTTCCCAAGGAACTGTGGCCCAGGGAGGTTTTAGCTGAGGTGAGACGGAAGCAAGGGTGAAGATTTTCAGAGAGGTCGAAGGTTGAGGAGTCAGGACA
>m6AIP_SySy_peak_2441|ENSMUST00000096385.10|Mroh1|ENSMUSG00000022558.16|protein_coding_Intron_7
CTCAGGAGACCCAGCTGGTGGCTGCTTCCCAGGAAAAGGACATTGGCATCAGGAGAGGGGACCTCCTTCCTCCTGAGTTTATGCAACTCATTAAAAATCAAACCTAACAAGTTGTGAGGGTTTTACATCTGGAAATATGATTACCTGTTACTTGGCAAAACATTCTCTTGCCCC
>m6AIP_abcam_peak_2964|ENSMUST00000096385.10|Mroh1|ENSMUSG00000022558.16|protein_coding_Intron_7
caaaaataaacaaaaGCCAACCAACCCAACAAAAGAAGCTAAATTTCCTACTGAAGAGAAGTGGGCCGTGTCTCTTCGCAGGAGAATGGACACAGAGCAG
>m6AIP_abcam_peak_2965|ENSMUST00000096385.10|Mroh1|ENSMUSG00000022558.16|protein_coding_Intron_13
gtgggtacaggtgtgtaggtgtgtatgggcgtgggtatggtgctgatacagatgtgggtgcaggtgtgtaggtgtgtgtgggcgtgggtatgGTGCTGATACAGATGTGGGTGCAGgtgtgtatgggca
>m6AIP_SySy_peak_2442a|ENSMUST00000023219.8|Fbxl6|ENSMUSG00000022559.8|protein_coding_Intron_1
GTACACCAACAGCGCCTGCCGCGGTAGAGACTGGCGCACTGAGCGGGTGCTGCAGAGCAGAGGGCAGAGCAGGCATCACATCGGGCGAACACAAGTGCTCCGGCACCTGTCTTCACTTAGAGCTC
>m6AIP_abcam_peak_2966a|ENSMUST00000230157.1|Cpsf1|ENSMUSG00000034022.8|protein_coding_Intron_1
ATAACATTTTGGAAGTGGGCCCTGTGGCTCTACTCTTGAGTCTTAAATGACTGTGACAAAGTGGTGCAGGGACAGAGGCATTGGGGATGG
>m6AIP_abcam_peak_2966b|ENSMUST00000230157.1|Cpsf1|ENSMUSG00000034022.8|protein_coding_Intron_1
ACAGGTCTGGAtttggtcttagcagttacagggatgctgtcactattccctgaggtggagatggctgttgggggtatagaagtgaggtgacaggagcagACAGTCACCTAAGAGTTGGGAGAAATGTGGCTGGGAG
>m6AIP_abcam_peak_2972|ENSMUST00000239003.1|Arhgap39|ENSMUSG00000033697.16|protein_coding_Intron_1
TTGGGGGGAATAATCTGAGGTTGGTAATGGGAGGGCAGATGCTCTCATCTGTGAGGTAAGGTGAGGAAGATGGGAAACTGCTGTTGGATCAGTGTCAGAGCTATCGGTGATATGGAAGAGGAGATTTGGAGATATAAAGGGGAGGGCAAAGCATGTTTGGGAGAATACAGGATAGAAGTTATAGC
>m6AIP_abcam_peak_2973|ENSMUST00000230214.1|Gm49527|ENSMUSG00000116024.1|protein_coding_Intron_4
GCCCAAGAAGCCTTGGGCTAAGCGTGAGTGGCTCACTTTTCCAGAAGCACCGTTTGAATAGCGAGGCCGTGATGCCCAAGAACTCCACAAAGGATGCTGTCCAAGAACGTAAGGAGCTGC
>m6AIP_SySy_peak_2451|ENSMUST00000230214.1|Gm49527|ENSMUSG00000116024.1|protein_coding_Intron_4
ATCGGCCTGATGACCAGAGAGACCACCTGAGCTCAAAactgattcggcgtcaaagcgttcctaccggagagaaccgttacccatgtgaagagtgtggcaaagctttcaggtggcgctCTCGCCTGAATCAGCACAAACTGAGCcacactggagagaaatcttatcagtgcaataag
>m6AIP_SySy_peak_2452a|ENSMUST00000230214.1|Gm49527|ENSMUSG00000116024.1|protein_coding_Intron_4
tcagcgaatccacacgggagagaagccttacgtgtgtgatgactgtgGGAGAGCTTTTACCCAGAGCTCCAGCCTCATTTACcaccagaggatccataagggagagaagccatataaatgcagccagtgtggcaaagccttcagcatgagcacacagctcaccagccatcagaggactcacaccggggagagaccttatacgtgtaacg
>m6AIP_SySy_peak_2452b|ENSMUST00000230214.1|Gm49527|ENSMUSG00000116024.1|protein_coding_Intron_4
gtgtgggaagaccttccgtcaaaactcaacccttttccaacaccagataattcatgttagagtaaagccctatgagtgtaatgagtgtgGAAAGGCCTTCAGCCGGAGCTCATACCTTATTGAACACCAGAGAATACACACTAGAGCCCAGGGGGGCCATGAATT
>m6AIP_SySy_peak_2452c|ENSMUST00000230214.1|Gm49527|ENSMUSG00000116024.1|protein_coding_Intron_4
GGGGACACCCCTGAAAGTCCCACCGTTTTGAACCATAAAAAAGTGCACACTGTAAAAAAGTTGTACCAGTGTGACGACTGCGATAAGGTCTTCAGGTGGCGTTCGTACctgattatccaccagcggattcacacaggagagaggccttataaatgtaatgcctgtggcaaGGCTTTTCATCAGATCGCAAAGCTCACTCAGCACCA
>m6AIP_abcam_peak_2977|ENSMUST00000171751.9|Rbfox2|ENSMUSG00000033565.18|protein_coding_Intron_2
TGGGGCTCTACTCTGATTAATTACCTTCGGCATTCAGGGGTGGGGCTTCCTTCAGCCATCTGCCTGAGATATgggagggagctggagaaagaaggagggggagagactgccagagaggaagagaaaagaaaggaagaaacactagaaagagaaagGCAG
>m6AIP_abcam_peak_2978|ENSMUST00000171751.9|Rbfox2|ENSMUSG00000033565.18|protein_coding_Intron_2
AGGAAGAGGTCCTTATTTGTGCACTTGTAGGTTGTGCCATTCACTGTGGTAGGGAATGGCAGTGGTATGCTAGATTTCAATGGTGGTGATGGTGGTGGTGGTTAAAGAACAGAGCATGGAATATTTTGTCATGCCTGTGGGACAGCCAAGTAGTGATGCTAGAACAAGG
>m6AIP_abcam_peak_2979a|ENSMUST00000171751.9|Rbfox2|ENSMUSG00000033565.18|protein_coding_Intron_2
CAGAGCAGTGATGGAGGAGATAATGGCTTGAAATGAGGTTGAGGACATTAAAGGAGTTTGGATAGAAGAAGTCATTGTGTATGCCGACATTGTAGATGTATGTGTGTGTGTGTGTGCGTGCGCGCGAGCCATGATATTGTCCTGTGGCTGCAGCATGGTAGATATTTTGAAGGGGAGCA
>m6AIP_abcam_peak_2979b|ENSMUST00000171751.9|Rbfox2|ENSMUSG00000033565.18|protein_coding_Intron_2
TAAATGAGAAACTACCACAGTTAAGGGAAAACTGTCTACAGAGTTCATAGAGCTATCAGGAAGAAGAGAGTCAGGGCATGGGAATAGAGGACCAAGGGTTGGGAGGGAAGGCCTCATGTAGATGGAGGAGCTGGGGAGTCTTATTTCAGGGAAGGGTATTTAAAACATGAAAGGTAACAGGAGCCAGCCTGGAGAGGAAGGAATGAAAGGGTTTAGAGTTTGGGGGAGAGGGATGGAGTTTTCTGGATTG
>m6AIP_abcam_peak_2980|ENSMUST00000171751.9|Rbfox2|ENSMUSG00000033565.18|protein_coding_Intron_1
CAGTCCATTTCTTAAGCCTGTGCTCAGTTTGTTGAGAAGTTGAGGGTTCTTGGGTCGATTTGTCCAGAGGAGAGCTGTTGGGCCGAGCTGAGAGCGAGGGAAG
>m6AIP_abcam_peak_2988|ENSMUST00000148028.1|Gm10863|ENSMUSG00000075555.12|lncRNA_Intron_2
GAGGATGAGAAAATGGAGGATGCAGAAGGAGAGACGCTCATGGTGCAGGTCGGAGAGCTGACCACGGAGTGGCTAGCAAGGGAAGGAGATTCTTCAGCAGGCA
>m6AIP_SySy_peak_2464a|ENSMUST00000053926.11|Gm49486|ENSMUSG00000116121.1|protein_coding_Intron_12
GGCAGCTTCACTGATGGAgaggaggaggatgaagaggaggaggaTGGGGCAGCTAGGGAAGTGTCCAAGGACGCATGTGGGGCCACTGGGCCTACGGACAAGGGCGGAAGCTGGTGTGACTCCTGAGTGCCCCCTCAAGTGGACCTGGGGGGCAGGGTAGTGGGAGGACCGCAGTGGGAGTGGGGCGGGACCACTGTAGGACAGCGAAGGCATATAGTGGCGCATAA
>m6AIP_SySy_peak_2464b|ENSMUST00000053926.11|Gm49486|ENSMUSG00000116121.1|protein_coding_Intron_12
CCTCTGTCCTCAAACAGTGAACCCAGGCTGCAGCCTGAGACCTGGACTCTAGCCCCCATCCATCCTTCCCATCTCCCAGCTAGAGGGAGAGCTGGGCTTTGGACAGAAAAGAGAAGGGGCTGGAGCAGACAGAGCACAGGACCTGTCCCTGTGAGCGCCTCGGTGGTGCCAAGCCTGCAGGGAGTGGGAGCCGGGTGGACATCTGAGGCTGGGGCCAGTGTACCAGGGCAGCCCCTGAGTCCACATGCAC
>m6AIP_SySy_peak_2468|ENSMUST00000117786.7|Csnk1e|ENSMUSG00000022433.20|protein_coding_Intron_7
GTGGCGTCAGGTCCGTCCTGAGCCTGCTGGAACTGCAGAGACCCCAGCTATCCACCTGGCTATTGCTGTGCCAAGCTTGAAGCATTAATGGCAGGGCGACACCCTGTTTGGGGCTCTGCACCCCTAAGTGAACTCTTTGCTTAGCCTCAGCAAG
>m6AIP_SySy_peak_2469a|ENSMUST00000117786.7|Csnk1e|ENSMUSG00000022433.20|protein_coding_Intron_7
CCAGGCCTTCCCACCTGCCCTGCAAATAGAAGCCGTCCAGCAGTACTCTGCAGACAGGACTCCTTGAGCAACAAACAGACCGGAAGGACCCACTTGACCTTGGAATGACCTCCCGTGTTCCACCCCCAAGGGACTGGAATCCCCAGCTGCTTCTCTCTGAGGACACAGCCACTGTTCTAGTCAGGAGGAGGCTCCGTACAGTGACATCTCTAAGATGGAG
>m6AIP_SySy_peak_2469b|ENSMUST00000117786.7|Csnk1e|ENSMUSG00000022433.20|protein_coding_Intron_7
TTGACAAAGTTTCACACAAGGCCAGATATACCCTTCTCGCCCAGTCACTAGTACTGTGACCCCCCCTCCCTGGAGTCTTCCTTGGAGGAAGTAGACTCTAGAGTTCAAAGCTGGACAGCCTTTGCCTCCGCTTTGTGTGACCCTGTCACCACGTGGCCAGCTTCATCGCCAAGACCATCTGCAGAACACACAGCAGAAACTTTCACAGCTCTCATCCCAAG
>m6AIP_SySy_peak_2469c|ENSMUST00000117786.7|Csnk1e|ENSMUSG00000022433.20|protein_coding_Intron_7
CTGACTTTCATTCACTAAAGTATTTGGAAATGGATGCTTGCTTCTTAGTCACCAGCTTTCCCTGAGAAAGGACAAGTGACTGCTACATCCAGCATGACAACTGGGAACATTTGTCCTCCAGGAGGGTCTATGGACAGCTGCAGGAGGTGCTTCCTTCACAGTGCCCCTTGTGCGAATGGCC
>m6AIP_SySy_peak_2469d|ENSMUST00000117786.7|Csnk1e|ENSMUSG00000022433.20|protein_coding_Intron_7
CAGGCCTGGGGCACCAGGCATGTGCTACAGAAATTATTCAAGTCTAATGTGGAGATGGGCTTTGACCCTTCTCAGTGAAGCTCAAAGAACAGACTTTGTATTCTCTAGACCTGGGCATCTATCCCTCTGTCATAGCCCCTGGCCACATAGT
>m6AIP_SySy_peak_2469e|ENSMUST00000117786.7|Csnk1e|ENSMUSG00000022433.20|protein_coding_Intron_7
CCCAAACAGTGGCCTGAGCCTGTTCTCCAAGGAAGCCTCACAGGCTGGGGACCTTGGGGACAAACCTCTGTGGCTTTTCTGTCTGGGACTGGAGTGAGAGGTGGGCATCGAAGCTCCTTCTAGCGCAGAGCATGTTGGCCAAGGGCCTGGTCGTGCAGCTAGCTCTTCATATGACCGGATGT
>m6AIP_SySy_peak_2469f|ENSMUST00000117786.7|Csnk1e|ENSMUSG00000022433.20|protein_coding_Intron_7
TTCTCTTTACCCACGTGTACCTCTCTTTTCACAGAGCGGCCCTTGGCCCGCTCCATCCAGTGTTAAGAACGAACATAGATAGGCCTTGTCTTCTGGACACCAAGAAGGGTACATTGACTTGGGGCTCTTCTTCTCTGTGG
>m6AIP_abcam_peak_2993|ENSMUST00000010974.8|Kdelr3|ENSMUSG00000010830.8|protein_coding_Intron_1
TTGAGAACACCCGTGCAAATACGTAGAAGCCACAGGGCATAGGGCATGTCCTGGGAAGGACACAGGAGGAAGAGGAATCCAGAAGGTAGGATGGACTAATGGTGAAAGGCTTTTTCCGGTCACATTCGGGATCCAGGATGAAGGAAACCATCGAAGAAGTAGGAGCAGAGGCAGAGGCTCAGCAGGTCTCTTGAGACTCCGGAAATGGAGGTTGAGAGCATTTTGAGATGTCACCTGGGAGGCTG
>m6AIP_abcam_peak_2994|ENSMUST00000010974.8|Kdelr3|ENSMUSG00000010830.8|protein_coding_Intron_1
acaaACAAGACAAAAACAAAAAAACCATCCCAAGACTGCCCGTCACAACCAGAAGAGTGAGACAGGGAGTGTGGGCACAGGAAGGCAGAGTCACTACAGGGGT
>m6AIP_abcam_peak_2995|ENSMUST00000010974.8|Kdelr3|ENSMUSG00000010830.8|protein_coding_Intron_1
GAGAGAGGCTAAAGAATACTGGGGCGTGGTGACTGGAGGGGTGTGAGAGAGGGAGAGAGGCTCAAGGGTGGCCATGAGTTTGCAGAGGGATGAAGGGCTG
>m6AIP_abcam_peak_2997b|ENSMUST00000054014.8|Ddx17|ENSMUSG00000055065.7|protein_coding_Intron_1
TGAGATGGATATTAACAAATCTACATTTTCTGGTGTCTCTAG
>m6AIP_abcam_peak_2998a|ENSMUST00000023065.7|Dmc1|ENSMUSG00000022429.11|protein_coding_Intron_8
AGAGTCAGAGATGTAGATGAATTAGAGAGGGTAGATAAAACTTTGATGTGTGTTTGTATTTATGAAGAGGACTAAAACTAAAGTACAGTCAGaggaaggaaggaagaaaggaagaaaAAGAAAGAAGAAGGCAAGCGAGTGTGAAATGTAAAAGAATGAGGTAGCTCACTGGAGTTGGGAGTTGGTTCCAGGACATATTTACAGTG
>m6AIP_abcam_peak_2998b|ENSMUST00000023065.7|Dmc1|ENSMUSG00000022429.11|protein_coding_Intron_8
GCATGTCCTGACTGAAGTGGTATTGAGGACAACCAATGTTTCTTGGCAGTGTATTGAACATGATGGGCACAAATGACAATGGGAAATTCTGGGAAAAGGG
>m6AIP_abcam_peak_2999|ENSMUST00000023065.7|Dmc1|ENSMUSG00000022429.11|protein_coding_Intron_1
GCCAAAGGAGAGGCGATTAGGCGATCGATCTGCGTTGTTCCTCAGGAAGAAGAGTCTGGTATTTAGAGAAATCATGCTAATAgttaagagatgggcaaggtgatgcatgtctgtagttccagaactggg
>m6AIP_abcam_peak_3006|ENSMUST00000009727.11|Syngr1|ENSMUSG00000022415.12|protein_coding_Intron_1
GGGCGTGGGCGTTCCTTCTGCTTGGGTCATTTCTACCGGTGATGGCttcatttagcaaagctttattgagtctgccaggcccggaggggagggaagggagggagggcagcatgactcaggctcaggctcggtcctgatgctcagggagcccacagtcctactagagagggagccagGACCAGAGGTCTCCCTGCTGTGGCATGGATGTGCTTCGTGGAGGTGATGTCATGTTGGTTCTAGT
>m6AIP_abcam_peak_3010a|ENSMUST00000023048.11|Mief1|ENSMUSG00000022412.14|protein_coding_Intron_2
atggaaggccattggtgaaggtgcagcctcagttgcagttgatgtcccaggactgaagggaccatgcaaaggagttgaagctgggcaccatgaagagag
>m6AIP_abcam_peak_3010b|ENSMUST00000023048.11|Mief1|ENSMUSG00000022412.14|protein_coding_Intron_2
ctatgagagactattggtgaagcctggctacagcagaagaccccagtgtattggagttaccagtccaatgggttgatcaccaagaatag
>m6AIP_SySy_peak_2484|ENSMUST00000023048.11|Mief1|ENSMUSG00000022412.14|protein_coding_Intron_2
ctcagaagagactttgaactttggccttttaatattgttgagattgctatagactatagggactttggaatttggactaaatgtattttggattatgctatgtttaggtatgggcccccatagactcagatgtttgaataagcctatgcgggccaggaagtggaTtgtggtcgtttgcatatgtttggcccagggagtggaactataggaggtatgg
>m6AIP_abcam_peak_3014|ENSMUST00000067689.8|Tnrc6b|ENSMUSG00000047888.10|protein_coding_Intron_4
CACAGAGCAAGAGGAGTGACTGGGCAGCAACTAGAAACATGAAAAGACTGTTTTCTAGAGGCTCTTGTGACGTGAAGTCTGCCTGGGAGAGTGAGGACAGGGGTGTGGTGTACATACTCCAGGCCCGGGAAGAGTCAAGCCGGGATCTGGGGAAAGAGGTGTACATTAAATTAAGCTTTGGGACATGGTCTACATTTGCTAGATGGTTAGTGTAACCTAAGGAGAC
>m6AIP_abcam_peak_3019|ENSMUST00000023040.8|Slc25a17|ENSMUSG00000022404.8|protein_coding_Intron_7
agtccaggaatacagtcgagttcgtggagagcagtgcagtagagttgagagggagagtagagcagcacagagagggagagggaggcagctttaccaggagagttttacagacagattgaagagag
>m6AIP_abcam_peak_3020|ENSMUST00000172107.7|St13|ENSMUSG00000022403.15|protein_coding_Intron_7
GAGAAGTTGATGTGGTGAAGTTTGAGTGGAAATAAGAATGGGTGTTGTTACAAAACTGTAGTAGGTGAGTGACTCACAGTAGAGATTTTTATGAAGGCAT
>m6AIP_SySy_peak_2499a|ENSMUST00000174229.7|L3mbtl2|ENSMUSG00000022394.14|protein_coding_Intron_17
CTAACTGAAGCCAAGCATGGAGCAGAGAGGAGGCCCGGCTTTACTGCTGTGCAGTGAATGGACAGCCTGGCGTTCCAGGGCTGCCTCTGCCCTCTGGCTGGCACTCATTGCACCCTCAGCACACTGGAAAACTAGACTGGTCCCCATGGTCTACCCAGGCAAGTGGTAGAAGTAAGGTTACGGAGCAGCCGACGCTGGGTGAGGACGGAGCCACCTCCGCCCAAAATAAATTGAG
>m6AIP_SySy_peak_2499b|ENSMUST00000174229.7|L3mbtl2|ENSMUSG00000022394.14|protein_coding_Intron_17
ACCTCCTGGGGGCACCCTGCACCGCCTGATGTCCCAGGGGCCCCACTGTGGCAGGGAATTGACCAAGTAGCGGGCTCGAGAGATTTGGGTTTGGGCCTTGACCTCAGGGATAACAAGAACACTGACTTCCTTTCTGAGAGGGAACAGCTGGGAAGATGTACAGGGACCTGAGCCCCTAAGGGAGACTCGGGCCAGGCTACTTGCTGTCAGGTACAGGATCAGACAGTAGTTTGGTCCATGTAGTCGGGGA
>m6AIP_abcam_peak_3030|ENSMUST00000023113.6|Polr3h|ENSMUSG00000022476.8|protein_coding_Intron_1
GATGGTTGGAGTAGGTTgggtgtagagctgtggaggcagtgcatttagcatgtgcaaaggtcctgaggcaggagaggcacagaatgctggtgtagctggaacggaAATGTAGACG
>m6AIP_abcam_peak_3031|ENSMUST00000023113.6|Polr3h|ENSMUSG00000022476.8|protein_coding_Intron_1
CAAGGGAGTAAATGGgccgggcgaggtagtgcacacccgtaatccgagcttcttggctattgaggctttttgacgatcctgtgttcgaggccagcgtgggcaatatagttagcccttgactcagacaaattaaaAGCACCGAAGCTGCTggcggtagcgcatgcctttaatcccataactcagg
>m6AIP_abcam_peak_3033|ENSMUST00000023100.7|Srebf2|ENSMUSG00000022463.8|protein_coding_Intron_1
GAGACCTTGAGCACGGGGCGTCCCGGGGCATTGAGGAAGCTGTGCTAGGGAAGCTTGCCGAGGAGATGATGGTGTGTAGGCTTATGTGGGCTTGTGCAGGGGCGTAGTCACAGTCGGGATGGGAAACCTGTTCAGAAGCTAATGACG
>m6AIP_abcam_peak_3035|ENSMUST00000109510.9|Tcf20|ENSMUSG00000041852.15|protein_coding_Intron_2
AGGGAAGGTGAAGAAAGAAGTGAGCAGTAAGTAGAGCTGTTGGAATAAATGAACAGTAGCCGATGTCATCTGAATATGAAGGAGAAAGAAGAAATCAGAG
>m6AIP_abcam_peak_3039|ENSMUST00000109510.9|Tcf20|ENSMUSG00000041852.15|protein_coding_Intron_1
gacaggccttgatgagcagagacagtctatggttttagacctttattgtagaaaggcagagagaaagagagaagatagagaggccagccttggccacatgggaagaaggagggaagggagggagaaaaggagagctagagatgagagtaagaaaggtgag
>m6AIP_abcam_peak_3040a|ENSMUST00000109510.9|Tcf20|ENSMUSG00000041852.15|protein_coding_Intron_1
cggaagcagtggggaaggaacatgccaaggaaaagTTCTTTAAGACCGAAGTTAAAAGTATGTGGTATGTTGCCACAGTAAAGTGAGCTCTGGAGCATGGCAGGGTAGGTGGTCAGGAG
>m6AIP_abcam_peak_3040b|ENSMUST00000109510.9|Tcf20|ENSMUSG00000041852.15|protein_coding_Intron_1
actgtaacagtggtgtaacgagagctagaggagacccatggaaggggcttgttacctcttgattgagaatgcaaagagtatgagagaaagctgtagaggaggagacatttaatgggcctgacagataggaaagagctgt
>m6AIP_SySy_peak_2509|ENSMUST00000049530.13|A4galt|ENSMUSG00000047878.13|protein_coding_Intron_1
gtgagaggtcatggaaggccactggaaaaggtatagcctcagctgtagttgatggcccaggactgaaggggccacgcaaaagatttgaggcttggcaccataaagagagcctatgagaggctattggtgaagcctagttggagtgaaacacccttgtgtattggagacgtcagg
>m6AIP_SySy_peak_2510|ENSMUST00000178628.8|1700001L05Rik|ENSMUSG00000075511.9|lncRNA_Intron_2
TTCCAGCATTCAGTTCACATGCAGAGTGGCTGGCCGGTGATGTGTGCAGTATGTAGAAAGGCAGGTAGGGCCAGGACATAAGTGAGCCACACTTGGTCTGCTACTGCCTGGCCTACAGCCAAGCAGGGCTGGGCAGGAGCCATCAGGAGCTTTGATGCTCTGCTCCAGCTTTCAGATGGAAAAGGAAGTGGATTGCTCTCTGGGTCCCTCCTGATGTAGGCACACTGTCTCAC
>m6AIP_abcam_peak_3046c|ENSMUST00000178628.8|1700001L05Rik|ENSMUSG00000075511.9|lncRNA_Intron_2
CATAGCTGGGATGATAGTGCCAACTGCTACTAGAAAGAGGATGAGACACTTAGACCACTGTGACAAAGCACAAGCTCTTCAGGCAAATGT
>m6AIP_abcam_peak_3048|ENSMUST00000171436.7|Pacsin2|ENSMUSG00000016664.16|protein_coding_Intron_1
aaacagccagaggcatctgaaagagtccagagcagagagaggaagcagtagactgagcatggccagggctgtcggtgagagatgggatatagcaggggag
>m6AIP_abcam_peak_3049|ENSMUST00000023071.7|Samm50|ENSMUSG00000022437.7|protein_coding_Intron_10
AAGGCTCAGGATGTTTGGCTCTGGCAGGAAGGAGCTGGGACTTTCTCTGCTGTTGGGAACATAGAATGTAGATGCCTCTGAGTGGGAGCAAGTGTGGGGC
>m6AIP_abcam_peak_3050|ENSMUST00000023072.6|Parvb|ENSMUSG00000022438.6|protein_coding_Intron_4
ggtgaGTGGTGTTAGCCGAGCCCCAGGCTTCAGAAATGGCCAGAGTGGAATACAGAGGTAGACTCAGGAATGGAGTGTGGAGGCCAGAGATATGGACGGGGCA
>m6AIP_abcam_peak_3051|ENSMUST00000159939.7|Phf21b|ENSMUSG00000016624.15|protein_coding_Intron_4
GACCAAAGAGTGAAAGGGCAAGACTCAGGTGAGTGTGTGGAGGGATTATGAACAACAGTCAACAGGATGAACTAGTgtgaatgagcaggaagtgtgtgagcaggtgagtgtgtgaatggagctcgagcatgtgatctgtgggaacgaagagagtga
>m6AIP_abcam_peak_3052|ENSMUST00000159939.7|Phf21b|ENSMUSG00000016624.15|protein_coding_Intron_2
GATGGGGATGACTGATGGGAGGCGGTGATGCTGGTGGTGATTGACAGATGATAACgatgatgataggatgatgatggtgatagtgatgataatggtggagatgacggataggccattgatggagatggtgattatggtgatgatggtgacggttgacagagatgatgattgatggtggtgg
>m6AIP_abcam_peak_3055|ENSMUST00000163242.2|Atxn10|ENSMUSG00000016541.10|protein_coding_Intron_9
TTATGTCTTCAGTGGTGGATGCCACAGTCACACATGCGGCAGATCTCATGAGGTCAGTCGATTGGTGGATGTGCAGAGGCTCCCTCTGAGGGAGGGTGGGAAGGGAGAGAGGGCAGGAAGAGGAGGTACTGTCTTTTTCAAGGGGGTATAGCTCATGCATGAGGGGAGAATATTTGACTTTTCTCAACAATGGAAATATGTTGTGTTTGGGTAGCTATTGAT
>m6AIP_SySy_peak_2518|ENSMUST00000231074.1|Gtse1|ENSMUSG00000022385.11|protein_coding_Intron_3
gttttcgagacagggttccactatgtaactgccatgggactcactgtgtagaccaggctggctttgtggaacctacagaagtctgcctgccttagcctccaggtgctggaattagaggcatgtaccatatgtctggACCCCTCGATGGCACTCTTAAGTCAGGGCCTGACAAAGGAGGAGCCTTGGAGATCCTTCTGCAGGCCGCCTGCCCTAGTCTTGAC
>m6AIP_abcam_peak_3063a|ENSMUST00000063414.8|Tbc1d22a|ENSMUSG00000051864.10|protein_coding_Intron_4
GAAGGAGCAAGGATGGAGACAGGACAGTGCTAGAGTTagagaaagagagagggaggagggagacaaggagagagggaaggaagagggggccagaggaggggaaaggaggagggaaagggaagaggagggagagaagtgagcga
>m6AIP_abcam_peak_3063b|ENSMUST00000063414.8|Tbc1d22a|ENSMUSG00000051864.10|protein_coding_Intron_4
ttagagttagtgatagagacagggaggttggagggagaaagctagagttagagaaggagagagagggagagtgggaagagctagaattagagagagcaagaaatagggaagtagtgggaaggagaggagagataagaggaaggaagggTTGTAAAATGATagagaggca
>m6AIP_abcam_peak_3064|ENSMUST00000063414.8|Tbc1d22a|ENSMUSG00000051864.10|protein_coding_Intron_8
gccattgtgctagtctaggtgggcagcccgtgctggtggtgtggagttaggggttgctgaggaaggtggtgatctttgtttaagttgagcagggcaaaggatttgttgatggactgagtagtgggtggaagag
>m6AIP_abcam_peak_3066a|ENSMUST00000109381.8|Brd1|ENSMUSG00000022387.17|protein_coding_Intron_7
CAGTGCCTGGAGCCCTGGGCAGGAGGCCTCTGGTACCATTCTCTGGTAGTCTTGTATGTAGGGATTGGATTGGACATCCTGGAAGCCTCAGGATAAGCTGCCTGGAGTGAGG
>m6AIP_abcam_peak_3066b|ENSMUST00000109381.8|Brd1|ENSMUSG00000022387.17|protein_coding_Intron_7
CTAGCTATGCAGTCCCTGTGGGCAAGCAGCTTTTGATAGACAGTGGTTGGGGGGGATGAAATGTGGTGGAGACCTTGTGGGAAGGGACAGCATGTTCACTTGTTGTCTTAGCAGCAGTGACCGAATCTGAAAAGTTAAGCAGGAGGCAGAAAATAGGTCTTTGGTACCTCTTAGCCATGGAGAGAACGGATGGAAGATCT
>m6AIP_abcam_peak_3071|ENSMUST00000162183.7|Alg12|ENSMUSG00000035845.17|protein_coding_Intron_7
GGAGGCTGTGGCTTGGGCTCATGTGGAAGATGGTGTGGGAGTTGTTGGGACAGGAACAAAGGGTGATAGAGATGAAGGGGAGGTGAGAGACAGAGCAGGTGATGTGACTGGTGGTAG
>m6AIP_abcam_peak_3074|ENSMUST00000081702.11|Trabd|ENSMUSG00000015363.13|protein_coding_Intron_1
TAGGAAGATACTTCTTACGGCGTGACTATGTCTGAGAAGGATGCATGACAAATGTTGTGGAGGTACAGTGGCTGGGTGCTTAGGTGAGTATGGAAGTGGAGGGCTACCTCAGTTGCTCAGCCAGGAATAACGATCAGGGTGAGGAGGTACATCTG
>m6AIP_abcam_peak_3090|ENSMUST00000227791.1|Ano6|ENSMUSG00000064210.7|protein_coding_Intron_1
CACAGCCCTGTCCCAGGGCGGGGGGTCCCTTGAAACATGAAAAGTCCCTTGTAGAGGGTGGCTTTATTGAAGTGTATGCGGAACTATGGGAGGACGGCAGGAAAGGGAACTTTCCAGAAGAGGTGGTGGTTAGGCTGTGGAAAGCCTACGCGGAGC
>m6AIP_abcam_peak_3091|ENSMUST00000227791.1|Ano6|ENSMUSG00000064210.7|protein_coding_Intron_17
GATATGAGGTAAACTAGATATGTGGGATATGACCTCTGTGTGCATAGCTAGGGCTTGGGACTCATGAAAGAATGGGGCTCTGTAGGAATATGGGTAAGGGAGAGAATTGTGTGGTGTTTTATTGAAGGTCAGATTATTCCAAAAGCTGAGTGGGAGCTATTTTG
>m6AIP_abcam_peak_3094|ENSMUST00000096250.4|Arid2|ENSMUSG00000033237.19|protein_coding_Intron_3
TAGTTTCAGAGTAAAGGCAGCGGCACATGGAAGAGGCCATGAGCTCAGCTTGGTGTTGAAAGCACACATGGATTCAGATAGAAAAAGGAAGCAGTGGATGGGAGAGTTTTCGACACAGGAGAG
>m6AIP_abcam_peak_3095|ENSMUST00000096250.4|Arid2|ENSMUSG00000033237.19|protein_coding_Intron_3
atgagctgaggcagggaataggagatggagaggggtaggaagagtgacagaagtaggagccttggggagggatgagggctagtcacagagaggcatggaggaagacactaagaaagaagggggccaggactaaaggagagataactcaccacgcagaaga
>m6AIP_abcam_peak_3098|ENSMUST00000096250.4|Arid2|ENSMUSG00000033237.19|protein_coding_Intron_16
gaagacagctgtgtgtgctgcagagggcagagcccttgaaggggcccagaaaatcaggaatggattccagacactggacattgagttatttacattgctggggtctggtttttctttcatttgactgtcactatgccctaattcttccctcttaaaataag
>m6AIP_abcam_peak_3099|ENSMUST00000096250.4|Arid2|ENSMUSG00000033237.19|protein_coding_Intron_20
tgcagagccataacaataaagccagaagcagtgtatagtaatggcaccaagtcatacgtgtagattatgaaagcaaaagatctgagcatgagtgggtgggactacagagaagccaaaagacactggagaaaagagatgtgtagcaaatggcggcagggagacttgagtgtcccagtgtcccagg
>m6AIP_abcam_peak_3105|ENSMUST00000088452.10|Slc38a1|ENSMUSG00000023169.15|protein_coding_Intron_4
gtgtgtgagtggtgtgtgtgtgtgaatatgtgtgtgtgtgtatgtgtgtgagtgagtgtgtgtatgtatgtgagtgcctgagtgtgtgtgtatgtgtgtg
>m6AIP_abcam_peak_3106|ENSMUST00000088452.10|Slc38a1|ENSMUSG00000023169.15|protein_coding_Intron_3
tggacagaacaccaatcgagcagtcactaagatcaacaagtaataaatgtgacctcgtgaaactgaaaagcttctgtaaagcaaaggacaccatcaccagggacaaaacagcagccca
>m6AIP_SySy_peak_2557|ENSMUST00000088452.10|Slc38a1|ENSMUSG00000023169.15|protein_coding_Intron_3
agtcttggcaagaccagggatacaaaggacacacctaaacaaaataaagacaatatacagcaagccagtatcccagatcagattaaacgggagaagattaaacaggtccactaaaatcaggaccaagacaagactgtccactccatatctattcggtatagtacttgaagttgtagctagagccgtaagacgactgaaggagaccaaggggatacagattggaaagggagatgtcaaagtattgttattt
>m6AIP_SySy_peak_2558|ENSMUST00000088452.10|Slc38a1|ENSMUSG00000023169.15|protein_coding_Intron_3
ctaagaggacagttcaaagcactaagggcctccataaagaaatgagatctcctactagtgacttaacagttcacctgaatgctcaaaaccaaaaagaagcaaa
>m6AIP_SySy_peak_2559|ENSMUST00000088452.10|Slc38a1|ENSMUSG00000023169.15|protein_coding_Intron_3
ttccaaaaagcaagctggtgtagcccttctgatatctaacacaatagactttcaaccaaaattaatcaaaagagatggggaagggcacttcatactcttcaaaggaaaaatccaccaagaggatgtctcagttctgaacatttctgccctaaatgcaagagcatccacatttattaaagaaacattactaaagcttaaatcacacattgaactccacatgttaagagtaggaggcttcaatgccctactc
>m6AIP_abcam_peak_3110a|ENSMUST00000088452.10|Slc38a1|ENSMUSG00000023169.15|protein_coding_Intron_3
ACAACATTTCTGTGTAAGTAGTGTAGTCAGGACAGGTGAGGGAGCCTCTGACAGCTAAACTGCCCTACTCCCTGGACACAGTTCACCAAGACCCATTGTAGTGGCCTCTT
>m6AIP_abcam_peak_3110b|ENSMUST00000088452.10|Slc38a1|ENSMUSG00000023169.15|protein_coding_Intron_3
TAAGTGTGCGAACTGACTCTGAGAACAACATGGCTGGGGGCAGCGTGAGCATGTGGGCTCTGAGAGCCACGTGACTGGGAACGATGTGTGGGAGCAGACTCTGAGAACCACGGAACTGGG
>m6AIP_SySy_peak_2561|ENSMUST00000059433.7|Pced1b|ENSMUSG00000044250.8|protein_coding_Intron_5
GGGAGTGCCCTGGGAGAGAAGAGAGGTACGGCAAAGGCTCCAGGGGAGGACAGGACCCAGCGGGGCCGGTGACACGGACTCAGGAGGGCGTAGCAGACGTACGGTCAACAGCAGCTGGAAaggacgagaatcggcctttgaaaggaagccaaggagcca
>m6AIP_abcam_peak_3112|ENSMUST00000059433.7|Pced1b|ENSMUSG00000044250.8|protein_coding_Intron_5
gcgattgggagccaaattaaagtcaaaggaggagtgagtgggagggagaggaccggacacaggctgtgcaaacagcgctttaaaaatgtggctttgaaggc
>m6AIP_abcam_peak_3115|ENSMUST00000180657.1|Senp1|ENSMUSG00000033075.17|protein_coding_Intron_1
gcccaggactgaaggggtcatggaaaagagttgagacttagcactatgaaaagagcctatgagaggctattggtgaagcctatttgcagaggaagaccccagtgtgttggatatgccagtaccatgggatgatcaccaagaacag
>m6AIP_abcam_peak_3129|ENSMUST00000134214.2|Gm49450|ENSMUSG00000116358.1|protein_coding_Intron_3
ATCTATGATATCTGTCGTAGAAACCTCGACATTGAGCGCCCAACCTACACTAACCTAAACAGGTTGATAGGTCAAATTGTGTCTTCCATCACTGCTTCCCTCAGATTTGATGGGGC
>m6AIP_abcam_peak_3131|ENSMUST00000063517.5|Spats2|ENSMUSG00000051934.5|protein_coding_Intron_1
GGCCGGAGAAACAATGGAGTGAGGGGGACTCTGGCGAGAGCGTGTGTGCGGTCCTAGATTTCAGAAACTACGTGCGGGATCGGAAAGAATGAAATAATGGGTCGATTGAAATGTGAAGTACGGCGAGATGGGCATGTGTAAAGTCTTCTGCATTGTGTCAGGACGCAAGTGCCATCATGGGACTTAAA
>m6AIP_abcam_peak_3132a|ENSMUST00000145482.7|Prpf40b|ENSMUSG00000023007.15|protein_coding_Intron_1
AGGTGTGTGGTGTTGAACATATAAAGGAGACTCTGGCTAGTGCAGTGGGTTGCTGAAGGTTTTCATTGGAAATATTTGTTGGTTGTGAAGTGTGTATAGGACATAGGAGAGGTGCCTGATGCACAGTTGAATGCCTGAGCTGGGAGAAGTGAGTGTGGCTGGAGCACAGAGATGGGTATGGAAGAGACCGGCAAGG
>m6AIP_abcam_peak_3132b|ENSMUST00000145482.7|Prpf40b|ENSMUSG00000023007.15|protein_coding_Intron_1
CAGTGGCCTCAGAGACCTGGGTAGAGTCTTGGTGTTCACTCAGAACAGTGGGAAACCAATGGAGAATTCTATGCAGGTGCTTATGGGTCTGATGTGTATTTTGGAGGGCATTGTGGGTACAGATAGAAGTGGATATGAGGATAACAGTTTGGGAGGCCACATTGTAGATCAGATGGGAAAAGTGGTTTGGGC
>m6AIP_abcam_peak_3132c|ENSMUST00000145482.7|Prpf40b|ENSMUSG00000023007.15|protein_coding_Intron_1
AGAAGTGTGAGAAGAAATGGAAAGAGCACCTAGATGGAAGAACTCTTTTGGAGGTTAAACTGAGAGCTGGGTGACATATCAAGAAGGCTCTAGAGAGTGTCTTCAACAGATGACTACATAACATGGT
>m6AIP_SySy_peak_2585|ENSMUST00000023762.12|Cers5|ENSMUSG00000023021.15|protein_coding_Intron_2
gctgagactgtgatagactatggggactttggaagttggactaaatgcattttcattatgttatagctataagccaatgtggccaaggagtggaatgtggtagtttgagtaggtatggctcccatagatttatgtgtttgaatgcttggcccat
>m6AIP_abcam_peak_3141|ENSMUST00000073691.4|Lima1|ENSMUSG00000023022.14|protein_coding_Intron_2
aaggaaggaaggagggagggaaggagaaagaagggagagggagagaaacagagaaaaacacacatagagacaaacggagagacagacagaaacagagaga
>m6AIP_abcam_peak_3142|ENSMUST00000100206.3|Larp4|ENSMUSG00000023025.16|protein_coding_Intron_12
TATTGTTGAGAAGAGCAAGAGAAAGGTGCTGCGGAGCTAGCAAAAAGTGAGCATGACTGGACAACCAGGAGTGGGTGACGTTGTGACATCAGTAATGAGGAAACAGTGAGCTAGCTATTTTGTAAGGCCTCTCGGGGTATATAAGATTTGACGTTTTAGAGCAGGG
>m6AIP_abcam_peak_3144|ENSMUST00000023769.10|Atf1|ENSMUSG00000023027.13|protein_coding_Intron_2
TGCCTGGTGTGCAGTGACCTGTCAGGTTAAAGTTGTTAGTGAGAGAAAAGGTGAATGAAGTGAAGAAATCATAAAGGCAGAGAGGGAAATAAAAGGAAGCAGGGTCCTGCAGAAGGGTGAGAGAAAGCCGTGCTAGGGAGA
>m6AIP_abcam_peak_3153|ENSMUST00000046144.9|Tns2|ENSMUSG00000037003.16|protein_coding_Intron_2
tcctcctcctctttttcttcttcctcctcttctttttcctcctttttccttttcctcctccttttcctcttcttcctcttcctcttccttctctttttcctcttcttcctcctctttttcctcttcttcctcctcctctttttcctcttctgcctcctcctctttttcctcttcctcccctttctcttcctcctcatcttcctgttcctcttcttcttcctcatccttttcttcttcctcctcttcttcc
>m6AIP_abcam_peak_3158|ENSMUST00000043172.14|Rarg|ENSMUSG00000001288.15|protein_coding_Intron_3
GCCCTTAGCACAGTGGAAACTCGGGGTGGGGGCAGTTGTCATTGGGAGGGATCAGTTTCGTCTGAGTCGCAAGTTTGGGACTGTAGGGACAGTTTAGGGGGCAGTTTGTGCTCTAAAACTGAAGTCAGGTTCTGGGAGAGGGCAATGAGGGAGGTTACCCGAGGCACTTTGGGAGTGTCAGTCGCGGGATAGAGCTTTGGGGACTTTGAGGGAGGCGGCCCAGCCC
>m6AIP_abcam_peak_3166|ENSMUST00000001326.6|Sp1|ENSMUSG00000001280.13|protein_coding_Intron_4
AAGGAGAGAAAGTAGACTAAATAACAACCAGTAGATTGGACTTGGCCATAACAGGAGAGAGAATGGGGTAGAAAGTGAGAAAGATAAATATGAGAGGCAAGAGAGCACCTGTCTAAATGGCAGGGTTACGTGGGA
>m6AIP_abcam_peak_3167|ENSMUST00000184772.1|Gm28047|ENSMUSG00000052414.9|protein_coding_Intron_1
GATTTCCCAAAAAGTGGGTTTAGGGCTTGGCACTGCAGAAGGCAGAGGTAAATAGGCAGGAGGTAGGTTTGGGTGACGAGAGCCTGGCTCAGGTGAAAGCACGCGTTGTGTGGTCGAAGTGGAGCATTGGGAAACGGGGGTCCTGGCGTTTCGATTGAATTCAGAAGAATCTGAGCAAGAGACACGGTGTCAGAAAGTATGGATCTGGACAGATTAAGTGGATGAGTTTAG
>m6AIP_abcam_peak_3167|ENSMUST00000184616.7|Atf7|ENSMUSG00000099083.7|protein_coding_Intron_1
GATTTCCCAAAAAGTGGGTTTAGGGCTTGGCACTGCAGAAGGCAGAGGTAAATAGGCAGGAGGTAGGTTTGGGTGACGAGAGCCTGGCTCAGGTGAAAGCACGCGTTGTGTGGTCGAAGTGGAGCATTGGGAAACGGGGGTCCTGGCGTTTCGATTGAATTCAGAAGAATCTGAGCAAGAGACACGGTGTCAGAAAGTATGGATCTGGACAGATTAAGTGGATGAGTTTAG
>m6AIP_abcam_peak_3176|ENSMUST00000176233.1|Gm20695|ENSMUSG00000093575.1|protein_coding_Intron_7
CCCTGGGCCTTAAGAGGAGAAGCTAGAACTGTAACAGGGTCACAGCATGGGCAGAGAGAGGAAGGAAGGAGGGAGGGATAATCTGCTGAGAATTAAGAAGCTACGTTGTTGCTGGTAGGTTGGAAGTAAAGAGAGAAGGTAGTGTTACTTCAAGTGGAGAGGGAGCAAGGGTGCCTATGTCTGTCTGGGCTCCTTGGGGATTTAGCATTGAA
>m6AIP_abcam_peak_3176|ENSMUST00000040881.13|Cluap1|ENSMUSG00000014232.14|protein_coding_Intron_4
CCCTGGGCCTTAAGAGGAGAAGCTAGAACTGTAACAGGGTCACAGCATGGGCAGAGAGAGGAAGGAAGGAGGGAGGGATAATCTGCTGAGAATTAAGAAGCTACGTTGTTGCTGGTAGGTTGGAAGTAAAGAGAGAAGGTAGTGTTACTTCAAGTGGAGAGGGAGCAAGGGTGCCTATGTCTGTCTGGGCTCCTTGGGGATTTAGCATTGAA
>m6AIP_abcam_peak_3177a|ENSMUST00000040881.13|Cluap1|ENSMUSG00000014232.14|protein_coding_Intron_7
CAGCACCGAGGACTTGAAGGAGAAGAAAAAAGTTGTGGAGGAGGCAGGGAATGGAACAGTCAAAATGAAGAAAATGTCAAGCAGGAGGCTGACAATGAGGTAGATgaagaagaggaagaaggtgg
>m6AIP_abcam_peak_3177b|ENSMUST00000040881.13|Cluap1|ENSMUSG00000014232.14|protein_coding_Intron_7
gaggaagaggaggaggaggaagaAGGTATGGGTGAGGAAGAAGATGGAGATGAAGGTGAGGAAGCTGAGGCTCCTACAGGCAAGCGGATAGCGGAGGATGAGGAGG
>m6AIP_SySy_peak_2619a|ENSMUST00000040790.13|Slx4|ENSMUSG00000039738.16|protein_coding_Intron_1
CCTCTGGCCACACTCAGAACCGAGGCAAACGGAAAGAAGGCCGCCAAGTTGCCGCCAGGAGCAAAGCTCTTCAAGGCCCTTCAGAGAAGAAACCTCGATTAGGCAGCCAGACCCCTAGGACTACAAAGCAAGGGGCACCCAAGTCTCAAGAAGGGGGCCCAGCTCTCCCTG
>m6AIP_SySy_peak_2619b|ENSMUST00000040790.13|Slx4|ENSMUSG00000039738.16|protein_coding_Intron_1
CACTCCCCTAAAGACAAACCGGAAACCTTAAAACAGGTCAAGTGATGGAGGAGTCAGATGACGATTTCAAAGAACTCTGTGCCAGCTTTTTCCAAAGGGTGAAAAGAAATGGGACCAAAGAAGCATCAGGAGAGAGGACGAGGCAGAAG
>m6AIP_abcam_peak_3184|ENSMUST00000006137.8|Trap1|ENSMUSG00000005981.11|protein_coding_Intron_12
cagacatacaccattatagtatagaatagagtttattcagggcatggggaggggagttaaggagtagcagagacagagaaaggcagagagaaagagagagtagag
>m6AIP_abcam_peak_3185|ENSMUST00000006137.8|Trap1|ENSMUSG00000005981.11|protein_coding_Intron_1
ttgcaattgatggcccaggactgaagggatcatgcaaaggagttgaggcttggcaccatgaagagagcctatgagaggttattggtgaagcctggttacagtggaagacagcagcgttttggagatgat
>m6AIP_abcam_peak_3190|ENSMUST00000023165.8|Crebbp|ENSMUSG00000022521.10|protein_coding_Intron_28
GGAAGGGACTAGATAGCTGCCTAGTGTGTTTTCAGGTGATGGGCAACTCTAAGAAGAAAGGAGTTTAGGGTAAAGAAGACAGCAGGAGGTCTGGGGTGGCTTTTGAAACAGTGACATAGGGATTCCATGTGAGTTATGGGGAGTGGAGGAAGTGGGCT
>m6AIP_abcam_peak_3191|ENSMUST00000023165.8|Crebbp|ENSMUSG00000022521.10|protein_coding_Intron_16
GCCAGGGAAAAGGTGATGAAGGAGTCAGGATGGAAAATGAGCAAAAATGCTGTAGTTTGAGACAAAGGATCACTGTCGATATCTGTGTGAGCACTGGGGGCCAG
>m6AIP_abcam_peak_3193|ENSMUST00000023165.8|Crebbp|ENSMUSG00000022521.10|protein_coding_Intron_11
gtgtcatgaacagctgaggcttggtactgtgagaggccatggaaggccattggtgaaggtgcagcatcagttttagttgatggcccaggactgaaggggtcatgcgaagaatttgaggcttgacaccatgaagagagcctatgagaggctattggtgaagccttgttgtagtggaacaccgcagtgttttggagatgtcagtaccatgggacgatcaccaagaacagaagccatagtggagtggat
>m6AIP_abcam_peak_3194|ENSMUST00000023165.8|Crebbp|ENSMUSG00000022521.10|protein_coding_Intron_2
tgaggcttggaaccatgaagagagcctatgagaggctattggtgaggtctagttgcaatggaagcacagcagtgttttggagatgccagtaccatgagatgaccaccaagaacaacagcagcag
>m6AIP_abcam_peak_3195|ENSMUST00000023165.8|Crebbp|ENSMUSG00000022521.10|protein_coding_Intron_2
ggaaggactttggaacttggactagaagatccattcggtgttaagagctctgtgggatgttgggtaggagcttggaagataatgttgagaacagtgcggacgatgga
>m6AIP_SySy_peak_2625a|ENSMUST00000023165.8|Crebbp|ENSMUSG00000022521.10|protein_coding_Intron_2
aatatctaataaaatagactttcaacccaaagttatcaaaaaagacaaggaggggcacttcatattcatcaaaggtaaaatctaccatgatgaacttttaattctgaatatctatgctccaaataggacctaattccaactcttctcaaactattccacaaaatagaaacagaaggtacttt
>m6AIP_SySy_peak_2625b|ENSMUST00000023165.8|Crebbp|ENSMUSG00000022521.10|protein_coding_Intron_2
catagactaatagactggctacataaacaggacccaacattttgttgcttgcaggaaacctacctcagggaaaaggacagacactacctcagaatgaacggctggaaaacaattttccaagcaaatggtccgaagaaacaagctggagtagccattc
>m6AIP_abcam_peak_3197|ENSMUST00000023165.8|Crebbp|ENSMUSG00000022521.10|protein_coding_Intron_2
ttcctcccgacacataataatcagaacaacagatgcactaaataaagataggatattaaaagcagtaagggaaaaaggtcaagtaacatataaaggcaggcttattagaattacaccagacttctcaccagagactatgaaagccagaagatccagaaggacagatg
>m6AIP_abcam_peak_3198|ENSMUST00000023165.8|Crebbp|ENSMUSG00000022521.10|protein_coding_Intron_2
aaagggaagtagacacaataaagaaaacccaaactgagacaatgctggagatagaaaccctaggaaagaaatttggaaccatagatttcgagcatcagccacagaatacaagaaatggaagagagaatctcaggtgcagaagatcccatagagaacatgggcacgccgggcgtggtggtgcacgtttttaatcccagcactcgggaggcagag
>m6AIP_abcam_peak_3200|ENSMUST00000023165.8|Crebbp|ENSMUSG00000022521.10|protein_coding_Intron_1
gattggtccacagcactgcaaaTAGTAGCAGAAAGCATTTaaagaaaaggaaggaaggaaggaaggaaagaaagaaagggagagagagagaaagggagagagagagaaagggg
>m6AIP_abcam_peak_3201|ENSMUST00000117801.7|Adcy9|ENSMUSG00000005580.11|protein_coding_Intron_2
ATTTGCATAGACTCAGAAGGAATTAAGGGGCAGGTGGTGGGAATGGAGAGGAGATGAGTGTGTCATATGGGGCTTGAATGAAGGGTGGGTGGTTAGGGAGGCCTTATGTGACAATCTGTAGTTCAG
>m6AIP_abcam_peak_3205|ENSMUST00000038552.12|Coro7|ENSMUSG00000039637.15|protein_coding_Intron_9
GGCCAGGTGGGAGCTTGGCTAGAAGTTGAAAGTGTGGGTTCCCTGATAGTAGACCTTATAGTAGGTACTGTGGCCGTGGTAGTGGTGACTGGGCAGCCAAAATCTGCATAATCCAGATCCAGGAGCAGTCGGCCAGCATTCTTGGG
>m6AIP_SySy_peak_2636|ENSMUST00000115844.2|Glyr1|ENSMUSG00000022536.14|protein_coding_Intron_1
CCTGAGGCCATCCCAGGGGAGGGTTACGGCTCTAGAACTCTGGCTCCAGCTGCCACTGCAGAGAACTCTGGCGTGGCGTGGAGTCCCAGGGTCTCTCCGGACCTCCTCTCAAAGCAGGAGAGGATACCTTGCTAGAGACAGAGCCGTCCATACCCGCGTTCGGTTGGGACAGACGTGGGCTCGAGGCTTGGTTCCAGGTGGCGAAATCCGACTGCCCGGCGCTGCCCCATGAAGAAACCGAGGGGAGGGT
>m6AIP_abcam_peak_3212|ENSMUST00000046470.15|Mettl22|ENSMUSG00000039345.16|protein_coding_Intron_2
TGTTTTGTTGAGtggatggatagatgaatggactggtgggtggtggataggtcagatgagtgaatagatggtgggttggtggatggataaatggacaggtgagtggaAGAAATAAATGATGGTCAGGGTGGGtagatgaacaggtacatagatggtggtaaatagctggatggacagtggtagatgaatgagtaagatggatgaatgggtggatacacagagtaatagatgatggatagttgggaaagtg
>m6AIP_abcam_peak_3216|ENSMUST00000160405.7|Usp7|ENSMUSG00000022710.17|protein_coding_Intron_2
ggcttacagattcagagagtgagttcgtggacatcatggtgggcagtttggcggcaggcaggcatggtatagagcagtaactgagatctcaagccctgaggaggagagagagagac
>m6AIP_SySy_peak_2645|ENSMUST00000160405.7|Usp7|ENSMUSG00000022710.17|protein_coding_Intron_2
GACGACGACGCCGAGGAGGCGGAGGCCTCAGCGCCCCGAGCGCGGCCAGCCGGTCACCCGCCCGCGCAGCCTCAGCGGTCGCCGCCGCAGCCCACAcccgg
>m6AIP_abcam_peak_3217|ENSMUST00000160405.7|Usp7|ENSMUSG00000022710.17|protein_coding_Intron_1
gagggaatagaggaagttgggttttctgttacctggtttggggttgcaggtagagaggagagagaagaagggtgtggaagaaaggagggagccacatgcgagtaggtgg
>m6AIP_SySy_peak_2652|ENSMUST00000184863.7|Dexi|ENSMUSG00000038055.12|protein_coding_Intron_1
ACTTCATCCCCAGCTGCACCTGCCTCCCCCACTTAACCTCTGGGAAGGACATGGAGAGCTGAAGTGACAAATGGGCTCATTCTCAGGCCACTCTGTCGGCATTGCTTGATGCCGGTTGACCTTAAGCTGGGAAGACTGCAGACCCAAGACTGTTGATCGTAGTTTCAGGGAGTCACTCTGAGGAGGG
>m6AIP_abcam_peak_3227|ENSMUST00000115824.9|Clec16a|ENSMUSG00000068663.14|protein_coding_Intron_14
acgagtcctgtagagataagggagataactgagaagtaggcagagggaagagaccaggctgggcatggccagcagactgaagtggaccatgagagtagagagcaagcgaggTAGTCTGGCCAAGAGACTAGTGTatggctgaggtatataggctggg
>m6AIP_abcam_peak_3233|ENSMUST00000180792.7|Snx29|ENSMUSG00000071669.14|protein_coding_Intron_15
TAATGGAGGAAGAAATGATGATAGAGAAGAAGATGGTAGTAATGAGATGTAGAAGAGGAGATGATGAAGATGGTATTGTGGTAGAGAACAAGGTGACGGTGGAGATGAGTGGTGAGGGGCATGGGTATGAGGAAGAAGAGTTGATTTGGAGTAATAATGAGAGTGATGCAGGGGAGGTGACTGTGATGGTTGCAGGAGATGGAGA
>m6AIP_abcam_peak_3236a|ENSMUST00000009713.13|Mrtfb|ENSMUSG00000009569.14|protein_coding_Intron_2
GAGAGACCGTATGAGGGATGGCAAAAGAGGGAGGTAATGGGATTTGAGGTGTGGAGGTCCCAGAAGGTTGCAGTTGCTGAAACCTAGAGCAAAGGAGAGCAGGTAGGCCAGGGTGTGGAGCAGTGG
>m6AIP_abcam_peak_3236b|ENSMUST00000009713.13|Mrtfb|ENSMUSG00000009569.14|protein_coding_Intron_2
GCAGGGTAGGTTTGTGAATTTGGGATGGTAAAAGAGTGCTTATGTTGAAGGACTTATCCTGCAGTGAGTAACTGAGGGATGGGGACAAGCCTGTGGAGAAGGCTGCATGGGGGTG
>m6AIP_abcam_peak_3237|ENSMUST00000009713.13|Mrtfb|ENSMUSG00000009569.14|protein_coding_Intron_3
agaacacacatggtatgcactcactgataagtggatatttgcccaaaagctccgaatactcaagatacaatttacagaccaaaagaagctcaagaagaaggaagaccaaggtgtgggtgcttcggtccttcttagaaagggaaatacaaaatgctcacaggagcaaatatggagacaaagtgcatttcagagactaaag
>m6AIP_abcam_peak_3239|ENSMUST00000058884.9|Parn|ENSMUSG00000022685.9|protein_coding_Intron_3
aagctcgcaacacacaggacatgtttttgccccagaggaataagagataaacataagagagggaggacaagggagaagggaaagggggcagagagatggggcag
>m6AIP_abcam_peak_3241|ENSMUST00000023363.7|Rrn3|ENSMUSG00000022682.8|protein_coding_Intron_9
CAGGTAGGGGCTAGTTGGAGAGTACTTACtgtggtagtttgaataggtatgaccctcatagactcatgtgtttaaattcttggcccatagggagtggcactattaggaactgtgg
>m6AIP_abcam_peak_3242a|ENSMUST00000023363.7|Rrn3|ENSMUSG00000022682.8|protein_coding_Intron_12
ttctgttgctctctctggatcttagggaagcggtgggttgtctgatagtgagtacctctggAGGTGTGTGTGTGGTACACAGGAAGGAATAGAGACGGGCTAAGAAAGAAGGCCCA
>m6AIP_abcam_peak_3242b|ENSMUST00000023363.7|Rrn3|ENSMUSG00000022682.8|protein_coding_Intron_12
GGGCCTCCAGGAAAGATGTACCGGTGGTCCTGCTTACACTAGAGATGTGGTCCACAGGGAGTTGGAGGTATGTCAGGAGTAGGTCACATTAGGTCACACAGTTGAAGAGAGACTGGGATGAAGTGTCTAGGGGGCCCTTGCATCTGGAGTAAGAGTTGGAGAGGAAGGTTCTCT
>m6AIP_abcam_peak_3242c|ENSMUST00000023363.7|Rrn3|ENSMUSG00000022682.8|protein_coding_Intron_12
AGGGTGAGAATGGAGAGATCTTAATGGAGGGCAGCATGATTCATCTACCTGAGTCCCTGCCTGGAACTCTtggggggcctttgggataggaagtgtttctaggtatgggactgataggaaggaataaggacgggctagaagggggtagta
>m6AIP_abcam_peak_3242d|ENSMUST00000023363.7|Rrn3|ENSMUSG00000022682.8|protein_coding_Intron_12
gctgagaaggttcacagggcgaaggaaagctgtctccatgccaaggtctgtcagactcactgaggaagagatggagggagaaggggTTCTGTTAAGGGCTGG
>m6AIP_abcam_peak_3243a|ENSMUST00000090300.5|Marf1|ENSMUSG00000060657.8|protein_coding_Intron_13
ATAGAACCAGAAGAGGTGGAAGGGAAAGCTGGATGGAAGGCTAAGGAATAAAGCAAGGTCCCAGAGGGTAAGGGAAAGTAAAGAAAGTATGTGGAAAGAGAAC
>m6AIP_abcam_peak_3243b|ENSMUST00000090300.5|Marf1|ENSMUSG00000060657.8|protein_coding_Intron_13
TAGAGAGAGTTGGAGTGCTATTTTGGAGGCTCTGTGTGAGTGATGTTGGCTCTGAAAGCAATAGCTGCTATTTGGTTTAGAGGCATTATTTATGATGGGCAGGGAAGCA
>m6AIP_abcam_peak_3246|ENSMUST00000115777.9|Ube2v2|ENSMUSG00000022674.15|protein_coding_Intron_3
GAGGACTGTTGGGAAGGACAGGGACCAATGGGAAGAGGAATGGCAAACATGTTGACTGTGCTAGTTATGGAAATGAGAGGGTCTCAGCAGAAGAGTTTGAGGGTAGGAAAACA
>m6AIP_abcam_peak_3247|ENSMUST00000023352.8|Prkdc|ENSMUSG00000022672.8|protein_coding_Intron_1
cccaatgagagagtccatggagtttagcagctgtaggtgtcgtgaggattaccttaaaagggcatttgggggagaggggtgagggtcagtgatctggaggggatagaaggacttggtctctaatgctgacaggcagtggacagaacacagtgtgtggccaaggtagatggtggtcagcaaagttccataggagagaatggaggtggcaaattaatggggtgagtagatggtctgagaggggag
>m6AIP_abcam_peak_3249|ENSMUST00000040248.8|Spidr|ENSMUSG00000041974.10|protein_coding_Intron_8
ccactgggtctagaggttggaaatatcttgggtgggatagaatccgttagactgaggagatggggctgctatacagggtgtgTAGATGGCAAGGAAGGACCGATGACGCTGCTGCAGAAAGGATGTTCAAGAAAAGATCAGCATTACG
>m6AIP_abcam_peak_3250|ENSMUST00000040248.8|Spidr|ENSMUSG00000041974.10|protein_coding_Intron_5
ccatgatataacccatagacccaaagaagttaaaccagaaggaaggccctgagtgaggatgcttagaaggaacaaaatagtcatgggagacatagaaagcaagaggcctgggtgggagaggggaagggaagtaggcaggatcagttgtggggagagacagaagagag
>m6AIP_SySy_peak_2673|ENSMUST00000040248.8|Spidr|ENSMUSG00000041974.10|protein_coding_Intron_5
tgtgactgagggctaatatacaaaatatataaagaactcaagaaattagactctaaaaatcaaacaacccagttaaaacattgggtacagagctaaacagtcctcaacagaggaatatagagtggttgagaagcactcaaagaaatgttcaaca
>m6AIP_abcam_peak_3251|ENSMUST00000040248.8|Spidr|ENSMUSG00000041974.10|protein_coding_Intron_3
caacctggccatgttttggggaggactgtggaaggactttggaactttgggatagaagacccattcggtgttaagacctctgtcagatgttgtgtaggagcttg
>m6AIP_abcam_peak_3252|ENSMUST00000040248.8|Spidr|ENSMUSG00000041974.10|protein_coding_Intron_3
tgaaaatgaaggtacaacataaccaaacttatgggacacaatgaaggcagtgctaagaggaaaactcatagctctgagtgcctcccaaaagaaactagagagag
>m6AIP_SySy_peak_2674|ENSMUST00000040248.8|Spidr|ENSMUSG00000041974.10|protein_coding_Intron_3
gaaaggacccagatatagctgtctcttgtgagactatgctagggcttagcaaacacagaagtggatgatcacagtcagctattggatggatcacacagctcccaatggaggagct
>m6AIP_abcam_peak_3254|ENSMUST00000161861.7|Fgd4|ENSMUSG00000022788.16|protein_coding_Intron_14
tgtactatggtcaaatctaagtggatcaaggaacgacacataaaatcagagacagtgaaacttatagaggagaaagtggggaaatgcctcaaagatatgggc
>m6AIP_abcam_peak_3256|ENSMUST00000023465.15|Top3b|ENSMUSG00000022779.16|protein_coding_Intron_5
GAAGTGGGCTGAGGAATGGGTGCATATCTGGAAGGGAGTGCAACAAGCAAGGTACCCAGGTTGCAAGGGATTTCTGGGGAGGCTAAGATGTCTAGAAGGGAAAGAGATATAGGAGGGCCTAGTAGGGGTGGG
>m6AIP_abcam_peak_3257|ENSMUST00000069107.13|Mapk1|ENSMUSG00000063358.17|protein_coding_Intron_1
GGAAAGTCACAAGAGATAGAATGAAGACAAGGTTAGTTATAAGGTGAGAAGCCAAGAAAGGTGGGTTTAGGTTTGAAGATTGCTGAGCTAAAATGAGAAGGTGTAGGACTGGTGCCATAATCCAAGAGAGGGGATACTGAAG
>m6AIP_abcam_peak_3258|ENSMUST00000069107.13|Mapk1|ENSMUSG00000063358.17|protein_coding_Intron_1
GGAGGGGTTGGGAGATTTAAGGTCAGGCTATTGGAAGGGGTGAGAGGCACTCTGAGAAGTAAAGGGTATAGGGTATCTGCCTGTAGGTATGGGGAGGCCAGGAACTGTGCGGAAGGGAAC
>m6AIP_abcam_peak_3259|ENSMUST00000231712.1|Ppil2|ENSMUSG00000022771.17|protein_coding_Intron_6
CTAGCTGGGTGGAGAGCTAGGTGAGGAAGGCCAGGAGATAAAGATTGAGAAGAGGTCGAAAGTGGTGGAGATGGGGTCTCTGTCTGGCATGGCTTTTGAGAGGAGAAGGTGGCTACTTGAGCCAGTCTGGAGGCTGC
>m6AIP_SySy_peak_2677b|ENSMUST00000093336.7|2610318N02Rik|ENSMUSG00000049916.12|protein_coding_Intron_3
GGGCAGCGGGCAGCAGAAGTCCACTAACTCCCTAAACTAGGGAGGATCTTTGAGGGTGGGACTTTGGCTGAGGGATGAATGGGGAGGTTATCTATTGGCTGGGGCAGCCAAAGGGGTCTTTCCGAAGCCAAGAATACCAAG
>m6AIP_SySy_peak_2681|ENSMUST00000232426.1|Gm49573|ENSMUSG00000116743.1|lncRNA_Intron_2
ACTGAAGCGAGCTGGCAAGCCCTTTGGCCCTGGACGAGTGGGTACTGCTGGCATAGGGCGACCAACCCGCAGTCAGCGGCTGTCCACAGCCTCTGTCATCCAGGCTCGATTTCCAGGGCTTGTAGATGTGCGTAAAGGACACCCTGCTCCCCAGGAGCTCCCTCAGGCCAAAGGCTCAG
>m6AIP_SySy_peak_2682a|ENSMUST00000232426.1|Gm49573|ENSMUSG00000116743.1|lncRNA_Intron_2
GCCTCGCAAGAGCCTCCGGCATTCAGCCCGCAAAAAAGATTGGAACAAAAAGGAACCTGTGGCTGGGTCCCCCTTTGATAGGAGAGAAACAGGATCTAAGGGTTCCTGCCCAGGGGAAGAAGGTGAAGGGACTGGGGACAGGGTTCCCAATGGCGTTCTGGCTAGCAGTGCTGGTGGAGGTGGCCCCAGTGCATCGTATGGGGAGCAGTCATTCCCCTGCAAGGAGGAGGAGGAGAATGGCAAAGAT
>m6AIP_SySy_peak_2682b|ENSMUST00000232426.1|Gm49573|ENSMUSG00000116743.1|lncRNA_Intron_2
GGGGGGCAGCGGCCATACTGGCGCCCACTATGTATACCGGCAGGAAGGCTATGAGACAGTGTCATATGGGGACAATGTTTATGTGTGCATCCCCTGTGCCAAGGGCTTCCCCAGCTCTGAGCAGCTCAATGCTCACGTGGAGACACACACGGAGGAGGAGTTATTCATCAAGGAAGAAGGGGCTTATGAGACCGGCAGTGGGGGTGCCGAG
>m6AIP_SySy_peak_2682c|ENSMUST00000232426.1|Gm49573|ENSMUSG00000116743.1|lncRNA_Intron_2
AGGAGGCTGAGGACCTGTCAACACCTAGTGCAGCCTACACAGCTGACTCTCGTCCTTTCAAGTGCTCAGTTTGTGAGAAGACCTACAAGGACCCAGCC
>m6AIP_SySy_peak_2683|ENSMUST00000232426.1|Gm49573|ENSMUSG00000116743.1|lncRNA_Intron_2
CCGGACCGAGCTACTGCAAGGGCTCTTCCAAGGTTGCAAAAAGGAAAAGATGAACTTATGAACACATAAGAATCTCAGACTTGCAGCATAGCCATACACCTCAACTGTGACTCCTGACCTCATGTGGCCCAGGAAGTGTGTTTTCCGTCCATCAACACTGAGGGGAGCCAGGTCCCCACCTGCTGTCCACACTATCAGTATTCACTGGACCTCAGGTCCTTGTGCAGGAGTGCGATCTGCCGGGCAATCT
>m6AIP_abcam_peak_3270|ENSMUST00000006293.4|Crkl|ENSMUSG00000006134.4|protein_coding_Intron_2
ggatgagttgagcaaactggtaaagcaggaaagacaggggaaagagtaagcatggagggccttgacacactacagagcagccacctggggtgacagagagagccttgacaccacagagcagccacctggggtgac
>m6AIP_SySy_peak_2690|ENSMUST00000120488.2|Klhl22|ENSMUSG00000022750.18|protein_coding_Intron_4
AACCTGCAAGCTTCTTTCTTGCAGGGCTCTGCTTCTAGCTGTGGGATTAAGGCCAGACTGCCCTGCCTTAGCTATTCAGAGCTGCAAAGCAGATCTCTCCAGAGCACTGACAGCTGGGAGCTGAACTTGGATCATGG
>m6AIP_SySy_peak_2691a|ENSMUST00000150068.1|Gm20518|ENSMUSG00000092470.1|protein_coding_Intron_10
GAAGGCCTCTGTTGGGGGCTGTTTAGACTATTGCTATTCCAGTTCCAAGCACTGGAGTCTGCCAGATCTCACTGGTGAATAATCCCAAATCCAAGATTTGATGAGGTTTGTGTGTTCTTTACCCATCCCGCAAGGCCC
>m6AIP_SySy_peak_2691b|ENSMUST00000150068.1|Gm20518|ENSMUSG00000092470.1|protein_coding_Intron_10
CCCTAAGGACCACACAGCAGTGCCTCAGGAGACTGCACAGACTGGAACTTACGTGGGGACCAAATGGCTGTTGGGGTTGAGATTAGGAGGCCCAGTGGAGAGGGTGACCTAAAGTGGACTGGTGCTACAGAGGTAGGCTTGTCAGGCCTGTGGGGTCCGTCCCCCATGCCTTAGGGGTGCAT
>m6AIP_SySy_peak_2692|ENSMUST00000150068.1|Gm20518|ENSMUSG00000092470.1|protein_coding_Intron_10
CCCTTGTGGAGGGTTGGGGCATGCTGGCTTTTCTCTGCCACACTCTGGATCCCTGTGCTCTGCTTGCTGGTGAATGACCACTGGGTCTAGCCATGCCCGTTCATCCTATCTGTGCCATAAAGGG
>m6AIP_abcam_peak_3280b|ENSMUST00000003620.12|Prodh|ENSMUSG00000003526.12|protein_coding_Intron_11
catccttggcttccaagtgggtttgaaatcagcctgggatacatgagatgggagagagaggaaagagagagggagaggagaggagaggaaaggagaggagaggagagg
>m6AIP_abcam_peak_3281|ENSMUST00000003620.12|Prodh|ENSMUSG00000003526.12|protein_coding_Intron_1
GTAAGCTTTGGAGTCTGGGAGTGATGGGTGGTAGGAGAAAGGCTGTGACCTGAGTGTGGGAGGCCCAGGAGTCCAGGTATGTTTGTGTCGAGTATGTGGGGTCGTAATGCACTGAAATAAAGCCCAGCAGGAAGAAGGGTGCACAGGTAAAGGAGCCCTAGCAGGAGATGTGGGTGTC
>m6AIP_SySy_peak_2697|ENSMUST00000232144.1|Gm49776|ENSMUSG00000116925.1|protein_coding_Intron_3
ACTACACAGTACACATGCAAAGAAGCAGTTCTGGACAAGCTGCTCTCAATGTGACTGGATATACTTAAGGATCAGTCATAAGTTAACTGCACAAGTGGAAGCTGATAGACAGCTGTAGATCCTGCTTGTATGTATCTGC
>m6AIP_SySy_peak_2700|ENSMUST00000167778.8|Gnb1l|ENSMUSG00000000884.17|protein_coding_Intron_2
CACTCAGGACAGACTTCCACTGGGTTCCTGGCTCCAACCTGGAACCTTCGATGGCTCTCCACGACTACTAGACTGCTTTTTTGGCTCAGCTGGGTGATTGTATGTCTTCCACTGTGAACACTATTAGGACAATCTCAGCTCTGTCTGTGAGAACCTCAGTTGACTGATAGGCCTGGCTTGGGCCTGGCTCGCTCCCTACCGAAATAGGTACCTTGCCTGGCGATTATGAACTCTTCTGCCAGGATCTCGA
>m6AIP_SySy_peak_2701|ENSMUST00000190050.1|Gm28539|ENSMUSG00000099908.1|protein_coding_Intron_2
CCACAGGAGAAGGACAAGTGATAAGCAACTGCAACCCTACCCTTGACCTAGACTTTGACTGGCTCTTACTTGACCTGGAACACAGAGCAAAGCATTTCCAGCCCTAATTGCCTGCTGCCCACTGGATCTGGGCATTTCATCACTGTAATACTCTGAAAGACACCTGTGTGCACATGCTGGAAGCC
>m6AIP_SySy_peak_2702|ENSMUST00000004222.13|Hira|ENSMUSG00000022702.16|protein_coding_Intron_1
TGCGATCCTGGAATGGGAAGGGCCTGGGCTCAGGTCCTACGGAGGACCACGAAAGAACCACGTTTAATGTAAGGATTGGGGCTTCAGATGACTAAGATTGGGGCCAGTGGTGCACAGGAGACAAGCGACTTTGGATCCGTGATAGTGACTTCAAATAGCAGATTCCTACACCCTGGTGGAGAAAGCAGCCGGTGGCATCCAGTTTTGTCGAGAACTACTGCAGGAGGTTGTTTGCTCTCTGCC
>m6AIP_SySy_peak_2702|ENSMUST00000190050.1|Gm28539|ENSMUSG00000099908.1|protein_coding_Intron_2
TGCGATCCTGGAATGGGAAGGGCCTGGGCTCAGGTCCTACGGAGGACCACGAAAGAACCACGTTTAATGTAAGGATTGGGGCTTCAGATGACTAAGATTGGGGCCAGTGGTGCACAGGAGACAAGCGACTTTGGATCCGTGATAGTGACTTCAAATAGCAGATTCCTACACCCTGGTGGAGAAAGCAGCCGGTGGCATCCAGTTTTGTCGAGAACTACTGCAGGAGGTTGTTTGCTCTCTGCC
>m6AIP_abcam_peak_3287|ENSMUST00000004222.13|Hira|ENSMUSG00000022702.16|protein_coding_Intron_1
TTAGGAAGTCCTTGGACTTAGAAGGTGAACTCCGGATCTTGGTAAGATGTGCTAAGAGAGTGAGGAAAGGTGGTGGCAGAGATGAGAAAGAGGAGGAAGCACTGTAGATAAAGGAAGAACTAGTGGGACTTGGCCATTACATGCAGGAAGTGTAGATTTATATCATTTTTTGAGTTTATAAGTGTGCTG
>m6AIP_abcam_peak_3287|ENSMUST00000190050.1|Gm28539|ENSMUSG00000099908.1|protein_coding_Intron_2
TTAGGAAGTCCTTGGACTTAGAAGGTGAACTCCGGATCTTGGTAAGATGTGCTAAGAGAGTGAGGAAAGGTGGTGGCAGAGATGAGAAAGAGGAGGAAGCACTGTAGATAAAGGAAGAACTAGTGGGACTTGGCCATTACATGCAGGAAGTGTAGATTTATATCATTTTTTGAGTTTATAAGTGTGCTG
>m6AIP_abcam_peak_3288a|ENSMUST00000004222.13|Hira|ENSMUSG00000022702.16|protein_coding_Intron_5
AGAAAACTAAAAAGGATGGACAGGAAGCTAATTATGTAGTAAGAGATGTGACAAGCACCAGGGAAGGAGCCATGGAAGTAATTGGCAAGACTAGGAAG
>m6AIP_abcam_peak_3288a|ENSMUST00000190050.1|Gm28539|ENSMUSG00000099908.1|protein_coding_Intron_6
AGAAAACTAAAAAGGATGGACAGGAAGCTAATTATGTAGTAAGAGATGTGACAAGCACCAGGGAAGGAGCCATGGAAGTAATTGGCAAGACTAGGAAG
>m6AIP_abcam_peak_3288b|ENSMUST00000004222.13|Hira|ENSMUSG00000022702.16|protein_coding_Intron_5
AATGAGGAGAGGGAGGATGCTGTTGTGAGCATCTTCCAGTTTGGTGAACTCTGAGGAGAGAGGCGAGAGAAGAGCAGGAGCAGAGGTCCTGGAGTATGGGCCTGGGCTTGATGTATGGAGAGCCACAAGAAG
>m6AIP_abcam_peak_3288b|ENSMUST00000190050.1|Gm28539|ENSMUSG00000099908.1|protein_coding_Intron_6
AATGAGGAGAGGGAGGATGCTGTTGTGAGCATCTTCCAGTTTGGTGAACTCTGAGGAGAGAGGCGAGAGAAGAGCAGGAGCAGAGGTCCTGGAGTATGGGCCTGGGCTTGATGTATGGAGAGCCACAAGAAG
>m6AIP_abcam_peak_3289|ENSMUST00000004222.13|Hira|ENSMUSG00000022702.16|protein_coding_Intron_24
cttccgagaagaaaccagaataggagaaggacaaagtcatgcatatgtttgaaggaaaaatgtctaggcagaggggaaagcaggttcaaaggtcctgaggtgggagtacttggagtgcagaggaacagctgtgcagagtagtg
>m6AIP_abcam_peak_3294|ENSMUST00000079158.12|Abcc5|ENSMUSG00000022822.16|protein_coding_Intron_17
ataaaaaagagaccgccagaggcagacatgtctgagagagtccagagtggtcgtgactctgaaccaagtgagagggaatgaggagagggacaggagagggaagagagg
>m6AIP_abcam_peak_3297|ENSMUST00000052939.2|Camk2n2|ENSMUSG00000051146.2|protein_coding_Intron_1
AGGTGGTGGGCCAATTCCTTGGGCTGAGATGAGTAGGTGGATGTTACTGGAGGGCACCGAGGCCAGGGGTTCGGTCGTCTTGATTGTTTGTATTGGGAGGGGACTCAGGAAGGCACTATCAAAACAGGGATTCAGGTAGAGGAAAGGGTTACACCAGGTGACAGTTTCATCTGAGCTCAGTTCGAGGAGGGGGTTGTGTCGAAGGCAGAGGTTTCTGGTCGGCTTAGATGGAGGAAGGCTCAGGTGACGG
>m6AIP_abcam_peak_3299|ENSMUST00000115460.7|Eif4g1|ENSMUSG00000045983.16|protein_coding_Intron_31
TAAGAGATGATGGGTGTGGGTTGGTTACCTGTGCATAGAGACATGGAAAGCGCTACTGAAGGAAGTGCTGCAGTCATGAACAAGAGGGAATGAAGAAGTAGGGGT
>m6AIP_abcam_peak_3303|ENSMUST00000038053.13|Lpp|ENSMUSG00000033306.15|protein_coding_Intron_1
AGGCGAGGCCTTTCGTGTCAGGGAGGCAGCTGCAGACCAGAGAAGGCTAAATAAGGGTGGGGAGTGGGCGTGGGTGGAATTGTGTTCGTGGCTTGGGGTGGG
>m6AIP_abcam_peak_3304|ENSMUST00000038053.13|Lpp|ENSMUSG00000033306.15|protein_coding_Intron_3
AAGGAGCTACCCTTTGTAGGTGTTGATTTCCTCTGAAGAAGGCATGATGATAGGAGACAACATTGGTTCATGAGAGAGCCGTGAGATGAGAAGAGAGGAGTAAGGAGCTTTGGAGTCAGGAAGAGGGTGGATCTGGGGCAAGAGCACCACTGTCATGACAGCAAGGCCAGGCTGAG
>m6AIP_abcam_peak_3305|ENSMUST00000038053.13|Lpp|ENSMUSG00000033306.15|protein_coding_Intron_3
TGACCTCAGAGTGACAGAGGACAGAAACTTGGAAGAGGTGATTTGCAGGGAGCATTTAAAGAACAAATTCCAGAAACTGGCTGCACGTGAGAAGGTGAGGGGTTGGGATGGGGACAGGAAAGGATGTGGGAAGGCCATGCCAGGCTATCCAGGAGCAAGAGCA
>m6AIP_abcam_peak_3306|ENSMUST00000038053.13|Lpp|ENSMUSG00000033306.15|protein_coding_Intron_5
AAGTGCAGGTGTAGAGTGCAGGTGATGGAGGGGCAGTCAGTCAGGATGTAGAGTGTAGGTGATGGAGGACAGTCATGCTGTAGAGTGTATGTGATGTAGGGGCAGACAGTCATGCTATTGAGTGTAGGTGATGGAGGGGCAATCAGTCAGACTGTAGAGTGTAGGTGATAGAGG
>m6AIP_abcam_peak_3308|ENSMUST00000100023.2|Mb21d2|ENSMUSG00000051065.9|protein_coding_Intron_1
AGAGATGAGCAGAGCTAATGTTTAACATGAAGATAAAGGAGAGGCAGAAACTCAAGATGACTGTTGGGTTTCTCTTGGGTCCCAGACCTCGTGGTGGAGCTGTCTTCAGAGGA
>m6AIP_SySy_peak_2731a|ENSMUST00000055389.8|Xxylt1|ENSMUSG00000047434.14|protein_coding_Intron_2
GCGGAGGAGACGCCTTGACCAGCGGCTTCCTGGAGCGTCAAGGATTCGTGTGGCAGTGCAGTGTGCTAGCGGCCATCTTGAGCTGCACACATGTGACTCCTT
>m6AIP_SySy_peak_2731b|ENSMUST00000055389.8|Xxylt1|ENSMUSG00000047434.14|protein_coding_Intron_2
cttgtcacctgtgaaaatcaaatcaaaacggactaaagattaaacgtaagaccctggaccatgaacctaGAGCAGAATCCAGGCGTATTTTTCTGCAGCCTCTTGGATTGAGCAGGAGGATTGAGCCTTTCTGGAGCTAGCCTAAGCCATGCCATTGCTGCCACTGGGCAAACATATTGAGAACTAACTGCACCTGGCA
>m6AIP_abcam_peak_3314|ENSMUST00000229010.2|Acap2|ENSMUSG00000049076.12|protein_coding_Intron_1
ataagaaccaagggaacatggctactcctaggtctggtggaggagataaaaaggagaatggagccggaggcagggacatctgggagagttcagagcagacatgagcctgagttgggcggaggggagagagggagaagggaaggggagggaagagaggcaaccaaaagagagtagataaaaaggccag
>m6AIP_abcam_peak_3319|ENSMUST00000042732.5|Fbxo45|ENSMUSG00000035764.5|protein_coding_Intron_1
TAGCTGGCGTGAGAGTCAATGGAAATACTGTTTTAGAAAGCGCTGGAAAGAGTTTAAGGTTAAGGACGGAGTTTGTAGACTTGTAGGGGGCAGAGGAAGGGAGTCACTATAAATGAATGTGGTAGAGTCAGTTCAGCAAAATAGGAAGCTGGAGTAGGAGGTTAAGGAAGAGGTTGTTAGTATCACTGG
>m6AIP_abcam_peak_3323|ENSMUST00000115151.4|Ubxn7|ENSMUSG00000053774.9|protein_coding_Intron_1
CAAGAGGTAAAAAGATAGAGCAGGTAAAAAAATGAAAGGCAAACACtattgtgtttataaaacgataagggatgtttggtggaggtgtcgtcaggtgtggggaagggggtgcctccgtggacccaggttgaggcatcccttcaccctgggggacaagccagtatagtatagaatagagtttattcag
>m6AIP_abcam_peak_3332|ENSMUST00000165418.8|Zfp148|ENSMUSG00000022811.17|protein_coding_Intron_1
ATAGATATACCATATAACATTGGGGCAGTGTGGTAGGAGTTAAGATCAGTTAGGAGGCTGAAAATGAAGTTCAGAAGGGCTTGAGTTAGTAGCAGCAGTAATATTAGAGATGAGAGGGTGGCATGGGGTGATTGCAGTGGAG
>m6AIP_abcam_peak_3333|ENSMUST00000165418.8|Zfp148|ENSMUSG00000022811.17|protein_coding_Intron_1
GATGAGAATAATGGAAGTGACAATTCTGGATGTGTTTAGGGGTTGGTGGTTTAAAGCATCTATAATTACGGTTCATGTTGTGGAATGGAAAGGAAGAAAGCTAGAAAATAGTAGCAGAGAGAGC
>m6AIP_abcam_peak_3334a|ENSMUST00000165418.8|Zfp148|ENSMUSG00000022811.17|protein_coding_Intron_1
TACTTAGTGGACTAAGATGGAAATAGTGGATGTAGGAGTTGAATTGAGTTAACTTTAGGAAGCATGGGTACTTTATTCTGAAGCTGGAGGTAACAGATGGATGAAGGAAAACGCAGCATTTAGAATGTGTAAAGAGGATTACAGGTGCCAAAGGTATGATCTGAGACTTTTATGGAAGGACTTGAGTATTTGAGTGGGATTAAGCATTTAA
>m6AIP_abcam_peak_3334b|ENSMUST00000165418.8|Zfp148|ENSMUSG00000022811.17|protein_coding_Intron_1
GGAAGATTCAATGGCTTTCTGCTGCTGTTCTTAGTACCCAGTGTGTAAGTGTGGAGGAAGTAGGTGAGAACATACGCACTGAGGAGACAAACAGTGAGTGTGGTAGAAGACAGTGGCCTTCTGAGGAGAGTAGCACAGAAGGACAGCTAGTCATAGTGGGTGGGGCGTAAGTGAAGCTAAATGCCAGGAAAAAGGGGTAAAGCAAGG
>m6AIP_abcam_peak_3335|ENSMUST00000165418.8|Zfp148|ENSMUSG00000022811.17|protein_coding_Intron_1
AACTACTCCAGAGATTGGTGGATGGTGCAGAGGGATGAAGTGCATAGTGGAAACTCCCAGCAATCCTTTAGTGATGGAGTAGTAATAGGAGAAGCAGAGAGACTTTTTATCGGACTGAAGGAGTAGGAGAATGAGGCTTTAGACATTAGAAAAGCAGTTTATGCAGGAAAGGGTGAGTTTAAGAAGAGGAAGTGGTC
>m6AIP_abcam_peak_3336|ENSMUST00000165418.8|Zfp148|ENSMUSG00000022811.17|protein_coding_Intron_1
gttgagggtcatcacaacatgaggagctgtgttaaagggtcacaagggtcacagcgttagggaggctgagaaccactgGGTTAAATGCATAGACAGGAAGTGAACGAGGAGGTCAGAGAGGAGCGAGGAGG
>m6AIP_abcam_peak_3344|ENSMUST00000061156.9|Hacd2|ENSMUSG00000035376.10|protein_coding_Intron_2
CCCAAAATGGAAACATCTTTGAGCCCACCCTTCCCTAAGAGAGAAAGAGACAATGGAAATGACTGTGTATGATGAAGCGATGGTTCTAGAGACAAGCAGAGGATGAAGG
>m6AIP_abcam_peak_3345a|ENSMUST00000061156.9|Hacd2|ENSMUSG00000035376.10|protein_coding_Intron_2
GTTAGGTGTTGTCTGTAGCAGGAACAAGAGAAGGTTTGATGAGCAAATGTTTATCTGAACAGAGAAACA
>m6AIP_abcam_peak_3345b|ENSMUST00000061156.9|Hacd2|ENSMUSG00000035376.10|protein_coding_Intron_2
TGTGTAGAGAAGATGTTTATCTGAACAGAGAAACAAAATGTGTAGAGAAGCTGGCAGAAGTGCTTGAGAAGTTGCTAGATATAGAACTCTGCAGACACAGGCGGTTAGGGCTTATGTAGctgcggcacaggaactgggttcctgagtgggagg
>m6AIP_abcam_peak_3346a|ENSMUST00000061156.9|Hacd2|ENSMUSG00000035376.10|protein_coding_Intron_2
gcagaatagagagaagtggagtttgagttacctggttgggggttgcagggagggtccacaggagaagaagtaaggagagagagaaggagcacagaggatagagagacaggaggact
>m6AIP_abcam_peak_3346b|ENSMUST00000061156.9|Hacd2|ENSMUSG00000035376.10|protein_coding_Intron_2
cattaatcatgatggactagtggcatgtgccggggtgctagattgaaatgctccccagaagagcagactgctggagcagaggtaacccagaaagattcaaacaagtatttag
>m6AIP_abcam_peak_3347|ENSMUST00000043521.4|Sec22a|ENSMUSG00000034473.14|protein_coding_Intron_2
ttctacatagtaagttctaggctgagagggttagagggaagaaGGAGGGgagagaagagagagagagagagagaggggatggaggaagggagaaaaggag
>m6AIP_abcam_peak_3348|ENSMUST00000231579.1|Hspbap1|ENSMUSG00000022849.5|protein_coding_Intron_1
ggcatcccttccccttgagggaccagccacacaaaggtatagtagagaatagagtttcttcagggtatgggagcggagttgagcgagtaaaggcagagagagaagaggagtagaggccggccatgagcacgtggaggggggaggggaatggagaaaggttaaggagcaaggg
>m6AIP_abcam_peak_3351|ENSMUST00000004057.8|Fam162a|ENSMUSG00000003955.8|protein_coding_Intron_4
GAAAGACAGGAAAGTGTACACGAGTTAGGGAAGCAGAAAGGAGAAAAGTGGAGGTGAAGTGCTGTATATTGTAGAATAGGGAAGGGTGTGAAGAAGACATGGGATTGTAGAGAGG
>m6AIP_abcam_peak_3352|ENSMUST00000004057.8|Fam162a|ENSMUSG00000003955.8|protein_coding_Intron_1
ATATAGAAGCCATTGTAGTGAAGTTACTTATTAAAATAGAATGGAGGAATCCTAACGGAGAGGCAGGAGctcagagtcagctcagaacacacccagacaccaaattctcagcacaatggagatttattaccccacagggacaagcgtggggttgggggagagtctctgga
>m6AIP_abcam_peak_3353a|ENSMUST00000164916.8|Ccdc58|ENSMUSG00000075229.11|protein_coding_Intron_1
AAACCACTGCAATGGCCACTCTGTGGTATGATTAAGAGGAAGGTTACTATTCTGAATGAGAGACAAAACAAAACAAAACTATCAGAGAGGGGGAGGGGGAGAGAC
>m6AIP_abcam_peak_3353b|ENSMUST00000164916.8|Ccdc58|ENSMUSG00000075229.11|protein_coding_Intron_1
GACTGACAGAGACAGAGCATGAGAGCATAGCTGGGAGGTGGGACAGGTAAGGAGAGGGGAGCAGGGAGGGAGGGAATTAGTTTAAAGGAGGATGAGTAGCTGGGGGGATGGAAAGGCCAGACTCTAACATGGACTTTTAGATGTATACCAAG
>m6AIP_abcam_peak_3354|ENSMUST00000164916.8|Ccdc58|ENSMUSG00000075229.11|protein_coding_Intron_3
tggagtgtggtgtagaaaagacacgacataaacgtcaggcctccattcacaTGTGTGcacacacagacacacacacacagacacgcacacacagacacgcacac
>m6AIP_abcam_peak_3355|ENSMUST00000023617.12|Ildr1|ENSMUSG00000022900.14|protein_coding_Intron_5
AGCTAAAATGGCAAGAGTTCAAAGGGGGTTGGCATTCCCAAAGGCTGCTGAGGCGAAGGACAGAGAGGCCATGAGGTAAAAGGAGAGTAAAGAATAGGCCGGCTTCTGTGA
>m6AIP_abcam_peak_3357|ENSMUST00000023616.9|Slc15a2|ENSMUSG00000022899.9|protein_coding_Intron_7
tccagcctaggctacatagtgagttcaaggccagagtgggctataaagaggtaccctgtcACGCAGATGAAAGGAAAGAGAGTAGAAAGGGGAATGGAAGGAAGGAGG
>m6AIP_abcam_peak_3358|ENSMUST00000023535.3|Iqcb1|ENSMUSG00000022837.14|protein_coding_Intron_7
atggtggaggagaagatttactgtagaatgtgagagagcatagccagaagcagggacatctgggagagccgagagtggacatgaccctgatccatgtgaggaggggggagggggaaggagaggagaaccaggtacagcagcgtcaatgcctaaagagtagacaaaagagccaggtg
>m6AIP_abcam_peak_3370|ENSMUST00000054034.6|Polq|ENSMUSG00000034206.15|protein_coding_Intron_9
gggagggaccttggagggaaagtgaaacaggggttggggatgggaagaggagaacctgatctggtattgggtgaaggaaaaagattgaagctctgagggccatcaaaaagagttgaaacagggcaacctcaggaggtaggaggttggggggaccctccagaatgcatcagagacctgggaggtgagagacactcaggatcaaaaggagggaccttagatgaaatgccaacagtag
>m6AIP_abcam_peak_3371|ENSMUST00000054034.6|Polq|ENSMUSG00000034206.15|protein_coding_Intron_9
atattggatagctgcatgtagaagaatccgtatcgatccatacttaccacccagcacaaaactcacctcaaatggatcaaatactccaggataagggcagatatactgaacccgataaaagagaaagttaggaacaacttcaaactcattggcacagagactttctgaacagaacactgttaggac
>m6AIP_abcam_peak_3374|ENSMUST00000023525.8|Gtf2e1|ENSMUSG00000022828.10|protein_coding_Intron_3
aggaaggaaggaaggaaggaaggaaggaaggaaggaaagggggaaggggaaagggaaggggaggggagggggaagggaaaaggaaaggaaaggcaggcaggaaggaaggaagaaaaaggaaggaagaaaaaaggaaggcaggaaggaaagaaggaagAGCAAAGCAGCAAACAGAAAAACAAGGACAGGGGTTCCTAGTTGCTCAGGAGGGAAGAGGATTAACAGAATGACCGTTAGATTTAGGATGACA
>m6AIP_abcam_peak_3375|ENSMUST00000023525.8|Gtf2e1|ENSMUSG00000022828.10|protein_coding_Intron_3
AAAGCAAGCATAAAGATGGTATGGATATATTTGGACATATCCAGAGCAGGAGCAAGGAGACAAGTAGGGAGGAGGAAAAGAAATGACTAAGACCAGGTAGAACTGGTGCCAGGGAG
>m6AIP_abcam_peak_3376|ENSMUST00000023525.8|Gtf2e1|ENSMUSG00000022828.10|protein_coding_Intron_3
GAGGATAGACAAAGCATTGACAGGGTGTTGGGAGAAGACTAGATGAGAATGGAGAACTCAACATGTGATAGAAGCACAAAACCAAGGATGGAGCCAGATGAGAAAACAAAAGGAACATGAGTGCTAAGGGTGAAAAGAGTTCACAAAGCCAAGCTACATTGTAGGCAGCCG
>m6AIP_abcam_peak_3377|ENSMUST00000078717.6|Lrrc58|ENSMUSG00000034158.9|protein_coding_Intron_1
AGAGGGTGTCACATCTTGAAGACTTCCATAGAGTGTGGGTTGTATTCTGAGTGCACATGTTTGTTCCTGTGGAGTGGCAAGGGGCTGAATGAAGGAGAAGGGATTTGGGGGCTGGTTAGGAGGCCATTGTGGTAGACACCGGTAACCTACAACAGGAGTA
>m6AIP_abcam_peak_3379|ENSMUST00000114750.1|Gsk3b|ENSMUSG00000022812.14|protein_coding_Intron_1
atccttcaagcacagcgggccttgatgaacagagacagtctatggttttagagctttattgtagaaaggcaggggggagagagaaggtagaaagagggagagaggccagttggggccatgtggagagagg
>m6AIP_abcam_peak_3384|ENSMUST00000002924.14|Tmem39a|ENSMUSG00000002845.14|protein_coding_Intron_2
TTGTTTCAGTGATTGGTGAAAGTTGATAAATGGTTGAACCAAGATGGTTCATTGAGAGGGAAAGTGAGGCTAAAGAAAATTTTATAAAGTGGAGCGTGGTTGGATACAGAGAGACAGATGATATGTTATAGCTTAGATGGTTTTTAATTTGGGTAGC
>m6AIP_abcam_peak_3385|ENSMUST00000114694.8|Zbtb20|ENSMUSG00000022708.16|protein_coding_Intron_1
taagagggagagaggagaggagaggagacaaagagagaggagagaggagagaagacaaaggaaggggagagagggtgacagtgaggggtaagagggagac
>m6AIP_SySy_peak_2772|ENSMUST00000114694.8|Zbtb20|ENSMUSG00000022708.16|protein_coding_Intron_5
acgaagatatgggcacaggggaaaaattccttaatagaacagcaatggcttgtgctgtaagatcgagaatgaccaatgggacctcataaaattgcaaagcttctgcaaggcaaaagact
>m6AIP_abcam_peak_3387|ENSMUST00000178400.8|Ccdc191|ENSMUSG00000022701.18|protein_coding_Intron_1
TCTTTCAAGATCTTACAGATGTAGAGGAGAATGGCTTGCAACGACTAAAAGACTTGATTGGGTGCAGCTTCGGTGTTGTGGGAACAAGAGGAATGAAGCATGGAGATGGGGTG
>m6AIP_abcam_peak_3396|ENSMUST00000162512.7|Gtpbp8|ENSMUSG00000022668.10|protein_coding_Intron_1
ctggaacgggagtttcaggcagttgggagcagccatacgtgctggctgggacttgaactacaatcctctggcagcaagcgcacctaaccattgagccacgtctccaac
>m6AIP_SySy_peak_2782a|ENSMUST00000096045.8|Dppa4|ENSMUSG00000058550.15|protein_coding_Intron_6
ATAAATACACTTGTTTTCTAG
>m6AIP_abcam_peak_3399a|ENSMUST00000023330.7|Morc1|ENSMUSG00000022652.7|protein_coding_Intron_2
gttttgttgttgctgttattgttgctgttgttttaactatagatacaagatagaacagagagggagagacatctgggagagtttagaatgaacatgggctggcagattgaaagggggc
>m6AIP_abcam_peak_3399b|ENSMUST00000023330.7|Morc1|ENSMUSG00000022652.7|protein_coding_Intron_2
atgtgaggagaggggagaaaggggccaggagccaaataggccaggagcaactcagagaccaagagattggcatagccccaaatggctgggttagataggaaagagaagctggggga
>m6AIP_SySy_peak_2783|ENSMUST00000023330.7|Morc1|ENSMUSG00000022652.7|protein_coding_Intron_9
GACTTTTCGTGATCTTGTATTCCCTTTTTGAGAGTTCTCCAGTTTTGCGCGTGTAAGTGAACACCTGTGTGGGAAGAGATTTTAATCTCACTCTGGACTCATGATTTCCTTACTGTGAATTTTCCTCAAGGAAAATTGCCATGTATTAAGAGGCAAGTGAAGTTTTCAT
>m6AIP_abcam_peak_3400|ENSMUST00000023330.7|Morc1|ENSMUSG00000022652.7|protein_coding_Intron_14
gtggaacttctaggttccagaaggaagaacagggtaggaggagaaagggctgccaggagaaggggttagaaggaccacactgggaaggaacaggagggagtaacagccaaaatgtaggtacaagaaggaaagtggcccccagaaggcctgcccagaagcatcttgggcaacaaagagagggggccacccagaaggag
>m6AIP_abcam_peak_3401|ENSMUST00000023330.7|Morc1|ENSMUSG00000022652.7|protein_coding_Intron_14
tcaggagctgtgcagagagagaagaaagcagtttttccaggtcagttgtacagaggctagttgcagagaagaataagctagacacaggtgaagacagaatgagccagagaatgtggaggagtcagaagattagaacagattgccatcgtatgtggccaagcagagcagttgcggagactcaagagagag
>m6AIP_abcam_peak_3402|ENSMUST00000023330.7|Morc1|ENSMUSG00000022652.7|protein_coding_Intron_14
acaggtgaagatagagcaagccagagagtgagaagaagccagagattaaaacatattgccaaagttagtaacaggcaaagaagagcaagtaaggagaagccaagag
>m6AIP_abcam_peak_3403|ENSMUST00000023330.7|Morc1|ENSMUSG00000022652.7|protein_coding_Intron_14
gacacacagggagacatgatgctggagaggtagctgacaattctatatccacatctgcatggagtaggggaagagagacagagacaagggacagagagagagacagag
>m6AIP_abcam_peak_3404|ENSMUST00000023330.7|Morc1|ENSMUSG00000022652.7|protein_coding_Intron_15
TACATAAGTACAATAGAGGGGAAGTTGGGTATGTGAACGTTTGAGGCAAAAAGTTTTTGAGCATGGGGTGAAGAAGAGTGAGTGTGAAACTGTAGGCGAG
>m6AIP_abcam_peak_3405|ENSMUST00000023330.7|Morc1|ENSMUSG00000022652.7|protein_coding_Intron_20
ACTGTAGATATGAGAGGGAACAGCCAGAGAGGCATCTGCAAGAGCCTGGGGTAGAGAGAGGAAGAAGCAGACTGGCCATGGCCAGGACTAAGAATGTGGGAGAGAACGATGAAGGTGGTGGTAAGAGAGTAAGAGAGGGACAGAGTGACTGAGCCAGTGGTGGGCTCAGAGGAGGGTGAGGAGCTGTGGCAATTGAG
>m6AIP_abcam_peak_3406|ENSMUST00000023330.7|Morc1|ENSMUSG00000022652.7|protein_coding_Intron_26
tcccaacactgaccagagtacgcagtggaacttgaaggagcagaacagagactctatggttttagagctttattatagaaatgcaggggaaagagagaaggtagaaaggaggaagagagagagagagaaaagaagaaagagaaaggaaagaggagagagaagtgacataagagagaggtgagaggacaaaggaataagcgagcgaggtgggggctgagcacccctttctaaggtcttcac
>m6AIP_abcam_peak_3407|ENSMUST00000227879.1|Cblb|ENSMUSG00000022637.11|protein_coding_Intron_3
GGTACAGTGAGGATGAGGAACAGGTGCACTGAGGATGAGGAACAGGTGCAGTGAGGATGAGTAACAGGTGCAGTGAGGATGAGAAACAGGTACAGTGAGGATGAAGAACaggtg
>m6AIP_abcam_peak_3408|ENSMUST00000227879.1|Cblb|ENSMUSG00000022637.11|protein_coding_Intron_3
gaggaacaggtgtagtgaggatgaggaacagtgcagtgaggatgaggaacatgtgcagtgaggatgaggaataggtgtagtaaggagagcatgtgcagtgaagatgaggag
>m6AIP_SySy_peak_2785|ENSMUST00000099705.4|Nxpe3|ENSMUSG00000075033.4|protein_coding_Intron_2
GAACTTTTTAATTAACGATGTGCCTCTTCTAGCAATGGAGGACTGTTCTGGAGGGGACCTCCCGGAAGCGACTCAACAAATCAGAACATTGTTGTGGGCTTAAAGAAAGCCAGATACTTTCTTTACTGAGTGACATAGCATCTGGGATTTGATATTTGCATGAAAACAAAATTATACATCAGACCTAAAA
>m6AIP_abcam_peak_3419|ENSMUST00000089362.8|Senp7|ENSMUSG00000052917.15|protein_coding_Intron_6
ctcctgagaggctctgccagaacctgacaaatacagaggcagatgcttgcagccaatcattggactgaacgtgaggtccttgatggaggagttggagaagggactgaaggagctgagggggtttgcagccccatggggggagcaacagtatcaaccaagcacccccctccacccccccccccggagttctc
>m6AIP_abcam_peak_3420|ENSMUST00000166897.2|Tomm70a|ENSMUSG00000022752.9|protein_coding_Intron_2
GCTGTAGGCAGTGAGTTGCATTTGAGCTAAGTGTGCTAGTCTCCACTGTGTTGTCAGCACTGAGGAGGGCGAGGAGCATGTGTGTAACAACACAGAAGGGAAAGCTGAAGACCAGCGAAGTTGGCTATCGCATTGGGTATGAAACGTAAAGACAAGAATTTTAATTCCAT
>m6AIP_SySy_peak_2794|ENSMUST00000114371.4|Cmss1|ENSMUSG00000022748.8|protein_coding_Intron_1
aaggagtctaacgcgtgcgcgagtcaggggctcgtccgaaagccgccgtggcgcaatgaaggtgaagggccccgcccgggggcccgaggtgggatcccgaggcctctccagtccgccgagggcgcaccaccggcccgtctcgcccgccgcgccggggaggtggagcacgagcg
>m6AIP_abcam_peak_3425|ENSMUST00000114371.4|Cmss1|ENSMUSG00000022748.8|protein_coding_Intron_1
ATGGCCCTAGGGATCTAGATAAACACGGGAAGTGGGCAGCGTGGAGGAACGCTGAAGAAGAAGGAATGCATGACAAGGTTAGCTGTTAGCTGAGTGAGGTGGTATGGTTGGGTAGTGGCACTAAATGGGACTTGGGAGG
>m6AIP_abcam_peak_3426a|ENSMUST00000114371.4|Cmss1|ENSMUSG00000022748.8|protein_coding_Intron_1
AAGGACTGTGGCAGGGAATGACTTGTGCTGACAAAGGGGATGCAATAGACACACATGATGACATCATGAAAGTGGGAAGGGCTTAAGCTGAGTGAATTGGAACAGAGT
>m6AIP_abcam_peak_3426b|ENSMUST00000114371.4|Cmss1|ENSMUSG00000022748.8|protein_coding_Intron_1
CCATTTGGGTCTTAGTTTATAATGTTAGTATGTAAGAAGGGAATAAGAATGGGTGTGGCTTGTGAAACTA
>m6AIP_abcam_peak_3427|ENSMUST00000114371.4|Cmss1|ENSMUSG00000022748.8|protein_coding_Intron_1
gtcataggaggcagaggctgggagggaactgaagaggagagaggagcgggggaggggaatgagaggcaggatcaggtttgggagagaagtccagagggcggggagaatgaatggaaatctgcacctgggg
>m6AIP_abcam_peak_3428|ENSMUST00000114371.4|Cmss1|ENSMUSG00000022748.8|protein_coding_Intron_1
AAAGATGAGGATTATATACAGTAACTATGTTAAAGTACTGTCTGTACTGAGGTCTGGACTAAGGGAATAGTAGCAGGGGCTGAAAGTGGCGGGGACAGAGAAAGAAAGAAAGGAAAATAGTGATAACTAGATCGTGATTGTGGGG
>m6AIP_abcam_peak_3429|ENSMUST00000114371.4|Cmss1|ENSMUSG00000022748.8|protein_coding_Intron_1
AGGGGCAAAGAAGGCCAAAGTGCATGCAGGAGGAGAGTTAGGAGCATTGTGCTGAGCTTGAAGGGTGTGGTCAGTGAGAGGAGGATGGGGCAGCACAGGAAGCTAGCCTTGCTGGGAAGTTGGAGCAGCCATCATCGGG
>m6AIP_abcam_peak_3430|ENSMUST00000046663.7|Dcbld2|ENSMUSG00000035107.13|protein_coding_Intron_12
AGAGAAGTTCTCTAGGACGGTTTTGTTGCAGGATGAGGAGGAGACGACAGGGCAGATAAGCTGGAAATGGTCAGAGCTGCAGAGTTGGGTGGAGAACAGG
>m6AIP_SySy_peak_2798|ENSMUST00000023629.8|Pros1|ENSMUSG00000022912.8|protein_coding_Intron_1
GCAATTTCTGGACTTTGTACTTGATTGGCTCGTCTCACATTGACAAACTGTTTGAGGATCACTGCGAGTTTACTTATCATTCCCTAACCTTGGCGTAAGAAGTTGCTGTTGGATATTATCTTGGAGCGAGGATCGTTTTGTACTGAGGATTTTGATTGCTACTGATCTGCGGTGGTGGCACGGATTCTT
>m6AIP_SySy_peak_2799|ENSMUST00000023629.8|Pros1|ENSMUSG00000022912.8|protein_coding_Intron_1
CTTCAACGGCCAAGCCCCCATAACAAAGCCGCATGTGACTGTATGCTTGCACATGATCTATCTTGTACATTAGGACAATCAAATGTTTTCCGACAGCagca
>m6AIP_SySy_peak_2800a|ENSMUST00000023629.8|Pros1|ENSMUSG00000022912.8|protein_coding_Intron_1
acaaaacaacaacaaaaGACAAAGCAAGAGTTGGTGTTTGGGGAAAGAGCAAGGGACAACAGTGGCTGACTTGCCACCCAGAGACTAGACAAGTTCTTTCTACAAGGACATCACAGAAAGAATATTCAGTACTGTGATGGCAACATCCTGTCTTGTTGCCTGGATGAAAAACC
>m6AIP_SySy_peak_2800b|ENSMUST00000023629.8|Pros1|ENSMUSG00000022912.8|protein_coding_Intron_1
TCTCTGGTTTATGGATGAAGAAACAGACACCTATGTGCTGTTTCTCTTCCCTAAAATTTTGACTTTGTGTTTTGGGGTCTTGCTGGTCGTGCCtttcattgtggtgctgagaattggatctgggagttggtacaaggtaggccagtgagctacatccccaaactcGAAGGTCCAGGAGAATTGAAATGTGAGATACAATTAGAATGTTA
>m6AIP_SySy_peak_2801|ENSMUST00000023629.8|Pros1|ENSMUSG00000022912.8|protein_coding_Intron_1
GACTCAGTAAATGTGGAAGTAGCCAAGAAAAGTGTTTATTCAATGGAAGAGAGGGAGATCAAATCGATAGACTGGACTTTATTTGTAGCCTTTTCTTCAATATTTGTTTGAGGTATGGAAAACAGAACAATTGCTTTCTTTAGGCTCAGGACATG
>m6AIP_abcam_peak_3436|ENSMUST00000207826.1|Zfp654|ENSMUSG00000047141.5|protein_coding_Intron_4
CAAATCAAAGGCTGAGACAGTTGGAAATGAGGAGAAAGACTTGCTTTTTAATGAAAATTATAAAGAGTAAATAAATTACAGGAAAGATAAGAGCCATCGTGAGAGGAAACAAGGAAATGTGGCTAGAGAAAATAGGATGGGTAGTAGCATCAAGCAAGCCACAGAGAAG
>m6AIP_abcam_peak_3437|ENSMUST00000207826.1|Zfp654|ENSMUSG00000047141.5|protein_coding_Intron_3
TGGATAACACCGTGGAATTTGTAGAAGGAAGAGTGACATGAGAAAAGGGCACAGGTAAAATACAAGGTGAATTTAAAGTGTTTCTCGGACAGGGATGGAAAGAAGGATGTGTCACATGTAATAGTAATGGTCCAGGTAGGCGGGGCCTTAAATTTCTAATTATGATGAGCT
>m6AIP_SySy_peak_2808a|ENSMUST00000232205.1|Robo1|ENSMUSG00000022883.11|protein_coding_Intron_1
CTCGCTCTTTCCCACCAACCCGGGGCCGCCCGGAGCAGCCTCTCCGAAGCTTCCAGGAGCAAGGAGTAA
>m6AIP_SySy_peak_2808b|ENSMUST00000232205.1|Robo1|ENSMUSG00000022883.11|protein_coding_Intron_1
ACTAGCCACCCCGGGAAGTTTGGGCTGCAGCTTGGTTCGGAGGTGCGTTACACGCGCCCCAGTAGAAGCAGGACCCGGGACGATGCTGGGTGCTGTGCCGGGCTGGGGGCGCCCGGAAGGCGCTCGTGCATCCGCGGTCCTGTTGC
>m6AIP_SySy_peak_2809|ENSMUST00000232205.1|Robo1|ENSMUSG00000022883.11|protein_coding_Intron_1
GCCTCCGGAAAGGTCGACGAGAAACTGCCCTGCAAACTCTTGGCGGATTGACTCACGTTGCTTATATTAAGCCTTTGTGTGTAGGGTGTATGGTGTGTGGCTTCCATAAATTTGGAGATCTCCGCTTCTGCTCCCTTCTCTTGGCATGAGACTGTATGCAGGACCTACCCGAGGACAATGATCGCGGAGCCTGCTCGCTTTTACCTCTTTGGATTAATATGTCTCTGTTCAGGTAACCTGCGCCCTCCTT
>m6AIP_abcam_peak_3447|ENSMUST00000231910.1|Jam2|ENSMUSG00000053062.16|protein_coding_Intron_1
gaaagaaagaaagaaagaaagaaagaaagaaagaaagaaagaaagaaagaaagaaagaaaATACTAGTGGTGCTGGCAGGTGGAGCACAATGGCAGGTGG
>m6AIP_abcam_peak_3448a|ENSMUST00000231910.1|Jam2|ENSMUSG00000053062.16|protein_coding_Intron_8
TGTGCTACTCCAGAGTGTGTGACAAGAACGAGGGAGAAAAGAGCAAGTAAGAAAGCATTGAATTCAAGGACGGGGAGT
>m6AIP_abcam_peak_3448b|ENSMUST00000231910.1|Jam2|ENSMUSG00000053062.16|protein_coding_Intron_8
GAGACTGTCATTTTAAATACAGGATCGAGAAAGGACACAGGCGATGTTTGCTGAAGACTGAGGGAGGAAGCCAGCCAAGCAGATATCCATAATGGTGTTC
>m6AIP_abcam_peak_3448c|ENSMUST00000231910.1|Jam2|ENSMUSG00000053062.16|protein_coding_Intron_8
TGCAGAagggagagaggaaaacaaaacagctccaggtcaggatgctcaggatatctcatgatatggagatgagcatcatgcctagagcagtatgggaaagagaggcagggagca
>m6AIP_abcam_peak_3461|ENSMUST00000039280.8|Scaf4|ENSMUSG00000022983.16|protein_coding_Intron_19
AAAGGGGGTTATCTTTGTTTTTCTTTGTAACTAGTAGGTGATTCTGGGAAAGCTGATACGAGGAAGGAGGGTGCAGTGAGTTAATAAGGAGAGAGGAGTGGATGGGCACGAAAACAAG
>m6AIP_SySy_peak_2828a|ENSMUST00000039280.8|Scaf4|ENSMUSG00000022983.16|protein_coding_Intron_19
ATTCAGTGGCTAACACACAGAATGCCTGCCACCTGGGAGGCACTTAGCTGTCACAGGTAAGAAACTGTAGTCGCACTGAGGACTGAGGACATCTAGAGACAAGCGATATCTCTGCAGTCT
>m6AIP_SySy_peak_2828b|ENSMUST00000039280.8|Scaf4|ENSMUSG00000022983.16|protein_coding_Intron_19
CAGTACCAGTGGACCACGAGCTGGGTGCAGGTGGTGTTAATCCCCTGTGGGAACTTAGGGACCAGGTGTTCCCCCTTTCCTTGGTGCTCTGATGTCTCCTTAAGTCTGTAAAGAGATGTGGTGTTGACCAGAACACTACACCTAAAGGCTAAGGCCCAAGTCCCATTTCCTCGTCTGGACACACCAGGGAGTGGTGAC
>m6AIP_abcam_peak_3462|ENSMUST00000039280.8|Scaf4|ENSMUSG00000022983.16|protein_coding_Intron_14
ATCCCACCTCCCTCCCTGACTCTCCATGCCCCTTCATCCCACCCCCCAACCCCCCACCTGGGACTGGaaaacaagcaataaaagagagcagaaaagcacagaaaacaccacaccctcctcaaaatcagaaaccaaaacacacaag
>m6AIP_abcam_peak_3463|ENSMUST00000039280.8|Scaf4|ENSMUSG00000022983.16|protein_coding_Intron_1
CCTCTGTGTGTTGTGCGGTGTCCATGAGGTGTCAGTGGAAACTCAGAAGAAAAGGTTCCGTTTTAGGATTTCAGAGGCGGTGGTTTGAAGGGGCAGCAGGGCTGAGGACTGGGTAGCAGTTTGATTCTTGGAACCAGTGGATGGTAGTGTGTGGTGTGATGCTTCCCATCTAAAGGACTTGATGTCATTTCTGGCTGTGGTAAACATGGAC
>m6AIP_abcam_peak_3464|ENSMUST00000065856.7|Hunk|ENSMUSG00000053414.8|protein_coding_Intron_1
gagacggagactccacagagcaagctgatgagccaggctagcggaagaggtgagcatacttgtagcctcaagaagtaaagtggagatcgactgagaagacacttgatgc
>m6AIP_abcam_peak_3465|ENSMUST00000065856.7|Hunk|ENSMUSG00000053414.8|protein_coding_Intron_8
TTTGGCAGAAGTCGCAGAGCCGCACAGCTGTCCTGGGGATGCCCGGGTGAACATCTTTGAGGAAGCAGAGAAGGCAGAAAACCCGGTGCACGGATTAGGGGAGACAGAAAAAGCGGAGATGGTGACTATCACAGAAGTTCTGG
>m6AIP_SySy_peak_2839|ENSMUST00000118522.7|Paxbp1|ENSMUSG00000022974.12|protein_coding_Intron_6
CTGGGGTGGCAGATGCAGCATGCCGGCAAAGAAGACTCACTGGCCCACCTTCAAAAGCCAAACAGAAGATGACTTCCTGCTTTGCTCTGCTACCTTCCTGGATTACTTCTGTGGAAGCCTCAAAGTTATTAAAATGCCGCTCCATGA
>m6AIP_SySy_peak_2841|ENSMUST00000160764.1|Gm21970|ENSMUSG00000093701.7|protein_coding_Intron_2
TATCTTCAACGTGAACTTAAACTCTGTGTTTCTGAGGGTTCTCCATGATGAAGATGCCTCAGAGACATTATCTCTCGAAGAAGACACCATCCTCCTAGACGAAGGTCCCCAGAGGACAGAGTCAG
>m6AIP_SySy_peak_2842a|ENSMUST00000160764.1|Gm21970|ENSMUSG00000093701.7|protein_coding_Intron_2
ATGAGATGACTCCAAAGAGGTTCACTGACTGGCGCTGGGCACCTACAGGGTTTCTCTTCAGAGTCCGACTTGATGCCTTGTGGTCTCCAGGTGTCTGTC
>m6AIP_SySy_peak_2842b|ENSMUST00000160764.1|Gm21970|ENSMUSG00000093701.7|protein_coding_Intron_2
TGGAGGGACTAGAGAACTCTACAGCCCTCTTGGCCCTTGCTGATTGGCCTTCTCTATGCAGATTGACAATTTGGGCATCAGGATTGTTTACAGGGGTCATGAGCGTGATCTGCCCACCCCCTTT
>m6AIP_SySy_peak_2849a|ENSMUST00000117633.7|Son|ENSMUSG00000022961.18|protein_coding_Intron_4
GTTCACTGATCGCCAAGAGTGTACTGCATATACGCAAAGACACAGACAATCTTCAGAAATGATCTTTTGCCACC
>m6AIP_SySy_peak_2849b|ENSMUST00000117633.7|Son|ENSMUSG00000022961.18|protein_coding_Intron_4
GAGCTTGGAAATTAATGAGAATAGCTGGCCATTGCCTGAAAGGAACTTCTTTCGCATCAACATTTCGGGTTTTGG
>m6AIP_abcam_peak_3477|ENSMUST00000073466.12|Cryzl1|ENSMUSG00000058240.14|protein_coding_Intron_8
GGTGGAGGCTGGTAAGCTCTCGGAAAGGTTGAACAGAAAAGAAGAAAAGTATTGAGGCTAGGGATAGTGGACAGAAGAACAAGGAAAGACTGGAATGAAGAAAGTAACAGAAAGTAACAGAGAAAAACAAGCAGAG
>m6AIP_abcam_peak_3477|ENSMUST00000159295.7|Atp5o|ENSMUSG00000116933.1|protein_coding_Intron_2
GGTGGAGGCTGGTAAGCTCTCGGAAAGGTTGAACAGAAAAGAAGAAAAGTATTGAGGCTAGGGATAGTGGACAGAAGAACAAGGAAAGACTGGAATGAAGAAAGTAACAGAAAGTAACAGAGAAAAACAAGCAGAG
>m6AIP_abcam_peak_3478|ENSMUST00000073466.12|Cryzl1|ENSMUSG00000058240.14|protein_coding_Intron_4
AAGTGTGGAAGGAGCCAGCAAAAGCAAGCATGTGATCCCAGGAGACAGGAGGAAAGGTGTAGTGGGATGGGAGCCAGAAGAAGTGGGGGTGACAGCACGGGATGGGTCCCCAGAGAAAGCGAGCA
>m6AIP_abcam_peak_3478|ENSMUST00000159295.7|Atp5o|ENSMUSG00000116933.1|protein_coding_Intron_2
AAGTGTGGAAGGAGCCAGCAAAAGCAAGCATGTGATCCCAGGAGACAGGAGGAAAGGTGTAGTGGGATGGGAGCCAGAAGAAGTGGGGGTGACAGCACGGGATGGGTCCCCAGAGAAAGCGAGCA
>m6AIP_SySy_peak_2850|ENSMUST00000064797.11|Itsn1|ENSMUSG00000022957.20|protein_coding_Intron_1
TAAATATTCTAAGGCTGAAGAATGCCAGAATACTTCATTTCTATGATATCAAAATACCATATGTAGGTTTTAAATACATGAACTGGAAACTGTAGACGAGAGCTTCATCCCTC
>m6AIP_abcam_peak_3479|ENSMUST00000064797.11|Itsn1|ENSMUSG00000022957.20|protein_coding_Intron_1
GGGAAACTGTAGACAAGAGAGCTTCATCCTTCTACCCTATGTGTGAACTGGGAAACTGGACAAGAGAGCTTCATCCCTCTACCCTATGTGTGAACTGGGAAACTGTAGACAAGAG
>m6AIP_abcam_peak_3480|ENSMUST00000064797.11|Itsn1|ENSMUSG00000022957.20|protein_coding_Intron_1
tcgagactattgaaaggagaaagagaaagcagcctctgctccaaattcagtgaggacaggtggaaatttatagctgtgtgcggagtaagtagggtgagagaattactaagagaagacactgagggtaggaaagatgattccttcagaacttactgtaccagtctgcttgGGCATAGACTGGACACCTTAAGCAGCAG
>m6AIP_abcam_peak_3481a|ENSMUST00000064797.11|Itsn1|ENSMUSG00000022957.20|protein_coding_Intron_5
CCAGGAGTGACAGATAACGATTGAAAATGCCAAAAGAATTGGGGGAACAAAAGTACAGATGTCATGTTCAGTATAAGGAAAA
>m6AIP_abcam_peak_3481b|ENSMUST00000064797.11|Itsn1|ENSMUSG00000022957.20|protein_coding_Intron_5
[truncated: 797,304 more chars]
