# Supplementary material for: Acute depletion of METTL3 implicates N6-methyladenosine in alternative intron/exon inclusion in the nascent transcriptome
Source: Genome Res. 2021 Aug;31(8):1395–408. doi: 10.1101/gr.271635.120 (PMC8327914; doi:10.1101/gr.271635.120)
Supplement: Supplemental Material [file supp_gr.271635.120_Supplemental_Code.tar.gz.zip › Nascent_m6A_Scripts/intron_methylation/m6AIP_Cfg1_Cfg2.summits.Intersects_with_GENCODE_vM24_MaxORF_LongestNcRNA.intron.Overlap.bed.GC]

m6AIP_SySy_peak_1|ENSMUST00000156816.6|Mrpl15|ENSMUSG00000033845.13|protein_coding_Intron_3	0.46638655462184875
m6AIP_abcam_peak_2|ENSMUST00000118000.7|Rgs20|ENSMUSG00000002459.17|protein_coding_Intron_2	0.4728682170542636
m6AIP_abcam_peak_3|ENSMUST00000044369.12|Atp6v1h|ENSMUSG00000033793.12|protein_coding_Intron_9	0.46
m6AIP_SySy_peak_5a|ENSMUST00000027040.12|Rb1cc1|ENSMUSG00000025907.14|protein_coding_Intron_15	0.4083333333333333
m6AIP_SySy_peak_5b|ENSMUST00000027040.12|Rb1cc1|ENSMUSG00000025907.14|protein_coding_Intron_15	0.38738738738738737
m6AIP_abcam_peak_8|ENSMUST00000061280.16|Pcmtd1|ENSMUSG00000051285.17|protein_coding_Intron_1	0.5317919075144508
m6AIP_abcam_peak_10|ENSMUST00000061280.16|Pcmtd1|ENSMUSG00000051285.17|protein_coding_Intron_5	0.4666666666666667
m6AIP_abcam_peak_19|ENSMUST00000071087.11|Cspp1|ENSMUSG00000056763.16|protein_coding_Intron_21	0.4872881355932203
m6AIP_abcam_peak_28|ENSMUST00000188371.6|Terf1|ENSMUSG00000025925.14|protein_coding_Intron_2	0.37398373983739835
m6AIP_abcam_peak_29|ENSMUST00000188371.6|Terf1|ENSMUSG00000025925.14|protein_coding_Intron_2	0.44144144144144143
m6AIP_abcam_peak_33|ENSMUST00000053266.10|Mcm3|ENSMUSG00000041859.10|protein_coding_Intron_6	0.4444444444444444
m6AIP_abcam_peak_37|ENSMUST00000027337.14|Fam135a|ENSMUSG00000026153.15|protein_coding_Intron_3	0.4603174603174603
m6AIP_abcam_peak_40|ENSMUST00000186733.6|Phf3|ENSMUSG00000048874.15|protein_coding_Intron_10	0.49645390070921985
m6AIP_SySy_peak_31|ENSMUST00000186733.6|Phf3|ENSMUSG00000048874.15|protein_coding_Intron_4	0.3582887700534759
m6AIP_abcam_peak_42|ENSMUST00000186733.6|Phf3|ENSMUSG00000048874.15|protein_coding_Intron_2	0.45384615384615384
m6AIP_abcam_peak_43a|ENSMUST00000027312.10|Prim2|ENSMUSG00000026134.11|protein_coding_Intron_7	0.5
m6AIP_abcam_peak_43b|ENSMUST00000027312.10|Prim2|ENSMUSG00000026134.11|protein_coding_Intron_7	0.5289256198347108
m6AIP_abcam_peak_44|ENSMUST00000027312.10|Prim2|ENSMUSG00000026134.11|protein_coding_Intron_5	0.545
m6AIP_abcam_peak_48|ENSMUST00000019861.12|Zfp451|ENSMUSG00000042197.13|protein_coding_Intron_3	0.5389221556886228
m6AIP_SySy_peak_36a|ENSMUST00000019861.12|Zfp451|ENSMUSG00000042197.13|protein_coding_Intron_3	0.38738738738738737
m6AIP_SySy_peak_36b|ENSMUST00000019861.12|Zfp451|ENSMUSG00000042197.13|protein_coding_Intron_3	0.3933333333333333
m6AIP_SySy_peak_36c|ENSMUST00000019861.12|Zfp451|ENSMUSG00000042197.13|protein_coding_Intron_3	0.4068627450980392
m6AIP_SySy_peak_36d|ENSMUST00000019861.12|Zfp451|ENSMUSG00000042197.13|protein_coding_Intron_3	0.364
m6AIP_SySy_peak_36e|ENSMUST00000019861.12|Zfp451|ENSMUSG00000042197.13|protein_coding_Intron_3	0.456
m6AIP_abcam_peak_50|ENSMUST00000183034.4|Dst|ENSMUSG00000026131.20|protein_coding_Intron_2	0.48951048951048953
m6AIP_abcam_peak_51|ENSMUST00000183034.4|Dst|ENSMUSG00000026131.20|protein_coding_Intron_2	0.4666666666666667
m6AIP_abcam_peak_52|ENSMUST00000183034.4|Dst|ENSMUSG00000026131.20|protein_coding_Intron_2	0.3588235294117647
m6AIP_abcam_peak_53|ENSMUST00000183034.4|Dst|ENSMUSG00000026131.20|protein_coding_Intron_5	0.46846846846846846
m6AIP_abcam_peak_54|ENSMUST00000183034.4|Dst|ENSMUSG00000026131.20|protein_coding_Intron_5	0.5583333333333333
m6AIP_SySy_peak_37a|ENSMUST00000183034.4|Dst|ENSMUSG00000026131.20|protein_coding_Intron_35	0.4732142857142857
m6AIP_SySy_peak_37b|ENSMUST00000183034.4|Dst|ENSMUSG00000026131.20|protein_coding_Intron_35	0.5151515151515151
m6AIP_abcam_peak_57|ENSMUST00000183034.4|Dst|ENSMUSG00000026131.20|protein_coding_Intron_35	0.5486111111111112
m6AIP_abcam_peak_58|ENSMUST00000183034.4|Dst|ENSMUSG00000026131.20|protein_coding_Intron_35	0.5315315315315315
m6AIP_SySy_peak_38|ENSMUST00000183034.4|Dst|ENSMUSG00000026131.20|protein_coding_Intron_35	0.528
m6AIP_SySy_peak_39|ENSMUST00000183034.4|Dst|ENSMUSG00000026131.20|protein_coding_Intron_35	0.5333333333333333
m6AIP_SySy_peak_40|ENSMUST00000183034.4|Dst|ENSMUSG00000026131.20|protein_coding_Intron_35	0.456
m6AIP_SySy_peak_47|ENSMUST00000183034.4|Dst|ENSMUSG00000026131.20|protein_coding_Intron_60	0.5398773006134969
m6AIP_abcam_peak_72|ENSMUST00000167518.7|Fam168b|ENSMUSG00000037503.12|protein_coding_Intron_2	0.453416149068323
m6AIP_abcam_peak_78|ENSMUST00000186470.1|Kansl3|ENSMUSG00000010453.12|protein_coding_Intron_2	0.50625
m6AIP_abcam_peak_80|ENSMUST00000115011.7|Lman2l|ENSMUSG00000001143.13|protein_coding_Intron_1	0.5
m6AIP_abcam_peak_82|ENSMUST00000170295.7|Fam178b|ENSMUSG00000046337.17|protein_coding_Intron_10	0.3584905660377358
m6AIP_abcam_peak_83|ENSMUST00000194563.5|Tmem131|ENSMUSG00000026116.11|protein_coding_Intron_32	0.5223880597014925
m6AIP_abcam_peak_84|ENSMUST00000194563.5|Tmem131|ENSMUSG00000026116.11|protein_coding_Intron_16	0.45454545454545453
m6AIP_abcam_peak_85|ENSMUST00000194563.5|Tmem131|ENSMUSG00000026116.11|protein_coding_Intron_5	0.3817204301075269
m6AIP_SySy_peak_59|ENSMUST00000194563.5|Tmem131|ENSMUSG00000026116.11|protein_coding_Intron_5	0.4
m6AIP_SySy_peak_62|ENSMUST00000027251.11|Rev1|ENSMUSG00000026082.11|protein_coding_Intron_13	0.38028169014084506
m6AIP_abcam_peak_91|ENSMUST00000194746.5|Rpl31|ENSMUSG00000073702.11|protein_coding_Intron_2	0.5769230769230769
m6AIP_abcam_peak_93|ENSMUST00000062525.10|Rnf149|ENSMUSG00000048234.13|protein_coding_Intron_1	0.5113636363636364
m6AIP_abcam_peak_94|ENSMUST00000163854.8|Map4k4|ENSMUSG00000026074.15|protein_coding_Intron_2	0.5253164556962026
m6AIP_abcam_peak_95|ENSMUST00000163854.8|Map4k4|ENSMUSG00000026074.15|protein_coding_Intron_6	0.5028571428571429
m6AIP_SySy_peak_66b|ENSMUST00000057208.12|Mrps9|ENSMUSG00000060679.14|protein_coding_Intron_8	0.5441176470588235
m6AIP_SySy_peak_66c|ENSMUST00000057208.12|Mrps9|ENSMUSG00000060679.14|protein_coding_Intron_8	0.3883495145631068
m6AIP_SySy_peak_66d|ENSMUST00000057208.12|Mrps9|ENSMUSG00000060679.14|protein_coding_Intron_8	0.36464088397790057
m6AIP_abcam_peak_99|ENSMUST00000126008.7|Uxs1|ENSMUSG00000057363.12|protein_coding_Intron_8	0.49
m6AIP_abcam_peak_100|ENSMUST00000126008.7|Uxs1|ENSMUSG00000057363.12|protein_coding_Intron_5	0.48905109489051096
m6AIP_abcam_peak_103|ENSMUST00000114513.8|Gls|ENSMUSG00000026103.14|protein_coding_Intron_14	0.5045045045045045
m6AIP_SySy_peak_76a|ENSMUST00000114513.8|Gls|ENSMUSG00000026103.14|protein_coding_Intron_14	0.42011834319526625
m6AIP_SySy_peak_76b|ENSMUST00000114513.8|Gls|ENSMUSG00000026103.14|protein_coding_Intron_14	0.3669724770642202
m6AIP_abcam_peak_104a|ENSMUST00000114513.8|Gls|ENSMUSG00000026103.14|protein_coding_Intron_1	0.4205607476635514
m6AIP_abcam_peak_104b|ENSMUST00000114513.8|Gls|ENSMUSG00000026103.14|protein_coding_Intron_1	0.452991452991453
m6AIP_abcam_peak_111|ENSMUST00000050567.10|1700019D03Rik|ENSMUSG00000043629.12|protein_coding_Intron_1	0.521505376344086
m6AIP_abcam_peak_112|ENSMUST00000027267.13|Pms1|ENSMUSG00000026098.13|protein_coding_Intron_4	0.45528455284552843
m6AIP_abcam_peak_115|ENSMUST00000027202.8|Sgo2a|ENSMUSG00000026039.9|protein_coding_Intron_5	0.4716981132075472
m6AIP_abcam_peak_122|ENSMUST00000027198.11|Orc2|ENSMUSG00000026037.14|protein_coding_Intron_7	0.5
m6AIP_abcam_peak_130|ENSMUST00000091374.8|Sumo1|ENSMUSG00000026021.15|protein_coding_Intron_2	0.39090909090909093
m6AIP_abcam_peak_134a|ENSMUST00000160834.7|Nbeal1|ENSMUSG00000073664.11|protein_coding_Intron_7	0.4583333333333333
m6AIP_abcam_peak_134b|ENSMUST00000160834.7|Nbeal1|ENSMUSG00000073664.11|protein_coding_Intron_7	0.3793103448275862
m6AIP_abcam_peak_136|ENSMUST00000160834.7|Nbeal1|ENSMUSG00000073664.11|protein_coding_Intron_52	0.45714285714285713
m6AIP_SySy_peak_102a|ENSMUST00000188618.6|Abi2|ENSMUSG00000026782.15|protein_coding_Intron_11	0.3707865168539326
m6AIP_SySy_peak_102b|ENSMUST00000188618.6|Abi2|ENSMUSG00000026782.15|protein_coding_Intron_11	0.43333333333333335
m6AIP_abcam_peak_155|ENSMUST00000087374.9|Adam23|ENSMUSG00000025964.15|protein_coding_Intron_2	0.496551724137931
m6AIP_abcam_peak_156|ENSMUST00000087374.9|Adam23|ENSMUSG00000025964.15|protein_coding_Intron_3	0.4523809523809524
m6AIP_abcam_peak_158a|ENSMUST00000087374.9|Adam23|ENSMUSG00000025964.15|protein_coding_Intron_6	0.4787234042553192
m6AIP_abcam_peak_158b|ENSMUST00000087374.9|Adam23|ENSMUSG00000025964.15|protein_coding_Intron_6	0.5423728813559322
m6AIP_abcam_peak_159|ENSMUST00000087374.9|Adam23|ENSMUSG00000025964.15|protein_coding_Intron_18	0.5
m6AIP_abcam_peak_160|ENSMUST00000087374.9|Adam23|ENSMUSG00000025964.15|protein_coding_Intron_22	0.5117647058823529
m6AIP_abcam_peak_164|ENSMUST00000049932.11|Creb1|ENSMUSG00000025958.14|protein_coding_Intron_4	0.5126582278481012
m6AIP_abcam_peak_174|ENSMUST00000113995.1|Rpe|ENSMUSG00000026005.15|protein_coding_Intron_4	0.39215686274509803
m6AIP_abcam_peak_178a|ENSMUST00000027393.7|Bard1|ENSMUSG00000026196.7|protein_coding_Intron_6	0.5596330275229358
m6AIP_abcam_peak_178b|ENSMUST00000027393.7|Bard1|ENSMUSG00000026196.7|protein_coding_Intron_6	0.5858585858585859
m6AIP_abcam_peak_181|ENSMUST00000048860.8|Mreg|ENSMUSG00000039395.8|protein_coding_Intron_1	0.51
m6AIP_abcam_peak_182|ENSMUST00000027379.9|Xrcc5|ENSMUSG00000026187.9|protein_coding_Intron_10	0.5074626865671642
m6AIP_abcam_peak_183|ENSMUST00000027379.9|Xrcc5|ENSMUSG00000026187.9|protein_coding_Intron_13	0.532967032967033
m6AIP_abcam_peak_185|ENSMUST00000047328.10|Igfbp2|ENSMUSG00000039323.18|protein_coding_Intron_1	0.5472972972972973
m6AIP_abcam_peak_186|ENSMUST00000047328.10|Igfbp2|ENSMUSG00000039323.18|protein_coding_Intron_1	0.4782608695652174
m6AIP_abcam_peak_187|ENSMUST00000047328.10|Igfbp2|ENSMUSG00000039323.18|protein_coding_Intron_1	0.46405228758169936
m6AIP_abcam_peak_190|ENSMUST00000113820.8|Arpc2|ENSMUSG00000006304.14|protein_coding_Intron_4	0.5725806451612904
m6AIP_abcam_peak_203|ENSMUST00000027451.12|Epha4|ENSMUSG00000026235.14|protein_coding_Intron_3	0.45454545454545453
m6AIP_abcam_peak_205|ENSMUST00000035779.14|Acsl3|ENSMUSG00000032883.15|protein_coding_Intron_2	0.4807692307692308
m6AIP_abcam_peak_206a|ENSMUST00000035779.14|Acsl3|ENSMUSG00000032883.15|protein_coding_Intron_2	0.48623853211009177
m6AIP_abcam_peak_206b|ENSMUST00000035779.14|Acsl3|ENSMUSG00000032883.15|protein_coding_Intron_2	0.45
m6AIP_SySy_peak_158a|ENSMUST00000035779.14|Acsl3|ENSMUSG00000032883.15|protein_coding_Intron_2	0.4979253112033195
m6AIP_SySy_peak_158b|ENSMUST00000035779.14|Acsl3|ENSMUSG00000032883.15|protein_coding_Intron_2	0.47674418604651164
m6AIP_abcam_peak_208|ENSMUST00000035779.14|Acsl3|ENSMUSG00000032883.15|protein_coding_Intron_2	0.4463276836158192
m6AIP_abcam_peak_209|ENSMUST00000035779.14|Acsl3|ENSMUSG00000032883.15|protein_coding_Intron_2	0.43795620437956206
m6AIP_abcam_peak_210|ENSMUST00000035779.14|Acsl3|ENSMUSG00000032883.15|protein_coding_Intron_2	0.4624277456647399
m6AIP_abcam_peak_211|ENSMUST00000035779.14|Acsl3|ENSMUSG00000032883.15|protein_coding_Intron_5	0.48031496062992124
m6AIP_abcam_peak_212|ENSMUST00000190046.6|Agfg1|ENSMUSG00000026159.13|protein_coding_Intron_1	0.492
m6AIP_abcam_peak_214|ENSMUST00000168574.8|Pid1|ENSMUSG00000045658.16|protein_coding_Intron_1	0.5196850393700787
m6AIP_abcam_peak_217|ENSMUST00000027421.12|Trip12|ENSMUSG00000026219.14|protein_coding_Intron_33	0.4244604316546763
m6AIP_abcam_peak_218|ENSMUST00000027421.12|Trip12|ENSMUSG00000026219.14|protein_coding_Intron_1	0.4413145539906103
m6AIP_abcam_peak_219|ENSMUST00000027421.12|Trip12|ENSMUSG00000026219.14|protein_coding_Intron_1	0.6261682242990654
m6AIP_SySy_peak_165a|ENSMUST00000188699.6|Ptma|ENSMUSG00000026238.14|protein_coding_Intron_1	0.7258883248730964
m6AIP_SySy_peak_165b|ENSMUST00000188699.6|Ptma|ENSMUSG00000026238.14|protein_coding_Intron_1	0.6794871794871795
m6AIP_SySy_peak_165c|ENSMUST00000188699.6|Ptma|ENSMUSG00000026238.14|protein_coding_Intron_1	0.7070063694267515
m6AIP_abcam_peak_228|ENSMUST00000188699.6|Ptma|ENSMUSG00000026238.14|protein_coding_Intron_4	0.4779874213836478
m6AIP_SySy_peak_166|ENSMUST00000050876.13|Eif4e2|ENSMUSG00000026254.17|protein_coding_Intron_6	0.5120481927710844
m6AIP_abcam_peak_235|ENSMUST00000169754.7|Inpp5d|ENSMUSG00000026288.14|protein_coding_Intron_6	0.5314285714285715
m6AIP_abcam_peak_236|ENSMUST00000169754.7|Inpp5d|ENSMUSG00000026288.14|protein_coding_Intron_9	0.4925373134328358
m6AIP_abcam_peak_237|ENSMUST00000113190.2|Atg16l1|ENSMUSG00000026289.15|protein_coding_Intron_10	0.48854961832061067
m6AIP_abcam_peak_250|ENSMUST00000074945.7|Agap1|ENSMUSG00000055013.16|protein_coding_Intron_10	0.5
m6AIP_abcam_peak_251a|ENSMUST00000074945.7|Agap1|ENSMUSG00000055013.16|protein_coding_Intron_13	0.5114503816793893
m6AIP_abcam_peak_251b|ENSMUST00000074945.7|Agap1|ENSMUSG00000055013.16|protein_coding_Intron_13	0.5217391304347826
m6AIP_abcam_peak_255|ENSMUST00000027532.12|Scly|ENSMUSG00000026307.12|protein_coding_Intron_7	0.5315315315315315
m6AIP_abcam_peak_256a|ENSMUST00000027534.12|Ilkap|ENSMUSG00000026309.14|protein_coding_Intron_1	0.5324675324675324
m6AIP_abcam_peak_256b|ENSMUST00000027534.12|Ilkap|ENSMUSG00000026309.14|protein_coding_Intron_1	0.5256410256410257
m6AIP_abcam_peak_258|ENSMUST00000189341.6|Traf3ip1|ENSMUSG00000034292.13|protein_coding_Intron_6	0.5307017543859649
m6AIP_SySy_peak_186|ENSMUST00000027487.14|Rnpepl1|ENSMUSG00000026269.14|protein_coding_Intron_1	0.6234567901234568
m6AIP_abcam_peak_262|ENSMUST00000062202.13|Sned1|ENSMUSG00000047793.13|protein_coding_Intron_16	0.4971751412429379
m6AIP_abcam_peak_269|ENSMUST00000027495.14|Sept2|ENSMUSG00000026276.20|protein_coding_Intron_1	0.4423076923076923
m6AIP_abcam_peak_269|ENSMUST00000168776.7|Sept2|ENSMUSG00000116048.1|protein_coding_Intron_1	0.4423076923076923
m6AIP_SySy_peak_195|ENSMUST00000190116.6|Thap4|ENSMUSG00000026279.14|protein_coding_Intron_2	0.5163934426229508
m6AIP_SySy_peak_200|ENSMUST00000188743.1|Gm28403|ENSMUSG00000101214.1|lncRNA_Intron_1	0.5
m6AIP_SySy_peak_201|ENSMUST00000188743.1|Gm28403|ENSMUSG00000101214.1|lncRNA_Intron_1	0.37254901960784315
m6AIP_SySy_peak_201|ENSMUST00000186485.6|Pign|ENSMUSG00000056536.14|protein_coding_Intron_30	0.37254901960784315
m6AIP_abcam_peak_274|ENSMUST00000188743.1|Gm28403|ENSMUSG00000101214.1|lncRNA_Intron_1	0.39644970414201186
m6AIP_abcam_peak_274|ENSMUST00000186485.6|Pign|ENSMUSG00000056536.14|protein_coding_Intron_30	0.39644970414201186
m6AIP_abcam_peak_275|ENSMUST00000188743.1|Gm28403|ENSMUSG00000101214.1|lncRNA_Intron_1	0.5470085470085471
m6AIP_abcam_peak_275|ENSMUST00000186485.6|Pign|ENSMUSG00000056536.14|protein_coding_Intron_22	0.5470085470085471
m6AIP_abcam_peak_276|ENSMUST00000188743.1|Gm28403|ENSMUSG00000101214.1|lncRNA_Intron_1	0.44047619047619047
m6AIP_abcam_peak_276|ENSMUST00000186485.6|Pign|ENSMUSG00000056536.14|protein_coding_Intron_22	0.44047619047619047
m6AIP_SySy_peak_202|ENSMUST00000188743.1|Gm28403|ENSMUSG00000101214.1|lncRNA_Intron_1	0.4157303370786517
m6AIP_SySy_peak_202|ENSMUST00000186485.6|Pign|ENSMUSG00000056536.14|protein_coding_Intron_22	0.4157303370786517
m6AIP_abcam_peak_277|ENSMUST00000186485.6|Pign|ENSMUSG00000056536.14|protein_coding_Intron_14	0.5798319327731093
m6AIP_abcam_peak_278|ENSMUST00000086721.9|Relch|ENSMUSG00000026319.13|protein_coding_Intron_26	0.46153846153846156
m6AIP_abcam_peak_283|ENSMUST00000010049.5|Kdsr|ENSMUSG00000009905.5|protein_coding_Intron_3	0.5727272727272728
m6AIP_SySy_peak_212|ENSMUST00000180837.1|9330185C12Rik|ENSMUSG00000097648.1|lncRNA_Intron_2	0.45871559633027525
m6AIP_abcam_peak_284b|ENSMUST00000180837.1|9330185C12Rik|ENSMUSG00000097648.1|lncRNA_Intron_2	0.47096774193548385
m6AIP_abcam_peak_285|ENSMUST00000180837.1|9330185C12Rik|ENSMUSG00000097648.1|lncRNA_Intron_1	0.46
m6AIP_abcam_peak_286|ENSMUST00000180837.1|9330185C12Rik|ENSMUSG00000097648.1|lncRNA_Intron_1	0.46153846153846156
m6AIP_abcam_peak_287|ENSMUST00000180837.1|9330185C12Rik|ENSMUSG00000097648.1|lncRNA_Intron_1	0.40789473684210525
m6AIP_abcam_peak_289|ENSMUST00000027623.8|Tsn|ENSMUSG00000026374.14|protein_coding_Intron_5	0.41228070175438597
m6AIP_abcam_peak_295|ENSMUST00000062483.14|Gli2|ENSMUSG00000048402.14|protein_coding_Intron_12	0.5539568345323741
m6AIP_abcam_peak_296|ENSMUST00000062483.14|Gli2|ENSMUSG00000048402.14|protein_coding_Intron_2	0.404
m6AIP_abcam_peak_297|ENSMUST00000062483.14|Gli2|ENSMUSG00000048402.14|protein_coding_Intron_2	0.4959677419354839
m6AIP_abcam_peak_298|ENSMUST00000062483.14|Gli2|ENSMUSG00000048402.14|protein_coding_Intron_2	0.4880952380952381
m6AIP_abcam_peak_299a|ENSMUST00000062483.14|Gli2|ENSMUSG00000048402.14|protein_coding_Intron_1	0.5
m6AIP_abcam_peak_299b|ENSMUST00000062483.14|Gli2|ENSMUSG00000048402.14|protein_coding_Intron_1	0.48951048951048953
m6AIP_abcam_peak_299c|ENSMUST00000062483.14|Gli2|ENSMUSG00000048402.14|protein_coding_Intron_1	0.5119617224880383
m6AIP_abcam_peak_300|ENSMUST00000062483.14|Gli2|ENSMUSG00000048402.14|protein_coding_Intron_1	0.5
m6AIP_abcam_peak_301a|ENSMUST00000062483.14|Gli2|ENSMUSG00000048402.14|protein_coding_Intron_1	0.5192307692307693
m6AIP_abcam_peak_301b|ENSMUST00000062483.14|Gli2|ENSMUSG00000048402.14|protein_coding_Intron_1	0.5882352941176471
m6AIP_abcam_peak_307a|ENSMUST00000163147.7|Epb41l5|ENSMUSG00000026383.14|protein_coding_Intron_20	0.5267857142857143
m6AIP_abcam_peak_307b|ENSMUST00000163147.7|Epb41l5|ENSMUSG00000026383.14|protein_coding_Intron_20	0.532258064516129
m6AIP_abcam_peak_309|ENSMUST00000064091.11|Ptpn4|ENSMUSG00000026384.13|protein_coding_Intron_8	0.3888888888888889
m6AIP_abcam_peak_310a|ENSMUST00000064091.11|Ptpn4|ENSMUSG00000026384.13|protein_coding_Intron_5	0.47368421052631576
m6AIP_abcam_peak_310b|ENSMUST00000064091.11|Ptpn4|ENSMUSG00000026384.13|protein_coding_Intron_5	0.48623853211009177
m6AIP_abcam_peak_311|ENSMUST00000064091.11|Ptpn4|ENSMUSG00000026384.13|protein_coding_Intron_3	0.4523809523809524
m6AIP_abcam_peak_316|ENSMUST00000178474.7|Actr3|ENSMUSG00000026341.16|protein_coding_Intron_8	0.35668789808917195
m6AIP_abcam_peak_317|ENSMUST00000027587.14|Ccnt2|ENSMUSG00000026349.14|protein_coding_Intron_2	0.56
m6AIP_abcam_peak_320|ENSMUST00000212506.1|Rab3gap1|ENSMUSG00000036104.12|protein_coding_Intron_2	0.52
m6AIP_abcam_peak_323|ENSMUST00000027602.14|Dars|ENSMUSG00000026356.15|protein_coding_Intron_4	0.44029850746268656
m6AIP_abcam_peak_324|ENSMUST00000027650.12|Cd55|ENSMUSG00000026399.12|protein_coding_Intron_7	0.452
m6AIP_SySy_peak_235|ENSMUST00000188520.1|Gm29427|ENSMUSG00000101904.1|protein_coding_Intron_12	0.5205479452054794
m6AIP_SySy_peak_236a|ENSMUST00000188520.1|Gm29427|ENSMUSG00000101904.1|protein_coding_Intron_12	0.46846846846846846
m6AIP_SySy_peak_236b|ENSMUST00000188520.1|Gm29427|ENSMUSG00000101904.1|protein_coding_Intron_12	0.47317073170731705
m6AIP_abcam_peak_329|ENSMUST00000131855.1|Eif2d|ENSMUSG00000026427.16|protein_coding_Intron_14	0.5384615384615384
m6AIP_abcam_peak_330|ENSMUST00000097588.8|Srgap2|ENSMUSG00000026425.15|protein_coding_Intron_4	0.45754716981132076
m6AIP_abcam_peak_331|ENSMUST00000097588.8|Srgap2|ENSMUSG00000026425.15|protein_coding_Intron_2	0.3933333333333333
m6AIP_SySy_peak_241|ENSMUST00000191034.1|Gm29103|ENSMUSG00000100037.1|lncRNA_Intron_2	0.576
m6AIP_SySy_peak_249|ENSMUST00000045473.15|Tmcc2|ENSMUSG00000042066.16|protein_coding_Intron_3	0.43548387096774194
m6AIP_abcam_peak_337|ENSMUST00000187861.6|Nfasc|ENSMUSG00000026442.14|protein_coding_Intron_11	0.44755244755244755
m6AIP_abcam_peak_339|ENSMUST00000067398.12|Mdm4|ENSMUSG00000054387.13|protein_coding_Intron_2	0.4316546762589928
m6AIP_abcam_peak_348|ENSMUST00000191896.5|Zc3h11a|ENSMUSG00000102976.6|protein_coding_Intron_1	0.38764044943820225
m6AIP_abcam_peak_348|ENSMUST00000027736.12|Zc3h11a|ENSMUSG00000116275.1|protein_coding_Intron_1	0.38764044943820225
m6AIP_abcam_peak_349|ENSMUST00000191896.5|Zc3h11a|ENSMUSG00000102976.6|protein_coding_Intron_1	0.46715328467153283
m6AIP_abcam_peak_349|ENSMUST00000027736.12|Zc3h11a|ENSMUSG00000116275.1|protein_coding_Intron_1	0.46715328467153283
m6AIP_abcam_peak_351|ENSMUST00000168515.7|Ppfia4|ENSMUSG00000026458.13|protein_coding_Intron_23	0.5631067961165048
m6AIP_abcam_peak_352|ENSMUST00000027726.13|Cyb5r1|ENSMUSG00000026456.18|protein_coding_Intron_5	0.5
m6AIP_abcam_peak_354|ENSMUST00000047714.13|Kdm5b|ENSMUSG00000042207.17|protein_coding_Intron_6	0.39436619718309857
m6AIP_abcam_peak_359|ENSMUST00000190298.7|Nav1|ENSMUSG00000009418.16|protein_coding_Intron_4	0.5655737704918032
m6AIP_SySy_peak_283a|ENSMUST00000181274.1|Platr22|ENSMUSG00000097448.1|lncRNA_Intron_2	0.5304347826086957
m6AIP_SySy_peak_283b|ENSMUST00000181274.1|Platr22|ENSMUSG00000097448.1|lncRNA_Intron_2	0.5578231292517006
m6AIP_SySy_peak_283c|ENSMUST00000181274.1|Platr22|ENSMUSG00000097448.1|lncRNA_Intron_2	0.4461538461538462
m6AIP_SySy_peak_284a|ENSMUST00000181274.1|Platr22|ENSMUSG00000097448.1|lncRNA_Intron_2	0.4793388429752066
m6AIP_SySy_peak_284b|ENSMUST00000181274.1|Platr22|ENSMUSG00000097448.1|lncRNA_Intron_2	0.36619718309859156
m6AIP_abcam_peak_376b|ENSMUST00000027649.13|Nr5a2|ENSMUSG00000026398.14|protein_coding_Intron_5	0.45614035087719296
m6AIP_abcam_peak_377|ENSMUST00000027649.13|Nr5a2|ENSMUSG00000026398.14|protein_coding_Intron_2	0.53125
m6AIP_abcam_peak_388|ENSMUST00000124973.8|Tpr|ENSMUSG00000006005.18|protein_coding_Intron_42	0.32
m6AIP_SySy_peak_294|ENSMUST00000064771.11|Swt1|ENSMUSG00000052748.14|protein_coding_Intron_4	0.5078125
m6AIP_SySy_peak_295|ENSMUST00000064771.11|Swt1|ENSMUSG00000052748.14|protein_coding_Intron_4	0.37579617834394907
m6AIP_abcam_peak_390b|ENSMUST00000064771.11|Swt1|ENSMUSG00000052748.14|protein_coding_Intron_4	0.40229885057471265
m6AIP_abcam_peak_391|ENSMUST00000187048.6|Rnf2|ENSMUSG00000026484.13|protein_coding_Intron_1	0.52
m6AIP_abcam_peak_393|ENSMUST00000043560.14|Smg7|ENSMUSG00000042772.15|protein_coding_Intron_14	0.5087719298245614
m6AIP_abcam_peak_399|ENSMUST00000027752.14|Lamc1|ENSMUSG00000026478.14|protein_coding_Intron_1	0.44642857142857145
m6AIP_abcam_peak_400|ENSMUST00000027752.14|Lamc1|ENSMUSG00000026478.14|protein_coding_Intron_1	0.4954954954954955
m6AIP_SySy_peak_301|ENSMUST00000042373.11|Shcbp1l|ENSMUSG00000042708.12|protein_coding_Intron_6	0.416
m6AIP_abcam_peak_407|ENSMUST00000138762.7|Cep350|ENSMUSG00000033671.18|protein_coding_Intron_20	0.39316239316239315
m6AIP_abcam_peak_414|ENSMUST00000111757.9|Tor1aip2|ENSMUSG00000050565.16|protein_coding_Intron_2	0.424
m6AIP_SySy_peak_313a|ENSMUST00000111757.9|Tor1aip2|ENSMUSG00000050565.16|protein_coding_Intron_3	0.42857142857142855
m6AIP_SySy_peak_313b|ENSMUST00000111757.9|Tor1aip2|ENSMUSG00000050565.16|protein_coding_Intron_3	0.4088050314465409
m6AIP_abcam_peak_419|ENSMUST00000027888.12|Abl2|ENSMUSG00000026596.13|protein_coding_Intron_1	0.48031496062992124
m6AIP_abcam_peak_424|ENSMUST00000079625.10|Tor3a|ENSMUSG00000060519.11|protein_coding_Intron_4	0.56
m6AIP_abcam_peak_426|ENSMUST00000078308.12|Rasal2|ENSMUSG00000070565.11|protein_coding_Intron_3	0.484
m6AIP_abcam_peak_427|ENSMUST00000078308.12|Rasal2|ENSMUSG00000070565.11|protein_coding_Intron_1	0.5375
m6AIP_abcam_peak_428|ENSMUST00000076894.10|Cop1|ENSMUSG00000040782.12|protein_coding_Intron_3	0.4519230769230769
m6AIP_abcam_peak_429a|ENSMUST00000076894.10|Cop1|ENSMUSG00000040782.12|protein_coding_Intron_18	0.5673076923076923
m6AIP_abcam_peak_429b|ENSMUST00000076894.10|Cop1|ENSMUSG00000040782.12|protein_coding_Intron_18	0.5035460992907801
m6AIP_abcam_peak_431|ENSMUST00000161609.7|Rc3h1|ENSMUSG00000040423.11|protein_coding_Intron_1	0.4609375
m6AIP_SySy_peak_335|ENSMUST00000182660.7|Prrc2c|ENSMUSG00000040225.15|protein_coding_Intron_22	0.4896551724137931
m6AIP_abcam_peak_442|ENSMUST00000182660.7|Prrc2c|ENSMUSG00000040225.15|protein_coding_Intron_20	0.4666666666666667
m6AIP_abcam_peak_446|ENSMUST00000027876.10|Scyl3|ENSMUSG00000026584.14|protein_coding_Intron_7	0.46835443037974683
m6AIP_abcam_peak_447|ENSMUST00000027876.10|Scyl3|ENSMUSG00000026584.14|protein_coding_Intron_8	0.512
m6AIP_abcam_peak_451|ENSMUST00000027856.12|Dcaf6|ENSMUSG00000026571.12|protein_coding_Intron_7	0.48
m6AIP_abcam_peak_453|ENSMUST00000160260.8|Pou2f1|ENSMUSG00000026565.18|protein_coding_Intron_1	0.5045045045045045
m6AIP_abcam_peak_458|ENSMUST00000192369.5|Dusp27|ENSMUSG00000026564.9|protein_coding_Intron_2	0.5686274509803921
m6AIP_abcam_peak_468|ENSMUST00000194503.1|Gm10522|ENSMUSG00000104340.1|lncRNA_Intron_1	0.4339622641509434
m6AIP_abcam_peak_469a|ENSMUST00000013737.12|Ndufs2|ENSMUSG00000013593.12|protein_coding_Intron_7	0.6027397260273972
m6AIP_abcam_peak_469b|ENSMUST00000013737.12|Ndufs2|ENSMUSG00000013593.12|protein_coding_Intron_7	0.5378151260504201
m6AIP_abcam_peak_485|ENSMUST00000027809.7|Opn3|ENSMUSG00000026525.9|protein_coding_Intron_1	0.43333333333333335
m6AIP_abcam_peak_493a|ENSMUST00000016105.8|Adss|ENSMUSG00000015961.8|protein_coding_Intron_7	0.30158730158730157
m6AIP_abcam_peak_493b|ENSMUST00000016105.8|Adss|ENSMUSG00000015961.8|protein_coding_Intron_7	0.48226950354609927
m6AIP_abcam_peak_494|ENSMUST00000027783.13|Desi2|ENSMUSG00000026502.13|protein_coding_Intron_1	0.448
m6AIP_abcam_peak_497|ENSMUST00000128302.7|Smyd3|ENSMUSG00000055067.15|protein_coding_Intron_5	0.5161290322580645
m6AIP_abcam_peak_498a|ENSMUST00000128302.7|Smyd3|ENSMUSG00000055067.15|protein_coding_Intron_5	0.44398340248962653
m6AIP_abcam_peak_498b|ENSMUST00000128302.7|Smyd3|ENSMUSG00000055067.15|protein_coding_Intron_5	0.46919431279620855
m6AIP_abcam_peak_498c|ENSMUST00000128302.7|Smyd3|ENSMUSG00000055067.15|protein_coding_Intron_5	0.49074074074074076
m6AIP_abcam_peak_499|ENSMUST00000128302.7|Smyd3|ENSMUSG00000055067.15|protein_coding_Intron_5	0.5203252032520326
m6AIP_abcam_peak_500|ENSMUST00000128302.7|Smyd3|ENSMUSG00000055067.15|protein_coding_Intron_1	0.48598130841121495
m6AIP_abcam_peak_506|ENSMUST00000027768.13|Ahctf1|ENSMUSG00000026491.13|protein_coding_Intron_31	0.5289855072463768
m6AIP_abcam_peak_508|ENSMUST00000212756.1|Cdc42bpa|ENSMUSG00000026490.18|protein_coding_Intron_5	0.5769230769230769
m6AIP_abcam_peak_511|ENSMUST00000161308.7|H3f3a|ENSMUSG00000060743.12|protein_coding_Intron_3	0.5035971223021583
m6AIP_abcam_peak_515a|ENSMUST00000085797.5|Lefty2|ENSMUSG00000066652.5|protein_coding_Intron_3	0.40625
m6AIP_abcam_peak_515b|ENSMUST00000085797.5|Lefty2|ENSMUSG00000066652.5|protein_coding_Intron_3	0.39766081871345027
m6AIP_abcam_peak_515c|ENSMUST00000085797.5|Lefty2|ENSMUSG00000066652.5|protein_coding_Intron_3	0.40804597701149425
m6AIP_abcam_peak_517|ENSMUST00000037361.8|Lefty1|ENSMUSG00000038793.8|protein_coding_Intron_1	0.5546875
m6AIP_abcam_peak_520|ENSMUST00000027797.8|Nvl|ENSMUSG00000026516.8|protein_coding_Intron_11	0.5428571428571428
m6AIP_abcam_peak_522|ENSMUST00000134115.7|Cnih4|ENSMUSG00000062169.13|protein_coding_Intron_1	0.4166666666666667
m6AIP_abcam_peak_524|ENSMUST00000005003.11|Lbr|ENSMUSG00000004880.11|protein_coding_Intron_5	0.492
m6AIP_abcam_peak_527a|ENSMUST00000078719.12|Enah|ENSMUSG00000022995.16|protein_coding_Intron_10	0.4838709677419355
m6AIP_abcam_peak_527b|ENSMUST00000078719.12|Enah|ENSMUSG00000022995.16|protein_coding_Intron_10	0.5151515151515151
m6AIP_abcam_peak_529|ENSMUST00000078719.12|Enah|ENSMUSG00000022995.16|protein_coding_Intron_5	0.42105263157894735
m6AIP_abcam_peak_530|ENSMUST00000078719.12|Enah|ENSMUSG00000022995.16|protein_coding_Intron_1	0.48148148148148145
m6AIP_abcam_peak_545|ENSMUST00000085678.7|Kctd3|ENSMUSG00000026608.13|protein_coding_Intron_10	0.5208333333333334
m6AIP_abcam_peak_546|ENSMUST00000085678.7|Kctd3|ENSMUSG00000026608.13|protein_coding_Intron_10	0.5867346938775511
m6AIP_abcam_peak_547a|ENSMUST00000085678.7|Kctd3|ENSMUSG00000026608.13|protein_coding_Intron_9	0.5408163265306123
m6AIP_abcam_peak_547b|ENSMUST00000085678.7|Kctd3|ENSMUSG00000026608.13|protein_coding_Intron_9	0.5384615384615384
m6AIP_abcam_peak_557|ENSMUST00000097442.8|Ptpn14|ENSMUSG00000026604.17|protein_coding_Intron_1	0.54
m6AIP_abcam_peak_561|ENSMUST00000027933.10|Dtl|ENSMUSG00000037474.13|protein_coding_Intron_5	0.48
m6AIP_SySy_peak_454|ENSMUST00000120585.7|Mthfd1l|ENSMUSG00000040675.17|protein_coding_Intron_7	0.49624060150375937
m6AIP_abcam_peak_574|ENSMUST00000120585.7|Mthfd1l|ENSMUSG00000040675.17|protein_coding_Intron_26	0.5392156862745098
m6AIP_abcam_peak_575|ENSMUST00000045730.6|Akap12|ENSMUSG00000038587.10|protein_coding_Intron_2	0.325
m6AIP_SySy_peak_464|ENSMUST00000177585.8|Ulbp1|ENSMUSG00000079685.10|protein_coding_Intron_3	0.4621212121212121
m6AIP_abcam_peak_588|ENSMUST00000177585.8|Ulbp1|ENSMUSG00000079685.10|protein_coding_Intron_1	0.4
m6AIP_abcam_peak_589|ENSMUST00000177585.8|Ulbp1|ENSMUSG00000079685.10|protein_coding_Intron_1	0.49557522123893805
m6AIP_abcam_peak_597|ENSMUST00000146444.7|Tab2|ENSMUSG00000015755.16|protein_coding_Intron_1	0.4427860696517413
m6AIP_abcam_peak_598|ENSMUST00000061601.8|Ust|ENSMUSG00000047712.8|protein_coding_Intron_1	0.4492753623188406
m6AIP_SySy_peak_476|ENSMUST00000044053.12|Shprh|ENSMUSG00000090112.8|protein_coding_Intron_25	0.416
m6AIP_abcam_peak_608|ENSMUST00000076817.4|Utrn|ENSMUSG00000019820.11|protein_coding_Intron_64	0.432
m6AIP_SySy_peak_483|ENSMUST00000076817.4|Utrn|ENSMUSG00000019820.11|protein_coding_Intron_50	0.4810810810810811
m6AIP_abcam_peak_610|ENSMUST00000076817.4|Utrn|ENSMUSG00000019820.11|protein_coding_Intron_25	0.3492063492063492
m6AIP_abcam_peak_615|ENSMUST00000037879.7|Heca|ENSMUSG00000039879.9|protein_coding_Intron_1	0.49142857142857144
m6AIP_abcam_peak_616|ENSMUST00000126390.7|Reps1|ENSMUSG00000019854.17|protein_coding_Intron_1	0.49137931034482757
m6AIP_abcam_peak_618|ENSMUST00000116259.4|Map7|ENSMUSG00000019996.17|protein_coding_Intron_1	0.4605263157894737
m6AIP_abcam_peak_620|ENSMUST00000043881.11|Bclaf1|ENSMUSG00000037608.16|protein_coding_Intron_11	0.22727272727272727
m6AIP_abcam_peak_622|ENSMUST00000020169.8|Enpp3|ENSMUSG00000019989.8|protein_coding_Intron_11	0.48333333333333334
m6AIP_abcam_peak_623|ENSMUST00000020169.8|Enpp3|ENSMUSG00000019989.8|protein_coding_Intron_4	0.4970414201183432
m6AIP_abcam_peak_624|ENSMUST00000053748.15|Epb41l2|ENSMUSG00000019978.16|protein_coding_Intron_1	0.4965986394557823
m6AIP_abcam_peak_625a|ENSMUST00000053748.15|Epb41l2|ENSMUSG00000019978.16|protein_coding_Intron_1	0.4567901234567901
m6AIP_abcam_peak_625b|ENSMUST00000053748.15|Epb41l2|ENSMUSG00000019978.16|protein_coding_Intron_1	0.5
m6AIP_SySy_peak_496a|ENSMUST00000218501.1|Gm30228|ENSMUSG00000112206.1|lncRNA_Intron_2	0.42424242424242425
m6AIP_SySy_peak_496b|ENSMUST00000218501.1|Gm30228|ENSMUSG00000112206.1|lncRNA_Intron_2	0.3858695652173913
m6AIP_SySy_peak_497|ENSMUST00000218501.1|Gm30228|ENSMUSG00000112206.1|lncRNA_Intron_2	0.38461538461538464
m6AIP_abcam_peak_631|ENSMUST00000218276.1|Ptprk|ENSMUSG00000019889.10|protein_coding_Intron_1	0.44360902255639095
m6AIP_abcam_peak_632|ENSMUST00000218276.1|Ptprk|ENSMUSG00000019889.10|protein_coding_Intron_1	0.3867924528301887
m6AIP_abcam_peak_633|ENSMUST00000218276.1|Ptprk|ENSMUSG00000019889.10|protein_coding_Intron_1	0.4885057471264368
m6AIP_abcam_peak_634|ENSMUST00000218276.1|Ptprk|ENSMUSG00000019889.10|protein_coding_Intron_1	0.41904761904761906
m6AIP_abcam_peak_635|ENSMUST00000218276.1|Ptprk|ENSMUSG00000019889.10|protein_coding_Intron_1	0.45226130653266333
m6AIP_abcam_peak_636|ENSMUST00000218276.1|Ptprk|ENSMUSG00000019889.10|protein_coding_Intron_2	0.49606299212598426
m6AIP_abcam_peak_637|ENSMUST00000218276.1|Ptprk|ENSMUSG00000019889.10|protein_coding_Intron_3	0.544
m6AIP_abcam_peak_638|ENSMUST00000218276.1|Ptprk|ENSMUSG00000019889.10|protein_coding_Intron_7	0.5163934426229508
m6AIP_abcam_peak_643|ENSMUST00000037548.10|Rnf146|ENSMUSG00000038876.12|protein_coding_Intron_3	0.41530054644808745
m6AIP_abcam_peak_645|ENSMUST00000019927.6|Trmt11|ENSMUSG00000019792.8|protein_coding_Intron_8	0.35
m6AIP_SySy_peak_500|ENSMUST00000019927.6|Trmt11|ENSMUSG00000019792.8|protein_coding_Intron_6	0.5398230088495575
m6AIP_SySy_peak_501a|ENSMUST00000019927.6|Trmt11|ENSMUSG00000019792.8|protein_coding_Intron_6	0.4074074074074074
m6AIP_SySy_peak_501b|ENSMUST00000019927.6|Trmt11|ENSMUSG00000019792.8|protein_coding_Intron_6	0.4129032258064516
m6AIP_abcam_peak_648|ENSMUST00000215740.1|Ncoa7|ENSMUSG00000039697.16|protein_coding_Intron_1	0.42857142857142855
m6AIP_SySy_peak_505|ENSMUST00000218055.1|Zup1|ENSMUSG00000039531.8|protein_coding_Intron_10	0.4808743169398907
m6AIP_abcam_peak_652|ENSMUST00000218055.1|Zup1|ENSMUSG00000039531.8|protein_coding_Intron_10	0.44881889763779526
m6AIP_SySy_peak_506|ENSMUST00000218055.1|Zup1|ENSMUSG00000039531.8|protein_coding_Intron_10	0.38
m6AIP_abcam_peak_654|ENSMUST00000218055.1|Zup1|ENSMUSG00000039531.8|protein_coding_Intron_10	0.29285714285714287
m6AIP_abcam_peak_658|ENSMUST00000048010.8|Dse|ENSMUSG00000039497.8|protein_coding_Intron_2	0.36312849162011174
m6AIP_SySy_peak_515|ENSMUST00000019987.6|Traf3ip2|ENSMUSG00000019842.6|protein_coding_Intron_2	0.5191256830601093
m6AIP_abcam_peak_663|ENSMUST00000019986.12|Rev3l|ENSMUSG00000019841.15|protein_coding_Intron_9	0.5350877192982456
m6AIP_SySy_peak_529a|ENSMUST00000186239.6|Cep57l1|ENSMUSG00000019813.16|protein_coding_Intron_1	0.5112781954887218
m6AIP_SySy_peak_529b|ENSMUST00000186239.6|Cep57l1|ENSMUSG00000019813.16|protein_coding_Intron_1	0.472636815920398
m6AIP_SySy_peak_529c|ENSMUST00000186239.6|Cep57l1|ENSMUSG00000019813.16|protein_coding_Intron_1	0.5117647058823529
m6AIP_abcam_peak_673a|ENSMUST00000186239.6|Cep57l1|ENSMUSG00000019813.16|protein_coding_Intron_1	0.422680412371134
m6AIP_abcam_peak_673b|ENSMUST00000186239.6|Cep57l1|ENSMUSG00000019813.16|protein_coding_Intron_1	0.42857142857142855
m6AIP_abcam_peak_677|ENSMUST00000105502.7|Foxo3|ENSMUSG00000048756.11|protein_coding_Intron_2	0.568
m6AIP_abcam_peak_678|ENSMUST00000041024.14|Afg1l|ENSMUSG00000038302.14|protein_coding_Intron_3	0.5405405405405406
m6AIP_abcam_peak_679|ENSMUST00000041024.14|Afg1l|ENSMUSG00000038302.14|protein_coding_Intron_3	0.5263157894736842
m6AIP_abcam_peak_681|ENSMUST00000095725.10|Pdss2|ENSMUSG00000038240.13|protein_coding_Intron_1	0.48066298342541436
m6AIP_abcam_peak_682|ENSMUST00000095725.10|Pdss2|ENSMUSG00000038240.13|protein_coding_Intron_2	0.4807692307692308
m6AIP_SySy_peak_534b|ENSMUST00000095725.10|Pdss2|ENSMUSG00000038240.13|protein_coding_Intron_3	0.5023255813953489
m6AIP_SySy_peak_535|ENSMUST00000095725.10|Pdss2|ENSMUSG00000038240.13|protein_coding_Intron_3	0.48905109489051096
m6AIP_abcam_peak_692|ENSMUST00000069004.13|Dcbld1|ENSMUSG00000019891.15|protein_coding_Intron_2	0.49411764705882355
m6AIP_SySy_peak_553|ENSMUST00000220156.1|Sept10|ENSMUSG00000019917.10|protein_coding_Intron_1	0.46564885496183206
m6AIP_abcam_peak_702|ENSMUST00000220156.1|Sept10|ENSMUSG00000019917.10|protein_coding_Intron_1	0.4863013698630137
m6AIP_abcam_peak_704|ENSMUST00000020311.12|Micu1|ENSMUSG00000020111.15|protein_coding_Intron_5	0.56
m6AIP_abcam_peak_713|ENSMUST00000020288.14|Eif4ebp2|ENSMUSG00000020091.15|protein_coding_Intron_1	0.45098039215686275
m6AIP_SySy_peak_566a|ENSMUST00000020284.4|Tysnd1|ENSMUSG00000020087.5|protein_coding_Intron_1	0.5492957746478874
m6AIP_SySy_peak_566b|ENSMUST00000020284.4|Tysnd1|ENSMUSG00000020087.5|protein_coding_Intron_1	0.5668449197860963
m6AIP_abcam_peak_716|ENSMUST00000092473.4|Vps26a|ENSMUSG00000020078.16|protein_coding_Intron_8	0.49107142857142855
m6AIP_abcam_peak_721|ENSMUST00000020268.6|Ccar1|ENSMUSG00000020074.7|protein_coding_Intron_16	0.23076923076923078
m6AIP_SySy_peak_571|ENSMUST00000174189.1|Tet1|ENSMUSG00000047146.17|protein_coding_Intron_7	0.551948051948052
m6AIP_abcam_peak_725|ENSMUST00000174189.1|Tet1|ENSMUSG00000047146.17|protein_coding_Intron_3	0.5048543689320388
m6AIP_abcam_peak_727|ENSMUST00000020263.13|Hnrnph3|ENSMUSG00000020069.16|protein_coding_Intron_9	0.3974358974358974
m6AIP_abcam_peak_732|ENSMUST00000217841.1|Reep3|ENSMUSG00000019873.8|protein_coding_Intron_2	0.44274809160305345
m6AIP_abcam_peak_734a|ENSMUST00000174408.7|Jmjd1c|ENSMUSG00000037876.17|protein_coding_Intron_1	0.5370370370370371
m6AIP_abcam_peak_734b|ENSMUST00000174408.7|Jmjd1c|ENSMUSG00000037876.17|protein_coding_Intron_1	0.494949494949495
m6AIP_SySy_peak_578|ENSMUST00000174408.7|Jmjd1c|ENSMUSG00000037876.17|protein_coding_Intron_1	0.44871794871794873
m6AIP_abcam_peak_737|ENSMUST00000174408.7|Jmjd1c|ENSMUSG00000037876.17|protein_coding_Intron_24	0.5808823529411765
m6AIP_SySy_peak_585a|ENSMUST00000219238.1|Arid5b|ENSMUSG00000019947.10|protein_coding_Intron_5	0.4589041095890411
m6AIP_SySy_peak_585b|ENSMUST00000219238.1|Arid5b|ENSMUSG00000019947.10|protein_coding_Intron_5	0.48130841121495327
m6AIP_SySy_peak_585c|ENSMUST00000219238.1|Arid5b|ENSMUSG00000019947.10|protein_coding_Intron_5	0.44541484716157204
m6AIP_abcam_peak_745|ENSMUST00000020099.12|Cdk1|ENSMUSG00000019942.13|protein_coding_Intron_4	0.5739644970414202
m6AIP_SySy_peak_588|ENSMUST00000217694.1|Gm48023|ENSMUSG00000112883.1|lncRNA_Intron_1	0.49261083743842365
m6AIP_abcam_peak_754|ENSMUST00000121446.1|Ipmk|ENSMUSG00000060733.13|protein_coding_Intron_4	0.5846994535519126
m6AIP_abcam_peak_755|ENSMUST00000105431.7|Zwint|ENSMUSG00000019923.14|protein_coding_Intron_7	0.41935483870967744
m6AIP_abcam_peak_756|ENSMUST00000105431.7|Zwint|ENSMUSG00000019923.14|protein_coding_Intron_7	0.4296875
m6AIP_abcam_peak_757|ENSMUST00000037813.4|Gnaz|ENSMUSG00000040009.6|protein_coding_Intron_3	0.5555555555555556
m6AIP_abcam_peak_764|ENSMUST00000001179.6|Pcnt|ENSMUSG00000001151.10|protein_coding_Intron_36	0.5526315789473685
m6AIP_abcam_peak_765|ENSMUST00000001179.6|Pcnt|ENSMUSG00000001151.10|protein_coding_Intron_33	0.5294117647058824
m6AIP_abcam_peak_766|ENSMUST00000001179.6|Pcnt|ENSMUSG00000001151.10|protein_coding_Intron_32	0.5480769230769231
m6AIP_abcam_peak_774|ENSMUST00000001148.10|Pcbp3|ENSMUSG00000001120.15|protein_coding_Intron_2	0.5617977528089888
m6AIP_abcam_peak_776|ENSMUST00000020522.8|Pfkl|ENSMUSG00000020277.10|protein_coding_Intron_10	0.5703125
m6AIP_SySy_peak_610a|ENSMUST00000128241.7|Aire|ENSMUSG00000000731.15|protein_coding_Intron_7	0.5663716814159292
m6AIP_SySy_peak_610b|ENSMUST00000128241.7|Aire|ENSMUSG00000000731.15|protein_coding_Intron_7	0.5378787878787878
m6AIP_SySy_peak_611a|ENSMUST00000219038.1|Icosl|ENSMUSG00000000732.9|protein_coding_Intron_5	0.5617977528089888
m6AIP_SySy_peak_611b|ENSMUST00000219038.1|Icosl|ENSMUSG00000000732.9|protein_coding_Intron_5	0.5561224489795918
m6AIP_SySy_peak_611c|ENSMUST00000219038.1|Icosl|ENSMUSG00000000732.9|protein_coding_Intron_5	0.508
m6AIP_SySy_peak_611d|ENSMUST00000219038.1|Icosl|ENSMUSG00000000732.9|protein_coding_Intron_5	0.5486725663716814
m6AIP_SySy_peak_611e|ENSMUST00000219038.1|Icosl|ENSMUSG00000000732.9|protein_coding_Intron_5	0.40384615384615385
m6AIP_SySy_peak_611f|ENSMUST00000219038.1|Icosl|ENSMUSG00000000732.9|protein_coding_Intron_5	0.5359116022099447
m6AIP_abcam_peak_781|ENSMUST00000000384.7|Trappc10|ENSMUSG00000000374.8|protein_coding_Intron_5	0.48872180451127817
m6AIP_abcam_peak_783b|ENSMUST00000062678.10|Rrp1|ENSMUSG00000061032.9|protein_coding_Intron_12	0.5135135135135135
m6AIP_abcam_peak_789|ENSMUST00000039271.6|2610008E11Rik|ENSMUSG00000060301.6|protein_coding_Intron_4	0.5
m6AIP_abcam_peak_792|ENSMUST00000020552.6|Tpgs1|ENSMUSG00000020308.6|protein_coding_Intron_1	0.577922077922078
m6AIP_abcam_peak_793|ENSMUST00000020552.6|Tpgs1|ENSMUSG00000020308.6|protein_coding_Intron_1	0.52
m6AIP_abcam_peak_795|ENSMUST00000067036.11|Bsg|ENSMUSG00000023175.15|protein_coding_Intron_1	0.5576923076923077
m6AIP_SySy_peak_627|ENSMUST00000020580.12|Polrmt|ENSMUSG00000020329.12|protein_coding_Intron_10	0.5671641791044776
m6AIP_SySy_peak_630|ENSMUST00000172282.7|Ptbp1|ENSMUSG00000006498.16|protein_coding_Intron_2	0.4927536231884058
m6AIP_abcam_peak_798|ENSMUST00000045247.8|Wdr18|ENSMUSG00000035754.8|protein_coding_Intron_2	0.4626865671641791
m6AIP_SySy_peak_635|ENSMUST00000219260.1|Sbno2|ENSMUSG00000035673.10|protein_coding_Intron_5	0.5900621118012422
m6AIP_abcam_peak_800|ENSMUST00000219260.1|Sbno2|ENSMUSG00000035673.10|protein_coding_Intron_5	0.5125
m6AIP_SySy_peak_636|ENSMUST00000219260.1|Sbno2|ENSMUSG00000035673.10|protein_coding_Intron_5	0.5865384615384616
m6AIP_SySy_peak_637|ENSMUST00000219260.1|Sbno2|ENSMUSG00000035673.10|protein_coding_Intron_5	0.5865384615384616
m6AIP_abcam_peak_810a|ENSMUST00000105342.7|Tcf3|ENSMUSG00000020167.14|protein_coding_Intron_18	0.5111111111111111
m6AIP_abcam_peak_810b|ENSMUST00000105342.7|Tcf3|ENSMUSG00000020167.14|protein_coding_Intron_18	0.5420560747663551
m6AIP_SySy_peak_648|ENSMUST00000057910.15|Rexo1|ENSMUSG00000047417.18|protein_coding_Intron_2	0.6416666666666667
m6AIP_SySy_peak_650a|ENSMUST00000079883.11|Scamp4|ENSMUSG00000113949.1|protein_coding_Intron_1	0.6698113207547169
m6AIP_SySy_peak_650b|ENSMUST00000079883.11|Scamp4|ENSMUSG00000113949.1|protein_coding_Intron_1	0.6666666666666666
m6AIP_SySy_peak_651|ENSMUST00000079883.11|Scamp4|ENSMUSG00000113949.1|protein_coding_Intron_1	0.6257668711656442
m6AIP_abcam_peak_815|ENSMUST00000003434.13|Btbd2|ENSMUSG00000003344.14|protein_coding_Intron_1	0.5514018691588785
m6AIP_SySy_peak_653|ENSMUST00000020420.8|Ap3d1|ENSMUSG00000020198.8|protein_coding_Intron_13	0.5686274509803921
m6AIP_abcam_peak_817a|ENSMUST00000180036.7|Oaz1|ENSMUSG00000035242.15|protein_coding_Intron_1	0.4717741935483871
m6AIP_abcam_peak_817b|ENSMUST00000180036.7|Oaz1|ENSMUSG00000035242.15|protein_coding_Intron_1	0.504
m6AIP_abcam_peak_818a|ENSMUST00000035775.8|Lsm7|ENSMUSG00000035215.9|protein_coding_Intron_1	0.5801526717557252
m6AIP_abcam_peak_818b|ENSMUST00000035775.8|Lsm7|ENSMUSG00000035215.9|protein_coding_Intron_1	0.625
m6AIP_SySy_peak_659|ENSMUST00000005057.6|Thop1|ENSMUSG00000004929.12|protein_coding_Intron_6	0.5985915492957746
m6AIP_abcam_peak_820a|ENSMUST00000143517.7|Map2k2|ENSMUSG00000035027.18|protein_coding_Intron_1	0.5929203539823009
m6AIP_abcam_peak_820b|ENSMUST00000143517.7|Map2k2|ENSMUSG00000035027.18|protein_coding_Intron_1	0.5899280575539568
m6AIP_SySy_peak_660|ENSMUST00000143517.7|Map2k2|ENSMUSG00000035027.18|protein_coding_Intron_2	0.44166666666666665
m6AIP_SySy_peak_663|ENSMUST00000048128.14|Zbtb7a|ENSMUSG00000035011.15|protein_coding_Intron_2	0.5063291139240507
m6AIP_abcam_peak_824|ENSMUST00000045469.14|Pip5k1c|ENSMUSG00000034902.17|protein_coding_Intron_7	0.5630252100840336
m6AIP_abcam_peak_834|ENSMUST00000119336.7|Ankrd24|ENSMUSG00000054708.17|protein_coding_Intron_2	0.4195804195804196
m6AIP_abcam_peak_840|ENSMUST00000219368.1|Txnrd1|ENSMUSG00000020250.10|protein_coding_Intron_1	0.5462962962962963
m6AIP_SySy_peak_692|ENSMUST00000181466.1|Platr7|ENSMUSG00000097076.1|lncRNA_Intron_2	0.452
m6AIP_abcam_peak_856|ENSMUST00000077175.6|Polr3b|ENSMUSG00000034453.8|protein_coding_Intron_25	0.5865384615384616
m6AIP_abcam_peak_859|ENSMUST00000038523.14|Ric8b|ENSMUSG00000035620.15|protein_coding_Intron_7	0.5865384615384616
m6AIP_abcam_peak_860|ENSMUST00000038523.14|Ric8b|ENSMUSG00000035620.15|protein_coding_Intron_7	0.52
m6AIP_abcam_peak_864|ENSMUST00000220032.1|Prdm4|ENSMUSG00000035529.10|protein_coding_Intron_5	0.5175438596491229
m6AIP_abcam_peak_865|ENSMUST00000220032.1|Prdm4|ENSMUSG00000035529.10|protein_coding_Intron_5	0.5227272727272727
m6AIP_abcam_peak_873|ENSMUST00000048518.15|Parpbp|ENSMUSG00000035365.15|protein_coding_Intron_1	0.5151515151515151
m6AIP_abcam_peak_874|ENSMUST00000020251.9|Gnptab|ENSMUSG00000035311.16|protein_coding_Intron_1	0.5846153846153846
m6AIP_abcam_peak_875|ENSMUST00000020251.9|Gnptab|ENSMUSG00000035311.16|protein_coding_Intron_1	0.5129310344827587
m6AIP_abcam_peak_878|ENSMUST00000020252.9|Sycp3|ENSMUSG00000020059.9|protein_coding_Intron_1	0.472
m6AIP_abcam_peak_881|ENSMUST00000099374.8|Gas2l3|ENSMUSG00000074802.11|protein_coding_Intron_1	0.45112781954887216
m6AIP_SySy_peak_711|ENSMUST00000020112.6|Uhrf1bp1l|ENSMUSG00000019951.10|protein_coding_Intron_19	0.588477366255144
m6AIP_SySy_peak_712|ENSMUST00000020112.6|Uhrf1bp1l|ENSMUSG00000019951.10|protein_coding_Intron_19	0.444
m6AIP_abcam_peak_892|ENSMUST00000053594.6|Cradd|ENSMUSG00000045867.10|protein_coding_Intron_2	0.4731182795698925
m6AIP_abcam_peak_893|ENSMUST00000139210.7|Socs2|ENSMUSG00000020027.18|protein_coding_Intron_1	0.4859154929577465
m6AIP_SySy_peak_725a|ENSMUST00000139210.7|Socs2|ENSMUSG00000020027.18|protein_coding_Intron_1	0.4056603773584906
m6AIP_SySy_peak_725b|ENSMUST00000139210.7|Socs2|ENSMUSG00000020027.18|protein_coding_Intron_1	0.3858267716535433
m6AIP_abcam_peak_896|ENSMUST00000053484.7|Eea1|ENSMUSG00000036499.9|protein_coding_Intron_1	0.48
m6AIP_abcam_peak_897|ENSMUST00000053484.7|Eea1|ENSMUSG00000036499.9|protein_coding_Intron_2	0.4457831325301205
m6AIP_abcam_peak_902|ENSMUST00000020113.14|Poc1b|ENSMUSG00000019952.15|protein_coding_Intron_2	0.5655172413793104
m6AIP_SySy_peak_732|ENSMUST00000020113.14|Poc1b|ENSMUSG00000019952.15|protein_coding_Intron_2	0.5146443514644351
m6AIP_SySy_peak_733|ENSMUST00000020113.14|Poc1b|ENSMUSG00000019952.15|protein_coding_Intron_2	0.488
m6AIP_abcam_peak_908|ENSMUST00000220346.1|Cep290|ENSMUSG00000019971.10|protein_coding_Intron_49	0.5446428571428571
m6AIP_SySy_peak_747a|ENSMUST00000036044.8|Zfc3h1|ENSMUSG00000034163.10|protein_coding_Intron_1	0.4444444444444444
m6AIP_SySy_peak_747b|ENSMUST00000036044.8|Zfc3h1|ENSMUSG00000034163.10|protein_coding_Intron_1	0.33663366336633666
m6AIP_SySy_peak_748a|ENSMUST00000036044.8|Zfc3h1|ENSMUSG00000034163.10|protein_coding_Intron_1	0.4
m6AIP_abcam_peak_920|ENSMUST00000036044.8|Zfc3h1|ENSMUSG00000034163.10|protein_coding_Intron_24	0.4186046511627907
m6AIP_abcam_peak_922|ENSMUST00000105267.7|Cnot2|ENSMUSG00000020166.15|protein_coding_Intron_4	0.4678362573099415
m6AIP_abcam_peak_923|ENSMUST00000105267.7|Cnot2|ENSMUSG00000020166.15|protein_coding_Intron_1	0.5109489051094891
m6AIP_abcam_peak_924|ENSMUST00000105267.7|Cnot2|ENSMUSG00000020166.15|protein_coding_Intron_1	0.4732142857142857
m6AIP_abcam_peak_926|ENSMUST00000219109.1|Rab3ip|ENSMUSG00000064181.6|protein_coding_Intron_2	0.5227272727272727
m6AIP_abcam_peak_929|ENSMUST00000176670.7|Cpsf6|ENSMUSG00000055531.12|protein_coding_Intron_9	0.4596774193548387
m6AIP_abcam_peak_931|ENSMUST00000020408.15|Mdm2|ENSMUSG00000020184.15|protein_coding_Intron_9	0.38613861386138615
m6AIP_SySy_peak_757|ENSMUST00000163238.8|Mdm1|ENSMUSG00000020212.14|protein_coding_Intron_3	0.532
m6AIP_abcam_peak_932|ENSMUST00000163238.8|Mdm1|ENSMUSG00000020212.14|protein_coding_Intron_3	0.5631067961165048
m6AIP_SySy_peak_762a|ENSMUST00000020449.11|Helb|ENSMUSG00000020228.11|protein_coding_Intron_2	0.35333333333333333
m6AIP_SySy_peak_762b|ENSMUST00000020449.11|Helb|ENSMUSG00000020228.11|protein_coding_Intron_2	0.39705882352941174
m6AIP_SySy_peak_762c|ENSMUST00000020449.11|Helb|ENSMUSG00000020228.11|protein_coding_Intron_2	0.42391304347826086
m6AIP_SySy_peak_763|ENSMUST00000020449.11|Helb|ENSMUSG00000020228.11|protein_coding_Intron_2	0.4623115577889447
m6AIP_abcam_peak_945|ENSMUST00000020448.10|Irak3|ENSMUSG00000020227.10|protein_coding_Intron_8	0.5555555555555556
m6AIP_abcam_peak_946|ENSMUST00000159699.1|Hmga2|ENSMUSG00000056758.14|protein_coding_Intron_3	0.4823529411764706
m6AIP_abcam_peak_947|ENSMUST00000119093.1|Lemd3|ENSMUSG00000048661.14|protein_coding_Intron_1	0.5757575757575758
m6AIP_abcam_peak_950|ENSMUST00000081688.12|Srgap1|ENSMUSG00000020121.15|protein_coding_Intron_1	0.49523809523809526
m6AIP_abcam_peak_952|ENSMUST00000140299.2|Rxylt1|ENSMUSG00000034620.17|protein_coding_Intron_5	0.5490196078431373
m6AIP_abcam_peak_953|ENSMUST00000140299.2|Rxylt1|ENSMUSG00000034620.17|protein_coding_Intron_5	0.37209302325581395
m6AIP_abcam_peak_954|ENSMUST00000140299.2|Rxylt1|ENSMUSG00000034620.17|protein_coding_Intron_5	0.38095238095238093
m6AIP_abcam_peak_955|ENSMUST00000140299.2|Rxylt1|ENSMUSG00000034620.17|protein_coding_Intron_5	0.5
m6AIP_SySy_peak_772|ENSMUST00000073792.10|Mon2|ENSMUSG00000034602.15|protein_coding_Intron_4	0.4
m6AIP_abcam_peak_960|ENSMUST00000105256.9|Ctdsp2|ENSMUSG00000078429.9|protein_coding_Intron_5	0.5390070921985816
m6AIP_abcam_peak_964|ENSMUST00000116229.1|Dtx3|ENSMUSG00000040415.15|protein_coding_Intron_3	0.5576923076923077
m6AIP_SySy_peak_787a|ENSMUST00000217851.1|Baz2a|ENSMUSG00000040054.17|protein_coding_Intron_7	0.6111111111111112
m6AIP_SySy_peak_787b|ENSMUST00000217851.1|Baz2a|ENSMUSG00000040054.17|protein_coding_Intron_7	0.5346534653465347
m6AIP_SySy_peak_787c|ENSMUST00000217851.1|Baz2a|ENSMUSG00000040054.17|protein_coding_Intron_7	0.42168674698795183
m6AIP_abcam_peak_975|ENSMUST00000217851.1|Baz2a|ENSMUSG00000040054.17|protein_coding_Intron_7	0.6470588235294118
m6AIP_abcam_peak_976a|ENSMUST00000217851.1|Baz2a|ENSMUSG00000040054.17|protein_coding_Intron_12	0.65
m6AIP_abcam_peak_978|ENSMUST00000055539.10|Timeless|ENSMUSG00000039994.15|protein_coding_Intron_18	0.5454545454545454
m6AIP_abcam_peak_983|ENSMUST00000171342.2|Rnf41|ENSMUSG00000025373.14|protein_coding_Intron_6	0.52
m6AIP_abcam_peak_986b|ENSMUST00000131728.3|Pa2g4|ENSMUSG00000025364.13|protein_coding_Intron_11	0.41025641025641024
m6AIP_SySy_peak_796|ENSMUST00000131728.3|Pa2g4|ENSMUSG00000025364.13|protein_coding_Intron_1	0.6917293233082706
m6AIP_abcam_peak_992|ENSMUST00000179770.7|Eif4enif1|ENSMUSG00000020454.17|protein_coding_Intron_5	0.3888888888888889
m6AIP_abcam_peak_995|ENSMUST00000110043.7|Patz1|ENSMUSG00000020453.17|protein_coding_Intron_3	0.5504587155963303
m6AIP_abcam_peak_996|ENSMUST00000152576.1|Gm11944|ENSMUSG00000084941.1|lncRNA_Intron_1	0.49
m6AIP_abcam_peak_998a|ENSMUST00000101638.3|Limk2|ENSMUSG00000020451.17|protein_coding_Intron_11	0.5677966101694916
m6AIP_abcam_peak_998b|ENSMUST00000101638.3|Limk2|ENSMUSG00000020451.17|protein_coding_Intron_11	0.4766355140186916
m6AIP_abcam_peak_999|ENSMUST00000101638.3|Limk2|ENSMUSG00000020451.17|protein_coding_Intron_5	0.47058823529411764
m6AIP_abcam_peak_1000|ENSMUST00000101638.3|Limk2|ENSMUSG00000020451.17|protein_coding_Intron_3	0.5228758169934641
m6AIP_abcam_peak_1001|ENSMUST00000110011.7|Smtn|ENSMUSG00000020439.17|protein_coding_Intron_19	0.5532994923857868
m6AIP_SySy_peak_817|ENSMUST00000096441.4|Morc2a|ENSMUSG00000034543.15|protein_coding_Intron_1	0.328
m6AIP_abcam_peak_1006|ENSMUST00000096441.4|Morc2a|ENSMUSG00000034543.15|protein_coding_Intron_6	0.5137614678899083
m6AIP_abcam_peak_1009|ENSMUST00000109993.8|Tcn2|ENSMUSG00000020432.12|protein_coding_Intron_7	0.5471698113207547
m6AIP_abcam_peak_1010|ENSMUST00000109985.7|Pes1|ENSMUSG00000020430.12|protein_coding_Intron_1	0.5213675213675214
m6AIP_abcam_peak_1014|ENSMUST00000041042.12|Tbc1d10a|ENSMUSG00000034412.13|protein_coding_Intron_1	0.5508474576271186
m6AIP_abcam_peak_1015|ENSMUST00000041042.12|Tbc1d10a|ENSMUSG00000034412.13|protein_coding_Intron_2	0.5643564356435643
m6AIP_abcam_peak_1018|ENSMUST00000109948.7|Hormad2|ENSMUSG00000020419.11|protein_coding_Intron_5	0.40384615384615385
m6AIP_abcam_peak_1021|ENSMUST00000109910.8|Nf2|ENSMUSG00000009073.16|protein_coding_Intron_13	0.5346534653465347
m6AIP_SySy_peak_826|ENSMUST00000056649.12|Gas2l1|ENSMUSG00000034201.13|protein_coding_Intron_2	0.6666666666666666
m6AIP_abcam_peak_1027|ENSMUST00000056649.12|Gas2l1|ENSMUSG00000034201.13|protein_coding_Intron_2	0.5132743362831859
m6AIP_abcam_peak_1028b|ENSMUST00000102930.9|Ewsr1|ENSMUSG00000009079.16|protein_coding_Intron_8	0.515625
m6AIP_SySy_peak_835a|ENSMUST00000020769.13|Dbnl|ENSMUSG00000020476.14|protein_coding_Intron_1	0.5748031496062992
m6AIP_SySy_peak_835b|ENSMUST00000020769.13|Dbnl|ENSMUSG00000020476.14|protein_coding_Intron_1	0.49230769230769234
m6AIP_SySy_peak_839|ENSMUST00000066496.9|Nudcd3|ENSMUSG00000053838.14|protein_coding_Intron_4	0.416
m6AIP_abcam_peak_1038|ENSMUST00000066496.9|Nudcd3|ENSMUSG00000053838.14|protein_coding_Intron_2	0.42
m6AIP_abcam_peak_1040|ENSMUST00000093350.9|Ogdh|ENSMUSG00000020456.17|protein_coding_Intron_2	0.4880952380952381
m6AIP_abcam_peak_1050|ENSMUST00000239111.1|Tns3|ENSMUSG00000020422.14|protein_coding_Intron_20	0.44881889763779526
m6AIP_abcam_peak_1051|ENSMUST00000239111.1|Tns3|ENSMUSG00000020422.14|protein_coding_Intron_17	0.4230769230769231
m6AIP_abcam_peak_1052a|ENSMUST00000239111.1|Tns3|ENSMUSG00000020422.14|protein_coding_Intron_17	0.5875
m6AIP_abcam_peak_1052b|ENSMUST00000239111.1|Tns3|ENSMUSG00000020422.14|protein_coding_Intron_17	0.5047619047619047
m6AIP_abcam_peak_1054|ENSMUST00000239111.1|Tns3|ENSMUSG00000020422.14|protein_coding_Intron_13	0.5544554455445545
m6AIP_abcam_peak_1058|ENSMUST00000093321.11|Grb10|ENSMUSG00000020176.17|protein_coding_Intron_1	0.46835443037974683
m6AIP_abcam_peak_1064|ENSMUST00000046755.13|Cobl|ENSMUSG00000020173.17|protein_coding_Intron_7	0.43859649122807015
m6AIP_abcam_peak_1065|ENSMUST00000046755.13|Cobl|ENSMUSG00000020173.17|protein_coding_Intron_1	0.33980582524271846
m6AIP_abcam_peak_1066|ENSMUST00000046755.13|Cobl|ENSMUSG00000020173.17|protein_coding_Intron_1	0.42424242424242425
m6AIP_abcam_peak_1073|ENSMUST00000093299.12|Spred2|ENSMUSG00000045671.17|protein_coding_Intron_1	0.5
m6AIP_SySy_peak_858|ENSMUST00000093299.12|Spred2|ENSMUSG00000045671.17|protein_coding_Intron_1	0.47767857142857145
m6AIP_abcam_peak_1075|ENSMUST00000093299.12|Spred2|ENSMUSG00000045671.17|protein_coding_Intron_1	0.5862068965517241
m6AIP_abcam_peak_1076|ENSMUST00000093299.12|Spred2|ENSMUSG00000045671.17|protein_coding_Intron_1	0.5481481481481482
m6AIP_abcam_peak_1077|ENSMUST00000093299.12|Spred2|ENSMUSG00000045671.17|protein_coding_Intron_3	0.5117647058823529
m6AIP_abcam_peak_1079|ENSMUST00000000137.7|Actr2|ENSMUSG00000020152.7|protein_coding_Intron_8	0.47761194029850745
m6AIP_abcam_peak_1080|ENSMUST00000000137.7|Actr2|ENSMUSG00000020152.7|protein_coding_Intron_8	0.464
m6AIP_abcam_peak_1081|ENSMUST00000000137.7|Actr2|ENSMUSG00000020152.7|protein_coding_Intron_7	0.5
m6AIP_abcam_peak_1082|ENSMUST00000000137.7|Actr2|ENSMUSG00000020152.7|protein_coding_Intron_3	0.5789473684210527
m6AIP_SySy_peak_860|ENSMUST00000050611.13|Cep68|ENSMUSG00000044066.14|protein_coding_Intron_3	0.4959349593495935
m6AIP_SySy_peak_866a|ENSMUST00000101477.1|Peli1|ENSMUSG00000020134.13|protein_coding_Intron_3	0.4098360655737705
m6AIP_SySy_peak_866b|ENSMUST00000101477.1|Peli1|ENSMUSG00000020134.13|protein_coding_Intron_3	0.37681159420289856
m6AIP_SySy_peak_867|ENSMUST00000101477.1|Peli1|ENSMUSG00000020134.13|protein_coding_Intron_3	0.52
m6AIP_SySy_peak_868|ENSMUST00000101477.1|Peli1|ENSMUSG00000020134.13|protein_coding_Intron_3	0.3088235294117647
m6AIP_abcam_peak_1089|ENSMUST00000006221.13|Vps54|ENSMUSG00000020128.15|protein_coding_Intron_4	0.46616541353383456
m6AIP_abcam_peak_1091|ENSMUST00000006221.13|Vps54|ENSMUSG00000020128.15|protein_coding_Intron_20	0.48514851485148514
m6AIP_abcam_peak_1099|ENSMUST00000062844.10|B3gnt2|ENSMUSG00000051650.11|protein_coding_Intron_1	0.47572815533980584
m6AIP_abcam_peak_1099|ENSMUST00000160826.1|Gm28048|ENSMUSG00000098650.1|protein_coding_Intron_2	0.47572815533980584
m6AIP_abcam_peak_1100|ENSMUST00000160826.1|Gm28048|ENSMUSG00000098650.1|protein_coding_Intron_2	0.504950495049505
m6AIP_abcam_peak_1100|ENSMUST00000057843.11|Commd1|ENSMUSG00000051355.18|protein_coding_Intron_3	0.504950495049505
m6AIP_abcam_peak_1107|ENSMUST00000137823.7|Usp34|ENSMUSG00000056342.16|protein_coding_Intron_41	0.5071428571428571
m6AIP_abcam_peak_1110|ENSMUST00000043356.12|0610010F05Rik|ENSMUSG00000042208.15|protein_coding_Intron_12	0.48
m6AIP_abcam_peak_1111|ENSMUST00000043356.12|0610010F05Rik|ENSMUSG00000042208.15|protein_coding_Intron_6	0.40522875816993464
m6AIP_abcam_peak_1113|ENSMUST00000020513.9|Papolg|ENSMUSG00000020273.13|protein_coding_Intron_3	0.42592592592592593
m6AIP_abcam_peak_1123|ENSMUST00000102843.9|Rtn4|ENSMUSG00000020458.16|protein_coding_Intron_3	0.4358974358974359
m6AIP_SySy_peak_900|ENSMUST00000006629.13|Sptbn1|ENSMUSG00000020315.18|protein_coding_Intron_2	0.6033057851239669
m6AIP_abcam_peak_1129|ENSMUST00000006629.13|Sptbn1|ENSMUSG00000020315.18|protein_coding_Intron_1	0.44
m6AIP_abcam_peak_1130|ENSMUST00000041231.13|Psme4|ENSMUSG00000040850.17|protein_coding_Intron_1	0.4217687074829932
m6AIP_abcam_peak_1131|ENSMUST00000041231.13|Psme4|ENSMUSG00000040850.17|protein_coding_Intron_1	0.4808743169398907
m6AIP_SySy_peak_903a|ENSMUST00000020546.2|Stc2|ENSMUSG00000020303.2|protein_coding_Intron_1	0.5874439461883408
m6AIP_SySy_peak_903b|ENSMUST00000020546.2|Stc2|ENSMUSG00000020303.2|protein_coding_Intron_1	0.6601941747572816
m6AIP_abcam_peak_1135|ENSMUST00000076383.7|Fbxw11|ENSMUSG00000020271.17|protein_coding_Intron_4	0.47560975609756095
m6AIP_abcam_peak_1136|ENSMUST00000102815.9|Ranbp17|ENSMUSG00000040594.19|protein_coding_Intron_24	0.3696969696969697
m6AIP_abcam_peak_1137|ENSMUST00000102815.9|Ranbp17|ENSMUSG00000040594.19|protein_coding_Intron_22	0.44785276073619634
m6AIP_abcam_peak_1138|ENSMUST00000102815.9|Ranbp17|ENSMUSG00000040594.19|protein_coding_Intron_18	0.5227272727272727
m6AIP_abcam_peak_1139|ENSMUST00000102815.9|Ranbp17|ENSMUSG00000040594.19|protein_coding_Intron_14	0.472
m6AIP_abcam_peak_1140|ENSMUST00000102815.9|Ranbp17|ENSMUSG00000040594.19|protein_coding_Intron_14	0.45901639344262296
m6AIP_SySy_peak_909|ENSMUST00000102815.9|Ranbp17|ENSMUSG00000040594.19|protein_coding_Intron_14	0.41044776119402987
m6AIP_abcam_peak_1142|ENSMUST00000102815.9|Ranbp17|ENSMUSG00000040594.19|protein_coding_Intron_14	0.5196078431372549
m6AIP_SySy_peak_910|ENSMUST00000102815.9|Ranbp17|ENSMUSG00000040594.19|protein_coding_Intron_14	0.38235294117647056
m6AIP_abcam_peak_1144|ENSMUST00000102815.9|Ranbp17|ENSMUSG00000040594.19|protein_coding_Intron_12	0.5757575757575758
m6AIP_abcam_peak_1145a|ENSMUST00000102815.9|Ranbp17|ENSMUSG00000040594.19|protein_coding_Intron_7	0.4537037037037037
m6AIP_abcam_peak_1145b|ENSMUST00000102815.9|Ranbp17|ENSMUSG00000040594.19|protein_coding_Intron_7	0.2872340425531915
m6AIP_SySy_peak_915|ENSMUST00000093191.2|Spdl1|ENSMUSG00000069910.2|protein_coding_Intron_2	0.46
m6AIP_abcam_peak_1150a|ENSMUST00000018993.6|Wwc1|ENSMUSG00000018849.6|protein_coding_Intron_5	0.4936708860759494
m6AIP_abcam_peak_1150b|ENSMUST00000018993.6|Wwc1|ENSMUSG00000018849.6|protein_coding_Intron_5	0.5266666666666666
m6AIP_abcam_peak_1151|ENSMUST00000018993.6|Wwc1|ENSMUSG00000018849.6|protein_coding_Intron_1	0.49
m6AIP_abcam_peak_1156|ENSMUST00000019333.9|Rnf145|ENSMUSG00000019189.13|protein_coding_Intron_2	0.46396396396396394
m6AIP_abcam_peak_1158|ENSMUST00000109261.10|Clint1|ENSMUSG00000006169.20|protein_coding_Intron_1	0.44
m6AIP_SySy_peak_925|ENSMUST00000109261.10|Clint1|ENSMUSG00000006169.20|protein_coding_Intron_1	0.5467625899280576
m6AIP_abcam_peak_1167a|ENSMUST00000145353.7|Cnot6|ENSMUSG00000020362.13|protein_coding_Intron_1	0.5071428571428571
m6AIP_abcam_peak_1167b|ENSMUST00000145353.7|Cnot6|ENSMUSG00000020362.13|protein_coding_Intron_1	0.45098039215686275
m6AIP_abcam_peak_1173|ENSMUST00000059458.4|Maml1|ENSMUSG00000050567.16|protein_coding_Intron_1	0.5321100917431193
m6AIP_abcam_peak_1176|ENSMUST00000077817.7|Hnrnph1|ENSMUSG00000007850.16|protein_coding_Intron_5	0.4791666666666667
m6AIP_abcam_peak_1181|ENSMUST00000001081.9|Rmnd5b|ENSMUSG00000001054.9|protein_coding_Intron_1	0.44
m6AIP_abcam_peak_1188|ENSMUST00000020630.7|Hspa4|ENSMUSG00000020361.13|protein_coding_Intron_14	0.36065573770491804
m6AIP_abcam_peak_1189|ENSMUST00000020630.7|Hspa4|ENSMUSG00000020361.13|protein_coding_Intron_1	0.4626865671641791
m6AIP_abcam_peak_1191|ENSMUST00000060945.11|Aff4|ENSMUSG00000049470.13|protein_coding_Intron_1	0.46825396825396826
m6AIP_abcam_peak_1198|ENSMUST00000101206.9|Rapgef6|ENSMUSG00000037533.20|protein_coding_Intron_3	0.5174418604651163
m6AIP_abcam_peak_1199|ENSMUST00000101206.9|Rapgef6|ENSMUSG00000037533.20|protein_coding_Intron_6	0.4796747967479675
m6AIP_abcam_peak_1201|ENSMUST00000064104.12|Cdc42se2|ENSMUSG00000052298.12|protein_coding_Intron_1	0.3894230769230769
m6AIP_abcam_peak_1202|ENSMUST00000102731.7|Tnip1|ENSMUSG00000020400.17|protein_coding_Intron_2	0.48623853211009177
m6AIP_abcam_peak_1203|ENSMUST00000108883.9|Anxa6|ENSMUSG00000018340.13|protein_coding_Intron_2	0.4727272727272727
m6AIP_abcam_peak_1204a|ENSMUST00000039305.5|Slc36a2|ENSMUSG00000020264.5|protein_coding_Intron_5	0.41605839416058393
m6AIP_abcam_peak_1204b|ENSMUST00000039305.5|Slc36a2|ENSMUSG00000020264.5|protein_coding_Intron_5	0.4375
m6AIP_SySy_peak_967|ENSMUST00000018727.3|G3bp1|ENSMUSG00000018583.5|protein_coding_Intron_2	0.5207100591715976
m6AIP_abcam_peak_1211|ENSMUST00000153510.8|Zfp692|ENSMUSG00000037243.17|protein_coding_Intron_6	0.5707070707070707
m6AIP_abcam_peak_1212|ENSMUST00000153510.8|Zfp692|ENSMUSG00000037243.17|protein_coding_Intron_9	0.4954128440366973
m6AIP_abcam_peak_1224|ENSMUST00000064190.12|Rai1|ENSMUSG00000062115.15|protein_coding_Intron_2	0.514018691588785
m6AIP_abcam_peak_1228|ENSMUST00000020846.7|Srebf1|ENSMUSG00000020538.15|protein_coding_Intron_1	0.5058139534883721
m6AIP_SySy_peak_998|ENSMUST00000044250.3|Alkbh5|ENSMUSG00000042650.3|protein_coding_Intron_1	0.4652173913043478
m6AIP_abcam_peak_1239|ENSMUST00000019076.9|Map2k3|ENSMUSG00000018932.9|protein_coding_Intron_1	0.5
m6AIP_abcam_peak_1240|ENSMUST00000019076.9|Map2k3|ENSMUSG00000018932.9|protein_coding_Intron_11	0.5172413793103449
m6AIP_abcam_peak_1245|ENSMUST00000079080.12|Mapk7|ENSMUSG00000001034.17|protein_coding_Intron_2	0.48717948717948717
m6AIP_abcam_peak_1247|ENSMUST00000179936.7|Epn2|ENSMUSG00000001036.17|protein_coding_Intron_5	0.5743589743589743
m6AIP_abcam_peak_1249|ENSMUST00000179936.7|Epn2|ENSMUSG00000001036.17|protein_coding_Intron_1	0.4931506849315068
m6AIP_abcam_peak_1250|ENSMUST00000179936.7|Epn2|ENSMUSG00000001036.17|protein_coding_Intron_1	0.49295774647887325
m6AIP_abcam_peak_1252|ENSMUST00000102650.9|Akap10|ENSMUSG00000047804.15|protein_coding_Intron_2	0.4271356783919598
m6AIP_abcam_peak_1255a|ENSMUST00000050646.12|Ttc19|ENSMUSG00000042298.18|protein_coding_Intron_6	0.448
m6AIP_abcam_peak_1255b|ENSMUST00000050646.12|Ttc19|ENSMUSG00000042298.18|protein_coding_Intron_6	0.4846938775510204
m6AIP_abcam_peak_1257|ENSMUST00000018645.12|Ncor1|ENSMUSG00000018501.17|protein_coding_Intron_35	0.5363636363636364
m6AIP_abcam_peak_1258|ENSMUST00000018645.12|Ncor1|ENSMUSG00000018501.17|protein_coding_Intron_31	0.5135135135135135
m6AIP_abcam_peak_1261|ENSMUST00000018645.12|Ncor1|ENSMUSG00000018501.17|protein_coding_Intron_6	0.5147058823529411
m6AIP_abcam_peak_1262|ENSMUST00000093002.11|Arhgap44|ENSMUSG00000033389.16|protein_coding_Intron_10	0.43373493975903615
m6AIP_abcam_peak_1263|ENSMUST00000093002.11|Arhgap44|ENSMUSG00000033389.16|protein_coding_Intron_4	0.5196850393700787
m6AIP_SySy_peak_1033|ENSMUST00000093002.11|Arhgap44|ENSMUSG00000033389.16|protein_coding_Intron_1	0.364
m6AIP_abcam_peak_1264|ENSMUST00000093002.11|Arhgap44|ENSMUSG00000033389.16|protein_coding_Intron_1	0.4835680751173709
m6AIP_abcam_peak_1268|ENSMUST00000116363.1|Adprm|ENSMUSG00000020910.16|protein_coding_Intron_2	0.5110132158590308
m6AIP_abcam_peak_1270|ENSMUST00000021285.13|Stx8|ENSMUSG00000020903.13|protein_coding_Intron_6	0.5074626865671642
m6AIP_abcam_peak_1271|ENSMUST00000151817.1|Gm12305|ENSMUSG00000084993.1|lncRNA_Intron_1	0.49107142857142855
m6AIP_abcam_peak_1271|ENSMUST00000108674.8|Ntn1|ENSMUSG00000020902.12|protein_coding_Intron_4	0.49107142857142855
m6AIP_abcam_peak_1272|ENSMUST00000108674.8|Ntn1|ENSMUSG00000020902.12|protein_coding_Intron_3	0.5274725274725275
m6AIP_abcam_peak_1273|ENSMUST00000108674.8|Ntn1|ENSMUSG00000020902.12|protein_coding_Intron_3	0.5420560747663551
m6AIP_abcam_peak_1274a|ENSMUST00000108674.8|Ntn1|ENSMUSG00000020902.12|protein_coding_Intron_3	0.5352112676056338
m6AIP_abcam_peak_1274b|ENSMUST00000108674.8|Ntn1|ENSMUSG00000020902.12|protein_coding_Intron_3	0.4931506849315068
m6AIP_abcam_peak_1275|ENSMUST00000108674.8|Ntn1|ENSMUSG00000020902.12|protein_coding_Intron_3	0.48148148148148145
m6AIP_abcam_peak_1276|ENSMUST00000108674.8|Ntn1|ENSMUSG00000020902.12|protein_coding_Intron_3	0.37554585152838427
m6AIP_abcam_peak_1278|ENSMUST00000092984.5|Myh10|ENSMUSG00000020900.15|protein_coding_Intron_24	0.5588235294117647
m6AIP_abcam_peak_1279|ENSMUST00000092984.5|Myh10|ENSMUSG00000020900.15|protein_coding_Intron_30	0.5
m6AIP_abcam_peak_1281|ENSMUST00000092973.5|Cntrob|ENSMUSG00000032782.19|protein_coding_Intron_8	0.5051546391752577
m6AIP_abcam_peak_1284|ENSMUST00000094077.4|Kdm6b|ENSMUSG00000018476.7|protein_coding_Intron_1	0.5504587155963303
m6AIP_abcam_peak_1285|ENSMUST00000048139.11|Wrap53|ENSMUSG00000041346.11|protein_coding_Intron_3	0.5845070422535211
m6AIP_abcam_peak_1286|ENSMUST00000048139.11|Wrap53|ENSMUSG00000041346.11|protein_coding_Intron_3	0.5486111111111112
m6AIP_SySy_peak_1048|ENSMUST00000047889.12|Atp1b2|ENSMUSG00000041329.13|protein_coding_Intron_1	0.508
m6AIP_abcam_peak_1289|ENSMUST00000140371.7|Tnfsf13os|ENSMUSG00000085890.7|lncRNA_Intron_1	0.5185185185185185
m6AIP_abcam_peak_1290a|ENSMUST00000140371.7|Tnfsf13os|ENSMUSG00000085890.7|lncRNA_Intron_1	0.5402298850574713
m6AIP_abcam_peak_1290b|ENSMUST00000140371.7|Tnfsf13os|ENSMUSG00000085890.7|lncRNA_Intron_1	0.5327102803738317
m6AIP_abcam_peak_1293|ENSMUST00000108634.8|Nlgn2|ENSMUSG00000051790.15|protein_coding_Intron_1	0.44785276073619634
m6AIP_abcam_peak_1294|ENSMUST00000001631.6|Acap1|ENSMUSG00000001588.12|protein_coding_Intron_2	0.5306122448979592
m6AIP_abcam_peak_1295|ENSMUST00000061837.10|Neurl4|ENSMUSG00000047284.14|protein_coding_Intron_1	0.47619047619047616
m6AIP_abcam_peak_1305a|ENSMUST00000019065.9|Pelp1|ENSMUSG00000018921.11|protein_coding_Intron_3	0.4424778761061947
m6AIP_abcam_peak_1305b|ENSMUST00000019065.9|Pelp1|ENSMUSG00000018921.11|protein_coding_Intron_3	0.45806451612903226
m6AIP_abcam_peak_1305c|ENSMUST00000019065.9|Pelp1|ENSMUSG00000018921.11|protein_coding_Intron_3	0.49635036496350365
m6AIP_abcam_peak_1306a|ENSMUST00000019065.9|Pelp1|ENSMUSG00000018921.11|protein_coding_Intron_1	0.48148148148148145
m6AIP_abcam_peak_1306b|ENSMUST00000019065.9|Pelp1|ENSMUSG00000018921.11|protein_coding_Intron_1	0.4057971014492754
m6AIP_SySy_peak_1071|ENSMUST00000035283.10|Nup88|ENSMUSG00000040667.11|protein_coding_Intron_16	0.4934210526315789
m6AIP_abcam_peak_1314|ENSMUST00000035283.10|Nup88|ENSMUSG00000040667.11|protein_coding_Intron_9	0.4819277108433735
m6AIP_abcam_peak_1318|ENSMUST00000048807.11|Mis12|ENSMUSG00000040599.13|protein_coding_Intron_1	0.38
m6AIP_abcam_peak_1320|ENSMUST00000204457.2|Gm43951|ENSMUSG00000107877.2|protein_coding_Intron_16	0.49748743718592964
m6AIP_abcam_peak_1320|ENSMUST00000238653.1|4933427D14Rik|ENSMUSG00000020807.15|protein_coding_Intron_16	0.49748743718592964
m6AIP_abcam_peak_1322|ENSMUST00000021148.12|Ube2g1|ENSMUSG00000020794.13|protein_coding_Intron_1	0.4954954954954955
m6AIP_abcam_peak_1323a|ENSMUST00000021148.12|Ube2g1|ENSMUSG00000020794.13|protein_coding_Intron_1	0.38596491228070173
m6AIP_abcam_peak_1323b|ENSMUST00000021148.12|Ube2g1|ENSMUSG00000020794.13|protein_coding_Intron_1	0.4785714285714286
m6AIP_abcam_peak_1324|ENSMUST00000155998.1|Ankfy1|ENSMUSG00000020790.14|protein_coding_Intron_4	0.4303030303030303
m6AIP_abcam_peak_1334a|ENSMUST00000010698.12|Mettl16|ENSMUSG00000010554.14|protein_coding_Intron_2	0.4105960264900662
m6AIP_abcam_peak_1334b|ENSMUST00000010698.12|Mettl16|ENSMUSG00000010554.14|protein_coding_Intron_2	0.4411764705882353
m6AIP_abcam_peak_1335|ENSMUST00000000291.8|Mnt|ENSMUSG00000000282.12|protein_coding_Intron_4	0.4883720930232558
m6AIP_abcam_peak_1342|ENSMUST00000045281.12|Smg6|ENSMUSG00000038290.15|protein_coding_Intron_13	0.36220472440944884
m6AIP_abcam_peak_1343|ENSMUST00000044530.2|Smyd4|ENSMUSG00000018809.2|protein_coding_Intron_2	0.532
m6AIP_abcam_peak_1347|ENSMUST00000179521.7|Pitpna|ENSMUSG00000017781.17|protein_coding_Intron_1	0.5909090909090909
m6AIP_abcam_peak_1348|ENSMUST00000179521.7|Pitpna|ENSMUSG00000017781.17|protein_coding_Intron_1	0.48660714285714285
m6AIP_abcam_peak_1352a|ENSMUST00000067664.9|Ywhae|ENSMUSG00000020849.13|protein_coding_Intron_2	0.38202247191011235
m6AIP_abcam_peak_1352b|ENSMUST00000067664.9|Ywhae|ENSMUSG00000020849.13|protein_coding_Intron_2	0.4830508474576271
m6AIP_abcam_peak_1352c|ENSMUST00000067664.9|Ywhae|ENSMUSG00000020849.13|protein_coding_Intron_2	0.45
m6AIP_abcam_peak_1355|ENSMUST00000238684.1|Abr|ENSMUSG00000017631.19|protein_coding_Intron_6	0.51
m6AIP_abcam_peak_1356|ENSMUST00000021197.9|Blmh|ENSMUSG00000020840.10|protein_coding_Intron_11	0.5602409638554217
m6AIP_SySy_peak_1119|ENSMUST00000058496.7|Taok1|ENSMUSG00000017291.13|protein_coding_Intron_19	0.3793103448275862
m6AIP_abcam_peak_1361|ENSMUST00000058496.7|Taok1|ENSMUSG00000017291.13|protein_coding_Intron_1	0.569377990430622
m6AIP_SySy_peak_1123|ENSMUST00000181023.1|Nufip2|ENSMUSG00000037857.16|protein_coding_Intron_3	0.3826086956521739
m6AIP_SySy_peak_1124|ENSMUST00000181023.1|Nufip2|ENSMUSG00000037857.16|protein_coding_Intron_3	0.27439024390243905
m6AIP_SySy_peak_1126c|ENSMUST00000168348.7|Myo18a|ENSMUSG00000000631.20|protein_coding_Intron_1	0.5094339622641509
m6AIP_abcam_peak_1368|ENSMUST00000168348.7|Myo18a|ENSMUSG00000000631.20|protein_coding_Intron_21	0.390625
m6AIP_abcam_peak_1370|ENSMUST00000168348.7|Myo18a|ENSMUSG00000000631.20|protein_coding_Intron_31	0.5882352941176471
m6AIP_SySy_peak_1127|ENSMUST00000168348.7|Myo18a|ENSMUSG00000000631.20|protein_coding_Intron_40	0.6640625
m6AIP_abcam_peak_1386|ENSMUST00000010421.6|2610507B11Rik|ENSMUSG00000010277.7|protein_coding_Intron_24	0.45652173913043476
m6AIP_abcam_peak_1387|ENSMUST00000010421.6|2610507B11Rik|ENSMUSG00000010277.7|protein_coding_Intron_24	0.5
m6AIP_abcam_peak_1390|ENSMUST00000001127.10|Poldip2|ENSMUSG00000001100.10|protein_coding_Intron_7	0.5555555555555556
m6AIP_abcam_peak_1391|ENSMUST00000142739.7|Nlk|ENSMUSG00000017376.15|protein_coding_Intron_3	0.4927536231884058
m6AIP_abcam_peak_1392|ENSMUST00000142739.7|Nlk|ENSMUSG00000017376.15|protein_coding_Intron_3	0.5193798449612403
m6AIP_SySy_peak_1145|ENSMUST00000142739.7|Nlk|ENSMUSG00000017376.15|protein_coding_Intron_1	0.4581497797356828
m6AIP_abcam_peak_1399|ENSMUST00000061283.14|Crlf3|ENSMUSG00000017561.16|protein_coding_Intron_1	0.5254237288135594
m6AIP_abcam_peak_1419|ENSMUST00000018795.12|Tada2a|ENSMUSG00000018651.14|protein_coding_Intron_8	0.46534653465346537
m6AIP_SySy_peak_1172|ENSMUST00000047560.7|Dhrs11|ENSMUSG00000034449.7|protein_coding_Intron_4	0.4528301886792453
m6AIP_abcam_peak_1424|ENSMUST00000108061.7|Bcas3|ENSMUSG00000059439.15|protein_coding_Intron_3	0.5225806451612903
m6AIP_abcam_peak_1425|ENSMUST00000108061.7|Bcas3|ENSMUSG00000059439.15|protein_coding_Intron_24	0.48739495798319327
m6AIP_abcam_peak_1426|ENSMUST00000044423.3|Brip1|ENSMUSG00000034329.16|protein_coding_Intron_16	0.3435114503816794
m6AIP_abcam_peak_1427|ENSMUST00000128960.1|Brip1os|ENSMUSG00000085208.3|lncRNA_Intron_1	0.5035971223021583
m6AIP_abcam_peak_1428|ENSMUST00000018212.12|Ints2|ENSMUSG00000018068.13|protein_coding_Intron_15	0.46153846153846156
m6AIP_abcam_peak_1430|ENSMUST00000043624.8|Med13|ENSMUSG00000034297.14|protein_coding_Intron_13	0.391304347826087
m6AIP_abcam_peak_1433|ENSMUST00000154617.7|Rps6kb1|ENSMUSG00000020516.15|protein_coding_Intron_12	0.5144508670520231
m6AIP_SySy_peak_1191|ENSMUST00000020794.5|Ska2|ENSMUSG00000020492.11|protein_coding_Intron_1	0.6761363636363636
m6AIP_abcam_peak_1438|ENSMUST00000041282.12|Trim37|ENSMUSG00000018548.15|protein_coding_Intron_2	0.42
m6AIP_abcam_peak_1439|ENSMUST00000041282.12|Trim37|ENSMUSG00000018548.15|protein_coding_Intron_3	0.432
m6AIP_abcam_peak_1440|ENSMUST00000060835.11|Tex14|ENSMUSG00000010342.16|protein_coding_Intron_2	0.4911242603550296
m6AIP_abcam_peak_1448|ENSMUST00000092794.11|Msi2|ENSMUSG00000069769.13|protein_coding_Intron_7	0.53125
m6AIP_abcam_peak_1449|ENSMUST00000092794.11|Msi2|ENSMUSG00000069769.13|protein_coding_Intron_7	0.5094339622641509
m6AIP_abcam_peak_1450|ENSMUST00000092794.11|Msi2|ENSMUSG00000069769.13|protein_coding_Intron_6	0.53
m6AIP_abcam_peak_1451|ENSMUST00000092794.11|Msi2|ENSMUSG00000069769.13|protein_coding_Intron_5	0.5642458100558659
m6AIP_abcam_peak_1452|ENSMUST00000092794.11|Msi2|ENSMUSG00000069769.13|protein_coding_Intron_5	0.5379310344827586
m6AIP_abcam_peak_1453a|ENSMUST00000092794.11|Msi2|ENSMUSG00000069769.13|protein_coding_Intron_5	0.42105263157894735
m6AIP_abcam_peak_1453b|ENSMUST00000092794.11|Msi2|ENSMUSG00000069769.13|protein_coding_Intron_5	0.49504950495049505
m6AIP_abcam_peak_1456|ENSMUST00000107896.9|Trim25|ENSMUSG00000000275.16|protein_coding_Intron_2	0.5441176470588235
m6AIP_abcam_peak_1457|ENSMUST00000107896.9|Trim25|ENSMUSG00000000275.16|protein_coding_Intron_8	0.4523809523809524
m6AIP_abcam_peak_1460|ENSMUST00000107853.7|Mbtd1|ENSMUSG00000059474.13|protein_coding_Intron_1	0.5595238095238095
m6AIP_SySy_peak_1205|ENSMUST00000132584.7|B230206L02Rik|ENSMUSG00000086003.7|lncRNA_Intron_2	0.5981735159817352
m6AIP_abcam_peak_1464|ENSMUST00000021226.13|Luc7l3|ENSMUSG00000020863.15|protein_coding_Intron_4	0.45544554455445546
m6AIP_abcam_peak_1472|ENSMUST00000092766.11|Kat7|ENSMUSG00000038909.16|protein_coding_Intron_5	0.464
m6AIP_abcam_peak_1473|ENSMUST00000092766.11|Kat7|ENSMUSG00000038909.16|protein_coding_Intron_4	0.5700934579439252
m6AIP_abcam_peak_1474|ENSMUST00000107722.7|Spop|ENSMUSG00000057522.15|protein_coding_Intron_1	0.5
m6AIP_SySy_peak_1222b|ENSMUST00000107717.7|Zfp652|ENSMUSG00000075595.9|protein_coding_Intron_2	0.5
m6AIP_abcam_peak_1481|ENSMUST00000013559.2|Igf2bp1|ENSMUSG00000013415.9|protein_coding_Intron_2	0.5094339622641509
m6AIP_SySy_peak_1226|ENSMUST00000093943.9|Cbx1|ENSMUSG00000018666.13|protein_coding_Intron_5	0.4881889763779528
m6AIP_SySy_peak_1227a|ENSMUST00000107659.7|Nfe2l1|ENSMUSG00000038615.17|protein_coding_Intron_4	0.4672131147540984
m6AIP_SySy_peak_1227b|ENSMUST00000107659.7|Nfe2l1|ENSMUSG00000038615.17|protein_coding_Intron_4	0.5102040816326531
m6AIP_SySy_peak_1227c|ENSMUST00000107659.7|Nfe2l1|ENSMUSG00000038615.17|protein_coding_Intron_4	0.6190476190476191
m6AIP_SySy_peak_1227d|ENSMUST00000107659.7|Nfe2l1|ENSMUSG00000038615.17|protein_coding_Intron_4	0.5808080808080808
m6AIP_SySy_peak_1231|ENSMUST00000131501.7|D030028A08Rik|ENSMUSG00000078700.10|lncRNA_Intron_2	0.5585585585585585
m6AIP_abcam_peak_1487|ENSMUST00000001480.13|Npepps|ENSMUSG00000001441.13|protein_coding_Intron_22	0.5508982035928144
m6AIP_abcam_peak_1494|ENSMUST00000134427.1|Gm11613|ENSMUSG00000085586.1|lncRNA_Intron_1	0.5637860082304527
m6AIP_abcam_peak_1495|ENSMUST00000134427.1|Gm11613|ENSMUSG00000085586.1|lncRNA_Intron_1	0.6
m6AIP_abcam_peak_1496|ENSMUST00000107586.2|Mllt6|ENSMUSG00000038437.11|protein_coding_Intron_6	0.5373134328358209
m6AIP_abcam_peak_1504|ENSMUST00000107545.8|Med1|ENSMUSG00000018160.15|protein_coding_Intron_1	0.48226950354609927
m6AIP_abcam_peak_1508|ENSMUST00000107538.1|Cdk12|ENSMUSG00000003119.14|protein_coding_Intron_4	0.3142857142857143
m6AIP_SySy_peak_1259a|ENSMUST00000037915.8|Msl1|ENSMUSG00000052915.14|protein_coding_Intron_3	0.3977272727272727
m6AIP_SySy_peak_1259b|ENSMUST00000037915.8|Msl1|ENSMUSG00000052915.14|protein_coding_Intron_3	0.5042016806722689
m6AIP_abcam_peak_1516|ENSMUST00000037480.8|Wipf2|ENSMUSG00000038013.14|protein_coding_Intron_1	0.53125
m6AIP_SySy_peak_1267|ENSMUST00000107308.3|Coasy|ENSMUSG00000001755.12|protein_coding_Intron_1	0.463855421686747
m6AIP_abcam_peak_1526|ENSMUST00000130916.7|Becn1|ENSMUSG00000035086.13|protein_coding_Intron_8	0.5
m6AIP_abcam_peak_1532|ENSMUST00000017290.10|Brca1|ENSMUSG00000017146.12|protein_coding_Intron_1	0.5036496350364964
m6AIP_abcam_peak_1537|ENSMUST00000039152.13|Dhx8|ENSMUSG00000034931.15|protein_coding_Intron_7	0.5308641975308642
m6AIP_abcam_peak_1538|ENSMUST00000039152.13|Dhx8|ENSMUSG00000034931.15|protein_coding_Intron_7	0.5289256198347108
m6AIP_abcam_peak_1539|ENSMUST00000039152.13|Dhx8|ENSMUSG00000034931.15|protein_coding_Intron_7	0.524
m6AIP_abcam_peak_1542|ENSMUST00000107173.8|Dusp3|ENSMUSG00000003518.13|protein_coding_Intron_3	0.5480769230769231
m6AIP_abcam_peak_1548|ENSMUST00000174302.7|Ubtf|ENSMUSG00000020923.17|protein_coding_Intron_5	0.5514018691588785
m6AIP_abcam_peak_1551|ENSMUST00000143842.1|Gpatch8|ENSMUSG00000034621.14|protein_coding_Intron_6	0.4805194805194805
m6AIP_abcam_peak_1555b|ENSMUST00000021306.13|Eftud2|ENSMUSG00000020929.14|protein_coding_Intron_2	0.5538461538461539
m6AIP_abcam_peak_1558|ENSMUST00000103077.1|Plcd3|ENSMUSG00000020937.14|protein_coding_Intron_1	0.5148514851485149
m6AIP_abcam_peak_1563|ENSMUST00000041272.9|Plekhm1|ENSMUSG00000034247.9|protein_coding_Intron_9	0.5533333333333333
m6AIP_SySy_peak_1298a|ENSMUST00000041272.9|Plekhm1|ENSMUSG00000034247.9|protein_coding_Intron_7	0.5662650602409639
m6AIP_SySy_peak_1298b|ENSMUST00000041272.9|Plekhm1|ENSMUSG00000034247.9|protein_coding_Intron_7	0.5638297872340425
m6AIP_abcam_peak_1565|ENSMUST00000041272.9|Plekhm1|ENSMUSG00000034247.9|protein_coding_Intron_6	0.5414364640883977
m6AIP_abcam_peak_1566|ENSMUST00000041272.9|Plekhm1|ENSMUSG00000034247.9|protein_coding_Intron_4	0.5467625899280576
m6AIP_SySy_peak_1301|ENSMUST00000106989.2|Mapt|ENSMUSG00000018411.17|protein_coding_Intron_9	0.5145631067961165
m6AIP_abcam_peak_1570a|ENSMUST00000106972.7|Kansl1|ENSMUSG00000018412.16|protein_coding_Intron_3	0.4827586206896552
m6AIP_abcam_peak_1570b|ENSMUST00000106972.7|Kansl1|ENSMUSG00000018412.16|protein_coding_Intron_3	0.4628099173553719
m6AIP_abcam_peak_1571|ENSMUST00000106972.7|Kansl1|ENSMUSG00000018412.16|protein_coding_Intron_2	0.4430379746835443
m6AIP_abcam_peak_1572|ENSMUST00000106972.7|Kansl1|ENSMUSG00000018412.16|protein_coding_Intron_2	0.418848167539267
m6AIP_abcam_peak_1573|ENSMUST00000106972.7|Kansl1|ENSMUSG00000018412.16|protein_coding_Intron_2	0.35064935064935066
m6AIP_SySy_peak_1303a|ENSMUST00000106972.7|Kansl1|ENSMUSG00000018412.16|protein_coding_Intron_2	0.34545454545454546
m6AIP_abcam_peak_1578|ENSMUST00000106941.8|Tlk2|ENSMUSG00000020694.17|protein_coding_Intron_6	0.5827338129496403
m6AIP_abcam_peak_1583a|ENSMUST00000021048.6|Ftsj3|ENSMUSG00000020706.13|protein_coding_Intron_12	0.449438202247191
m6AIP_abcam_peak_1587a|ENSMUST00000068021.8|Pecam1|ENSMUSG00000020717.19|protein_coding_Intron_1	0.4854368932038835
m6AIP_abcam_peak_1587b|ENSMUST00000068021.8|Pecam1|ENSMUSG00000020717.19|protein_coding_Intron_1	0.45294117647058824
m6AIP_abcam_peak_1588|ENSMUST00000018516.10|Cep95|ENSMUSG00000018372.13|protein_coding_Intron_10	0.26666666666666666
m6AIP_abcam_peak_1589|ENSMUST00000106763.7|Bptf|ENSMUSG00000040481.17|protein_coding_Intron_13	0.3780487804878049
m6AIP_SySy_peak_1318b|ENSMUST00000106763.7|Bptf|ENSMUSG00000040481.17|protein_coding_Intron_2	0.42857142857142855
m6AIP_abcam_peak_1596|ENSMUST00000106763.7|Bptf|ENSMUSG00000040481.17|protein_coding_Intron_2	0.5107913669064749
m6AIP_abcam_peak_1600|ENSMUST00000040380.12|Pitpnc1|ENSMUSG00000040430.18|protein_coding_Intron_4	0.5734265734265734
m6AIP_abcam_peak_1601|ENSMUST00000040380.12|Pitpnc1|ENSMUSG00000040430.18|protein_coding_Intron_3	0.5126582278481012
m6AIP_abcam_peak_1602|ENSMUST00000040380.12|Pitpnc1|ENSMUSG00000040430.18|protein_coding_Intron_3	0.45
m6AIP_abcam_peak_1603|ENSMUST00000040380.12|Pitpnc1|ENSMUSG00000040430.18|protein_coding_Intron_1	0.43859649122807015
m6AIP_abcam_peak_1607|ENSMUST00000075012.7|Helz|ENSMUSG00000020721.16|protein_coding_Intron_2	0.53
m6AIP_abcam_peak_1608a|ENSMUST00000075012.7|Helz|ENSMUSG00000020721.16|protein_coding_Intron_3	0.5818181818181818
m6AIP_abcam_peak_1608b|ENSMUST00000075012.7|Helz|ENSMUSG00000020721.16|protein_coding_Intron_3	0.5652173913043478
m6AIP_abcam_peak_1609|ENSMUST00000075012.7|Helz|ENSMUSG00000020721.16|protein_coding_Intron_3	0.5739644970414202
m6AIP_abcam_peak_1610|ENSMUST00000075012.7|Helz|ENSMUSG00000020721.16|protein_coding_Intron_6	0.5244444444444445
m6AIP_abcam_peak_1611|ENSMUST00000075012.7|Helz|ENSMUSG00000020721.16|protein_coding_Intron_12	0.5074626865671642
m6AIP_abcam_peak_1612|ENSMUST00000075012.7|Helz|ENSMUSG00000020721.16|protein_coding_Intron_20	0.3269230769230769
m6AIP_SySy_peak_1324|ENSMUST00000150863.8|Cep112|ENSMUSG00000020728.17|protein_coding_Intron_18	0.46745562130177515
m6AIP_abcam_peak_1621|ENSMUST00000042227.14|D11Wsu47e|ENSMUSG00000041623.17|protein_coding_Intron_2	0.40601503759398494
m6AIP_abcam_peak_1629a|ENSMUST00000021085.10|Nup85|ENSMUSG00000020739.11|protein_coding_Intron_7	0.3924050632911392
m6AIP_SySy_peak_1340a|ENSMUST00000021085.10|Nup85|ENSMUSG00000020739.11|protein_coding_Intron_7	0.3825503355704698
m6AIP_SySy_peak_1340b|ENSMUST00000021085.10|Nup85|ENSMUSG00000020739.11|protein_coding_Intron_7	0.36879432624113473
m6AIP_SySy_peak_1348|ENSMUST00000106454.7|H3f3b|ENSMUSG00000016559.14|protein_coding_Intron_3	0.7169811320754716
m6AIP_SySy_peak_1359a|ENSMUST00000021177.14|Sec14l1|ENSMUSG00000020823.16|protein_coding_Intron_16	0.4057971014492754
m6AIP_SySy_peak_1359b|ENSMUST00000021177.14|Sec14l1|ENSMUSG00000020823.16|protein_coding_Intron_16	0.6168831168831169
m6AIP_SySy_peak_1361|ENSMUST00000106344.7|Tnrc6c|ENSMUSG00000025571.13|protein_coding_Intron_1	0.6216216216216216
m6AIP_abcam_peak_1644|ENSMUST00000106344.7|Tnrc6c|ENSMUSG00000025571.13|protein_coding_Intron_1	0.504
m6AIP_abcam_peak_1645|ENSMUST00000106344.7|Tnrc6c|ENSMUSG00000025571.13|protein_coding_Intron_1	0.53125
m6AIP_SySy_peak_1364|ENSMUST00000106344.7|Tnrc6c|ENSMUSG00000025571.13|protein_coding_Intron_5	0.4972972972972973
m6AIP_SySy_peak_1365a|ENSMUST00000106344.7|Tnrc6c|ENSMUSG00000025571.13|protein_coding_Intron_5	0.4429530201342282
m6AIP_SySy_peak_1365b|ENSMUST00000106344.7|Tnrc6c|ENSMUSG00000025571.13|protein_coding_Intron_5	0.46846846846846846
m6AIP_SySy_peak_1369|ENSMUST00000132298.1|Gm20708|ENSMUSG00000093485.1|protein_coding_Intron_1	0.5663716814159292
m6AIP_SySy_peak_1371|ENSMUST00000125607.1|Gm11725|ENSMUSG00000085434.1|lncRNA_Intron_3	0.5168539325842697
m6AIP_SySy_peak_1372a|ENSMUST00000125607.1|Gm11725|ENSMUSG00000085434.1|lncRNA_Intron_3	0.7172413793103448
m6AIP_SySy_peak_1372b|ENSMUST00000125607.1|Gm11725|ENSMUSG00000085434.1|lncRNA_Intron_3	0.5700934579439252
m6AIP_SySy_peak_1384|ENSMUST00000093902.11|Rnf213|ENSMUSG00000070327.14|protein_coding_Intron_1	0.5625
m6AIP_SySy_peak_1385|ENSMUST00000093902.11|Rnf213|ENSMUSG00000070327.14|protein_coding_Intron_1	0.3698630136986301
m6AIP_abcam_peak_1670|ENSMUST00000026671.12|Rptor|ENSMUSG00000025583.15|protein_coding_Intron_3	0.492
m6AIP_abcam_peak_1671|ENSMUST00000026671.12|Rptor|ENSMUSG00000025583.15|protein_coding_Intron_13	0.411214953271028
m6AIP_abcam_peak_1675|ENSMUST00000044985.13|Bahcc1|ENSMUSG00000039741.15|protein_coding_Intron_2	0.4972972972972973
m6AIP_abcam_peak_1676|ENSMUST00000044985.13|Bahcc1|ENSMUSG00000039741.15|protein_coding_Intron_2	0.5169491525423728
m6AIP_abcam_peak_1690|ENSMUST00000106177.7|Notum|ENSMUSG00000042988.10|protein_coding_Intron_1	0.55
m6AIP_SySy_peak_1419|ENSMUST00000239115.1|Csnk1d|ENSMUSG00000025162.18|protein_coding_Intron_8	0.6063348416289592
m6AIP_abcam_peak_1695|ENSMUST00000106113.1|Foxk2|ENSMUSG00000039275.9|protein_coding_Intron_1	0.5306122448979592
m6AIP_abcam_peak_1697|ENSMUST00000103013.9|Tbcd|ENSMUSG00000039230.14|protein_coding_Intron_1	0.5157232704402516
m6AIP_SySy_peak_1430|ENSMUST00000168012.2|1110002L01Rik|ENSMUSG00000071456.6|lncRNA_Intron_1	0.47115384615384615
m6AIP_abcam_peak_1704|ENSMUST00000111215.9|Asxl2|ENSMUSG00000037486.18|protein_coding_Intron_4	0.4083333333333333
m6AIP_abcam_peak_1705|ENSMUST00000111215.9|Asxl2|ENSMUSG00000037486.18|protein_coding_Intron_7	0.3776223776223776
m6AIP_abcam_peak_1720|ENSMUST00000220311.1|Itsn2|ENSMUSG00000020640.10|protein_coding_Intron_12	0.2714285714285714
m6AIP_abcam_peak_1722|ENSMUST00000046207.8|Sf3b6|ENSMUSG00000037361.8|protein_coding_Intron_1	0.49640287769784175
m6AIP_abcam_peak_1732a|ENSMUST00000168361.7|Pum2|ENSMUSG00000020594.14|protein_coding_Intron_1	0.4434782608695652
m6AIP_SySy_peak_1452a|ENSMUST00000168361.7|Pum2|ENSMUSG00000020594.14|protein_coding_Intron_1	0.5025641025641026
m6AIP_SySy_peak_1452b|ENSMUST00000168361.7|Pum2|ENSMUSG00000020594.14|protein_coding_Intron_1	0.47761194029850745
m6AIP_abcam_peak_1736|ENSMUST00000069066.13|Fam49a|ENSMUSG00000020589.17|protein_coding_Intron_3	0.49
m6AIP_abcam_peak_1737|ENSMUST00000069066.13|Fam49a|ENSMUSG00000020589.17|protein_coding_Intron_4	0.4315352697095436
m6AIP_abcam_peak_1739|ENSMUST00000071103.9|Ddx1|ENSMUSG00000037149.10|protein_coding_Intron_10	0.45045045045045046
m6AIP_SySy_peak_1460a|ENSMUST00000222888.1|Gm40847|ENSMUSG00000113778.1|lncRNA_Intron_1	0.5
m6AIP_SySy_peak_1460b|ENSMUST00000222888.1|Gm40847|ENSMUSG00000113778.1|lncRNA_Intron_1	0.5360824742268041
m6AIP_SySy_peak_1461|ENSMUST00000222330.1|Gm40849|ENSMUSG00000114188.1|lncRNA_Intron_1	0.4043478260869565
m6AIP_abcam_peak_1751|ENSMUST00000232183.1|Gm49692|ENSMUSG00000116736.1|lncRNA_Intron_1	0.5266666666666666
m6AIP_abcam_peak_1753|ENSMUST00000223281.1|Gm48693|ENSMUSG00000113157.2|lncRNA_Intron_1	0.5
m6AIP_abcam_peak_1753|ENSMUST00000222348.2|Gm49700|ENSMUSG00000116883.1|lncRNA_Intron_1	0.5
m6AIP_abcam_peak_1754|ENSMUST00000223281.1|Gm48693|ENSMUSG00000113157.2|lncRNA_Intron_1	0.4857142857142857
m6AIP_abcam_peak_1755|ENSMUST00000223281.1|Gm48693|ENSMUSG00000113157.2|lncRNA_Intron_1	0.5
m6AIP_SySy_peak_1467|ENSMUST00000223281.1|Gm48693|ENSMUSG00000113157.2|lncRNA_Intron_1	0.47804878048780486
m6AIP_abcam_peak_1757|ENSMUST00000189625.1|1700030C10Rik|ENSMUSG00000099759.1|lncRNA_Intron_1	0.476
m6AIP_abcam_peak_1758|ENSMUST00000189625.1|1700030C10Rik|ENSMUSG00000099759.1|lncRNA_Intron_1	0.53
m6AIP_abcam_peak_1760a|ENSMUST00000232257.1|Gm30124|ENSMUSG00000116627.1|lncRNA_Intron_3	0.4153846153846154
m6AIP_abcam_peak_1760b|ENSMUST00000232257.1|Gm30124|ENSMUSG00000116627.1|lncRNA_Intron_3	0.410958904109589
m6AIP_abcam_peak_1761|ENSMUST00000232257.1|Gm30124|ENSMUSG00000116627.1|lncRNA_Intron_3	0.5669291338582677
m6AIP_abcam_peak_1764|ENSMUST00000172838.2|Gm4425|ENSMUSG00000093846.1|lncRNA_Intron_1	0.4915254237288136
m6AIP_SySy_peak_1473|ENSMUST00000101538.4|9030624G23Rik|ENSMUSG00000073158.4|protein_coding_Intron_3	0.46
m6AIP_abcam_peak_1767a|ENSMUST00000020982.6|Klf11|ENSMUSG00000020653.12|protein_coding_Intron_1	0.5675675675675675
m6AIP_abcam_peak_1767b|ENSMUST00000020982.6|Klf11|ENSMUSG00000020653.12|protein_coding_Intron_1	0.5384615384615384
m6AIP_abcam_peak_1767c|ENSMUST00000020982.6|Klf11|ENSMUSG00000020653.12|protein_coding_Intron_1	0.5584415584415584
m6AIP_abcam_peak_1770a|ENSMUST00000110942.10|Mboat2|ENSMUSG00000020646.17|protein_coding_Intron_1	0.61
m6AIP_abcam_peak_1770b|ENSMUST00000110942.10|Mboat2|ENSMUSG00000020646.17|protein_coding_Intron_1	0.59
m6AIP_abcam_peak_1771|ENSMUST00000110942.10|Mboat2|ENSMUSG00000020646.17|protein_coding_Intron_3	0.5139664804469274
m6AIP_abcam_peak_1773|ENSMUST00000066652.6|Kidins220|ENSMUSG00000036333.11|protein_coding_Intron_26	0.4899328859060403
m6AIP_abcam_peak_1774|ENSMUST00000074267.4|Rps7|ENSMUSG00000061477.4|protein_coding_Intron_4	0.5748031496062992
m6AIP_abcam_peak_1775|ENSMUST00000020959.8|Rnaseh1|ENSMUSG00000020630.9|protein_coding_Intron_7	0.3148148148148148
m6AIP_abcam_peak_1777|ENSMUST00000221877.1|Eipr1|ENSMUSG00000036613.8|protein_coding_Intron_3	0.4756756756756757
m6AIP_abcam_peak_1779|ENSMUST00000020886.8|Nampt|ENSMUSG00000020572.8|protein_coding_Intron_1	0.5490196078431373
m6AIP_abcam_peak_1785|ENSMUST00000020856.5|Bzw2|ENSMUSG00000020547.5|protein_coding_Intron_1	0.48739495798319327
m6AIP_abcam_peak_1787|ENSMUST00000132121.7|Immp2l|ENSMUSG00000056899.10|protein_coding_Intron_4	0.5106382978723404
m6AIP_abcam_peak_1788a|ENSMUST00000132121.7|Immp2l|ENSMUSG00000056899.10|protein_coding_Intron_4	0.3680555555555556
m6AIP_abcam_peak_1788b|ENSMUST00000132121.7|Immp2l|ENSMUSG00000056899.10|protein_coding_Intron_4	0.4785714285714286
m6AIP_SySy_peak_1486|ENSMUST00000132121.7|Immp2l|ENSMUSG00000056899.10|protein_coding_Intron_4	0.3588235294117647
m6AIP_abcam_peak_1789|ENSMUST00000132121.7|Immp2l|ENSMUSG00000056899.10|protein_coding_Intron_4	0.4898989898989899
m6AIP_abcam_peak_1790|ENSMUST00000132121.7|Immp2l|ENSMUSG00000056899.10|protein_coding_Intron_4	0.5644171779141104
m6AIP_abcam_peak_1791|ENSMUST00000132121.7|Immp2l|ENSMUSG00000056899.10|protein_coding_Intron_4	0.4854368932038835
m6AIP_abcam_peak_1792|ENSMUST00000132121.7|Immp2l|ENSMUSG00000056899.10|protein_coding_Intron_4	0.41904761904761906
m6AIP_abcam_peak_1798|ENSMUST00000119211.7|G2e3|ENSMUSG00000035293.13|protein_coding_Intron_14	0.46
m6AIP_abcam_peak_1801a|ENSMUST00000013130.14|Strn3|ENSMUSG00000020954.16|protein_coding_Intron_8	0.42201834862385323
m6AIP_abcam_peak_1801b|ENSMUST00000013130.14|Strn3|ENSMUSG00000020954.16|protein_coding_Intron_8	0.4915254237288136
m6AIP_abcam_peak_1810|ENSMUST00000153137.5|Mipol1|ENSMUSG00000047022.18|protein_coding_Intron_2	0.472
m6AIP_abcam_peak_1812|ENSMUST00000219140.2|Mia2|ENSMUSG00000021000.17|protein_coding_Intron_6	0.4072164948453608
m6AIP_abcam_peak_1814|ENSMUST00000222508.1|Klhl28|ENSMUSG00000020948.9|protein_coding_Intron_2	0.41025641025641024
m6AIP_abcam_peak_1821|ENSMUST00000052201.8|Mis18bp1|ENSMUSG00000047534.17|protein_coding_Intron_8	0.49523809523809526
m6AIP_SySy_peak_1514|ENSMUST00000222699.1|Gm49384|ENSMUSG00000113786.1|protein_coding_Intron_2	0.672
m6AIP_abcam_peak_1828|ENSMUST00000220916.1|Dmac2l|ENSMUSG00000054894.6|protein_coding_Intron_2	0.5
m6AIP_abcam_peak_1830|ENSMUST00000160027.7|Psma3|ENSMUSG00000060073.9|protein_coding_Intron_5	0.49044585987261147
m6AIP_abcam_peak_1837|ENSMUST00000085299.3|Daam1|ENSMUSG00000034574.10|protein_coding_Intron_25	0.42857142857142855
m6AIP_abcam_peak_1840|ENSMUST00000021514.9|Ppm1a|ENSMUSG00000021096.11|protein_coding_Intron_1	0.48717948717948717
m6AIP_abcam_peak_1843|ENSMUST00000110489.8|4930447C04Rik|ENSMUSG00000021098.14|protein_coding_Intron_8	0.3431372549019608
m6AIP_abcam_peak_1848|ENSMUST00000021523.6|Mnat1|ENSMUSG00000021103.12|protein_coding_Intron_7	0.5161290322580645
m6AIP_SySy_peak_1531|ENSMUST00000116420.3|Trmt5|ENSMUSG00000034442.11|protein_coding_Intron_3	0.38495575221238937
m6AIP_abcam_peak_1850|ENSMUST00000021447.8|Ppp2r5e|ENSMUSG00000021051.10|protein_coding_Intron_3	0.46710526315789475
m6AIP_SySy_peak_1535a|ENSMUST00000021447.8|Ppp2r5e|ENSMUSG00000021051.10|protein_coding_Intron_3	0.4528301886792453
m6AIP_abcam_peak_1851|ENSMUST00000021447.8|Ppp2r5e|ENSMUSG00000021051.10|protein_coding_Intron_2	0.5206611570247934
m6AIP_SySy_peak_1540|ENSMUST00000101281.2|Gm10451|ENSMUSG00000073000.3|lncRNA_Intron_2	0.41621621621621624
m6AIP_SySy_peak_1541|ENSMUST00000101281.2|Gm10451|ENSMUSG00000073000.3|lncRNA_Intron_2	0.564935064935065
m6AIP_SySy_peak_1542|ENSMUST00000101281.2|Gm10451|ENSMUSG00000073000.3|lncRNA_Intron_3	0.41025641025641024
m6AIP_SySy_peak_1545|ENSMUST00000041262.13|Churc1|ENSMUSG00000090258.7|protein_coding_Intron_3	0.49107142857142855
m6AIP_SySy_peak_1545|ENSMUST00000137826.7|Fntb|ENSMUSG00000033373.16|protein_coding_Intron_3	0.49107142857142855
m6AIP_abcam_peak_1864|ENSMUST00000110388.9|Gphn|ENSMUSG00000047454.12|protein_coding_Intron_1	0.4476744186046512
m6AIP_SySy_peak_1547|ENSMUST00000110388.9|Gphn|ENSMUSG00000047454.12|protein_coding_Intron_2	0.5159817351598174
m6AIP_abcam_peak_1868|ENSMUST00000021547.7|Zfyve26|ENSMUSG00000066440.5|protein_coding_Intron_35	0.5394736842105263
m6AIP_abcam_peak_1871|ENSMUST00000218039.2|Rad51b|ENSMUSG00000059060.15|protein_coding_Intron_7	0.49074074074074076
m6AIP_abcam_peak_1872|ENSMUST00000218039.2|Rad51b|ENSMUSG00000059060.15|protein_coding_Intron_7	0.41040462427745666
m6AIP_abcam_peak_1873|ENSMUST00000218039.2|Rad51b|ENSMUSG00000059060.15|protein_coding_Intron_7	0.5371428571428571
m6AIP_SySy_peak_1558|ENSMUST00000218039.2|Rad51b|ENSMUSG00000059060.15|protein_coding_Intron_7	0.392
m6AIP_abcam_peak_1875|ENSMUST00000218039.2|Rad51b|ENSMUSG00000059060.15|protein_coding_Intron_7	0.4230769230769231
m6AIP_abcam_peak_1876|ENSMUST00000218039.2|Rad51b|ENSMUSG00000059060.15|protein_coding_Intron_7	0.49206349206349204
m6AIP_abcam_peak_1877|ENSMUST00000218039.2|Rad51b|ENSMUSG00000059060.15|protein_coding_Intron_7	0.488
m6AIP_abcam_peak_1878|ENSMUST00000218039.2|Rad51b|ENSMUSG00000059060.15|protein_coding_Intron_7	0.3409090909090909
m6AIP_SySy_peak_1559|ENSMUST00000218039.2|Rad51b|ENSMUSG00000059060.15|protein_coding_Intron_8	0.432
m6AIP_SySy_peak_1562|ENSMUST00000021554.15|Actn1|ENSMUSG00000015143.15|protein_coding_Intron_1	0.5280898876404494
m6AIP_abcam_peak_1883|ENSMUST00000140770.1|Plekhd1|ENSMUSG00000066438.6|protein_coding_Intron_12	0.54
m6AIP_abcam_peak_1884|ENSMUST00000220238.1|Susd6|ENSMUSG00000021133.9|protein_coding_Intron_2	0.5148514851485149
m6AIP_SySy_peak_1565|ENSMUST00000110351.7|Srsf5|ENSMUSG00000021134.17|protein_coding_Intron_1	0.6447368421052632
m6AIP_abcam_peak_1889|ENSMUST00000166664.1|Gm20498|ENSMUSG00000021139.17|protein_coding_Intron_3	0.47619047619047616
m6AIP_abcam_peak_1894|ENSMUST00000166429.8|Sipa1l1|ENSMUSG00000042700.16|protein_coding_Intron_1	0.5
m6AIP_abcam_peak_1895|ENSMUST00000166429.8|Sipa1l1|ENSMUSG00000042700.16|protein_coding_Intron_1	0.44715447154471544
m6AIP_abcam_peak_1896|ENSMUST00000166429.8|Sipa1l1|ENSMUSG00000042700.16|protein_coding_Intron_2	0.5478260869565217
m6AIP_abcam_peak_1900|ENSMUST00000221919.1|Zfyve1|ENSMUSG00000042628.8|protein_coding_Intron_5	0.5169491525423728
m6AIP_SySy_peak_1590a|ENSMUST00000110294.1|Elmsan1|ENSMUSG00000042507.15|protein_coding_Intron_1	0.512
m6AIP_SySy_peak_1590b|ENSMUST00000110294.1|Elmsan1|ENSMUSG00000042507.15|protein_coding_Intron_1	0.512
m6AIP_abcam_peak_1912|ENSMUST00000045931.11|Zfp410|ENSMUSG00000042472.11|protein_coding_Intron_3	0.5194805194805194
m6AIP_abcam_peak_1913|ENSMUST00000110276.7|Coq6|ENSMUSG00000021235.13|protein_coding_Intron_3	0.5436893203883495
m6AIP_abcam_peak_1914|ENSMUST00000081828.12|Bbof1|ENSMUSG00000057265.13|protein_coding_Intron_4	0.476
m6AIP_SySy_peak_1592a|ENSMUST00000081828.12|Bbof1|ENSMUSG00000057265.13|protein_coding_Intron_4	0.47619047619047616
m6AIP_SySy_peak_1592b|ENSMUST00000081828.12|Bbof1|ENSMUSG00000057265.13|protein_coding_Intron_4	0.46788990825688076
m6AIP_abcam_peak_1915|ENSMUST00000137170.2|Lin52|ENSMUSG00000085793.2|protein_coding_Intron_1	0.472
m6AIP_SySy_peak_1598|ENSMUST00000021670.14|Ylpm1|ENSMUSG00000021244.15|protein_coding_Intron_16	0.47058823529411764
m6AIP_abcam_peak_1926|ENSMUST00000110204.8|Esrrb|ENSMUSG00000021255.17|protein_coding_Intron_2	0.5871559633027523
m6AIP_abcam_peak_1927|ENSMUST00000110204.8|Esrrb|ENSMUSG00000021255.17|protein_coding_Intron_2	0.5224719101123596
m6AIP_SySy_peak_1619|ENSMUST00000125733.7|Ism2|ENSMUSG00000050671.12|protein_coding_Intron_2	0.5375
m6AIP_abcam_peak_1934|ENSMUST00000141429.7|Cep128|ENSMUSG00000061533.16|protein_coding_Intron_20	0.4276729559748428
m6AIP_SySy_peak_1623|ENSMUST00000164713.7|Ston2|ENSMUSG00000020961.15|protein_coding_Intron_3	0.5136612021857924
m6AIP_abcam_peak_1940|ENSMUST00000021347.11|Sel1l|ENSMUSG00000020964.14|protein_coding_Intron_11	0.49056603773584906
m6AIP_SySy_peak_1627a|ENSMUST00000223282.1|Eml5|ENSMUSG00000051166.10|protein_coding_Intron_31	0.4634146341463415
m6AIP_SySy_peak_1627b|ENSMUST00000223282.1|Eml5|ENSMUSG00000051166.10|protein_coding_Intron_31	0.38636363636363635
m6AIP_SySy_peak_1627c|ENSMUST00000223282.1|Eml5|ENSMUSG00000051166.10|protein_coding_Intron_31	0.40816326530612246
m6AIP_abcam_peak_1945|ENSMUST00000223282.1|Eml5|ENSMUSG00000051166.10|protein_coding_Intron_1	0.5263157894736842
m6AIP_abcam_peak_1946|ENSMUST00000046859.11|Foxn3|ENSMUSG00000033713.12|protein_coding_Intron_4	0.5185185185185185
m6AIP_abcam_peak_1947|ENSMUST00000046859.11|Foxn3|ENSMUSG00000033713.12|protein_coding_Intron_4	0.5391304347826087
m6AIP_abcam_peak_1948|ENSMUST00000046859.11|Foxn3|ENSMUSG00000033713.12|protein_coding_Intron_3	0.5798319327731093
m6AIP_abcam_peak_1949|ENSMUST00000046859.11|Foxn3|ENSMUSG00000033713.12|protein_coding_Intron_2	0.56
m6AIP_abcam_peak_1956|ENSMUST00000085096.9|Ccdc88c|ENSMUSG00000021182.16|protein_coding_Intron_25	0.5045045045045045
m6AIP_abcam_peak_1961|ENSMUST00000021605.13|Trip11|ENSMUSG00000021188.14|protein_coding_Intron_9	0.5095541401273885
m6AIP_SySy_peak_1642|ENSMUST00000021606.11|Atxn3|ENSMUSG00000021189.11|protein_coding_Intron_10	0.3719806763285024
m6AIP_abcam_peak_1965|ENSMUST00000046518.11|Itpk1|ENSMUSG00000057963.9|protein_coding_Intron_2	0.48299319727891155
m6AIP_abcam_peak_1966|ENSMUST00000046518.11|Itpk1|ENSMUSG00000057963.9|protein_coding_Intron_2	0.5299145299145299
m6AIP_abcam_peak_1967a|ENSMUST00000178129.1|Gm28373|ENSMUSG00000096751.3|lncRNA_Intron_2	0.5625
m6AIP_abcam_peak_1967a|ENSMUST00000046518.11|Itpk1|ENSMUSG00000057963.9|protein_coding_Intron_1	0.5625
m6AIP_abcam_peak_1967b|ENSMUST00000178129.1|Gm28373|ENSMUSG00000096751.3|lncRNA_Intron_2	0.48484848484848486
m6AIP_abcam_peak_1967b|ENSMUST00000046518.11|Itpk1|ENSMUSG00000057963.9|protein_coding_Intron_1	0.48484848484848486
m6AIP_SySy_peak_1646|ENSMUST00000179306.1|Gm28051|ENSMUSG00000098530.1|protein_coding_Intron_1	0.4265402843601896
m6AIP_SySy_peak_1647|ENSMUST00000179306.1|Gm28051|ENSMUSG00000098530.1|protein_coding_Intron_1	0.484
m6AIP_abcam_peak_1968|ENSMUST00000179306.1|Gm28051|ENSMUSG00000098530.1|protein_coding_Intron_1	0.4536082474226804
m6AIP_abcam_peak_1968|ENSMUST00000174651.1|Gm20604|ENSMUSG00000041716.7|protein_coding_Intron_1	0.4536082474226804
m6AIP_SySy_peak_1649|ENSMUST00000179306.1|Gm28051|ENSMUSG00000098530.1|protein_coding_Intron_1	0.436
m6AIP_SySy_peak_1649|ENSMUST00000174651.1|Gm20604|ENSMUSG00000041716.7|protein_coding_Intron_1	0.436
m6AIP_abcam_peak_1970|ENSMUST00000173969.1|Gon7|ENSMUSG00000091931.5|protein_coding_Intron_1	0.5145631067961165
m6AIP_abcam_peak_1970|ENSMUST00000179306.1|Gm28051|ENSMUSG00000098530.1|protein_coding_Intron_1	0.5145631067961165
m6AIP_abcam_peak_1970|ENSMUST00000174651.1|Gm20604|ENSMUSG00000041716.7|protein_coding_Intron_1	0.5145631067961165
m6AIP_abcam_peak_1972|ENSMUST00000223554.1|Btbd7|ENSMUSG00000041702.7|protein_coding_Intron_1	0.4803921568627451
m6AIP_SySy_peak_1658|ENSMUST00000109937.8|Clmn|ENSMUSG00000021097.15|protein_coding_Intron_9	0.4647887323943662
m6AIP_abcam_peak_1981|ENSMUST00000109901.8|Papola|ENSMUSG00000021111.15|protein_coding_Intron_20	0.43333333333333335
m6AIP_abcam_peak_1985|ENSMUST00000071095.13|Setd3|ENSMUSG00000056770.15|protein_coding_Intron_1	0.5020746887966805
m6AIP_abcam_peak_1986a|ENSMUST00000221167.1|Ccnk|ENSMUSG00000021258.10|protein_coding_Intron_10	0.5822784810126582
m6AIP_abcam_peak_1986b|ENSMUST00000221167.1|Ccnk|ENSMUSG00000021258.10|protein_coding_Intron_10	0.5546875
m6AIP_abcam_peak_1987|ENSMUST00000021692.8|Yy1|ENSMUSG00000021264.12|protein_coding_Intron_1	0.5294117647058824
m6AIP_abcam_peak_1988|ENSMUST00000021692.8|Yy1|ENSMUSG00000021264.12|protein_coding_Intron_2	0.44692737430167595
m6AIP_SySy_peak_1670|ENSMUST00000161154.1|Wars|ENSMUSG00000021266.16|protein_coding_Intron_6	0.5049019607843137
m6AIP_abcam_peak_1991|ENSMUST00000047115.8|Wdr25|ENSMUSG00000040877.16|protein_coding_Intron_3	0.5252525252525253
m6AIP_abcam_peak_1992|ENSMUST00000047115.8|Wdr25|ENSMUSG00000040877.16|protein_coding_Intron_3	0.5175438596491229
m6AIP_abcam_peak_1999|ENSMUST00000084985.10|Ppp2r5c|ENSMUSG00000017843.14|protein_coding_Intron_1	0.5666666666666667
m6AIP_abcam_peak_2001|ENSMUST00000095410.7|Wdr20|ENSMUSG00000037957.14|protein_coding_Intron_2	0.55
m6AIP_SySy_peak_1692a|ENSMUST00000221429.1|Gm40578|ENSMUSG00000113029.1|lncRNA_Intron_2	0.39344262295081966
m6AIP_SySy_peak_1692b|ENSMUST00000221429.1|Gm40578|ENSMUSG00000113029.1|lncRNA_Intron_2	0.47368421052631576
m6AIP_abcam_peak_2014a|ENSMUST00000239017.1|Klc1|ENSMUSG00000021288.19|protein_coding_Intron_13	0.45454545454545453
m6AIP_abcam_peak_2014b|ENSMUST00000239017.1|Klc1|ENSMUSG00000021288.19|protein_coding_Intron_13	0.43703703703703706
m6AIP_abcam_peak_2015|ENSMUST00000239017.1|Klc1|ENSMUSG00000021288.19|protein_coding_Intron_14	0.504950495049505
m6AIP_SySy_peak_1701|ENSMUST00000101029.3|Inf2|ENSMUSG00000037679.9|protein_coding_Intron_22	0.6008771929824561
m6AIP_SySy_peak_1702|ENSMUST00000101029.3|Inf2|ENSMUSG00000037679.9|protein_coding_Intron_22	0.5833333333333334
m6AIP_abcam_peak_2023|ENSMUST00000101018.10|Cep170b|ENSMUSG00000072825.11|protein_coding_Intron_13	0.4358974358974359
m6AIP_abcam_peak_2029a|ENSMUST00000124526.1|Ahnak2|ENSMUSG00000072812.4|protein_coding_Intron_1	0.43373493975903615
m6AIP_abcam_peak_2029b|ENSMUST00000124526.1|Ahnak2|ENSMUSG00000072812.4|protein_coding_Intron_1	0.4262295081967213
m6AIP_abcam_peak_2029c|ENSMUST00000124526.1|Ahnak2|ENSMUSG00000072812.4|protein_coding_Intron_1	0.42857142857142855
m6AIP_abcam_peak_2031|ENSMUST00000062092.6|Cdca4|ENSMUSG00000047832.9|protein_coding_Intron_1	0.4803921568627451
m6AIP_abcam_peak_2032a|ENSMUST00000075827.4|Jag2|ENSMUSG00000002799.6|protein_coding_Intron_5	0.5112781954887218
m6AIP_abcam_peak_2032b|ENSMUST00000075827.4|Jag2|ENSMUSG00000002799.6|protein_coding_Intron_5	0.564935064935065
m6AIP_SySy_peak_1720a|ENSMUST00000011302.8|Brf1|ENSMUSG00000011158.8|protein_coding_Intron_5	0.5964912280701754
m6AIP_SySy_peak_1720b|ENSMUST00000011302.8|Brf1|ENSMUSG00000011158.8|protein_coding_Intron_5	0.5343915343915344
m6AIP_SySy_peak_1721a|ENSMUST00000011302.8|Brf1|ENSMUSG00000011158.8|protein_coding_Intron_5	0.548
m6AIP_SySy_peak_1736|ENSMUST00000091853.11|Net1|ENSMUSG00000021215.15|protein_coding_Intron_3	0.4830508474576271
m6AIP_SySy_peak_1737|ENSMUST00000091853.11|Net1|ENSMUSG00000021215.15|protein_coding_Intron_3	0.31976744186046513
m6AIP_SySy_peak_1738|ENSMUST00000091853.11|Net1|ENSMUSG00000021215.15|protein_coding_Intron_1	0.564625850340136
m6AIP_abcam_peak_2051|ENSMUST00000138703.7|Pfkp|ENSMUSG00000021196.14|protein_coding_Intron_13	0.46153846153846156
m6AIP_SySy_peak_1740|ENSMUST00000138703.7|Pfkp|ENSMUSG00000021196.14|protein_coding_Intron_10	0.5232558139534884
m6AIP_abcam_peak_2052a|ENSMUST00000138703.7|Pfkp|ENSMUSG00000021196.14|protein_coding_Intron_1	0.37142857142857144
m6AIP_abcam_peak_2052b|ENSMUST00000138703.7|Pfkp|ENSMUSG00000021196.14|protein_coding_Intron_1	0.35772357723577236
m6AIP_abcam_peak_2053|ENSMUST00000138703.7|Pfkp|ENSMUSG00000021196.14|protein_coding_Intron_1	0.5471698113207547
m6AIP_SySy_peak_1741|ENSMUST00000054251.12|Wdr37|ENSMUSG00000021147.17|protein_coding_Intron_6	0.46
m6AIP_abcam_peak_2056|ENSMUST00000188211.7|Larp4b|ENSMUSG00000033499.14|protein_coding_Intron_11	0.453551912568306
m6AIP_abcam_peak_2059|ENSMUST00000166299.1|Dip2c|ENSMUSG00000048264.16|protein_coding_Intron_1	0.5
m6AIP_abcam_peak_2060|ENSMUST00000166299.1|Dip2c|ENSMUSG00000048264.16|protein_coding_Intron_1	0.5238095238095238
m6AIP_abcam_peak_2061a|ENSMUST00000166299.1|Dip2c|ENSMUSG00000048264.16|protein_coding_Intron_1	0.3402061855670103
m6AIP_abcam_peak_2061b|ENSMUST00000166299.1|Dip2c|ENSMUSG00000048264.16|protein_coding_Intron_1	0.5210084033613446
m6AIP_abcam_peak_2062|ENSMUST00000166299.1|Dip2c|ENSMUSG00000048264.16|protein_coding_Intron_1	0.46938775510204084
m6AIP_abcam_peak_2068|ENSMUST00000021750.14|Ryr2|ENSMUSG00000021313.16|protein_coding_Intron_1	0.5528455284552846
m6AIP_abcam_peak_2073|ENSMUST00000110534.7|Arid4b|ENSMUSG00000039219.18|protein_coding_Intron_2	0.5104166666666666
m6AIP_abcam_peak_2085|ENSMUST00000042365.8|Cdk13|ENSMUSG00000041297.8|protein_coding_Intron_1	0.4567901234567901
m6AIP_abcam_peak_2086|ENSMUST00000042365.8|Cdk13|ENSMUSG00000041297.8|protein_coding_Intron_1	0.3300970873786408
m6AIP_abcam_peak_2087|ENSMUST00000042365.8|Cdk13|ENSMUSG00000041297.8|protein_coding_Intron_1	0.44976076555023925
m6AIP_abcam_peak_2088|ENSMUST00000042365.8|Cdk13|ENSMUSG00000041297.8|protein_coding_Intron_1	0.504950495049505
m6AIP_abcam_peak_2089|ENSMUST00000042365.8|Cdk13|ENSMUSG00000041297.8|protein_coding_Intron_1	0.5
m6AIP_abcam_peak_2090|ENSMUST00000009003.8|Rala|ENSMUSG00000008859.8|protein_coding_Intron_1	0.4198473282442748
m6AIP_abcam_peak_2091|ENSMUST00000072961.5|Vps41|ENSMUSG00000041236.8|protein_coding_Intron_22	0.5228758169934641
m6AIP_abcam_peak_2092|ENSMUST00000072519.6|Elmo1|ENSMUSG00000041112.17|protein_coding_Intron_2	0.5238095238095238
m6AIP_abcam_peak_2093|ENSMUST00000072519.6|Elmo1|ENSMUSG00000041112.17|protein_coding_Intron_15	0.5080645161290323
m6AIP_abcam_peak_2094|ENSMUST00000072519.6|Elmo1|ENSMUSG00000041112.17|protein_coding_Intron_16	0.5023474178403756
m6AIP_abcam_peak_2095|ENSMUST00000072519.6|Elmo1|ENSMUSG00000041112.17|protein_coding_Intron_16	0.5307692307692308
m6AIP_SySy_peak_1762a|ENSMUST00000222544.1|Trim27|ENSMUSG00000021326.13|protein_coding_Intron_2	0.45794392523364486
m6AIP_SySy_peak_1762b|ENSMUST00000222544.1|Trim27|ENSMUSG00000021326.13|protein_coding_Intron_2	0.417910447761194
m6AIP_abcam_peak_2097a|ENSMUST00000222544.1|Trim27|ENSMUSG00000021326.13|protein_coding_Intron_4	0.36363636363636365
m6AIP_abcam_peak_2097b|ENSMUST00000222544.1|Trim27|ENSMUSG00000021326.13|protein_coding_Intron_4	0.4563106796116505
m6AIP_abcam_peak_2098|ENSMUST00000222544.1|Trim27|ENSMUSG00000021326.13|protein_coding_Intron_5	0.45
m6AIP_abcam_peak_2101|ENSMUST00000116434.10|Zkscan3|ENSMUSG00000021327.19|protein_coding_Intron_2	0.44594594594594594
m6AIP_SySy_peak_1786|ENSMUST00000051091.4|H2bc6|ENSMUSG00000047246.7|protein_coding_Intron_1	0.3425925925925926
m6AIP_abcam_peak_2115|ENSMUST00000006353.13|Cdkal1|ENSMUSG00000006191.17|protein_coding_Intron_8	0.4024390243902439
m6AIP_abcam_peak_2117|ENSMUST00000102948.10|E2f3|ENSMUSG00000016477.18|protein_coding_Intron_1	0.47
m6AIP_abcam_peak_2118|ENSMUST00000102948.10|E2f3|ENSMUSG00000016477.18|protein_coding_Intron_1	0.5375722543352601
m6AIP_abcam_peak_2119|ENSMUST00000102948.10|E2f3|ENSMUSG00000016477.18|protein_coding_Intron_1	0.5271739130434783
m6AIP_abcam_peak_2120|ENSMUST00000102946.7|Exoc2|ENSMUSG00000021357.14|protein_coding_Intron_24	0.504424778761062
m6AIP_abcam_peak_2123|ENSMUST00000172184.1|Serpinb6c|ENSMUSG00000052180.15|protein_coding_Intron_1	0.5
m6AIP_abcam_peak_2129|ENSMUST00000075220.13|Cdyl|ENSMUSG00000059288.14|protein_coding_Intron_4	0.5517241379310345
m6AIP_abcam_peak_2131|ENSMUST00000075220.13|Cdyl|ENSMUSG00000059288.14|protein_coding_Intron_8	0.5364583333333334
m6AIP_abcam_peak_2132|ENSMUST00000053265.7|Lyrm4|ENSMUSG00000046573.7|protein_coding_Intron_2	0.5
m6AIP_abcam_peak_2132|ENSMUST00000223888.1|Gm48765|ENSMUSG00000114407.1|lncRNA_Intron_1	0.5
m6AIP_abcam_peak_2133|ENSMUST00000053265.7|Lyrm4|ENSMUSG00000046573.7|protein_coding_Intron_2	0.4418604651162791
m6AIP_abcam_peak_2133|ENSMUST00000223888.1|Gm48765|ENSMUSG00000114407.1|lncRNA_Intron_1	0.4418604651162791
m6AIP_abcam_peak_2134|ENSMUST00000053265.7|Lyrm4|ENSMUSG00000046573.7|protein_coding_Intron_2	0.4972375690607735
m6AIP_abcam_peak_2134|ENSMUST00000223888.1|Gm48765|ENSMUSG00000114407.1|lncRNA_Intron_1	0.4972375690607735
m6AIP_abcam_peak_2135|ENSMUST00000224916.1|Fars2|ENSMUSG00000021420.13|protein_coding_Intron_1	0.5
m6AIP_abcam_peak_2137|ENSMUST00000224916.1|Fars2|ENSMUSG00000021420.13|protein_coding_Intron_5	0.42105263157894735
m6AIP_abcam_peak_2147|ENSMUST00000110191.9|Gcnt2|ENSMUSG00000021360.16|protein_coding_Intron_1	0.5396825396825397
m6AIP_SySy_peak_1816|ENSMUST00000110191.9|Gcnt2|ENSMUSG00000021360.16|protein_coding_Intron_1	0.46540880503144655
m6AIP_abcam_peak_2148|ENSMUST00000110191.9|Gcnt2|ENSMUSG00000021360.16|protein_coding_Intron_1	0.5520833333333334
m6AIP_abcam_peak_2149|ENSMUST00000110191.9|Gcnt2|ENSMUSG00000021360.16|protein_coding_Intron_1	0.5138121546961326
m6AIP_abcam_peak_2150|ENSMUST00000110191.9|Gcnt2|ENSMUSG00000021360.16|protein_coding_Intron_1	0.40601503759398494
m6AIP_abcam_peak_2151|ENSMUST00000110191.9|Gcnt2|ENSMUSG00000021360.16|protein_coding_Intron_1	0.528
m6AIP_abcam_peak_2152|ENSMUST00000110191.9|Gcnt2|ENSMUSG00000021360.16|protein_coding_Intron_1	0.5135135135135135
m6AIP_SySy_peak_1817|ENSMUST00000110191.9|Gcnt2|ENSMUSG00000021360.16|protein_coding_Intron_1	0.49032258064516127
m6AIP_SySy_peak_1818a|ENSMUST00000110191.9|Gcnt2|ENSMUSG00000021360.16|protein_coding_Intron_1	0.5493827160493827
m6AIP_SySy_peak_1818b|ENSMUST00000110191.9|Gcnt2|ENSMUSG00000021360.16|protein_coding_Intron_1	0.41284403669724773
m6AIP_SySy_peak_1819|ENSMUST00000110191.9|Gcnt2|ENSMUSG00000021360.16|protein_coding_Intron_1	0.41509433962264153
m6AIP_abcam_peak_2154|ENSMUST00000110191.9|Gcnt2|ENSMUSG00000021360.16|protein_coding_Intron_2	0.5752212389380531
m6AIP_abcam_peak_2160|ENSMUST00000144326.3|Ranbp9|ENSMUSG00000038546.9|protein_coding_Intron_1	0.5072463768115942
m6AIP_abcam_peak_2161a|ENSMUST00000173246.7|Jarid2|ENSMUSG00000038518.15|protein_coding_Intron_1	0.43023255813953487
m6AIP_abcam_peak_2161b|ENSMUST00000173246.7|Jarid2|ENSMUSG00000038518.15|protein_coding_Intron_1	0.5
m6AIP_abcam_peak_2161c|ENSMUST00000173246.7|Jarid2|ENSMUSG00000038518.15|protein_coding_Intron_1	0.5319148936170213
m6AIP_abcam_peak_2166|ENSMUST00000021803.9|Nup153|ENSMUSG00000021374.10|protein_coding_Intron_2	0.5220588235294118
m6AIP_abcam_peak_2168|ENSMUST00000021807.12|Dek|ENSMUSG00000021377.15|protein_coding_Intron_2	0.24285714285714285
m6AIP_abcam_peak_2173|ENSMUST00000021818.8|Cenpp|ENSMUSG00000021391.10|protein_coding_Intron_5	0.5785123966942148
m6AIP_abcam_peak_2174|ENSMUST00000021818.8|Cenpp|ENSMUSG00000021391.10|protein_coding_Intron_5	0.4954954954954955
m6AIP_abcam_peak_2175|ENSMUST00000021818.8|Cenpp|ENSMUSG00000021391.10|protein_coding_Intron_5	0.46534653465346537
m6AIP_abcam_peak_2176|ENSMUST00000021818.8|Cenpp|ENSMUSG00000021391.10|protein_coding_Intron_5	0.37
m6AIP_abcam_peak_2177a|ENSMUST00000021818.8|Cenpp|ENSMUSG00000021391.10|protein_coding_Intron_5	0.3786407766990291
m6AIP_abcam_peak_2177b|ENSMUST00000021818.8|Cenpp|ENSMUSG00000021391.10|protein_coding_Intron_5	0.4111111111111111
m6AIP_abcam_peak_2178|ENSMUST00000021818.8|Cenpp|ENSMUSG00000021391.10|protein_coding_Intron_5	0.43478260869565216
m6AIP_abcam_peak_2180|ENSMUST00000095797.5|Spin1|ENSMUSG00000021395.11|protein_coding_Intron_3	0.45
m6AIP_SySy_peak_1846a|ENSMUST00000040117.14|Secisbp2|ENSMUSG00000035139.14|protein_coding_Intron_7	0.5033112582781457
m6AIP_SySy_peak_1846b|ENSMUST00000040117.14|Secisbp2|ENSMUSG00000035139.14|protein_coding_Intron_7	0.5195530726256983
m6AIP_abcam_peak_2185|ENSMUST00000120135.7|Syk|ENSMUSG00000021457.14|protein_coding_Intron_7	0.4722222222222222
m6AIP_abcam_peak_2193|ENSMUST00000021918.8|Ror2|ENSMUSG00000021464.14|protein_coding_Intron_1	0.48633879781420764
m6AIP_abcam_peak_2194|ENSMUST00000021918.8|Ror2|ENSMUSG00000021464.14|protein_coding_Intron_1	0.4807692307692308
m6AIP_abcam_peak_2196|ENSMUST00000021930.9|Sfxn1|ENSMUSG00000021474.9|protein_coding_Intron_7	0.575
m6AIP_abcam_peak_2203|ENSMUST00000049575.7|Cltb|ENSMUSG00000047547.14|protein_coding_Intron_4	0.5
m6AIP_abcam_peak_2204|ENSMUST00000049575.7|Cltb|ENSMUSG00000047547.14|protein_coding_Intron_4	0.5324675324675324
m6AIP_abcam_peak_2218|ENSMUST00000172272.7|Ddx46|ENSMUSG00000021500.17|protein_coding_Intron_13	0.5823529411764706
m6AIP_SySy_peak_1880|ENSMUST00000022040.13|Agtpbp1|ENSMUSG00000021557.15|protein_coding_Intron_18	0.5419847328244275
m6AIP_abcam_peak_2220|ENSMUST00000022038.14|Naa35|ENSMUSG00000021555.15|protein_coding_Intron_2	0.5532786885245902
m6AIP_abcam_peak_2221|ENSMUST00000022039.6|Golm1|ENSMUSG00000021556.12|protein_coding_Intron_5	0.6198347107438017
m6AIP_abcam_peak_2225a|ENSMUST00000224982.1|Spata31d1a|ENSMUSG00000050876.9|protein_coding_Intron_1	0.4647887323943662
m6AIP_abcam_peak_2225b|ENSMUST00000224982.1|Spata31d1a|ENSMUSG00000050876.9|protein_coding_Intron_1	0.5060240963855421
m6AIP_abcam_peak_2235|ENSMUST00000099449.3|Zfp808|ENSMUSG00000074867.4|protein_coding_Intron_1	0.524
m6AIP_abcam_peak_2236|ENSMUST00000099449.3|Zfp808|ENSMUSG00000074867.4|protein_coding_Intron_1	0.5071428571428571
m6AIP_SySy_peak_1888|ENSMUST00000099449.3|Zfp808|ENSMUSG00000074867.4|protein_coding_Intron_1	0.45794392523364486
m6AIP_abcam_peak_2242|ENSMUST00000187656.6|Gm3604|ENSMUSG00000094942.7|protein_coding_Intron_1	0.528
m6AIP_abcam_peak_2246|ENSMUST00000221747.1|Gm49359|ENSMUSG00000113450.1|protein_coding_Intron_1	0.532
m6AIP_abcam_peak_2246|ENSMUST00000076195.6|Zfp935|ENSMUSG00000055228.8|protein_coding_Intron_1	0.532
m6AIP_abcam_peak_2247|ENSMUST00000076195.6|Zfp935|ENSMUSG00000055228.8|protein_coding_Intron_1	0.532
m6AIP_abcam_peak_2247|ENSMUST00000101547.11|Zfp934|ENSMUSG00000074865.11|protein_coding_Intron_1	0.532
m6AIP_SySy_peak_1895|ENSMUST00000076195.6|Zfp935|ENSMUSG00000055228.8|protein_coding_Intron_1	0.5392670157068062
m6AIP_SySy_peak_1895|ENSMUST00000101547.11|Zfp934|ENSMUSG00000074865.11|protein_coding_Intron_1	0.5392670157068062
m6AIP_SySy_peak_1896|ENSMUST00000076195.6|Zfp935|ENSMUSG00000055228.8|protein_coding_Intron_1	0.44
m6AIP_SySy_peak_1896|ENSMUST00000101547.11|Zfp934|ENSMUSG00000074865.11|protein_coding_Intron_1	0.44
m6AIP_SySy_peak_1897|ENSMUST00000076195.6|Zfp935|ENSMUSG00000055228.8|protein_coding_Intron_1	0.492
m6AIP_SySy_peak_1897|ENSMUST00000101547.11|Zfp934|ENSMUSG00000074865.11|protein_coding_Intron_1	0.492
m6AIP_SySy_peak_1901a|ENSMUST00000091560.10|Aopep|ENSMUSG00000021458.17|protein_coding_Intron_12	0.5714285714285714
m6AIP_SySy_peak_1901b|ENSMUST00000091560.10|Aopep|ENSMUSG00000021458.17|protein_coding_Intron_12	0.5428571428571428
m6AIP_SySy_peak_1902|ENSMUST00000091560.10|Aopep|ENSMUSG00000021458.17|protein_coding_Intron_12	0.47417840375586856
m6AIP_abcam_peak_2254|ENSMUST00000091560.10|Aopep|ENSMUSG00000021458.17|protein_coding_Intron_13	0.4906832298136646
m6AIP_abcam_peak_2259a|ENSMUST00000238465.1|Ercc6l2|ENSMUSG00000021470.19|protein_coding_Intron_12	0.3763440860215054
m6AIP_abcam_peak_2259b|ENSMUST00000238465.1|Ercc6l2|ENSMUSG00000021470.19|protein_coding_Intron_12	0.42857142857142855
m6AIP_SySy_peak_1912|ENSMUST00000221634.1|Cdc14b|ENSMUSG00000033102.15|protein_coding_Intron_13	0.452
m6AIP_abcam_peak_2263|ENSMUST00000221634.1|Cdc14b|ENSMUSG00000033102.15|protein_coding_Intron_12	0.496
m6AIP_abcam_peak_2264|ENSMUST00000221634.1|Cdc14b|ENSMUSG00000033102.15|protein_coding_Intron_9	0.43846153846153846
m6AIP_abcam_peak_2268|ENSMUST00000220595.1|Gm7762|ENSMUSG00000113406.1|lncRNA_Intron_3	0.3939393939393939
m6AIP_abcam_peak_2272|ENSMUST00000021991.10|Mterf3|ENSMUSG00000021519.11|protein_coding_Intron_4	0.5
m6AIP_SySy_peak_1924a|ENSMUST00000044819.6|Gm28044|ENSMUSG00000098781.1|protein_coding_Intron_3	0.36
m6AIP_SySy_peak_1924b|ENSMUST00000044819.6|Gm28044|ENSMUSG00000098781.1|protein_coding_Intron_3	0.4217687074829932
m6AIP_SySy_peak_1924c|ENSMUST00000044819.6|Gm28044|ENSMUSG00000098781.1|protein_coding_Intron_3	0.33043478260869563
m6AIP_abcam_peak_2276|ENSMUST00000056470.9|Zfp459|ENSMUSG00000055560.8|protein_coding_Intron_1	0.4732142857142857
m6AIP_SySy_peak_1927|ENSMUST00000167914.1|Gm26965|ENSMUSG00000097565.1|protein_coding_Intron_3	0.4954954954954955
m6AIP_SySy_peak_1930a|ENSMUST00000224814.1|Gm49345|ENSMUSG00000114923.1|protein_coding_Intron_1	0.3018867924528302
m6AIP_SySy_peak_1930b|ENSMUST00000224814.1|Gm49345|ENSMUSG00000114923.1|protein_coding_Intron_1	0.3568281938325991
m6AIP_abcam_peak_2295|ENSMUST00000017900.8|Slc12a7|ENSMUSG00000017756.9|protein_coding_Intron_1	0.5357142857142857
m6AIP_abcam_peak_2296|ENSMUST00000017900.8|Slc12a7|ENSMUSG00000017756.9|protein_coding_Intron_17	0.49038461538461536
m6AIP_SySy_peak_1951a|ENSMUST00000022053.10|Trip13|ENSMUSG00000021569.10|protein_coding_Intron_6	0.4540540540540541
m6AIP_SySy_peak_1951b|ENSMUST00000022053.10|Trip13|ENSMUSG00000021569.10|protein_coding_Intron_6	0.4520547945205479
m6AIP_abcam_peak_2299|ENSMUST00000022053.10|Trip13|ENSMUSG00000021569.10|protein_coding_Intron_2	0.5225225225225225
m6AIP_abcam_peak_2305|ENSMUST00000222455.1|E430024I08Rik|ENSMUSG00000112964.1|lncRNA_Intron_1	0.5212121212121212
m6AIP_abcam_peak_2311a|ENSMUST00000001583.7|Ell2|ENSMUSG00000001542.7|protein_coding_Intron_1	0.5625
m6AIP_abcam_peak_2311b|ENSMUST00000001583.7|Ell2|ENSMUSG00000001542.7|protein_coding_Intron_1	0.5180722891566265
m6AIP_abcam_peak_2312|ENSMUST00000001583.7|Ell2|ENSMUSG00000001542.7|protein_coding_Intron_2	0.4094488188976378
m6AIP_SySy_peak_1963|ENSMUST00000050997.1|Rfesd|ENSMUSG00000043190.14|protein_coding_Intron_3	0.364
m6AIP_abcam_peak_2314|ENSMUST00000224386.1|Ttc37|ENSMUSG00000033991.9|protein_coding_Intron_41	0.42857142857142855
m6AIP_abcam_peak_2315|ENSMUST00000151524.8|Slf1|ENSMUSG00000021597.16|protein_coding_Intron_9	0.4057142857142857
m6AIP_abcam_peak_2317|ENSMUST00000163257.8|Fam172a|ENSMUSG00000064138.14|protein_coding_Intron_10	0.5230769230769231
m6AIP_SySy_peak_1970|ENSMUST00000095585.10|Adgrv1|ENSMUSG00000069170.14|protein_coding_Intron_27	0.49074074074074076
m6AIP_abcam_peak_2324|ENSMUST00000057495.9|Tmem161b|ENSMUSG00000035762.11|protein_coding_Intron_1	0.5202702702702703
m6AIP_abcam_peak_2326|ENSMUST00000109552.2|Rasa1|ENSMUSG00000021549.14|protein_coding_Intron_1	0.56
m6AIP_abcam_peak_2329|ENSMUST00000022115.13|Xrcc4|ENSMUSG00000021615.13|protein_coding_Intron_3	0.4166666666666667
m6AIP_abcam_peak_2332|ENSMUST00000185852.6|Msh3|ENSMUSG00000014850.15|protein_coding_Intron_13	0.4973821989528796
m6AIP_abcam_peak_2333|ENSMUST00000185852.6|Msh3|ENSMUSG00000014850.15|protein_coding_Intron_13	0.46534653465346537
m6AIP_abcam_peak_2334a|ENSMUST00000185852.6|Msh3|ENSMUSG00000014850.15|protein_coding_Intron_8	0.5254237288135594
m6AIP_abcam_peak_2334b|ENSMUST00000185852.6|Msh3|ENSMUSG00000014850.15|protein_coding_Intron_8	0.4691358024691358
m6AIP_abcam_peak_2334c|ENSMUST00000185852.6|Msh3|ENSMUSG00000014850.15|protein_coding_Intron_8	0.5363636363636364
m6AIP_abcam_peak_2335|ENSMUST00000224009.1|A630019I02Rik|ENSMUSG00000114968.1|lncRNA_Intron_3	0.5148514851485149
m6AIP_SySy_peak_1983|ENSMUST00000079086.7|Homer1|ENSMUSG00000007617.18|protein_coding_Intron_5	0.40540540540540543
m6AIP_abcam_peak_2339|ENSMUST00000065537.8|Jmy|ENSMUSG00000021690.10|protein_coding_Intron_8	0.30434782608695654
m6AIP_abcam_peak_2340a|ENSMUST00000022196.4|Ap3b1|ENSMUSG00000021686.6|protein_coding_Intron_1	0.5887850467289719
m6AIP_abcam_peak_2340b|ENSMUST00000022196.4|Ap3b1|ENSMUSG00000021686.6|protein_coding_Intron_1	0.5777777777777777
m6AIP_abcam_peak_2348|ENSMUST00000169863.8|Fam169a|ENSMUSG00000041817.14|protein_coding_Intron_1	0.4789915966386555
m6AIP_abcam_peak_2349|ENSMUST00000169863.8|Fam169a|ENSMUSG00000041817.14|protein_coding_Intron_1	0.5
m6AIP_abcam_peak_2350|ENSMUST00000169863.8|Fam169a|ENSMUSG00000041817.14|protein_coding_Intron_4	0.52
m6AIP_abcam_peak_2354|ENSMUST00000022169.9|Hexb|ENSMUSG00000021665.9|protein_coding_Intron_3	0.45454545454545453
m6AIP_SySy_peak_2008a|ENSMUST00000225874.1|Gm2379|ENSMUSG00000114926.1|lncRNA_Intron_1	0.46794871794871795
m6AIP_SySy_peak_2008b|ENSMUST00000225874.1|Gm2379|ENSMUSG00000114926.1|lncRNA_Intron_1	0.5028901734104047
m6AIP_SySy_peak_2008c|ENSMUST00000225874.1|Gm2379|ENSMUSG00000114926.1|lncRNA_Intron_1	0.5265700483091788
m6AIP_SySy_peak_2008d|ENSMUST00000225874.1|Gm2379|ENSMUSG00000114926.1|lncRNA_Intron_1	0.484
m6AIP_SySy_peak_2009|ENSMUST00000225874.1|Gm2379|ENSMUSG00000114926.1|lncRNA_Intron_1	0.42207792207792205
m6AIP_SySy_peak_2012|ENSMUST00000109426.2|Arhgef28|ENSMUSG00000021662.11|protein_coding_Intron_9	0.45555555555555555
m6AIP_abcam_peak_2370|ENSMUST00000040340.15|Fcho2|ENSMUSG00000041685.16|protein_coding_Intron_2	0.42016806722689076
m6AIP_abcam_peak_2372|ENSMUST00000109401.7|Tnpo1|ENSMUSG00000009470.17|protein_coding_Intron_6	0.44370860927152317
m6AIP_SySy_peak_2014|ENSMUST00000109401.7|Tnpo1|ENSMUSG00000009470.17|protein_coding_Intron_1	0.436
m6AIP_abcam_peak_2374a|ENSMUST00000109401.7|Tnpo1|ENSMUSG00000009470.17|protein_coding_Intron_1	0.5047619047619047
m6AIP_abcam_peak_2374b|ENSMUST00000109401.7|Tnpo1|ENSMUSG00000009470.17|protein_coding_Intron_1	0.504424778761062
m6AIP_abcam_peak_2375|ENSMUST00000052249.6|Mrps27|ENSMUSG00000041632.7|protein_coding_Intron_4	0.4253731343283582
m6AIP_abcam_peak_2385|ENSMUST00000091299.7|Cdk7|ENSMUSG00000069089.8|protein_coding_Intron_7	0.2867132867132867
m6AIP_SySy_peak_2025a|ENSMUST00000109315.4|Nln|ENSMUSG00000021710.11|protein_coding_Intron_8	0.49029126213592233
m6AIP_SySy_peak_2026|ENSMUST00000022224.15|Trappc13|ENSMUSG00000021711.17|protein_coding_Intron_1	0.388
m6AIP_abcam_peak_2392|ENSMUST00000022225.11|Trim23|ENSMUSG00000021712.15|protein_coding_Intron_2	0.48717948717948717
m6AIP_abcam_peak_2393|ENSMUST00000022225.11|Trim23|ENSMUSG00000021712.15|protein_coding_Intron_8	0.4782608695652174
m6AIP_abcam_peak_2396a|ENSMUST00000022228.12|Cwc27|ENSMUSG00000021715.12|protein_coding_Intron_9	0.41566265060240964
m6AIP_abcam_peak_2396b|ENSMUST00000022228.12|Cwc27|ENSMUSG00000021715.12|protein_coding_Intron_9	0.5786163522012578
m6AIP_abcam_peak_2397|ENSMUST00000186033.6|Ipo11|ENSMUSG00000042590.17|protein_coding_Intron_28	0.39603960396039606
m6AIP_SySy_peak_2029|ENSMUST00000186033.6|Ipo11|ENSMUSG00000042590.17|protein_coding_Intron_27	0.36401673640167365
m6AIP_abcam_peak_2398|ENSMUST00000186033.6|Ipo11|ENSMUSG00000042590.17|protein_coding_Intron_12	0.58
m6AIP_abcam_peak_2399|ENSMUST00000186033.6|Ipo11|ENSMUSG00000042590.17|protein_coding_Intron_9	0.5047619047619047
m6AIP_abcam_peak_2401|ENSMUST00000105097.2|Zswim6|ENSMUSG00000032846.10|protein_coding_Intron_2	0.48148148148148145
m6AIP_abcam_peak_2403|ENSMUST00000163558.2|Ndufaf2|ENSMUSG00000068184.7|protein_coding_Intron_3	0.4146341463414634
m6AIP_SySy_peak_2032|ENSMUST00000120671.7|Pde4d|ENSMUSG00000021699.17|protein_coding_Intron_1	0.588
m6AIP_abcam_peak_2406|ENSMUST00000120671.7|Pde4d|ENSMUSG00000021699.17|protein_coding_Intron_1	0.45871559633027525
m6AIP_abcam_peak_2407|ENSMUST00000120671.7|Pde4d|ENSMUSG00000021699.17|protein_coding_Intron_1	0.395
m6AIP_abcam_peak_2408|ENSMUST00000120671.7|Pde4d|ENSMUSG00000021699.17|protein_coding_Intron_1	0.46788990825688076
m6AIP_abcam_peak_2409|ENSMUST00000120671.7|Pde4d|ENSMUSG00000021699.17|protein_coding_Intron_1	0.4745762711864407
m6AIP_abcam_peak_2410|ENSMUST00000120671.7|Pde4d|ENSMUSG00000021699.17|protein_coding_Intron_1	0.45045045045045046
m6AIP_SySy_peak_2033|ENSMUST00000120671.7|Pde4d|ENSMUSG00000021699.17|protein_coding_Intron_1	0.592
m6AIP_abcam_peak_2412|ENSMUST00000120671.7|Pde4d|ENSMUSG00000021699.17|protein_coding_Intron_6	0.5619047619047619
m6AIP_SySy_peak_2037a|ENSMUST00000231096.1|Gm49496|ENSMUSG00000116016.1|protein_coding_Intron_1	0.3446327683615819
m6AIP_SySy_peak_2037b|ENSMUST00000231096.1|Gm49496|ENSMUSG00000116016.1|protein_coding_Intron_1	0.34285714285714286
m6AIP_abcam_peak_2420|ENSMUST00000109267.8|Map3k1|ENSMUSG00000021754.17|protein_coding_Intron_1	0.5759162303664922
m6AIP_abcam_peak_2421|ENSMUST00000183663.7|Il6st|ENSMUSG00000021756.12|protein_coding_Intron_1	0.4121212121212121
m6AIP_abcam_peak_2422|ENSMUST00000183663.7|Il6st|ENSMUSG00000021756.12|protein_coding_Intron_1	0.5224719101123596
m6AIP_SySy_peak_2046|ENSMUST00000051756.7|Il31ra|ENSMUSG00000050377.8|protein_coding_Intron_1	0.5462962962962963
m6AIP_abcam_peak_2428|ENSMUST00000022281.4|Mtrex|ENSMUSG00000016018.4|protein_coding_Intron_26	0.4953271028037383
m6AIP_SySy_peak_2048|ENSMUST00000022281.4|Mtrex|ENSMUSG00000016018.4|protein_coding_Intron_25	0.5
m6AIP_abcam_peak_2435|ENSMUST00000091201.6|Arl15|ENSMUSG00000042348.10|protein_coding_Intron_1	0.4662576687116564
m6AIP_abcam_peak_2437|ENSMUST00000091201.6|Arl15|ENSMUSG00000042348.10|protein_coding_Intron_3	0.4744525547445255
m6AIP_abcam_peak_2438|ENSMUST00000091201.6|Arl15|ENSMUSG00000042348.10|protein_coding_Intron_4	0.47
m6AIP_abcam_peak_2439|ENSMUST00000022286.7|Ndufs4|ENSMUSG00000021764.8|protein_coding_Intron_2	0.5648148148148148
m6AIP_SySy_peak_2059|ENSMUST00000022286.7|Ndufs4|ENSMUSG00000021764.8|protein_coding_Intron_1	0.47794117647058826
m6AIP_SySy_peak_2060|ENSMUST00000022245.9|Mrps30|ENSMUSG00000021731.10|protein_coding_Intron_1	0.5104602510460251
m6AIP_abcam_peak_2441|ENSMUST00000224312.1|4833420G17Rik|ENSMUSG00000062822.8|protein_coding_Intron_1	0.4
m6AIP_abcam_peak_2446|ENSMUST00000052678.8|Flnb|ENSMUSG00000025278.9|protein_coding_Intron_1	0.58
m6AIP_SySy_peak_2074|ENSMUST00000102996.3|4930452B06Rik|ENSMUSG00000021747.12|protein_coding_Intron_12	0.4720496894409938
m6AIP_abcam_peak_2454|ENSMUST00000022264.12|Ptprg|ENSMUSG00000021745.14|protein_coding_Intron_1	0.5892857142857143
m6AIP_abcam_peak_2455|ENSMUST00000022264.12|Ptprg|ENSMUSG00000021745.14|protein_coding_Intron_1	0.5
m6AIP_abcam_peak_2456|ENSMUST00000022264.12|Ptprg|ENSMUSG00000021745.14|protein_coding_Intron_1	0.48
m6AIP_abcam_peak_2457|ENSMUST00000022264.12|Ptprg|ENSMUSG00000021745.14|protein_coding_Intron_2	0.4424778761061947
m6AIP_abcam_peak_2458|ENSMUST00000022264.12|Ptprg|ENSMUSG00000021745.14|protein_coding_Intron_4	0.4939759036144578
m6AIP_abcam_peak_2460|ENSMUST00000144914.2|Gm281|ENSMUSG00000084902.2|protein_coding_Intron_11	0.42718446601941745
m6AIP_abcam_peak_2461|ENSMUST00000144914.2|Gm281|ENSMUSG00000084902.2|protein_coding_Intron_11	0.3170731707317073
m6AIP_abcam_peak_2462|ENSMUST00000065865.9|Thoc7|ENSMUSG00000053453.9|protein_coding_Intron_1	0.5319148936170213
m6AIP_SySy_peak_2077|ENSMUST00000224991.1|Gm48860|ENSMUSG00000114883.1|lncRNA_Intron_1	0.5060240963855421
m6AIP_SySy_peak_2078|ENSMUST00000224991.1|Gm48860|ENSMUSG00000114883.1|lncRNA_Intron_1	0.398876404494382
m6AIP_abcam_peak_2465|ENSMUST00000223761.2|Slc4a7|ENSMUSG00000021733.11|protein_coding_Intron_10	0.593939393939394
m6AIP_abcam_peak_2466|ENSMUST00000223761.2|Slc4a7|ENSMUSG00000021733.11|protein_coding_Intron_13	0.39215686274509803
m6AIP_abcam_peak_2468|ENSMUST00000224018.1|Gm48099|ENSMUSG00000114304.1|lncRNA_Intron_1	0.4744525547445255
m6AIP_abcam_peak_2470|ENSMUST00000022340.4|Nid2|ENSMUSG00000021806.4|protein_coding_Intron_4	0.47540983606557374
m6AIP_abcam_peak_2472|ENSMUST00000160013.7|Gng2|ENSMUSG00000043004.13|protein_coding_Intron_2	0.556390977443609
m6AIP_abcam_peak_2473|ENSMUST00000160013.7|Gng2|ENSMUSG00000043004.13|protein_coding_Intron_2	0.4858757062146893
m6AIP_abcam_peak_2474a|ENSMUST00000160013.7|Gng2|ENSMUSG00000043004.13|protein_coding_Intron_2	0.44144144144144143
m6AIP_abcam_peak_2474b|ENSMUST00000160013.7|Gng2|ENSMUSG00000043004.13|protein_coding_Intron_2	0.44696969696969696
m6AIP_abcam_peak_2475|ENSMUST00000160013.7|Gng2|ENSMUSG00000043004.13|protein_coding_Intron_2	0.477124183006536
m6AIP_abcam_peak_2477|ENSMUST00000024011.9|Kcnk5|ENSMUSG00000023243.9|protein_coding_Intron_1	0.47560975609756095
m6AIP_SySy_peak_2084|ENSMUST00000022345.6|Dnajc9|ENSMUSG00000021811.7|protein_coding_Intron_3	0.43103448275862066
m6AIP_abcam_peak_2481|ENSMUST00000159027.7|Ppp3cb|ENSMUSG00000021816.11|protein_coding_Intron_1	0.4769874476987448
m6AIP_abcam_peak_2484|ENSMUST00000022356.11|Usp54|ENSMUSG00000034235.17|protein_coding_Intron_1	0.5378151260504201
m6AIP_abcam_peak_2488|ENSMUST00000226630.1|Camk2g|ENSMUSG00000021820.18|protein_coding_Intron_13	0.47107438016528924
m6AIP_abcam_peak_2489a|ENSMUST00000226630.1|Camk2g|ENSMUSG00000021820.18|protein_coding_Intron_10	0.5263157894736842
m6AIP_abcam_peak_2489b|ENSMUST00000226630.1|Camk2g|ENSMUSG00000021820.18|protein_coding_Intron_10	0.5408163265306123
m6AIP_abcam_peak_2493|ENSMUST00000238837.1|Kat6b|ENSMUSG00000021767.19|protein_coding_Intron_1	0.47183098591549294
m6AIP_abcam_peak_2494|ENSMUST00000238837.1|Kat6b|ENSMUSG00000021767.19|protein_coding_Intron_1	0.39490445859872614
m6AIP_abcam_peak_2495|ENSMUST00000238837.1|Kat6b|ENSMUSG00000021767.19|protein_coding_Intron_1	0.49107142857142855
m6AIP_abcam_peak_2504|ENSMUST00000022416.14|Anxa11|ENSMUSG00000021866.15|protein_coding_Intron_1	0.4294117647058823
m6AIP_abcam_peak_2505|ENSMUST00000022416.14|Anxa11|ENSMUSG00000021866.15|protein_coding_Intron_1	0.4578313253012048
m6AIP_abcam_peak_2506|ENSMUST00000139075.7|Slmap|ENSMUSG00000021870.17|protein_coding_Intron_13	0.5057471264367817
m6AIP_abcam_peak_2507|ENSMUST00000139075.7|Slmap|ENSMUSG00000021870.17|protein_coding_Intron_2	0.4088050314465409
m6AIP_abcam_peak_2508|ENSMUST00000139075.7|Slmap|ENSMUSG00000021870.17|protein_coding_Intron_2	0.4649122807017544
m6AIP_abcam_peak_2513|ENSMUST00000036570.4|Appl1|ENSMUSG00000040760.11|protein_coding_Intron_21	0.4713656387665198
m6AIP_abcam_peak_2514|ENSMUST00000035336.4|Il17rd|ENSMUSG00000040717.6|protein_coding_Intron_1	0.5723270440251572
m6AIP_abcam_peak_2515|ENSMUST00000035336.4|Il17rd|ENSMUSG00000040717.6|protein_coding_Intron_11	0.5504587155963303
m6AIP_abcam_peak_2518|ENSMUST00000225949.1|Arhgef3|ENSMUSG00000021895.10|protein_coding_Intron_5	0.5238095238095238
m6AIP_SySy_peak_2109|ENSMUST00000022450.5|Tasor|ENSMUSG00000040651.9|protein_coding_Intron_1	0.3153846153846154
m6AIP_abcam_peak_2526|ENSMUST00000223689.1|Ccdc66|ENSMUSG00000046753.10|protein_coding_Intron_3	0.5303643724696356
m6AIP_abcam_peak_2527|ENSMUST00000223689.1|Ccdc66|ENSMUSG00000046753.10|protein_coding_Intron_3	0.5596707818930041
m6AIP_abcam_peak_2531|ENSMUST00000022529.7|Tkt|ENSMUSG00000021957.7|protein_coding_Intron_1	0.3867924528301887
m6AIP_SySy_peak_2116|ENSMUST00000022529.7|Tkt|ENSMUSG00000021957.7|protein_coding_Intron_4	0.5882352941176471
m6AIP_abcam_peak_2532|ENSMUST00000064230.15|Rft1|ENSMUSG00000052395.17|protein_coding_Intron_11	0.5371900826446281
m6AIP_abcam_peak_2534a|ENSMUST00000054230.11|Sfmbt1|ENSMUSG00000006527.16|protein_coding_Intron_1	0.38823529411764707
m6AIP_abcam_peak_2534b|ENSMUST00000054230.11|Sfmbt1|ENSMUSG00000006527.16|protein_coding_Intron_1	0.3728813559322034
m6AIP_abcam_peak_2535|ENSMUST00000022476.8|Glt8d1|ENSMUSG00000021916.16|protein_coding_Intron_1	0.5288461538461539
m6AIP_abcam_peak_2540|ENSMUST00000055303.4|Mettl6|ENSMUSG00000021891.8|protein_coding_Intron_4	0.5102880658436214
m6AIP_SySy_peak_2125a|ENSMUST00000055303.4|Mettl6|ENSMUSG00000021891.8|protein_coding_Intron_2	0.502283105022831
m6AIP_abcam_peak_2543|ENSMUST00000022462.13|Oxnad1|ENSMUSG00000021906.14|protein_coding_Intron_6	0.5346534653465347
m6AIP_abcam_peak_2544|ENSMUST00000013845.12|Timm23|ENSMUSG00000013701.13|protein_coding_Intron_1	0.47058823529411764
m6AIP_abcam_peak_2547|ENSMUST00000022470.14|Parg|ENSMUSG00000021911.16|protein_coding_Intron_7	0.44
m6AIP_SySy_peak_2129|ENSMUST00000022480.7|Ogdhl|ENSMUSG00000021913.8|protein_coding_Intron_4	0.52
m6AIP_abcam_peak_2550|ENSMUST00000066807.7|Ercc6|ENSMUSG00000054051.7|protein_coding_Intron_10	0.5112781954887218
m6AIP_SySy_peak_2149|ENSMUST00000166743.8|Mapk1ip1l|ENSMUSG00000021840.17|protein_coding_Intron_3	0.4
m6AIP_SySy_peak_2160|ENSMUST00000159292.7|Osgep|ENSMUSG00000006289.14|protein_coding_Intron_1	0.45662100456621
m6AIP_abcam_peak_2580|ENSMUST00000111610.11|Hnrnpc|ENSMUSG00000060373.15|protein_coding_Intron_2	0.4131455399061033
m6AIP_abcam_peak_2581|ENSMUST00000111610.11|Hnrnpc|ENSMUSG00000060373.15|protein_coding_Intron_1	0.38686131386861317
m6AIP_abcam_peak_2582c|ENSMUST00000046709.8|Supt16|ENSMUSG00000035726.8|protein_coding_Intron_25	0.43636363636363634
m6AIP_abcam_peak_2593|ENSMUST00000197440.4|Slc7a7|ENSMUSG00000000958.10|protein_coding_Intron_4	0.49044585987261147
m6AIP_abcam_peak_2595a|ENSMUST00000022784.8|Haus4|ENSMUSG00000022177.9|protein_coding_Intron_4	0.5213675213675214
m6AIP_abcam_peak_2595b|ENSMUST00000022784.8|Haus4|ENSMUSG00000022177.9|protein_coding_Intron_4	0.5258620689655172
m6AIP_abcam_peak_2598|ENSMUST00000022793.14|Acin1|ENSMUSG00000022185.19|protein_coding_Intron_9	0.5794392523364486
m6AIP_abcam_peak_2599|ENSMUST00000022793.14|Acin1|ENSMUSG00000022185.19|protein_coding_Intron_9	0.5363636363636364
m6AIP_abcam_peak_2600|ENSMUST00000022793.14|Acin1|ENSMUSG00000022185.19|protein_coding_Intron_9	0.5333333333333333
m6AIP_abcam_peak_2603|ENSMUST00000022813.7|Efs|ENSMUSG00000022203.7|protein_coding_Intron_1	0.4158415841584158
m6AIP_abcam_peak_2604|ENSMUST00000022813.7|Efs|ENSMUSG00000022203.7|protein_coding_Intron_1	0.49572649572649574
m6AIP_abcam_peak_2609|ENSMUST00000036328.8|Zfhx2|ENSMUSG00000040721.9|protein_coding_Intron_6	0.5325443786982249
m6AIP_abcam_peak_2610|ENSMUST00000036328.8|Zfhx2|ENSMUSG00000040721.9|protein_coding_Intron_6	0.47761194029850745
m6AIP_abcam_peak_2611a|ENSMUST00000036328.8|Zfhx2|ENSMUSG00000040721.9|protein_coding_Intron_3	0.536
m6AIP_abcam_peak_2611b|ENSMUST00000036328.8|Zfhx2|ENSMUSG00000040721.9|protein_coding_Intron_3	0.5648854961832062
m6AIP_abcam_peak_2614|ENSMUST00000036328.8|Zfhx2|ENSMUSG00000040721.9|protein_coding_Intron_1	0.572
m6AIP_abcam_peak_2615a|ENSMUST00000036328.8|Zfhx2|ENSMUSG00000040721.9|protein_coding_Intron_1	0.5080213903743316
m6AIP_abcam_peak_2615b|ENSMUST00000036328.8|Zfhx2|ENSMUSG00000040721.9|protein_coding_Intron_1	0.39779005524861877
m6AIP_abcam_peak_2624|ENSMUST00000095793.2|Rnf17|ENSMUSG00000000365.9|protein_coding_Intron_26	0.41304347826086957
m6AIP_SySy_peak_2199|ENSMUST00000116468.1|Mphosph8|ENSMUSG00000079184.10|protein_coding_Intron_1	0.5390070921985816
m6AIP_abcam_peak_2627a|ENSMUST00000173954.2|Zmym5|ENSMUSG00000040123.17|protein_coding_Intron_2	0.5486725663716814
m6AIP_abcam_peak_2627b|ENSMUST00000173954.2|Zmym5|ENSMUSG00000040123.17|protein_coding_Intron_2	0.45901639344262296
m6AIP_abcam_peak_2630|ENSMUST00000174545.8|Xpo4|ENSMUSG00000021952.16|protein_coding_Intron_13	0.5206611570247934
m6AIP_SySy_peak_2211|ENSMUST00000224109.1|Gm33472|ENSMUSG00000114441.1|lncRNA_Intron_2	0.4807692307692308
m6AIP_abcam_peak_2636|ENSMUST00000022551.13|Rcbtb1|ENSMUSG00000035469.17|protein_coding_Intron_7	0.5428571428571428
m6AIP_SySy_peak_2212|ENSMUST00000022551.13|Rcbtb1|ENSMUSG00000035469.17|protein_coding_Intron_7	0.423728813559322
m6AIP_SySy_peak_2214|ENSMUST00000225839.1|Cdadc1|ENSMUSG00000021982.14|protein_coding_Intron_8	0.4226190476190476
m6AIP_SySy_peak_2233|ENSMUST00000038229.4|Neil2|ENSMUSG00000035121.6|protein_coding_Intron_2	0.54
m6AIP_abcam_peak_2651|ENSMUST00000022522.14|Tdh|ENSMUSG00000021953.14|protein_coding_Intron_8	0.508
m6AIP_abcam_peak_2652|ENSMUST00000022522.14|Tdh|ENSMUSG00000021953.14|protein_coding_Intron_3	0.5546218487394958
m6AIP_abcam_peak_2653|ENSMUST00000119973.2|Xkr6|ENSMUSG00000035067.9|protein_coding_Intron_1	0.4127906976744186
m6AIP_abcam_peak_2654|ENSMUST00000119973.2|Xkr6|ENSMUSG00000035067.9|protein_coding_Intron_1	0.5757575757575758
m6AIP_abcam_peak_2655|ENSMUST00000119973.2|Xkr6|ENSMUSG00000035067.9|protein_coding_Intron_1	0.4948453608247423
m6AIP_SySy_peak_2236|ENSMUST00000119973.2|Xkr6|ENSMUSG00000035067.9|protein_coding_Intron_1	0.372972972972973
m6AIP_SySy_peak_2237|ENSMUST00000119973.2|Xkr6|ENSMUSG00000035067.9|protein_coding_Intron_1	0.5
m6AIP_abcam_peak_2658|ENSMUST00000180610.7|Mir124a-1hg|ENSMUSG00000097545.7|lncRNA_Intron_2	0.4968152866242038
m6AIP_abcam_peak_2660|ENSMUST00000224503.1|Kif13b|ENSMUSG00000060012.9|protein_coding_Intron_39	0.5416666666666666
m6AIP_abcam_peak_2661a|ENSMUST00000043914.6|Ints9|ENSMUSG00000021975.8|protein_coding_Intron_6	0.5128205128205128
m6AIP_abcam_peak_2661b|ENSMUST00000043914.6|Ints9|ENSMUSG00000021975.8|protein_coding_Intron_6	0.5153846153846153
m6AIP_abcam_peak_2664|ENSMUST00000225633.1|Extl3|ENSMUSG00000021978.9|protein_coding_Intron_1	0.5181818181818182
m6AIP_SySy_peak_2245|ENSMUST00000070515.1|Ephx2|ENSMUSG00000022040.8|protein_coding_Intron_7	0.516
m6AIP_SySy_peak_2256|ENSMUST00000037064.4|Slc25a37|ENSMUSG00000034248.7|protein_coding_Intron_2	0.516
m6AIP_abcam_peak_2687a|ENSMUST00000022694.16|Dmtn|ENSMUSG00000022099.17|protein_coding_Intron_5	0.5352112676056338
m6AIP_abcam_peak_2687b|ENSMUST00000022694.16|Dmtn|ENSMUSG00000022099.17|protein_coding_Intron_5	0.6
m6AIP_abcam_peak_2688|ENSMUST00000022694.16|Dmtn|ENSMUSG00000022099.17|protein_coding_Intron_1	0.6120689655172413
m6AIP_abcam_peak_2689|ENSMUST00000167242.7|Xpo7|ENSMUSG00000022100.14|protein_coding_Intron_1	0.43103448275862066
m6AIP_abcam_peak_2692|ENSMUST00000160507.7|Sucla2|ENSMUSG00000022110.13|protein_coding_Intron_8	0.48
m6AIP_abcam_peak_2693|ENSMUST00000088970.6|Lrch1|ENSMUSG00000068015.8|protein_coding_Intron_1	0.4976958525345622
m6AIP_abcam_peak_2701a|ENSMUST00000049168.8|Cog3|ENSMUSG00000034893.9|protein_coding_Intron_1	0.5568181818181818
m6AIP_abcam_peak_2701b|ENSMUST00000049168.8|Cog3|ENSMUSG00000034893.9|protein_coding_Intron_1	0.5
m6AIP_SySy_peak_2274|ENSMUST00000048371.14|Tsc22d1|ENSMUSG00000022010.19|protein_coding_Intron_1	0.4
m6AIP_abcam_peak_2710|ENSMUST00000227662.1|Enox1|ENSMUSG00000022012.9|protein_coding_Intron_4	0.44
m6AIP_abcam_peak_2711|ENSMUST00000227662.1|Enox1|ENSMUSG00000022012.9|protein_coding_Intron_4	0.4666666666666667
m6AIP_abcam_peak_2712a|ENSMUST00000227662.1|Enox1|ENSMUSG00000022012.9|protein_coding_Intron_4	0.5955056179775281
m6AIP_abcam_peak_2712b|ENSMUST00000227662.1|Enox1|ENSMUSG00000022012.9|protein_coding_Intron_4	0.5307692307692308
m6AIP_abcam_peak_2713|ENSMUST00000227662.1|Enox1|ENSMUSG00000022012.9|protein_coding_Intron_4	0.5
m6AIP_abcam_peak_2714|ENSMUST00000227662.1|Enox1|ENSMUSG00000022012.9|protein_coding_Intron_8	0.4634146341463415
m6AIP_abcam_peak_2715|ENSMUST00000227662.1|Enox1|ENSMUSG00000022012.9|protein_coding_Intron_10	0.4411764705882353
m6AIP_abcam_peak_2716a|ENSMUST00000227662.1|Enox1|ENSMUSG00000022012.9|protein_coding_Intron_12	0.4358974358974359
m6AIP_abcam_peak_2716b|ENSMUST00000227662.1|Enox1|ENSMUSG00000022012.9|protein_coding_Intron_12	0.4915254237288136
m6AIP_SySy_peak_2279|ENSMUST00000227662.1|Enox1|ENSMUSG00000022012.9|protein_coding_Intron_12	0.5348837209302325
m6AIP_abcam_peak_2718|ENSMUST00000227662.1|Enox1|ENSMUSG00000022012.9|protein_coding_Intron_14	0.3855421686746988
m6AIP_abcam_peak_2719|ENSMUST00000022593.6|Akap11|ENSMUSG00000022016.16|protein_coding_Intron_7	0.53
m6AIP_abcam_peak_2722|ENSMUST00000226342.2|Dgkh|ENSMUSG00000034731.11|protein_coding_Intron_21	0.5273972602739726
m6AIP_abcam_peak_2723|ENSMUST00000226342.2|Dgkh|ENSMUSG00000034731.11|protein_coding_Intron_18	0.4594594594594595
m6AIP_SySy_peak_2282|ENSMUST00000226342.2|Dgkh|ENSMUSG00000034731.11|protein_coding_Intron_13	0.33035714285714285
m6AIP_abcam_peak_2724|ENSMUST00000226342.2|Dgkh|ENSMUSG00000034731.11|protein_coding_Intron_10	0.5566037735849056
m6AIP_abcam_peak_2725|ENSMUST00000226342.2|Dgkh|ENSMUSG00000034731.11|protein_coding_Intron_4	0.5432692307692307
m6AIP_abcam_peak_2726|ENSMUST00000226342.2|Dgkh|ENSMUSG00000034731.11|protein_coding_Intron_2	0.4972067039106145
m6AIP_abcam_peak_2727|ENSMUST00000226342.2|Dgkh|ENSMUSG00000034731.11|protein_coding_Intron_2	0.44782608695652176
m6AIP_SySy_peak_2283|ENSMUST00000040990.6|Vwa8|ENSMUSG00000058997.8|protein_coding_Intron_34	0.41025641025641024
m6AIP_abcam_peak_2729|ENSMUST00000168889.2|Diaph3|ENSMUSG00000022021.14|protein_coding_Intron_25	0.49166666666666664
m6AIP_abcam_peak_2730|ENSMUST00000168889.2|Diaph3|ENSMUSG00000022021.14|protein_coding_Intron_17	0.3933333333333333
m6AIP_abcam_peak_2731|ENSMUST00000168889.2|Diaph3|ENSMUSG00000022021.14|protein_coding_Intron_5	0.43448275862068964
m6AIP_abcam_peak_2733|ENSMUST00000042662.9|Mzt1|ENSMUSG00000033186.9|protein_coding_Intron_1	0.5413223140495868
m6AIP_abcam_peak_2734|ENSMUST00000022656.7|Bora|ENSMUSG00000022070.7|protein_coding_Intron_6	0.5416666666666666
m6AIP_abcam_peak_2735|ENSMUST00000022656.7|Bora|ENSMUSG00000022070.7|protein_coding_Intron_9	0.4375
m6AIP_abcam_peak_2737|ENSMUST00000228216.1|Klf12|ENSMUSG00000072294.5|protein_coding_Intron_5	0.5096153846153846
m6AIP_abcam_peak_2738|ENSMUST00000228216.1|Klf12|ENSMUSG00000072294.5|protein_coding_Intron_5	0.4090909090909091
m6AIP_abcam_peak_2740|ENSMUST00000228216.1|Klf12|ENSMUSG00000072294.5|protein_coding_Intron_3	0.42201834862385323
m6AIP_abcam_peak_2741|ENSMUST00000228216.1|Klf12|ENSMUSG00000072294.5|protein_coding_Intron_1	0.3850267379679144
m6AIP_abcam_peak_2742|ENSMUST00000228216.1|Klf12|ENSMUSG00000072294.5|protein_coding_Intron_1	0.5031446540880503
m6AIP_abcam_peak_2743|ENSMUST00000228216.1|Klf12|ENSMUSG00000072294.5|protein_coding_Intron_1	0.524822695035461
m6AIP_abcam_peak_2744|ENSMUST00000228216.1|Klf12|ENSMUSG00000072294.5|protein_coding_Intron_1	0.4807692307692308
m6AIP_abcam_peak_2751|ENSMUST00000069443.13|Slain1|ENSMUSG00000055717.13|protein_coding_Intron_2	0.48695652173913045
m6AIP_abcam_peak_2755|ENSMUST00000163545.7|Rbm26|ENSMUSG00000022119.15|protein_coding_Intron_1	0.43137254901960786
m6AIP_abcam_peak_2756|ENSMUST00000163545.7|Rbm26|ENSMUSG00000022119.15|protein_coding_Intron_1	0.41379310344827586
m6AIP_abcam_peak_2757|ENSMUST00000163545.7|Rbm26|ENSMUSG00000022119.15|protein_coding_Intron_1	0.44366197183098594
m6AIP_abcam_peak_2763|ENSMUST00000036554.13|Abcc4|ENSMUSG00000032849.14|protein_coding_Intron_25	0.5042016806722689
m6AIP_abcam_peak_2764|ENSMUST00000036554.13|Abcc4|ENSMUSG00000032849.14|protein_coding_Intron_19	0.5511811023622047
m6AIP_abcam_peak_2765|ENSMUST00000036554.13|Abcc4|ENSMUSG00000032849.14|protein_coding_Intron_19	0.580952380952381
m6AIP_SySy_peak_2306|ENSMUST00000036554.13|Abcc4|ENSMUSG00000032849.14|protein_coding_Intron_13	0.4444444444444444
m6AIP_abcam_peak_2766|ENSMUST00000036554.13|Abcc4|ENSMUSG00000032849.14|protein_coding_Intron_3	0.5752212389380531
m6AIP_abcam_peak_2767|ENSMUST00000047208.11|Dzip1|ENSMUSG00000042156.16|protein_coding_Intron_2	0.4462809917355372
m6AIP_abcam_peak_2769a|ENSMUST00000167459.2|Mbnl2|ENSMUSG00000022139.17|protein_coding_Intron_1	0.5094339622641509
m6AIP_abcam_peak_2769b|ENSMUST00000167459.2|Mbnl2|ENSMUSG00000022139.17|protein_coding_Intron_1	0.47761194029850745
m6AIP_abcam_peak_2771|ENSMUST00000167459.2|Mbnl2|ENSMUSG00000022139.17|protein_coding_Intron_2	0.4957983193277311
m6AIP_abcam_peak_2772|ENSMUST00000167459.2|Mbnl2|ENSMUSG00000022139.17|protein_coding_Intron_7	0.52
m6AIP_abcam_peak_2774a|ENSMUST00000032898.8|Ipo5|ENSMUSG00000030662.10|protein_coding_Intron_13	0.4230769230769231
m6AIP_abcam_peak_2774b|ENSMUST00000032898.8|Ipo5|ENSMUSG00000030662.10|protein_coding_Intron_13	0.496
m6AIP_abcam_peak_2775a|ENSMUST00000079817.7|Stk24|ENSMUSG00000063410.8|protein_coding_Intron_1	0.5565217391304348
m6AIP_abcam_peak_2775b|ENSMUST00000079817.7|Stk24|ENSMUSG00000063410.8|protein_coding_Intron_1	0.5779816513761468
m6AIP_abcam_peak_2776|ENSMUST00000039803.6|Ubac2|ENSMUSG00000041765.6|protein_coding_Intron_1	0.5279503105590062
m6AIP_abcam_peak_2777|ENSMUST00000039803.6|Ubac2|ENSMUSG00000041765.6|protein_coding_Intron_1	0.536144578313253
m6AIP_abcam_peak_2778|ENSMUST00000039803.6|Ubac2|ENSMUSG00000041765.6|protein_coding_Intron_1	0.6
m6AIP_abcam_peak_2779|ENSMUST00000039803.6|Ubac2|ENSMUSG00000041765.6|protein_coding_Intron_4	0.5514018691588785
m6AIP_abcam_peak_2780|ENSMUST00000039803.6|Ubac2|ENSMUSG00000041765.6|protein_coding_Intron_4	0.551948051948052
m6AIP_abcam_peak_2781|ENSMUST00000039803.6|Ubac2|ENSMUSG00000041765.6|protein_coding_Intron_4	0.44155844155844154
m6AIP_abcam_peak_2782|ENSMUST00000039803.6|Ubac2|ENSMUSG00000041765.6|protein_coding_Intron_5	0.52
m6AIP_abcam_peak_2783|ENSMUST00000026624.10|Tm9sf2|ENSMUSG00000025544.13|protein_coding_Intron_1	0.49230769230769234
m6AIP_abcam_peak_2784|ENSMUST00000026625.6|Clybl|ENSMUSG00000025545.10|protein_coding_Intron_1	0.5233644859813084
m6AIP_abcam_peak_2785|ENSMUST00000026625.6|Clybl|ENSMUSG00000025545.10|protein_coding_Intron_1	0.4846153846153846
m6AIP_abcam_peak_2786|ENSMUST00000038374.12|Pcca|ENSMUSG00000041650.15|protein_coding_Intron_10	0.46601941747572817
m6AIP_abcam_peak_2787|ENSMUST00000038075.11|Ggact|ENSMUSG00000041625.15|protein_coding_Intron_2	0.5433526011560693
m6AIP_abcam_peak_2788|ENSMUST00000038075.11|Ggact|ENSMUSG00000041625.15|protein_coding_Intron_2	0.4778761061946903
m6AIP_abcam_peak_2790|ENSMUST00000046633.9|AW549877|ENSMUSG00000041935.10|protein_coding_Intron_5	0.46923076923076923
m6AIP_abcam_peak_2795|ENSMUST00000061656.7|Rictor|ENSMUSG00000050310.9|protein_coding_Intron_3	0.5307692307692308
m6AIP_abcam_peak_2801a|ENSMUST00000171588.1|Lifr|ENSMUSG00000054263.12|protein_coding_Intron_17	0.5462962962962963
m6AIP_abcam_peak_2801b|ENSMUST00000171588.1|Lifr|ENSMUSG00000054263.12|protein_coding_Intron_17	0.5865384615384616
m6AIP_abcam_peak_2803|ENSMUST00000045766.7|Wdr70|ENSMUSG00000039828.7|protein_coding_Intron_10	0.5
m6AIP_SySy_peak_2316|ENSMUST00000110617.1|Cplane1|ENSMUSG00000039801.7|protein_coding_Intron_21	0.35294117647058826
m6AIP_abcam_peak_2807|ENSMUST00000110617.1|Cplane1|ENSMUSG00000039801.7|protein_coding_Intron_31	0.48148148148148145
m6AIP_abcam_peak_2814|ENSMUST00000005493.13|Slc1a3|ENSMUSG00000005360.14|protein_coding_Intron_3	0.5046728971962616
m6AIP_abcam_peak_2816|ENSMUST00000005493.13|Slc1a3|ENSMUSG00000005360.14|protein_coding_Intron_3	0.5132743362831859
m6AIP_abcam_peak_2817|ENSMUST00000005493.13|Slc1a3|ENSMUSG00000005360.14|protein_coding_Intron_2	0.3904761904761905
m6AIP_abcam_peak_2819|ENSMUST00000227556.1|Lmbrd2|ENSMUSG00000039704.7|protein_coding_Intron_9	0.4528301886792453
m6AIP_abcam_peak_2821|ENSMUST00000136591.7|Dnajc21|ENSMUSG00000044224.16|protein_coding_Intron_1	0.508
m6AIP_abcam_peak_2822a|ENSMUST00000022855.11|Brix1|ENSMUSG00000022247.12|protein_coding_Intron_1	0.39436619718309857
m6AIP_abcam_peak_2822b|ENSMUST00000022855.11|Brix1|ENSMUSG00000022247.12|protein_coding_Intron_1	0.44171779141104295
m6AIP_abcam_peak_2824|ENSMUST00000090339.10|Rai14|ENSMUSG00000022246.14|protein_coding_Intron_5	0.42783505154639173
m6AIP_abcam_peak_2825|ENSMUST00000090339.10|Rai14|ENSMUSG00000022246.14|protein_coding_Intron_3	0.4976303317535545
m6AIP_abcam_peak_2826|ENSMUST00000090339.10|Rai14|ENSMUSG00000022246.14|protein_coding_Intron_2	0.5602836879432624
m6AIP_abcam_peak_2827|ENSMUST00000090339.10|Rai14|ENSMUSG00000022246.14|protein_coding_Intron_2	0.5243243243243243
m6AIP_abcam_peak_2828|ENSMUST00000022816.14|Sub1|ENSMUSG00000022205.15|protein_coding_Intron_4	0.5461538461538461
m6AIP_abcam_peak_2829|ENSMUST00000022816.14|Sub1|ENSMUSG00000022205.15|protein_coding_Intron_3	0.4393939393939394
m6AIP_abcam_peak_2832|ENSMUST00000038172.15|Mtmr12|ENSMUSG00000039458.15|protein_coding_Intron_1	0.5148514851485149
m6AIP_abcam_peak_2842|ENSMUST00000075317.11|Pdzd2|ENSMUSG00000022197.16|protein_coding_Intron_2	0.5514018691588785
m6AIP_abcam_peak_2846a|ENSMUST00000169061.7|Drosha|ENSMUSG00000022191.16|protein_coding_Intron_26	0.46078431372549017
m6AIP_abcam_peak_2846b|ENSMUST00000169061.7|Drosha|ENSMUSG00000022191.16|protein_coding_Intron_26	0.45054945054945056
m6AIP_SySy_peak_2333a|ENSMUST00000110457.7|Myo10|ENSMUSG00000022272.17|protein_coding_Intron_39	0.5263157894736842
m6AIP_SySy_peak_2333b|ENSMUST00000110457.7|Myo10|ENSMUSG00000022272.17|protein_coding_Intron_39	0.44029850746268656
m6AIP_abcam_peak_2855|ENSMUST00000042167.9|Cpq|ENSMUSG00000039007.10|protein_coding_Intron_2	0.5
m6AIP_abcam_peak_2856|ENSMUST00000022865.16|Mtdh|ENSMUSG00000022255.16|protein_coding_Intron_1	0.611764705882353
m6AIP_abcam_peak_2857|ENSMUST00000022865.16|Mtdh|ENSMUSG00000022255.16|protein_coding_Intron_2	0.43859649122807015
m6AIP_abcam_peak_2859|ENSMUST00000052290.13|Pop1|ENSMUSG00000022325.14|protein_coding_Intron_13	0.3883495145631068
m6AIP_abcam_peak_2860a|ENSMUST00000018476.13|Stk3|ENSMUSG00000022329.15|protein_coding_Intron_6	0.4823529411764706
m6AIP_abcam_peak_2860b|ENSMUST00000018476.13|Stk3|ENSMUSG00000022329.15|protein_coding_Intron_6	0.44785276073619634
m6AIP_SySy_peak_2344|ENSMUST00000018476.13|Stk3|ENSMUSG00000022329.15|protein_coding_Intron_3	0.36538461538461536
m6AIP_abcam_peak_2861|ENSMUST00000018476.13|Stk3|ENSMUSG00000022329.15|protein_coding_Intron_1	0.5523809523809524
m6AIP_abcam_peak_2862|ENSMUST00000048646.8|Vps13b|ENSMUSG00000037646.10|protein_coding_Intron_35	0.34
m6AIP_abcam_peak_2863|ENSMUST00000048646.8|Vps13b|ENSMUSG00000037646.10|protein_coding_Intron_39	0.4
m6AIP_abcam_peak_2864a|ENSMUST00000048646.8|Vps13b|ENSMUSG00000037646.10|protein_coding_Intron_39	0.3020833333333333
m6AIP_abcam_peak_2864b|ENSMUST00000048646.8|Vps13b|ENSMUSG00000037646.10|protein_coding_Intron_39	0.4457831325301205
m6AIP_SySy_peak_2347|ENSMUST00000172831.7|Rgs22|ENSMUSG00000037627.16|protein_coding_Intron_14	0.60431654676259
m6AIP_abcam_peak_2870|ENSMUST00000022894.13|Ywhaz|ENSMUSG00000022285.17|protein_coding_Intron_3	0.37815126050420167
m6AIP_SySy_peak_2353|ENSMUST00000022901.15|Rrm2b|ENSMUSG00000022292.16|protein_coding_Intron_5	0.3893805309734513
m6AIP_abcam_peak_2872|ENSMUST00000226414.1|Ubr5|ENSMUSG00000037487.7|protein_coding_Intron_45	0.416
m6AIP_SySy_peak_2354a|ENSMUST00000226414.1|Ubr5|ENSMUSG00000037487.7|protein_coding_Intron_22	0.39378238341968913
m6AIP_SySy_peak_2354b|ENSMUST00000226414.1|Ubr5|ENSMUSG00000037487.7|protein_coding_Intron_22	0.46496815286624205
m6AIP_abcam_peak_2875|ENSMUST00000226414.1|Ubr5|ENSMUSG00000037487.7|protein_coding_Intron_20	0.5
m6AIP_abcam_peak_2876|ENSMUST00000226414.1|Ubr5|ENSMUSG00000037487.7|protein_coding_Intron_20	0.48
m6AIP_abcam_peak_2877|ENSMUST00000226414.1|Ubr5|ENSMUSG00000037487.7|protein_coding_Intron_1	0.36024844720496896
m6AIP_abcam_peak_2879|ENSMUST00000022904.7|Atp6v1c1|ENSMUSG00000022295.8|protein_coding_Intron_1	0.41
m6AIP_abcam_peak_2880|ENSMUST00000022904.7|Atp6v1c1|ENSMUSG00000022295.8|protein_coding_Intron_8	0.5074626865671642
m6AIP_abcam_peak_2881|ENSMUST00000042917.9|Rims2|ENSMUSG00000037386.16|protein_coding_Intron_1	0.38181818181818183
m6AIP_abcam_peak_2885|ENSMUST00000042917.9|Rims2|ENSMUSG00000037386.16|protein_coding_Intron_21	0.517948717948718
m6AIP_SySy_peak_2360|ENSMUST00000042917.9|Rims2|ENSMUSG00000037386.16|protein_coding_Intron_21	0.3727810650887574
m6AIP_SySy_peak_2364|ENSMUST00000110297.9|Oxr1|ENSMUSG00000022307.16|protein_coding_Intron_6	0.37158469945355194
m6AIP_abcam_peak_2898|ENSMUST00000022925.9|Eif3h|ENSMUSG00000022312.11|protein_coding_Intron_2	0.488
m6AIP_abcam_peak_2899|ENSMUST00000077273.8|Ext1|ENSMUSG00000061731.9|protein_coding_Intron_1	0.52
m6AIP_abcam_peak_2903|ENSMUST00000110231.1|Dscc1|ENSMUSG00000022422.13|protein_coding_Intron_8	0.51
m6AIP_abcam_peak_2905|ENSMUST00000176935.7|Gm29394|ENSMUSG00000022362.13|protein_coding_Intron_2	0.468
m6AIP_abcam_peak_2907|ENSMUST00000038194.4|Atad2|ENSMUSG00000022360.8|protein_coding_Intron_22	0.4513888888888889
m6AIP_abcam_peak_2908|ENSMUST00000038194.4|Atad2|ENSMUSG00000022360.8|protein_coding_Intron_13	0.4946236559139785
m6AIP_SySy_peak_2380a|ENSMUST00000228787.1|Gm49356|ENSMUSG00000115463.1|protein_coding_Intron_1	0.396
m6AIP_SySy_peak_2380b|ENSMUST00000228787.1|Gm49356|ENSMUSG00000115463.1|protein_coding_Intron_1	0.42016806722689076
m6AIP_SySy_peak_2380c|ENSMUST00000228787.1|Gm49356|ENSMUSG00000115463.1|protein_coding_Intron_1	0.44785276073619634
m6AIP_SySy_peak_2381a|ENSMUST00000228787.1|Gm49356|ENSMUSG00000115463.1|protein_coding_Intron_1	0.37142857142857144
m6AIP_SySy_peak_2381b|ENSMUST00000228787.1|Gm49356|ENSMUSG00000115463.1|protein_coding_Intron_1	0.5066666666666667
m6AIP_SySy_peak_2381c|ENSMUST00000228787.1|Gm49356|ENSMUSG00000115463.1|protein_coding_Intron_1	0.3305084745762712
m6AIP_SySy_peak_2382a|ENSMUST00000228787.1|Gm49356|ENSMUSG00000115463.1|protein_coding_Intron_1	0.38509316770186336
m6AIP_SySy_peak_2382b|ENSMUST00000228787.1|Gm49356|ENSMUSG00000115463.1|protein_coding_Intron_1	0.35135135135135137
m6AIP_abcam_peak_2913|ENSMUST00000080371.7|Mtss1|ENSMUSG00000022353.10|protein_coding_Intron_7	0.5759493670886076
m6AIP_abcam_peak_2914|ENSMUST00000080371.7|Mtss1|ENSMUSG00000022353.10|protein_coding_Intron_3	0.4327485380116959
m6AIP_abcam_peak_2915|ENSMUST00000080371.7|Mtss1|ENSMUSG00000022353.10|protein_coding_Intron_3	0.4934210526315789
m6AIP_abcam_peak_2916|ENSMUST00000080371.7|Mtss1|ENSMUSG00000022353.10|protein_coding_Intron_2	0.5789473684210527
m6AIP_abcam_peak_2918|ENSMUST00000227173.1|Nsmce2|ENSMUSG00000059586.10|protein_coding_Intron_5	0.5441176470588235
m6AIP_abcam_peak_2919a|ENSMUST00000227173.1|Nsmce2|ENSMUSG00000059586.10|protein_coding_Intron_5	0.4657534246575342
m6AIP_abcam_peak_2919b|ENSMUST00000227173.1|Nsmce2|ENSMUSG00000059586.10|protein_coding_Intron_5	0.5161290322580645
m6AIP_abcam_peak_2922|ENSMUST00000181416.8|Pvt1|ENSMUSG00000097039.8|lncRNA_Intron_1	0.6071428571428571
m6AIP_abcam_peak_2923|ENSMUST00000181416.8|Pvt1|ENSMUSG00000097039.8|lncRNA_Intron_1	0.5381165919282511
m6AIP_abcam_peak_2924|ENSMUST00000181416.8|Pvt1|ENSMUSG00000097039.8|lncRNA_Intron_2	0.5378787878787878
m6AIP_abcam_peak_2925|ENSMUST00000181416.8|Pvt1|ENSMUSG00000097039.8|lncRNA_Intron_2	0.4338235294117647
m6AIP_abcam_peak_2926|ENSMUST00000063838.10|Fam49b|ENSMUSG00000022378.14|protein_coding_Intron_2	0.4550561797752809
m6AIP_SySy_peak_2389|ENSMUST00000048188.9|Phf20l1|ENSMUSG00000072501.5|protein_coding_Intron_9	0.3793103448275862
m6AIP_SySy_peak_2390|ENSMUST00000048188.9|Phf20l1|ENSMUSG00000072501.5|protein_coding_Intron_10	0.2987012987012987
m6AIP_abcam_peak_2931|ENSMUST00000044113.11|Ago2|ENSMUSG00000036698.11|protein_coding_Intron_3	0.474025974025974
m6AIP_abcam_peak_2932|ENSMUST00000239146.1|Ptk2|ENSMUSG00000022607.18|protein_coding_Intron_2	0.4594594594594595
m6AIP_abcam_peak_2933|ENSMUST00000239146.1|Ptk2|ENSMUSG00000022607.18|protein_coding_Intron_2	0.4429530201342282
m6AIP_abcam_peak_2951|ENSMUST00000238313.1|Fam83h|ENSMUSG00000046761.13|protein_coding_Intron_1	0.5229885057471264
m6AIP_SySy_peak_2441|ENSMUST00000096385.10|Mroh1|ENSMUSG00000022558.16|protein_coding_Intron_7	0.45977011494252873
m6AIP_abcam_peak_2964|ENSMUST00000096385.10|Mroh1|ENSMUSG00000022558.16|protein_coding_Intron_7	0.44
m6AIP_abcam_peak_2965|ENSMUST00000096385.10|Mroh1|ENSMUSG00000022558.16|protein_coding_Intron_13	0.5581395348837209
m6AIP_SySy_peak_2442a|ENSMUST00000023219.8|Fbxl6|ENSMUSG00000022559.8|protein_coding_Intron_1	0.624
m6AIP_abcam_peak_2966a|ENSMUST00000230157.1|Cpsf1|ENSMUSG00000034022.8|protein_coding_Intron_1	0.4888888888888889
m6AIP_abcam_peak_2966b|ENSMUST00000230157.1|Cpsf1|ENSMUSG00000034022.8|protein_coding_Intron_1	0.5147058823529411
m6AIP_abcam_peak_2972|ENSMUST00000239003.1|Arhgap39|ENSMUSG00000033697.16|protein_coding_Intron_1	0.4648648648648649
m6AIP_abcam_peak_2973|ENSMUST00000230214.1|Gm49527|ENSMUSG00000116024.1|protein_coding_Intron_4	0.5416666666666666
m6AIP_SySy_peak_2451|ENSMUST00000230214.1|Gm49527|ENSMUSG00000116024.1|protein_coding_Intron_4	0.5113636363636364
m6AIP_SySy_peak_2452a|ENSMUST00000230214.1|Gm49527|ENSMUSG00000116024.1|protein_coding_Intron_4	0.5263157894736842
m6AIP_SySy_peak_2452b|ENSMUST00000230214.1|Gm49527|ENSMUSG00000116024.1|protein_coding_Intron_4	0.4666666666666667
m6AIP_SySy_peak_2452c|ENSMUST00000230214.1|Gm49527|ENSMUSG00000116024.1|protein_coding_Intron_4	0.48058252427184467
m6AIP_abcam_peak_2977|ENSMUST00000171751.9|Rbfox2|ENSMUSG00000033565.18|protein_coding_Intron_2	0.5094339622641509
m6AIP_abcam_peak_2978|ENSMUST00000171751.9|Rbfox2|ENSMUSG00000033565.18|protein_coding_Intron_2	0.46153846153846156
m6AIP_abcam_peak_2979a|ENSMUST00000171751.9|Rbfox2|ENSMUSG00000033565.18|protein_coding_Intron_2	0.46368715083798884
m6AIP_abcam_peak_2979b|ENSMUST00000171751.9|Rbfox2|ENSMUSG00000033565.18|protein_coding_Intron_2	0.468
m6AIP_abcam_peak_2980|ENSMUST00000171751.9|Rbfox2|ENSMUSG00000033565.18|protein_coding_Intron_1	0.5242718446601942
m6AIP_abcam_peak_2988|ENSMUST00000148028.1|Gm10863|ENSMUSG00000075555.12|lncRNA_Intron_2	0.5533980582524272
m6AIP_SySy_peak_2464a|ENSMUST00000053926.11|Gm49486|ENSMUSG00000116121.1|protein_coding_Intron_12	0.6255506607929515
m6AIP_SySy_peak_2464b|ENSMUST00000053926.11|Gm49486|ENSMUSG00000116121.1|protein_coding_Intron_12	0.624
m6AIP_SySy_peak_2468|ENSMUST00000117786.7|Csnk1e|ENSMUSG00000022433.20|protein_coding_Intron_7	0.5714285714285714
m6AIP_SySy_peak_2469a|ENSMUST00000117786.7|Csnk1e|ENSMUSG00000022433.20|protein_coding_Intron_7	0.5636363636363636
m6AIP_SySy_peak_2469b|ENSMUST00000117786.7|Csnk1e|ENSMUSG00000022433.20|protein_coding_Intron_7	0.5248868778280543
m6AIP_SySy_peak_2469c|ENSMUST00000117786.7|Csnk1e|ENSMUSG00000022433.20|protein_coding_Intron_7	0.49171270718232046
m6AIP_SySy_peak_2469d|ENSMUST00000117786.7|Csnk1e|ENSMUSG00000022433.20|protein_coding_Intron_7	0.4900662251655629
m6AIP_SySy_peak_2469e|ENSMUST00000117786.7|Csnk1e|ENSMUSG00000022433.20|protein_coding_Intron_7	0.5769230769230769
m6AIP_SySy_peak_2469f|ENSMUST00000117786.7|Csnk1e|ENSMUSG00000022433.20|protein_coding_Intron_7	0.5071428571428571
m6AIP_abcam_peak_2993|ENSMUST00000010974.8|Kdelr3|ENSMUSG00000010830.8|protein_coding_Intron_1	0.5183673469387755
m6AIP_abcam_peak_2994|ENSMUST00000010974.8|Kdelr3|ENSMUSG00000010830.8|protein_coding_Intron_1	0.49514563106796117
m6AIP_abcam_peak_2995|ENSMUST00000010974.8|Kdelr3|ENSMUSG00000010830.8|protein_coding_Intron_1	0.58
m6AIP_abcam_peak_2997b|ENSMUST00000054014.8|Ddx17|ENSMUSG00000055065.7|protein_coding_Intron_1	0.3333333333333333
m6AIP_abcam_peak_2998a|ENSMUST00000023065.7|Dmc1|ENSMUSG00000022429.11|protein_coding_Intron_8	0.38349514563106796
m6AIP_abcam_peak_2998b|ENSMUST00000023065.7|Dmc1|ENSMUSG00000022429.11|protein_coding_Intron_8	0.44
m6AIP_abcam_peak_2999|ENSMUST00000023065.7|Dmc1|ENSMUSG00000022429.11|protein_coding_Intron_1	0.46511627906976744
m6AIP_abcam_peak_3006|ENSMUST00000009727.11|Syngr1|ENSMUSG00000022415.12|protein_coding_Intron_1	0.5809128630705395
m6AIP_abcam_peak_3010a|ENSMUST00000023048.11|Mief1|ENSMUSG00000022412.14|protein_coding_Intron_2	0.5353535353535354
m6AIP_abcam_peak_3010b|ENSMUST00000023048.11|Mief1|ENSMUSG00000022412.14|protein_coding_Intron_2	0.47191011235955055
m6AIP_SySy_peak_2484|ENSMUST00000023048.11|Mief1|ENSMUSG00000022412.14|protein_coding_Intron_2	0.41935483870967744
m6AIP_abcam_peak_3014|ENSMUST00000067689.8|Tnrc6b|ENSMUSG00000047888.10|protein_coding_Intron_4	0.4911504424778761
m6AIP_abcam_peak_3019|ENSMUST00000023040.8|Slc25a17|ENSMUSG00000022404.8|protein_coding_Intron_7	0.512
m6AIP_abcam_peak_3020|ENSMUST00000172107.7|St13|ENSMUSG00000022403.15|protein_coding_Intron_7	0.38
m6AIP_SySy_peak_2499a|ENSMUST00000174229.7|L3mbtl2|ENSMUSG00000022394.14|protein_coding_Intron_17	0.5787234042553191
m6AIP_SySy_peak_2499b|ENSMUST00000174229.7|L3mbtl2|ENSMUSG00000022394.14|protein_coding_Intron_17	0.576
m6AIP_abcam_peak_3030|ENSMUST00000023113.6|Polr3h|ENSMUSG00000022476.8|protein_coding_Intron_1	0.5304347826086957
m6AIP_abcam_peak_3031|ENSMUST00000023113.6|Polr3h|ENSMUSG00000022476.8|protein_coding_Intron_1	0.5217391304347826
m6AIP_abcam_peak_3033|ENSMUST00000023100.7|Srebf2|ENSMUSG00000022463.8|protein_coding_Intron_1	0.5782312925170068
m6AIP_abcam_peak_3035|ENSMUST00000109510.9|Tcf20|ENSMUSG00000041852.15|protein_coding_Intron_2	0.4
m6AIP_abcam_peak_3039|ENSMUST00000109510.9|Tcf20|ENSMUSG00000041852.15|protein_coding_Intron_1	0.48125
m6AIP_abcam_peak_3040a|ENSMUST00000109510.9|Tcf20|ENSMUSG00000041852.15|protein_coding_Intron_1	0.48739495798319327
m6AIP_abcam_peak_3040b|ENSMUST00000109510.9|Tcf20|ENSMUSG00000041852.15|protein_coding_Intron_1	0.460431654676259
m6AIP_SySy_peak_2509|ENSMUST00000049530.13|A4galt|ENSMUSG00000047878.13|protein_coding_Intron_1	0.5114942528735632
m6AIP_SySy_peak_2510|ENSMUST00000178628.8|1700001L05Rik|ENSMUSG00000075511.9|lncRNA_Intron_2	0.5493562231759657
m6AIP_abcam_peak_3046c|ENSMUST00000178628.8|1700001L05Rik|ENSMUSG00000075511.9|lncRNA_Intron_2	0.45555555555555555
m6AIP_abcam_peak_3048|ENSMUST00000171436.7|Pacsin2|ENSMUSG00000016664.16|protein_coding_Intron_1	0.55
m6AIP_abcam_peak_3049|ENSMUST00000023071.7|Samm50|ENSMUSG00000022437.7|protein_coding_Intron_10	0.54
m6AIP_abcam_peak_3050|ENSMUST00000023072.6|Parvb|ENSMUSG00000022438.6|protein_coding_Intron_4	0.5631067961165048
m6AIP_abcam_peak_3051|ENSMUST00000159939.7|Phf21b|ENSMUSG00000016624.15|protein_coding_Intron_4	0.48717948717948717
m6AIP_abcam_peak_3052|ENSMUST00000159939.7|Phf21b|ENSMUSG00000016624.15|protein_coding_Intron_2	0.4696132596685083
m6AIP_abcam_peak_3055|ENSMUST00000163242.2|Atxn10|ENSMUSG00000016541.10|protein_coding_Intron_9	0.4864864864864865
m6AIP_SySy_peak_2518|ENSMUST00000231074.1|Gtse1|ENSMUSG00000022385.11|protein_coding_Intron_3	0.5429864253393665
m6AIP_abcam_peak_3063a|ENSMUST00000063414.8|Tbc1d22a|ENSMUSG00000051864.10|protein_coding_Intron_4	0.5664335664335665
m6AIP_abcam_peak_3063b|ENSMUST00000063414.8|Tbc1d22a|ENSMUSG00000051864.10|protein_coding_Intron_4	0.4556213017751479
m6AIP_abcam_peak_3064|ENSMUST00000063414.8|Tbc1d22a|ENSMUSG00000051864.10|protein_coding_Intron_8	0.5263157894736842
m6AIP_abcam_peak_3066a|ENSMUST00000109381.8|Brd1|ENSMUSG00000022387.17|protein_coding_Intron_7	0.5625
m6AIP_abcam_peak_3066b|ENSMUST00000109381.8|Brd1|ENSMUSG00000022387.17|protein_coding_Intron_7	0.49
m6AIP_abcam_peak_3071|ENSMUST00000162183.7|Alg12|ENSMUSG00000035845.17|protein_coding_Intron_7	0.5470085470085471
m6AIP_abcam_peak_3074|ENSMUST00000081702.11|Trabd|ENSMUSG00000015363.13|protein_coding_Intron_1	0.4967741935483871
m6AIP_abcam_peak_3090|ENSMUST00000227791.1|Ano6|ENSMUSG00000064210.7|protein_coding_Intron_1	0.5576923076923077
m6AIP_abcam_peak_3091|ENSMUST00000227791.1|Ano6|ENSMUSG00000064210.7|protein_coding_Intron_17	0.4268292682926829
m6AIP_abcam_peak_3094|ENSMUST00000096250.4|Arid2|ENSMUSG00000033237.19|protein_coding_Intron_3	0.4796747967479675
m6AIP_abcam_peak_3095|ENSMUST00000096250.4|Arid2|ENSMUSG00000033237.19|protein_coding_Intron_3	0.53125
m6AIP_abcam_peak_3098|ENSMUST00000096250.4|Arid2|ENSMUSG00000033237.19|protein_coding_Intron_16	0.453416149068323
m6AIP_abcam_peak_3099|ENSMUST00000096250.4|Arid2|ENSMUSG00000033237.19|protein_coding_Intron_20	0.4673913043478261
m6AIP_abcam_peak_3105|ENSMUST00000088452.10|Slc38a1|ENSMUSG00000023169.15|protein_coding_Intron_4	0.46
m6AIP_abcam_peak_3106|ENSMUST00000088452.10|Slc38a1|ENSMUSG00000023169.15|protein_coding_Intron_3	0.4406779661016949
m6AIP_SySy_peak_2557|ENSMUST00000088452.10|Slc38a1|ENSMUSG00000023169.15|protein_coding_Intron_3	0.412
m6AIP_SySy_peak_2558|ENSMUST00000088452.10|Slc38a1|ENSMUSG00000023169.15|protein_coding_Intron_3	0.39805825242718446
m6AIP_SySy_peak_2559|ENSMUST00000088452.10|Slc38a1|ENSMUSG00000023169.15|protein_coding_Intron_3	0.384
m6AIP_abcam_peak_3110a|ENSMUST00000088452.10|Slc38a1|ENSMUSG00000023169.15|protein_coding_Intron_3	0.5
m6AIP_abcam_peak_3110b|ENSMUST00000088452.10|Slc38a1|ENSMUSG00000023169.15|protein_coding_Intron_3	0.575
m6AIP_SySy_peak_2561|ENSMUST00000059433.7|Pced1b|ENSMUSG00000044250.8|protein_coding_Intron_5	0.6226415094339622
m6AIP_abcam_peak_3112|ENSMUST00000059433.7|Pced1b|ENSMUSG00000044250.8|protein_coding_Intron_5	0.5148514851485149
m6AIP_abcam_peak_3115|ENSMUST00000180657.1|Senp1|ENSMUSG00000033075.17|protein_coding_Intron_1	0.4827586206896552
m6AIP_abcam_peak_3129|ENSMUST00000134214.2|Gm49450|ENSMUSG00000116358.1|protein_coding_Intron_3	0.4482758620689655
m6AIP_abcam_peak_3131|ENSMUST00000063517.5|Spats2|ENSMUSG00000051934.5|protein_coding_Intron_1	0.5
m6AIP_abcam_peak_3132a|ENSMUST00000145482.7|Prpf40b|ENSMUSG00000023007.15|protein_coding_Intron_1	0.4846938775510204
m6AIP_abcam_peak_3132b|ENSMUST00000145482.7|Prpf40b|ENSMUSG00000023007.15|protein_coding_Intron_1	0.4739583333333333
m6AIP_abcam_peak_3132c|ENSMUST00000145482.7|Prpf40b|ENSMUSG00000023007.15|protein_coding_Intron_1	0.41732283464566927
m6AIP_SySy_peak_2585|ENSMUST00000023762.12|Cers5|ENSMUSG00000023021.15|protein_coding_Intron_2	0.4155844155844156
m6AIP_abcam_peak_3141|ENSMUST00000073691.4|Lima1|ENSMUSG00000023022.14|protein_coding_Intron_2	0.47
m6AIP_abcam_peak_3142|ENSMUST00000100206.3|Larp4|ENSMUSG00000023025.16|protein_coding_Intron_12	0.4578313253012048
m6AIP_abcam_peak_3144|ENSMUST00000023769.10|Atf1|ENSMUSG00000023027.13|protein_coding_Intron_2	0.46808510638297873
m6AIP_abcam_peak_3153|ENSMUST00000046144.9|Tns2|ENSMUSG00000037003.16|protein_coding_Intron_2	0.452
m6AIP_abcam_peak_3158|ENSMUST00000043172.14|Rarg|ENSMUSG00000001288.15|protein_coding_Intron_3	0.5707964601769911
m6AIP_abcam_peak_3166|ENSMUST00000001326.6|Sp1|ENSMUSG00000001280.13|protein_coding_Intron_4	0.42962962962962964
m6AIP_abcam_peak_3167|ENSMUST00000184772.1|Gm28047|ENSMUSG00000052414.9|protein_coding_Intron_1	0.5021645021645021
m6AIP_abcam_peak_3167|ENSMUST00000184616.7|Atf7|ENSMUSG00000099083.7|protein_coding_Intron_1	0.5021645021645021
m6AIP_abcam_peak_3176|ENSMUST00000176233.1|Gm20695|ENSMUSG00000093575.1|protein_coding_Intron_7	0.49528301886792453
m6AIP_abcam_peak_3176|ENSMUST00000040881.13|Cluap1|ENSMUSG00000014232.14|protein_coding_Intron_4	0.49528301886792453
m6AIP_abcam_peak_3177a|ENSMUST00000040881.13|Cluap1|ENSMUSG00000014232.14|protein_coding_Intron_7	0.464
m6AIP_abcam_peak_3177b|ENSMUST00000040881.13|Cluap1|ENSMUSG00000014232.14|protein_coding_Intron_7	0.5566037735849056
m6AIP_SySy_peak_2619a|ENSMUST00000040790.13|Slx4|ENSMUSG00000039738.16|protein_coding_Intron_1	0.5847953216374269
m6AIP_SySy_peak_2619b|ENSMUST00000040790.13|Slx4|ENSMUSG00000039738.16|protein_coding_Intron_1	0.46308724832214765
m6AIP_abcam_peak_3184|ENSMUST00000006137.8|Trap1|ENSMUSG00000005981.11|protein_coding_Intron_12	0.4380952380952381
m6AIP_abcam_peak_3185|ENSMUST00000006137.8|Trap1|ENSMUSG00000005981.11|protein_coding_Intron_1	0.4883720930232558
m6AIP_abcam_peak_3190|ENSMUST00000023165.8|Crebbp|ENSMUSG00000022521.10|protein_coding_Intron_28	0.4873417721518987
m6AIP_abcam_peak_3191|ENSMUST00000023165.8|Crebbp|ENSMUSG00000022521.10|protein_coding_Intron_16	0.4807692307692308
m6AIP_abcam_peak_3193|ENSMUST00000023165.8|Crebbp|ENSMUSG00000022521.10|protein_coding_Intron_11	0.5
m6AIP_abcam_peak_3194|ENSMUST00000023165.8|Crebbp|ENSMUSG00000022521.10|protein_coding_Intron_2	0.49193548387096775
m6AIP_abcam_peak_3195|ENSMUST00000023165.8|Crebbp|ENSMUSG00000022521.10|protein_coding_Intron_2	0.4766355140186916
m6AIP_SySy_peak_2625a|ENSMUST00000023165.8|Crebbp|ENSMUSG00000022521.10|protein_coding_Intron_2	0.3131868131868132
m6AIP_SySy_peak_2625b|ENSMUST00000023165.8|Crebbp|ENSMUSG00000022521.10|protein_coding_Intron_2	0.4394904458598726
m6AIP_abcam_peak_3197|ENSMUST00000023165.8|Crebbp|ENSMUSG00000022521.10|protein_coding_Intron_2	0.3772455089820359
m6AIP_abcam_peak_3198|ENSMUST00000023165.8|Crebbp|ENSMUSG00000022521.10|protein_coding_Intron_2	0.4647887323943662
m6AIP_abcam_peak_3200|ENSMUST00000023165.8|Crebbp|ENSMUSG00000022521.10|protein_coding_Intron_1	0.4424778761061947
m6AIP_abcam_peak_3201|ENSMUST00000117801.7|Adcy9|ENSMUSG00000005580.11|protein_coding_Intron_2	0.48412698412698413
m6AIP_abcam_peak_3205|ENSMUST00000038552.12|Coro7|ENSMUSG00000039637.15|protein_coding_Intron_9	0.5342465753424658
m6AIP_SySy_peak_2636|ENSMUST00000115844.2|Glyr1|ENSMUSG00000022536.14|protein_coding_Intron_1	0.628
m6AIP_abcam_peak_3212|ENSMUST00000046470.15|Mettl22|ENSMUSG00000039345.16|protein_coding_Intron_2	0.436
m6AIP_abcam_peak_3216|ENSMUST00000160405.7|Usp7|ENSMUSG00000022710.17|protein_coding_Intron_2	0.5344827586206896
m6AIP_SySy_peak_2645|ENSMUST00000160405.7|Usp7|ENSMUSG00000022710.17|protein_coding_Intron_2	0.8118811881188119
m6AIP_abcam_peak_3217|ENSMUST00000160405.7|Usp7|ENSMUSG00000022710.17|protein_coding_Intron_1	0.5229357798165137
m6AIP_SySy_peak_2652|ENSMUST00000184863.7|Dexi|ENSMUSG00000038055.12|protein_coding_Intron_1	0.5454545454545454
m6AIP_abcam_peak_3227|ENSMUST00000115824.9|Clec16a|ENSMUSG00000068663.14|protein_coding_Intron_14	0.5286624203821656
m6AIP_abcam_peak_3233|ENSMUST00000180792.7|Snx29|ENSMUSG00000071669.14|protein_coding_Intron_15	0.44390243902439025
m6AIP_abcam_peak_3236a|ENSMUST00000009713.13|Mrtfb|ENSMUSG00000009569.14|protein_coding_Intron_2	0.5476190476190477
m6AIP_abcam_peak_3236b|ENSMUST00000009713.13|Mrtfb|ENSMUSG00000009569.14|protein_coding_Intron_2	0.5043478260869565
m6AIP_abcam_peak_3237|ENSMUST00000009713.13|Mrtfb|ENSMUSG00000009569.14|protein_coding_Intron_3	0.4120603015075377
m6AIP_abcam_peak_3239|ENSMUST00000058884.9|Parn|ENSMUSG00000022685.9|protein_coding_Intron_3	0.5096153846153846
m6AIP_abcam_peak_3241|ENSMUST00000023363.7|Rrn3|ENSMUSG00000022682.8|protein_coding_Intron_9	0.45217391304347826
m6AIP_abcam_peak_3242a|ENSMUST00000023363.7|Rrn3|ENSMUSG00000022682.8|protein_coding_Intron_12	0.5086206896551724
m6AIP_abcam_peak_3242b|ENSMUST00000023363.7|Rrn3|ENSMUSG00000022682.8|protein_coding_Intron_12	0.5229885057471264
m6AIP_abcam_peak_3242c|ENSMUST00000023363.7|Rrn3|ENSMUSG00000022682.8|protein_coding_Intron_12	0.5066666666666667
m6AIP_abcam_peak_3242d|ENSMUST00000023363.7|Rrn3|ENSMUSG00000022682.8|protein_coding_Intron_12	0.5490196078431373
m6AIP_abcam_peak_3243a|ENSMUST00000090300.5|Marf1|ENSMUSG00000060657.8|protein_coding_Intron_13	0.44660194174757284
m6AIP_abcam_peak_3243b|ENSMUST00000090300.5|Marf1|ENSMUSG00000060657.8|protein_coding_Intron_13	0.44036697247706424
m6AIP_abcam_peak_3246|ENSMUST00000115777.9|Ube2v2|ENSMUSG00000022674.15|protein_coding_Intron_3	0.4778761061946903
m6AIP_abcam_peak_3247|ENSMUST00000023352.8|Prkdc|ENSMUSG00000022672.8|protein_coding_Intron_1	0.51440329218107
m6AIP_abcam_peak_3249|ENSMUST00000040248.8|Spidr|ENSMUSG00000041974.10|protein_coding_Intron_8	0.49324324324324326
m6AIP_abcam_peak_3250|ENSMUST00000040248.8|Spidr|ENSMUSG00000041974.10|protein_coding_Intron_5	0.49101796407185627
m6AIP_SySy_peak_2673|ENSMUST00000040248.8|Spidr|ENSMUSG00000041974.10|protein_coding_Intron_5	0.34415584415584416
m6AIP_abcam_peak_3251|ENSMUST00000040248.8|Spidr|ENSMUSG00000041974.10|protein_coding_Intron_3	0.49038461538461536
m6AIP_abcam_peak_3252|ENSMUST00000040248.8|Spidr|ENSMUSG00000041974.10|protein_coding_Intron_3	0.41346153846153844
m6AIP_SySy_peak_2674|ENSMUST00000040248.8|Spidr|ENSMUSG00000041974.10|protein_coding_Intron_3	0.4782608695652174
m6AIP_abcam_peak_3254|ENSMUST00000161861.7|Fgd4|ENSMUSG00000022788.16|protein_coding_Intron_14	0.4019607843137255
m6AIP_abcam_peak_3256|ENSMUST00000023465.15|Top3b|ENSMUSG00000022779.16|protein_coding_Intron_5	0.5303030303030303
m6AIP_abcam_peak_3257|ENSMUST00000069107.13|Mapk1|ENSMUSG00000063358.17|protein_coding_Intron_1	0.4225352112676056
m6AIP_abcam_peak_3258|ENSMUST00000069107.13|Mapk1|ENSMUSG00000063358.17|protein_coding_Intron_1	0.5416666666666666
m6AIP_abcam_peak_3259|ENSMUST00000231712.1|Ppil2|ENSMUSG00000022771.17|protein_coding_Intron_6	0.5474452554744526
m6AIP_SySy_peak_2677b|ENSMUST00000093336.7|2610318N02Rik|ENSMUSG00000049916.12|protein_coding_Intron_3	0.5460992907801419
m6AIP_SySy_peak_2681|ENSMUST00000232426.1|Gm49573|ENSMUSG00000116743.1|lncRNA_Intron_2	0.6145251396648045
m6AIP_SySy_peak_2682a|ENSMUST00000232426.1|Gm49573|ENSMUSG00000116743.1|lncRNA_Intron_2	0.5668016194331984
m6AIP_SySy_peak_2682b|ENSMUST00000232426.1|Gm49573|ENSMUSG00000116743.1|lncRNA_Intron_2	0.5734597156398105
m6AIP_SySy_peak_2682c|ENSMUST00000232426.1|Gm49573|ENSMUSG00000116743.1|lncRNA_Intron_2	0.5408163265306123
m6AIP_SySy_peak_2683|ENSMUST00000232426.1|Gm49573|ENSMUSG00000116743.1|lncRNA_Intron_2	0.52
m6AIP_abcam_peak_3270|ENSMUST00000006293.4|Crkl|ENSMUSG00000006134.4|protein_coding_Intron_2	0.5555555555555556
m6AIP_SySy_peak_2690|ENSMUST00000120488.2|Klhl22|ENSMUSG00000022750.18|protein_coding_Intron_4	0.5255474452554745
m6AIP_SySy_peak_2691a|ENSMUST00000150068.1|Gm20518|ENSMUSG00000092470.1|protein_coding_Intron_10	0.4855072463768116
m6AIP_SySy_peak_2691b|ENSMUST00000150068.1|Gm20518|ENSMUSG00000092470.1|protein_coding_Intron_10	0.5824175824175825
m6AIP_SySy_peak_2692|ENSMUST00000150068.1|Gm20518|ENSMUSG00000092470.1|protein_coding_Intron_10	0.5645161290322581
m6AIP_abcam_peak_3280b|ENSMUST00000003620.12|Prodh|ENSMUSG00000003526.12|protein_coding_Intron_11	0.5277777777777778
m6AIP_abcam_peak_3281|ENSMUST00000003620.12|Prodh|ENSMUSG00000003526.12|protein_coding_Intron_1	0.5393258426966292
m6AIP_SySy_peak_2697|ENSMUST00000232144.1|Gm49776|ENSMUSG00000116925.1|protein_coding_Intron_3	0.4244604316546763
m6AIP_SySy_peak_2700|ENSMUST00000167778.8|Gnb1l|ENSMUSG00000000884.17|protein_coding_Intron_2	0.52
m6AIP_SySy_peak_2701|ENSMUST00000190050.1|Gm28539|ENSMUSG00000099908.1|protein_coding_Intron_2	0.4972972972972973
m6AIP_SySy_peak_2702|ENSMUST00000004222.13|Hira|ENSMUSG00000022702.16|protein_coding_Intron_1	0.5267489711934157
m6AIP_SySy_peak_2702|ENSMUST00000190050.1|Gm28539|ENSMUSG00000099908.1|protein_coding_Intron_2	0.5267489711934157
m6AIP_abcam_peak_3287|ENSMUST00000004222.13|Hira|ENSMUSG00000022702.16|protein_coding_Intron_1	0.42328042328042326
m6AIP_abcam_peak_3287|ENSMUST00000190050.1|Gm28539|ENSMUSG00000099908.1|protein_coding_Intron_2	0.42328042328042326
m6AIP_abcam_peak_3288a|ENSMUST00000004222.13|Hira|ENSMUSG00000022702.16|protein_coding_Intron_5	0.41836734693877553
m6AIP_abcam_peak_3288a|ENSMUST00000190050.1|Gm28539|ENSMUSG00000099908.1|protein_coding_Intron_6	0.41836734693877553
m6AIP_abcam_peak_3288b|ENSMUST00000004222.13|Hira|ENSMUSG00000022702.16|protein_coding_Intron_5	0.5378787878787878
m6AIP_abcam_peak_3288b|ENSMUST00000190050.1|Gm28539|ENSMUSG00000099908.1|protein_coding_Intron_6	0.5378787878787878
m6AIP_abcam_peak_3289|ENSMUST00000004222.13|Hira|ENSMUSG00000022702.16|protein_coding_Intron_24	0.4755244755244755
m6AIP_abcam_peak_3294|ENSMUST00000079158.12|Abcc5|ENSMUSG00000022822.16|protein_coding_Intron_17	0.5277777777777778
m6AIP_abcam_peak_3297|ENSMUST00000052939.2|Camk2n2|ENSMUSG00000051146.2|protein_coding_Intron_1	0.544
m6AIP_abcam_peak_3299|ENSMUST00000115460.7|Eif4g1|ENSMUSG00000045983.16|protein_coding_Intron_31	0.47619047619047616
m6AIP_abcam_peak_3303|ENSMUST00000038053.13|Lpp|ENSMUSG00000033306.15|protein_coding_Intron_1	0.6078431372549019
m6AIP_abcam_peak_3304|ENSMUST00000038053.13|Lpp|ENSMUSG00000033306.15|protein_coding_Intron_3	0.5056818181818182
m6AIP_abcam_peak_3305|ENSMUST00000038053.13|Lpp|ENSMUSG00000033306.15|protein_coding_Intron_3	0.5153374233128835
m6AIP_abcam_peak_3306|ENSMUST00000038053.13|Lpp|ENSMUSG00000033306.15|protein_coding_Intron_5	0.5057471264367817
m6AIP_abcam_peak_3308|ENSMUST00000100023.2|Mb21d2|ENSMUSG00000051065.9|protein_coding_Intron_1	0.4690265486725664
m6AIP_SySy_peak_2731a|ENSMUST00000055389.8|Xxylt1|ENSMUSG00000047434.14|protein_coding_Intron_2	0.5980392156862745
m6AIP_SySy_peak_2731b|ENSMUST00000055389.8|Xxylt1|ENSMUSG00000047434.14|protein_coding_Intron_2	0.46733668341708545
m6AIP_abcam_peak_3314|ENSMUST00000229010.2|Acap2|ENSMUSG00000049076.12|protein_coding_Intron_1	0.5347593582887701
m6AIP_abcam_peak_3319|ENSMUST00000042732.5|Fbxo45|ENSMUSG00000035764.5|protein_coding_Intron_1	0.43915343915343913
m6AIP_abcam_peak_3323|ENSMUST00000115151.4|Ubxn7|ENSMUSG00000053774.9|protein_coding_Intron_1	0.45989304812834225
m6AIP_abcam_peak_3332|ENSMUST00000165418.8|Zfp148|ENSMUSG00000022811.17|protein_coding_Intron_1	0.43661971830985913
m6AIP_abcam_peak_3333|ENSMUST00000165418.8|Zfp148|ENSMUSG00000022811.17|protein_coding_Intron_1	0.3870967741935484
m6AIP_abcam_peak_3334a|ENSMUST00000165418.8|Zfp148|ENSMUSG00000022811.17|protein_coding_Intron_1	0.3791469194312796
m6AIP_abcam_peak_3334b|ENSMUST00000165418.8|Zfp148|ENSMUSG00000022811.17|protein_coding_Intron_1	0.48792270531400966
m6AIP_abcam_peak_3335|ENSMUST00000165418.8|Zfp148|ENSMUSG00000022811.17|protein_coding_Intron_1	0.4365482233502538
m6AIP_abcam_peak_3336|ENSMUST00000165418.8|Zfp148|ENSMUSG00000022811.17|protein_coding_Intron_1	0.5267175572519084
m6AIP_abcam_peak_3344|ENSMUST00000061156.9|Hacd2|ENSMUSG00000035376.10|protein_coding_Intron_2	0.44954128440366975
m6AIP_abcam_peak_3345a|ENSMUST00000061156.9|Hacd2|ENSMUSG00000035376.10|protein_coding_Intron_2	0.391304347826087
m6AIP_abcam_peak_3345b|ENSMUST00000061156.9|Hacd2|ENSMUSG00000035376.10|protein_coding_Intron_2	0.47058823529411764
m6AIP_abcam_peak_3346a|ENSMUST00000061156.9|Hacd2|ENSMUSG00000035376.10|protein_coding_Intron_2	0.5172413793103449
m6AIP_abcam_peak_3346b|ENSMUST00000061156.9|Hacd2|ENSMUSG00000035376.10|protein_coding_Intron_2	0.4642857142857143
m6AIP_abcam_peak_3347|ENSMUST00000043521.4|Sec22a|ENSMUSG00000034473.14|protein_coding_Intron_2	0.5
m6AIP_abcam_peak_3348|ENSMUST00000231579.1|Hspbap1|ENSMUSG00000022849.5|protein_coding_Intron_1	0.5523255813953488
m6AIP_abcam_peak_3351|ENSMUST00000004057.8|Fam162a|ENSMUSG00000003955.8|protein_coding_Intron_4	0.4434782608695652
m6AIP_abcam_peak_3352|ENSMUST00000004057.8|Fam162a|ENSMUSG00000003955.8|protein_coding_Intron_1	0.4647058823529412
m6AIP_abcam_peak_3353a|ENSMUST00000164916.8|Ccdc58|ENSMUSG00000075229.11|protein_coding_Intron_1	0.4380952380952381
m6AIP_abcam_peak_3353b|ENSMUST00000164916.8|Ccdc58|ENSMUSG00000075229.11|protein_coding_Intron_1	0.5131578947368421
m6AIP_abcam_peak_3354|ENSMUST00000164916.8|Ccdc58|ENSMUSG00000075229.11|protein_coding_Intron_3	0.5096153846153846
m6AIP_abcam_peak_3355|ENSMUST00000023617.12|Ildr1|ENSMUSG00000022900.14|protein_coding_Intron_5	0.5045045045045045
m6AIP_abcam_peak_3357|ENSMUST00000023616.9|Slc15a2|ENSMUSG00000022899.9|protein_coding_Intron_7	0.5
m6AIP_abcam_peak_3358|ENSMUST00000023535.3|Iqcb1|ENSMUSG00000022837.14|protein_coding_Intron_7	0.5340909090909091
m6AIP_abcam_peak_3370|ENSMUST00000054034.6|Polq|ENSMUSG00000034206.15|protein_coding_Intron_9	0.5191489361702127
m6AIP_abcam_peak_3371|ENSMUST00000054034.6|Polq|ENSMUSG00000034206.15|protein_coding_Intron_9	0.40860215053763443
m6AIP_abcam_peak_3374|ENSMUST00000023525.8|Gtf2e1|ENSMUSG00000022828.10|protein_coding_Intron_3	0.488
m6AIP_abcam_peak_3375|ENSMUST00000023525.8|Gtf2e1|ENSMUSG00000022828.10|protein_coding_Intron_3	0.4482758620689655
m6AIP_abcam_peak_3376|ENSMUST00000023525.8|Gtf2e1|ENSMUSG00000022828.10|protein_coding_Intron_3	0.4444444444444444
m6AIP_abcam_peak_3377|ENSMUST00000078717.6|Lrrc58|ENSMUSG00000034158.9|protein_coding_Intron_1	0.5
m6AIP_abcam_peak_3379|ENSMUST00000114750.1|Gsk3b|ENSMUSG00000022812.14|protein_coding_Intron_1	0.5153846153846153
m6AIP_abcam_peak_3384|ENSMUST00000002924.14|Tmem39a|ENSMUSG00000002845.14|protein_coding_Intron_2	0.3630573248407643
m6AIP_abcam_peak_3385|ENSMUST00000114694.8|Zbtb20|ENSMUSG00000022708.16|protein_coding_Intron_1	0.54
m6AIP_SySy_peak_2772|ENSMUST00000114694.8|Zbtb20|ENSMUSG00000022708.16|protein_coding_Intron_5	0.42016806722689076
m6AIP_abcam_peak_3387|ENSMUST00000178400.8|Ccdc191|ENSMUSG00000022701.18|protein_coding_Intron_1	0.46017699115044247
m6AIP_abcam_peak_3396|ENSMUST00000162512.7|Gtpbp8|ENSMUSG00000022668.10|protein_coding_Intron_1	0.5648148148148148
m6AIP_SySy_peak_2782a|ENSMUST00000096045.8|Dppa4|ENSMUSG00000058550.15|protein_coding_Intron_6	0.23809523809523808
m6AIP_abcam_peak_3399a|ENSMUST00000023330.7|Morc1|ENSMUSG00000022652.7|protein_coding_Intron_2	0.4152542372881356
m6AIP_abcam_peak_3399b|ENSMUST00000023330.7|Morc1|ENSMUSG00000022652.7|protein_coding_Intron_2	0.5431034482758621
m6AIP_SySy_peak_2783|ENSMUST00000023330.7|Morc1|ENSMUSG00000022652.7|protein_coding_Intron_9	0.3905325443786982
m6AIP_abcam_peak_3400|ENSMUST00000023330.7|Morc1|ENSMUSG00000022652.7|protein_coding_Intron_14	0.5482233502538071
m6AIP_abcam_peak_3401|ENSMUST00000023330.7|Morc1|ENSMUSG00000022652.7|protein_coding_Intron_14	0.47619047619047616
m6AIP_abcam_peak_3402|ENSMUST00000023330.7|Morc1|ENSMUSG00000022652.7|protein_coding_Intron_14	0.42452830188679247
m6AIP_abcam_peak_3403|ENSMUST00000023330.7|Morc1|ENSMUSG00000022652.7|protein_coding_Intron_14	0.5
m6AIP_abcam_peak_3404|ENSMUST00000023330.7|Morc1|ENSMUSG00000022652.7|protein_coding_Intron_15	0.43
m6AIP_abcam_peak_3405|ENSMUST00000023330.7|Morc1|ENSMUSG00000022652.7|protein_coding_Intron_20	0.5431472081218274
m6AIP_abcam_peak_3406|ENSMUST00000023330.7|Morc1|ENSMUSG00000022652.7|protein_coding_Intron_26	0.4625
m6AIP_abcam_peak_3407|ENSMUST00000227879.1|Cblb|ENSMUSG00000022637.11|protein_coding_Intron_3	0.5087719298245614
m6AIP_abcam_peak_3408|ENSMUST00000227879.1|Cblb|ENSMUSG00000022637.11|protein_coding_Intron_3	0.4954954954954955
m6AIP_SySy_peak_2785|ENSMUST00000099705.4|Nxpe3|ENSMUSG00000075033.4|protein_coding_Intron_2	0.39473684210526316
m6AIP_abcam_peak_3419|ENSMUST00000089362.8|Senp7|ENSMUSG00000052917.15|protein_coding_Intron_6	0.5863874345549738
m6AIP_abcam_peak_3420|ENSMUST00000166897.2|Tomm70a|ENSMUSG00000022752.9|protein_coding_Intron_2	0.4647058823529412
m6AIP_SySy_peak_2794|ENSMUST00000114371.4|Cmss1|ENSMUSG00000022748.8|protein_coding_Intron_1	0.7456647398843931
m6AIP_abcam_peak_3425|ENSMUST00000114371.4|Cmss1|ENSMUSG00000022748.8|protein_coding_Intron_1	0.5179856115107914
m6AIP_abcam_peak_3426a|ENSMUST00000114371.4|Cmss1|ENSMUSG00000022748.8|protein_coding_Intron_1	0.46296296296296297
m6AIP_abcam_peak_3426b|ENSMUST00000114371.4|Cmss1|ENSMUSG00000022748.8|protein_coding_Intron_1	0.35714285714285715
m6AIP_abcam_peak_3427|ENSMUST00000114371.4|Cmss1|ENSMUSG00000022748.8|protein_coding_Intron_1	0.5923076923076923
m6AIP_abcam_peak_3428|ENSMUST00000114371.4|Cmss1|ENSMUSG00000022748.8|protein_coding_Intron_1	0.41379310344827586
m6AIP_abcam_peak_3429|ENSMUST00000114371.4|Cmss1|ENSMUSG00000022748.8|protein_coding_Intron_1	0.5683453237410072
m6AIP_abcam_peak_3430|ENSMUST00000046663.7|Dcbld2|ENSMUSG00000035107.13|protein_coding_Intron_12	0.52
m6AIP_SySy_peak_2798|ENSMUST00000023629.8|Pros1|ENSMUSG00000022912.8|protein_coding_Intron_1	0.43386243386243384
m6AIP_SySy_peak_2799|ENSMUST00000023629.8|Pros1|ENSMUSG00000022912.8|protein_coding_Intron_1	0.45544554455445546
m6AIP_SySy_peak_2800a|ENSMUST00000023629.8|Pros1|ENSMUSG00000022912.8|protein_coding_Intron_1	0.43352601156069365
m6AIP_SySy_peak_2800b|ENSMUST00000023629.8|Pros1|ENSMUSG00000022912.8|protein_coding_Intron_1	0.430622009569378
m6AIP_SySy_peak_2801|ENSMUST00000023629.8|Pros1|ENSMUSG00000022912.8|protein_coding_Intron_1	0.36774193548387096
m6AIP_abcam_peak_3436|ENSMUST00000207826.1|Zfp654|ENSMUSG00000047141.5|protein_coding_Intron_4	0.3727810650887574
m6AIP_abcam_peak_3437|ENSMUST00000207826.1|Zfp654|ENSMUSG00000047141.5|protein_coding_Intron_3	0.4093567251461988
m6AIP_SySy_peak_2808a|ENSMUST00000232205.1|Robo1|ENSMUSG00000022883.11|protein_coding_Intron_1	0.6521739130434783
m6AIP_SySy_peak_2808b|ENSMUST00000232205.1|Robo1|ENSMUSG00000022883.11|protein_coding_Intron_1	0.684931506849315
m6AIP_SySy_peak_2809|ENSMUST00000232205.1|Robo1|ENSMUSG00000022883.11|protein_coding_Intron_1	0.504
m6AIP_abcam_peak_3447|ENSMUST00000231910.1|Jam2|ENSMUSG00000053062.16|protein_coding_Intron_1	0.38
m6AIP_abcam_peak_3448a|ENSMUST00000231910.1|Jam2|ENSMUSG00000053062.16|protein_coding_Intron_8	0.46153846153846156
m6AIP_abcam_peak_3448b|ENSMUST00000231910.1|Jam2|ENSMUSG00000053062.16|protein_coding_Intron_8	0.46
m6AIP_abcam_peak_3448c|ENSMUST00000231910.1|Jam2|ENSMUSG00000053062.16|protein_coding_Intron_8	0.49122807017543857
m6AIP_abcam_peak_3461|ENSMUST00000039280.8|Scaf4|ENSMUSG00000022983.16|protein_coding_Intron_19	0.4406779661016949
m6AIP_SySy_peak_2828a|ENSMUST00000039280.8|Scaf4|ENSMUSG00000022983.16|protein_coding_Intron_19	0.5
m6AIP_SySy_peak_2828b|ENSMUST00000039280.8|Scaf4|ENSMUSG00000022983.16|protein_coding_Intron_19	0.5353535353535354
m6AIP_abcam_peak_3462|ENSMUST00000039280.8|Scaf4|ENSMUSG00000022983.16|protein_coding_Intron_14	0.5172413793103449
m6AIP_abcam_peak_3463|ENSMUST00000039280.8|Scaf4|ENSMUSG00000022983.16|protein_coding_Intron_1	0.4976303317535545
m6AIP_abcam_peak_3464|ENSMUST00000065856.7|Hunk|ENSMUSG00000053414.8|protein_coding_Intron_1	0.5137614678899083
m6AIP_abcam_peak_3465|ENSMUST00000065856.7|Hunk|ENSMUSG00000053414.8|protein_coding_Intron_8	0.5454545454545454
m6AIP_SySy_peak_2839|ENSMUST00000118522.7|Paxbp1|ENSMUSG00000022974.12|protein_coding_Intron_6	0.4965986394557823
m6AIP_SySy_peak_2841|ENSMUST00000160764.1|Gm21970|ENSMUSG00000093701.7|protein_coding_Intron_2	0.464
m6AIP_SySy_peak_2842a|ENSMUST00000160764.1|Gm21970|ENSMUSG00000093701.7|protein_coding_Intron_2	0.5353535353535354
m6AIP_SySy_peak_2842b|ENSMUST00000160764.1|Gm21970|ENSMUSG00000093701.7|protein_coding_Intron_2	0.5161290322580645
m6AIP_SySy_peak_2849a|ENSMUST00000117633.7|Son|ENSMUSG00000022961.18|protein_coding_Intron_4	0.43243243243243246
m6AIP_SySy_peak_2849b|ENSMUST00000117633.7|Son|ENSMUSG00000022961.18|protein_coding_Intron_4	0.4266666666666667
m6AIP_abcam_peak_3477|ENSMUST00000073466.12|Cryzl1|ENSMUSG00000058240.14|protein_coding_Intron_8	0.41911764705882354
m6AIP_abcam_peak_3477|ENSMUST00000159295.7|Atp5o|ENSMUSG00000116933.1|protein_coding_Intron_2	0.41911764705882354
m6AIP_abcam_peak_3478|ENSMUST00000073466.12|Cryzl1|ENSMUSG00000058240.14|protein_coding_Intron_4	0.568
m6AIP_abcam_peak_3478|ENSMUST00000159295.7|Atp5o|ENSMUSG00000116933.1|protein_coding_Intron_2	0.568
m6AIP_SySy_peak_2850|ENSMUST00000064797.11|Itsn1|ENSMUSG00000022957.20|protein_coding_Intron_1	0.336283185840708
m6AIP_abcam_peak_3479|ENSMUST00000064797.11|Itsn1|ENSMUSG00000022957.20|protein_coding_Intron_1	0.46956521739130436
m6AIP_abcam_peak_3480|ENSMUST00000064797.11|Itsn1|ENSMUSG00000022957.20|protein_coding_Intron_1	0.4517766497461929
m6AIP_abcam_peak_3481a|ENSMUST00000064797.11|Itsn1|ENSMUSG00000022957.20|protein_coding_Intron_5	0.3780487804878049
m6AIP_abcam_peak_3481b|ENSMUST00000064797.11|Itsn1|ENSMUSG00000022957.20|protein_coding_Intron_5	0.5327102803738317
m6AIP_SySy_peak_2851a|ENSMUST00000047429.8|Mrps6|ENSMUSG00000039680.10|protein_coding_Intron_1	0.44936708860759494
m6AIP_SySy_peak_2851a|ENSMUST00000232677.1|Gm49711|ENSMUSG00000116930.1|protein_coding_Intron_1	0.44936708860759494
m6AIP_SySy_peak_2851b|ENSMUST00000047429.8|Mrps6|ENSMUSG00000039680.10|protein_coding_Intron_1	0.50625
m6AIP_SySy_peak_2851b|ENSMUST00000232677.1|Gm49711|ENSMUSG00000116930.1|protein_coding_Intron_1	0.50625
m6AIP_SySy_peak_2852a|ENSMUST00000047429.8|Mrps6|ENSMUSG00000039680.10|protein_coding_Intron_1	0.47126436781609193
m6AIP_SySy_peak_2852a|ENSMUST00000232677.1|Gm49711|ENSMUSG00000116930.1|protein_coding_Intron_1	0.47126436781609193
m6AIP_SySy_peak_2852b|ENSMUST00000047429.8|Mrps6|ENSMUSG00000039680.10|protein_coding_Intron_1	0.49707602339181284
m6AIP_SySy_peak_2852b|ENSMUST00000232677.1|Gm49711|ENSMUSG00000116930.1|protein_coding_Intron_1	0.49707602339181284
m6AIP_SySy_peak_2852c|ENSMUST00000047429.8|Mrps6|ENSMUSG00000039680.10|protein_coding_Intron_1	0.46745562130177515
m6AIP_SySy_peak_2852c|ENSMUST00000232677.1|Gm49711|ENSMUSG00000116930.1|protein_coding_Intron_1	0.46745562130177515
m6AIP_SySy_peak_2853a|ENSMUST00000047429.8|Mrps6|ENSMUSG00000039680.10|protein_coding_Intron_1	0.5078534031413613
m6AIP_SySy_peak_2853a|ENSMUST00000232677.1|Gm49711|ENSMUSG00000116930.1|protein_coding_Intron_1	0.5078534031413613
m6AIP_SySy_peak_2853b|ENSMUST00000047429.8|Mrps6|ENSMUSG00000039680.10|protein_coding_Intron_1	0.421875
m6AIP_SySy_peak_2853b|ENSMUST00000232677.1|Gm49711|ENSMUSG00000116930.1|protein_coding_Intron_1	0.421875
m6AIP_SySy_peak_2853c|ENSMUST00000047429.8|Mrps6|ENSMUSG00000039680.10|protein_coding_Intron_1	0.3553299492385787
m6AIP_SySy_peak_2853c|ENSMUST00000232677.1|Gm49711|ENSMUSG00000116930.1|protein_coding_Intron_1	0.3553299492385787
m6AIP_abcam_peak_3487|ENSMUST00000047429.8|Mrps6|ENSMUSG00000039680.10|protein_coding_Intron_1	0.4274193548387097
m6AIP_abcam_peak_3487|ENSMUST00000232677.1|Gm49711|ENSMUSG00000116930.1|protein_coding_Intron_1	0.4274193548387097
m6AIP_SySy_peak_2854|ENSMUST00000060005.14|Rcan1|ENSMUSG00000022951.16|protein_coding_Intron_1	0.48
m6AIP_SySy_peak_2855|ENSMUST00000023673.13|Runx1|ENSMUSG00000022952.17|protein_coding_Intron_2	0.45098039215686275
m6AIP_SySy_peak_2856a|ENSMUST00000233931.1|Setd4|ENSMUSG00000022948.16|protein_coding_Intron_8	0.487012987012987
m6AIP_SySy_peak_2856c|ENSMUST00000233931.1|Setd4|ENSMUSG00000022948.16|protein_coding_Intron_7	0.5460122699386503
m6AIP_SySy_peak_2856d|ENSMUST00000233931.1|Setd4|ENSMUSG00000022948.16|protein_coding_Intron_7	0.45901639344262296
m6AIP_SySy_peak_2856e|ENSMUST00000233931.1|Setd4|ENSMUSG00000022948.16|protein_coding_Intron_7	0.4393939393939394
m6AIP_SySy_peak_2856f|ENSMUST00000233931.1|Setd4|ENSMUSG00000022948.16|protein_coding_Intron_7	0.6149425287356322
m6AIP_abcam_peak_3489|ENSMUST00000233931.1|Setd4|ENSMUSG00000022948.16|protein_coding_Intron_4	0.5188679245283019
m6AIP_SySy_peak_2857|ENSMUST00000233931.1|Setd4|ENSMUSG00000022948.16|protein_coding_Intron_4	0.5298507462686567
m6AIP_abcam_peak_3495|ENSMUST00000232065.1|Gm49617|ENSMUSG00000116890.1|lncRNA_Intron_1	0.6
m6AIP_abcam_peak_3495|ENSMUST00000023666.10|Chaf1b|ENSMUSG00000022945.12|protein_coding_Intron_5	0.6
m6AIP_abcam_peak_3496|ENSMUST00000023666.10|Chaf1b|ENSMUSG00000022945.12|protein_coding_Intron_10	0.3786407766990291
m6AIP_abcam_peak_3497|ENSMUST00000023666.10|Chaf1b|ENSMUSG00000022945.12|protein_coding_Intron_10	0.39
m6AIP_abcam_peak_3501|ENSMUST00000227141.1|Hlcs|ENSMUSG00000040820.16|protein_coding_Intron_6	0.45774647887323944
m6AIP_SySy_peak_2864a|ENSMUST00000232660.1|Ttc3|ENSMUSG00000040785.19|protein_coding_Intron_9	0.37735849056603776
m6AIP_SySy_peak_2864b|ENSMUST00000232660.1|Ttc3|ENSMUSG00000040785.19|protein_coding_Intron_9	0.45528455284552843
m6AIP_SySy_peak_2864c|ENSMUST00000232660.1|Ttc3|ENSMUSG00000040785.19|protein_coding_Intron_9	0.504
m6AIP_SySy_peak_2864d|ENSMUST00000232660.1|Ttc3|ENSMUSG00000040785.19|protein_coding_Intron_9	0.2737430167597765
m6AIP_SySy_peak_2865a|ENSMUST00000232660.1|Ttc3|ENSMUSG00000040785.19|protein_coding_Intron_9	0.4326923076923077
m6AIP_SySy_peak_2865b|ENSMUST00000232660.1|Ttc3|ENSMUSG00000040785.19|protein_coding_Intron_9	0.34536082474226804
m6AIP_SySy_peak_2866|ENSMUST00000232660.1|Ttc3|ENSMUSG00000040785.19|protein_coding_Intron_9	0.576271186440678
m6AIP_abcam_peak_3507a|ENSMUST00000119878.7|Dyrk1a|ENSMUSG00000022897.15|protein_coding_Intron_1	0.5588235294117647
m6AIP_abcam_peak_3507b|ENSMUST00000119878.7|Dyrk1a|ENSMUSG00000022897.15|protein_coding_Intron_1	0.5741935483870968
m6AIP_abcam_peak_3508|ENSMUST00000119878.7|Dyrk1a|ENSMUSG00000022897.15|protein_coding_Intron_1	0.45365853658536587
m6AIP_abcam_peak_3509|ENSMUST00000119878.7|Dyrk1a|ENSMUSG00000022897.15|protein_coding_Intron_1	0.536144578313253
m6AIP_SySy_peak_2869|ENSMUST00000119878.7|Dyrk1a|ENSMUSG00000022897.15|protein_coding_Intron_2	0.44
m6AIP_abcam_peak_3511a|ENSMUST00000119878.7|Dyrk1a|ENSMUSG00000022897.15|protein_coding_Intron_2	0.44285714285714284
m6AIP_abcam_peak_3511b|ENSMUST00000119878.7|Dyrk1a|ENSMUSG00000022897.15|protein_coding_Intron_2	0.45454545454545453
m6AIP_abcam_peak_3512a|ENSMUST00000119878.7|Dyrk1a|ENSMUSG00000022897.15|protein_coding_Intron_2	0.40601503759398494
m6AIP_abcam_peak_3512b|ENSMUST00000119878.7|Dyrk1a|ENSMUSG00000022897.15|protein_coding_Intron_2	0.4350282485875706
m6AIP_abcam_peak_3512c|ENSMUST00000119878.7|Dyrk1a|ENSMUSG00000022897.15|protein_coding_Intron_2	0.42436974789915966
m6AIP_abcam_peak_3513|ENSMUST00000119878.7|Dyrk1a|ENSMUSG00000022897.15|protein_coding_Intron_2	0.492
m6AIP_SySy_peak_2874a|ENSMUST00000099502.8|Brwd1|ENSMUSG00000022914.17|protein_coding_Intron_41	0.4028776978417266
m6AIP_SySy_peak_2874b|ENSMUST00000099502.8|Brwd1|ENSMUSG00000022914.17|protein_coding_Intron_41	0.35625
m6AIP_SySy_peak_2874c|ENSMUST00000099502.8|Brwd1|ENSMUSG00000022914.17|protein_coding_Intron_41	0.4788732394366197
m6AIP_SySy_peak_2875|ENSMUST00000099502.8|Brwd1|ENSMUSG00000022914.17|protein_coding_Intron_40	0.5
m6AIP_abcam_peak_3519|ENSMUST00000099502.8|Brwd1|ENSMUSG00000022914.17|protein_coding_Intron_4	0.5
m6AIP_SySy_peak_2885|ENSMUST00000232308.1|B230307C23Rik|ENSMUSG00000080717.10|protein_coding_Intron_4	0.32515337423312884
m6AIP_abcam_peak_3526|ENSMUST00000231741.1|A630089N07Rik|ENSMUSG00000116673.1|protein_coding_Intron_1	0.47096774193548385
m6AIP_abcam_peak_3527|ENSMUST00000231741.1|A630089N07Rik|ENSMUSG00000116673.1|protein_coding_Intron_1	0.467005076142132
m6AIP_abcam_peak_3528|ENSMUST00000231741.1|A630089N07Rik|ENSMUSG00000116673.1|protein_coding_Intron_1	0.42696629213483145
m6AIP_SySy_peak_2887|ENSMUST00000231741.1|A630089N07Rik|ENSMUSG00000116673.1|protein_coding_Intron_1	0.5274725274725275
m6AIP_abcam_peak_3529|ENSMUST00000076734.7|Scaf8|ENSMUSG00000046201.9|protein_coding_Intron_1	0.43790849673202614
m6AIP_abcam_peak_3530|ENSMUST00000076734.7|Scaf8|ENSMUSG00000046201.9|protein_coding_Intron_3	0.5052083333333334
m6AIP_abcam_peak_3535|ENSMUST00000232180.1|Arid1b|ENSMUSG00000069729.14|protein_coding_Intron_3	0.5470085470085471
m6AIP_abcam_peak_3536|ENSMUST00000232180.1|Arid1b|ENSMUSG00000069729.14|protein_coding_Intron_4	0.514018691588785
m6AIP_abcam_peak_3544|ENSMUST00000064234.6|Ezr|ENSMUSG00000052397.8|protein_coding_Intron_7	0.5535714285714286
m6AIP_abcam_peak_3545|ENSMUST00000024575.7|Rps6ka2|ENSMUSG00000023809.10|protein_coding_Intron_1	0.576
m6AIP_abcam_peak_3546|ENSMUST00000024575.7|Rps6ka2|ENSMUSG00000023809.10|protein_coding_Intron_3	0.4461538461538462
m6AIP_abcam_peak_3547|ENSMUST00000024575.7|Rps6ka2|ENSMUSG00000023809.10|protein_coding_Intron_19	0.46534653465346537
m6AIP_abcam_peak_3548a|ENSMUST00000097419.9|Fgfr1op|ENSMUSG00000069135.11|protein_coding_Intron_8	0.4934210526315789
m6AIP_abcam_peak_3548b|ENSMUST00000097419.9|Fgfr1op|ENSMUSG00000069135.11|protein_coding_Intron_8	0.5035971223021583
m6AIP_abcam_peak_3549|ENSMUST00000097419.9|Fgfr1op|ENSMUSG00000069135.11|protein_coding_Intron_8	0.47058823529411764
m6AIP_abcam_peak_3550|ENSMUST00000154553.1|Sft2d1|ENSMUSG00000073468.12|protein_coding_Intron_1	0.5555555555555556
m6AIP_abcam_peak_3550|ENSMUST00000140890.2|Gm49987|ENSMUSG00000117569.1|lncRNA_Intron_1	0.5555555555555556
m6AIP_abcam_peak_3551|ENSMUST00000233645.1|Qk|ENSMUSG00000062078.15|protein_coding_Intron_1	0.34459459459459457
m6AIP_abcam_peak_3552|ENSMUST00000024594.8|Agpat4|ENSMUSG00000023827.8|protein_coding_Intron_2	0.5
m6AIP_abcam_peak_3553|ENSMUST00000024594.8|Agpat4|ENSMUSG00000023827.8|protein_coding_Intron_3	0.4973821989528796
m6AIP_abcam_peak_3556|ENSMUST00000089058.6|Map3k4|ENSMUSG00000014426.9|protein_coding_Intron_3	0.5357142857142857
m6AIP_abcam_peak_3561|ENSMUST00000163394.2|Pnldc1|ENSMUSG00000073460.5|protein_coding_Intron_18	0.54
m6AIP_abcam_peak_3562|ENSMUST00000163394.2|Pnldc1|ENSMUSG00000073460.5|protein_coding_Intron_10	0.5045871559633027
m6AIP_SySy_peak_2909|ENSMUST00000159551.7|Wtap|ENSMUSG00000060475.13|protein_coding_Intron_6	0.3700787401574803
m6AIP_abcam_peak_3566|ENSMUST00000135850.7|Gm49936|ENSMUSG00000117063.1|lncRNA_Intron_1	0.45
m6AIP_abcam_peak_3567|ENSMUST00000137784.7|Afdn|ENSMUSG00000068036.16|protein_coding_Intron_1	0.45416666666666666
m6AIP_abcam_peak_3568|ENSMUST00000137784.7|Afdn|ENSMUSG00000068036.16|protein_coding_Intron_1	0.5454545454545454
m6AIP_SySy_peak_2910|ENSMUST00000137784.7|Afdn|ENSMUSG00000068036.16|protein_coding_Intron_16	0.4090909090909091
m6AIP_abcam_peak_3576|ENSMUST00000190415.1|BC002059|ENSMUSG00000060149.7|lncRNA_Intron_1	0.3941176470588235
m6AIP_abcam_peak_3589|ENSMUST00000041047.3|Lnpep|ENSMUSG00000023845.7|protein_coding_Intron_1	0.5164835164835165
m6AIP_abcam_peak_3591a|ENSMUST00000172097.8|Spaca6|ENSMUSG00000080316.11|protein_coding_Intron_1	0.46511627906976744
m6AIP_abcam_peak_3591b|ENSMUST00000172097.8|Spaca6|ENSMUSG00000080316.11|protein_coding_Intron_1	0.4583333333333333
m6AIP_abcam_peak_3591c|ENSMUST00000172097.8|Spaca6|ENSMUSG00000080316.11|protein_coding_Intron_1	0.45365853658536587
m6AIP_abcam_peak_3592|ENSMUST00000088811.6|Zfp160|ENSMUSG00000067942.6|protein_coding_Intron_1	0.5666666666666667
m6AIP_abcam_peak_3619a|ENSMUST00000190686.6|Srrm2|ENSMUSG00000039218.17|protein_coding_Intron_1	0.36904761904761907
m6AIP_abcam_peak_3619b|ENSMUST00000190686.6|Srrm2|ENSMUSG00000039218.17|protein_coding_Intron_1	0.4107142857142857
m6AIP_abcam_peak_3620a|ENSMUST00000190686.6|Srrm2|ENSMUSG00000039218.17|protein_coding_Intron_2	0.43352601156069365
m6AIP_abcam_peak_3620b|ENSMUST00000190686.6|Srrm2|ENSMUSG00000039218.17|protein_coding_Intron_2	0.44808743169398907
m6AIP_abcam_peak_3621|ENSMUST00000190686.6|Srrm2|ENSMUSG00000039218.17|protein_coding_Intron_9	0.5314685314685315
m6AIP_abcam_peak_3624|ENSMUST00000102927.9|Pdpk1|ENSMUSG00000024122.16|protein_coding_Intron_1	0.5192307692307693
m6AIP_abcam_peak_3625|ENSMUST00000024932.11|Atp6v0c|ENSMUSG00000024121.13|protein_coding_Intron_1	0.5436893203883495
m6AIP_abcam_peak_3630|ENSMUST00000115390.4|Ccnf|ENSMUSG00000072082.7|protein_coding_Intron_10	0.5
m6AIP_abcam_peak_3632|ENSMUST00000176652.7|Traf7|ENSMUSG00000052752.15|protein_coding_Intron_9	0.5321100917431193
m6AIP_abcam_peak_3637|ENSMUST00000227745.1|Tsc2|ENSMUSG00000002496.10|protein_coding_Intron_9	0.5714285714285714
m6AIP_SySy_peak_2981a|ENSMUST00000146867.1|Rps2|ENSMUSG00000044533.15|protein_coding_Intron_2	0.4817073170731707
m6AIP_SySy_peak_2981b|ENSMUST00000146867.1|Rps2|ENSMUSG00000044533.15|protein_coding_Intron_2	0.5138888888888888
m6AIP_SySy_peak_2987a|ENSMUST00000115229.9|Mapk8ip3|ENSMUSG00000024163.17|protein_coding_Intron_6	0.448
m6AIP_SySy_peak_2987b|ENSMUST00000115229.9|Mapk8ip3|ENSMUSG00000024163.17|protein_coding_Intron_6	0.4689655172413793
m6AIP_SySy_peak_2987c|ENSMUST00000115229.9|Mapk8ip3|ENSMUSG00000024163.17|protein_coding_Intron_6	0.5084745762711864
m6AIP_SySy_peak_2988|ENSMUST00000115229.9|Mapk8ip3|ENSMUSG00000024163.17|protein_coding_Intron_6	0.46551724137931033
m6AIP_abcam_peak_3645a|ENSMUST00000115229.9|Mapk8ip3|ENSMUSG00000024163.17|protein_coding_Intron_6	0.6307692307692307
m6AIP_abcam_peak_3645b|ENSMUST00000115229.9|Mapk8ip3|ENSMUSG00000024163.17|protein_coding_Intron_6	0.5074626865671642
m6AIP_abcam_peak_3648|ENSMUST00000233774.1|Cramp1l|ENSMUSG00000038002.9|protein_coding_Intron_6	0.5219298245614035
m6AIP_abcam_peak_3651|ENSMUST00000039734.11|Unkl|ENSMUSG00000015127.14|protein_coding_Intron_10	0.5
m6AIP_abcam_peak_3653|ENSMUST00000063344.14|Lmf1|ENSMUSG00000002279.19|protein_coding_Intron_10	0.5225225225225225
m6AIP_SySy_peak_2998|ENSMUST00000235889.1|Gm50367|ENSMUSG00000118135.1|protein_coding_Intron_1	0.5934959349593496
m6AIP_abcam_peak_3660|ENSMUST00000176751.1|Gm20683|ENSMUSG00000093593.1|protein_coding_Intron_11	0.5981308411214953
m6AIP_SySy_peak_3002|ENSMUST00000026827.15|Mettl26|ENSMUSG00000025731.16|protein_coding_Intron_1	0.6521739130434783
m6AIP_SySy_peak_3007|ENSMUST00000114976.8|Luc7l|ENSMUSG00000024188.16|protein_coding_Intron_1	0.6823529411764706
m6AIP_abcam_peak_3667|ENSMUST00000114976.8|Luc7l|ENSMUSG00000024188.16|protein_coding_Intron_3	0.5081967213114754
m6AIP_abcam_peak_3669|ENSMUST00000142539.7|Crebrf|ENSMUSG00000048249.14|protein_coding_Intron_1	0.4628099173553719
m6AIP_abcam_peak_3671|ENSMUST00000078961.5|Kifc5b|ENSMUSG00000024301.10|protein_coding_Intron_1	0.46
m6AIP_SySy_peak_3012b|ENSMUST00000078961.5|Kifc5b|ENSMUSG00000024301.10|protein_coding_Intron_7	0.5847953216374269
m6AIP_SySy_peak_3012c|ENSMUST00000078961.5|Kifc5b|ENSMUSG00000024301.10|protein_coding_Intron_7	0.5118110236220472
m6AIP_SySy_peak_3017|ENSMUST00000133257.8|Gm50253|ENSMUSG00000117819.1|protein_coding_Intron_3	0.596
m6AIP_SySy_peak_3021|ENSMUST00000025058.14|Anks1|ENSMUSG00000024219.16|protein_coding_Intron_1	0.5034013605442177
m6AIP_abcam_peak_3681|ENSMUST00000025058.14|Anks1|ENSMUSG00000024219.16|protein_coding_Intron_11	0.5703703703703704
m6AIP_abcam_peak_3682|ENSMUST00000025058.14|Anks1|ENSMUSG00000024219.16|protein_coding_Intron_11	0.5769230769230769
m6AIP_SySy_peak_3022|ENSMUST00000025058.14|Anks1|ENSMUSG00000024219.16|protein_coding_Intron_13	0.6761904761904762
m6AIP_abcam_peak_3689|ENSMUST00000114792.7|Fkbp5|ENSMUSG00000024222.17|protein_coding_Intron_8	0.6138613861386139
m6AIP_abcam_peak_3690|ENSMUST00000114792.7|Fkbp5|ENSMUSG00000024222.17|protein_coding_Intron_6	0.5169082125603864
m6AIP_abcam_peak_3695|ENSMUST00000004990.13|Mapk14|ENSMUSG00000053436.15|protein_coding_Intron_1	0.5247524752475248
m6AIP_abcam_peak_3705|ENSMUST00000024802.9|Ppil1|ENSMUSG00000024007.15|protein_coding_Intron_2	0.5480769230769231
m6AIP_abcam_peak_3706|ENSMUST00000095427.11|Mtch1|ENSMUSG00000024012.18|protein_coding_Intron_1	0.496
m6AIP_abcam_peak_3707a|ENSMUST00000095427.11|Mtch1|ENSMUSG00000024012.18|protein_coding_Intron_1	0.5053763440860215
m6AIP_abcam_peak_3707b|ENSMUST00000095427.11|Mtch1|ENSMUSG00000024012.18|protein_coding_Intron_1	0.5228758169934641
m6AIP_SySy_peak_3039|ENSMUST00000150388.2|Gm28052|ENSMUSG00000099329.2|lncRNA_Intron_1	0.492
m6AIP_abcam_peak_3708c|ENSMUST00000150388.2|Gm28052|ENSMUSG00000099329.2|lncRNA_Intron_1	0.5916666666666667
m6AIP_abcam_peak_3708c|ENSMUST00000024817.14|Rnf8|ENSMUSG00000090083.11|protein_coding_Intron_3	0.5862068965517241
m6AIP_abcam_peak_3708c|ENSMUST00000130871.1|Gm28043|ENSMUSG00000098374.1|protein_coding_Intron_3	0.5862068965517241
m6AIP_SySy_peak_3041|ENSMUST00000129091.8|Ccdc167|ENSMUSG00000024018.18|protein_coding_Intron_4	0.518348623853211
m6AIP_abcam_peak_3709|ENSMUST00000226208.2|Zfand3|ENSMUSG00000044477.12|protein_coding_Intron_1	0.548
m6AIP_abcam_peak_3710|ENSMUST00000226208.2|Zfand3|ENSMUSG00000044477.12|protein_coding_Intron_1	0.48945147679324896
m6AIP_abcam_peak_3711|ENSMUST00000226208.2|Zfand3|ENSMUSG00000044477.12|protein_coding_Intron_4	0.4411764705882353
m6AIP_abcam_peak_3712|ENSMUST00000168787.7|Btbd9|ENSMUSG00000062202.14|protein_coding_Intron_6	0.5289256198347108
m6AIP_abcam_peak_3713a|ENSMUST00000168787.7|Btbd9|ENSMUSG00000062202.14|protein_coding_Intron_6	0.5414634146341464
m6AIP_abcam_peak_3713b|ENSMUST00000168787.7|Btbd9|ENSMUSG00000062202.14|protein_coding_Intron_6	0.4765625
m6AIP_abcam_peak_3714|ENSMUST00000168787.7|Btbd9|ENSMUSG00000062202.14|protein_coding_Intron_6	0.42
m6AIP_abcam_peak_3715|ENSMUST00000235858.1|Gm50252|ENSMUSG00000118341.1|lncRNA_Intron_6	0.536
m6AIP_abcam_peak_3715|ENSMUST00000168787.7|Btbd9|ENSMUSG00000062202.14|protein_coding_Intron_6	0.536
m6AIP_abcam_peak_3716|ENSMUST00000235858.1|Gm50252|ENSMUSG00000118341.1|lncRNA_Intron_6	0.4962962962962963
m6AIP_abcam_peak_3716|ENSMUST00000168787.7|Btbd9|ENSMUSG00000062202.14|protein_coding_Intron_6	0.4962962962962963
m6AIP_abcam_peak_3717a|ENSMUST00000235858.1|Gm50252|ENSMUSG00000118341.1|lncRNA_Intron_6	0.55625
m6AIP_abcam_peak_3717a|ENSMUST00000168787.7|Btbd9|ENSMUSG00000062202.14|protein_coding_Intron_6	0.55625
m6AIP_abcam_peak_3717b|ENSMUST00000235858.1|Gm50252|ENSMUSG00000118341.1|lncRNA_Intron_6	0.5084745762711864
m6AIP_abcam_peak_3717b|ENSMUST00000168787.7|Btbd9|ENSMUSG00000062202.14|protein_coding_Intron_6	0.5084745762711864
m6AIP_abcam_peak_3718a|ENSMUST00000235858.1|Gm50252|ENSMUSG00000118341.1|lncRNA_Intron_6	0.4845360824742268
m6AIP_abcam_peak_3718a|ENSMUST00000168787.7|Btbd9|ENSMUSG00000062202.14|protein_coding_Intron_6	0.4845360824742268
m6AIP_abcam_peak_3718b|ENSMUST00000235858.1|Gm50252|ENSMUSG00000118341.1|lncRNA_Intron_6	0.5107913669064749
m6AIP_abcam_peak_3718b|ENSMUST00000168787.7|Btbd9|ENSMUSG00000062202.14|protein_coding_Intron_6	0.5107913669064749
m6AIP_SySy_peak_3043|ENSMUST00000235858.1|Gm50252|ENSMUSG00000118341.1|lncRNA_Intron_6	0.4108527131782946
m6AIP_SySy_peak_3043|ENSMUST00000168787.7|Btbd9|ENSMUSG00000062202.14|protein_coding_Intron_6	0.4108527131782946
m6AIP_abcam_peak_3719|ENSMUST00000235858.1|Gm50252|ENSMUSG00000118341.1|lncRNA_Intron_1	0.5224719101123596
m6AIP_abcam_peak_3719|ENSMUST00000168787.7|Btbd9|ENSMUSG00000062202.14|protein_coding_Intron_1	0.5224719101123596
m6AIP_abcam_peak_3720|ENSMUST00000235858.1|Gm50252|ENSMUSG00000118341.1|lncRNA_Intron_1	0.36633663366336633
m6AIP_abcam_peak_3720|ENSMUST00000168787.7|Btbd9|ENSMUSG00000062202.14|protein_coding_Intron_1	0.36633663366336633
m6AIP_abcam_peak_3721|ENSMUST00000236140.1|Dnah8|ENSMUSG00000033826.10|protein_coding_Intron_20	0.4537037037037037
m6AIP_abcam_peak_3722|ENSMUST00000236140.1|Dnah8|ENSMUSG00000033826.10|protein_coding_Intron_63	0.4854368932038835
m6AIP_abcam_peak_3725a|ENSMUST00000047168.12|Pde9a|ENSMUSG00000041119.12|protein_coding_Intron_1	0.4528301886792453
m6AIP_abcam_peak_3725b|ENSMUST00000047168.12|Pde9a|ENSMUSG00000041119.12|protein_coding_Intron_1	0.4256410256410256
m6AIP_SySy_peak_3046|ENSMUST00000046288.15|Ndufv3|ENSMUSG00000024038.17|protein_coding_Intron_3	0.527027027027027
m6AIP_abcam_peak_3733|ENSMUST00000238192.1|Hsf2bp|ENSMUSG00000002076.12|protein_coding_Intron_8	0.569620253164557
m6AIP_abcam_peak_3734|ENSMUST00000238192.1|Hsf2bp|ENSMUSG00000002076.12|protein_coding_Intron_8	0.47115384615384615
m6AIP_abcam_peak_3735|ENSMUST00000238192.1|Hsf2bp|ENSMUSG00000002076.12|protein_coding_Intron_8	0.45
m6AIP_abcam_peak_3736|ENSMUST00000238192.1|Hsf2bp|ENSMUSG00000002076.12|protein_coding_Intron_8	0.45145631067961167
m6AIP_abcam_peak_3737|ENSMUST00000238192.1|Hsf2bp|ENSMUSG00000002076.12|protein_coding_Intron_5	0.5303030303030303
m6AIP_abcam_peak_3740b|ENSMUST00000003726.15|Brd4|ENSMUSG00000024002.18|protein_coding_Intron_10	0.4098360655737705
m6AIP_abcam_peak_3742|ENSMUST00000003726.15|Brd4|ENSMUSG00000024002.18|protein_coding_Intron_1	0.47346938775510206
m6AIP_SySy_peak_3059a|ENSMUST00000050214.8|Akap8l|ENSMUSG00000002625.10|protein_coding_Intron_9	0.6746987951807228
m6AIP_SySy_peak_3059b|ENSMUST00000050214.8|Akap8l|ENSMUSG00000002625.10|protein_coding_Intron_9	0.7247191011235955
m6AIP_abcam_peak_3746a|ENSMUST00000050214.8|Akap8l|ENSMUSG00000002625.10|protein_coding_Intron_8	0.5070422535211268
m6AIP_abcam_peak_3746b|ENSMUST00000050214.8|Akap8l|ENSMUSG00000002625.10|protein_coding_Intron_7	0.3291139240506329
m6AIP_abcam_peak_3755|ENSMUST00000075253.12|Cyp4f13|ENSMUSG00000024055.15|protein_coding_Intron_5	0.5
m6AIP_abcam_peak_3757|ENSMUST00000087654.4|Zfp763|ENSMUSG00000067430.7|protein_coding_Intron_1	0.5211267605633803
m6AIP_SySy_peak_3079c|ENSMUST00000148178.7|Hnrnpm|ENSMUSG00000059208.15|protein_coding_Intron_13	0.36363636363636365
m6AIP_abcam_peak_3765|ENSMUST00000148178.7|Hnrnpm|ENSMUSG00000059208.15|protein_coding_Intron_3	0.3592814371257485
m6AIP_SySy_peak_3080d|ENSMUST00000048560.10|Kank3|ENSMUSG00000042099.16|protein_coding_Intron_3	0.5308641975308642
m6AIP_abcam_peak_3766|ENSMUST00000048249.7|Ndufa7|ENSMUSG00000041881.13|protein_coding_Intron_3	0.47368421052631576
m6AIP_abcam_peak_3769|ENSMUST00000170075.8|Daxx|ENSMUSG00000002307.16|protein_coding_Intron_1	0.6271186440677966
m6AIP_abcam_peak_3773b|ENSMUST00000170075.8|Daxx|ENSMUSG00000002307.16|protein_coding_Intron_6	0.5465116279069767
m6AIP_abcam_peak_3778|ENSMUST00000168978.2|Gm20427|ENSMUSG00000092595.2|lncRNA_Intron_1	0.5423728813559322
m6AIP_abcam_peak_3793|ENSMUST00000173731.7|Ddx39b|ENSMUSG00000019432.15|protein_coding_Intron_1	0.5
m6AIP_abcam_peak_3802|ENSMUST00000127442.7|Ppp1r18|ENSMUSG00000034595.17|protein_coding_Intron_1	0.5174418604651163
m6AIP_abcam_peak_3805|ENSMUST00000043757.14|Abcf1|ENSMUSG00000038762.15|protein_coding_Intron_5	0.5694444444444444
m6AIP_abcam_peak_3808|ENSMUST00000087200.3|Gnl1|ENSMUSG00000024429.9|protein_coding_Intron_8	0.5109489051094891
m6AIP_abcam_peak_3811|ENSMUST00000179968.7|Trim26|ENSMUSG00000024457.16|protein_coding_Intron_2	0.4965986394557823
m6AIP_abcam_peak_3817a|ENSMUST00000025338.15|Gabbr1|ENSMUSG00000024462.17|protein_coding_Intron_5	0.5350877192982456
m6AIP_abcam_peak_3817b|ENSMUST00000025338.15|Gabbr1|ENSMUSG00000024462.17|protein_coding_Intron_5	0.5377358490566038
m6AIP_abcam_peak_3818a|ENSMUST00000025338.15|Gabbr1|ENSMUSG00000024462.17|protein_coding_Intron_6	0.47058823529411764
m6AIP_abcam_peak_3818b|ENSMUST00000025338.15|Gabbr1|ENSMUSG00000024462.17|protein_coding_Intron_6	0.4875
m6AIP_abcam_peak_3819|ENSMUST00000025338.15|Gabbr1|ENSMUSG00000024462.17|protein_coding_Intron_8	0.496551724137931
m6AIP_abcam_peak_3820|ENSMUST00000025338.15|Gabbr1|ENSMUSG00000024462.17|protein_coding_Intron_14	0.5217391304347826
m6AIP_abcam_peak_3821|ENSMUST00000025338.15|Gabbr1|ENSMUSG00000024462.17|protein_coding_Intron_16	0.49264705882352944
m6AIP_abcam_peak_3832|ENSMUST00000024727.9|Cdc5l|ENSMUSG00000023932.9|protein_coding_Intron_15	0.3968253968253968
m6AIP_abcam_peak_3836|ENSMUST00000233553.1|Spats1|ENSMUSG00000023935.10|protein_coding_Intron_3	0.4634146341463415
m6AIP_abcam_peak_3857|ENSMUST00000044442.9|Ptk7|ENSMUSG00000023972.10|protein_coding_Intron_17	0.47513812154696133
m6AIP_abcam_peak_3860|ENSMUST00000071841.6|Klhdc3|ENSMUSG00000063576.12|protein_coding_Intron_1	0.5089285714285714
m6AIP_abcam_peak_3862|ENSMUST00000078286.5|Rpl7l1|ENSMUSG00000063888.7|protein_coding_Intron_1	0.5
m6AIP_SySy_peak_3160|ENSMUST00000190080.6|Trerf1|ENSMUSG00000064043.13|lncRNA_Intron_14	0.5147679324894515
m6AIP_SySy_peak_3165a|ENSMUST00000132397.1|Gm20517|ENSMUSG00000023984.17|protein_coding_Intron_3	0.564
m6AIP_SySy_peak_3165b|ENSMUST00000132397.1|Gm20517|ENSMUSG00000023984.17|protein_coding_Intron_3	0.5357142857142857
m6AIP_abcam_peak_3872a|ENSMUST00000132397.1|Gm20517|ENSMUSG00000023984.17|protein_coding_Intron_3	0.6370967741935484
m6AIP_abcam_peak_3872b|ENSMUST00000132397.1|Gm20517|ENSMUSG00000023984.17|protein_coding_Intron_3	0.5868263473053892
m6AIP_abcam_peak_3873|ENSMUST00000132397.1|Gm20517|ENSMUSG00000023984.17|protein_coding_Intron_3	0.5136363636363637
m6AIP_abcam_peak_3876|ENSMUST00000024786.13|Tfeb|ENSMUSG00000023990.18|protein_coding_Intron_6	0.5258620689655172
m6AIP_abcam_peak_3880|ENSMUST00000046254.2|Lrfn2|ENSMUSG00000040490.4|protein_coding_Intron_1	0.432
m6AIP_abcam_peak_3882|ENSMUST00000224528.1|Tbc1d5|ENSMUSG00000023923.10|protein_coding_Intron_2	0.5142857142857142
m6AIP_SySy_peak_3175|ENSMUST00000024736.13|Sgo1|ENSMUSG00000023940.14|protein_coding_Intron_8	0.4308510638297872
m6AIP_abcam_peak_3886|ENSMUST00000086876.6|Pot1b|ENSMUSG00000024174.9|protein_coding_Intron_11	0.5247524752475248
m6AIP_abcam_peak_3892|ENSMUST00000225843.1|Hdgfl2|ENSMUSG00000002833.11|protein_coding_Intron_1	0.5688622754491018
m6AIP_SySy_peak_3181a|ENSMUST00000225843.1|Hdgfl2|ENSMUSG00000002833.11|protein_coding_Intron_6	0.48514851485148514
m6AIP_SySy_peak_3181b|ENSMUST00000225843.1|Hdgfl2|ENSMUSG00000002833.11|protein_coding_Intron_6	0.6161616161616161
m6AIP_abcam_peak_3894|ENSMUST00000225843.1|Hdgfl2|ENSMUSG00000002833.11|protein_coding_Intron_13	0.6086956521739131
m6AIP_SySy_peak_3182|ENSMUST00000038794.5|Dpp9|ENSMUSG00000001229.9|protein_coding_Intron_3	0.5454545454545454
m6AIP_abcam_peak_3896|ENSMUST00000038794.5|Dpp9|ENSMUSG00000001229.9|protein_coding_Intron_1	0.5164835164835165
m6AIP_abcam_peak_3901|ENSMUST00000025036.10|Kdm4b|ENSMUSG00000024201.12|protein_coding_Intron_11	0.5569620253164557
m6AIP_SySy_peak_3189|ENSMUST00000025036.10|Kdm4b|ENSMUSG00000024201.12|protein_coding_Intron_11	0.5462184873949579
m6AIP_SySy_peak_3193|ENSMUST00000075510.11|Safb2|ENSMUSG00000042625.16|protein_coding_Intron_14	0.640625
m6AIP_SySy_peak_3195|ENSMUST00000075510.11|Safb2|ENSMUSG00000042625.16|protein_coding_Intron_6	0.572
m6AIP_abcam_peak_3910|ENSMUST00000002444.14|Rfx2|ENSMUSG00000024206.15|protein_coding_Intron_6	0.4803921568627451
m6AIP_SySy_peak_3199|ENSMUST00000025048.6|Acsbg3|ENSMUSG00000024209.9|protein_coding_Intron_2	0.6
m6AIP_abcam_peak_3912|ENSMUST00000025053.9|Mllt1|ENSMUSG00000024212.9|protein_coding_Intron_4	0.502262443438914
m6AIP_abcam_peak_3913|ENSMUST00000025053.9|Mllt1|ENSMUSG00000024212.9|protein_coding_Intron_1	0.488
m6AIP_SySy_peak_3203|ENSMUST00000169543.7|Crb3|ENSMUSG00000044279.15|protein_coding_Intron_4	0.5874125874125874
m6AIP_abcam_peak_3915|ENSMUST00000024761.12|Fbxl17|ENSMUSG00000023965.13|protein_coding_Intron_6	0.5546218487394958
m6AIP_abcam_peak_3916|ENSMUST00000024761.12|Fbxl17|ENSMUSG00000023965.13|protein_coding_Intron_6	0.5466666666666666
m6AIP_SySy_peak_3205a|ENSMUST00000024761.12|Fbxl17|ENSMUSG00000023965.13|protein_coding_Intron_3	0.5210084033613446
m6AIP_SySy_peak_3205b|ENSMUST00000024761.12|Fbxl17|ENSMUSG00000023965.13|protein_coding_Intron_3	0.45222929936305734
m6AIP_abcam_peak_3919|ENSMUST00000000129.13|Fer|ENSMUSG00000000127.15|protein_coding_Intron_12	0.5107913669064749
m6AIP_SySy_peak_3218|ENSMUST00000086693.11|Mtcl1|ENSMUSG00000052105.17|protein_coding_Intron_8	0.45294117647058824
m6AIP_abcam_peak_3935|ENSMUST00000086693.11|Mtcl1|ENSMUSG00000052105.17|protein_coding_Intron_3	0.4956521739130435
m6AIP_abcam_peak_3936|ENSMUST00000086693.11|Mtcl1|ENSMUSG00000052105.17|protein_coding_Intron_1	0.575
m6AIP_SySy_peak_3232|ENSMUST00000166395.8|Tgif1|ENSMUSG00000047407.17|protein_coding_Intron_1	0.6297872340425532
m6AIP_SySy_peak_3235|ENSMUST00000180468.1|Gm26510|ENSMUSG00000097154.2|lncRNA_Intron_1	0.525
m6AIP_abcam_peak_3949|ENSMUST00000038446.9|Myl12b|ENSMUSG00000034868.9|protein_coding_Intron_1	0.581081081081081
m6AIP_abcam_peak_3949|ENSMUST00000233357.1|Gm49909|ENSMUSG00000117098.1|protein_coding_Intron_1	0.581081081081081
m6AIP_abcam_peak_3950|ENSMUST00000038446.9|Myl12b|ENSMUSG00000034868.9|protein_coding_Intron_1	0.46987951807228917
m6AIP_abcam_peak_3950|ENSMUST00000233357.1|Gm49909|ENSMUSG00000117098.1|protein_coding_Intron_1	0.46987951807228917
m6AIP_abcam_peak_3951|ENSMUST00000127430.1|Smchd1|ENSMUSG00000024054.14|protein_coding_Intron_25	0.43
m6AIP_abcam_peak_3952|ENSMUST00000127430.1|Smchd1|ENSMUSG00000024054.14|protein_coding_Intron_11	0.5686274509803921
m6AIP_SySy_peak_3239|ENSMUST00000127430.1|Smchd1|ENSMUSG00000024054.14|protein_coding_Intron_3	0.47767857142857145
m6AIP_SySy_peak_3240|ENSMUST00000137830.7|Trmt61b|ENSMUSG00000085492.7|lncRNA_Intron_1	0.44660194174757284
m6AIP_abcam_peak_3955a|ENSMUST00000047086.9|Wdr43|ENSMUSG00000041057.10|protein_coding_Intron_3	0.4880952380952381
m6AIP_abcam_peak_3955b|ENSMUST00000047086.9|Wdr43|ENSMUSG00000041057.10|protein_coding_Intron_3	0.45323741007194246
m6AIP_abcam_peak_3956a|ENSMUST00000047086.9|Wdr43|ENSMUSG00000041057.10|protein_coding_Intron_7	0.4748201438848921
m6AIP_abcam_peak_3956b|ENSMUST00000047086.9|Wdr43|ENSMUSG00000041057.10|protein_coding_Intron_7	0.4835164835164835
m6AIP_abcam_peak_3956c|ENSMUST00000047086.9|Wdr43|ENSMUSG00000041057.10|protein_coding_Intron_7	0.6063829787234043
m6AIP_abcam_peak_3957a|ENSMUST00000047086.9|Wdr43|ENSMUSG00000041057.10|protein_coding_Intron_17	0.45098039215686275
m6AIP_abcam_peak_3959|ENSMUST00000233514.2|Memo1|ENSMUSG00000058704.9|protein_coding_Intron_7	0.5060240963855421
m6AIP_abcam_peak_3960|ENSMUST00000233514.2|Memo1|ENSMUSG00000058704.9|protein_coding_Intron_3	0.47540983606557374
m6AIP_abcam_peak_3964|ENSMUST00000182597.7|Birc6|ENSMUSG00000024073.16|protein_coding_Intron_53	0.4896551724137931
m6AIP_SySy_peak_3250|ENSMUST00000169544.7|Sult6b1|ENSMUSG00000038045.14|protein_coding_Intron_4	0.4847161572052402
m6AIP_SySy_peak_3256a|ENSMUST00000061331.13|Hnrnpll|ENSMUSG00000024095.15|protein_coding_Intron_6	0.39712918660287083
m6AIP_SySy_peak_3256b|ENSMUST00000061331.13|Hnrnpll|ENSMUSG00000024095.15|protein_coding_Intron_6	0.4869109947643979
m6AIP_abcam_peak_3979|ENSMUST00000112389.8|Map4k3|ENSMUSG00000024242.15|protein_coding_Intron_1	0.5296803652968036
m6AIP_abcam_peak_3980|ENSMUST00000025093.5|Thumpd2|ENSMUSG00000024246.9|protein_coding_Intron_9	0.5474452554744526
m6AIP_abcam_peak_3982|ENSMUST00000025093.5|Thumpd2|ENSMUSG00000024246.9|protein_coding_Intron_1	0.496
m6AIP_abcam_peak_3986|ENSMUST00000167741.8|Cox7a2l|ENSMUSG00000024248.14|protein_coding_Intron_1	0.4658385093167702
m6AIP_abcam_peak_3989|ENSMUST00000047524.9|Thada|ENSMUSG00000024251.10|protein_coding_Intron_36	0.52
m6AIP_abcam_peak_3990|ENSMUST00000047524.9|Thada|ENSMUSG00000024251.10|protein_coding_Intron_22	0.5473684210526316
m6AIP_abcam_peak_3993|ENSMUST00000112308.8|Lrpprc|ENSMUSG00000024120.12|protein_coding_Intron_30	0.5
m6AIP_abcam_peak_3994|ENSMUST00000080217.13|Ppm1b|ENSMUSG00000061130.13|protein_coding_Intron_1	0.54
m6AIP_abcam_peak_3995|ENSMUST00000080217.13|Ppm1b|ENSMUSG00000061130.13|protein_coding_Intron_1	0.4326923076923077
m6AIP_SySy_peak_3270a|ENSMUST00000080217.13|Ppm1b|ENSMUSG00000061130.13|protein_coding_Intron_2	0.3333333333333333
m6AIP_SySy_peak_3270b|ENSMUST00000080217.13|Ppm1b|ENSMUSG00000061130.13|protein_coding_Intron_2	0.292817679558011
m6AIP_abcam_peak_3997|ENSMUST00000080217.13|Ppm1b|ENSMUSG00000061130.13|protein_coding_Intron_5	0.46153846153846156
m6AIP_abcam_peak_3998|ENSMUST00000095188.6|Camkmt|ENSMUSG00000071037.6|protein_coding_Intron_3	0.5714285714285714
m6AIP_abcam_peak_4000|ENSMUST00000095187.3|Srbd1|ENSMUSG00000024135.10|protein_coding_Intron_16	0.42857142857142855
m6AIP_abcam_peak_4001|ENSMUST00000095187.3|Srbd1|ENSMUSG00000024135.10|protein_coding_Intron_6	0.468
m6AIP_abcam_peak_4002b|ENSMUST00000095187.3|Srbd1|ENSMUSG00000024135.10|protein_coding_Intron_3	0.3157894736842105
m6AIP_abcam_peak_4003|ENSMUST00000024957.6|Pigf|ENSMUSG00000024145.6|protein_coding_Intron_4	0.40707964601769914
m6AIP_SySy_peak_3273a|ENSMUST00000024959.9|Cript|ENSMUSG00000024146.9|protein_coding_Intron_2	0.4972677595628415
m6AIP_SySy_peak_3273b|ENSMUST00000024959.9|Cript|ENSMUSG00000024146.9|protein_coding_Intron_2	0.4915254237288136
m6AIP_abcam_peak_4004|ENSMUST00000024963.10|Mcfd2|ENSMUSG00000024150.12|protein_coding_Intron_1	0.5028248587570622
m6AIP_abcam_peak_4006|ENSMUST00000040440.6|Calm2|ENSMUSG00000036438.14|protein_coding_Intron_2	0.5188679245283019
m6AIP_abcam_peak_4007a|ENSMUST00000024967.13|Msh2|ENSMUSG00000024151.13|protein_coding_Intron_7	0.5274725274725275
m6AIP_abcam_peak_4007b|ENSMUST00000024967.13|Msh2|ENSMUSG00000024151.13|protein_coding_Intron_7	0.562962962962963
m6AIP_abcam_peak_4007c|ENSMUST00000024967.13|Msh2|ENSMUSG00000024151.13|protein_coding_Intron_7	0.5858585858585859
m6AIP_abcam_peak_4007d|ENSMUST00000024967.13|Msh2|ENSMUSG00000024151.13|protein_coding_Intron_7	0.5614035087719298
m6AIP_abcam_peak_4008|ENSMUST00000024967.13|Msh2|ENSMUSG00000024151.13|protein_coding_Intron_8	0.5161290322580645
m6AIP_SySy_peak_3276|ENSMUST00000024967.13|Msh2|ENSMUSG00000024151.13|protein_coding_Intron_10	0.35714285714285715
m6AIP_abcam_peak_4011|ENSMUST00000005503.4|Msh6|ENSMUSG00000005370.4|protein_coding_Intron_1	0.5148514851485149
m6AIP_abcam_peak_4017|ENSMUST00000005504.14|Fbxo11|ENSMUSG00000005371.15|protein_coding_Intron_1	0.425
m6AIP_abcam_peak_4018|ENSMUST00000112238.8|Foxn2|ENSMUSG00000034998.18|protein_coding_Intron_1	0.354978354978355
m6AIP_SySy_peak_3283|ENSMUST00000112238.8|Foxn2|ENSMUSG00000034998.18|protein_coding_Intron_1	0.4369747899159664
m6AIP_abcam_peak_4021|ENSMUST00000112238.8|Foxn2|ENSMUSG00000034998.18|protein_coding_Intron_2	0.5
m6AIP_SySy_peak_3287b|ENSMUST00000064035.12|Ston1|ENSMUSG00000033855.15|protein_coding_Intron_2	0.48695652173913045
m6AIP_SySy_peak_3289|ENSMUST00000234189.1|Gm1976|ENSMUSG00000066057.7|lncRNA_Intron_3	0.4034090909090909
m6AIP_abcam_peak_4025|ENSMUST00000234189.1|Gm1976|ENSMUSG00000066057.7|lncRNA_Intron_3	0.35294117647058826
m6AIP_abcam_peak_4026|ENSMUST00000234189.1|Gm1976|ENSMUSG00000066057.7|lncRNA_Intron_1	0.5460526315789473
m6AIP_SySy_peak_3291|ENSMUST00000150235.7|Crem|ENSMUSG00000063889.16|protein_coding_Intron_9	0.4530386740331492
m6AIP_abcam_peak_4028a|ENSMUST00000162301.7|Cul2|ENSMUSG00000024231.15|protein_coding_Intron_3	0.36585365853658536
m6AIP_SySy_peak_3292|ENSMUST00000162301.7|Cul2|ENSMUSG00000024231.15|protein_coding_Intron_3	0.38620689655172413
m6AIP_abcam_peak_4036|ENSMUST00000025081.12|Zeb1|ENSMUSG00000024238.15|protein_coding_Intron_1	0.40782122905027934
m6AIP_abcam_peak_4037|ENSMUST00000025081.12|Zeb1|ENSMUSG00000024238.15|protein_coding_Intron_1	0.56
m6AIP_abcam_peak_4038|ENSMUST00000025081.12|Zeb1|ENSMUSG00000024238.15|protein_coding_Intron_1	0.4881889763779528
m6AIP_abcam_peak_4039|ENSMUST00000025081.12|Zeb1|ENSMUSG00000024238.15|protein_coding_Intron_1	0.4489795918367347
m6AIP_abcam_peak_4040|ENSMUST00000025081.12|Zeb1|ENSMUSG00000024238.15|protein_coding_Intron_1	0.4625
m6AIP_SySy_peak_3299a|ENSMUST00000182213.7|Arhgap12|ENSMUSG00000041225.16|protein_coding_Intron_16	0.5098039215686274
m6AIP_SySy_peak_3299b|ENSMUST00000182213.7|Arhgap12|ENSMUSG00000041225.16|protein_coding_Intron_16	0.4462809917355372
m6AIP_SySy_peak_3300|ENSMUST00000182213.7|Arhgap12|ENSMUSG00000041225.16|protein_coding_Intron_16	0.4528301886792453
m6AIP_abcam_peak_4043|ENSMUST00000182213.7|Arhgap12|ENSMUSG00000041225.16|protein_coding_Intron_2	0.47770700636942676
m6AIP_abcam_peak_4044|ENSMUST00000025083.13|Kif5b|ENSMUSG00000006740.14|protein_coding_Intron_11	0.484375
m6AIP_abcam_peak_4045|ENSMUST00000115869.3|Mpp7|ENSMUSG00000057440.8|protein_coding_Intron_1	0.512396694214876
m6AIP_abcam_peak_4046|ENSMUST00000167020.7|Wac|ENSMUSG00000024283.15|protein_coding_Intron_3	0.5299145299145299
m6AIP_abcam_peak_4047|ENSMUST00000167020.7|Wac|ENSMUSG00000024283.15|protein_coding_Intron_3	0.42483660130718953
m6AIP_abcam_peak_4049|ENSMUST00000167020.7|Wac|ENSMUSG00000024283.15|protein_coding_Intron_13	0.48514851485148514
m6AIP_abcam_peak_4050|ENSMUST00000053917.5|Ccny|ENSMUSG00000024286.8|protein_coding_Intron_1	0.48520710059171596
m6AIP_abcam_peak_4051|ENSMUST00000053917.5|Ccny|ENSMUSG00000024286.8|protein_coding_Intron_1	0.5142857142857142
m6AIP_abcam_peak_4052|ENSMUST00000053917.5|Ccny|ENSMUSG00000024286.8|protein_coding_Intron_1	0.35135135135135137
m6AIP_abcam_peak_4053|ENSMUST00000053917.5|Ccny|ENSMUSG00000024286.8|protein_coding_Intron_1	0.40336134453781514
m6AIP_abcam_peak_4054|ENSMUST00000025137.8|Thoc1|ENSMUSG00000024287.8|protein_coding_Intron_11	0.42748091603053434
m6AIP_abcam_peak_4055|ENSMUST00000025137.8|Thoc1|ENSMUSG00000024287.8|protein_coding_Intron_11	0.47572815533980584
m6AIP_abcam_peak_4057|ENSMUST00000067947.6|Rock1|ENSMUSG00000024290.9|protein_coding_Intron_2	0.42718446601941745
m6AIP_abcam_peak_4060|ENSMUST00000025270.7|Riok3|ENSMUSG00000024404.7|protein_coding_Intron_7	0.5137614678899083
m6AIP_abcam_peak_4061|ENSMUST00000025279.5|Npc1|ENSMUSG00000024413.14|protein_coding_Intron_9	0.5412844036697247
m6AIP_abcam_peak_4062a|ENSMUST00000074352.10|Osbpl1a|ENSMUSG00000044252.18|protein_coding_Intron_19	0.39603960396039606
m6AIP_abcam_peak_4062b|ENSMUST00000074352.10|Osbpl1a|ENSMUSG00000044252.18|protein_coding_Intron_19	0.5036496350364964
m6AIP_abcam_peak_4063a|ENSMUST00000074352.10|Osbpl1a|ENSMUSG00000044252.18|protein_coding_Intron_16	0.42702702702702705
m6AIP_abcam_peak_4063b|ENSMUST00000074352.10|Osbpl1a|ENSMUSG00000044252.18|protein_coding_Intron_16	0.5175879396984925
m6AIP_abcam_peak_4064|ENSMUST00000040924.8|Ss18|ENSMUSG00000037013.17|protein_coding_Intron_3	0.5673076923076923
m6AIP_abcam_peak_4065|ENSMUST00000040860.2|Psma8|ENSMUSG00000036743.4|protein_coding_Intron_1	0.39805825242718446
m6AIP_abcam_peak_4068a|ENSMUST00000070080.5|B4galt6|ENSMUSG00000056124.5|protein_coding_Intron_3	0.4567901234567901
m6AIP_abcam_peak_4068b|ENSMUST00000070080.5|B4galt6|ENSMUSG00000056124.5|protein_coding_Intron_3	0.5172413793103449
m6AIP_abcam_peak_4069|ENSMUST00000070080.5|B4galt6|ENSMUSG00000056124.5|protein_coding_Intron_3	0.488
m6AIP_abcam_peak_4070|ENSMUST00000070080.5|B4galt6|ENSMUSG00000056124.5|protein_coding_Intron_3	0.496
m6AIP_abcam_peak_4071|ENSMUST00000070080.5|B4galt6|ENSMUSG00000056124.5|protein_coding_Intron_2	0.4864864864864865
m6AIP_abcam_peak_4073|ENSMUST00000225661.2|Trappc8|ENSMUSG00000033382.15|protein_coding_Intron_25	0.40601503759398494
m6AIP_abcam_peak_4074|ENSMUST00000225661.2|Trappc8|ENSMUSG00000033382.15|protein_coding_Intron_10	0.45544554455445546
m6AIP_abcam_peak_4082|ENSMUST00000037097.8|Fhod3|ENSMUSG00000034295.10|protein_coding_Intron_3	0.5041322314049587
m6AIP_abcam_peak_4085|ENSMUST00000097643.9|AW554918|ENSMUSG00000033632.16|protein_coding_Intron_1	0.37799043062200954
m6AIP_SySy_peak_3329|ENSMUST00000097643.9|AW554918|ENSMUSG00000033632.16|protein_coding_Intron_5	0.596
m6AIP_abcam_peak_4089|ENSMUST00000115816.2|Celf4|ENSMUSG00000024268.16|protein_coding_Intron_12	0.5290697674418605
m6AIP_SySy_peak_3332|ENSMUST00000234467.1|Gm49980|ENSMUSG00000117465.1|lncRNA_Intron_1	0.5588235294117647
m6AIP_abcam_peak_4091|ENSMUST00000115812.9|Pik3c3|ENSMUSG00000033628.15|protein_coding_Intron_21	0.46017699115044247
m6AIP_SySy_peak_3336|ENSMUST00000115808.3|Ammecr1l|ENSMUSG00000041915.9|protein_coding_Intron_2	0.3273809523809524
m6AIP_abcam_peak_4101|ENSMUST00000025243.4|Iws1|ENSMUSG00000024384.4|protein_coding_Intron_3	0.5258620689655172
m6AIP_abcam_peak_4105|ENSMUST00000025241.6|Ercc3|ENSMUSG00000024382.13|protein_coding_Intron_1	0.5344827586206896
m6AIP_abcam_peak_4107|ENSMUST00000025234.6|Epb41l4a|ENSMUSG00000024376.7|protein_coding_Intron_12	0.55
m6AIP_abcam_peak_4108|ENSMUST00000025234.6|Epb41l4a|ENSMUSG00000024376.7|protein_coding_Intron_3	0.44
m6AIP_abcam_peak_4109|ENSMUST00000025234.6|Epb41l4a|ENSMUSG00000024376.7|protein_coding_Intron_2	0.5355450236966824
m6AIP_abcam_peak_4110|ENSMUST00000025234.6|Epb41l4a|ENSMUSG00000024376.7|protein_coding_Intron_2	0.5
m6AIP_abcam_peak_4111|ENSMUST00000025234.6|Epb41l4a|ENSMUSG00000024376.7|protein_coding_Intron_2	0.5607476635514018
m6AIP_abcam_peak_4112|ENSMUST00000079362.12|Apc|ENSMUSG00000005871.15|protein_coding_Intron_1	0.45054945054945056
m6AIP_abcam_peak_4113|ENSMUST00000079362.12|Apc|ENSMUSG00000005871.15|protein_coding_Intron_1	0.4609375
m6AIP_abcam_peak_4131|ENSMUST00000025217.10|Hspa9|ENSMUSG00000024359.10|protein_coding_Intron_9	0.38764044943820225
m6AIP_abcam_peak_4133|ENSMUST00000237592.1|Snhg4|ENSMUSG00000117694.1|protein_coding_Intron_14	0.2391304347826087
m6AIP_abcam_peak_4133|ENSMUST00000166793.9|Matr3|ENSMUSG00000037236.16|protein_coding_Intron_12	0.2391304347826087
m6AIP_SySy_peak_3365|ENSMUST00000155329.8|Ankhd1|ENSMUSG00000024483.19|protein_coding_Intron_10	0.4583333333333333
m6AIP_abcam_peak_4139|ENSMUST00000155329.8|Ankhd1|ENSMUSG00000024483.19|protein_coding_Intron_10	0.44370860927152317
m6AIP_SySy_peak_3368|ENSMUST00000155329.8|Ankhd1|ENSMUSG00000024483.19|protein_coding_Intron_15	0.4215686274509804
m6AIP_SySy_peak_3374|ENSMUST00000115661.4|Gm42416|ENSMUSG00000103458.1|protein_coding_Intron_1	0.4666666666666667
m6AIP_SySy_peak_3374|ENSMUST00000194544.1|Gm37013|ENSMUSG00000102836.1|protein_coding_Intron_1	0.4666666666666667
m6AIP_SySy_peak_3374|ENSMUST00000193984.1|Gm37388|ENSMUSG00000103125.1|protein_coding_Intron_1	0.4666666666666667
m6AIP_SySy_peak_3375|ENSMUST00000115661.4|Gm42416|ENSMUSG00000103458.1|protein_coding_Intron_1	0.496
m6AIP_SySy_peak_3375|ENSMUST00000194544.1|Gm37013|ENSMUSG00000102836.1|protein_coding_Intron_1	0.496
[truncated: 2,861 more rows]
