# Supplementary material for: Acute depletion of METTL3 implicates N6-methyladenosine in alternative intron/exon inclusion in the nascent transcriptome
Source: Genome Res. 2021 Aug;31(8):1395–408. doi: 10.1101/gr.271635.120 (PMC8327914; doi:10.1101/gr.271635.120)
Supplement: Supplemental Material [file supp_gr.271635.120_Supplemental_Code.tar.gz.zip › Nascent_m6A_Scripts/intron_methylation/m6AIP_Cfg1_Cfg2.summits.Intersects_with_GENCODE_vM24_MaxORF_LongestNcRNA.intron.Overlap.bed.Phastcon.bed]

chr1	4781845	4782083	m6AIP_SySy_peak_1|ENSMUST00000156816.6|Mrpl15|ENSMUSG00000033845.13|protein_coding_Intron_3	0	-	0.302324
chr1	4983900	4984029	m6AIP_abcam_peak_2|ENSMUST00000118000.7|Rgs20|ENSMUSG00000002459.17|protein_coding_Intron_2	0	-	0
chr1	5127220	5127320	m6AIP_abcam_peak_3|ENSMUST00000044369.12|Atp6v1h|ENSMUSG00000033793.12|protein_coding_Intron_9	0	+	0.48383
chr1	6251387	6251507	m6AIP_SySy_peak_5a|ENSMUST00000027040.12|Rb1cc1|ENSMUSG00000025907.14|protein_coding_Intron_15	0	+	0.0249083
chr1	6251508	6251619	m6AIP_SySy_peak_5b|ENSMUST00000027040.12|Rb1cc1|ENSMUSG00000025907.14|protein_coding_Intron_15	0	+	0.135324
chr1	7111915	7112088	m6AIP_abcam_peak_8|ENSMUST00000061280.16|Pcmtd1|ENSMUSG00000051285.17|protein_coding_Intron_1	0	+	0.0953757
chr1	7164483	7164588	m6AIP_abcam_peak_10|ENSMUST00000061280.16|Pcmtd1|ENSMUSG00000051285.17|protein_coding_Intron_5	0	+	0.0387048
chr1	10115088	10115324	m6AIP_abcam_peak_19|ENSMUST00000071087.11|Cspp1|ENSMUSG00000056763.16|protein_coding_Intron_21	0	+	0.138843
chr1	15811104	15811227	m6AIP_abcam_peak_28|ENSMUST00000188371.6|Terf1|ENSMUSG00000025925.14|protein_coding_Intron_2	0	+	0.458455
chr1	15811330	15811441	m6AIP_abcam_peak_29|ENSMUST00000188371.6|Terf1|ENSMUSG00000025925.14|protein_coding_Intron_2	0	+	0.0570721
chr1	20813543	20813651	m6AIP_abcam_peak_33|ENSMUST00000053266.10|Mcm3|ENSMUSG00000041859.10|protein_coding_Intron_6	0	-	0.0162593
chr1	24071954	24072080	m6AIP_abcam_peak_37|ENSMUST00000027337.14|Fam135a|ENSMUSG00000026153.15|protein_coding_Intron_3	0	-	0.60481
chr1	30813549	30813690	m6AIP_abcam_peak_40|ENSMUST00000186733.6|Phf3|ENSMUSG00000048874.15|protein_coding_Intron_10	0	-	0.0247163
chr1	30829439	30829626	m6AIP_SySy_peak_31|ENSMUST00000186733.6|Phf3|ENSMUSG00000048874.15|protein_coding_Intron_4	0	-	0.30316
chr1	30852734	30852864	m6AIP_abcam_peak_42|ENSMUST00000186733.6|Phf3|ENSMUSG00000048874.15|protein_coding_Intron_2	0	-	0.00861538
chr1	33571753	33571881	m6AIP_abcam_peak_43a|ENSMUST00000027312.10|Prim2|ENSMUSG00000026134.11|protein_coding_Intron_7	0	-	0.00119531
chr1	33571882	33572003	m6AIP_abcam_peak_43b|ENSMUST00000027312.10|Prim2|ENSMUSG00000026134.11|protein_coding_Intron_7	0	-	0.00109091
chr1	33637680	33637880	m6AIP_abcam_peak_44|ENSMUST00000027312.10|Prim2|ENSMUSG00000026134.11|protein_coding_Intron_5	0	-	0.00477
chr1	33791567	33791734	m6AIP_abcam_peak_48|ENSMUST00000019861.12|Zfp451|ENSMUSG00000042197.13|protein_coding_Intron_3	0	-	0.162892
chr1	33801369	33801480	m6AIP_SySy_peak_36a|ENSMUST00000019861.12|Zfp451|ENSMUSG00000042197.13|protein_coding_Intron_3	0	-	0.107288
chr1	33801481	33801631	m6AIP_SySy_peak_36b|ENSMUST00000019861.12|Zfp451|ENSMUSG00000042197.13|protein_coding_Intron_3	0	-	0.36852
chr1	33801632	33801836	m6AIP_SySy_peak_36c|ENSMUST00000019861.12|Zfp451|ENSMUSG00000042197.13|protein_coding_Intron_3	0	-	0.354941
chr1	33801836	33802086	m6AIP_SySy_peak_36d|ENSMUST00000019861.12|Zfp451|ENSMUSG00000042197.13|protein_coding_Intron_3	0	-	0.290788
chr1	33802325	33802575	m6AIP_SySy_peak_36e|ENSMUST00000019861.12|Zfp451|ENSMUSG00000042197.13|protein_coding_Intron_3	0	-	0.99174
chr1	33914633	33914776	m6AIP_abcam_peak_50|ENSMUST00000183034.4|Dst|ENSMUSG00000026131.20|protein_coding_Intron_2	0	+	0.0131678
chr1	33915130	33915310	m6AIP_abcam_peak_51|ENSMUST00000183034.4|Dst|ENSMUSG00000026131.20|protein_coding_Intron_2	0	+	0.409183
chr1	33921029	33921199	m6AIP_abcam_peak_52|ENSMUST00000183034.4|Dst|ENSMUSG00000026131.20|protein_coding_Intron_2	0	+	0.00955882
chr1	34090079	34090190	m6AIP_abcam_peak_53|ENSMUST00000183034.4|Dst|ENSMUSG00000026131.20|protein_coding_Intron_5	0	+	0.0780541
chr1	34104530	34104650	m6AIP_abcam_peak_54|ENSMUST00000183034.4|Dst|ENSMUSG00000026131.20|protein_coding_Intron_5	0	+	0
chr1	34177789	34177901	m6AIP_SySy_peak_37a|ENSMUST00000183034.4|Dst|ENSMUSG00000026131.20|protein_coding_Intron_35	0	+	0.783902
chr1	34177902	34178034	m6AIP_SySy_peak_37b|ENSMUST00000183034.4|Dst|ENSMUSG00000026131.20|protein_coding_Intron_35	0	+	0.634758
chr1	34178398	34178542	m6AIP_abcam_peak_57|ENSMUST00000183034.4|Dst|ENSMUSG00000026131.20|protein_coding_Intron_35	0	+	0.342556
chr1	34178649	34178760	m6AIP_abcam_peak_58|ENSMUST00000183034.4|Dst|ENSMUSG00000026131.20|protein_coding_Intron_35	0	+	0.62055
chr1	34180230	34180480	m6AIP_SySy_peak_38|ENSMUST00000183034.4|Dst|ENSMUSG00000026131.20|protein_coding_Intron_35	0	+	0.581392
chr1	34181215	34181365	m6AIP_SySy_peak_39|ENSMUST00000183034.4|Dst|ENSMUSG00000026131.20|protein_coding_Intron_35	0	+	0.621353
chr1	34182073	34182323	m6AIP_SySy_peak_40|ENSMUST00000183034.4|Dst|ENSMUSG00000026131.20|protein_coding_Intron_35	0	+	0.751028
chr1	34237702	34237865	m6AIP_SySy_peak_47|ENSMUST00000183034.4|Dst|ENSMUSG00000026131.20|protein_coding_Intron_60	0	+	0.916252
chr1	34834540	34834701	m6AIP_abcam_peak_72|ENSMUST00000167518.7|Fam168b|ENSMUSG00000037503.12|protein_coding_Intron_2	0	-	0.00793789
chr1	36360277	36360437	m6AIP_abcam_peak_78|ENSMUST00000186470.1|Kansl3|ENSMUSG00000010453.12|protein_coding_Intron_2	0	-	0.101669
chr1	36444710	36444826	m6AIP_abcam_peak_80|ENSMUST00000115011.7|Lman2l|ENSMUSG00000001143.13|protein_coding_Intron_1	0	-	0.0015431
chr1	36596597	36596703	m6AIP_abcam_peak_82|ENSMUST00000170295.7|Fam178b|ENSMUSG00000046337.17|protein_coding_Intron_10	0	-	0
chr1	36806944	36807145	m6AIP_abcam_peak_83|ENSMUST00000194563.5|Tmem131|ENSMUSG00000026116.11|protein_coding_Intron_32	0	-	0.0308607
chr1	36826004	36826125	m6AIP_abcam_peak_84|ENSMUST00000194563.5|Tmem131|ENSMUSG00000026116.11|protein_coding_Intron_16	0	-	0.00213223
chr1	36867115	36867301	m6AIP_abcam_peak_85|ENSMUST00000194563.5|Tmem131|ENSMUSG00000026116.11|protein_coding_Intron_5	0	-	0
chr1	36867666	36867766	m6AIP_SySy_peak_59|ENSMUST00000194563.5|Tmem131|ENSMUSG00000026116.11|protein_coding_Intron_5	0	-	0.07438
chr1	38060956	38061098	m6AIP_SySy_peak_62|ENSMUST00000027251.11|Rev1|ENSMUSG00000026082.11|protein_coding_Intron_13	0	-	0
chr1	39368368	39368472	m6AIP_abcam_peak_91|ENSMUST00000194746.5|Rpl31|ENSMUSG00000073702.11|protein_coding_Intron_2	0	+	0.00210577
chr1	39569486	39569662	m6AIP_abcam_peak_93|ENSMUST00000062525.10|Rnf149|ENSMUSG00000048234.13|protein_coding_Intron_1	0	-	0.276284
chr1	39905982	39906140	m6AIP_abcam_peak_94|ENSMUST00000163854.8|Map4k4|ENSMUSG00000026074.15|protein_coding_Intron_2	0	+	0.0540823
chr1	39980981	39981156	m6AIP_abcam_peak_95|ENSMUST00000163854.8|Map4k4|ENSMUSG00000026074.15|protein_coding_Intron_6	0	+	0.0622686
chr1	42898608	42898744	m6AIP_SySy_peak_66b|ENSMUST00000057208.12|Mrps9|ENSMUSG00000060679.14|protein_coding_Intron_8	0	+	0.0571985
chr1	42898745	42898951	m6AIP_SySy_peak_66c|ENSMUST00000057208.12|Mrps9|ENSMUSG00000060679.14|protein_coding_Intron_8	0	+	0.0245777
chr1	42898990	42899171	m6AIP_SySy_peak_66d|ENSMUST00000057208.12|Mrps9|ENSMUSG00000060679.14|protein_coding_Intron_8	0	+	0.0158564
chr1	43772200	43772300	m6AIP_abcam_peak_99|ENSMUST00000126008.7|Uxs1|ENSMUSG00000057363.12|protein_coding_Intron_8	0	-	0
chr1	43794956	43795093	m6AIP_abcam_peak_100|ENSMUST00000126008.7|Uxs1|ENSMUSG00000057363.12|protein_coding_Intron_5	0	-	0.0888686
chr1	52170580	52170691	m6AIP_abcam_peak_103|ENSMUST00000114513.8|Gls|ENSMUSG00000026103.14|protein_coding_Intron_14	0	-	0.00206306
chr1	52187589	52187758	m6AIP_SySy_peak_76a|ENSMUST00000114513.8|Gls|ENSMUSG00000026103.14|protein_coding_Intron_14	0	-	0.989763
chr1	52187759	52187868	m6AIP_SySy_peak_76b|ENSMUST00000114513.8|Gls|ENSMUSG00000026103.14|protein_coding_Intron_14	0	-	0.999028
chr1	52225834	52225941	m6AIP_abcam_peak_104a|ENSMUST00000114513.8|Gls|ENSMUSG00000026103.14|protein_coding_Intron_1	0	-	0.0983178
chr1	52225942	52226059	m6AIP_abcam_peak_104b|ENSMUST00000114513.8|Gls|ENSMUSG00000026103.14|protein_coding_Intron_1	0	-	0.0493675
chr1	52927725	52927911	m6AIP_abcam_peak_111|ENSMUST00000050567.10|1700019D03Rik|ENSMUSG00000043629.12|protein_coding_Intron_1	0	-	0.182747
chr1	53263067	53263190	m6AIP_abcam_peak_112|ENSMUST00000027267.13|Pms1|ENSMUSG00000026098.13|protein_coding_Intron_4	0	-	0.0125366
chr1	58007237	58007343	m6AIP_abcam_peak_115|ENSMUST00000027202.8|Sgo2a|ENSMUSG00000026039.9|protein_coding_Intron_5	0	+	0.11966
chr1	58487299	58487415	m6AIP_abcam_peak_122|ENSMUST00000027198.11|Orc2|ENSMUSG00000026037.14|protein_coding_Intron_7	0	-	0.295534
chr1	59647522	59647632	m6AIP_abcam_peak_130|ENSMUST00000091374.8|Sumo1|ENSMUSG00000026021.15|protein_coding_Intron_2	0	-	0
chr1	60207978	60208050	m6AIP_abcam_peak_134a|ENSMUST00000160834.7|Nbeal1|ENSMUSG00000073664.11|protein_coding_Intron_7	0	+	0
chr1	60208051	60208138	m6AIP_abcam_peak_134b|ENSMUST00000160834.7|Nbeal1|ENSMUSG00000073664.11|protein_coding_Intron_7	0	+	0
chr1	60327048	60327188	m6AIP_abcam_peak_136|ENSMUST00000160834.7|Nbeal1|ENSMUSG00000073664.11|protein_coding_Intron_52	0	+	0
chr1	60477038	60477216	m6AIP_SySy_peak_102a|ENSMUST00000188618.6|Abi2|ENSMUSG00000026782.15|protein_coding_Intron_11	0	+	0.782152
chr1	60477217	60477397	m6AIP_SySy_peak_102b|ENSMUST00000188618.6|Abi2|ENSMUSG00000026782.15|protein_coding_Intron_11	0	+	0.386722
chr1	63476716	63476861	m6AIP_abcam_peak_155|ENSMUST00000087374.9|Adam23|ENSMUSG00000025964.15|protein_coding_Intron_2	0	+	0.0119517
chr1	63510048	63510216	m6AIP_abcam_peak_156|ENSMUST00000087374.9|Adam23|ENSMUSG00000025964.15|protein_coding_Intron_3	0	+	0.0153228
chr1	63530847	63530941	m6AIP_abcam_peak_158a|ENSMUST00000087374.9|Adam23|ENSMUSG00000025964.15|protein_coding_Intron_6	0	+	0.00312766
chr1	63530942	63531060	m6AIP_abcam_peak_158b|ENSMUST00000087374.9|Adam23|ENSMUSG00000025964.15|protein_coding_Intron_6	0	+	0.0485085
chr1	63562156	63562348	m6AIP_abcam_peak_159|ENSMUST00000087374.9|Adam23|ENSMUSG00000025964.15|protein_coding_Intron_18	0	+	0.00722917
chr1	63570506	63570676	m6AIP_abcam_peak_160|ENSMUST00000087374.9|Adam23|ENSMUSG00000025964.15|protein_coding_Intron_22	0	+	0.0936059
chr1	64561859	64562017	m6AIP_abcam_peak_164|ENSMUST00000049932.11|Creb1|ENSMUSG00000025958.14|protein_coding_Intron_4	0	+	0.0683861
chr1	66714752	66714854	m6AIP_abcam_peak_174|ENSMUST00000113995.1|Rpe|ENSMUSG00000026005.15|protein_coding_Intron_4	0	+	0.0357843
chr1	71053991	71054100	m6AIP_abcam_peak_178a|ENSMUST00000027393.7|Bard1|ENSMUSG00000026196.7|protein_coding_Intron_6	0	-	0.0483945
chr1	71054101	71054299	m6AIP_abcam_peak_178b|ENSMUST00000027393.7|Bard1|ENSMUSG00000026196.7|protein_coding_Intron_6	0	-	0.204767
chr1	72199074	72199174	m6AIP_abcam_peak_181|ENSMUST00000048860.8|Mreg|ENSMUSG00000039395.8|protein_coding_Intron_1	0	-	0.00027
chr1	72338067	72338268	m6AIP_abcam_peak_182|ENSMUST00000027379.9|Xrcc5|ENSMUSG00000026187.9|protein_coding_Intron_10	0	+	0.00371144
chr1	72343709	72343891	m6AIP_abcam_peak_183|ENSMUST00000027379.9|Xrcc5|ENSMUSG00000026187.9|protein_coding_Intron_13	0	+	0.228582
chr1	72824990	72825138	m6AIP_abcam_peak_185|ENSMUST00000047328.10|Igfbp2|ENSMUSG00000039323.18|protein_coding_Intron_1	0	+	0.112845
chr1	72827221	72827359	m6AIP_abcam_peak_186|ENSMUST00000047328.10|Igfbp2|ENSMUSG00000039323.18|protein_coding_Intron_1	0	+	0.201986
chr1	72838723	72838876	m6AIP_abcam_peak_187|ENSMUST00000047328.10|Igfbp2|ENSMUSG00000039323.18|protein_coding_Intron_1	0	+	0.240105
chr1	74249748	74249872	m6AIP_abcam_peak_190|ENSMUST00000113820.8|Arpc2|ENSMUSG00000006304.14|protein_coding_Intron_4	0	+	0.0735968
chr1	77463778	77463932	m6AIP_abcam_peak_203|ENSMUST00000027451.12|Epha4|ENSMUSG00000026235.14|protein_coding_Intron_3	0	-	0.0244416
chr1	78664458	78664562	m6AIP_abcam_peak_205|ENSMUST00000035779.14|Acsl3|ENSMUSG00000032883.15|protein_coding_Intron_2	0	+	0.480356
chr1	78665260	78665369	m6AIP_abcam_peak_206a|ENSMUST00000035779.14|Acsl3|ENSMUSG00000032883.15|protein_coding_Intron_2	0	+	0.698294
chr1	78665370	78665570	m6AIP_abcam_peak_206b|ENSMUST00000035779.14|Acsl3|ENSMUSG00000032883.15|protein_coding_Intron_2	0	+	0.586575
chr1	78666258	78666499	m6AIP_SySy_peak_158a|ENSMUST00000035779.14|Acsl3|ENSMUSG00000032883.15|protein_coding_Intron_2	0	+	0.857087
chr1	78666500	78666672	m6AIP_SySy_peak_158b|ENSMUST00000035779.14|Acsl3|ENSMUSG00000032883.15|protein_coding_Intron_2	0	+	0.820058
chr1	78668039	78668216	m6AIP_abcam_peak_208|ENSMUST00000035779.14|Acsl3|ENSMUSG00000032883.15|protein_coding_Intron_2	0	+	0.23778
chr1	78669869	78670006	m6AIP_abcam_peak_209|ENSMUST00000035779.14|Acsl3|ENSMUSG00000032883.15|protein_coding_Intron_2	0	+	0.0367591
chr1	78673563	78673736	m6AIP_abcam_peak_210|ENSMUST00000035779.14|Acsl3|ENSMUSG00000032883.15|protein_coding_Intron_2	0	+	0.0500578
chr1	78691476	78691603	m6AIP_abcam_peak_211|ENSMUST00000035779.14|Acsl3|ENSMUSG00000032883.15|protein_coding_Intron_5	0	+	0
chr1	82855435	82855685	m6AIP_abcam_peak_212|ENSMUST00000190046.6|Agfg1|ENSMUSG00000026159.13|protein_coding_Intron_1	0	+	0.056836
chr1	84226399	84226526	m6AIP_abcam_peak_214|ENSMUST00000168574.8|Pid1|ENSMUSG00000045658.16|protein_coding_Intron_1	0	-	0
chr1	84733671	84733810	m6AIP_abcam_peak_217|ENSMUST00000027421.12|Trip12|ENSMUSG00000026219.14|protein_coding_Intron_33	0	-	0.00611511
chr1	84837944	84838157	m6AIP_abcam_peak_218|ENSMUST00000027421.12|Trip12|ENSMUSG00000026219.14|protein_coding_Intron_1	0	-	0.0206009
chr1	84838651	84838758	m6AIP_abcam_peak_219|ENSMUST00000027421.12|Trip12|ENSMUSG00000026219.14|protein_coding_Intron_1	0	-	0.902794
chr1	86526981	86527178	m6AIP_SySy_peak_165a|ENSMUST00000188699.6|Ptma|ENSMUSG00000026238.14|protein_coding_Intron_1	0	+	0.254604
chr1	86527214	86527370	m6AIP_SySy_peak_165b|ENSMUST00000188699.6|Ptma|ENSMUSG00000026238.14|protein_coding_Intron_1	0	+	0.549359
chr1	86527371	86527528	m6AIP_SySy_peak_165c|ENSMUST00000188699.6|Ptma|ENSMUSG00000026238.14|protein_coding_Intron_1	0	+	0.125624
chr1	86529296	86529455	m6AIP_abcam_peak_228|ENSMUST00000188699.6|Ptma|ENSMUSG00000026238.14|protein_coding_Intron_4	0	+	0.00902516
chr1	87232050	87232216	m6AIP_SySy_peak_166|ENSMUST00000050876.13|Eif4e2|ENSMUSG00000026254.17|protein_coding_Intron_6	0	+	0.00205422
chr1	87681067	87681242	m6AIP_abcam_peak_235|ENSMUST00000169754.7|Inpp5d|ENSMUSG00000026288.14|protein_coding_Intron_6	0	+	0.00656571
chr1	87686286	87686487	m6AIP_abcam_peak_236|ENSMUST00000169754.7|Inpp5d|ENSMUSG00000026288.14|protein_coding_Intron_9	0	+	0.0048209
chr1	87776958	87777089	m6AIP_abcam_peak_237|ENSMUST00000113190.2|Atg16l1|ENSMUSG00000026289.15|protein_coding_Intron_10	0	+	0.623763
chr1	89678490	89678720	m6AIP_abcam_peak_250|ENSMUST00000074945.7|Agap1|ENSMUSG00000055013.16|protein_coding_Intron_10	0	+	0.31783
chr1	89810560	89810691	m6AIP_abcam_peak_251a|ENSMUST00000074945.7|Agap1|ENSMUSG00000055013.16|protein_coding_Intron_13	0	+	0.00176336
chr1	89810692	89810830	m6AIP_abcam_peak_251b|ENSMUST00000074945.7|Agap1|ENSMUSG00000055013.16|protein_coding_Intron_13	0	+	0.00492754
chr1	91310995	91311106	m6AIP_abcam_peak_255|ENSMUST00000027532.12|Scly|ENSMUSG00000026307.12|protein_coding_Intron_7	0	+	0.00713514
chr1	91398060	91398137	m6AIP_abcam_peak_256a|ENSMUST00000027534.12|Ilkap|ENSMUSG00000026309.14|protein_coding_Intron_1	0	-	0.0166104
chr1	91398138	91398216	m6AIP_abcam_peak_256b|ENSMUST00000027534.12|Ilkap|ENSMUSG00000026309.14|protein_coding_Intron_1	0	-	0.000948718
chr1	91510606	91510834	m6AIP_abcam_peak_258|ENSMUST00000189341.6|Traf3ip1|ENSMUSG00000034292.13|protein_coding_Intron_6	0	+	0.00102193
chr1	92911513	92911675	m6AIP_SySy_peak_186|ENSMUST00000027487.14|Rnpepl1|ENSMUSG00000026269.14|protein_coding_Intron_1	0	+	0.00717284
chr1	93276540	93276717	m6AIP_abcam_peak_262|ENSMUST00000062202.13|Sned1|ENSMUSG00000047793.13|protein_coding_Intron_16	0	+	0.00171751
chr1	93485071	93485175	m6AIP_abcam_peak_269|ENSMUST00000027495.14|Sept2|ENSMUSG00000026276.20|protein_coding_Intron_1	0	+	0.407442
chr1	93485071	93485175	m6AIP_abcam_peak_269|ENSMUST00000168776.7|Sept2|ENSMUSG00000116048.1|protein_coding_Intron_1	0	+	0.407442
chr1	93749286	93749408	m6AIP_SySy_peak_195|ENSMUST00000190116.6|Thap4|ENSMUSG00000026279.14|protein_coding_Intron_2	0	-	0.00290984
chr1	105521314	105521466	m6AIP_SySy_peak_200|ENSMUST00000188743.1|Gm28403|ENSMUSG00000101214.1|lncRNA_Intron_1	0	-	0.0885197
chr1	105534004	105534106	m6AIP_SySy_peak_201|ENSMUST00000188743.1|Gm28403|ENSMUSG00000101214.1|lncRNA_Intron_1	0	-	0
chr1	105534004	105534106	m6AIP_SySy_peak_201|ENSMUST00000186485.6|Pign|ENSMUSG00000056536.14|protein_coding_Intron_30	0	-	0
chr1	105537479	105537648	m6AIP_abcam_peak_274|ENSMUST00000188743.1|Gm28403|ENSMUSG00000101214.1|lncRNA_Intron_1	0	-	0
chr1	105537479	105537648	m6AIP_abcam_peak_274|ENSMUST00000186485.6|Pign|ENSMUSG00000056536.14|protein_coding_Intron_30	0	-	0
chr1	105566735	105566852	m6AIP_abcam_peak_275|ENSMUST00000188743.1|Gm28403|ENSMUSG00000101214.1|lncRNA_Intron_1	0	-	0
chr1	105566735	105566852	m6AIP_abcam_peak_275|ENSMUST00000186485.6|Pign|ENSMUSG00000056536.14|protein_coding_Intron_22	0	-	0
chr1	105566960	105567128	m6AIP_abcam_peak_276|ENSMUST00000188743.1|Gm28403|ENSMUSG00000101214.1|lncRNA_Intron_1	0	-	0
chr1	105566960	105567128	m6AIP_abcam_peak_276|ENSMUST00000186485.6|Pign|ENSMUSG00000056536.14|protein_coding_Intron_22	0	-	0
chr1	105567547	105567725	m6AIP_SySy_peak_202|ENSMUST00000188743.1|Gm28403|ENSMUSG00000101214.1|lncRNA_Intron_1	0	-	0
chr1	105567547	105567725	m6AIP_SySy_peak_202|ENSMUST00000186485.6|Pign|ENSMUSG00000056536.14|protein_coding_Intron_22	0	-	0
chr1	105618356	105618475	m6AIP_abcam_peak_277|ENSMUST00000186485.6|Pign|ENSMUSG00000056536.14|protein_coding_Intron_14	0	-	0
chr1	105748010	105748127	m6AIP_abcam_peak_278|ENSMUST00000086721.9|Relch|ENSMUSG00000026319.13|protein_coding_Intron_26	0	+	0.00591453
chr1	106748339	106748449	m6AIP_abcam_peak_283|ENSMUST00000010049.5|Kdsr|ENSMUSG00000009905.5|protein_coding_Intron_3	0	-	0
chr1	113894186	113894295	m6AIP_SySy_peak_212|ENSMUST00000180837.1|9330185C12Rik|ENSMUSG00000097648.1|lncRNA_Intron_2	0	-	0
chr1	113894323	113894478	m6AIP_abcam_peak_284b|ENSMUST00000180837.1|9330185C12Rik|ENSMUSG00000097648.1|lncRNA_Intron_2	0	-	0
chr1	113923957	113924057	m6AIP_abcam_peak_285|ENSMUST00000180837.1|9330185C12Rik|ENSMUSG00000097648.1|lncRNA_Intron_1	0	-	0.01008
chr1	113946633	113946776	m6AIP_abcam_peak_286|ENSMUST00000180837.1|9330185C12Rik|ENSMUSG00000097648.1|lncRNA_Intron_1	0	-	0.0140769
chr1	113949652	113949804	m6AIP_abcam_peak_287|ENSMUST00000180837.1|9330185C12Rik|ENSMUSG00000097648.1|lncRNA_Intron_1	0	-	0
chr1	118302893	118303007	m6AIP_abcam_peak_289|ENSMUST00000027623.8|Tsn|ENSMUSG00000026374.14|protein_coding_Intron_5	0	-	0.275096
chr1	118841264	118841403	m6AIP_abcam_peak_295|ENSMUST00000062483.14|Gli2|ENSMUSG00000048402.14|protein_coding_Intron_12	0	-	0.00110791
chr1	118904640	118904890	m6AIP_abcam_peak_296|ENSMUST00000062483.14|Gli2|ENSMUSG00000048402.14|protein_coding_Intron_2	0	-	0.10516
chr1	118945918	118946166	m6AIP_abcam_peak_297|ENSMUST00000062483.14|Gli2|ENSMUSG00000048402.14|protein_coding_Intron_2	0	-	0.00131452
chr1	118952411	118952579	m6AIP_abcam_peak_298|ENSMUST00000062483.14|Gli2|ENSMUSG00000048402.14|protein_coding_Intron_2	0	-	0.175054
chr1	119039160	119039274	m6AIP_abcam_peak_299a|ENSMUST00000062483.14|Gli2|ENSMUSG00000048402.14|protein_coding_Intron_1	0	-	0.016886
chr1	119039275	119039418	m6AIP_abcam_peak_299b|ENSMUST00000062483.14|Gli2|ENSMUSG00000048402.14|protein_coding_Intron_1	0	-	0.0804056
chr1	119039419	119039628	m6AIP_abcam_peak_299c|ENSMUST00000062483.14|Gli2|ENSMUSG00000048402.14|protein_coding_Intron_1	0	-	0.181919
chr1	119039807	119039951	m6AIP_abcam_peak_300|ENSMUST00000062483.14|Gli2|ENSMUSG00000048402.14|protein_coding_Intron_1	0	-	0.279618
chr1	119046546	119046650	m6AIP_abcam_peak_301a|ENSMUST00000062483.14|Gli2|ENSMUSG00000048402.14|protein_coding_Intron_1	0	-	0.0109615
chr1	119046651	119046787	m6AIP_abcam_peak_301b|ENSMUST00000062483.14|Gli2|ENSMUSG00000048402.14|protein_coding_Intron_1	0	-	0.0341176
chr1	119558702	119558814	m6AIP_abcam_peak_307a|ENSMUST00000163147.7|Epb41l5|ENSMUSG00000026383.14|protein_coding_Intron_20	0	-	0.173357
chr1	119558815	119558939	m6AIP_abcam_peak_307b|ENSMUST00000163147.7|Epb41l5|ENSMUSG00000026383.14|protein_coding_Intron_20	0	-	0.507685
chr1	119756404	119756566	m6AIP_abcam_peak_309|ENSMUST00000064091.11|Ptpn4|ENSMUSG00000026384.13|protein_coding_Intron_8	0	-	0
chr1	119767476	119767609	m6AIP_abcam_peak_310a|ENSMUST00000064091.11|Ptpn4|ENSMUSG00000026384.13|protein_coding_Intron_5	0	-	0
chr1	119767610	119767719	m6AIP_abcam_peak_310b|ENSMUST00000064091.11|Ptpn4|ENSMUSG00000026384.13|protein_coding_Intron_5	0	-	0
chr1	119779376	119779544	m6AIP_abcam_peak_311|ENSMUST00000064091.11|Ptpn4|ENSMUSG00000026384.13|protein_coding_Intron_3	0	-	0.0106726
chr1	125402358	125402515	m6AIP_abcam_peak_316|ENSMUST00000178474.7|Actr3|ENSMUSG00000026341.16|protein_coding_Intron_8	0	-	0.077586
chr1	127787245	127787370	m6AIP_abcam_peak_317|ENSMUST00000027587.14|Ccnt2|ENSMUSG00000026349.14|protein_coding_Intron_2	0	+	0.663192
chr1	127871662	127871912	m6AIP_abcam_peak_320|ENSMUST00000212506.1|Rab3gap1|ENSMUSG00000036104.12|protein_coding_Intron_2	0	+	0.10352
chr1	128402698	128402832	m6AIP_abcam_peak_323|ENSMUST00000027602.14|Dars|ENSMUSG00000026356.15|protein_coding_Intron_4	0	-	0.045306
chr1	130448450	130448700	m6AIP_abcam_peak_324|ENSMUST00000027650.12|Cd55|ENSMUSG00000026399.12|protein_coding_Intron_7	0	-	0.17798
chr1	130690323	130690469	m6AIP_SySy_peak_235|ENSMUST00000188520.1|Gm29427|ENSMUSG00000101904.1|protein_coding_Intron_12	0	-	0.0623973
chr1	130690658	130690880	m6AIP_SySy_peak_236a|ENSMUST00000188520.1|Gm29427|ENSMUSG00000101904.1|protein_coding_Intron_12	0	-	0.0351486
chr1	130690881	130691086	m6AIP_SySy_peak_236b|ENSMUST00000188520.1|Gm29427|ENSMUSG00000101904.1|protein_coding_Intron_12	0	-	0.210283
chr1	131179680	131179810	m6AIP_abcam_peak_329|ENSMUST00000131855.1|Eif2d|ENSMUSG00000026427.16|protein_coding_Intron_14	0	+	0.0200692
chr1	131366779	131366991	m6AIP_abcam_peak_330|ENSMUST00000097588.8|Srgap2|ENSMUSG00000026425.15|protein_coding_Intron_4	0	-	0.0392264
chr1	131497494	131497644	m6AIP_abcam_peak_331|ENSMUST00000097588.8|Srgap2|ENSMUSG00000026425.15|protein_coding_Intron_2	0	-	0.09098
chr1	131977657	131977907	m6AIP_SySy_peak_241|ENSMUST00000191034.1|Gm29103|ENSMUSG00000100037.1|lncRNA_Intron_2	0	+	0.818084
chr1	132359853	132359977	m6AIP_SySy_peak_249|ENSMUST00000045473.15|Tmcc2|ENSMUSG00000042066.16|protein_coding_Intron_3	0	-	0.00358065
chr1	132613503	132613646	m6AIP_abcam_peak_337|ENSMUST00000187861.6|Nfasc|ENSMUSG00000026442.14|protein_coding_Intron_11	0	-	0
chr1	133014215	133014354	m6AIP_abcam_peak_339|ENSMUST00000067398.12|Mdm4|ENSMUSG00000054387.13|protein_coding_Intron_2	0	-	0.163115
chr1	133658049	133658227	m6AIP_abcam_peak_348|ENSMUST00000191896.5|Zc3h11a|ENSMUSG00000102976.6|protein_coding_Intron_1	0	-	0.980596
chr1	133658049	133658227	m6AIP_abcam_peak_348|ENSMUST00000027736.12|Zc3h11a|ENSMUSG00000116275.1|protein_coding_Intron_1	0	-	0.980596
chr1	133659449	133659586	m6AIP_abcam_peak_349|ENSMUST00000191896.5|Zc3h11a|ENSMUSG00000102976.6|protein_coding_Intron_1	0	-	0.873847
chr1	133659449	133659586	m6AIP_abcam_peak_349|ENSMUST00000027736.12|Zc3h11a|ENSMUSG00000116275.1|protein_coding_Intron_1	0	-	0.873847
chr1	134305073	134305176	m6AIP_abcam_peak_351|ENSMUST00000168515.7|Ppfia4|ENSMUSG00000026458.13|protein_coding_Intron_23	0	-	0.173524
chr1	134407891	134408013	m6AIP_abcam_peak_352|ENSMUST00000027726.13|Cyb5r1|ENSMUSG00000026456.18|protein_coding_Intron_5	0	+	0.167492
chr1	134597440	134597582	m6AIP_abcam_peak_354|ENSMUST00000047714.13|Kdm5b|ENSMUSG00000042207.17|protein_coding_Intron_6	0	+	0.111951
chr1	135582930	135583052	m6AIP_abcam_peak_359|ENSMUST00000190298.7|Nav1|ENSMUSG00000009418.16|protein_coding_Intron_4	0	-	0.00133607
chr1	136707821	136707936	m6AIP_SySy_peak_283a|ENSMUST00000181274.1|Platr22|ENSMUSG00000097448.1|lncRNA_Intron_2	0	+	0.0139043
chr1	136707937	136708084	m6AIP_SySy_peak_283b|ENSMUST00000181274.1|Platr22|ENSMUSG00000097448.1|lncRNA_Intron_2	0	+	0.0861769
chr1	136708085	136708215	m6AIP_SySy_peak_283c|ENSMUST00000181274.1|Platr22|ENSMUSG00000097448.1|lncRNA_Intron_2	0	+	0.0874385
chr1	136709257	136709378	m6AIP_SySy_peak_284a|ENSMUST00000181274.1|Platr22|ENSMUSG00000097448.1|lncRNA_Intron_2	0	+	0.00390083
chr1	136709379	136709450	m6AIP_SySy_peak_284b|ENSMUST00000181274.1|Platr22|ENSMUSG00000097448.1|lncRNA_Intron_2	0	+	0.0021831
chr1	136941049	136941106	m6AIP_abcam_peak_376b|ENSMUST00000027649.13|Nr5a2|ENSMUSG00000026398.14|protein_coding_Intron_5	0	-	0.0661579
chr1	136949252	136949380	m6AIP_abcam_peak_377|ENSMUST00000027649.13|Nr5a2|ENSMUSG00000026398.14|protein_coding_Intron_2	0	-	0.269195
chr1	150440363	150440438	m6AIP_abcam_peak_388|ENSMUST00000124973.8|Tpr|ENSMUSG00000006005.18|protein_coding_Intron_42	0	+	0.0531067
chr1	151413140	151413268	m6AIP_SySy_peak_294|ENSMUST00000064771.11|Swt1|ENSMUSG00000052748.14|protein_coding_Intron_4	0	-	0
chr1	151414314	151414471	m6AIP_SySy_peak_295|ENSMUST00000064771.11|Swt1|ENSMUSG00000052748.14|protein_coding_Intron_4	0	-	0
chr1	151414474	151414561	m6AIP_abcam_peak_390b|ENSMUST00000064771.11|Swt1|ENSMUSG00000052748.14|protein_coding_Intron_4	0	-	0
chr1	151496854	151496954	m6AIP_abcam_peak_391|ENSMUST00000187048.6|Rnf2|ENSMUSG00000026484.13|protein_coding_Intron_1	0	-	0.05711
chr1	152848619	152848733	m6AIP_abcam_peak_393|ENSMUST00000043560.14|Smg7|ENSMUSG00000042772.15|protein_coding_Intron_14	0	-	0.994807
chr1	153275178	153275290	m6AIP_abcam_peak_399|ENSMUST00000027752.14|Lamc1|ENSMUSG00000026478.14|protein_coding_Intron_1	0	-	0.00555357
chr1	153288239	153288350	m6AIP_abcam_peak_400|ENSMUST00000027752.14|Lamc1|ENSMUSG00000026478.14|protein_coding_Intron_1	0	-	0.264874
chr1	153442417	153442667	m6AIP_SySy_peak_301|ENSMUST00000042373.11|Shcbp1l|ENSMUSG00000042708.12|protein_coding_Intron_6	0	+	0.26618
chr1	155910342	155910459	m6AIP_abcam_peak_407|ENSMUST00000138762.7|Cep350|ENSMUSG00000033671.18|protein_coding_Intron_20	0	-	0.0184957
chr1	156044061	156044311	m6AIP_abcam_peak_414|ENSMUST00000111757.9|Tor1aip2|ENSMUSG00000050565.16|protein_coding_Intron_2	0	+	0.108868
chr1	156051623	156051784	m6AIP_SySy_peak_313a|ENSMUST00000111757.9|Tor1aip2|ENSMUSG00000050565.16|protein_coding_Intron_3	0	+	0.729236
chr1	156051825	156051984	m6AIP_SySy_peak_313b|ENSMUST00000111757.9|Tor1aip2|ENSMUSG00000050565.16|protein_coding_Intron_3	0	+	0.842648
chr1	156560521	156560648	m6AIP_abcam_peak_419|ENSMUST00000027888.12|Abl2|ENSMUSG00000026596.13|protein_coding_Intron_1	0	+	0.140913
chr1	156661260	156661360	m6AIP_abcam_peak_424|ENSMUST00000079625.10|Tor3a|ENSMUSG00000060519.11|protein_coding_Intron_4	0	-	0.55925
chr1	157279466	157279716	m6AIP_abcam_peak_426|ENSMUST00000078308.12|Rasal2|ENSMUSG00000070565.11|protein_coding_Intron_3	0	-	0.125004
chr1	157388889	157389049	m6AIP_abcam_peak_427|ENSMUST00000078308.12|Rasal2|ENSMUSG00000070565.11|protein_coding_Intron_1	0	-	0
chr1	159245022	159245126	m6AIP_abcam_peak_428|ENSMUST00000076894.10|Cop1|ENSMUSG00000040782.12|protein_coding_Intron_3	0	+	0.00564423
chr1	159329868	159329972	m6AIP_abcam_peak_429a|ENSMUST00000076894.10|Cop1|ENSMUSG00000040782.12|protein_coding_Intron_18	0	+	0.130519
chr1	159329973	159330114	m6AIP_abcam_peak_429b|ENSMUST00000076894.10|Cop1|ENSMUSG00000040782.12|protein_coding_Intron_18	0	+	0.0268652
chr1	160927484	160927612	m6AIP_abcam_peak_431|ENSMUST00000161609.7|Rc3h1|ENSMUSG00000040423.11|protein_coding_Intron_1	0	+	0
chr1	162692156	162692301	m6AIP_SySy_peak_335|ENSMUST00000182660.7|Prrc2c|ENSMUSG00000040225.15|protein_coding_Intron_22	0	-	0.00193793
chr1	162695178	162695313	m6AIP_abcam_peak_442|ENSMUST00000182660.7|Prrc2c|ENSMUSG00000040225.15|protein_coding_Intron_20	0	-	0.00395556
chr1	163942940	163943098	m6AIP_abcam_peak_446|ENSMUST00000027876.10|Scyl3|ENSMUSG00000026584.14|protein_coding_Intron_7	0	+	0.0343333
chr1	163944337	163944587	m6AIP_abcam_peak_447|ENSMUST00000027876.10|Scyl3|ENSMUSG00000026584.14|protein_coding_Intron_8	0	+	0.117092
chr1	165396681	165396781	m6AIP_abcam_peak_451|ENSMUST00000027856.12|Dcaf6|ENSMUSG00000026571.12|protein_coding_Intron_7	0	-	0.17347
chr1	165959696	165959807	m6AIP_abcam_peak_453|ENSMUST00000160260.8|Pou2f1|ENSMUSG00000026565.18|protein_coding_Intron_1	0	-	0
chr1	166126785	166126887	m6AIP_abcam_peak_458|ENSMUST00000192369.5|Dusp27|ENSMUSG00000026564.9|protein_coding_Intron_2	0	-	0.00152941
chr1	170982971	170983077	m6AIP_abcam_peak_468|ENSMUST00000194503.1|Gm10522|ENSMUSG00000104340.1|lncRNA_Intron_1	0	+	0.00966981
chr1	171238064	171238137	m6AIP_abcam_peak_469a|ENSMUST00000013737.12|Ndufs2|ENSMUSG00000013593.12|protein_coding_Intron_7	0	-	0.037726
chr1	171238138	171238257	m6AIP_abcam_peak_469b|ENSMUST00000013737.12|Ndufs2|ENSMUSG00000013593.12|protein_coding_Intron_7	0	-	0.00136975
chr1	175687735	175687855	m6AIP_abcam_peak_485|ENSMUST00000027809.7|Opn3|ENSMUSG00000026525.9|protein_coding_Intron_1	0	-	0.0925083
chr1	177774500	177774626	m6AIP_abcam_peak_493a|ENSMUST00000016105.8|Adss|ENSMUSG00000015961.8|protein_coding_Intron_7	0	-	0.0444683
chr1	177774627	177774768	m6AIP_abcam_peak_493b|ENSMUST00000016105.8|Adss|ENSMUSG00000015961.8|protein_coding_Intron_7	0	-	0.00685816
chr1	178194727	178194852	m6AIP_abcam_peak_494|ENSMUST00000027783.13|Desi2|ENSMUSG00000026502.13|protein_coding_Intron_1	0	+	0.175432
chr1	179266770	179266925	m6AIP_abcam_peak_497|ENSMUST00000128302.7|Smyd3|ENSMUSG00000055067.15|protein_coding_Intron_5	0	-	0.0358194
chr1	179298102	179298343	m6AIP_abcam_peak_498a|ENSMUST00000128302.7|Smyd3|ENSMUSG00000055067.15|protein_coding_Intron_5	0	-	0.00697095
chr1	179298406	179298617	m6AIP_abcam_peak_498b|ENSMUST00000128302.7|Smyd3|ENSMUSG00000055067.15|protein_coding_Intron_5	0	-	0.0164123
chr1	179298618	179298726	m6AIP_abcam_peak_498c|ENSMUST00000128302.7|Smyd3|ENSMUSG00000055067.15|protein_coding_Intron_5	0	-	0.0171296
chr1	179317061	179317184	m6AIP_abcam_peak_499|ENSMUST00000128302.7|Smyd3|ENSMUSG00000055067.15|protein_coding_Intron_5	0	-	0.00526016
chr1	179517528	179517635	m6AIP_abcam_peak_500|ENSMUST00000128302.7|Smyd3|ENSMUSG00000055067.15|protein_coding_Intron_1	0	-	0.0158505
chr1	179757577	179757715	m6AIP_abcam_peak_506|ENSMUST00000027768.13|Ahctf1|ENSMUSG00000026491.13|protein_coding_Intron_31	0	-	0
chr1	180052918	180053022	m6AIP_abcam_peak_508|ENSMUST00000212756.1|Cdc42bpa|ENSMUSG00000026490.18|protein_coding_Intron_5	0	+	0
chr1	180809423	180809562	m6AIP_abcam_peak_511|ENSMUST00000161308.7|H3f3a|ENSMUSG00000060743.12|protein_coding_Intron_3	0	-	0.000251799
chr1	180895688	180895848	m6AIP_abcam_peak_515a|ENSMUST00000085797.5|Lefty2|ENSMUSG00000066652.5|protein_coding_Intron_3	0	+	0
chr1	180895849	180896020	m6AIP_abcam_peak_515b|ENSMUST00000085797.5|Lefty2|ENSMUSG00000066652.5|protein_coding_Intron_3	0	+	0
chr1	180896021	180896195	m6AIP_abcam_peak_515c|ENSMUST00000085797.5|Lefty2|ENSMUSG00000066652.5|protein_coding_Intron_3	0	+	0
chr1	180935516	180935644	m6AIP_abcam_peak_517|ENSMUST00000037361.8|Lefty1|ENSMUSG00000038793.8|protein_coding_Intron_1	0	+	0.000773438
chr1	181121820	181122030	m6AIP_abcam_peak_520|ENSMUST00000027797.8|Nvl|ENSMUSG00000026516.8|protein_coding_Intron_11	0	-	0
chr1	181152403	181152607	m6AIP_abcam_peak_522|ENSMUST00000134115.7|Cnih4|ENSMUSG00000062169.13|protein_coding_Intron_1	0	+	0.0500294
chr1	181831254	181831504	m6AIP_abcam_peak_524|ENSMUST00000005003.11|Lbr|ENSMUSG00000004880.11|protein_coding_Intron_5	0	-	0.024732
chr1	181917251	181917344	m6AIP_abcam_peak_527a|ENSMUST00000078719.12|Enah|ENSMUSG00000022995.16|protein_coding_Intron_10	0	-	0.0373548
chr1	181917345	181917477	m6AIP_abcam_peak_527b|ENSMUST00000078719.12|Enah|ENSMUSG00000022995.16|protein_coding_Intron_10	0	-	0.000469697
chr1	181928365	181928479	m6AIP_abcam_peak_529|ENSMUST00000078719.12|Enah|ENSMUSG00000022995.16|protein_coding_Intron_5	0	-	0.00129825
chr1	181972930	181973092	m6AIP_abcam_peak_530|ENSMUST00000078719.12|Enah|ENSMUSG00000022995.16|protein_coding_Intron_1	0	-	0.00124074
chr1	188985989	188986133	m6AIP_abcam_peak_545|ENSMUST00000085678.7|Kctd3|ENSMUSG00000026608.13|protein_coding_Intron_10	0	-	0.0259931
chr1	188986897	188987093	m6AIP_abcam_peak_546|ENSMUST00000085678.7|Kctd3|ENSMUSG00000026608.13|protein_coding_Intron_10	0	-	0.00897959
chr1	188988602	188988798	m6AIP_abcam_peak_547a|ENSMUST00000085678.7|Kctd3|ENSMUSG00000026608.13|protein_coding_Intron_9	0	-	0
chr1	188988799	188988994	m6AIP_abcam_peak_547b|ENSMUST00000085678.7|Kctd3|ENSMUSG00000026608.13|protein_coding_Intron_9	0	-	0
chr1	189729503	189729603	m6AIP_abcam_peak_557|ENSMUST00000097442.8|Ptpn14|ENSMUSG00000026604.17|protein_coding_Intron_1	0	+	0.01396
chr1	191564924	191565024	m6AIP_abcam_peak_561|ENSMUST00000027933.10|Dtl|ENSMUSG00000037474.13|protein_coding_Intron_5	0	-	0.10903
chr2	3294895	3295008	m6AIP_abcam_peak_4600|ENSMUST00000081932.12|Nmt2|ENSMUSG00000026643.16|protein_coding_Intron_1	0	+	0.0237257
chr2	3507014	3507264	m6AIP_SySy_peak_3769|ENSMUST00000027961.11|Hspa14|ENSMUSG00000109865.1|protein_coding_Intron_3	0	-	0.239428
chr2	5350588	5350737	m6AIP_abcam_peak_4608|ENSMUST00000044009.13|Camk1d|ENSMUSG00000039145.16|protein_coding_Intron_5	0	-	0
chr2	5379124	5379231	m6AIP_SySy_peak_3777a|ENSMUST00000044009.13|Camk1d|ENSMUSG00000039145.16|protein_coding_Intron_3	0	-	0
chr2	5379232	5379360	m6AIP_SySy_peak_3777b|ENSMUST00000044009.13|Camk1d|ENSMUSG00000039145.16|protein_coding_Intron_3	0	-	0
chr2	5523280	5523409	m6AIP_abcam_peak_4611|ENSMUST00000044009.13|Camk1d|ENSMUSG00000039145.16|protein_coding_Intron_2	0	-	0
chr2	5523991	5524177	m6AIP_abcam_peak_4612|ENSMUST00000044009.13|Camk1d|ENSMUSG00000039145.16|protein_coding_Intron_2	0	-	0.102683
chr2	5562554	5562669	m6AIP_abcam_peak_4613|ENSMUST00000044009.13|Camk1d|ENSMUSG00000039145.16|protein_coding_Intron_2	0	-	0.00147826
chr2	5598515	5598681	m6AIP_abcam_peak_4614|ENSMUST00000044009.13|Camk1d|ENSMUSG00000039145.16|protein_coding_Intron_1	0	-	0.00394578
chr2	5602074	5602229	m6AIP_abcam_peak_4615|ENSMUST00000044009.13|Camk1d|ENSMUSG00000039145.16|protein_coding_Intron_1	0	-	0.00109677
chr2	5650898	5651148	m6AIP_abcam_peak_4616|ENSMUST00000044009.13|Camk1d|ENSMUSG00000039145.16|protein_coding_Intron_1	0	-	0.006044
chr2	5826157	5826258	m6AIP_abcam_peak_4617|ENSMUST00000043864.8|Cdc123|ENSMUSG00000039128.13|protein_coding_Intron_4	0	-	0
chr2	9992394	9992626	m6AIP_abcam_peak_4627|ENSMUST00000026888.10|Taf3|ENSMUSG00000025782.12|protein_coding_Intron_2	0	-	0
chr2	9992767	9992979	m6AIP_abcam_peak_4628|ENSMUST00000026888.10|Taf3|ENSMUSG00000025782.12|protein_coding_Intron_2	0	-	0
chr2	10079834	10079974	m6AIP_SySy_peak_3782|ENSMUST00000114897.8|Atp5c1|ENSMUSG00000025781.14|protein_coding_Intron_1	0	-	0.0266143
chr2	10348335	10348466	m6AIP_abcam_peak_4630|ENSMUST00000137351.1|Gm13261|ENSMUSG00000086748.1|lncRNA_Intron_1	0	-	0.00536641
chr2	10440618	10440765	m6AIP_abcam_peak_4631|ENSMUST00000041105.6|Sfmbt2|ENSMUSG00000061186.15|protein_coding_Intron_7	0	+	0.000693878
chr2	11744356	11744498	m6AIP_abcam_peak_4633|ENSMUST00000071564.13|Fbh1|ENSMUSG00000058594.15|protein_coding_Intron_19	0	-	0.00314085
chr2	11762250	11762387	m6AIP_abcam_peak_4634|ENSMUST00000071564.13|Fbh1|ENSMUSG00000058594.15|protein_coding_Intron_6	0	-	0.00059854
chr2	11781628	11781757	m6AIP_abcam_peak_4636|ENSMUST00000056108.11|Ankrd16|ENSMUSG00000047909.11|protein_coding_Intron_3	0	+	0.0561628
chr2	11783334	11783496	m6AIP_abcam_peak_4637|ENSMUST00000056108.11|Ankrd16|ENSMUSG00000047909.11|protein_coding_Intron_3	0	+	0.0169815
chr2	12411968	12412078	m6AIP_abcam_peak_4639|ENSMUST00000028105.12|Mindy3|ENSMUSG00000026767.12|protein_coding_Intron_1	0	-	0.00388182
chr2	18073220	18073391	m6AIP_abcam_peak_4649|ENSMUST00000028076.14|Mllt10|ENSMUSG00000026743.16|protein_coding_Intron_3	0	+	0.142205
chr2	18130984	18131089	m6AIP_abcam_peak_4650a|ENSMUST00000028076.14|Mllt10|ENSMUSG00000026743.16|protein_coding_Intron_8	0	+	0.0669143
chr2	18131090	18131210	m6AIP_abcam_peak_4650b|ENSMUST00000028076.14|Mllt10|ENSMUSG00000026743.16|protein_coding_Intron_8	0	+	0.245012
chr2	18147274	18147379	m6AIP_abcam_peak_4651a|ENSMUST00000028076.14|Mllt10|ENSMUSG00000026743.16|protein_coding_Intron_9	0	+	0.0126952
chr2	18147380	18147493	m6AIP_abcam_peak_4651b|ENSMUST00000028076.14|Mllt10|ENSMUSG00000026743.16|protein_coding_Intron_9	0	+	0.00814159
chr2	18169357	18169468	m6AIP_abcam_peak_4652|ENSMUST00000028076.14|Mllt10|ENSMUSG00000026743.16|protein_coding_Intron_11	0	+	0.1049
chr2	18178749	18178873	m6AIP_abcam_peak_4653|ENSMUST00000028076.14|Mllt10|ENSMUSG00000026743.16|protein_coding_Intron_13	0	+	0
chr2	18191488	18191628	m6AIP_SySy_peak_3791|ENSMUST00000028076.14|Mllt10|ENSMUSG00000026743.16|protein_coding_Intron_14	0	+	0
chr2	18269740	18269852	m6AIP_SySy_peak_3793|ENSMUST00000166495.7|Dnajc1|ENSMUSG00000026740.12|protein_coding_Intron_8	0	-	0
chr2	20519675	20519832	m6AIP_SySy_peak_3797|ENSMUST00000114627.7|Etl4|ENSMUSG00000036617.17|protein_coding_Intron_2	0	+	0.651752
chr2	20561349	20561469	m6AIP_abcam_peak_4658|ENSMUST00000114627.7|Etl4|ENSMUSG00000036617.17|protein_coding_Intron_3	0	+	0.00475
chr2	20593456	20593557	m6AIP_abcam_peak_4659|ENSMUST00000114627.7|Etl4|ENSMUSG00000036617.17|protein_coding_Intron_3	0	+	0.0020396
chr2	20600692	20600853	m6AIP_abcam_peak_4660|ENSMUST00000114627.7|Etl4|ENSMUSG00000036617.17|protein_coding_Intron_3	0	+	0.0181242
chr2	20617896	20618026	m6AIP_abcam_peak_4661|ENSMUST00000114627.7|Etl4|ENSMUSG00000036617.17|protein_coding_Intron_3	0	+	0.00391538
chr2	20623973	20624096	m6AIP_abcam_peak_4662|ENSMUST00000114627.7|Etl4|ENSMUSG00000036617.17|protein_coding_Intron_3	0	+	0.125407
chr2	20652843	20652999	m6AIP_abcam_peak_4664|ENSMUST00000114627.7|Etl4|ENSMUSG00000036617.17|protein_coding_Intron_3	0	+	0.0258782
chr2	20691951	20692125	m6AIP_abcam_peak_4665|ENSMUST00000114627.7|Etl4|ENSMUSG00000036617.17|protein_coding_Intron_4	0	+	0.03075
chr2	20720276	20720396	m6AIP_abcam_peak_4666|ENSMUST00000114627.7|Etl4|ENSMUSG00000036617.17|protein_coding_Intron_6	0	+	0.0999083
chr2	20745456	20745575	m6AIP_abcam_peak_4667|ENSMUST00000114627.7|Etl4|ENSMUSG00000036617.17|protein_coding_Intron_7	0	+	0.0217479
chr2	20763690	20763915	m6AIP_abcam_peak_4668|ENSMUST00000114627.7|Etl4|ENSMUSG00000036617.17|protein_coding_Intron_9	0	+	0.00368889
chr2	20792223	20792327	m6AIP_abcam_peak_4669|ENSMUST00000114627.7|Etl4|ENSMUSG00000036617.17|protein_coding_Intron_15	0	+	0
chr2	20792495	20792645	m6AIP_abcam_peak_4670|ENSMUST00000114627.7|Etl4|ENSMUSG00000036617.17|protein_coding_Intron_15	0	+	0
chr2	20796375	20796496	m6AIP_SySy_peak_3798|ENSMUST00000114627.7|Etl4|ENSMUSG00000036617.17|protein_coding_Intron_15	0	+	0
chr2	20919008	20919144	m6AIP_abcam_peak_4677|ENSMUST00000154230.8|Arhgap21|ENSMUSG00000036591.16|protein_coding_Intron_1	0	-	0.107941
chr2	23015137	23015307	m6AIP_abcam_peak_4678|ENSMUST00000123948.7|Abi1|ENSMUSG00000058835.14|protein_coding_Intron_1	0	-	0
chr2	23196222	23196346	m6AIP_abcam_peak_4682|ENSMUST00000028117.3|Yme1l1|ENSMUSG00000026775.9|protein_coding_Intron_18	0	+	0.00651613
chr2	24895755	24895864	m6AIP_abcam_peak_4689|ENSMUST00000147147.7|Ehmt1|ENSMUSG00000036893.17|protein_coding_Intron_1	0	-	0
chr2	25203576	25203747	m6AIP_abcam_peak_4693|ENSMUST00000059849.14|Nelfb|ENSMUSG00000013465.19|protein_coding_Intron_8	0	-	0.00274269
chr2	25338889	25339020	m6AIP_abcam_peak_4696|ENSMUST00000042390.4|Man1b1|ENSMUSG00000036646.13|protein_coding_Intron_4	0	+	0.0504211
chr2	25982412	25982542	m6AIP_abcam_peak_4703|ENSMUST00000114167.8|Camsap1|ENSMUSG00000026933.17|protein_coding_Intron_1	0	-	0.236154
chr2	26210818	26211023	m6AIP_SySy_peak_3826a|ENSMUST00000036187.8|Qsox2|ENSMUSG00000036327.18|protein_coding_Intron_12	0	-	0.355561
chr2	26211024	26211211	m6AIP_SySy_peak_3826b|ENSMUST00000036187.8|Qsox2|ENSMUSG00000036327.18|protein_coding_Intron_12	0	-	0.144187
chr2	26364555	26364619	m6AIP_SySy_peak_3827|ENSMUST00000114115.8|Snapc4|ENSMUSG00000036281.13|protein_coding_Intron_21	0	-	0.00295313
chr2	26385367	26385456	m6AIP_SySy_peak_3831a|ENSMUST00000114102.9|Entr1|ENSMUSG00000026927.17|protein_coding_Intron_7	0	-	0.00224719
chr2	26387311	26387390	m6AIP_SySy_peak_3832a|ENSMUST00000114102.9|Entr1|ENSMUSG00000026927.17|protein_coding_Intron_4	0	-	0.0262278
chr2	26387391	26387505	m6AIP_SySy_peak_3832b|ENSMUST00000114102.9|Entr1|ENSMUSG00000026927.17|protein_coding_Intron_4	0	-	0.000289474
chr2	26387671	26387739	m6AIP_SySy_peak_3833|ENSMUST00000114102.9|Entr1|ENSMUSG00000026927.17|protein_coding_Intron_3	0	-	0.0445441
chr2	26917930	26918084	m6AIP_abcam_peak_4718|ENSMUST00000015017.7|Surf2|ENSMUSG00000014873.15|protein_coding_Intron_3	0	+	0.000701299
chr2	27465558	27465678	m6AIP_abcam_peak_4721|ENSMUST00000113941.8|Brd3|ENSMUSG00000026918.16|protein_coding_Intron_1	0	-	0.040775
chr2	27520964	27521135	m6AIP_abcam_peak_4722|ENSMUST00000113952.9|Wdr5|ENSMUSG00000026917.15|protein_coding_Intron_7	0	+	0.00680117
chr2	29138214	29138418	m6AIP_abcam_peak_4736|ENSMUST00000061578.8|Setx|ENSMUSG00000043535.13|protein_coding_Intron_5	0	+	0.16625
chr2	29651148	29651376	m6AIP_abcam_peak_4741|ENSMUST00000095087.10|Rapgef1|ENSMUSG00000039844.20|protein_coding_Intron_1	0	+	0.0643991
chr2	29667606	29667764	m6AIP_abcam_peak_4742a|ENSMUST00000095087.10|Rapgef1|ENSMUSG00000039844.20|protein_coding_Intron_1	0	+	0.175847
chr2	29667765	29667961	m6AIP_abcam_peak_4742b|ENSMUST00000095087.10|Rapgef1|ENSMUSG00000039844.20|protein_coding_Intron_1	0	+	0.147361
chr2	29689601	29689786	m6AIP_abcam_peak_4743|ENSMUST00000095087.10|Rapgef1|ENSMUSG00000039844.20|protein_coding_Intron_5	0	+	0.0146162
chr2	29780935	29781035	m6AIP_abcam_peak_4745|ENSMUST00000048044.11|Trub2|ENSMUSG00000039826.13|protein_coding_Intron_5	0	-	0.18053
chr2	29916368	29916470	m6AIP_abcam_peak_4746|ENSMUST00000113765.7|Odf2|ENSMUSG00000026790.19|protein_coding_Intron_13	0	+	0.0275294
chr2	29923922	29924172	m6AIP_SySy_peak_3874|ENSMUST00000113765.7|Odf2|ENSMUSG00000026790.19|protein_coding_Intron_18	0	+	0.086132
chr2	29999844	29999913	m6AIP_abcam_peak_4747|ENSMUST00000129241.2|Sptan1|ENSMUSG00000057738.14|protein_coding_Intron_20	0	+	0.0359275
chr2	30423952	30424083	m6AIP_abcam_peak_4750|ENSMUST00000042055.9|Ptpa|ENSMUSG00000039515.11|protein_coding_Intron_1	0	+	0.00463043
chr2	30812621	30812756	m6AIP_abcam_peak_4751|ENSMUST00000041830.9|Ntmt1|ENSMUSG00000026857.9|protein_coding_Intron_1	0	+	0.145319
chr2	30814718	30814968	m6AIP_SySy_peak_3883|ENSMUST00000041830.9|Ntmt1|ENSMUSG00000026857.9|protein_coding_Intron_1	0	+	0.0202143
chr2	30816131	30816338	m6AIP_SySy_peak_3884|ENSMUST00000041830.9|Ntmt1|ENSMUSG00000026857.9|protein_coding_Intron_1	0	+	0.072913
chr2	31032176	31032426	m6AIP_SySy_peak_3890|ENSMUST00000113560.7|Fnbp1|ENSMUSG00000075415.13|protein_coding_Intron_16	0	-	0.004756
chr2	31032621	31032764	m6AIP_SySy_peak_3891a|ENSMUST00000113560.7|Fnbp1|ENSMUSG00000075415.13|protein_coding_Intron_16	0	-	0.279734
chr2	31032765	31033015	m6AIP_SySy_peak_3891b|ENSMUST00000113560.7|Fnbp1|ENSMUSG00000075415.13|protein_coding_Intron_16	0	-	0.212784
chr2	31048644	31048750	m6AIP_abcam_peak_4757|ENSMUST00000113560.7|Fnbp1|ENSMUSG00000075415.13|protein_coding_Intron_10	0	-	0.0155943
chr2	31092745	31092858	m6AIP_abcam_peak_4758|ENSMUST00000113560.7|Fnbp1|ENSMUSG00000075415.13|protein_coding_Intron_4	0	-	0.0262743
chr2	31504425	31504533	m6AIP_abcam_peak_4761a|ENSMUST00000102840.4|Ass1|ENSMUSG00000076441.9|protein_coding_Intron_12	0	+	0.687583
chr2	31672121	31672260	m6AIP_abcam_peak_4762|ENSMUST00000038474.13|Exosc2|ENSMUSG00000039356.15|protein_coding_Intron_1	0	+	0.181835
chr2	31695008	31695166	m6AIP_abcam_peak_4765|ENSMUST00000075759.12|Abl1|ENSMUSG00000026842.16|protein_coding_Intron_1	0	+	0.156886
chr2	31978067	31978194	m6AIP_abcam_peak_4767|ENSMUST00000065398.12|Nup214|ENSMUSG00000001855.15|protein_coding_Intron_3	0	+	0.0613307
chr2	32170324	32170425	m6AIP_abcam_peak_4768|ENSMUST00000069817.14|Prrc2b|ENSMUSG00000039262.16|protein_coding_Intron_1	0	+	0.00515842
chr2	32244122	32244233	m6AIP_SySy_peak_3900|ENSMUST00000036473.15|Pomt1|ENSMUSG00000039254.16|protein_coding_Intron_8	0	+	0.0303153
chr2	32363407	32363572	m6AIP_abcam_peak_4772|ENSMUST00000113334.7|Ciz1|ENSMUSG00000039205.16|protein_coding_Intron_1	0	+	0.00201212
chr2	32540761	32540975	m6AIP_abcam_peak_4773|ENSMUST00000048375.5|Fam102a|ENSMUSG00000039157.12|protein_coding_Intron_1	0	+	0.0246028
chr2	32906895	32907034	m6AIP_abcam_peak_4776|ENSMUST00000028135.14|Fam129b|ENSMUSG00000026796.16|protein_coding_Intron_2	0	+	0.0677626
chr2	32950732	32950842	m6AIP_abcam_peak_4778|ENSMUST00000113200.7|Lrsam1|ENSMUSG00000026792.16|protein_coding_Intron_10	0	-	0.000554545
chr2	32961839	32961891	m6AIP_SySy_peak_3910a|ENSMUST00000126610.1|Rpl12|ENSMUSG00000038900.17|protein_coding_Intron_1	0	+	0.267154
chr2	32961892	32962032	m6AIP_SySy_peak_3910b|ENSMUST00000126610.1|Rpl12|ENSMUSG00000038900.17|protein_coding_Intron_1	0	+	0.219071
chr2	34288656	34288797	m6AIP_abcam_peak_4783|ENSMUST00000040638.14|Pbx3|ENSMUSG00000038718.15|protein_coding_Intron_2	0	-	1
chr2	34336793	34336959	m6AIP_abcam_peak_4784|ENSMUST00000040638.14|Pbx3|ENSMUSG00000038718.15|protein_coding_Intron_2	0	-	0.0146506
chr2	34772189	34772228	m6AIP_SySy_peak_3918a|ENSMUST00000028222.12|Hspa5|ENSMUSG00000026864.13|protein_coding_Intron_1	0	+	0.0347179
chr2	34796093	34796257	m6AIP_abcam_peak_4787|ENSMUST00000145903.7|Rabepk|ENSMUSG00000070953.13|protein_coding_Intron_2	0	-	0.00827439
chr2	34859632	34859732	m6AIP_abcam_peak_4790|ENSMUST00000028225.11|Psmd5|ENSMUSG00000026869.12|protein_coding_Intron_6	0	-	0.0076
chr2	35150059	35150148	m6AIP_abcam_peak_4791a|ENSMUST00000028237.14|Cntrl|ENSMUSG00000057110.15|protein_coding_Intron_22	0	+	0.21727
chr2	35150149	35150243	m6AIP_abcam_peak_4791b|ENSMUST00000028237.14|Cntrl|ENSMUSG00000057110.15|protein_coding_Intron_22	0	+	0.0208723
chr2	35161795	35161928	m6AIP_abcam_peak_4792|ENSMUST00000028237.14|Cntrl|ENSMUSG00000057110.15|protein_coding_Intron_29	0	+	0.326638
chr2	35665052	35665191	m6AIP_abcam_peak_4795|ENSMUST00000091010.11|Dab2ip|ENSMUSG00000026883.17|protein_coding_Intron_3	0	+	0.0698417
chr2	37435700	37435864	m6AIP_SySy_peak_3930|ENSMUST00000112932.1|Zbtb6|ENSMUSG00000066798.3|protein_coding_Intron_1	0	-	0.99986
chr2	37435957	37436113	m6AIP_SySy_peak_3931a|ENSMUST00000112932.1|Zbtb6|ENSMUSG00000066798.3|protein_coding_Intron_1	0	-	0.999929
chr2	37436114	37436270	m6AIP_SySy_peak_3931b|ENSMUST00000112932.1|Zbtb6|ENSMUSG00000066798.3|protein_coding_Intron_1	0	-	0.991295
chr2	37436404	37436554	m6AIP_abcam_peak_4802b|ENSMUST00000112932.1|Zbtb6|ENSMUSG00000066798.3|protein_coding_Intron_1	0	-	0.99974
chr2	37436555	37436732	m6AIP_abcam_peak_4802c|ENSMUST00000112932.1|Zbtb6|ENSMUSG00000066798.3|protein_coding_Intron_1	0	-	0.993237
chr2	37524200	37524353	m6AIP_abcam_peak_4803|ENSMUST00000061179.11|Rabgap1|ENSMUSG00000035437.15|protein_coding_Intron_13	0	+	0.0232288
chr2	37551071	37551197	m6AIP_abcam_peak_4804|ENSMUST00000061179.11|Rabgap1|ENSMUSG00000035437.15|protein_coding_Intron_19	0	+	0.00154762
chr2	37586755	37586857	m6AIP_abcam_peak_4806|ENSMUST00000028279.9|Strbp|ENSMUSG00000026915.16|protein_coding_Intron_15	0	-	0.0196471
chr2	37925438	37925623	m6AIP_abcam_peak_4810|ENSMUST00000102787.9|Dennd1a|ENSMUSG00000035392.17|protein_coding_Intron_13	0	-	0.00774054
chr2	38601507	38601618	m6AIP_abcam_peak_4811|ENSMUST00000028083.5|Psmb7|ENSMUSG00000026750.6|protein_coding_Intron_6	0	-	0.00192793
chr2	38617166	38617266	m6AIP_abcam_peak_4812|ENSMUST00000028083.5|Psmb7|ENSMUSG00000026750.6|protein_coding_Intron_5	0	-	0.00792
chr2	49485964	49486077	m6AIP_abcam_peak_4818|ENSMUST00000092123.10|Epc2|ENSMUSG00000069495.12|protein_coding_Intron_1	0	+	0.279097
chr2	51437243	51437356	m6AIP_SySy_peak_3940a|ENSMUST00000154530.1|1700057H21Rik|ENSMUSG00000086007.1|lncRNA_Intron_1	0	-	0.0478319
chr2	51437357	51437495	m6AIP_SySy_peak_3940b|ENSMUST00000154530.1|1700057H21Rik|ENSMUSG00000086007.1|lncRNA_Intron_1	0	-	0.0826014
chr2	52072889	52073136	m6AIP_SySy_peak_3941|ENSMUST00000112693.9|Rif1|ENSMUSG00000036202.16|protein_coding_Intron_1	0	+	0.277219
chr2	52078594	52078844	m6AIP_abcam_peak_4823|ENSMUST00000112693.9|Rif1|ENSMUSG00000036202.16|protein_coding_Intron_7	0	+	0.070896
chr2	57253903	57254036	m6AIP_abcam_peak_4831|ENSMUST00000112618.8|Gpd2|ENSMUSG00000026827.12|protein_coding_Intron_1	0	+	0.156338
chr2	59317034	59317138	m6AIP_abcam_peak_4833|ENSMUST00000102754.10|Pkp4|ENSMUSG00000026991.20|protein_coding_Intron_9	0	+	0.197808
chr2	59321798	59322048	m6AIP_SySy_peak_3951|ENSMUST00000102754.10|Pkp4|ENSMUSG00000026991.20|protein_coding_Intron_10	0	+	0.140668
chr2	59632947	59633097	m6AIP_abcam_peak_4836|ENSMUST00000037526.10|Tanc1|ENSMUSG00000035168.16|protein_coding_Intron_1	0	+	0.00322
chr2	59636926	59637089	m6AIP_abcam_peak_4837|ENSMUST00000037526.10|Tanc1|ENSMUSG00000035168.16|protein_coding_Intron_1	0	+	0.180366
chr2	59759815	59760014	m6AIP_abcam_peak_4838|ENSMUST00000037526.10|Tanc1|ENSMUSG00000035168.16|protein_coding_Intron_5	0	+	0.00905528
chr2	59802559	59802674	m6AIP_abcam_peak_4839|ENSMUST00000037526.10|Tanc1|ENSMUSG00000035168.16|protein_coding_Intron_14	0	+	0.0148
chr2	59824636	59824885	m6AIP_SySy_peak_3952|ENSMUST00000037526.10|Tanc1|ENSMUSG00000035168.16|protein_coding_Intron_19	0	+	0.00404418
chr2	60347916	60348141	m6AIP_abcam_peak_4842|ENSMUST00000112533.7|Ly75|ENSMUSG00000026980.15|protein_coding_Intron_13	0	-	0.004
chr2	61786653	61786843	m6AIP_abcam_peak_4843|ENSMUST00000028278.13|Psmd14|ENSMUSG00000026914.15|protein_coding_Intron_10	0	+	0.0900632
chr2	65853472	65853597	m6AIP_abcam_peak_4847|ENSMUST00000122912.7|Csrnp3|ENSMUSG00000044647.16|protein_coding_Intron_1	0	+	0.144872
chr2	68935077	68935211	m6AIP_abcam_peak_4852|ENSMUST00000176018.1|Cers6|ENSMUSG00000027035.10|protein_coding_Intron_2	0	+	0.00828358
chr2	69195230	69195374	m6AIP_abcam_peak_4853|ENSMUST00000112320.7|Spc25|ENSMUSG00000005233.16|protein_coding_Intron_6	0	-	0.0191579
chr2	69946021	69946152	m6AIP_abcam_peak_4858|ENSMUST00000112251.8|Ubr3|ENSMUSG00000044308.17|protein_coding_Intron_10	0	+	0.0035
chr2	69947152	69947363	m6AIP_abcam_peak_4859|ENSMUST00000112251.8|Ubr3|ENSMUSG00000044308.17|protein_coding_Intron_10	0	+	0.212829
chr2	70796953	70797104	m6AIP_abcam_peak_4862a|ENSMUST00000038584.8|Tlk1|ENSMUSG00000041997.16|protein_coding_Intron_1	0	-	0.702748
chr2	70797105	70797289	m6AIP_abcam_peak_4862b|ENSMUST00000038584.8|Tlk1|ENSMUSG00000041997.16|protein_coding_Intron_1	0	-	0.167185
chr2	71216301	71216495	m6AIP_SySy_peak_3964|ENSMUST00000112140.7|Dync1i2|ENSMUSG00000027012.15|protein_coding_Intron_2	0	+	0
chr2	71439821	71439986	m6AIP_abcam_peak_4863|ENSMUST00000112122.8|Hat1|ENSMUSG00000027018.11|protein_coding_Intron_10	0	+	0.0754706
chr2	71519916	71520061	m6AIP_SySy_peak_3965|ENSMUST00000037210.8|Metap1d|ENSMUSG00000041921.16|protein_coding_Intron_6	0	+	0.100297
chr2	71520364	71520515	m6AIP_SySy_peak_3966|ENSMUST00000037210.8|Metap1d|ENSMUSG00000041921.16|protein_coding_Intron_6	0	+	0.253894
chr2	72967573	72967680	m6AIP_abcam_peak_4868|ENSMUST00000102689.9|Sp3|ENSMUSG00000027109.16|protein_coding_Intron_4	0	-	0
chr2	73825570	73825681	m6AIP_abcam_peak_4871a|ENSMUST00000055833.11|Atf2|ENSMUSG00000027104.18|protein_coding_Intron_12	0	-	0.209375
chr2	73825682	73825793	m6AIP_abcam_peak_4871b|ENSMUST00000055833.11|Atf2|ENSMUSG00000027104.18|protein_coding_Intron_12	0	-	0.27427
chr2	73886949	73887132	m6AIP_abcam_peak_4872a|ENSMUST00000055833.11|Atf2|ENSMUSG00000027104.18|protein_coding_Intron_1	0	-	0
chr2	73887133	73887211	m6AIP_abcam_peak_4872b|ENSMUST00000055833.11|Atf2|ENSMUSG00000027104.18|protein_coding_Intron_1	0	-	0.00673913
chr2	74561486	74561599	m6AIP_abcam_peak_4874|ENSMUST00000064503.12|Lnpk|ENSMUSG00000009207.15|protein_coding_Intron_4	0	-	0
chr2	74563691	74563824	m6AIP_abcam_peak_4875|ENSMUST00000064503.12|Lnpk|ENSMUSG00000009207.15|protein_coding_Intron_4	0	-	0
chr2	74566331	74566466	m6AIP_abcam_peak_4876|ENSMUST00000064503.12|Lnpk|ENSMUSG00000009207.15|protein_coding_Intron_4	0	-	0.17443
chr2	75662759	75662844	m6AIP_abcam_peak_4877|ENSMUST00000111964.7|Hnrnpa3|ENSMUSG00000059005.13|protein_coding_Intron_6	0	+	0.046
chr2	75663486	75663570	m6AIP_abcam_peak_4878|ENSMUST00000111964.7|Hnrnpa3|ENSMUSG00000059005.13|protein_coding_Intron_7	0	+	0.0690119
chr2	75665157	75665233	m6AIP_abcam_peak_4879|ENSMUST00000111964.7|Hnrnpa3|ENSMUSG00000059005.13|protein_coding_Intron_9	0	+	0.0602237
chr2	84441923	84442007	m6AIP_SySy_peak_3988a|ENSMUST00000111718.7|Tfpi|ENSMUSG00000027082.15|protein_coding_Intron_8	0	-	0.00263095
chr2	84442008	84442064	m6AIP_SySy_peak_3988b|ENSMUST00000111718.7|Tfpi|ENSMUSG00000027082.15|protein_coding_Intron_8	0	-	0.07275
chr2	84442065	84442193	m6AIP_SySy_peak_3988c|ENSMUST00000111718.7|Tfpi|ENSMUSG00000027082.15|protein_coding_Intron_8	0	-	0.464633
chr2	84442472	84442705	m6AIP_SySy_peak_3989|ENSMUST00000111718.7|Tfpi|ENSMUSG00000027082.15|protein_coding_Intron_8	0	-	0.00461373
chr2	84626855	84626963	m6AIP_abcam_peak_4906|ENSMUST00000111694.7|Ctnnd1|ENSMUSG00000034101.14|protein_coding_Intron_1	0	-	0.0492963
chr2	84626855	84626963	m6AIP_abcam_peak_4906|ENSMUST00000189772.1|Gm28635|ENSMUSG00000101645.1|protein_coding_Intron_2	0	-	0.0492963
chr2	84650496	84650695	m6AIP_abcam_peak_4907|ENSMUST00000189772.1|Gm28635|ENSMUSG00000101645.1|protein_coding_Intron_2	0	-	0.516337
chr2	84674971	84675091	m6AIP_abcam_peak_4908|ENSMUST00000189772.1|Gm28635|ENSMUSG00000101645.1|protein_coding_Intron_2	0	-	0.173458
chr2	84674971	84675091	m6AIP_abcam_peak_4908|ENSMUST00000111665.7|Tmx2|ENSMUSG00000050043.16|protein_coding_Intron_5	0	-	0.173458
chr2	85055375	85055541	m6AIP_abcam_peak_4913|ENSMUST00000111605.8|Tnks1bp1|ENSMUSG00000033955.13|protein_coding_Intron_4	0	+	0.0185783
chr2	85056873	85056973	m6AIP_abcam_peak_4914|ENSMUST00000111605.8|Tnks1bp1|ENSMUSG00000033955.13|protein_coding_Intron_4	0	+	0.00082
chr2	85065286	85065449	m6AIP_abcam_peak_4919|ENSMUST00000111605.8|Tnks1bp1|ENSMUSG00000033955.13|protein_coding_Intron_6	0	+	0.0760123
chr2	90680382	90680546	m6AIP_abcam_peak_4921|ENSMUST00000057481.6|Nup160|ENSMUSG00000051329.13|protein_coding_Intron_3	0	+	0.0327622
chr2	92249610	92249772	m6AIP_abcam_peak_4937|ENSMUST00000090586.11|Phf21a|ENSMUSG00000058318.15|protein_coding_Intron_3	0	+	0.39592
chr2	93868778	93868921	m6AIP_SySy_peak_4015|ENSMUST00000099690.3|Accsl|ENSMUSG00000075023.11|protein_coding_Intron_1	0	-	0.0430629
chr2	93868928	93869021	m6AIP_abcam_peak_4940|ENSMUST00000099690.3|Accsl|ENSMUSG00000075023.11|protein_coding_Intron_1	0	-	0.0250645
chr2	93991473	93991610	m6AIP_abcam_peak_4941|ENSMUST00000111240.7|Alkbh3|ENSMUSG00000040174.14|protein_coding_Intron_8	0	-	0.0960876
chr2	93991473	93991610	m6AIP_abcam_peak_4941|ENSMUST00000183110.1|Gm27027|ENSMUSG00000098004.1|protein_coding_Intron_1	0	-	0.0960876
chr2	94005230	94005339	m6AIP_abcam_peak_4942a|ENSMUST00000111240.7|Alkbh3|ENSMUSG00000040174.14|protein_coding_Intron_4	0	-	0.00286239
chr2	94005340	94005473	m6AIP_abcam_peak_4942b|ENSMUST00000111240.7|Alkbh3|ENSMUSG00000040174.14|protein_coding_Intron_4	0	-	0.00770677
chr2	94073581	94073780	m6AIP_abcam_peak_4943|ENSMUST00000028619.4|Hsd17b12|ENSMUSG00000027195.10|protein_coding_Intron_4	0	-	0.182734
chr2	94097371	94097504	m6AIP_abcam_peak_4944|ENSMUST00000028619.4|Hsd17b12|ENSMUSG00000027195.10|protein_coding_Intron_3	0	-	0.185564
chr2	94130107	94130261	m6AIP_abcam_peak_4945|ENSMUST00000028619.4|Hsd17b12|ENSMUSG00000027195.10|protein_coding_Intron_1	0	-	0.00271429
chr2	101793554	101793662	m6AIP_SySy_peak_4019|ENSMUST00000171088.7|Prr5l|ENSMUSG00000032841.15|protein_coding_Intron_1	0	-	0.0942685
chr2	102004682	102004801	m6AIP_abcam_peak_4952|ENSMUST00000058790.11|Ldlrad3|ENSMUSG00000048058.17|protein_coding_Intron_4	0	-	0.00336975
chr2	102160555	102160655	m6AIP_abcam_peak_4953|ENSMUST00000058790.11|Ldlrad3|ENSMUSG00000048058.17|protein_coding_Intron_1	0	-	0.00568
chr2	103745130	103745230	m6AIP_abcam_peak_4956|ENSMUST00000028608.12|Nat10|ENSMUSG00000027185.15|protein_coding_Intron_8	0	-	0.01603
chr2	104563185	104563370	m6AIP_abcam_peak_4958|ENSMUST00000146553.7|Platr14|ENSMUSG00000086454.7|lncRNA_Intron_2	0	+	0.0599892
chr2	104600707	104600811	m6AIP_abcam_peak_4962|ENSMUST00000028599.7|Cstf3|ENSMUSG00000027176.8|protein_coding_Intron_1	0	+	0
chr2	104658068	104658176	m6AIP_abcam_peak_4963|ENSMUST00000028599.7|Cstf3|ENSMUSG00000027176.8|protein_coding_Intron_15	0	+	0.168991
chr2	104766339	104766509	m6AIP_abcam_peak_4964a|ENSMUST00000231375.1|Qser1|ENSMUSG00000074994.6|protein_coding_Intron_8	0	-	0
chr2	104766510	104766710	m6AIP_abcam_peak_4964b|ENSMUST00000231375.1|Qser1|ENSMUSG00000074994.6|protein_coding_Intron_8	0	-	0
chr2	104767159	104767272	m6AIP_abcam_peak_4965|ENSMUST00000231375.1|Qser1|ENSMUSG00000074994.6|protein_coding_Intron_8	0	-	0
chr2	105768821	105768931	m6AIP_abcam_peak_4966|ENSMUST00000122965.7|Elp4|ENSMUSG00000027167.11|protein_coding_Intron_9	0	-	0.0397636
chr2	105769163	105769258	m6AIP_abcam_peak_4967a|ENSMUST00000122965.7|Elp4|ENSMUSG00000027167.11|protein_coding_Intron_9	0	-	0
chr2	105769259	105769357	m6AIP_abcam_peak_4967b|ENSMUST00000122965.7|Elp4|ENSMUSG00000027167.11|protein_coding_Intron_9	0	-	0.0177653
chr2	109312399	109312479	m6AIP_SySy_peak_4029a|ENSMUST00000028527.7|Kif18a|ENSMUSG00000027115.14|protein_coding_Intron_12	0	+	0
chr2	109312480	109312658	m6AIP_SySy_peak_4029b|ENSMUST00000028527.7|Kif18a|ENSMUSG00000027115.14|protein_coding_Intron_12	0	+	0
chr2	109313479	109313670	m6AIP_abcam_peak_4969|ENSMUST00000028527.7|Kif18a|ENSMUSG00000027115.14|protein_coding_Intron_12	0	+	0
chr2	109313989	109314239	m6AIP_SySy_peak_4030|ENSMUST00000028527.7|Kif18a|ENSMUSG00000027115.14|protein_coding_Intron_12	0	+	0
chr2	109909929	109910097	m6AIP_abcam_peak_4970|ENSMUST00000146110.1|Platr8|ENSMUSG00000063751.6|lncRNA_Intron_1	0	-	0
chr2	109984063	109984248	m6AIP_abcam_peak_4971|ENSMUST00000046548.13|Lgr4|ENSMUSG00000050199.13|protein_coding_Intron_2	0	+	0.0538919
chr2	112394940	112395062	m6AIP_abcam_peak_4975|ENSMUST00000028552.3|Katnbl1|ENSMUSG00000027132.3|protein_coding_Intron_1	0	+	0.964074
chr2	112394940	112395062	m6AIP_abcam_peak_4975|ENSMUST00000141047.1|Gm21985|ENSMUSG00000096764.1|protein_coding_Intron_25	0	+	0.964074
chr2	113844169	113844283	m6AIP_abcam_peak_4978a|ENSMUST00000102545.7|Arhgap11a|ENSMUSG00000041219.14|protein_coding_Intron_2	0	-	0.2025
chr2	113844284	113844452	m6AIP_abcam_peak_4978b|ENSMUST00000102545.7|Arhgap11a|ENSMUSG00000041219.14|protein_coding_Intron_2	0	-	0.108702
chr2	114153611	114153746	m6AIP_abcam_peak_4980|ENSMUST00000043160.12|Aqr|ENSMUSG00000040383.16|protein_coding_Intron_9	0	-	0.159696
chr2	117252558	117252662	m6AIP_abcam_peak_4983a|ENSMUST00000028825.4|Fam98b|ENSMUSG00000027349.5|protein_coding_Intron_1	0	+	0.0723558
chr2	117252663	117252780	m6AIP_abcam_peak_4983b|ENSMUST00000028825.4|Fam98b|ENSMUSG00000027349.5|protein_coding_Intron_1	0	+	0.0321026
chr2	117252926	117253114	m6AIP_abcam_peak_4984|ENSMUST00000028825.4|Fam98b|ENSMUSG00000027349.5|protein_coding_Intron_1	0	+	0.0371543
chr2	118816770	118816897	m6AIP_abcam_peak_4986|ENSMUST00000134661.7|Knstrn|ENSMUSG00000027331.15|protein_coding_Intron_2	0	+	0.0374646
chr2	119375727	119375872	m6AIP_abcam_peak_4997|ENSMUST00000049920.13|Ino80|ENSMUSG00000034154.15|protein_coding_Intron_35	0	-	0.00503448
chr2	119376579	119376759	m6AIP_abcam_peak_4998|ENSMUST00000049920.13|Ino80|ENSMUSG00000034154.15|protein_coding_Intron_35	0	-	0.00205556
chr2	119389953	119390094	m6AIP_abcam_peak_4999|ENSMUST00000049920.13|Ino80|ENSMUSG00000034154.15|protein_coding_Intron_29	0	-	0.0103546
chr2	120376502	120376662	m6AIP_abcam_peak_5014|ENSMUST00000090046.11|Tmem87a|ENSMUSG00000033808.16|protein_coding_Intron_10	0	-	0.00865625
chr2	120954860	120954961	m6AIP_abcam_peak_5027|ENSMUST00000028728.5|Ubr1|ENSMUSG00000027272.5|protein_coding_Intron_4	0	-	0.00132673
chr2	121747428	121747580	m6AIP_abcam_peak_5040|ENSMUST00000110592.1|Frmd5|ENSMUSG00000027238.17|protein_coding_Intron_1	0	-	0.522645
chr2	125088794	125088862	m6AIP_SySy_peak_4090|ENSMUST00000152367.7|Myef2|ENSMUSG00000027201.16|protein_coding_Intron_17	0	-	0.982206
chr2	125100057	125100217	m6AIP_abcam_peak_5042|ENSMUST00000152367.7|Myef2|ENSMUSG00000027201.16|protein_coding_Intron_10	0	-	0.0165375
chr2	125569651	125569746	m6AIP_abcam_peak_5044|ENSMUST00000089776.2|Cep152|ENSMUSG00000068394.4|protein_coding_Intron_23	0	-	0.0241895
chr2	125586474	125586504	m6AIP_abcam_peak_5046|ENSMUST00000089776.2|Cep152|ENSMUSG00000068394.4|protein_coding_Intron_17	0	-	0.555433
chr2	128131394	128131547	m6AIP_abcam_peak_5056|ENSMUST00000110341.8|Bcl2l11|ENSMUSG00000027381.16|protein_coding_Intron_2	0	+	0.102444
chr2	128131579	128131753	m6AIP_SySy_peak_4101|ENSMUST00000110341.8|Bcl2l11|ENSMUSG00000027381.16|protein_coding_Intron_2	0	+	0.038569
chr2	128134936	128135186	m6AIP_SySy_peak_4102|ENSMUST00000110341.8|Bcl2l11|ENSMUSG00000027381.16|protein_coding_Intron_2	0	+	0.1247
chr2	130177166	130177298	m6AIP_abcam_peak_5069|ENSMUST00000103199.8|Snrpb|ENSMUSG00000027404.15|protein_coding_Intron_1	0	-	0.0808788
chr2	130420397	130420520	m6AIP_abcam_peak_5070|ENSMUST00000089581.10|Pced1a|ENSMUSG00000037773.14|protein_coding_Intron_5	0	-	0.00239024
chr2	130614447	130614642	m6AIP_SySy_peak_4120|ENSMUST00000140581.2|Ubox5|ENSMUSG00000027300.10|protein_coding_Intron_2	0	-	0.187231
chr2	131291187	131291349	m6AIP_abcam_peak_5077|ENSMUST00000150843.7|Pank2|ENSMUSG00000037514.17|protein_coding_Intron_5	0	+	0.143068
chr2	132263961	132264083	m6AIP_abcam_peak_5079|ENSMUST00000103181.10|Cds2|ENSMUSG00000058793.14|protein_coding_Intron_1	0	+	0.3415
chr2	132817897	132818147	m6AIP_SySy_peak_4126|ENSMUST00000028831.14|Mcm8|ENSMUSG00000027353.14|protein_coding_Intron_3	0	+	0.107496
chr2	135745460	135745597	m6AIP_abcam_peak_5082|ENSMUST00000110109.7|Plcb4|ENSMUSG00000039943.16|protein_coding_Intron_1	0	+	0.0382263
chr2	135818799	135819002	m6AIP_abcam_peak_5083|ENSMUST00000110109.7|Plcb4|ENSMUSG00000039943.16|protein_coding_Intron_2	0	+	0.137133
chr2	135885098	135885200	m6AIP_abcam_peak_5084|ENSMUST00000110109.7|Plcb4|ENSMUSG00000039943.16|protein_coding_Intron_3	0	+	0.00592157
chr2	135962410	135962491	m6AIP_abcam_peak_5085a|ENSMUST00000110109.7|Plcb4|ENSMUSG00000039943.16|protein_coding_Intron_19	0	+	0.0108765
chr2	135962492	135962612	m6AIP_abcam_peak_5085b|ENSMUST00000110109.7|Plcb4|ENSMUSG00000039943.16|protein_coding_Intron_19	0	+	0.003375
chr2	135963414	135963557	m6AIP_abcam_peak_5086|ENSMUST00000110109.7|Plcb4|ENSMUSG00000039943.16|protein_coding_Intron_19	0	+	0.0396573
chr2	140041455	140041556	m6AIP_abcam_peak_5091|ENSMUST00000046656.8|Tasp1|ENSMUSG00000039033.11|protein_coding_Intron_4	0	-	0.0850693
chr2	140176101	140176255	m6AIP_abcam_peak_5094|ENSMUST00000044825.4|Ndufaf5|ENSMUSG00000027384.6|protein_coding_Intron_2	0	+	0.147097
chr2	145907956	145908132	m6AIP_abcam_peak_5104|ENSMUST00000002805.13|Naa20|ENSMUSG00000002728.14|protein_coding_Intron_1	0	+	0.0104375
chr2	146413808	146413908	m6AIP_abcam_peak_5106|ENSMUST00000228797.1|Ralgapa2|ENSMUSG00000037110.20|protein_coding_Intron_17	0	-	0.00345
chr2	150338836	150338973	m6AIP_SySy_peak_4153|ENSMUST00000051153.5|3300002I08Rik|ENSMUSG00000063364.10|protein_coding_Intron_3	0	-	0
chr2	150340994	150341147	m6AIP_SySy_peak_4154|ENSMUST00000051153.5|3300002I08Rik|ENSMUSG00000063364.10|protein_coding_Intron_3	0	-	0.190111
chr2	150342291	150342412	m6AIP_SySy_peak_4155|ENSMUST00000051153.5|3300002I08Rik|ENSMUSG00000063364.10|protein_coding_Intron_3	0	-	0.154736
chr2	150637041	150637157	m6AIP_abcam_peak_5123|ENSMUST00000028944.3|Acss1|ENSMUSG00000027452.11|protein_coding_Intron_5	0	-	0.177293
chr2	150855439	150855642	m6AIP_abcam_peak_5124|ENSMUST00000056149.14|Abhd12|ENSMUSG00000032046.15|protein_coding_Intron_2	0	-	0
chr2	150927547	150927648	m6AIP_SySy_peak_4159|ENSMUST00000028948.4|Gins1|ENSMUSG00000027454.10|protein_coding_Intron_5	0	+	0.413604
chr2	152227492	152227582	m6AIP_abcam_peak_5131a|ENSMUST00000099224.9|Csnk2a1|ENSMUSG00000074698.10|protein_coding_Intron_1	0	+	0.391389
chr2	152227583	152227764	m6AIP_abcam_peak_5131b|ENSMUST00000099224.9|Csnk2a1|ENSMUSG00000074698.10|protein_coding_Intron_1	0	+	0.57932
chr2	152271460	152271649	m6AIP_abcam_peak_5132|ENSMUST00000099224.9|Csnk2a1|ENSMUSG00000074698.10|protein_coding_Intron_8	0	+	0.147716
chr2	152350177	152350294	m6AIP_SySy_peak_4168|ENSMUST00000128577.1|Gm14164|ENSMUSG00000068062.3|lncRNA_Intron_1	0	+	0.0852906
chr2	152416213	152416329	m6AIP_abcam_peak_5135|ENSMUST00000039961.11|6820408C15Rik|ENSMUSG00000032680.11|protein_coding_Intron_1	0	+	0.175517
chr2	152671688	152671837	m6AIP_abcam_peak_5136|ENSMUST00000089059.8|H13|ENSMUSG00000019188.16|protein_coding_Intron_1	0	+	0.0221342
chr2	152687253	152687399	m6AIP_SySy_peak_4172a|ENSMUST00000089059.8|H13|ENSMUSG00000019188.16|protein_coding_Intron_4	0	+	0.772425
chr2	152687400	152687543	m6AIP_SySy_peak_4172b|ENSMUST00000089059.8|H13|ENSMUSG00000019188.16|protein_coding_Intron_4	0	+	0.524608
chr2	152687544	152687732	m6AIP_SySy_peak_4172c|ENSMUST00000089059.8|H13|ENSMUSG00000019188.16|protein_coding_Intron_4	0	+	0.707809
chr2	153258925	153259025	m6AIP_abcam_peak_5142|ENSMUST00000049863.11|Pofut1|ENSMUSG00000046020.13|protein_coding_Intron_4	0	+	0.00257
chr2	153349774	153349938	m6AIP_abcam_peak_5147|ENSMUST00000109790.1|Asxl1|ENSMUSG00000042548.14|protein_coding_Intron_1	0	+	0.0670366
chr2	153350315	153350565	m6AIP_abcam_peak_5148|ENSMUST00000109790.1|Asxl1|ENSMUSG00000042548.14|protein_coding_Intron_1	0	+	0.139016
chr2	153375231	153375334	m6AIP_abcam_peak_5149|ENSMUST00000109790.1|Asxl1|ENSMUSG00000042548.14|protein_coding_Intron_4	0	+	0.189214
chr2	154459884	154460059	m6AIP_abcam_peak_5154|ENSMUST00000045270.14|Cbfa2t2|ENSMUSG00000038533.15|protein_coding_Intron_1	0	+	0.761474
chr2	154467177	154467326	m6AIP_abcam_peak_5155|ENSMUST00000045270.14|Cbfa2t2|ENSMUSG00000038533.15|protein_coding_Intron_1	0	+	0.125101
chr2	154473443	154473548	m6AIP_abcam_peak_5156|ENSMUST00000045270.14|Cbfa2t2|ENSMUSG00000038533.15|protein_coding_Intron_1	0	+	0.0387238
chr2	154489114	154489223	m6AIP_abcam_peak_5157|ENSMUST00000045270.14|Cbfa2t2|ENSMUSG00000038533.15|protein_coding_Intron_1	0	+	0.193477
chr2	154565803	154565906	m6AIP_abcam_peak_5159|ENSMUST00000103145.10|E2f1|ENSMUSG00000027490.17|protein_coding_Intron_1	0	-	0.021932
chr2	154569091	154569202	m6AIP_SySy_peak_4191|ENSMUST00000103145.10|E2f1|ENSMUSG00000027490.17|protein_coding_Intron_1	0	-	0.324468
chr2	154664950	154665107	m6AIP_abcam_peak_5160|ENSMUST00000044277.9|Chmp4b|ENSMUSG00000038467.15|protein_coding_Intron_1	0	+	0.0848344
chr2	154833640	154833758	m6AIP_abcam_peak_5161|ENSMUST00000029120.13|Raly|ENSMUSG00000027593.15|protein_coding_Intron_2	0	+	0.0221029
chr2	155147496	155147604	m6AIP_SySy_peak_4192|ENSMUST00000109685.7|Itch|ENSMUSG00000027598.16|protein_coding_Intron_2	0	+	0.127812
chr2	155152545	155152671	m6AIP_SySy_peak_4193|ENSMUST00000109685.7|Itch|ENSMUSG00000027598.16|protein_coding_Intron_2	0	+	0
chr2	155640759	155641009	m6AIP_SySy_peak_4196|ENSMUST00000041059.11|Trpc4ap|ENSMUSG00000038324.13|protein_coding_Intron_12	0	-	0.042524
chr2	155993170	155993420	m6AIP_abcam_peak_5173|ENSMUST00000109619.8|Cep250|ENSMUSG00000038241.16|protein_coding_Intron_28	0	+	0.051552
chr2	156013788	156013984	m6AIP_abcam_peak_5174|ENSMUST00000088650.10|Ergic3|ENSMUSG00000005881.13|protein_coding_Intron_7	0	+	0.00788265
chr2	156014478	156014649	m6AIP_abcam_peak_5175|ENSMUST00000088650.10|Ergic3|ENSMUSG00000005881.13|protein_coding_Intron_7	0	+	0.0147251
chr2	156096583	156096745	m6AIP_SySy_peak_4202a|ENSMUST00000109608.8|Cpne1|ENSMUSG00000074643.12|protein_coding_Intron_2	0	-	0.999611
chr2	156096746	156096909	m6AIP_SySy_peak_4202b|ENSMUST00000109608.8|Cpne1|ENSMUSG00000074643.12|protein_coding_Intron_2	0	-	0.988031
chr2	156096910	156096984	m6AIP_SySy_peak_4202c|ENSMUST00000109608.8|Cpne1|ENSMUSG00000074643.12|protein_coding_Intron_2	0	-	0.994405
chr2	156097788	156098038	m6AIP_abcam_peak_5177|ENSMUST00000109608.8|Cpne1|ENSMUSG00000074643.12|protein_coding_Intron_2	0	-	0.974532
chr2	156098238	156098348	m6AIP_abcam_peak_5178|ENSMUST00000109608.8|Cpne1|ENSMUSG00000074643.12|protein_coding_Intron_2	0	-	1
chr2	156263117	156263232	m6AIP_abcam_peak_5180|ENSMUST00000037401.9|Phf20|ENSMUSG00000038116.16|protein_coding_Intron_4	0	+	0.1004
chr2	156674781	156674976	m6AIP_abcam_peak_5186|ENSMUST00000169464.8|Dlgap4|ENSMUSG00000061689.15|protein_coding_Intron_2	0	+	0.00605641
chr2	156833955	156834169	m6AIP_abcam_peak_5191|ENSMUST00000137463.7|Gm14230|ENSMUSG00000087179.8|lncRNA_Intron_3	0	-	0
chr2	156834661	156834774	m6AIP_abcam_peak_5192a|ENSMUST00000137463.7|Gm14230|ENSMUSG00000087179.8|lncRNA_Intron_3	0	-	0
chr2	156834775	156834948	m6AIP_abcam_peak_5192b|ENSMUST00000137463.7|Gm14230|ENSMUSG00000087179.8|lncRNA_Intron_3	0	-	0
chr2	156835313	156835504	m6AIP_abcam_peak_5193|ENSMUST00000137463.7|Gm14230|ENSMUSG00000087179.8|lncRNA_Intron_3	0	-	0
chr2	156835913	156836061	m6AIP_abcam_peak_5194a|ENSMUST00000137463.7|Gm14230|ENSMUSG00000087179.8|lncRNA_Intron_3	0	-	0
chr2	156836062	156836199	m6AIP_abcam_peak_5194b|ENSMUST00000137463.7|Gm14230|ENSMUSG00000087179.8|lncRNA_Intron_3	0	-	0
chr2	157286835	157287019	m6AIP_abcam_peak_5196|ENSMUST00000116380.8|Rpn2|ENSMUSG00000027642.15|protein_coding_Intron_2	0	+	0.0150435
chr2	157426496	157426688	m6AIP_abcam_peak_5197|ENSMUST00000092576.10|Src|ENSMUSG00000027646.15|protein_coding_Intron_1	0	+	0.242557
chr2	157426840	157427046	m6AIP_abcam_peak_5198|ENSMUST00000092576.10|Src|ENSMUSG00000027646.15|protein_coding_Intron_1	0	+	0.1205
chr2	157433205	157433328	m6AIP_abcam_peak_5199|ENSMUST00000092576.10|Src|ENSMUSG00000027646.15|protein_coding_Intron_1	0	+	0.172
chr2	158442553	158442673	m6AIP_abcam_peak_5207|ENSMUST00000109485.8|Ralgapb|ENSMUSG00000027652.15|protein_coding_Intron_11	0	+	0.024725
chr2	158781467	158781599	m6AIP_SySy_peak_4226|ENSMUST00000029183.2|Fam83d|ENSMUSG00000027654.2|protein_coding_Intron_2	0	+	0.0118485
chr2	160762083	160762311	m6AIP_SySy_peak_4229|ENSMUST00000103115.7|Plcg1|ENSMUSG00000016933.17|protein_coding_Intron_32	0	+	0.683939
chr2	160957415	160957547	m6AIP_abcam_peak_5216|ENSMUST00000039782.13|Chd6|ENSMUSG00000057133.14|protein_coding_Intron_34	0	-	0.020553
chr2	161095722	161095889	m6AIP_abcam_peak_5220|ENSMUST00000039782.13|Chd6|ENSMUSG00000057133.14|protein_coding_Intron_1	0	-	0.0139581
chr2	162954997	162955128	m6AIP_abcam_peak_5221|ENSMUST00000035751.11|L3mbtl1|ENSMUSG00000035576.13|protein_coding_Intron_8	0	+	0.0742214
chr2	164059814	164059915	m6AIP_abcam_peak_5223|ENSMUST00000018466.3|Tomm34|ENSMUSG00000018322.10|protein_coding_Intron_4	0	-	0.00488119
chr2	164083334	164083478	m6AIP_SySy_peak_4242|ENSMUST00000018353.13|Stk4|ENSMUSG00000018209.15|protein_coding_Intron_2	0	+	0.124271
chr2	164762284	164762412	m6AIP_abcam_peak_5225|ENSMUST00000146846.1|Gm11457|ENSMUSG00000086453.7|lncRNA_Intron_4	0	-	0.00240625
chr2	164849251	164849428	m6AIP_abcam_peak_5227|ENSMUST00000109316.7|Pltp|ENSMUSG00000017754.13|protein_coding_Intron_7	0	-	0.300576
chr2	165015113	165015279	m6AIP_abcam_peak_5230|ENSMUST00000040381.14|Ncoa5|ENSMUSG00000039804.15|protein_coding_Intron_2	0	-	0.0971325
chr2	165285856	165285956	m6AIP_abcam_peak_5231|ENSMUST00000109300.8|Slc35c2|ENSMUSG00000017664.16|protein_coding_Intron_1	0	-	0.03484
chr2	165299302	165299461	m6AIP_abcam_peak_5233|ENSMUST00000071699.10|Elmo2|ENSMUSG00000017670.16|protein_coding_Intron_10	0	-	0.000484277
chr2	165300313	165300490	m6AIP_abcam_peak_5234|ENSMUST00000071699.10|Elmo2|ENSMUSG00000017670.16|protein_coding_Intron_10	0	-	0.00182486
chr2	165314120	165314301	m6AIP_abcam_peak_5235|ENSMUST00000071699.10|Elmo2|ENSMUSG00000017670.16|protein_coding_Intron_5	0	-	0.0367127
chr2	165841555	165841718	m6AIP_abcam_peak_5240|ENSMUST00000109269.7|Zmynd8|ENSMUSG00000039671.18|protein_coding_Intron_6	0	-	0.0011227
chr2	165843724	165843824	m6AIP_abcam_peak_5241|ENSMUST00000109269.7|Zmynd8|ENSMUSG00000039671.18|protein_coding_Intron_5	0	-	0.13479
chr2	165845328	165845488	m6AIP_abcam_peak_5242|ENSMUST00000109269.7|Zmynd8|ENSMUSG00000039671.18|protein_coding_Intron_5	0	-	0.00086875
chr2	165861790	165862040	m6AIP_abcam_peak_5243|ENSMUST00000109269.7|Zmynd8|ENSMUSG00000039671.18|protein_coding_Intron_2	0	-	0.0355104
chr2	166083417	166083545	m6AIP_abcam_peak_5247|ENSMUST00000109249.8|Sulf2|ENSMUSG00000006800.14|protein_coding_Intron_10	0	-	0.0010625
chr2	166125416	166125573	m6AIP_abcam_peak_5248|ENSMUST00000109249.8|Sulf2|ENSMUSG00000006800.14|protein_coding_Intron_2	0	-	0.00376433
chr2	166150214	166150370	m6AIP_abcam_peak_5249|ENSMUST00000109249.8|Sulf2|ENSMUSG00000006800.14|protein_coding_Intron_1	0	-	0.00153205
chr2	166819755	166819881	m6AIP_abcam_peak_5254|ENSMUST00000099078.9|Arfgef2|ENSMUSG00000074582.10|protein_coding_Intron_1	0	+	0.0618333
chr2	166907676	166907871	m6AIP_abcam_peak_5255|ENSMUST00000002790.13|Cse1l|ENSMUSG00000002718.14|protein_coding_Intron_1	0	+	0.148954
chr2	167199738	167199897	m6AIP_abcam_peak_5262|ENSMUST00000088041.10|Ptgis|ENSMUSG00000017969.13|protein_coding_Intron_9	0	-	0.00123899
chr2	167444412	167444531	m6AIP_abcam_peak_5263|ENSMUST00000047815.12|Slc9a8|ENSMUSG00000039463.14|protein_coding_Intron_5	0	+	0.280681
chr2	167614681	167614845	m6AIP_abcam_peak_5264a|ENSMUST00000151365.7|Ube2v1|ENSMUSG00000078923.10|protein_coding_Intron_3	0	-	0
chr2	167614681	167614845	m6AIP_abcam_peak_5264a|ENSMUST00000125544.2|Gm20431|ENSMUSG00000089739.2|protein_coding_Intron_6	0	-	0
chr2	167614846	167614988	m6AIP_abcam_peak_5264b|ENSMUST00000151365.7|Ube2v1|ENSMUSG00000078923.10|protein_coding_Intron_3	0	-	0.00688889
chr2	167614846	167614988	m6AIP_abcam_peak_5264b|ENSMUST00000125544.2|Gm20431|ENSMUSG00000089739.2|protein_coding_Intron_6	0	-	0.00688889
chr2	167614989	167615146	m6AIP_abcam_peak_5264c|ENSMUST00000151365.7|Ube2v1|ENSMUSG00000078923.10|protein_coding_Intron_3	0	-	0.0117707
chr2	167614989	167615146	m6AIP_abcam_peak_5264c|ENSMUST00000125544.2|Gm20431|ENSMUSG00000089739.2|protein_coding_Intron_6	0	-	0.0117707
chr2	167643873	167644068	m6AIP_SySy_peak_4270|ENSMUST00000125544.2|Gm20431|ENSMUSG00000089739.2|protein_coding_Intron_5	0	-	0.600626
chr2	168205135	168205281	m6AIP_SySy_peak_4274|ENSMUST00000088001.5|Adnp|ENSMUSG00000051149.15|protein_coding_Intron_1	0	-	0.694356
chr2	168205135	168205281	m6AIP_SySy_peak_4274|ENSMUST00000138667.1|Gm20716|ENSMUSG00000093752.1|protein_coding_Intron_9	0	-	0.694356
chr2	172366564	172366685	m6AIP_abcam_peak_5283|ENSMUST00000028997.7|Aurka|ENSMUSG00000027496.15|protein_coding_Intron_3	0	-	0.046281
chr2	172378006	172378169	m6AIP_SySy_peak_4288|ENSMUST00000116375.1|Cstf1|ENSMUSG00000027498.14|protein_coding_Intron_5	0	+	0.042816
chr2	173240408	173240576	m6AIP_abcam_peak_5286|ENSMUST00000036248.12|Pmepa1|ENSMUSG00000038400.15|protein_coding_Intron_1	0	-	0.00650595
chr2	173258728	173258830	m6AIP_abcam_peak_5287|ENSMUST00000036248.12|Pmepa1|ENSMUSG00000038400.15|protein_coding_Intron_1	0	-	0.0312549
chr2	174289615	174289859	m6AIP_abcam_peak_5295a|ENSMUST00000151472.7|Gnasas1|ENSMUSG00000086537.7|lncRNA_Intron_1	0	-	0.00558333
chr2	174289860	174290051	m6AIP_abcam_peak_5295b|ENSMUST00000151472.7|Gnasas1|ENSMUSG00000086537.7|lncRNA_Intron_1	0	-	0
chr2	174290052	174290235	m6AIP_abcam_peak_5295c|ENSMUST00000151472.7|Gnasas1|ENSMUSG00000086537.7|lncRNA_Intron_1	0	-	0.317871
chr2	174292717	174292821	m6AIP_abcam_peak_5296|ENSMUST00000151472.7|Gnasas1|ENSMUSG00000086537.7|lncRNA_Intron_1	0	-	0.00897115
chr2	177317807	177317950	m6AIP_abcam_peak_5310|ENSMUST00000108959.2|Gm14412|ENSMUSG00000078868.3|protein_coding_Intron_1	0	-	0
chr2	179505892	179506073	m6AIP_abcam_peak_5322|ENSMUST00000000314.12|Cdh4|ENSMUSG00000000305.12|protein_coding_Intron_2	0	+	0.00428729
chr2	179506396	179506504	m6AIP_abcam_peak_5323|ENSMUST00000000314.12|Cdh4|ENSMUSG00000000305.12|protein_coding_Intron_2	0	+	0.00652778
chr2	179556718	179556840	m6AIP_abcam_peak_5325|ENSMUST00000000314.12|Cdh4|ENSMUSG00000000305.12|protein_coding_Intron_2	0	+	0.00728689
chr2	179914331	179914581	m6AIP_SySy_peak_4320|ENSMUST00000041618.12|Taf4|ENSMUSG00000039117.16|protein_coding_Intron_14	0	-	0.006004
chr2	180220719	180220867	m6AIP_abcam_peak_5329|ENSMUST00000015791.5|Lama5|ENSMUSG00000015647.9|protein_coding_Intron_2	0	-	0.0443929
chr2	180638179	180638295	m6AIP_SySy_peak_4326|ENSMUST00000037877.10|Tcfl5|ENSMUSG00000038932.13|protein_coding_Intron_4	0	-	0.0305172
chr2	180667549	180667746	m6AIP_SySy_peak_4330a|ENSMUST00000087517.9|Dido1|ENSMUSG00000038914.15|protein_coding_Intron_15	0	-	0.0031269
chr2	180667747	180667983	m6AIP_SySy_peak_4330b|ENSMUST00000087517.9|Dido1|ENSMUSG00000038914.15|protein_coding_Intron_15	0	-	0.00236441
chr2	181361251	181361390	m6AIP_abcam_peak_5346|ENSMUST00000127988.7|Arfrp1|ENSMUSG00000038671.15|protein_coding_Intron_5	0	-	0.0427986
chr2	181364781	181364942	m6AIP_abcam_peak_5347|ENSMUST00000127988.7|Arfrp1|ENSMUSG00000038671.15|protein_coding_Intron_1	0	-	0.0086087
chr3	7522490	7522642	m6AIP_abcam_peak_5355|ENSMUST00000051064.8|Zc2hc1a|ENSMUSG00000043542.12|protein_coding_Intron_3	0	+	0.0498194
chr3	7547611	7547721	m6AIP_SySy_peak_4352|ENSMUST00000051064.8|Zc2hc1a|ENSMUSG00000043542.12|protein_coding_Intron_8	0	+	0
chr3	8510006	8510170	m6AIP_abcam_peak_5360|ENSMUST00000029002.8|Stmn2|ENSMUSG00000027500.10|protein_coding_Intron_1	0	+	0.543262
chr3	8548530	8548676	m6AIP_abcam_peak_5361|ENSMUST00000029002.8|Stmn2|ENSMUSG00000027500.10|protein_coding_Intron_3	0	+	0.000390411
chr3	8882275	8882389	m6AIP_abcam_peak_5363a|ENSMUST00000042148.5|Mrps28|ENSMUSG00000040269.5|protein_coding_Intron_2	0	-	0.497298
chr3	8882390	8882456	m6AIP_abcam_peak_5363b|ENSMUST00000042148.5|Mrps28|ENSMUSG00000040269.5|protein_coding_Intron_2	0	-	0.910212
chr3	8882457	8882526	m6AIP_abcam_peak_5363c|ENSMUST00000042148.5|Mrps28|ENSMUSG00000040269.5|protein_coding_Intron_2	0	-	0.162783
chr3	9457931	9458122	m6AIP_SySy_peak_4365|ENSMUST00000041124.12|Zfp704|ENSMUSG00000040209.12|protein_coding_Intron_4	0	-	0
chr3	9464066	9464274	m6AIP_SySy_peak_4366|ENSMUST00000041124.12|Zfp704|ENSMUSG00000040209.12|protein_coding_Intron_4	0	-	0.016601
chr3	9464721	9464845	m6AIP_abcam_peak_5373|ENSMUST00000041124.12|Zfp704|ENSMUSG00000040209.12|protein_coding_Intron_4	0	-	0.0166371
chr3	9496196	9496303	m6AIP_abcam_peak_5374|ENSMUST00000041124.12|Zfp704|ENSMUSG00000040209.12|protein_coding_Intron_2	0	-	0.021972
chr3	9510312	9510562	m6AIP_SySy_peak_4367|ENSMUST00000041124.12|Zfp704|ENSMUSG00000040209.12|protein_coding_Intron_2	0	-	0
chr3	9510792	9510910	m6AIP_abcam_peak_5376|ENSMUST00000041124.12|Zfp704|ENSMUSG00000040209.12|protein_coding_Intron_2	0	-	0
chr3	9522015	9522265	m6AIP_abcam_peak_5377|ENSMUST00000041124.12|Zfp704|ENSMUSG00000040209.12|protein_coding_Intron_2	0	-	0.018904
chr3	9534067	9534241	m6AIP_abcam_peak_5378|ENSMUST00000041124.12|Zfp704|ENSMUSG00000040209.12|protein_coding_Intron_2	0	-	0
chr3	9552587	9552837	m6AIP_SySy_peak_4368|ENSMUST00000041124.12|Zfp704|ENSMUSG00000040209.12|protein_coding_Intron_2	0	-	0.0793704
chr3	9559335	9559498	m6AIP_abcam_peak_5379|ENSMUST00000041124.12|Zfp704|ENSMUSG00000040209.12|protein_coding_Intron_2	0	-	0.00263804
chr3	9608815	9608968	m6AIP_abcam_peak_5380|ENSMUST00000041124.12|Zfp704|ENSMUSG00000040209.12|protein_coding_Intron_1	0	-	0.0471961
chr3	10318336	10318452	m6AIP_abcam_peak_5381|ENSMUST00000065938.14|Impa1|ENSMUSG00000027531.16|protein_coding_Intron_7	0	-	0.147922
chr3	14890518	14890625	m6AIP_abcam_peak_5382|ENSMUST00000029078.8|Car2|ENSMUSG00000027562.12|protein_coding_Intron_2	0	+	0.03655
chr3	16198707	16198860	m6AIP_abcam_peak_5383|ENSMUST00000108346.4|Ythdf3|ENSMUSG00000047213.14|protein_coding_Intron_3	0	+	0
chr3	16206518	16206661	m6AIP_abcam_peak_5386|ENSMUST00000108346.4|Ythdf3|ENSMUSG00000047213.14|protein_coding_Intron_5	0	+	0.0187762
chr3	16213916	16213954	m6AIP_SySy_peak_4373|ENSMUST00000108346.4|Ythdf3|ENSMUSG00000047213.14|protein_coding_Intron_5	0	+	0.317079
chr3	18222018	18222129	m6AIP_abcam_peak_5388|ENSMUST00000035625.6|Cyp7b1|ENSMUSG00000039519.6|protein_coding_Intron_1	0	-	0.00323585
chr3	19194900	19195036	m6AIP_abcam_peak_5389|ENSMUST00000130645.7|Mtfr1|ENSMUSG00000027601.13|protein_coding_Intron_1	0	+	0.0636765
chr3	20074331	20074442	m6AIP_abcam_peak_5393|ENSMUST00000002502.11|Hltf|ENSMUSG00000002428.12|protein_coding_Intron_8	0	+	0
chr3	22160680	22160889	m6AIP_abcam_peak_5394|ENSMUST00000193734.5|Tbl1xr1|ENSMUSG00000027630.13|protein_coding_Intron_3	0	+	0.0705933
chr3	22172905	22173125	m6AIP_abcam_peak_5395|ENSMUST00000193734.5|Tbl1xr1|ENSMUSG00000027630.13|protein_coding_Intron_3	0	+	0.0827591
chr3	30697146	30697264	m6AIP_abcam_peak_5405a|ENSMUST00000126658.7|Lrrc31|ENSMUSG00000074653.10|protein_coding_Intron_1	0	-	0.0841102
chr3	30697265	30697396	m6AIP_abcam_peak_5405b|ENSMUST00000126658.7|Lrrc31|ENSMUSG00000074653.10|protein_coding_Intron_1	0	-	0.00759542
chr3	32347068	32347169	m6AIP_abcam_peak_5410|ENSMUST00000029199.10|Zmat3|ENSMUSG00000027663.12|protein_coding_Intron_2	0	-	0.00675248
chr3	32357873	32358058	m6AIP_abcam_peak_5411|ENSMUST00000029199.10|Zmat3|ENSMUSG00000027663.12|protein_coding_Intron_2	0	-	0.0115838
chr3	32455660	32455786	m6AIP_SySy_peak_4398|ENSMUST00000029201.13|Pik3ca|ENSMUSG00000027665.13|protein_coding_Intron_15	0	+	0.110659
chr3	33832262	33832419	m6AIP_SySy_peak_4404|ENSMUST00000029222.7|Ccdc39|ENSMUSG00000027676.11|protein_coding_Intron_7	0	-	0.0312166
chr3	34650043	34650145	m6AIP_SySy_peak_4405|ENSMUST00000199171.4|Sox2ot|ENSMUSG00000105265.4|lncRNA_Intron_1	0	+	0.999745
chr3	34650585	34650777	m6AIP_abcam_peak_5417|ENSMUST00000199171.4|Sox2ot|ENSMUSG00000105265.4|lncRNA_Intron_1	0	+	0.987391
chr3	34650825	34651005	m6AIP_SySy_peak_4406|ENSMUST00000199171.4|Sox2ot|ENSMUSG00000105265.4|lncRNA_Intron_1	0	+	0.989039
chr3	34651408	34651558	m6AIP_SySy_peak_4407|ENSMUST00000199171.4|Sox2ot|ENSMUSG00000105265.4|lncRNA_Intron_1	0	+	0.4257
chr3	37481540	37481646	m6AIP_abcam_peak_5429|ENSMUST00000108112.9|Spata5|ENSMUSG00000027722.14|protein_coding_Intron_14	0	+	0
chr3	41575631	41575731	m6AIP_abcam_peak_5447|ENSMUST00000163764.7|Jade1|ENSMUSG00000025764.14|protein_coding_Intron_1	0	+	0.1839
chr3	41582293	41582418	m6AIP_abcam_peak_5448a|ENSMUST00000163764.7|Jade1|ENSMUSG00000025764.14|protein_coding_Intron_2	0	+	0.073248
chr3	41582419	41582552	m6AIP_abcam_peak_5448b|ENSMUST00000163764.7|Jade1|ENSMUSG00000025764.14|protein_coding_Intron_2	0	+	0.0174812
chr3	41720945	41721097	m6AIP_SySy_peak_4426|ENSMUST00000026866.14|Sclt1|ENSMUSG00000059834.12|protein_coding_Intron_5	0	-	0
chr3	51262330	51262440	m6AIP_abcam_peak_5457|ENSMUST00000194641.5|Elf2|ENSMUSG00000037174.18|protein_coding_Intron_6	0	-	0.327482
chr3	52299707	52299846	m6AIP_abcam_peak_5462|ENSMUST00000053764.6|Foxo1|ENSMUSG00000044167.6|protein_coding_Intron_1	0	+	0.00856835
chr3	52994043	52994188	m6AIP_SySy_peak_4436|ENSMUST00000036665.9|Cog6|ENSMUSG00000027742.13|protein_coding_Intron_13	0	-	0.115476
chr3	63313711	63313936	m6AIP_abcam_peak_5474|ENSMUST00000194134.5|Mme|ENSMUSG00000027820.12|protein_coding_Intron_3	0	+	0.27722
chr3	67589052	67589152	m6AIP_abcam_peak_5481|ENSMUST00000029344.9|Mfsd1|ENSMUSG00000027775.9|protein_coding_Intron_5	0	+	0.01047
chr3	68514638	68514779	m6AIP_abcam_peak_5483|ENSMUST00000182006.3|Iqschfp|ENSMUSG00000102422.1|protein_coding_Intron_5	0	+	0.372773
chr3	68514638	68514779	m6AIP_abcam_peak_5483|ENSMUST00000029346.12|Schip1|ENSMUSG00000027777.15|protein_coding_Intron_2	0	+	0.372773
chr3	68534912	68535101	m6AIP_abcam_peak_5484|ENSMUST00000182006.3|Iqschfp|ENSMUSG00000102422.1|protein_coding_Intron_5	0	+	0.00653439
chr3	68534912	68535101	m6AIP_abcam_peak_5484|ENSMUST00000029346.12|Schip1|ENSMUSG00000027777.15|protein_coding_Intron_2	0	+	0.00653439
chr3	69005506	69005692	m6AIP_SySy_peak_4451|ENSMUST00000042901.14|Smc4|ENSMUSG00000034349.14|protein_coding_Intron_1	0	+	0.0994301
chr3	69085207	69085280	m6AIP_abcam_peak_5487a|ENSMUST00000029353.8|Kpna4|ENSMUSG00000027782.10|protein_coding_Intron_12	0	-	0.928151
chr3	69085281	69085392	m6AIP_abcam_peak_5487b|ENSMUST00000029353.8|Kpna4|ENSMUSG00000027782.10|protein_coding_Intron_12	0	-	0.250135
chr3	69591900	69592054	m6AIP_abcam_peak_5489|ENSMUST00000061826.2|B3galnt1|ENSMUSG00000043300.2|protein_coding_Intron_1	0	-	0.00342208
chr3	69728750	69728850	m6AIP_abcam_peak_5490|ENSMUST00000029358.14|Nmd3|ENSMUSG00000027787.14|protein_coding_Intron_4	0	+	0.38321
chr3	75648577	75648718	m6AIP_SySy_peak_4453a|ENSMUST00000190602.1|Platr10|ENSMUSG00000099370.1|lncRNA_Intron_2	0	-	0.0312979
chr3	75649107	75649357	m6AIP_abcam_peak_5492|ENSMUST00000190602.1|Platr10|ENSMUSG00000099370.1|lncRNA_Intron_1	0	-	0.05646
chr3	81050041	81050278	m6AIP_abcam_peak_5497|ENSMUST00000029652.3|Pdgfc|ENSMUSG00000028019.9|protein_coding_Intron_1	0	+	0.00686076
chr3	81057189	81057342	m6AIP_abcam_peak_5498|ENSMUST00000029652.3|Pdgfc|ENSMUSG00000028019.9|protein_coding_Intron_1	0	+	0.0305948
chr3	81066302	81066517	m6AIP_abcam_peak_5500|ENSMUST00000029652.3|Pdgfc|ENSMUSG00000028019.9|protein_coding_Intron_1	0	+	0
chr3	83789269	83789440	m6AIP_abcam_peak_5502|ENSMUST00000180472.1|Gm26771|ENSMUSG00000097250.1|lncRNA_Intron_1	0	-	0.096117
chr3	84868049	84868172	m6AIP_abcam_peak_5506|ENSMUST00000107679.7|Fbxw7|ENSMUSG00000028086.15|protein_coding_Intron_3	0	+	0.0869187
chr3	85639234	85639338	m6AIP_abcam_peak_5510|ENSMUST00000127348.7|Gatb|ENSMUSG00000028085.12|protein_coding_Intron_10	0	+	0.120173
chr3	86076978	86077124	m6AIP_abcam_peak_5511|ENSMUST00000238443.1|Sh3d19|ENSMUSG00000028082.14|protein_coding_Intron_3	0	+	0.0263562
chr3	86108446	86108617	m6AIP_abcam_peak_5513|ENSMUST00000238443.1|Sh3d19|ENSMUSG00000028082.14|protein_coding_Intron_13	0	+	0
chr3	86863252	86863411	m6AIP_abcam_peak_5515|ENSMUST00000029719.13|Dclk2|ENSMUSG00000028078.14|protein_coding_Intron_2	0	-	0
chr3	87172298	87172410	m6AIP_abcam_peak_5517|ENSMUST00000107618.8|Kirrel|ENSMUSG00000041734.15|protein_coding_Intron_1	0	-	0.00166071
chr3	87860686	87860829	m6AIP_abcam_peak_5520|ENSMUST00000005015.9|Prcc|ENSMUSG00000004895.9|protein_coding_Intron_5	0	-	0.100958
chr3	87920814	87920944	m6AIP_abcam_peak_5523|ENSMUST00000119968.7|Mrpl24|ENSMUSG00000019710.13|protein_coding_Intron_1	0	+	0.2346
chr3	87923072	87923204	m6AIP_abcam_peak_5524|ENSMUST00000119968.7|Mrpl24|ENSMUSG00000019710.13|protein_coding_Intron_5	0	+	0.0101894
chr3	88117334	88117559	m6AIP_abcam_peak_5528|ENSMUST00000071812.10|Iqgap3|ENSMUSG00000028068.14|protein_coding_Intron_36	0	+	0.0139911
chr3	88424600	88424727	m6AIP_abcam_peak_5531|ENSMUST00000057935.8|Slc25a44|ENSMUSG00000050144.13|protein_coding_Intron_1	0	-	0.253992
chr3	88623895	88624011	m6AIP_abcam_peak_5537|ENSMUST00000175903.8|Arhgef2|ENSMUSG00000028059.16|protein_coding_Intron_5	0	+	0.30331
chr3	88909651	88909738	m6AIP_abcam_peak_5546|ENSMUST00000107494.7|Msto1|ENSMUSG00000068922.14|protein_coding_Intron_14	0	-	0.282621
chr3	90095050	90095247	m6AIP_abcam_peak_5558|ENSMUST00000119570.7|Tpm3|ENSMUSG00000027940.18|protein_coding_Intron_8	0	+	0.160706
chr3	90401972	90402111	m6AIP_abcam_peak_5560|ENSMUST00000029542.11|Ints3|ENSMUSG00000027933.11|protein_coding_Intron_15	0	-	0.0273597
chr3	94847302	94847489	m6AIP_abcam_peak_5564|ENSMUST00000107270.8|Pogz|ENSMUSG00000038902.14|protein_coding_Intron_1	0	+	0.249487
chr3	94999248	94999348	m6AIP_abcam_peak_5570|ENSMUST00000125476.7|Pi4kb|ENSMUSG00000038861.14|protein_coding_Intron_9	0	+	0.01981
chr3	95105229	95105377	m6AIP_abcam_peak_5575a|ENSMUST00000107233.8|Pip5k1a|ENSMUSG00000028126.16|protein_coding_Intron_1	0	-	0.394338
chr3	95105378	95105494	m6AIP_abcam_peak_5575b|ENSMUST00000107233.8|Pip5k1a|ENSMUSG00000028126.16|protein_coding_Intron_1	0	-	0.114974
chr3	95172126	95172252	m6AIP_abcam_peak_5576|ENSMUST00000090823.7|Sema6c|ENSMUSG00000038777.19|protein_coding_Intron_20	0	+	0.102913
chr3	95291927	95292065	m6AIP_abcam_peak_5580|ENSMUST00000107187.8|Mindy1|ENSMUSG00000038712.16|protein_coding_Intron_4	0	+	0.0068913
chr3	95473336	95473570	m6AIP_abcam_peak_5582|ENSMUST00000102749.10|Arnt|ENSMUSG00000015522.18|protein_coding_Intron_6	0	+	0.0509615
chr3	95742808	95742934	m6AIP_abcam_peak_5585|ENSMUST00000029752.14|Tars2|ENSMUSG00000028107.14|protein_coding_Intron_13	0	-	0.0131667
chr3	95849326	95849458	m6AIP_abcam_peak_5591|ENSMUST00000015892.13|Prpf3|ENSMUSG00000015748.13|protein_coding_Intron_3	0	-	0.585402
chr3	96722876	96723076	m6AIP_abcam_peak_5600|ENSMUST00000154679.7|Polr3c|ENSMUSG00000028099.8|protein_coding_Intron_4	0	-	0.05224
chr3	96780919	96781154	m6AIP_abcam_peak_5601|ENSMUST00000029740.13|Rnf115|ENSMUSG00000028098.13|protein_coding_Intron_4	0	+	0.152187
chr3	97766801	97767051	m6AIP_SySy_peak_4544|ENSMUST00000090750.11|Pde4dip|ENSMUSG00000038170.15|protein_coding_Intron_8	0	-	0.846244
chr3	97767104	97767263	m6AIP_SySy_peak_4545|ENSMUST00000090750.11|Pde4dip|ENSMUSG00000038170.15|protein_coding_Intron_8	0	-	0.881585
chr3	102184558	102184617	m6AIP_abcam_peak_5622c|ENSMUST00000029453.12|Vangl1|ENSMUSG00000027860.15|protein_coding_Intron_3	0	-	0.0501695
chr3	103280820	103280953	m6AIP_abcam_peak_5624|ENSMUST00000029444.12|Trim33|ENSMUSG00000033014.12|protein_coding_Intron_1	0	+	0.177669
chr3	103291669	103291813	m6AIP_abcam_peak_5625|ENSMUST00000029444.12|Trim33|ENSMUSG00000033014.12|protein_coding_Intron_1	0	+	0.25841
chr3	104176075	104176279	m6AIP_SySy_peak_4575a|ENSMUST00000121198.7|Magi3|ENSMUSG00000052539.15|protein_coding_Intron_1	0	-	0
chr3	104176280	104176433	m6AIP_SySy_peak_4575b|ENSMUST00000121198.7|Magi3|ENSMUSG00000052539.15|protein_coding_Intron_1	0	-	0
chr3	104177372	104177489	m6AIP_abcam_peak_5635|ENSMUST00000121198.7|Magi3|ENSMUSG00000052539.15|protein_coding_Intron_1	0	-	0
chr3	104178666	104178766	m6AIP_abcam_peak_5636|ENSMUST00000121198.7|Magi3|ENSMUSG00000052539.15|protein_coding_Intron_1	0	-	0
chr3	104655437	104655447	m6AIP_abcam_peak_5638|ENSMUST00000046212.1|Slc16a1|ENSMUSG00000032902.1|protein_coding_Intron_4	0	+	0.2364
chr3	104781440	104781645	m6AIP_SySy_peak_4578a|ENSMUST00000002298.6|Ppm1j|ENSMUSG00000002228.7|protein_coding_Intron_1	0	+	0.126263
chr3	104781646	104781823	m6AIP_SySy_peak_4578b|ENSMUST00000002298.6|Ppm1j|ENSMUSG00000002228.7|protein_coding_Intron_1	0	+	0.431198
chr3	104865308	104865421	m6AIP_SySy_peak_4580a|ENSMUST00000059271.12|St7l|ENSMUSG00000045576.16|protein_coding_Intron_1	0	+	0.223991
chr3	104865422	104865550	m6AIP_SySy_peak_4580b|ENSMUST00000059271.12|St7l|ENSMUSG00000045576.16|protein_coding_Intron_1	0	+	0.335695
chr3	105798817	105798923	m6AIP_abcam_peak_5643|ENSMUST00000090678.10|Rap1a|ENSMUSG00000068798.10|protein_coding_Intron_1	0	-	0.0200094
chr3	107695887	107696099	m6AIP_SySy_peak_4595|ENSMUST00000029490.14|Ahcyl1|ENSMUSG00000027893.14|protein_coding_Intron_1	0	-	0.349028
chr3	108145492	108145742	m6AIP_abcam_peak_5653|ENSMUST00000000001.4|Gnai3|ENSMUSG00000000001.4|protein_coding_Intron_1	0	-	0.130736
chr3	108383895	108384001	m6AIP_abcam_peak_5656a|ENSMUST00000102629.7|Psrc1|ENSMUSG00000068744.12|protein_coding_Intron_1	0	+	0.0807547
chr3	108384002	108384226	m6AIP_abcam_peak_5656b|ENSMUST00000102629.7|Psrc1|ENSMUSG00000068744.12|protein_coding_Intron_1	0	+	0.115482
chr3	116395909	116396026	m6AIP_abcam_peak_5669|ENSMUST00000090464.6|Cdc14a|ENSMUSG00000033502.15|protein_coding_Intron_3	0	-	0.0633675
chr3	116521460	116521640	m6AIP_abcam_peak_5670a|ENSMUST00000000349.10|Dbt|ENSMUSG00000000340.10|protein_coding_Intron_2	0	+	0
chr3	116521641	116521758	m6AIP_abcam_peak_5670b|ENSMUST00000000349.10|Dbt|ENSMUSG00000000340.10|protein_coding_Intron_2	0	+	0
chr3	116623382	116623532	m6AIP_abcam_peak_5672|ENSMUST00000198311.4|Sass6|ENSMUSG00000027959.14|protein_coding_Intron_14	0	+	0.0527067
chr3	116638318	116638427	m6AIP_abcam_peak_5673|ENSMUST00000029570.8|Mfsd14a|ENSMUSG00000089911.4|protein_coding_Intron_8	0	-	0.0257982
chr3	121437471	121437705	m6AIP_abcam_peak_5676|ENSMUST00000029773.12|Cnn3|ENSMUSG00000053931.11|protein_coding_Intron_1	0	+	0.0185769
chr3	122440606	122440726	m6AIP_abcam_peak_5680|ENSMUST00000029766.8|Bcar3|ENSMUSG00000028121.8|protein_coding_Intron_2	0	+	0.029075
chr3	122547656	122547777	m6AIP_abcam_peak_5683a|ENSMUST00000162947.2|Fnbp1l|ENSMUSG00000039735.16|protein_coding_Intron_12	0	-	0.0210909
chr3	122547778	122547896	m6AIP_abcam_peak_5683b|ENSMUST00000162947.2|Fnbp1l|ENSMUSG00000039735.16|protein_coding_Intron_12	0	-	0.150746
chr3	122606459	122606564	m6AIP_abcam_peak_5684|ENSMUST00000162947.2|Fnbp1l|ENSMUSG00000039735.16|protein_coding_Intron_1	0	-	0.0830476
chr3	122940847	122940949	m6AIP_abcam_peak_5685|ENSMUST00000090379.6|Usp53|ENSMUSG00000039701.11|protein_coding_Intron_14	0	-	0.0490392
chr3	127579507	127579617	m6AIP_abcam_peak_5694|ENSMUST00000043108.8|Zgrf1|ENSMUSG00000051278.12|protein_coding_Intron_8	0	+	0.443445
chr3	127616616	127616666	m6AIP_abcam_peak_5696|ENSMUST00000043108.8|Zgrf1|ENSMUSG00000051278.12|protein_coding_Intron_25	0	+	0.0455
chr3	129829847	129829980	m6AIP_abcam_peak_5698|ENSMUST00000029643.14|Gar1|ENSMUSG00000028010.16|protein_coding_Intron_2	0	-	0.00740602
chr3	130728495	130728651	m6AIP_abcam_peak_5701|ENSMUST00000062601.13|Rpl34|ENSMUSG00000062006.12|protein_coding_Intron_4	0	-	0.013
chr3	132669567	132669669	m6AIP_abcam_peak_5702|ENSMUST00000029663.10|Aimp1|ENSMUSG00000028029.11|protein_coding_Intron_5	0	-	0.0516863
chr3	133345872	133346069	m6AIP_abcam_peak_5705|ENSMUST00000029644.15|Ppa2|ENSMUSG00000028013.16|protein_coding_Intron_6	0	+	0.0567919
chr3	133513058	133513248	m6AIP_abcam_peak_5709|ENSMUST00000196398.4|Tet2|ENSMUSG00000040943.12|protein_coding_Intron_2	0	-	0
chr3	135249105	135249254	m6AIP_abcam_peak_5712|ENSMUST00000062893.11|Cenpe|ENSMUSG00000045328.11|protein_coding_Intron_34	0	+	0.102463
chr3	135379492	135379742	m6AIP_SySy_peak_4637|ENSMUST00000078568.11|Slc9b1|ENSMUSG00000050150.16|protein_coding_Intron_7	0	+	0
chr3	135556153	135556273	m6AIP_abcam_peak_5719|ENSMUST00000029814.9|Manba|ENSMUSG00000028164.15|protein_coding_Intron_13	0	+	0.016625
chr3	137864696	137864784	m6AIP_SySy_peak_4642|ENSMUST00000041045.13|H2az1|ENSMUSG00000037894.13|protein_coding_Intron_1	0	+	0.15708
chr3	138780406	138780584	m6AIP_abcam_peak_5722|ENSMUST00000029800.8|Tspan5|ENSMUSG00000028152.10|protein_coding_Intron_1	0	+	0.0115955
chr3	138991542	138991709	m6AIP_abcam_peak_5724|ENSMUST00000098574.8|Rap1gds1|ENSMUSG00000028149.12|protein_coding_Intron_4	0	-	0.0993832
chr3	139002147	139002282	m6AIP_abcam_peak_5725|ENSMUST00000098574.8|Rap1gds1|ENSMUSG00000028149.12|protein_coding_Intron_4	0	-	0.29083
chr3	139014088	139014273	m6AIP_abcam_peak_5726|ENSMUST00000098574.8|Rap1gds1|ENSMUSG00000028149.12|protein_coding_Intron_4	0	-	0.0415818
chr3	142827225	142827333	m6AIP_abcam_peak_5728|ENSMUST00000043812.14|Pkn2|ENSMUSG00000004591.16|protein_coding_Intron_6	0	-	0.0344907
chr3	144528297	144528407	m6AIP_abcam_peak_5729|ENSMUST00000043325.8|Hs2st1|ENSMUSG00000040151.9|protein_coding_Intron_1	0	-	0.0612727
chr3	144541996	144542094	m6AIP_abcam_peak_5730a|ENSMUST00000043325.8|Hs2st1|ENSMUSG00000040151.9|protein_coding_Intron_1	0	-	0.00265306
chr3	144542095	144542203	m6AIP_abcam_peak_5730b|ENSMUST00000043325.8|Hs2st1|ENSMUSG00000040151.9|protein_coding_Intron_1	0	-	0.160694
chr3	145578692	145578894	m6AIP_abcam_peak_5736|ENSMUST00000098534.8|Znhit6|ENSMUSG00000074182.8|protein_coding_Intron_4	0	+	0.048703
chr3	152398919	152399064	m6AIP_abcam_peak_5746|ENSMUST00000106100.8|Zzz3|ENSMUSG00000039068.16|protein_coding_Intron_1	0	+	0.0331931
chr3	152409413	152409589	m6AIP_SySy_peak_4655a|ENSMUST00000106100.8|Zzz3|ENSMUSG00000039068.16|protein_coding_Intron_1	0	+	0
chr3	152409590	152409781	m6AIP_SySy_peak_4655b|ENSMUST00000106100.8|Zzz3|ENSMUSG00000039068.16|protein_coding_Intron_1	0	+	0
chr3	152409960	152410139	m6AIP_SySy_peak_4656|ENSMUST00000106100.8|Zzz3|ENSMUSG00000039068.16|protein_coding_Intron_1	0	+	0
chr3	152423810	152423947	m6AIP_abcam_peak_5748|ENSMUST00000106100.8|Zzz3|ENSMUSG00000039068.16|protein_coding_Intron_3	0	+	0.0080146
chr3	152454868	152454980	m6AIP_abcam_peak_5751|ENSMUST00000106100.8|Zzz3|ENSMUSG00000039068.16|protein_coding_Intron_11	0	+	0.0122054
chr3	153280942	153281049	m6AIP_abcam_peak_5752|ENSMUST00000200397.4|St6galnac3|ENSMUSG00000052544.9|protein_coding_Intron_3	0	-	0.0204393
chr3	153292486	153292736	m6AIP_abcam_peak_5753|ENSMUST00000200397.4|St6galnac3|ENSMUSG00000052544.9|protein_coding_Intron_3	0	-	0.596356
chr3	153293225	153293352	m6AIP_abcam_peak_5754|ENSMUST00000200397.4|St6galnac3|ENSMUSG00000052544.9|protein_coding_Intron_3	0	-	0.0878189
chr3	153322585	153322801	m6AIP_abcam_peak_5755|ENSMUST00000200397.4|St6galnac3|ENSMUSG00000052544.9|protein_coding_Intron_3	0	-	0.0333981
chr3	153329835	153330058	m6AIP_abcam_peak_5756|ENSMUST00000200397.4|St6galnac3|ENSMUSG00000052544.9|protein_coding_Intron_3	0	-	0.11603
chr3	153352453	153352580	m6AIP_abcam_peak_5757|ENSMUST00000200397.4|St6galnac3|ENSMUSG00000052544.9|protein_coding_Intron_3	0	-	0.0115433
chr3	153353554	153353667	m6AIP_abcam_peak_5758|ENSMUST00000200397.4|St6galnac3|ENSMUSG00000052544.9|protein_coding_Intron_3	0	-	0.0020885
chr3	153624185	153624308	m6AIP_abcam_peak_5759|ENSMUST00000200397.4|St6galnac3|ENSMUSG00000052544.9|protein_coding_Intron_1	0	-	0
chr3	153624974	153625190	m6AIP_abcam_peak_5760|ENSMUST00000200397.4|St6galnac3|ENSMUSG00000052544.9|protein_coding_Intron_1	0	-	0.134718
chr3	153649908	153650041	m6AIP_abcam_peak_5761|ENSMUST00000200397.4|St6galnac3|ENSMUSG00000052544.9|protein_coding_Intron_1	0	-	0.171609
chr3	157984723	157984870	m6AIP_abcam_peak_5765|ENSMUST00000040787.12|Ankrd13c|ENSMUSG00000039988.14|protein_coding_Intron_6	0	+	0
chr3	158056905	158057026	m6AIP_abcam_peak_5768|ENSMUST00000072080.9|Lrrc40|ENSMUSG00000063052.9|protein_coding_Intron_10	0	+	0.02645
chr4	3580914	3581031	m6AIP_abcam_peak_5769|ENSMUST00000052712.5|Tgs1|ENSMUSG00000028233.6|protein_coding_Intron_1	0	+	0
chr4	4787195	4787334	m6AIP_abcam_peak_5774|ENSMUST00000084949.2|Impad1|ENSMUSG00000066324.2|protein_coding_Intron_1	0	-	0
chr4	5737991	5738127	m6AIP_abcam_peak_5775|ENSMUST00000054857.12|Fam110b|ENSMUSG00000049119.14|protein_coding_Intron_2	0	+	0
chr4	6211058	6211159	m6AIP_abcam_peak_5777|ENSMUST00000029907.5|Ubxn2b|ENSMUSG00000028243.5|protein_coding_Intron_6	0	+	0
chr4	9622095	9622234	m6AIP_abcam_peak_5782|ENSMUST00000078139.12|Asph|ENSMUSG00000028207.18|protein_coding_Intron_3	0	-	0.676755
chr4	11512984	11513027	m6AIP_abcam_peak_5792|ENSMUST00000108307.2|Virma|ENSMUSG00000040720.15|protein_coding_Intron_7	0	+	0.331465
chr4	11583994	11584227	m6AIP_SySy_peak_4677|ENSMUST00000070755.12|Rad54b|ENSMUSG00000078773.11|protein_coding_Intron_3	0	+	0.896017
chr4	11608843	11609070	m6AIP_abcam_peak_5796|ENSMUST00000070755.12|Rad54b|ENSMUSG00000078773.11|protein_coding_Intron_10	0	+	0.17141
chr4	24512318	24512448	m6AIP_abcam_peak_5810a|ENSMUST00000108222.8|Mms22l|ENSMUSG00000045751.16|protein_coding_Intron_8	0	+	0.0965462
chr4	24512449	24512544	m6AIP_abcam_peak_5810b|ENSMUST00000108222.8|Mms22l|ENSMUSG00000045751.16|protein_coding_Intron_8	0	+	0.220695
chr4	24568027	24568170	m6AIP_abcam_peak_5812|ENSMUST00000108222.8|Mms22l|ENSMUSG00000045751.16|protein_coding_Intron_13	0	+	0.0798741
chr4	24578185	24578424	m6AIP_abcam_peak_5813|ENSMUST00000108222.8|Mms22l|ENSMUSG00000045751.16|protein_coding_Intron_14	0	+	0.0420502
chr4	25681460	25681571	m6AIP_abcam_peak_5819|ENSMUST00000084770.4|Fut9|ENSMUSG00000055373.8|protein_coding_Intron_2	0	-	0.000693694
chr4	32739206	32739331	m6AIP_SySy_peak_4705|ENSMUST00000071642.10|Mdn1|ENSMUSG00000058006.12|protein_coding_Intron_65	0	+	0.026456
chr4	33383145	33383248	m6AIP_abcam_peak_5835|ENSMUST00000108153.8|Rngtt|ENSMUSG00000028274.17|protein_coding_Intron_12	0	+	0.0502621
chr4	34590220	34590360	m6AIP_SySy_peak_4712a|ENSMUST00000048706.9|Orc3|ENSMUSG00000040044.11|protein_coding_Intron_9	0	-	0
chr4	34590361	34590578	m6AIP_SySy_peak_4712b|ENSMUST00000048706.9|Orc3|ENSMUSG00000040044.11|protein_coding_Intron_9	0	-	0
chr4	34590893	34591143	m6AIP_SySy_peak_4713|ENSMUST00000048706.9|Orc3|ENSMUSG00000040044.11|protein_coding_Intron_9	0	-	0
chr4	34591880	34592023	m6AIP_SySy_peak_4714a|ENSMUST00000048706.9|Orc3|ENSMUSG00000040044.11|protein_coding_Intron_9	0	-	0
chr4	34592024	34592208	m6AIP_SySy_peak_4714b|ENSMUST00000048706.9|Orc3|ENSMUSG00000040044.11|protein_coding_Intron_9	0	-	0
chr4	34592230	34592397	m6AIP_SySy_peak_4714c|ENSMUST00000048706.9|Orc3|ENSMUSG00000040044.11|protein_coding_Intron_9	0	-	0
chr4	41012024	41012274	m6AIP_SySy_peak_4723|ENSMUST00000098143.10|Nfx1|ENSMUSG00000028423.15|protein_coding_Intron_15	0	+	0.863284
chr4	41265831	41265985	m6AIP_abcam_peak_5854|ENSMUST00000030143.12|Ubap2|ENSMUSG00000028433.14|protein_coding_Intron_1	0	-	0.124357
chr4	41450667	41450824	m6AIP_SySy_peak_4730|ENSMUST00000108055.8|Kif24|ENSMUSG00000028438.16|protein_coding_Intron_1	0	-	0.113076
chr4	44013553	44013786	m6AIP_abcam_peak_5867|ENSMUST00000107851.9|Clta|ENSMUSG00000028478.18|protein_coding_Intron_1	0	+	0.104764
chr4	44015675	44015797	m6AIP_abcam_peak_5868|ENSMUST00000107851.9|Clta|ENSMUSG00000028478.18|protein_coding_Intron_1	0	+	0.00563115
chr4	44780558	44780753	m6AIP_abcam_peak_5873|ENSMUST00000107824.8|Zcchc7|ENSMUSG00000035649.17|protein_coding_Intron_2	0	+	0.0280974
chr4	44802580	44802720	m6AIP_abcam_peak_5874|ENSMUST00000107824.8|Zcchc7|ENSMUSG00000035649.17|protein_coding_Intron_2	0	+	0.127286
chr4	44820768	44820940	m6AIP_abcam_peak_5875|ENSMUST00000107824.8|Zcchc7|ENSMUSG00000035649.17|protein_coding_Intron_2	0	+	0.617337
chr4	44923057	44923167	m6AIP_abcam_peak_5876|ENSMUST00000107824.8|Zcchc7|ENSMUSG00000035649.17|protein_coding_Intron_6	0	+	0.00309091
chr4	45007151	45007373	m6AIP_SySy_peak_4748|ENSMUST00000180217.1|Zbtb5|ENSMUSG00000049657.9|protein_coding_Intron_1	0	-	0
chr4	45519891	45520044	m6AIP_abcam_peak_5882|ENSMUST00000061986.11|Shb|ENSMUSG00000044813.15|protein_coding_Intron_1	0	-	0.0114183
chr4	46471347	46471397	m6AIP_abcam_peak_5884|ENSMUST00000102926.4|Anp32b|ENSMUSG00000028333.10|protein_coding_Intron_5	0	+	0.32892
chr4	46472002	46472086	m6AIP_abcam_peak_5885|ENSMUST00000102926.4|Anp32b|ENSMUSG00000028333.10|protein_coding_Intron_6	0	+	0.075
chr4	47370765	47370867	m6AIP_abcam_peak_5886|ENSMUST00000007757.14|Tgfbr1|ENSMUSG00000007613.15|protein_coding_Intron_1	0	+	0.0272353
chr4	48463282	48463383	m6AIP_abcam_peak_5887|ENSMUST00000164866.1|Tex10|ENSMUSG00000028345.15|protein_coding_Intron_5	0	-	0.120366
chr4	48543691	48543899	m6AIP_abcam_peak_5889|ENSMUST00000107704.1|Msantd3|ENSMUSG00000039693.11|protein_coding_Intron_1	0	+	0.0345481
chr4	48586120	48586370	m6AIP_abcam_peak_5892|ENSMUST00000030032.12|Tmeff1|ENSMUSG00000028347.14|protein_coding_Intron_1	0	+	0.282132
chr4	48624724	48624850	m6AIP_abcam_peak_5893|ENSMUST00000030032.12|Tmeff1|ENSMUSG00000028347.14|protein_coding_Intron_5	0	+	0.0634841
chr4	48671608	48671819	m6AIP_abcam_peak_5894|ENSMUST00000030033.4|Cavin4|ENSMUSG00000028348.7|protein_coding_Intron_1	0	+	0.0365782
chr4	49635545	49635655	m6AIP_abcam_peak_5896|ENSMUST00000167496.7|Rnf20|ENSMUSG00000028309.14|protein_coding_Intron_2	0	+	0.176055
chr4	49635950	49636053	m6AIP_abcam_peak_5897|ENSMUST00000167496.7|Rnf20|ENSMUSG00000028309.14|protein_coding_Intron_2	0	+	0.12467
chr4	52479397	52479557	m6AIP_abcam_peak_5899|ENSMUST00000102915.9|Smc2|ENSMUSG00000028312.19|protein_coding_Intron_22	0	+	0.13115
chr4	53451363	53451471	m6AIP_abcam_peak_5901a|ENSMUST00000107647.7|Slc44a1|ENSMUSG00000028412.17|protein_coding_Intron_1	0	+	0.0956852
chr4	53451472	53451597	m6AIP_abcam_peak_5901b|ENSMUST00000107647.7|Slc44a1|ENSMUSG00000028412.17|protein_coding_Intron_1	0	+	0.039632
chr4	53695150	53695277	m6AIP_abcam_peak_5902|ENSMUST00000159415.8|Fsd1l|ENSMUSG00000054752.16|protein_coding_Intron_12	0	+	0.0483937
chr4	54948662	54948768	m6AIP_abcam_peak_5904|ENSMUST00000098070.9|Zfp462|ENSMUSG00000060206.11|protein_coding_Intron_1	0	+	0.781509
chr4	54963284	54963422	m6AIP_abcam_peak_5905|ENSMUST00000098070.9|Zfp462|ENSMUSG00000060206.11|protein_coding_Intron_1	0	+	0.227333
chr4	54964188	54964325	m6AIP_abcam_peak_5906a|ENSMUST00000098070.9|Zfp462|ENSMUSG00000060206.11|protein_coding_Intron_1	0	+	0.0632482
chr4	54964326	54964474	m6AIP_abcam_peak_5906b|ENSMUST00000098070.9|Zfp462|ENSMUSG00000060206.11|protein_coding_Intron_1	0	+	0.114723
chr4	54998450	54998618	m6AIP_abcam_peak_5907|ENSMUST00000098070.9|Zfp462|ENSMUSG00000060206.11|protein_coding_Intron_1	0	+	0.0305119
chr4	55003726	55003860	m6AIP_SySy_peak_4764|ENSMUST00000098070.9|Zfp462|ENSMUSG00000060206.11|protein_coding_Intron_1	0	+	0.0155224
chr4	55070355	55070511	m6AIP_abcam_peak_5914|ENSMUST00000098070.9|Zfp462|ENSMUSG00000060206.11|protein_coding_Intron_10	0	+	0.00662821
chr4	55530983	55531077	m6AIP_SySy_peak_4770|ENSMUST00000107619.2|Klf4|ENSMUSG00000003032.8|protein_coding_Intron_2	0	-	0.0378723
chr4	55531750	55531852	m6AIP_SySy_peak_4771a|ENSMUST00000107619.2|Klf4|ENSMUSG00000003032.8|protein_coding_Intron_1	0	-	0.306353
chr4	56766855	56767039	m6AIP_abcam_peak_5917|ENSMUST00000030140.2|Elp1|ENSMUSG00000028431.11|protein_coding_Intron_29	0	-	0.0686087
chr4	56821520	56821770	m6AIP_abcam_peak_5918|ENSMUST00000045142.14|Ctnnal1|ENSMUSG00000038816.14|protein_coding_Intron_12	0	-	0.004125
chr4	56897178	56897311	m6AIP_abcam_peak_5920|ENSMUST00000107609.3|Tmem245|ENSMUSG00000055296.14|protein_coding_Intron_14	0	-	0
chr4	56914190	56914312	m6AIP_abcam_peak_5921|ENSMUST00000107609.3|Tmem245|ENSMUSG00000055296.14|protein_coding_Intron_7	0	-	0.154049
chr4	57198844	57199044	m6AIP_abcam_peak_5922|ENSMUST00000075637.10|Ptpn3|ENSMUSG00000038764.14|protein_coding_Intron_22	0	-	0.01677
chr4	57253522	57253741	m6AIP_abcam_peak_5923|ENSMUST00000075637.10|Ptpn3|ENSMUSG00000038764.14|protein_coding_Intron_7	0	-	0.0219543
chr4	57263579	57263704	m6AIP_abcam_peak_5924|ENSMUST00000075637.10|Ptpn3|ENSMUSG00000038764.14|protein_coding_Intron_4	0	-	0.105256
chr4	57710172	57710281	m6AIP_abcam_peak_5925|ENSMUST00000150412.3|Pakap|ENSMUSG00000089945.13|protein_coding_Intron_4	0	+	0.963514
chr4	59081542	59081652	m6AIP_SySy_peak_4780|ENSMUST00000107547.1|Shoc1|ENSMUSG00000038598.9|protein_coding_Intron_12	0	-	0.161627
chr4	59510282	59510362	m6AIP_abcam_peak_5932a|ENSMUST00000174586.7|Ptbp3|ENSMUSG00000028382.15|protein_coding_Intron_5	0	-	0.0342375
chr4	59510363	59510435	m6AIP_abcam_peak_5932b|ENSMUST00000174586.7|Ptbp3|ENSMUSG00000028382.15|protein_coding_Intron_5	0	-	0.213569
chr4	63433217	63433333	m6AIP_abcam_peak_5945a|ENSMUST00000084510.7|Whrn|ENSMUSG00000039137.18|protein_coding_Intron_5	0	-	0.00649138
chr4	63433334	63433463	m6AIP_abcam_peak_5945b|ENSMUST00000084510.7|Whrn|ENSMUSG00000039137.18|protein_coding_Intron_5	0	-	0.00186047
chr4	70277289	70277466	m6AIP_abcam_peak_5949|ENSMUST00000144099.7|Cdk5rap2|ENSMUSG00000039298.16|protein_coding_Intron_21	0	-	0.00246328
chr4	74282076	74282242	m6AIP_abcam_peak_5952|ENSMUST00000030102.11|Kdm4c|ENSMUSG00000028397.13|protein_coding_Intron_4	0	+	0.342211
chr4	74302932	74303050	m6AIP_abcam_peak_5953|ENSMUST00000030102.11|Kdm4c|ENSMUSG00000028397.13|protein_coding_Intron_5	0	+	0.070494
chr4	74332817	74332919	m6AIP_abcam_peak_5954|ENSMUST00000030102.11|Kdm4c|ENSMUSG00000028397.13|protein_coding_Intron_9	0	+	0.00942424
chr4	74340327	74340559	m6AIP_abcam_peak_5955|ENSMUST00000030102.11|Kdm4c|ENSMUSG00000028397.13|protein_coding_Intron_12	0	+	0
chr4	83316905	83317045	m6AIP_abcam_peak_5959|ENSMUST00000102823.9|Ttc39b|ENSMUSG00000038172.14|protein_coding_Intron_1	0	-	0.0111571
chr4	83319672	83319794	m6AIP_abcam_peak_5960|ENSMUST00000102823.9|Ttc39b|ENSMUSG00000038172.14|protein_coding_Intron_1	0	-	0.0721885
chr4	83482679	83482875	m6AIP_abcam_peak_5962|ENSMUST00000030207.14|Psip1|ENSMUSG00000028484.16|protein_coding_Intron_2	0	-	0.0389133
chr4	84327201	84327311	m6AIP_abcam_peak_5966|ENSMUST00000102820.8|Bnc2|ENSMUSG00000028487.18|protein_coding_Intron_6	0	-	0.139327
chr4	85252640	85252767	m6AIP_abcam_peak_5967a|ENSMUST00000107188.9|Sh3gl2|ENSMUSG00000028488.15|protein_coding_Intron_1	0	+	0
chr4	85252768	85252909	m6AIP_abcam_peak_5967b|ENSMUST00000107188.9|Sh3gl2|ENSMUSG00000028488.15|protein_coding_Intron_1	0	+	0
chr4	85271676	85271780	m6AIP_abcam_peak_5968|ENSMUST00000107188.9|Sh3gl2|ENSMUSG00000028488.15|protein_coding_Intron_1	0	+	0.602433
chr4	86762584	86762781	m6AIP_abcam_peak_5972|ENSMUST00000082026.13|Dennd4c|ENSMUSG00000038024.17|protein_coding_Intron_1	0	+	0.452147
chr4	94504101	94504202	m6AIP_abcam_peak_5982|ENSMUST00000030313.8|Caap1|ENSMUSG00000028578.8|protein_coding_Intron_5	0	-	0.132842
chr4	94511826	94511947	m6AIP_SySy_peak_4808a|ENSMUST00000030313.8|Caap1|ENSMUSG00000028578.8|protein_coding_Intron_5	0	-	0
chr4	94511948	94512108	m6AIP_SySy_peak_4808b|ENSMUST00000030313.8|Caap1|ENSMUSG00000028578.8|protein_coding_Intron_5	0	-	0
chr4	94629608	94629734	m6AIP_abcam_peak_5983|ENSMUST00000030311.10|Ift74|ENSMUSG00000028576.12|protein_coding_Intron_6	0	+	0
chr4	99084160	99084270	m6AIP_abcam_peak_5995|ENSMUST00000127417.2|Dock7|ENSMUSG00000028556.15|protein_coding_Intron_2	0	-	0.339645
chr4	99740971	99741087	m6AIP_abcam_peak_5998|ENSMUST00000097961.8|Alg6|ENSMUSG00000073792.11|protein_coding_Intron_5	0	+	0.0519741
chr4	104404205	104404398	m6AIP_abcam_peak_6005|ENSMUST00000106830.8|Dab1|ENSMUSG00000028519.16|protein_coding_Intron_1	0	+	0.685124
chr4	104404828	104405024	m6AIP_abcam_peak_6006|ENSMUST00000106830.8|Dab1|ENSMUSG00000028519.16|protein_coding_Intron_1	0	+	0.0440816
chr4	104509557	104509702	m6AIP_abcam_peak_6007|ENSMUST00000106830.8|Dab1|ENSMUSG00000028519.16|protein_coding_Intron_2	0	+	0.808724
chr4	106317358	106317551	m6AIP_abcam_peak_6009a|ENSMUST00000165709.7|Usp24|ENSMUSG00000028514.15|protein_coding_Intron_1	0	+	0.126984
chr4	106317552	106317663	m6AIP_abcam_peak_6009b|ENSMUST00000165709.7|Usp24|ENSMUSG00000028514.15|protein_coding_Intron_1	0	+	0.0377103
chr4	106921365	106921542	m6AIP_abcam_peak_6017|ENSMUST00000030367.14|Ssbp3|ENSMUSG00000061887.14|protein_coding_Intron_4	0	+	0.64287
chr4	106931399	106931553	m6AIP_abcam_peak_6018|ENSMUST00000030367.14|Ssbp3|ENSMUSG00000061887.14|protein_coding_Intron_4	0	+	0.0915325
chr4	106950539	106950644	m6AIP_abcam_peak_6019|ENSMUST00000030367.14|Ssbp3|ENSMUSG00000061887.14|protein_coding_Intron_4	0	+	0.0920381
chr4	108582617	108582755	m6AIP_SySy_peak_4846a|ENSMUST00000102744.3|Orc1|ENSMUSG00000028587.18|protein_coding_Intron_1	0	+	0
chr4	108582756	108582929	m6AIP_SySy_peak_4846b|ENSMUST00000102744.3|Orc1|ENSMUSG00000028587.18|protein_coding_Intron_1	0	+	0
chr4	108582930	108583118	m6AIP_SySy_peak_4846c|ENSMUST00000102744.3|Orc1|ENSMUSG00000028587.18|protein_coding_Intron_1	0	+	0
chr4	108583939	108584155	m6AIP_SySy_peak_4847|ENSMUST00000102744.3|Orc1|ENSMUSG00000028587.18|protein_coding_Intron_1	0	+	0
chr4	108584503	108584607	m6AIP_SySy_peak_4848a|ENSMUST00000102744.3|Orc1|ENSMUSG00000028587.18|protein_coding_Intron_1	0	+	0
chr4	108584608	108584726	m6AIP_SySy_peak_4848b|ENSMUST00000102744.3|Orc1|ENSMUSG00000028587.18|protein_coding_Intron_1	0	+	0
chr4	108591720	108591820	m6AIP_SySy_peak_4849|ENSMUST00000102744.3|Orc1|ENSMUSG00000028587.18|protein_coding_Intron_3	0	+	0.08801
chr4	108848080	108848300	m6AIP_SySy_peak_4854|ENSMUST00000030296.8|Txndc12|ENSMUSG00000028567.8|protein_coding_Intron_2	0	+	0.512595
chr4	109677341	109677546	m6AIP_abcam_peak_6036|ENSMUST00000102724.4|Faf1|ENSMUSG00000010517.7|protein_coding_Intron_1	0	+	0.247898
chr4	109745157	109745279	m6AIP_abcam_peak_6037|ENSMUST00000102724.4|Faf1|ENSMUSG00000010517.7|protein_coding_Intron_6	0	+	0.0097541
chr4	109885433	109885629	m6AIP_abcam_peak_6038|ENSMUST00000102724.4|Faf1|ENSMUSG00000010517.7|protein_coding_Intron_14	0	+	0
chr4	116076757	116076866	m6AIP_abcam_peak_6043|ENSMUST00000030471.8|Lrrc41|ENSMUSG00000028703.14|protein_coding_Intron_1	0	+	0.363817
chr4	116376650	116376835	m6AIP_abcam_peak_6047|ENSMUST00000106486.7|Mast2|ENSMUSG00000003810.13|protein_coding_Intron_4	0	-	0
chr4	116380915	116381031	m6AIP_abcam_peak_6048|ENSMUST00000106486.7|Mast2|ENSMUSG00000003810.13|protein_coding_Intron_4	0	-	0
chr4	117124697	117124806	m6AIP_SySy_peak_4873|ENSMUST00000183310.1|Btbd19|ENSMUSG00000073771.11|protein_coding_Intron_1	0	-	0.0269633
chr4	117155680	117155930	m6AIP_SySy_peak_4874|ENSMUST00000102696.4|Rps8|ENSMUSG00000047675.15|protein_coding_Intron_1	0	-	0.297224
chr4	117172385	117172505	m6AIP_abcam_peak_6055|ENSMUST00000065896.8|Kif2c|ENSMUSG00000028678.13|protein_coding_Intron_6	0	-	0.0287583
chr4	117288526	117288776	m6AIP_SySy_peak_4876|ENSMUST00000030439.14|Rnf220|ENSMUSG00000028677.19|protein_coding_Intron_6	0	-	0.999432
chr4	117550831	117550951	m6AIP_abcam_peak_6060|ENSMUST00000037127.14|Eri3|ENSMUSG00000033423.16|protein_coding_Intron_1	0	+	0.559975
chr4	117622290	117622513	m6AIP_abcam_peak_6061|ENSMUST00000037127.14|Eri3|ENSMUSG00000033423.16|protein_coding_Intron_7	0	+	0.0705112
chr4	117642282	117642407	m6AIP_abcam_peak_6062|ENSMUST00000037127.14|Eri3|ENSMUSG00000033423.16|protein_coding_Intron_7	0	+	0.009952
chr4	117652358	117652462	m6AIP_abcam_peak_6063|ENSMUST00000037127.14|Eri3|ENSMUSG00000033423.16|protein_coding_Intron_8	0	+	0.0502692
chr4	117896290	117896540	m6AIP_abcam_peak_6065|ENSMUST00000036156.5|Ipo13|ENSMUSG00000033365.14|protein_coding_Intron_15	0	-	0.086168
chr4	118101983	118102180	m6AIP_abcam_peak_6066|ENSMUST00000030263.8|St3gal3|ENSMUSG00000028538.12|protein_coding_Intron_2	0	-	0.197142
chr4	118232473	118232579	m6AIP_abcam_peak_6069|ENSMUST00000049074.12|Ptprf|ENSMUSG00000033295.14|protein_coding_Intron_11	0	-	0.000509434
chr4	118232996	118233172	m6AIP_abcam_peak_6070a|ENSMUST00000049074.12|Ptprf|ENSMUSG00000033295.14|protein_coding_Intron_11	0	-	0.00138636
chr4	118233173	118233319	m6AIP_abcam_peak_6070b|ENSMUST00000049074.12|Ptprf|ENSMUSG00000033295.14|protein_coding_Intron_11	0	-	0.00284247
chr4	119228410	119228510	m6AIP_abcam_peak_6075|ENSMUST00000141112.1|AU022252|ENSMUSG00000078584.9|protein_coding_Intron_2	0	-	0.00316
chr4	120551837	120551967	m6AIP_abcam_peak_6077|ENSMUST00000030381.7|Ctps|ENSMUSG00000028633.7|protein_coding_Intron_9	0	-	0.0350308
chr4	121197011	121197173	m6AIP_abcam_peak_6084|ENSMUST00000056635.12|Rlf|ENSMUSG00000049878.13|protein_coding_Intron_1	0	-	0.0277901
chr4	121207520	121207636	m6AIP_abcam_peak_6085|ENSMUST00000056635.12|Rlf|ENSMUSG00000049878.13|protein_coding_Intron_1	0	-	0.241121
chr4	121213174	121213401	m6AIP_abcam_peak_6086|ENSMUST00000056635.12|Rlf|ENSMUSG00000049878.13|protein_coding_Intron_1	0	-	0.108665
chr4	123321732	123321881	m6AIP_abcam_peak_6087a|ENSMUST00000040496.5|Bmp8a|ENSMUSG00000032726.12|protein_coding_Intron_3	0	-	0.00627517
chr4	123321882	123322101	m6AIP_abcam_peak_6087b|ENSMUST00000040496.5|Bmp8a|ENSMUSG00000032726.12|protein_coding_Intron_3	0	-	0.113977
chr4	123322102	123322298	m6AIP_abcam_peak_6087c|ENSMUST00000040496.5|Bmp8a|ENSMUSG00000032726.12|protein_coding_Intron_3	0	-	0.311786
chr4	123408856	123409005	m6AIP_SySy_peak_4896a|ENSMUST00000097897.10|Macf1|ENSMUSG00000028649.21|protein_coding_Intron_57	0	-	0.573181
chr4	123409017	123409267	m6AIP_SySy_peak_4896b|ENSMUST00000097897.10|Macf1|ENSMUSG00000028649.21|protein_coding_Intron_57	0	-	0.685828
chr4	123409449	123409573	m6AIP_SySy_peak_4897a|ENSMUST00000097897.10|Macf1|ENSMUSG00000028649.21|protein_coding_Intron_57	0	-	0.262589
chr4	123409574	123409674	m6AIP_SySy_peak_4897b|ENSMUST00000097897.10|Macf1|ENSMUSG00000028649.21|protein_coding_Intron_57	0	-	0.60398
chr4	123410592	123410782	m6AIP_SySy_peak_4898a|ENSMUST00000097897.10|Macf1|ENSMUSG00000028649.21|protein_coding_Intron_57	0	-	0.856342
chr4	123410783	123410895	m6AIP_SySy_peak_4898b|ENSMUST00000097897.10|Macf1|ENSMUSG00000028649.21|protein_coding_Intron_57	0	-	0.828375
chr4	123410896	123410998	m6AIP_SySy_peak_4898c|ENSMUST00000097897.10|Macf1|ENSMUSG00000028649.21|protein_coding_Intron_57	0	-	0.814471
chr4	123410999	123411124	m6AIP_SySy_peak_4898d|ENSMUST00000097897.10|Macf1|ENSMUSG00000028649.21|protein_coding_Intron_57	0	-	0.657664
chr4	123411357	123411528	m6AIP_SySy_peak_4899a|ENSMUST00000097897.10|Macf1|ENSMUSG00000028649.21|protein_coding_Intron_57	0	-	0.49107
chr4	123411529	123411690	m6AIP_SySy_peak_4899b|ENSMUST00000097897.10|Macf1|ENSMUSG00000028649.21|protein_coding_Intron_57	0	-	0.926093
chr4	123487802	123487902	m6AIP_abcam_peak_6097|ENSMUST00000097897.10|Macf1|ENSMUSG00000028649.21|protein_coding_Intron_30	0	-	0.00325
chr4	123554799	123554943	m6AIP_abcam_peak_6098|ENSMUST00000097897.10|Macf1|ENSMUSG00000028649.21|protein_coding_Intron_1	0	-	0.0623264
chr4	123565266	123565431	m6AIP_abcam_peak_6099|ENSMUST00000097897.10|Macf1|ENSMUSG00000028649.21|protein_coding_Intron_1	0	-	0.639679
chr4	123654883	123654991	m6AIP_abcam_peak_6100a|ENSMUST00000097897.10|Macf1|ENSMUSG00000028649.21|protein_coding_Intron_1	0	-	0.0910556
chr4	123654992	123655135	m6AIP_abcam_peak_6100b|ENSMUST00000097897.10|Macf1|ENSMUSG00000028649.21|protein_coding_Intron_1	0	-	0.0648112
chr4	123664542	123664792	m6AIP_SySy_peak_4906|ENSMUST00000097897.10|Macf1|ENSMUSG00000028649.21|protein_coding_Intron_1	0	-	0.627344
chr4	123665126	123665251	m6AIP_SySy_peak_4907a|ENSMUST00000097897.10|Macf1|ENSMUSG00000028649.21|protein_coding_Intron_1	0	-	0.215416
chr4	123665252	123665445	m6AIP_SySy_peak_4907b|ENSMUST00000097897.10|Macf1|ENSMUSG00000028649.21|protein_coding_Intron_1	0	-	0.342254
chr4	124789947	124790081	m6AIP_abcam_peak_6102|ENSMUST00000094782.9|Inpp5b|ENSMUSG00000028894.18|protein_coding_Intron_16	0	+	0.0704552
chr4	125554375	125554544	m6AIP_abcam_peak_6113|ENSMUST00000030676.7|Grik3|ENSMUSG00000001985.9|protein_coding_Intron_1	0	+	0.00714201
chr4	125661307	125661427	m6AIP_abcam_peak_6114|ENSMUST00000030676.7|Grik3|ENSMUSG00000001985.9|protein_coding_Intron_9	0	+	0.409625
chr4	125683859	125683975	m6AIP_abcam_peak_6115|ENSMUST00000030676.7|Grik3|ENSMUSG00000001985.9|protein_coding_Intron_10	0	+	0.0130862
chr4	129003293	129003407	m6AIP_abcam_peak_6133|ENSMUST00000030583.12|Ak2|ENSMUSG00000028792.14|protein_coding_Intron_4	0	+	0.0459298
chr4	129367987	129368102	m6AIP_abcam_peak_6137|ENSMUST00000030610.2|Zbtb8a|ENSMUSG00000028807.2|protein_coding_Intron_2	0	-	0
chr4	130698994	130699164	m6AIP_abcam_peak_6140|ENSMUST00000030315.12|Pum1|ENSMUSG00000028580.15|protein_coding_Intron_2	0	+	0.00585294
chr4	130932459	130932546	m6AIP_abcam_peak_6141a|ENSMUST00000030316.6|Laptm5|ENSMUSG00000028581.17|protein_coding_Intron_7	0	+	0.0817356
chr4	130932547	130932640	m6AIP_abcam_peak_6141b|ENSMUST00000030316.6|Laptm5|ENSMUSG00000028581.17|protein_coding_Intron_7	0	+	0.0240968
chr4	131885167	131885308	m6AIP_abcam_peak_6142|ENSMUST00000053819.5|Srsf4|ENSMUSG00000028911.16|protein_coding_Intron_1	0	+	0.41
chr4	132073690	132073818	m6AIP_abcam_peak_6147|ENSMUST00000105975.7|Epb41|ENSMUSG00000028906.17|protein_coding_Intron_1	0	-	0.0425859
chr4	132503547	132503703	m6AIP_abcam_peak_6158|ENSMUST00000030724.8|Sesn2|ENSMUSG00000028893.8|protein_coding_Intron_1	0	-	0.00489744
chr4	132547838	132547984	m6AIP_SySy_peak_4961|ENSMUST00000094657.9|Dnajc8|ENSMUSG00000054405.14|protein_coding_Intron_6	0	+	0.31913
chr4	133011788	133011918	m6AIP_abcam_peak_6161|ENSMUST00000105916.7|Ahdc1|ENSMUSG00000037692.14|protein_coding_Intron_1	0	+	0.999723
chr4	133017713	133017963	m6AIP_abcam_peak_6162|ENSMUST00000105916.7|Ahdc1|ENSMUSG00000037692.14|protein_coding_Intron_2	0	+	0.754568
chr4	133018616	133018732	m6AIP_abcam_peak_6163|ENSMUST00000105916.7|Ahdc1|ENSMUSG00000037692.14|protein_coding_Intron_2	0	+	0.0241034
chr4	133019915	133020056	m6AIP_abcam_peak_6164|ENSMUST00000105916.7|Ahdc1|ENSMUSG00000037692.14|protein_coding_Intron_2	0	+	0.0211986
chr4	133056299	133056401	m6AIP_abcam_peak_6165|ENSMUST00000105916.7|Ahdc1|ENSMUSG00000037692.14|protein_coding_Intron_3	0	+	0.973422
chr4	133058734	133058847	m6AIP_abcam_peak_6166|ENSMUST00000105916.7|Ahdc1|ENSMUSG00000037692.14|protein_coding_Intron_3	0	+	0.00816814
chr4	133068840	133069026	m6AIP_abcam_peak_6172|ENSMUST00000105916.7|Ahdc1|ENSMUSG00000037692.14|protein_coding_Intron_6	0	+	0.0266129
chr4	133989779	133989937	m6AIP_abcam_peak_6182|ENSMUST00000105887.7|Dhdds|ENSMUSG00000012117.13|protein_coding_Intron_6	0	-	0.00551266
chr4	134135229	134135375	m6AIP_abcam_peak_6187|ENSMUST00000040271.11|Cep85|ENSMUSG00000037443.13|protein_coding_Intron_11	0	-	0.041589
chr4	135452112	135452230	m6AIP_SySy_peak_4997|ENSMUST00000105856.8|Nipal3|ENSMUSG00000028803.18|protein_coding_Intron_11	0	-	0.124814
chr4	135858820	135858912	m6AIP_abcam_peak_6201a|ENSMUST00000105853.9|Srsf10|ENSMUSG00000028676.17|protein_coding_Intron_2	0	+	1
chr4	135858913	135859001	m6AIP_abcam_peak_6201b|ENSMUST00000105853.9|Srsf10|ENSMUSG00000028676.17|protein_coding_Intron_2	0	+	1
chr4	136268973	136269134	m6AIP_abcam_peak_6204|ENSMUST00000102533.10|Tcea3|ENSMUSG00000001604.14|protein_coding_Intron_8	0	+	0.0917019
chr4	136329305	136329365	m6AIP_SySy_peak_5002|ENSMUST00000148843.9|Hnrnpr|ENSMUSG00000066037.14|protein_coding_Intron_6	0	+	0.9735
chr4	136485592	136485704	m6AIP_abcam_peak_6205|ENSMUST00000170102.7|Luzp1|ENSMUSG00000001089.14|protein_coding_Intron_1	0	+	0.358009
chr4	136566933	136567012	m6AIP_abcam_peak_6211a|ENSMUST00000105847.7|Kdm1a|ENSMUSG00000036940.15|protein_coding_Intron_9	0	-	0.00850633
chr4	136567013	136567171	m6AIP_abcam_peak_6211b|ENSMUST00000105847.7|Kdm1a|ENSMUSG00000036940.15|protein_coding_Intron_9	0	-	0.0035
chr4	136570274	136570375	m6AIP_abcam_peak_6212|ENSMUST00000105847.7|Kdm1a|ENSMUSG00000036940.15|protein_coding_Intron_8	0	-	0.049901
chr4	136822794	136822957	m6AIP_abcam_peak_6214a|ENSMUST00000059287.13|Ephb2|ENSMUSG00000028664.14|protein_coding_Intron_1	0	-	0.0211411
chr4	136822958	136823081	m6AIP_abcam_peak_6214b|ENSMUST00000059287.13|Ephb2|ENSMUSG00000028664.14|protein_coding_Intron_1	0	-	0.00593496
chr4	137328383	137328517	m6AIP_abcam_peak_6216|ENSMUST00000051477.12|Cdc42|ENSMUSG00000006699.17|protein_coding_Intron_5	0	-	0
chr4	137470040	137470169	m6AIP_abcam_peak_6217|ENSMUST00000171332.1|Hspg2|ENSMUSG00000028763.18|protein_coding_Intron_1	0	+	0.159194
chr4	137492168	137492342	m6AIP_abcam_peak_6218|ENSMUST00000171332.1|Hspg2|ENSMUSG00000028763.18|protein_coding_Intron_1	0	+	0.147724
chr4	137635728	137635978	m6AIP_abcam_peak_6219|ENSMUST00000055131.12|Usp48|ENSMUSG00000043411.15|protein_coding_Intron_19	0	+	0.0443474
chr4	137653121	137653262	m6AIP_abcam_peak_6220|ENSMUST00000055131.12|Usp48|ENSMUSG00000043411.15|protein_coding_Intron_26	0	+	0.00504965
chr4	137654198	137654395	m6AIP_abcam_peak_6221|ENSMUST00000055131.12|Usp48|ENSMUSG00000043411.15|protein_coding_Intron_26	0	+	0.101036
chr4	138848320	138848435	m6AIP_abcam_peak_6228|ENSMUST00000102513.7|Pla2g5|ENSMUSG00000041193.15|protein_coding_Intron_1	0	-	0
chr4	139258647	139258804	m6AIP_abcam_peak_6229|ENSMUST00000030518.15|Capzb|ENSMUSG00000028745.18|protein_coding_Intron_3	0	+	0.00192994
chr4	139616604	139616821	m6AIP_SySy_peak_5023|ENSMUST00000178644.1|Gm21969|ENSMUSG00000094439.1|protein_coding_Intron_8	0	+	0.811571
chr4	139648503	139648708	m6AIP_SySy_peak_5024|ENSMUST00000178644.1|Gm21969|ENSMUSG00000094439.1|protein_coding_Intron_24	0	+	0.0192146
chr4	140054985	140055145	m6AIP_abcam_peak_6233|ENSMUST00000039331.8|Igsf21|ENSMUSG00000040972.8|protein_coding_Intron_4	0	-	0.415337
chr4	140090537	140090714	m6AIP_abcam_peak_6234|ENSMUST00000039331.8|Igsf21|ENSMUSG00000040972.8|protein_coding_Intron_3	0	-	0.019678
chr4	140097149	140097249	m6AIP_abcam_peak_6235|ENSMUST00000039331.8|Igsf21|ENSMUSG00000040972.8|protein_coding_Intron_3	0	-	0.0098
chr4	140224578	140224763	m6AIP_abcam_peak_6236|ENSMUST00000039331.8|Igsf21|ENSMUSG00000040972.8|protein_coding_Intron_1	0	-	0.00245405
chr4	140245892	140246026	m6AIP_abcam_peak_6237|ENSMUST00000039331.8|Igsf21|ENSMUSG00000040972.8|protein_coding_Intron_1	0	-	0.0368209
chr4	140637953	140638053	m6AIP_abcam_peak_6238|ENSMUST00000105799.7|Arhgef10l|ENSMUSG00000040964.16|protein_coding_Intron_1	0	-	0.00355
chr4	140702110	140702146	m6AIP_SySy_peak_5029a|ENSMUST00000071169.8|Rcc2|ENSMUSG00000040945.13|protein_coding_Intron_3	0	+	0.911083
chr4	140703503	140703661	m6AIP_abcam_peak_6239|ENSMUST00000071169.8|Rcc2|ENSMUSG00000040945.13|protein_coding_Intron_4	0	+	0.0561582
chr4	140708948	140709198	m6AIP_SySy_peak_5030|ENSMUST00000071169.8|Rcc2|ENSMUSG00000040945.13|protein_coding_Intron_5	0	+	0.01326
chr4	140714119	140714320	m6AIP_SySy_peak_5031|ENSMUST00000071169.8|Rcc2|ENSMUSG00000040945.13|protein_coding_Intron_9	0	+	0.436826
chr4	140715176	140715286	m6AIP_SySy_peak_5032|ENSMUST00000071169.8|Rcc2|ENSMUSG00000040945.13|protein_coding_Intron_9	0	+	0.0921818
chr4	141130589	141130730	m6AIP_abcam_peak_6240|ENSMUST00000102487.3|Szrd1|ENSMUSG00000040842.17|protein_coding_Intron_1	0	-	0.100057
chr4	141148876	141149019	m6AIP_SySy_peak_5034|ENSMUST00000030757.9|Fbxo42|ENSMUSG00000028920.9|protein_coding_Intron_1	0	+	0.179517
chr4	141149179	141149314	m6AIP_SySy_peak_5035|ENSMUST00000030757.9|Fbxo42|ENSMUSG00000028920.9|protein_coding_Intron_1	0	+	0.242304
chr4	141163927	141164034	m6AIP_SySy_peak_5036a|ENSMUST00000030757.9|Fbxo42|ENSMUSG00000028920.9|protein_coding_Intron_1	0	+	0.130075
chr4	141164035	141164158	m6AIP_SySy_peak_5036b|ENSMUST00000030757.9|Fbxo42|ENSMUSG00000028920.9|protein_coding_Intron_1	0	+	0.16526
chr4	141520883	141521110	m6AIP_SySy_peak_5053a|ENSMUST00000105786.2|Spen|ENSMUSG00000040761.16|protein_coding_Intron_2	0	-	0.992419
chr4	141521111	141521340	m6AIP_SySy_peak_5053b|ENSMUST00000105786.2|Spen|ENSMUSG00000040761.16|protein_coding_Intron_2	0	-	0.846659
chr4	141521344	141521594	m6AIP_SySy_peak_5053c|ENSMUST00000105786.2|Spen|ENSMUSG00000040761.16|protein_coding_Intron_2	0	-	0.876204
chr4	141521599	141521838	m6AIP_SySy_peak_5053d|ENSMUST00000105786.2|Spen|ENSMUSG00000040761.16|protein_coding_Intron_2	0	-	0.893607
chr4	141521839	141522052	m6AIP_SySy_peak_5053e|ENSMUST00000105786.2|Spen|ENSMUSG00000040761.16|protein_coding_Intron_2	0	-	0.960362
chr4	141699981	141700112	m6AIP_abcam_peak_6264|ENSMUST00000177592.1|Ddi2|ENSMUSG00000078515.4|protein_coding_Intron_5	0	-	0.113496
chr4	142082580	142082720	m6AIP_abcam_peak_6267|ENSMUST00000036572.3|Tmem51|ENSMUSG00000040616.3|protein_coding_Intron_1	0	-	0.0125357
chr4	142187198	142187414	m6AIP_abcam_peak_6268|ENSMUST00000155023.7|Kazn|ENSMUSG00000040606.13|protein_coding_Intron_1	0	-	0.008
chr4	143128565	143128815	m6AIP_SySy_peak_5062|ENSMUST00000105778.7|Prdm2|ENSMUSG00000057637.13|protein_coding_Intron_8	0	-	0.706144
chr4	143131519	143131692	m6AIP_SySy_peak_5063a|ENSMUST00000105778.7|Prdm2|ENSMUSG00000057637.13|protein_coding_Intron_8	0	-	0.0204162
chr4	145526270	145526436	m6AIP_SySy_peak_5078|ENSMUST00000105741.1|Zfp990|ENSMUSG00000078503.9|protein_coding_Intron_2	0	+	0
chr4	145693969	145694072	m6AIP_abcam_peak_6290|ENSMUST00000105738.8|Zfp980|ENSMUSG00000058186.13|protein_coding_Intron_2	0	+	0
chr4	146173734	146173840	m6AIP_abcam_peak_6295|ENSMUST00000168483.8|Zfp600|ENSMUSG00000066007.15|protein_coding_Intron_2	0	+	0
chr4	146449375	146449521	m6AIP_abcam_peak_6296|ENSMUST00000105733.2|Zfp992|ENSMUSG00000070605.4|protein_coding_Intron_1	0	+	0
chr4	146455055	146455192	m6AIP_abcam_peak_6297a|ENSMUST00000105733.2|Zfp992|ENSMUSG00000070605.4|protein_coding_Intron_1	0	+	0
chr4	146455193	146455336	m6AIP_abcam_peak_6297b|ENSMUST00000105733.2|Zfp992|ENSMUSG00000070605.4|protein_coding_Intron_1	0	+	0
chr4	146455979	146456096	m6AIP_abcam_peak_6298|ENSMUST00000105733.2|Zfp992|ENSMUSG00000070605.4|protein_coding_Intron_1	0	+	0
chr4	146524286	146524395	m6AIP_abcam_peak_6302|ENSMUST00000105735.8|Zfp981|ENSMUSG00000056300.14|protein_coding_Intron_2	0	+	0
chr4	147382984	147383139	m6AIP_abcam_peak_6307|ENSMUST00000154154.1|Zfp978|ENSMUSG00000078497.9|protein_coding_Intron_2	0	+	0
chr4	147570449	147570552	m6AIP_abcam_peak_6309|ENSMUST00000081742.6|Zfp985|ENSMUSG00000065999.13|protein_coding_Intron_3	0	+	0
chr4	147862581	147862831	m6AIP_SySy_peak_5096|ENSMUST00000119975.2|Miip|ENSMUSG00000029022.18|protein_coding_Intron_8	0	-	0.003856
chr4	148050594	148050818	m6AIP_SySy_peak_5102|ENSMUST00000069604.14|Mthfr|ENSMUSG00000029009.17|protein_coding_Intron_5	0	+	0
chr4	148457891	148457995	m6AIP_abcam_peak_6324|ENSMUST00000103221.9|Mtor|ENSMUSG00000028991.15|protein_coding_Intron_6	0	+	0.00242308
chr4	148592878	148592986	m6AIP_abcam_peak_6327|ENSMUST00000006611.8|Srm|ENSMUSG00000006442.10|protein_coding_Intron_3	0	+	0.000601852
chr4	149002722	149002893	m6AIP_abcam_peak_6331|ENSMUST00000103217.10|Pex14|ENSMUSG00000028975.16|protein_coding_Intron_3	0	-	0.0809298
chr4	149237361	149237498	m6AIP_abcam_peak_6333|ENSMUST00000238956.1|Kif1b|ENSMUSG00000063077.15|protein_coding_Intron_22	0	-	0.74354
chr4	149237954	149238168	m6AIP_SySy_peak_5112|ENSMUST00000238956.1|Kif1b|ENSMUSG00000063077.15|protein_coding_Intron_22	0	-	0.930061
chr4	149413871	149413991	m6AIP_abcam_peak_6335|ENSMUST00000239095.1|Ube4b|ENSMUSG00000028960.20|protein_coding_Intron_1	0	-	0.0745583
chr4	149622802	149622917	m6AIP_abcam_peak_6336a|ENSMUST00000039144.6|Clstn1|ENSMUSG00000039953.13|protein_coding_Intron_2	0	+	0
chr4	149622918	149623051	m6AIP_abcam_peak_6336b|ENSMUST00000039144.6|Clstn1|ENSMUSG00000039953.13|protein_coding_Intron_2	0	+	0
chr4	149623133	149623261	m6AIP_abcam_peak_6337|ENSMUST00000039144.6|Clstn1|ENSMUSG00000039953.13|protein_coding_Intron_2	0	+	0.00260937
chr4	149718310	149718560	m6AIP_SySy_peak_5116|ENSMUST00000105687.8|Tmem201|ENSMUSG00000044700.15|protein_coding_Intron_9	0	-	0.001804
chr4	150050039	150050289	m6AIP_abcam_peak_6344|ENSMUST00000134236.1|Gm13067|ENSMUSG00000086665.1|lncRNA_Intron_1	0	+	0.099004
chr4	150343562	150343662	m6AIP_abcam_peak_6345|ENSMUST00000105682.8|Rere|ENSMUSG00000039852.17|protein_coding_Intron_1	0	+	0.00358
chr4	150375715	150375818	m6AIP_abcam_peak_6346|ENSMUST00000105682.8|Rere|ENSMUSG00000039852.17|protein_coding_Intron_1	0	+	0.298911
chr4	150490652	150490822	m6AIP_abcam_peak_6348|ENSMUST00000105682.8|Rere|ENSMUSG00000039852.17|protein_coding_Intron_7	0	+	0.00142857
chr4	150504284	150504428	m6AIP_abcam_peak_6349|ENSMUST00000105682.8|Rere|ENSMUSG00000039852.17|protein_coding_Intron_8	0	+	0.0676319
chr4	150535982	150536157	m6AIP_abcam_peak_6350|ENSMUST00000105682.8|Rere|ENSMUSG00000039852.17|protein_coding_Intron_11	0	+	0.00140571
chr4	150903085	150903229	m6AIP_SySy_peak_5123|ENSMUST00000105674.7|Park7|ENSMUSG00000028964.14|protein_coding_Intron_6	0	-	0.00775694
chr4	151812433	151812683	m6AIP_abcam_peak_6352|ENSMUST00000049790.13|Camta1|ENSMUSG00000014592.20|protein_coding_Intron_3	0	-	0.07178
chr4	151815198	151815306	m6AIP_abcam_peak_6353|ENSMUST00000049790.13|Camta1|ENSMUSG00000014592.20|protein_coding_Intron_3	0	-	0.00451852
chr4	151819106	151819279	m6AIP_abcam_peak_6354|ENSMUST00000049790.13|Camta1|ENSMUSG00000014592.20|protein_coding_Intron_3	0	-	0.00806358
chr4	151938600	151938750	m6AIP_abcam_peak_6355|ENSMUST00000062904.10|Dnajc11|ENSMUSG00000039768.16|protein_coding_Intron_1	0	+	0.01362
chr4	151964671	151964884	m6AIP_SySy_peak_5126|ENSMUST00000062904.10|Dnajc11|ENSMUSG00000039768.16|protein_coding_Intron_4	0	+	0.0077
chr4	152026019	152026129	m6AIP_SySy_peak_5132|ENSMUST00000066715.10|Zbtb48|ENSMUSG00000028952.12|protein_coding_Intron_2	0	-	0.233173
chr4	152042098	152042348	m6AIP_abcam_peak_6359|ENSMUST00000084116.12|Nol9|ENSMUSG00000028948.16|protein_coding_Intron_3	0	+	0.146041
chr4	152051117	152051248	m6AIP_abcam_peak_6360|ENSMUST00000084116.12|Nol9|ENSMUSG00000028948.16|protein_coding_Intron_7	0	+	0.117382
chr4	152251600	152251729	m6AIP_abcam_peak_6364|ENSMUST00000167926.7|Acot7|ENSMUSG00000028937.14|protein_coding_Intron_6	0	+	0.46355
chr4	155099807	155099907	m6AIP_abcam_peak_6374|ENSMUST00000030915.10|Morn1|ENSMUSG00000029049.14|protein_coding_Intron_6	0	+	0.00992
chr4	155175314	155175531	m6AIP_abcam_peak_6376|ENSMUST00000030917.5|Ski|ENSMUSG00000029050.15|protein_coding_Intron_1	0	-	0.0541613
chr4	155209250	155209385	m6AIP_abcam_peak_6377|ENSMUST00000030917.5|Ski|ENSMUSG00000029050.15|protein_coding_Intron_1	0	-	0.0101926
chr4	155210712	155210821	m6AIP_abcam_peak_6378|ENSMUST00000030917.5|Ski|ENSMUSG00000029050.15|protein_coding_Intron_1	0	-	0.0178624
chr4	155446325	155446458	m6AIP_SySy_peak_5150|ENSMUST00000238423.1|Cfap74|ENSMUSG00000078490.10|protein_coding_Intron_20	0	+	0.11406
chr4	155658432	155658565	m6AIP_abcam_peak_6383|ENSMUST00000103176.9|Mib2|ENSMUSG00000029060.17|protein_coding_Intron_7	0	-	0.00214286
chr4	155946560	155946660	m6AIP_abcam_peak_6387|ENSMUST00000024056.9|Ube2j2|ENSMUSG00000023286.16|protein_coding_Intron_2	0	+	0.00673
chr4	155954919	155955081	m6AIP_abcam_peak_6388|ENSMUST00000024056.9|Ube2j2|ENSMUSG00000023286.16|protein_coding_Intron_4	0	+	0.00812346
chr4	156180437	156180613	m6AIP_abcam_peak_6390|ENSMUST00000180572.1|Agrn|ENSMUSG00000041936.18|protein_coding_Intron_3	0	-	0.017733
chr4	156185602	156185852	m6AIP_SySy_peak_5161|ENSMUST00000180572.1|Agrn|ENSMUSG00000041936.18|protein_coding_Intron_2	0	-	0.4482
chr4	156193773	156193899	m6AIP_abcam_peak_6392|ENSMUST00000180572.1|Agrn|ENSMUSG00000041936.18|protein_coding_Intron_2	0	-	0.000365079
chr4	156239565	156239761	m6AIP_abcam_peak_6394|ENSMUST00000179543.7|Noc2l|ENSMUSG00000095567.8|protein_coding_Intron_6	0	+	0.0135306
chr4	156246987	156247018	m6AIP_abcam_peak_6395|ENSMUST00000179543.7|Noc2l|ENSMUSG00000095567.8|protein_coding_Intron_18	0	+	0.336806
chr5	3796759	3796921	m6AIP_SySy_peak_5167a|ENSMUST00000043551.10|Ankib1|ENSMUSG00000040351.11|protein_coding_Intron_1	0	-	0.1598
chr5	3796922	3797161	m6AIP_SySy_peak_5167b|ENSMUST00000043551.10|Ankib1|ENSMUSG00000040351.11|protein_coding_Intron_1	0	-	0
chr5	3797735	3797874	m6AIP_SySy_peak_5168|ENSMUST00000043551.10|Ankib1|ENSMUSG00000040351.11|protein_coding_Intron_1	0	-	0
chr5	3798824	3799039	m6AIP_SySy_peak_5169|ENSMUST00000043551.10|Ankib1|ENSMUSG00000040351.11|protein_coding_Intron_1	0	-	0
chr5	4069547	4069708	m6AIP_abcam_peak_6406|ENSMUST00000044492.9|Akap9|ENSMUSG00000040407.18|protein_coding_Intron_43	0	+	0.0310435
chr5	5551299	5551549	m6AIP_abcam_peak_6407|ENSMUST00000115441.8|Gtpbp10|ENSMUSG00000040464.15|protein_coding_Intron_4	0	-	0
chr5	5678351	5678473	m6AIP_abcam_peak_6408|ENSMUST00000115426.8|Steap2|ENSMUSG00000015653.13|protein_coding_Intron_3	0	-	0
chr5	8423898	8424025	m6AIP_abcam_peak_6410|ENSMUST00000066921.9|Slc25a40|ENSMUSG00000054099.11|protein_coding_Intron_1	0	+	0.0613937
chr5	8806598	8806828	m6AIP_abcam_peak_6411|ENSMUST00000009058.9|Abcb1b|ENSMUSG00000028970.9|protein_coding_Intron_4	0	+	0.048687
chr5	8857563	8857739	m6AIP_abcam_peak_6412|ENSMUST00000009058.9|Abcb1b|ENSMUSG00000028970.9|protein_coding_Intron_25	0	+	0
chr5	10216810	10216941	m6AIP_abcam_peak_6413|ENSMUST00000189825.1|Gm10482|ENSMUSG00000073226.9|lncRNA_Intron_1	0	+	0.109487
chr5	16031681	16031800	m6AIP_abcam_peak_6415|ENSMUST00000039370.13|Cacna2d1|ENSMUSG00000040118.15|protein_coding_Intron_3	0	+	0.19805
chr5	20836164	20836280	m6AIP_abcam_peak_6416a|ENSMUST00000118174.7|Phtf2|ENSMUSG00000039987.15|protein_coding_Intron_2	0	-	0
chr5	20836281	20836405	m6AIP_abcam_peak_6416b|ENSMUST00000118174.7|Phtf2|ENSMUSG00000039987.15|protein_coding_Intron_2	0	-	0
chr5	21431483	21431584	m6AIP_abcam_peak_6421|ENSMUST00000056045.4|Fam185a|ENSMUSG00000047221.5|protein_coding_Intron_2	0	+	0
chr5	21460322	21460572	m6AIP_abcam_peak_6422|ENSMUST00000056045.4|Fam185a|ENSMUSG00000047221.5|protein_coding_Intron_7	0	+	0
chr5	21465071	21465321	m6AIP_SySy_peak_5184|ENSMUST00000056045.4|Fam185a|ENSMUSG00000047221.5|protein_coding_Intron_7	0	+	0
chr5	21476224	21476365	m6AIP_abcam_peak_6424|ENSMUST00000056045.4|Fam185a|ENSMUSG00000047221.5|protein_coding_Intron_7	0	+	0
chr5	21762432	21762537	m6AIP_abcam_peak_6425|ENSMUST00000030771.11|Dnajc2|ENSMUSG00000029014.14|protein_coding_Intron_12	0	-	0.00841905
chr5	22528133	22528359	m6AIP_SySy_peak_5188|ENSMUST00000030872.11|Orc5|ENSMUSG00000029012.11|protein_coding_Intron_6	0	-	0.220646
chr5	23513594	23513844	m6AIP_SySy_peak_5194|ENSMUST00000088392.8|Srpk2|ENSMUSG00000062604.11|protein_coding_Intron_14	0	-	0.400992
chr5	23759288	23759510	m6AIP_abcam_peak_6437|ENSMUST00000148618.7|Pus7|ENSMUSG00000057541.14|protein_coding_Intron_8	0	-	0.0228739
chr5	24109931	24110037	m6AIP_abcam_peak_6439|ENSMUST00000030841.9|Klhl7|ENSMUSG00000028986.12|protein_coding_Intron_1	0	+	0.1135
chr5	25279663	25279806	m6AIP_abcam_peak_6440|ENSMUST00000045291.13|Kmt2c|ENSMUSG00000038056.15|protein_coding_Intron_55	0	-	0.155895
chr5	25321764	25322009	m6AIP_SySy_peak_5204|ENSMUST00000045291.13|Kmt2c|ENSMUSG00000038056.15|protein_coding_Intron_33	0	-	0.0115691
chr5	25368254	25368461	m6AIP_abcam_peak_6445|ENSMUST00000045291.13|Kmt2c|ENSMUSG00000038056.15|protein_coding_Intron_14	0	-	0.00486473
chr5	25699802	25699871	m6AIP_abcam_peak_6453a|ENSMUST00000030773.11|Xrcc2|ENSMUSG00000028933.11|protein_coding_Intron_1	0	-	0.630623
chr5	25699872	25699947	m6AIP_abcam_peak_6453b|ENSMUST00000030773.11|Xrcc2|ENSMUSG00000028933.11|protein_coding_Intron_1	0	-	0.591787
chr5	25699948	25700061	m6AIP_abcam_peak_6453c|ENSMUST00000030773.11|Xrcc2|ENSMUSG00000028933.11|protein_coding_Intron_1	0	-	0.367
chr5	27754721	27754855	m6AIP_abcam_peak_6454|ENSMUST00000002291.11|Paxip1|ENSMUSG00000002221.11|protein_coding_Intron_13	0	-	0.0212687
chr5	27757913	27758039	m6AIP_abcam_peak_6455|ENSMUST00000002291.11|Paxip1|ENSMUSG00000002221.11|protein_coding_Intron_12	0	-	0.274905
chr5	27771257	27771487	m6AIP_abcam_peak_6456|ENSMUST00000002291.11|Paxip1|ENSMUSG00000002221.11|protein_coding_Intron_6	0	-	0.0144609
chr5	27775244	27775418	m6AIP_abcam_peak_6459|ENSMUST00000002291.11|Paxip1|ENSMUSG00000002221.11|protein_coding_Intron_5	0	-	0.138851
chr5	28347146	28347396	m6AIP_SySy_peak_5210|ENSMUST00000059644.12|Rbm33|ENSMUSG00000048271.14|protein_coding_Intron_6	0	+	0
chr5	29329618	29329778	m6AIP_abcam_peak_6465|ENSMUST00000055195.10|Lmbr1|ENSMUSG00000010721.15|protein_coding_Intron_4	0	-	0
chr5	29342036	29342235	m6AIP_SySy_peak_5213|ENSMUST00000055195.10|Lmbr1|ENSMUSG00000010721.15|protein_coding_Intron_4	0	-	0
chr5	29364959	29365068	m6AIP_SySy_peak_5214|ENSMUST00000055195.10|Lmbr1|ENSMUSG00000010721.15|protein_coding_Intron_1	0	-	0.0708165
chr5	29377483	29377733	m6AIP_abcam_peak_6466|ENSMUST00000055195.10|Lmbr1|ENSMUSG00000010721.15|protein_coding_Intron_1	0	-	0.013024
chr5	29435643	29435823	m6AIP_SySy_peak_5216|ENSMUST00000001611.10|Nom1|ENSMUSG00000001569.10|protein_coding_Intron_1	0	+	0.0161111
chr5	29440766	29440926	m6AIP_abcam_peak_6469|ENSMUST00000001611.10|Nom1|ENSMUSG00000001569.10|protein_coding_Intron_4	0	+	0.00150625
chr5	29767115	29767289	m6AIP_abcam_peak_6470|ENSMUST00000008733.14|Dnajb6|ENSMUSG00000029131.14|protein_coding_Intron_8	0	+	0.123069
chr5	30667901	30668037	m6AIP_abcam_peak_6472|ENSMUST00000144742.5|Cenpa|ENSMUSG00000029177.9|protein_coding_Intron_1	0	+	0
chr5	31157418	31157563	m6AIP_SySy_peak_5229a|ENSMUST00000101411.5|Gm29609|ENSMUSG00000101678.3|protein_coding_Intron_18	0	-	0.89571
chr5	31157564	31157766	m6AIP_SySy_peak_5229b|ENSMUST00000101411.5|Gm29609|ENSMUSG00000101678.3|protein_coding_Intron_18	0	-	0.930079
chr5	31170433	31170551	m6AIP_abcam_peak_6480|ENSMUST00000101411.5|Gm29609|ENSMUSG00000101678.3|protein_coding_Intron_4	0	-	0.00151695
chr5	31170433	31170551	m6AIP_abcam_peak_6480|ENSMUST00000202639.3|Gtf3c2|ENSMUSG00000106864.3|protein_coding_Intron_6	0	-	0.00151695
chr5	31210639	31210804	m6AIP_abcam_peak_6486a|ENSMUST00000031032.10|Ppm1g|ENSMUSG00000029147.11|protein_coding_Intron_1	0	-	0.125152
chr5	31210805	31210986	m6AIP_abcam_peak_6486b|ENSMUST00000031032.10|Ppm1g|ENSMUSG00000029147.11|protein_coding_Intron_1	0	-	0.0239669
chr5	31252571	31252654	m6AIP_SySy_peak_5234|ENSMUST00000054829.12|Krtcap3|ENSMUSG00000029149.14|protein_coding_Intron_4	0	+	0.0909759
chr5	32617352	32617482	m6AIP_abcam_peak_6488|ENSMUST00000072311.12|Yes1|ENSMUSG00000014932.15|protein_coding_Intron_1	0	+	0.0537125
chr5	32639359	32639493	m6AIP_abcam_peak_6489a|ENSMUST00000072311.12|Yes1|ENSMUSG00000014932.15|protein_coding_Intron_1	0	+	0.029806
chr5	32639494	32639643	m6AIP_abcam_peak_6489b|ENSMUST00000072311.12|Yes1|ENSMUSG00000014932.15|protein_coding_Intron_1	0	+	0.0282349
chr5	32761518	32761638	m6AIP_SySy_peak_5239|ENSMUST00000061895.15|Pisd|ENSMUSG00000023452.19|protein_coding_Intron_3	0	-	0.131525
chr5	32761518	32761638	m6AIP_SySy_peak_5239|ENSMUST00000144673.2|Gm20671|ENSMUSG00000093574.1|protein_coding_Intron_7	0	-	0.131525
chr5	32793463	32793549	m6AIP_SySy_peak_5240a|ENSMUST00000144673.2|Gm20671|ENSMUSG00000093574.1|protein_coding_Intron_5	0	-	0.241326
chr5	32793550	32793656	m6AIP_SySy_peak_5240b|ENSMUST00000144673.2|Gm20671|ENSMUSG00000093574.1|protein_coding_Intron_5	0	-	0.840415
chr5	32984169	32984270	m6AIP_abcam_peak_6498|ENSMUST00000119705.7|Depdc5|ENSMUSG00000037426.18|protein_coding_Intron_40	0	+	0.0888416
chr5	33265679	33265863	m6AIP_abcam_peak_6499|ENSMUST00000079746.9|Ctbp1|ENSMUSG00000037373.12|protein_coding_Intron_2	0	-	0.144924
chr5	33621147	33621254	m6AIP_abcam_peak_6503a|ENSMUST00000045329.9|Fam53a|ENSMUSG00000037339.17|protein_coding_Intron_1	0	-	0.0271495
chr5	33621255	33621367	m6AIP_abcam_peak_6503b|ENSMUST00000045329.9|Fam53a|ENSMUSG00000037339.17|protein_coding_Intron_1	0	-	0.0152946
chr5	34167681	34167903	m6AIP_SySy_peak_5251|ENSMUST00000042954.10|Poln|ENSMUSG00000045102.12|protein_coding_Intron_1	0	-	0.622815
chr5	34167989	34168239	m6AIP_SySy_peak_5252|ENSMUST00000042954.10|Poln|ENSMUSG00000045102.12|protein_coding_Intron_1	0	-	0.809828
chr5	34213656	34213906	m6AIP_SySy_peak_5253|ENSMUST00000094868.9|Zfyve28|ENSMUSG00000037224.15|protein_coding_Intron_8	0	-	0.01664
chr5	34397460	34397710	m6AIP_abcam_peak_6509|ENSMUST00000180376.7|Fam193a|ENSMUSG00000037210.16|protein_coding_Intron_1	0	+	0.020956
chr5	34418290	34418420	m6AIP_abcam_peak_6510|ENSMUST00000180376.7|Fam193a|ENSMUSG00000037210.16|protein_coding_Intron_2	0	+	0.0101462
chr5	34450941	34451134	m6AIP_abcam_peak_6511|ENSMUST00000180376.7|Fam193a|ENSMUSG00000037210.16|protein_coding_Intron_13	0	+	0
chr5	34778209	34778310	m6AIP_abcam_peak_6515|ENSMUST00000080036.2|Htt|ENSMUSG00000029104.15|protein_coding_Intron_1	0	+	0.0374643
chr5	34840534	34840684	m6AIP_abcam_peak_6516|ENSMUST00000080036.2|Htt|ENSMUSG00000029104.15|protein_coding_Intron_28	0	+	0.0832867
chr5	35717964	35718113	m6AIP_SySy_peak_5262|ENSMUST00000070203.13|Sh3tc1|ENSMUSG00000036553.16|protein_coding_Intron_5	0	-	0.0254295
chr5	36504289	36504410	m6AIP_abcam_peak_6522|ENSMUST00000124036.7|Tbc1d14|ENSMUSG00000029192.17|protein_coding_Intron_13	0	-	0.000586777
chr5	37312664	37312852	m6AIP_abcam_peak_6526|ENSMUST00000031005.10|Evc|ENSMUSG00000029122.11|protein_coding_Intron_13	0	-	0.150495
chr5	38556512	38556641	m6AIP_abcam_peak_6530|ENSMUST00000005234.12|Wdr1|ENSMUSG00000005103.12|protein_coding_Intron_2	0	-	0.00321705
chr5	43747026	43747130	m6AIP_abcam_peak_6548|ENSMUST00000047857.15|Fbxl5|ENSMUSG00000039753.16|protein_coding_Intron_10	0	-	0.00114423
chr5	44180377	44180584	m6AIP_abcam_peak_6552|ENSMUST00000055128.11|Tapt1|ENSMUSG00000046985.11|protein_coding_Intron_12	0	-	0.00253623
chr5	45733424	45733599	m6AIP_SySy_peak_5291a|ENSMUST00000238522.1|Lcorl|ENSMUSG00000015882.18|protein_coding_Intron_6	0	-	0.916377
chr5	45733622	45733841	m6AIP_SySy_peak_5291b|ENSMUST00000238522.1|Lcorl|ENSMUSG00000015882.18|protein_coding_Intron_6	0	-	0.994607
chr5	45734225	45734475	m6AIP_SySy_peak_5292|ENSMUST00000238522.1|Lcorl|ENSMUSG00000015882.18|protein_coding_Intron_6	0	-	0.999648
chr5	45829529	45829662	m6AIP_abcam_peak_6558|ENSMUST00000238522.1|Lcorl|ENSMUSG00000015882.18|protein_coding_Intron_1	0	-	0.241692
chr5	49966712	49966813	m6AIP_abcam_peak_6560|ENSMUST00000030971.6|Adgra3|ENSMUSG00000029090.12|protein_coding_Intron_16	0	-	0.359802
chr5	53591321	53591439	m6AIP_abcam_peak_6564|ENSMUST00000037618.12|Rbpj|ENSMUSG00000039191.12|protein_coding_Intron_1	0	+	0.107992
chr5	53608490	53608597	m6AIP_abcam_peak_6565|ENSMUST00000037618.12|Rbpj|ENSMUSG00000039191.12|protein_coding_Intron_1	0	+	0.0208598
chr5	64258958	64259090	m6AIP_abcam_peak_6570|ENSMUST00000043893.12|Tbc1d1|ENSMUSG00000029174.18|protein_coding_Intron_3	0	+	0.0203485
chr5	64804420	64804520	m6AIP_SySy_peak_5308|ENSMUST00000165536.7|Klf3|ENSMUSG00000029178.14|protein_coding_Intron_1	0	+	0.50421
chr5	65289618	65289720	m6AIP_abcam_peak_6576|ENSMUST00000203581.2|Rfc1|ENSMUSG00000029191.16|protein_coding_Intron_10	0	-	0.539333
chr5	65540139	65540240	m6AIP_abcam_peak_6577|ENSMUST00000142407.7|Ube2k|ENSMUSG00000029203.16|protein_coding_Intron_1	0	+	0.342673
chr5	65551174	65551351	m6AIP_abcam_peak_6578|ENSMUST00000142407.7|Ube2k|ENSMUSG00000029203.16|protein_coding_Intron_1	0	+	0.0711525
chr5	65560124	65560336	m6AIP_abcam_peak_6579|ENSMUST00000142407.7|Ube2k|ENSMUSG00000029203.16|protein_coding_Intron_1	0	+	0.460868
chr5	65574774	65574945	m6AIP_abcam_peak_6580|ENSMUST00000142407.7|Ube2k|ENSMUSG00000029203.16|protein_coding_Intron_3	0	+	0.121012
chr5	65580519	65580638	m6AIP_abcam_peak_6581|ENSMUST00000142407.7|Ube2k|ENSMUSG00000029203.16|protein_coding_Intron_3	0	+	0.101782
chr5	65785160	65785325	m6AIP_abcam_peak_6582|ENSMUST00000201489.3|N4bp2|ENSMUSG00000037795.14|protein_coding_Intron_3	0	+	0.1274
chr5	66480257	66480358	m6AIP_abcam_peak_6590a|ENSMUST00000087256.11|Apbb2|ENSMUSG00000029207.16|protein_coding_Intron_3	0	-	0.000356436
chr5	66480359	66480432	m6AIP_abcam_peak_6590b|ENSMUST00000087256.11|Apbb2|ENSMUSG00000029207.16|protein_coding_Intron_3	0	-	0.000684932
chr5	66480433	66480588	m6AIP_abcam_peak_6590c|ENSMUST00000087256.11|Apbb2|ENSMUSG00000029207.16|protein_coding_Intron_3	0	-	0.00599355
chr5	67828915	67829025	m6AIP_abcam_peak_6593|ENSMUST00000037380.14|Atp8a1|ENSMUSG00000037685.15|protein_coding_Intron_1	0	-	0.168273
chr5	73072347	73072533	m6AIP_SySy_peak_5322a|ENSMUST00000101127.11|Fryl|ENSMUSG00000070733.13|protein_coding_Intron_41	0	-	0.0110753
chr5	73072534	73072667	m6AIP_SySy_peak_5322b|ENSMUST00000101127.11|Fryl|ENSMUSG00000070733.13|protein_coding_Intron_41	0	-	0.0017218
chr5	74358467	74358571	m6AIP_abcam_peak_6603|ENSMUST00000072857.12|Scfd2|ENSMUSG00000062110.14|protein_coding_Intron_5	0	-	0.0548558
chr5	74382770	74382991	m6AIP_abcam_peak_6604|ENSMUST00000072857.12|Scfd2|ENSMUSG00000062110.14|protein_coding_Intron_5	0	-	0.058629
chr5	74449102	74449211	m6AIP_abcam_peak_6605|ENSMUST00000072857.12|Scfd2|ENSMUSG00000062110.14|protein_coding_Intron_4	0	-	0.014633
chr5	74509790	74509934	m6AIP_abcam_peak_6606|ENSMUST00000072857.12|Scfd2|ENSMUSG00000062110.14|protein_coding_Intron_2	0	-	0
chr5	74510173	74510297	m6AIP_abcam_peak_6607|ENSMUST00000072857.12|Scfd2|ENSMUSG00000062110.14|protein_coding_Intron_2	0	-	0
chr5	76258442	76258691	m6AIP_SySy_peak_5327|ENSMUST00000202651.3|Clock|ENSMUSG00000029238.11|protein_coding_Intron_7	0	-	0
chr5	76259534	76259671	m6AIP_abcam_peak_6611|ENSMUST00000202651.3|Clock|ENSMUSG00000029238.11|protein_coding_Intron_7	0	-	0
chr5	76569573	76569617	m6AIP_abcam_peak_6612|ENSMUST00000113493.7|Exoc1|ENSMUSG00000036435.13|protein_coding_Intron_19	0	+	0.0642045
chr5	86804343	86804593	m6AIP_SySy_peak_5338|ENSMUST00000198859.1|Gm43055|ENSMUSG00000105704.1|lncRNA_Intron_2	0	+	0.487536
chr5	86828191	86828351	m6AIP_SySy_peak_5339|ENSMUST00000038384.7|Ythdc1|ENSMUSG00000035851.14|protein_coding_Intron_11	0	+	0.996169
chr5	86828903	86829153	m6AIP_SySy_peak_5340a|ENSMUST00000038384.7|Ythdc1|ENSMUSG00000035851.14|protein_coding_Intron_11	0	+	0.99836
chr5	86829235	86829449	m6AIP_SySy_peak_5340b|ENSMUST00000038384.7|Ythdc1|ENSMUSG00000035851.14|protein_coding_Intron_11	0	+	0.999453
chr5	86829450	86829637	m6AIP_SySy_peak_5340c|ENSMUST00000038384.7|Ythdc1|ENSMUSG00000035851.14|protein_coding_Intron_11	0	+	0.806332
chr5	92069129	92069292	m6AIP_abcam_peak_6630|ENSMUST00000164378.7|G3bp2|ENSMUSG00000029405.16|protein_coding_Intron_3	0	-	0.0832454
chr5	92841989	92842213	m6AIP_abcam_peak_6631|ENSMUST00000113055.8|Shroom3|ENSMUSG00000029381.16|protein_coding_Intron_2	0	+	0.0696138
chr5	96232744	96232878	m6AIP_abcam_peak_6633|ENSMUST00000117766.7|Mrpl1|ENSMUSG00000029486.13|protein_coding_Intron_7	0	+	0.0944925
chr5	100530974	100531093	m6AIP_abcam_peak_6637|ENSMUST00000045993.14|Cops4|ENSMUSG00000035297.14|protein_coding_Intron_4	0	+	0.0282773
chr5	100666059	100666162	m6AIP_SySy_peak_5352|ENSMUST00000031262.8|Coq2|ENSMUSG00000029319.8|protein_coding_Intron_2	0	-	0.0818447
chr5	101925537	101925691	m6AIP_abcam_peak_6642|ENSMUST00000174598.7|Wdfy3|ENSMUSG00000043940.15|protein_coding_Intron_15	0	-	0.00118831
chr5	104823785	104823895	m6AIP_SySy_peak_5375|ENSMUST00000186219.6|Zfp951|ENSMUSG00000072774.10|protein_coding_Intron_1	0	-	0
chr5	104824452	104824586	m6AIP_SySy_peak_5376|ENSMUST00000186219.6|Zfp951|ENSMUSG00000072774.10|protein_coding_Intron_1	0	-	0
chr5	104832696	104832848	m6AIP_abcam_peak_6665|ENSMUST00000186219.6|Zfp951|ENSMUSG00000072774.10|protein_coding_Intron_1	0	-	0
chr5	104839389	104839558	m6AIP_abcam_peak_6666|ENSMUST00000186219.6|Zfp951|ENSMUSG00000072774.10|protein_coding_Intron_1	0	-	0
chr5	105701085	105701193	m6AIP_abcam_peak_6668|ENSMUST00000120847.7|Lrrc8d|ENSMUSG00000046079.16|protein_coding_Intron_1	0	+	0.12887
chr5	105903742	105903842	m6AIP_abcam_peak_6671|ENSMUST00000031227.10|Zfp326|ENSMUSG00000029290.12|protein_coding_Intron_7	0	+	0.18081
chr5	106618306	106618429	m6AIP_SySy_peak_5380|ENSMUST00000149128.2|Gm28039|ENSMUSG00000098302.1|lncRNA_Intron_2	0	-	0.99922
chr5	106634850	106635100	m6AIP_SySy_peak_5382a|ENSMUST00000149128.2|Gm28039|ENSMUSG00000098302.1|lncRNA_Intron_1	0	-	0.972572
chr5	106635103	106635347	m6AIP_SySy_peak_5382b|ENSMUST00000149128.2|Gm28039|ENSMUSG00000098302.1|lncRNA_Intron_1	0	-	0.990492
chr5	106635726	106635913	m6AIP_SySy_peak_5383a|ENSMUST00000149128.2|Gm28039|ENSMUSG00000098302.1|lncRNA_Intron_1	0	-	0.992733
chr5	106635980	106636171	m6AIP_SySy_peak_5383b|ENSMUST00000149128.2|Gm28039|ENSMUSG00000098302.1|lncRNA_Intron_1	0	-	0.956712
chr5	106636722	106636912	m6AIP_SySy_peak_5384a|ENSMUST00000149128.2|Gm28039|ENSMUSG00000098302.1|lncRNA_Intron_1	0	-	0.8773
chr5	106636913	106637120	m6AIP_SySy_peak_5384b|ENSMUST00000149128.2|Gm28039|ENSMUSG00000098302.1|lncRNA_Intron_1	0	-	0.883357
chr5	106637530	106637780	m6AIP_SySy_peak_5385|ENSMUST00000149128.2|Gm28039|ENSMUSG00000098302.1|lncRNA_Intron_1	0	-	0.945764
chr5	106638310	106638439	m6AIP_SySy_peak_5386|ENSMUST00000149128.2|Gm28039|ENSMUSG00000098302.1|lncRNA_Intron_1	0	-	0.993961
chr5	106685400	106685523	m6AIP_abcam_peak_6677|ENSMUST00000149128.2|Gm28039|ENSMUSG00000098302.1|lncRNA_Intron_1	0	-	0.013187
chr5	106685400	106685523	m6AIP_abcam_peak_6677|ENSMUST00000112696.7|Zfp644|ENSMUSG00000049606.16|protein_coding_Intron_1	0	-	0.013187
chr5	107602305	107602509	m6AIP_SySy_peak_5390a|ENSMUST00000065422.11|Rpap2|ENSMUSG00000033773.14|protein_coding_Intron_3	0	+	0.0929216
chr5	107602510	107602716	m6AIP_SySy_peak_5390b|ENSMUST00000065422.11|Rpap2|ENSMUSG00000033773.14|protein_coding_Intron_3	0	+	0.164107
chr5	107602927	107603177	m6AIP_SySy_peak_5391|ENSMUST00000065422.11|Rpap2|ENSMUSG00000033773.14|protein_coding_Intron_3	0	+	0.206303
chr5	108065965	108066044	m6AIP_abcam_peak_6683a|ENSMUST00000081567.10|Mtf2|ENSMUSG00000029267.17|protein_coding_Intron_1	0	+	0.876304
chr5	108066045	108066172	m6AIP_abcam_peak_6683b|ENSMUST00000081567.10|Mtf2|ENSMUSG00000029267.17|protein_coding_Intron_1	0	+	0.514472
chr5	108066173	108066262	m6AIP_abcam_peak_6683c|ENSMUST00000081567.10|Mtf2|ENSMUSG00000029267.17|protein_coding_Intron_1	0	+	0.669517
chr5	108077832	108077989	m6AIP_abcam_peak_6684|ENSMUST00000081567.10|Mtf2|ENSMUSG00000029267.17|protein_coding_Intron_1	0	+	0.17186
chr5	108622098	108622259	m6AIP_abcam_peak_6688|ENSMUST00000046603.14|Gak|ENSMUSG00000062234.14|protein_coding_Intron_4	0	-	0.0158944
chr5	108672199	108672375	m6AIP_SySy_peak_5400|ENSMUST00000071650.12|Idua|ENSMUSG00000033540.18|protein_coding_Intron_3	0	+	0.510227
chr5	109555789	109555914	m6AIP_abcam_peak_6690|ENSMUST00000044579.11|Crlf2|ENSMUSG00000033467.12|protein_coding_Intron_5	0	-	0
chr5	109684534	109684680	m6AIP_abcam_peak_6691|ENSMUST00000092720.3|5430403G16Rik|ENSMUSG00000072763.2|protein_coding_Intron_1	0	-	0.0456781
chr5	110136194	110136255	m6AIP_abcam_peak_6694a|ENSMUST00000112519.8|Chfr|ENSMUSG00000014668.15|protein_coding_Intron_2	0	+	0.106033
chr5	110136256	110136354	m6AIP_abcam_peak_6694b|ENSMUST00000112519.8|Chfr|ENSMUSG00000014668.15|protein_coding_Intron_2	0	+	0.00279592
chr5	110408344	110408525	m6AIP_abcam_peak_6698|ENSMUST00000069483.11|Fbrsl1|ENSMUSG00000043323.17|protein_coding_Intron_4	0	-	0.0845635
chr5	110430040	110430147	m6AIP_SySy_peak_5411|ENSMUST00000069483.11|Fbrsl1|ENSMUSG00000043323.17|protein_coding_Intron_2	0	-	0.0152056
chr5	110430736	110430986	m6AIP_SySy_peak_5412|ENSMUST00000069483.11|Fbrsl1|ENSMUSG00000043323.17|protein_coding_Intron_2	0	-	0.038696
chr5	110675243	110675437	m6AIP_abcam_peak_6699|ENSMUST00000041558.14|Ep400|ENSMUSG00000029505.17|protein_coding_Intron_42	0	-	0.00131443
chr5	110862185	110862289	m6AIP_abcam_peak_6705|ENSMUST00000066160.2|Chek2|ENSMUSG00000029521.7|protein_coding_Intron_8	0	+	0.0916154
chr5	110863775	110863935	m6AIP_abcam_peak_6706|ENSMUST00000066160.2|Chek2|ENSMUSG00000029521.7|protein_coding_Intron_9	0	+	0
chr5	112288721	112288824	m6AIP_abcam_peak_6707|ENSMUST00000031287.10|Tpst2|ENSMUSG00000029344.14|protein_coding_Intron_1	0	+	0.0554563
chr5	113147056	113147306	m6AIP_abcam_peak_6713|ENSMUST00000211733.1|2900026A02Rik|ENSMUSG00000051339.10|protein_coding_Intron_6	0	-	0.0148091
chr5	114413923	114414023	m6AIP_abcam_peak_6729|ENSMUST00000074002.11|Ube3b|ENSMUSG00000029577.13|protein_coding_Intron_24	0	+	0.00391
chr5	115012707	115012919	m6AIP_abcam_peak_6734|ENSMUST00000031530.8|Sppl3|ENSMUSG00000029550.11|protein_coding_Intron_1	0	+	0.0370425
chr5	115157156	115157406	m6AIP_SySy_peak_5460|ENSMUST00000112121.5|Mlec|ENSMUSG00000048578.11|protein_coding_Intron_1	0	-	0.183768
chr5	115172906	115172950	m6AIP_abcam_peak_6738|ENSMUST00000112113.7|Cabp1|ENSMUSG00000029544.16|protein_coding_Intron_4	0	-	0.151886
chr5	115180754	115180906	m6AIP_SySy_peak_5461|ENSMUST00000112113.7|Cabp1|ENSMUSG00000029544.16|protein_coding_Intron_1	0	-	0.820763
chr5	115180958	115181113	m6AIP_abcam_peak_6739|ENSMUST00000112113.7|Cabp1|ENSMUSG00000029544.16|protein_coding_Intron_1	0	-	0.353897
chr5	115186992	115187152	m6AIP_SySy_peak_5462|ENSMUST00000112113.7|Cabp1|ENSMUSG00000029544.16|protein_coding_Intron_1	0	-	0.04835
chr5	115190532	115190693	m6AIP_SySy_peak_5463|ENSMUST00000112113.7|Cabp1|ENSMUSG00000029544.16|protein_coding_Intron_1	0	-	0.0600497
chr5	115365311	115365422	m6AIP_SySy_peak_5466|ENSMUST00000146546.1|Gm13832|ENSMUSG00000087292.1|lncRNA_Intron_1	0	+	0
chr5	115366299	115366399	m6AIP_SySy_peak_5467|ENSMUST00000146546.1|Gm13832|ENSMUSG00000087292.1|lncRNA_Intron_1	0	+	0
chr5	115925564	115925682	m6AIP_SySy_peak_5470a|ENSMUST00000102560.6|Cit|ENSMUSG00000029516.19|protein_coding_Intron_10	0	+	0.759873
chr5	115925683	115925825	m6AIP_SySy_peak_5470b|ENSMUST00000102560.6|Cit|ENSMUSG00000029516.19|protein_coding_Intron_10	0	+	0.965261
chr5	115926149	115926350	m6AIP_SySy_peak_5471a|ENSMUST00000102560.6|Cit|ENSMUSG00000029516.19|protein_coding_Intron_10	0	+	0.840164
chr5	115954890	115955094	m6AIP_abcam_peak_6746|ENSMUST00000102560.6|Cit|ENSMUSG00000029516.19|protein_coding_Intron_22	0	+	0.131034
chr5	115955193	115955310	m6AIP_SySy_peak_5472|ENSMUST00000102560.6|Cit|ENSMUSG00000029516.19|protein_coding_Intron_22	0	+	0.164453
chr5	117114271	117114382	m6AIP_abcam_peak_6751|ENSMUST00000166397.2|Suds3|ENSMUSG00000066900.11|protein_coding_Intron_1	0	-	0.0257207
chr5	117120511	117120631	m6AIP_abcam_peak_6752|ENSMUST00000111978.7|Taok3|ENSMUSG00000061288.13|protein_coding_Intron_1	0	+	0.000991667
chr5	117120712	117120831	m6AIP_abcam_peak_6753|ENSMUST00000111978.7|Taok3|ENSMUSG00000061288.13|protein_coding_Intron_1	0	+	0.00490756
chr5	118087931	118088043	m6AIP_abcam_peak_6763|ENSMUST00000049474.8|Fbxw8|ENSMUSG00000032867.8|protein_coding_Intron_7	0	-	0.0128393
chr5	118096825	118096930	m6AIP_abcam_peak_6764a|ENSMUST00000049474.8|Fbxw8|ENSMUSG00000032867.8|protein_coding_Intron_5	0	-	0.00422857
chr5	118096931	118097033	m6AIP_abcam_peak_6764b|ENSMUST00000049474.8|Fbxw8|ENSMUSG00000032867.8|protein_coding_Intron_5	0	-	0.132804
chr5	118225253	118225411	m6AIP_abcam_peak_6765|ENSMUST00000117177.7|Rnft2|ENSMUSG00000032850.16|protein_coding_Intron_8	0	-	0.00162658
chr5	118574298	118574408	m6AIP_abcam_peak_6766a|ENSMUST00000201010.1|Med13l|ENSMUSG00000018076.12|protein_coding_Intron_1	0	+	0.0541273
chr5	118574409	118574506	m6AIP_abcam_peak_6766b|ENSMUST00000201010.1|Med13l|ENSMUSG00000018076.12|protein_coding_Intron_1	0	+	0.114722
chr5	118624955	118625164	m6AIP_abcam_peak_6767a|ENSMUST00000201010.1|Med13l|ENSMUSG00000018076.12|protein_coding_Intron_2	0	+	0.0216746
chr5	118625165	118625367	m6AIP_abcam_peak_6767b|ENSMUST00000201010.1|Med13l|ENSMUSG00000018076.12|protein_coding_Intron_2	0	+	0.118832
chr5	118625368	118625611	m6AIP_abcam_peak_6767c|ENSMUST00000201010.1|Med13l|ENSMUSG00000018076.12|protein_coding_Intron_2	0	+	0.203377
chr5	118635147	118635272	m6AIP_abcam_peak_6768|ENSMUST00000201010.1|Med13l|ENSMUSG00000018076.12|protein_coding_Intron_2	0	+	0.032416
chr5	118663957	118664066	m6AIP_abcam_peak_6769|ENSMUST00000201010.1|Med13l|ENSMUSG00000018076.12|protein_coding_Intron_2	0	+	0.0559358
chr5	118732730	118732889	m6AIP_abcam_peak_6770|ENSMUST00000201010.1|Med13l|ENSMUSG00000018076.12|protein_coding_Intron_13	0	+	0.0161824
chr5	118735043	118735152	m6AIP_abcam_peak_6771|ENSMUST00000201010.1|Med13l|ENSMUSG00000018076.12|protein_coding_Intron_14	0	+	0.00887156
chr5	121208575	121208751	m6AIP_abcam_peak_6782|ENSMUST00000031617.12|Rpl6|ENSMUSG00000029614.13|protein_coding_Intron_6	0	+	0.0152955
chr5	121405139	121405255	m6AIP_abcam_peak_6787|ENSMUST00000042163.14|Naa25|ENSMUSG00000042719.17|protein_coding_Intron_1	0	+	0
chr5	121408547	121408691	m6AIP_abcam_peak_6788|ENSMUST00000042163.14|Naa25|ENSMUSG00000042719.17|protein_coding_Intron_3	0	+	0.00770833
chr5	121570111	121570282	m6AIP_SySy_peak_5500|ENSMUST00000031411.14|Aldh2|ENSMUSG00000029455.14|protein_coding_Intron_11	0	-	0.00178363
chr5	122033895	122034145	m6AIP_abcam_peak_6792|ENSMUST00000111752.9|Cux2|ENSMUSG00000042589.18|protein_coding_Intron_2	0	-	0.005256
chr5	122353641	122353822	m6AIP_SySy_peak_5508a|ENSMUST00000049009.6|Rad9b|ENSMUSG00000038569.13|protein_coding_Intron_1	0	-	0.00540331
chr5	122353823	122353961	m6AIP_SySy_peak_5508b|ENSMUST00000049009.6|Rad9b|ENSMUSG00000038569.13|protein_coding_Intron_1	0	-	0.00108696
chr5	122436986	122437099	m6AIP_abcam_peak_6796|ENSMUST00000122010.7|Anapc7|ENSMUSG00000029466.11|protein_coding_Intron_7	0	+	0.0318319
chr5	122473547	122473711	m6AIP_abcam_peak_6799|ENSMUST00000179939.7|Atp2a2|ENSMUSG00000029467.15|protein_coding_Intron_5	0	-	0
chr5	122491190	122491304	m6AIP_abcam_peak_6800|ENSMUST00000179939.7|Atp2a2|ENSMUSG00000029467.15|protein_coding_Intron_4	0	-	0.0131351
chr5	122801141	122801247	m6AIP_SySy_peak_5513|ENSMUST00000086216.8|Anapc5|ENSMUSG00000029472.13|protein_coding_Intron_9	0	-	0.0356887
chr5	122886085	122886257	m6AIP_abcam_peak_6802a|ENSMUST00000046073.15|Kdm2b|ENSMUSG00000029475.17|protein_coding_Intron_13	0	-	0.158983
chr5	122886258	122886394	m6AIP_abcam_peak_6802b|ENSMUST00000046073.15|Kdm2b|ENSMUSG00000029475.17|protein_coding_Intron_13	0	-	0.151684
chr5	122886395	122886507	m6AIP_abcam_peak_6802c|ENSMUST00000046073.15|Kdm2b|ENSMUSG00000029475.17|protein_coding_Intron_13	0	-	0.126036
chr5	123164197	123164310	m6AIP_abcam_peak_6809|ENSMUST00000163030.8|Setd1b|ENSMUSG00000038384.16|protein_coding_Intron_16	0	+	0.115027
chr5	123361743	123361921	m6AIP_abcam_peak_6810|ENSMUST00000031391.8|Bcl7a|ENSMUSG00000029438.9|protein_coding_Intron_4	0	+	0.0073427
chr5	123511018	123511173	m6AIP_SySy_peak_5523|ENSMUST00000134552.1|Gm15751|ENSMUSG00000086753.1|lncRNA_Intron_1	0	+	0.754994
chr5	123613946	123614098	m6AIP_abcam_peak_6815|ENSMUST00000031382.13|Clip1|ENSMUSG00000049550.17|protein_coding_Intron_16	0	-	0.703322
chr5	123754614	123754723	m6AIP_abcam_peak_6820|ENSMUST00000031366.11|Kntc1|ENSMUSG00000029414.11|protein_coding_Intron_2	0	+	0.0876055
chr5	123805348	123805491	m6AIP_abcam_peak_6821|ENSMUST00000031366.11|Kntc1|ENSMUSG00000029414.11|protein_coding_Intron_51	0	+	0.0499371
chr5	123913785	123914035	m6AIP_abcam_peak_6822|ENSMUST00000023869.14|Denr|ENSMUSG00000023106.15|protein_coding_Intron_2	0	+	0.112256
chr5	125027813	125027952	m6AIP_abcam_peak_6827a|ENSMUST00000111402.8|Ncor2|ENSMUSG00000029478.16|protein_coding_Intron_38	0	-	0.000467626
chr5	125027953	125028123	m6AIP_abcam_peak_6827b|ENSMUST00000111402.8|Ncor2|ENSMUSG00000029478.16|protein_coding_Intron_38	0	-	0.000858824
chr5	125028124	125028238	m6AIP_abcam_peak_6827c|ENSMUST00000111402.8|Ncor2|ENSMUSG00000029478.16|protein_coding_Intron_38	0	-	0.000298246
chr5	125028360	125028494	m6AIP_abcam_peak_6828|ENSMUST00000111402.8|Ncor2|ENSMUSG00000029478.16|protein_coding_Intron_38	0	-	0.000231343
chr5	125047852	125047939	m6AIP_SySy_peak_5533a|ENSMUST00000111402.8|Ncor2|ENSMUSG00000029478.16|protein_coding_Intron_21	0	-	0.0631839
chr5	125329745	125329849	m6AIP_abcam_peak_6829|ENSMUST00000086075.12|Scarb1|ENSMUSG00000037936.15|protein_coding_Intron_1	0	-	0.0157019
chr5	127615903	127616004	m6AIP_abcam_peak_6834|ENSMUST00000031367.14|Slc15a4|ENSMUSG00000029416.17|protein_coding_Intron_1	0	-	0.00669307
chr5	129501681	129501931	m6AIP_SySy_peak_5542c|ENSMUST00000053737.8|Sfswap|ENSMUSG00000029439.14|protein_coding_Intron_1	0	+	0.319856
chr5	129501991	129502241	m6AIP_SySy_peak_5542d|ENSMUST00000053737.8|Sfswap|ENSMUSG00000029439.14|protein_coding_Intron_1	0	+	0.184332
chr5	129502253	129502503	m6AIP_SySy_peak_5542e|ENSMUST00000053737.8|Sfswap|ENSMUSG00000029439.14|protein_coding_Intron_1	0	+	0.289008
chr5	129502524	129502774	m6AIP_SySy_peak_5542f|ENSMUST00000053737.8|Sfswap|ENSMUSG00000029439.14|protein_coding_Intron_1	0	+	0.375308
chr5	134410270	134410416	m6AIP_abcam_peak_6846|ENSMUST00000100652.9|Gtf2ird1|ENSMUSG00000023079.14|protein_coding_Intron_4	0	-	0.2855
chr5	134410693	134410868	m6AIP_abcam_peak_6847|ENSMUST00000100652.9|Gtf2ird1|ENSMUSG00000023079.14|protein_coding_Intron_4	0	-	0.00756
chr5	134625100	134625348	m6AIP_SySy_peak_5559|ENSMUST00000202622.3|Eif4h|ENSMUSG00000040731.13|protein_coding_Intron_4	0	-	0.0894677
chr5	135638998	135639089	m6AIP_SySy_peak_5576|ENSMUST00000043707.6|Rhbdd2|ENSMUSG00000039917.10|protein_coding_Intron_2	0	+	0.0866813
chr5	135780989	135781122	m6AIP_abcam_peak_6858|ENSMUST00000019323.10|Mdh2|ENSMUSG00000019179.10|protein_coding_Intron_1	0	+	0.0852632
chr5	136126063	136126220	m6AIP_abcam_peak_6861a|ENSMUST00000006301.10|Lrwd1|ENSMUSG00000029703.10|protein_coding_Intron_11	0	-	0
chr5	136126221	136126333	m6AIP_abcam_peak_6861b|ENSMUST00000006301.10|Lrwd1|ENSMUSG00000029703.10|protein_coding_Intron_11	0	-	0
chr5	136401882	136402056	m6AIP_abcam_peak_6862a|ENSMUST00000176172.7|Cux1|ENSMUSG00000029705.17|protein_coding_Intron_3	0	-	0.0158448
chr5	136402082	136402288	m6AIP_abcam_peak_6862b|ENSMUST00000176172.7|Cux1|ENSMUSG00000029705.17|protein_coding_Intron_3	0	-	0.00803398
chr5	137299672	137299753	m6AIP_abcam_peak_6867a|ENSMUST00000040873.11|Srrt|ENSMUSG00000037364.12|protein_coding_Intron_8	0	-	0.083716
chr5	137305919	137306021	m6AIP_abcam_peak_6869|ENSMUST00000040873.11|Srrt|ENSMUSG00000037364.12|protein_coding_Intron_2	0	-	0.0408824
chr5	137501701	137501837	m6AIP_SySy_peak_5583|ENSMUST00000111038.7|Epo|ENSMUSG00000029711.13|protein_coding_Intron_1	0	-	0.805581
chr5	138170674	138170856	m6AIP_SySy_peak_5592|ENSMUST00000000505.15|Mcm7|ENSMUSG00000029730.16|protein_coding_Intron_1	0	-	0.0108901
chr5	139275279	139275513	m6AIP_abcam_peak_6882|ENSMUST00000110865.1|Adap1|ENSMUSG00000056413.16|protein_coding_Intron_6	0	-	0.00317521
chr5	139299681	139299797	m6AIP_abcam_peak_6883|ENSMUST00000110865.1|Adap1|ENSMUSG00000056413.16|protein_coding_Intron_3	0	-	0.273259
chr5	139414592	139414694	m6AIP_abcam_peak_6884|ENSMUST00000066052.11|3110082I17Rik|ENSMUSG00000053553.11|protein_coding_Intron_2	0	-	0.00586275
chr5	139446491	139446647	m6AIP_abcam_peak_6885|ENSMUST00000066052.11|3110082I17Rik|ENSMUSG00000053553.11|protein_coding_Intron_2	0	-	0.136019
chr5	140170126	140170244	m6AIP_abcam_peak_6886|ENSMUST00000031534.8|Mad1l1|ENSMUSG00000029554.15|protein_coding_Intron_11	0	-	0
chr5	140230788	140231007	m6AIP_abcam_peak_6887|ENSMUST00000031534.8|Mad1l1|ENSMUSG00000029554.15|protein_coding_Intron_10	0	-	0.00644318
chr5	140256977	140257205	m6AIP_abcam_peak_6888|ENSMUST00000031534.8|Mad1l1|ENSMUSG00000029554.15|protein_coding_Intron_10	0	-	0.0140702
chr5	142528155	142528331	m6AIP_SySy_peak_5606|ENSMUST00000085758.9|Radil|ENSMUSG00000029576.17|protein_coding_Intron_2	0	-	0.187534
chr5	142632034	142632234	m6AIP_abcam_peak_6896|ENSMUST00000036872.15|Wipi2|ENSMUSG00000029578.15|protein_coding_Intron_1	0	+	0.07541
chr5	142640483	142640593	m6AIP_abcam_peak_6897|ENSMUST00000036872.15|Wipi2|ENSMUSG00000029578.15|protein_coding_Intron_2	0	+	0
chr5	142730903	142731016	m6AIP_abcam_peak_6899|ENSMUST00000152247.7|Tnrc18|ENSMUSG00000039477.16|protein_coding_Intron_22	0	-	0.00332743
chr5	143003836	143003944	m6AIP_abcam_peak_6902|ENSMUST00000200607.4|Rnf216|ENSMUSG00000045078.12|protein_coding_Intron_15	0	-	0.006
chr5	143082175	143082299	m6AIP_abcam_peak_6903|ENSMUST00000200607.4|Rnf216|ENSMUSG00000045078.12|protein_coding_Intron_7	0	-	0.00674194
chr5	144123272	144123423	m6AIP_abcam_peak_6911|ENSMUST00000041804.7|Lmtk2|ENSMUSG00000038970.7|protein_coding_Intron_1	0	+	0.164305
chr5	144145122	144145270	m6AIP_abcam_peak_6912|ENSMUST00000041804.7|Lmtk2|ENSMUSG00000038970.7|protein_coding_Intron_4	0	+	0.05265
chr5	144806727	144806850	m6AIP_SySy_peak_5630|ENSMUST00000213013.1|Trrap|ENSMUSG00000045482.16|protein_coding_Intron_29	0	+	0.00849594
chr5	144808838	144808951	m6AIP_abcam_peak_6917|ENSMUST00000213013.1|Trrap|ENSMUSG00000045482.16|protein_coding_Intron_30	0	+	0.207097
chr5	145135172	145135245	m6AIP_abcam_peak_6919|ENSMUST00000031627.8|Pdap1|ENSMUSG00000029623.14|protein_coding_Intron_2	0	-	0.825452
chr5	145288591	145288729	m6AIP_abcam_peak_6922|ENSMUST00000094116.4|Zscan25|ENSMUSG00000070420.4|protein_coding_Intron_4	0	+	0.049058
chr5	146248855	146249063	m6AIP_SySy_peak_5634|ENSMUST00000031640.14|Cdk8|ENSMUSG00000029635.15|protein_coding_Intron_1	0	+	0.0692644
chr5	146261005	146261130	m6AIP_SySy_peak_5635a|ENSMUST00000031640.14|Cdk8|ENSMUSG00000029635.15|protein_coding_Intron_2	0	+	0
chr5	146261131	146261317	m6AIP_SySy_peak_5635b|ENSMUST00000031640.14|Cdk8|ENSMUSG00000029635.15|protein_coding_Intron_2	0	+	0
chr5	146436285	146436417	m6AIP_abcam_peak_6926|ENSMUST00000016143.8|Wasf3|ENSMUSG00000029636.11|protein_coding_Intron_3	0	+	0.0362879
chr5	149184806	149184892	m6AIP_abcam_peak_6935|ENSMUST00000122160.7|Uspl1|ENSMUSG00000041264.16|protein_coding_Intron_1	0	+	0.0399884
chr5	149189900	149190135	m6AIP_abcam_peak_6936|ENSMUST00000122160.7|Uspl1|ENSMUSG00000041264.16|protein_coding_Intron_4	0	+	0
chr5	149191266	149191373	m6AIP_abcam_peak_6937|ENSMUST00000122160.7|Uspl1|ENSMUSG00000041264.16|protein_coding_Intron_4	0	+	0.133121
chr5	150527383	150527510	m6AIP_SySy_peak_5652|ENSMUST00000044620.10|Brca2|ENSMUSG00000041147.10|protein_coding_Intron_2	0	+	0
chr5	150528745	150528967	m6AIP_SySy_peak_5653|ENSMUST00000044620.10|Brca2|ENSMUSG00000041147.10|protein_coding_Intron_2	0	+	0
chr5	150658942	150659026	m6AIP_abcam_peak_6947a|ENSMUST00000118316.7|N4bp2l2|ENSMUSG00000029655.17|protein_coding_Intron_2	0	-	0
chr5	150659027	150659156	m6AIP_abcam_peak_6947b|ENSMUST00000118316.7|N4bp2l2|ENSMUSG00000029655.17|protein_coding_Intron_2	0	-	0.0144444
chr5	150703697	150703852	m6AIP_SySy_peak_5664|ENSMUST00000038900.14|Pds5b|ENSMUSG00000034021.15|protein_coding_Intron_1	0	+	0
chr5	150796121	150796255	m6AIP_abcam_peak_6949|ENSMUST00000038900.14|Pds5b|ENSMUSG00000034021.15|protein_coding_Intron_30	0	+	0.00404444
chr6	4922982	4923114	m6AIP_abcam_peak_6964|ENSMUST00000177456.7|Ppp1r9a|ENSMUSG00000032827.15|protein_coding_Intron_1	0	+	0.00415152
chr6	5064690	5064791	m6AIP_abcam_peak_6966|ENSMUST00000177456.7|Ppp1r9a|ENSMUSG00000032827.15|protein_coding_Intron_4	0	+	0.042396
chr6	5136736	5136961	m6AIP_SySy_peak_5676a|ENSMUST00000177456.7|Ppp1r9a|ENSMUSG00000032827.15|protein_coding_Intron_12	0	+	0.0118933
chr6	5136978	5137165	m6AIP_SySy_peak_5676b|ENSMUST00000177456.7|Ppp1r9a|ENSMUSG00000032827.15|protein_coding_Intron_12	0	+	0.0726043
chr6	5137166	5137309	m6AIP_SySy_peak_5676c|ENSMUST00000177456.7|Ppp1r9a|ENSMUSG00000032827.15|protein_coding_Intron_12	0	+	0.0279441
chr6	6055047	6055189	m6AIP_abcam_peak_6970|ENSMUST00000188414.3|Slc25a13|ENSMUSG00000015112.15|protein_coding_Intron_14	0	-	0.011007
chr6	6066695	6066800	m6AIP_abcam_peak_6971|ENSMUST00000188414.3|Slc25a13|ENSMUSG00000015112.15|protein_coding_Intron_14	0	-	0.00112381
chr6	6188058	6188172	m6AIP_abcam_peak_6972|ENSMUST00000188414.3|Slc25a13|ENSMUSG00000015112.15|protein_coding_Intron_2	0	-	0.0571667
chr6	6189703	6189857	m6AIP_abcam_peak_6973|ENSMUST00000188414.3|Slc25a13|ENSMUSG00000015112.15|protein_coding_Intron_2	0	-	0.0195
chr6	7848856	7848972	m6AIP_abcam_peak_6974|ENSMUST00000040159.5|C1galt1|ENSMUSG00000042460.5|protein_coding_Intron_1	0	+	0.0337241
chr6	28490919	28491042	m6AIP_abcam_peak_6983|ENSMUST00000001460.13|Snd1|ENSMUSG00000001424.14|protein_coding_Intron_1	0	+	0.246756
chr6	28570501	28570627	m6AIP_abcam_peak_6984|ENSMUST00000001460.13|Snd1|ENSMUSG00000001424.14|protein_coding_Intron_10	0	+	0.193103
chr6	28718977	28719086	m6AIP_abcam_peak_6985a|ENSMUST00000001460.13|Snd1|ENSMUSG00000001424.14|protein_coding_Intron_13	0	+	0.110826
chr6	28719087	28719198	m6AIP_abcam_peak_6985b|ENSMUST00000001460.13|Snd1|ENSMUSG00000001424.14|protein_coding_Intron_13	0	+	0.218838
chr6	28863843	28863943	m6AIP_abcam_peak_6986|ENSMUST00000001460.13|Snd1|ENSMUSG00000001424.14|protein_coding_Intron_16	0	+	0.00199
chr6	29145756	29145893	m6AIP_abcam_peak_6987|ENSMUST00000007993.15|Rbm28|ENSMUSG00000029701.15|protein_coding_Intron_9	0	-	0.0883504
chr6	29147774	29147937	m6AIP_abcam_peak_6988a|ENSMUST00000007993.15|Rbm28|ENSMUSG00000029701.15|protein_coding_Intron_9	0	-	0.414644
chr6	29147938	29148097	m6AIP_abcam_peak_6988b|ENSMUST00000007993.15|Rbm28|ENSMUSG00000029701.15|protein_coding_Intron_9	0	-	0.143208
chr6	29150913	29151056	m6AIP_abcam_peak_6989a|ENSMUST00000007993.15|Rbm28|ENSMUSG00000029701.15|protein_coding_Intron_9	0	-	0.128399
chr6	29151057	29151276	m6AIP_abcam_peak_6989b|ENSMUST00000007993.15|Rbm28|ENSMUSG00000029701.15|protein_coding_Intron_9	0	-	0.0785368
chr6	29151505	29151689	m6AIP_abcam_peak_6990|ENSMUST00000007993.15|Rbm28|ENSMUSG00000029701.15|protein_coding_Intron_9	0	-	0.213152
chr6	29154918	29155026	m6AIP_abcam_peak_6991b|ENSMUST00000007993.15|Rbm28|ENSMUSG00000029701.15|protein_coding_Intron_7	0	-	0.0553889
chr6	29551363	29551463	m6AIP_abcam_peak_6994|ENSMUST00000115251.7|Tnpo3|ENSMUSG00000012535.14|protein_coding_Intron_21	0	-	0.04726
chr6	29750828	29750973	m6AIP_SySy_peak_5690|ENSMUST00000001812.4|Smo|ENSMUSG00000001761.7|protein_coding_Intron_1	0	+	0.485862
chr6	29795841	29795965	m6AIP_abcam_peak_6995|ENSMUST00000115242.8|Ahcyl2|ENSMUSG00000029772.17|protein_coding_Intron_1	0	+	0.0154435
chr6	30140419	30140604	m6AIP_SySy_peak_5691a|ENSMUST00000115206.7|Nrf1|ENSMUSG00000058440.14|protein_coding_Intron_11	0	+	0.125584
chr6	30140605	30140785	m6AIP_SySy_peak_5691b|ENSMUST00000115206.7|Nrf1|ENSMUSG00000058440.14|protein_coding_Intron_11	0	+	0.0625833
chr6	30253815	30253994	m6AIP_abcam_peak_6997|ENSMUST00000102993.9|Ube2h|ENSMUSG00000039159.16|protein_coding_Intron_3	0	-	0.0107598
chr6	30402575	30402716	m6AIP_abcam_peak_6998|ENSMUST00000068259.9|Klhdc10|ENSMUSG00000029775.14|protein_coding_Intron_1	0	+	0.388681
chr6	31198386	31198497	m6AIP_abcam_peak_6999|ENSMUST00000115107.7|Lncpint|ENSMUSG00000044471.12|lncRNA_Intron_1	0	-	0.000936937
chr6	32914334	32914449	m6AIP_abcam_peak_7003|ENSMUST00000066379.10|Chchd3|ENSMUSG00000053768.13|protein_coding_Intron_4	0	-	0
chr6	32916387	32916541	m6AIP_abcam_peak_7004|ENSMUST00000066379.10|Chchd3|ENSMUSG00000053768.13|protein_coding_Intron_4	0	-	0
chr6	32916978	32917106	m6AIP_abcam_peak_7005|ENSMUST00000066379.10|Chchd3|ENSMUSG00000053768.13|protein_coding_Intron_4	0	-	0
chr6	32927406	32927506	m6AIP_abcam_peak_7006|ENSMUST00000066379.10|Chchd3|ENSMUSG00000053768.13|protein_coding_Intron_4	0	-	0.01806
chr6	32928999	32929163	m6AIP_abcam_peak_7007|ENSMUST00000066379.10|Chchd3|ENSMUSG00000053768.13|protein_coding_Intron_4	0	-	0.00333537
chr6	33036614	33036768	m6AIP_abcam_peak_7008|ENSMUST00000066379.10|Chchd3|ENSMUSG00000053768.13|protein_coding_Intron_2	0	-	0.100916
chr6	33364024	33364180	m6AIP_abcam_peak_7009|ENSMUST00000052266.14|Exoc4|ENSMUSG00000029763.17|protein_coding_Intron_7	0	+	0.334506
chr6	33378540	33378631	m6AIP_abcam_peak_7010a|ENSMUST00000052266.14|Exoc4|ENSMUSG00000029763.17|protein_coding_Intron_7	0	+	0
chr6	33378632	33378724	m6AIP_abcam_peak_7010b|ENSMUST00000052266.14|Exoc4|ENSMUSG00000029763.17|protein_coding_Intron_7	0	+	0
chr6	33388009	33388213	m6AIP_abcam_peak_7011|ENSMUST00000052266.14|Exoc4|ENSMUSG00000029763.17|protein_coding_Intron_7	0	+	0.00997059
chr6	33394451	33394569	m6AIP_abcam_peak_7012a|ENSMUST00000052266.14|Exoc4|ENSMUSG00000029763.17|protein_coding_Intron_7	0	+	0.170424
chr6	33394570	33394676	m6AIP_abcam_peak_7012b|ENSMUST00000052266.14|Exoc4|ENSMUSG00000029763.17|protein_coding_Intron_7	0	+	0.0351226
chr6	33563553	33563685	m6AIP_abcam_peak_7013|ENSMUST00000052266.14|Exoc4|ENSMUSG00000029763.17|protein_coding_Intron_9	0	+	0.00862879
chr6	33587408	33587529	m6AIP_abcam_peak_7014|ENSMUST00000052266.14|Exoc4|ENSMUSG00000029763.17|protein_coding_Intron_10	0	+	0.00216529
chr6	33618764	33618898	m6AIP_abcam_peak_7015|ENSMUST00000052266.14|Exoc4|ENSMUSG00000029763.17|protein_coding_Intron_10	0	+	0
chr6	33654523	33654643	m6AIP_abcam_peak_7016|ENSMUST00000052266.14|Exoc4|ENSMUSG00000029763.17|protein_coding_Intron_10	0	+	0.0614333
chr6	33665932	33666088	m6AIP_abcam_peak_7017|ENSMUST00000052266.14|Exoc4|ENSMUSG00000029763.17|protein_coding_Intron_10	0	+	0.00930128
chr6	33671971	33672081	m6AIP_abcam_peak_7018|ENSMUST00000052266.14|Exoc4|ENSMUSG00000029763.17|protein_coding_Intron_10	0	+	0.126755
chr6	33689100	33689278	m6AIP_abcam_peak_7019|ENSMUST00000052266.14|Exoc4|ENSMUSG00000029763.17|protein_coding_Intron_10	0	+	0
chr6	33769030	33769280	m6AIP_abcam_peak_7020|ENSMUST00000052266.14|Exoc4|ENSMUSG00000029763.17|protein_coding_Intron_11	0	+	0.013436
chr6	33820130	33820294	m6AIP_abcam_peak_7021|ENSMUST00000052266.14|Exoc4|ENSMUSG00000029763.17|protein_coding_Intron_12	0	+	0.00457927
chr6	33863094	33863255	m6AIP_abcam_peak_7022|ENSMUST00000052266.14|Exoc4|ENSMUSG00000029763.17|protein_coding_Intron_14	0	+	0.0458696
chr6	33882367	33882499	m6AIP_abcam_peak_7023|ENSMUST00000052266.14|Exoc4|ENSMUSG00000029763.17|protein_coding_Intron_14	0	+	0.0155
chr6	33926066	33926177	m6AIP_abcam_peak_7024|ENSMUST00000052266.14|Exoc4|ENSMUSG00000029763.17|protein_coding_Intron_17	0	+	0.0254414
chr6	34894031	34894131	m6AIP_abcam_peak_7030a|ENSMUST00000081214.11|Wdr91|ENSMUSG00000058486.11|protein_coding_Intron_7	0	-	0.06374
chr6	34894134	34894289	m6AIP_SySy_peak_5701|ENSMUST00000081214.11|Wdr91|ENSMUSG00000058486.11|protein_coding_Intron_7	0	-	0.101413
chr6	34895666	34895848	m6AIP_SySy_peak_5702|ENSMUST00000081214.11|Wdr91|ENSMUSG00000058486.11|protein_coding_Intron_7	0	-	0.0143022
chr6	35037039	35037262	m6AIP_SySy_peak_5703a|ENSMUST00000114993.8|Cnot4|ENSMUSG00000038784.13|protein_coding_Intron_10	0	-	0.143072
chr6	35037263	35037487	m6AIP_SySy_peak_5703b|ENSMUST00000114993.8|Cnot4|ENSMUSG00000038784.13|protein_coding_Intron_10	0	-	0.334714
chr6	35049271	35049462	m6AIP_abcam_peak_7031|ENSMUST00000114993.8|Cnot4|ENSMUSG00000038784.13|protein_coding_Intron_10	0	-	0.142298
chr6	35103913	35104163	m6AIP_SySy_peak_5704|ENSMUST00000114993.8|Cnot4|ENSMUSG00000038784.13|protein_coding_Intron_1	0	-	0
chr6	35104664	35104764	m6AIP_abcam_peak_7033|ENSMUST00000114993.8|Cnot4|ENSMUSG00000038784.13|protein_coding_Intron_1	0	-	0
chr6	35105138	35105233	m6AIP_abcam_peak_7034a|ENSMUST00000114993.8|Cnot4|ENSMUSG00000038784.13|protein_coding_Intron_1	0	-	0
chr6	35105234	35105334	m6AIP_abcam_peak_7034b|ENSMUST00000114993.8|Cnot4|ENSMUSG00000038784.13|protein_coding_Intron_1	0	-	0
chr6	35107612	35107767	m6AIP_abcam_peak_7035|ENSMUST00000114993.8|Cnot4|ENSMUSG00000038784.13|protein_coding_Intron_1	0	-	0
chr6	37911241	37911439	m6AIP_abcam_peak_7036|ENSMUST00000031859.13|Trim24|ENSMUSG00000029833.17|protein_coding_Intron_3	0	+	0
chr6	38492037	38492185	m6AIP_SySy_peak_5712b|ENSMUST00000039127.14|Ubn2|ENSMUSG00000038538.17|protein_coding_Intron_14	0	+	0.029
chr6	38554778	38554878	m6AIP_abcam_peak_7043|ENSMUST00000057692.10|Luc7l2|ENSMUSG00000029823.16|protein_coding_Intron_1	0	+	0.73047
chr6	39372826	39372964	m6AIP_abcam_peak_7049|ENSMUST00000090243.7|Slc37a3|ENSMUSG00000029924.12|protein_coding_Intron_1	0	-	0.238029
chr6	39373079	39373260	m6AIP_abcam_peak_7050|ENSMUST00000090243.7|Slc37a3|ENSMUSG00000029924.12|protein_coding_Intron_1	0	-	0.00858564
chr6	39374596	39374739	m6AIP_abcam_peak_7051|ENSMUST00000090243.7|Slc37a3|ENSMUSG00000029924.12|protein_coding_Intron_1	0	-	0.244378
chr6	39653362	39653545	m6AIP_SySy_peak_5721a|ENSMUST00000002487.14|Braf|ENSMUSG00000002413.15|protein_coding_Intron_8	0	-	0.568464
chr6	39653546	39653686	m6AIP_SySy_peak_5721b|ENSMUST00000002487.14|Braf|ENSMUSG00000002413.15|protein_coding_Intron_8	0	-	0.934579
chr6	39659601	39659753	m6AIP_abcam_peak_7056|ENSMUST00000002487.14|Braf|ENSMUSG00000002413.15|protein_coding_Intron_8	0	-	0.00940789
chr6	40372396	40372496	m6AIP_abcam_peak_7057|ENSMUST00000031977.11|Agk|ENSMUSG00000029916.11|protein_coding_Intron_8	0	+	0.02947
chr6	47796903	47796968	m6AIP_abcam_peak_7064b|ENSMUST00000077290.8|Pdia4|ENSMUSG00000025823.9|protein_coding_Intron_9	0	-	0.187015
chr6	47802015	47802200	m6AIP_abcam_peak_7065|ENSMUST00000077290.8|Pdia4|ENSMUSG00000025823.9|protein_coding_Intron_6	0	-	0
chr6	48596798	48596978	m6AIP_SySy_peak_5737|ENSMUST00000204521.1|Gm45021|ENSMUSG00000107588.1|protein_coding_Intron_2	0	+	0.868472
chr6	48596798	48596978	m6AIP_SySy_peak_5737|ENSMUST00000204121.1|Gm44965|ENSMUSG00000107789.1|protein_coding_Intron_2	0	+	0.868472
chr6	49263688	49263791	m6AIP_SySy_peak_5739|ENSMUST00000031841.8|Tra2a|ENSMUSG00000029817.11|protein_coding_Intron_1	0	-	0.708369
chr6	50116049	50116149	m6AIP_abcam_peak_7075|ENSMUST00000166318.7|Mpp6|ENSMUSG00000038388.14|protein_coding_Intron_1	0	+	0.04611
chr6	50128138	50128246	m6AIP_abcam_peak_7076|ENSMUST00000166318.7|Mpp6|ENSMUSG00000038388.14|protein_coding_Intron_1	0	+	0.0137778
chr6	50132059	50132190	m6AIP_SySy_peak_5740a|ENSMUST00000166318.7|Mpp6|ENSMUSG00000038388.14|protein_coding_Intron_1	0	+	0
chr6	50132191	50132345	m6AIP_SySy_peak_5740b|ENSMUST00000166318.7|Mpp6|ENSMUSG00000038388.14|protein_coding_Intron_1	0	+	0
chr6	51464547	51464611	m6AIP_abcam_peak_7079|ENSMUST00000114459.7|Hnrnpa2b1|ENSMUSG00000004980.16|protein_coding_Intron_8	0	-	0.987453
chr6	51540351	51540568	m6AIP_abcam_peak_7080|ENSMUST00000049152.14|Snx10|ENSMUSG00000038301.15|protein_coding_Intron_1	0	+	0.015106
chr6	51549451	51549631	m6AIP_abcam_peak_7081|ENSMUST00000049152.14|Snx10|ENSMUSG00000038301.15|protein_coding_Intron_1	0	+	0.0331833
chr6	51989114	51989294	m6AIP_abcam_peak_7082|ENSMUST00000204778.2|Skap2|ENSMUSG00000059182.7|protein_coding_Intron_4	0	-	0.0288833
chr6	54098709	54098908	m6AIP_SySy_peak_5743|ENSMUST00000046856.13|Chn2|ENSMUSG00000004633.17|protein_coding_Intron_1	0	+	0.124327
chr6	54113205	54113331	m6AIP_abcam_peak_7085|ENSMUST00000046856.13|Chn2|ENSMUSG00000004633.17|protein_coding_Intron_1	0	+	0.0325714
chr6	54823603	54823725	m6AIP_SySy_peak_5744|ENSMUST00000079869.12|Znrf2|ENSMUSG00000058446.14|protein_coding_Intron_1	0	+	0
chr6	54824455	54824574	m6AIP_SySy_peak_5745a|ENSMUST00000079869.12|Znrf2|ENSMUSG00000058446.14|protein_coding_Intron_1	0	+	0
chr6	54824575	54824764	m6AIP_SySy_peak_5745b|ENSMUST00000079869.12|Znrf2|ENSMUSG00000058446.14|protein_coding_Intron_1	0	+	0
chr6	54855411	54855600	m6AIP_abcam_peak_7087|ENSMUST00000079869.12|Znrf2|ENSMUSG00000058446.14|protein_coding_Intron_1	0	+	0.0555185
chr6	55048029	55048066	m6AIP_abcam_peak_7088|ENSMUST00000003572.9|Gars|ENSMUSG00000029777.10|protein_coding_Intron_2	0	+	0.076
chr6	55058379	55058484	m6AIP_abcam_peak_7089|ENSMUST00000003572.9|Gars|ENSMUSG00000029777.10|protein_coding_Intron_7	0	+	0.0358095
chr6	55060208	55060415	m6AIP_abcam_peak_7090|ENSMUST00000003572.9|Gars|ENSMUSG00000029777.10|protein_coding_Intron_7	0	+	0.246763
chr6	56834501	56834678	m6AIP_abcam_peak_7093|ENSMUST00000031795.7|Fkbp9|ENSMUSG00000029781.7|protein_coding_Intron_1	0	+	0.00649718
chr6	56843916	56844022	m6AIP_abcam_peak_7094|ENSMUST00000031795.7|Fkbp9|ENSMUSG00000029781.7|protein_coding_Intron_1	0	+	0.228189
chr6	58602469	58602590	m6AIP_abcam_peak_7096a|ENSMUST00000031822.12|Abcg2|ENSMUSG00000029802.13|protein_coding_Intron_1	0	+	0.266702
chr6	58602591	58602704	m6AIP_abcam_peak_7096b|ENSMUST00000031822.12|Abcg2|ENSMUSG00000029802.13|protein_coding_Intron_1	0	+	0.0858319
chr6	58610210	58610318	m6AIP_abcam_peak_7097a|ENSMUST00000031822.12|Abcg2|ENSMUSG00000029802.13|protein_coding_Intron_1	0	+	0.0887963
chr6	58610319	58610419	m6AIP_abcam_peak_7097b|ENSMUST00000031822.12|Abcg2|ENSMUSG00000029802.13|protein_coding_Intron_1	0	+	0.03996
chr6	58611907	58612073	m6AIP_abcam_peak_7098|ENSMUST00000031822.12|Abcg2|ENSMUSG00000029802.13|protein_coding_Intron_1	0	+	0.164892
chr6	58661318	58661441	m6AIP_abcam_peak_7099|ENSMUST00000031822.12|Abcg2|ENSMUSG00000029802.13|protein_coding_Intron_2	0	+	0.0507805
chr6	65063968	65064200	m6AIP_abcam_peak_7103|ENSMUST00000031984.8|Smarcad1|ENSMUSG00000029920.9|protein_coding_Intron_5	0	+	0.100672
chr6	65107706	65107774	m6AIP_abcam_peak_7104|ENSMUST00000031984.8|Smarcad1|ENSMUSG00000029920.9|protein_coding_Intron_19	0	+	0.367059
chr6	65838354	65838574	m6AIP_SySy_peak_5754|ENSMUST00000031976.13|Prdm5|ENSMUSG00000029913.14|protein_coding_Intron_3	0	+	0
chr6	65839563	65839686	m6AIP_abcam_peak_7107|ENSMUST00000031976.13|Prdm5|ENSMUSG00000029913.14|protein_coding_Intron_3	0	+	0.0351057
chr6	65910511	65910666	m6AIP_abcam_peak_7108|ENSMUST00000031976.13|Prdm5|ENSMUSG00000029913.14|protein_coding_Intron_13	0	+	0.00174194
chr6	67000323	67000431	m6AIP_abcam_peak_7109|ENSMUST00000205197.1|Gm36816|ENSMUSG00000107634.1|lncRNA_Intron_1	0	-	0.00673148
chr6	67001153	67001255	m6AIP_abcam_peak_7110|ENSMUST00000205197.1|Gm36816|ENSMUSG00000107634.1|lncRNA_Intron_1	0	-	0.152021
chr6	71613553	71613653	m6AIP_abcam_peak_7125|ENSMUST00000167220.3|Kdm3a|ENSMUSG00000053470.13|protein_coding_Intron_9	0	-	0.00066
chr6	71631393	71631523	m6AIP_abcam_peak_7126|ENSMUST00000167220.3|Kdm3a|ENSMUSG00000053470.13|protein_coding_Intron_2	0	-	0.242885
chr6	71905491	71905584	m6AIP_abcam_peak_7128a|ENSMUST00000082094.4|Ptcd3|ENSMUSG00000063884.6|protein_coding_Intron_3	0	-	0.0344194
chr6	71905585	71905706	m6AIP_abcam_peak_7128b|ENSMUST00000082094.4|Ptcd3|ENSMUSG00000063884.6|protein_coding_Intron_3	0	-	0.0120496
chr6	71951404	71951517	m6AIP_SySy_peak_5766|ENSMUST00000055296.10|Polr1a|ENSMUSG00000049553.11|protein_coding_Intron_18	0	+	0.00756637
chr6	71974671	71974743	m6AIP_abcam_peak_7129|ENSMUST00000055296.10|Polr1a|ENSMUSG00000049553.11|protein_coding_Intron_29	0	+	0.0446667
chr6	72362063	72362177	m6AIP_abcam_peak_7131|ENSMUST00000114095.1|Rnf181|ENSMUSG00000055850.12|protein_coding_Intron_1	0	-	0.000447368
chr6	72699902	72700026	m6AIP_abcam_peak_7133|ENSMUST00000114053.8|Tcf7l1|ENSMUSG00000055799.13|protein_coding_Intron_3	0	-	0.00887903
chr6	72737528	72737689	m6AIP_abcam_peak_7134|ENSMUST00000114053.8|Tcf7l1|ENSMUSG00000055799.13|protein_coding_Intron_3	0	-	0.0010559
chr6	72777554	72777713	m6AIP_abcam_peak_7135|ENSMUST00000114053.8|Tcf7l1|ENSMUSG00000055799.13|protein_coding_Intron_3	0	-	0.00934591
chr6	72882045	72882196	m6AIP_abcam_peak_7136|ENSMUST00000068697.10|Kcmf1|ENSMUSG00000055239.10|protein_coding_Intron_1	0	-	0.0219225
chr6	82728077	82728204	m6AIP_abcam_peak_7141|ENSMUST00000000642.10|Hk2|ENSMUSG00000000628.10|protein_coding_Intron_17	0	-	0.0164094
chr6	82758759	82758890	m6AIP_abcam_peak_7142|ENSMUST00000000642.10|Hk2|ENSMUSG00000000628.10|protein_coding_Intron_2	0	-	0.0158168
chr6	83923058	83923182	m6AIP_abcam_peak_7148|ENSMUST00000032088.13|Zfp638|ENSMUSG00000030016.14|protein_coding_Intron_1	0	+	0
chr6	83931912	83932162	m6AIP_abcam_peak_7151|ENSMUST00000032088.13|Zfp638|ENSMUSG00000030016.14|protein_coding_Intron_2	0	+	0.09816
chr6	84990542	84990687	m6AIP_abcam_peak_7157|ENSMUST00000160197.5|Exoc6b|ENSMUSG00000033769.16|protein_coding_Intron_5	0	-	0
chr6	85051727	85051840	m6AIP_abcam_peak_7158|ENSMUST00000160197.5|Exoc6b|ENSMUSG00000033769.16|protein_coding_Intron_1	0	-	0.0243404
chr6	85662612	85662781	m6AIP_abcam_peak_7169|ENSMUST00000213058.1|Alms1|ENSMUSG00000063810.7|protein_coding_Intron_14	0	+	0
chr6	87896302	87896409	m6AIP_abcam_peak_7180|ENSMUST00000113607.9|Copg1|ENSMUSG00000030058.17|protein_coding_Intron_12	0	+	0.039757
chr6	88320773	88320910	m6AIP_abcam_peak_7181|ENSMUST00000165242.3|Eefsec|ENSMUSG00000033216.9|protein_coding_Intron_4	0	-	0.0235547
chr6	88353049	88353187	m6AIP_abcam_peak_7182|ENSMUST00000165242.3|Eefsec|ENSMUSG00000033216.9|protein_coding_Intron_4	0	-	0.0340435
chr6	89554662	89554818	m6AIP_abcam_peak_7184|ENSMUST00000032172.13|Chchd6|ENSMUSG00000030086.16|protein_coding_Intron_4	0	-	0.0315513
chr6	89563619	89563760	m6AIP_abcam_peak_7185|ENSMUST00000032172.13|Chchd6|ENSMUSG00000030086.16|protein_coding_Intron_4	0	-	0.00550355
chr6	90382553	90382803	m6AIP_SySy_peak_5808c|ENSMUST00000075117.9|Zxdc|ENSMUSG00000034430.16|protein_coding_Intron_6	0	+	0.43874
chr6	90467902	90468006	m6AIP_SySy_peak_5811a|ENSMUST00000203039.2|Klf15|ENSMUSG00000030087.11|protein_coding_Intron_3	0	+	0.00542308
chr6	90468007	90468191	m6AIP_SySy_peak_5811b|ENSMUST00000203039.2|Klf15|ENSMUSG00000030087.11|protein_coding_Intron_3	0	+	0.00368478
chr6	90664582	90664696	m6AIP_SySy_peak_5813|ENSMUST00000101151.9|Iqsec1|ENSMUSG00000034312.15|protein_coding_Intron_12	0	-	0.197711
chr6	90766069	90766227	m6AIP_abcam_peak_7195|ENSMUST00000101151.9|Iqsec1|ENSMUSG00000034312.15|protein_coding_Intron_1	0	-	0.00242405
chr6	91046395	91046504	m6AIP_SySy_peak_5817|ENSMUST00000032179.13|Nup210|ENSMUSG00000030091.17|protein_coding_Intron_20	0	-	0.0792477
chr6	91730869	91731009	m6AIP_abcam_peak_7200|ENSMUST00000032185.8|Slc6a6|ENSMUSG00000030096.8|protein_coding_Intron_5	0	+	0.0976786
chr6	91751875	91751996	m6AIP_abcam_peak_7201|ENSMUST00000032185.8|Slc6a6|ENSMUSG00000030096.8|protein_coding_Intron_13	0	+	0.00357025
chr6	92145421	92145523	m6AIP_SySy_peak_5823|ENSMUST00000113463.7|Nr2c2|ENSMUSG00000005893.14|protein_coding_Intron_3	0	+	0
chr6	92200250	92200356	m6AIP_abcam_peak_7207|ENSMUST00000014694.10|Rbsn|ENSMUSG00000014550.14|protein_coding_Intron_6	0	-	0.000924528
chr6	93856802	93856947	m6AIP_abcam_peak_7211|ENSMUST00000089317.11|Magi1|ENSMUSG00000045095.16|protein_coding_Intron_2	0	-	0.23491
chr6	93864174	93864274	m6AIP_abcam_peak_7212|ENSMUST00000089317.11|Magi1|ENSMUSG00000045095.16|protein_coding_Intron_2	0	-	0.06495
chr6	93907765	93907975	m6AIP_abcam_peak_7213|ENSMUST00000089317.11|Magi1|ENSMUSG00000045095.16|protein_coding_Intron_2	0	-	0.0149571
chr6	97963033	97963174	m6AIP_abcam_peak_7217|ENSMUST00000043637.13|Mitf|ENSMUSG00000035158.15|protein_coding_Intron_2	0	+	0.0600922
chr6	98009193	98009328	m6AIP_abcam_peak_7218|ENSMUST00000043637.13|Mitf|ENSMUSG00000035158.15|protein_coding_Intron_7	0	+	0.0152074
chr6	100239889	100240016	m6AIP_abcam_peak_7222|ENSMUST00000101118.3|Rybp|ENSMUSG00000072872.3|protein_coding_Intron_2	0	-	0.0358268
chr6	100285787	100285939	m6AIP_abcam_peak_7223|ENSMUST00000101118.3|Rybp|ENSMUSG00000072872.3|protein_coding_Intron_2	0	-	0.0462039
chr6	100658832	100658946	m6AIP_abcam_peak_7224|ENSMUST00000113312.8|Shq1|ENSMUSG00000035378.17|protein_coding_Intron_4	0	-	0.0202456
chr6	112627200	112627450	m6AIP_SySy_peak_5841|ENSMUST00000068487.11|Rad18|ENSMUSG00000030254.16|protein_coding_Intron_13	0	-	0.210304
chr6	114643387	114643585	m6AIP_SySy_peak_5854a|ENSMUST00000169310.9|Atg7|ENSMUSG00000030314.16|protein_coding_Intron_1	0	+	0.0965202
chr6	114643586	114643698	m6AIP_SySy_peak_5854b|ENSMUST00000169310.9|Atg7|ENSMUSG00000030314.16|protein_coding_Intron_1	0	+	0.218884
chr6	114643859	114644006	m6AIP_SySy_peak_5855|ENSMUST00000169310.9|Atg7|ENSMUSG00000030314.16|protein_coding_Intron_1	0	+	0.366231
chr6	115789976	115790102	m6AIP_abcam_peak_7242|ENSMUST00000075995.6|Cand2|ENSMUSG00000030319.8|protein_coding_Intron_8	0	+	0.00436508
chr6	115848312	115848433	m6AIP_SySy_peak_5861|ENSMUST00000032469.12|Mbd4|ENSMUSG00000030322.12|protein_coding_Intron_3	0	-	0.00327273
chr6	115848584	115848773	m6AIP_SySy_peak_5862a|ENSMUST00000032469.12|Mbd4|ENSMUSG00000030322.12|protein_coding_Intron_3	0	-	0.0209947
chr6	115848774	115848905	m6AIP_SySy_peak_5862b|ENSMUST00000032469.12|Mbd4|ENSMUSG00000030322.12|protein_coding_Intron_3	0	-	0.0549847
chr6	116253228	116253373	m6AIP_SySy_peak_5865|ENSMUST00000036759.10|Washc2|ENSMUSG00000024104.11|protein_coding_Intron_23	0	+	0.136697
chr6	116390339	116390466	m6AIP_abcam_peak_7250|ENSMUST00000123405.7|March8|ENSMUSG00000025702.15|protein_coding_Intron_3	0	+	0.260173
chr6	117919599	117919725	m6AIP_abcam_peak_7252|ENSMUST00000163168.8|Hnrnpf|ENSMUSG00000042079.13|protein_coding_Intron_2	0	+	0.375048
chr6	117919852	117920018	m6AIP_abcam_peak_7253|ENSMUST00000163168.8|Hnrnpf|ENSMUSG00000042079.13|protein_coding_Intron_2	0	+	0.1825
chr6	119390240	119390439	m6AIP_abcam_peak_7258|ENSMUST00000032272.12|Adipor2|ENSMUSG00000030168.13|protein_coding_Intron_1	0	-	0.148719
chr6	119414938	119415188	m6AIP_abcam_peak_7259|ENSMUST00000032272.12|Adipor2|ENSMUSG00000030168.13|protein_coding_Intron_1	0	-	0.091768
chr6	120036650	120036771	m6AIP_abcam_peak_7270|ENSMUST00000088644.12|Wnk1|ENSMUSG00000045962.16|protein_coding_Intron_1	0	-	0.00839669
chr6	120216846	120217029	m6AIP_abcam_peak_7273|ENSMUST00000057283.7|B4galnt3|ENSMUSG00000041372.10|protein_coding_Intron_11	0	-	0.00234973
chr6	120251806	120251952	m6AIP_abcam_peak_7274|ENSMUST00000057283.7|B4galnt3|ENSMUSG00000041372.10|protein_coding_Intron_1	0	-	0.00863014
chr6	120692913	120693123	m6AIP_abcam_peak_7278|ENSMUST00000100993.8|Cecr2|ENSMUSG00000071226.11|protein_coding_Intron_1	0	+	0.0248714
chr6	122328850	122329039	m6AIP_abcam_peak_7289a|ENSMUST00000160696.7|Phc1|ENSMUSG00000040669.14|protein_coding_Intron_6	0	-	0.0261217
chr6	122329040	122329185	m6AIP_abcam_peak_7289b|ENSMUST00000160696.7|Phc1|ENSMUSG00000040669.14|protein_coding_Intron_6	0	-	0.00194483
chr6	122329858	122330057	m6AIP_abcam_peak_7290|ENSMUST00000160696.7|Phc1|ENSMUSG00000040669.14|protein_coding_Intron_6	0	-	0.00899497
chr6	122337227	122337365	m6AIP_abcam_peak_7291|ENSMUST00000160696.7|Phc1|ENSMUSG00000040669.14|protein_coding_Intron_1	0	-	0.0725362
chr6	122741797	122741988	m6AIP_abcam_peak_7295|ENSMUST00000032476.10|Slc2a3|ENSMUSG00000003153.10|protein_coding_Intron_1	0	-	0.00563874
chr6	124715325	124715429	m6AIP_abcam_peak_7296|ENSMUST00000004375.15|Phb2|ENSMUSG00000004264.17|protein_coding_Intron_6	0	+	0.434173
chr6	124813731	124813839	m6AIP_abcam_peak_7299|ENSMUST00000172132.8|Tpi1|ENSMUSG00000023456.15|protein_coding_Intron_1	0	-	0.00409259
chr6	124914466	124914590	m6AIP_abcam_peak_7303a|ENSMUST00000032216.6|Ptms|ENSMUSG00000030122.12|protein_coding_Intron_3	0	-	0.624532
chr6	125053952	125054045	m6AIP_SySy_peak_5908|ENSMUST00000088294.11|Acrbp|ENSMUSG00000072770.9|protein_coding_Intron_5	0	+	0.0374194
chr6	126834958	126835063	m6AIP_abcam_peak_7313|ENSMUST00000205002.2|Ndufa9|ENSMUSG00000000399.10|protein_coding_Intron_6	0	-	0.134819
chr6	128022131	128022279	m6AIP_abcam_peak_7315|ENSMUST00000123786.8|Tspan9|ENSMUSG00000030352.15|protein_coding_Intron_1	0	-	0.00210811
chr6	131383747	131383902	m6AIP_abcam_peak_7321|ENSMUST00000032309.12|Ybx3|ENSMUSG00000030189.15|protein_coding_Intron_2	0	-	0.442852
chr6	133106360	133106484	m6AIP_abcam_peak_7322|ENSMUST00000191462.1|Smim10l1|ENSMUSG00000072704.6|protein_coding_Intron_1	0	+	0.0188548
chr6	134038631	134038867	m6AIP_abcam_peak_7323|ENSMUST00000081028.12|Etv6|ENSMUSG00000030199.16|protein_coding_Intron_1	0	+	0.50925
chr6	134550917	134551019	m6AIP_abcam_peak_7327|ENSMUST00000032322.14|Lrp6|ENSMUSG00000030201.15|protein_coding_Intron_1	0	-	0.00283333
chr6	136540474	136540591	m6AIP_SySy_peak_5938a|ENSMUST00000032335.12|Atf7ip|ENSMUSG00000030213.12|protein_coding_Intron_1	0	+	0
chr6	136540592	136540736	m6AIP_SySy_peak_5938b|ENSMUST00000032335.12|Atf7ip|ENSMUSG00000030213.12|protein_coding_Intron_1	0	+	0.132308
chr6	140440804	140440891	m6AIP_abcam_peak_7335a|ENSMUST00000087622.5|Plekha5|ENSMUSG00000030231.11|protein_coding_Intron_3	0	+	0.00291954
chr6	140440892	140441083	m6AIP_abcam_peak_7335b|ENSMUST00000087622.5|Plekha5|ENSMUSG00000030231.11|protein_coding_Intron_3	0	+	0.0406806
chr6	143098087	143098223	m6AIP_abcam_peak_7343|ENSMUST00000203673.2|C2cd5|ENSMUSG00000030279.15|protein_coding_Intron_2	0	-	0.0288309
chr6	143180954	143181069	m6AIP_abcam_peak_7344|ENSMUST00000204947.2|Etnk1|ENSMUSG00000030275.6|protein_coding_Intron_2	0	+	0.00655652
chr6	143205270	143205435	m6AIP_SySy_peak_5950a|ENSMUST00000204947.2|Etnk1|ENSMUSG00000030275.6|protein_coding_Intron_6	0	+	0.273036
chr6	143205436	143205557	m6AIP_SySy_peak_5950b|ENSMUST00000204947.2|Etnk1|ENSMUSG00000030275.6|protein_coding_Intron_6	0	+	0.289471
chr6	143205558	143205683	m6AIP_SySy_peak_5950c|ENSMUST00000204947.2|Etnk1|ENSMUSG00000030275.6|protein_coding_Intron_6	0	+	0.62456
chr6	146622173	146622404	m6AIP_abcam_peak_7349|ENSMUST00000037709.15|Tm7sf3|ENSMUSG00000040234.16|protein_coding_Intron_3	0	-	0.0193203
chr6	146622883	146622990	m6AIP_abcam_peak_7350|ENSMUST00000037709.15|Tm7sf3|ENSMUSG00000040234.16|protein_coding_Intron_3	0	-	0.00528972
chr6	146626848	146626951	m6AIP_abcam_peak_7351|ENSMUST00000037709.15|Tm7sf3|ENSMUSG00000040234.16|protein_coding_Intron_1	0	-	0.0245146
chr6	146632346	146632456	m6AIP_abcam_peak_7352|ENSMUST00000037709.15|Tm7sf3|ENSMUSG00000040234.16|protein_coding_Intron_1	0	-	0.220809
chr6	148933556	148933678	m6AIP_abcam_peak_7356|ENSMUST00000204435.2|Sinhcaf|ENSMUSG00000039985.14|protein_coding_Intron_2	0	-	0.390738
chr6	148939373	148939505	m6AIP_abcam_peak_7357|ENSMUST00000204435.2|Sinhcaf|ENSMUSG00000039985.14|protein_coding_Intron_1	0	-	0.00550758
chr6	149314485	149314555	m6AIP_abcam_peak_7360a|ENSMUST00000046689.12|Resf1|ENSMUSG00000032712.16|protein_coding_Intron_2	0	+	0.646529
chr6	149314556	149314656	m6AIP_abcam_peak_7360b|ENSMUST00000046689.12|Resf1|ENSMUSG00000032712.16|protein_coding_Intron_2	0	+	0.20957
chr6	149531392	149531541	m6AIP_abcam_peak_7365|ENSMUST00000003544.13|Bicd1|ENSMUSG00000003452.15|protein_coding_Intron_8	0	+	0.0321275
chr7	3164533	3164638	m6AIP_abcam_peak_7366|ENSMUST00000171749.2|AU018091|ENSMUSG00000054753.9|protein_coding_Intron_1	0	-	0.313276
chr7	3312584	3312769	m6AIP_abcam_peak_7369|ENSMUST00000100301.10|Prkcg|ENSMUSG00000078816.9|protein_coding_Intron_6	0	+	0.0424811
chr7	3313091	3313281	m6AIP_abcam_peak_7370|ENSMUST00000100301.10|Prkcg|ENSMUSG00000078816.9|protein_coding_Intron_6	0	+	0.00229474
chr7	3313384	3313491	m6AIP_abcam_peak_7371|ENSMUST00000100301.10|Prkcg|ENSMUSG00000078816.9|protein_coding_Intron_6	0	+	0.00615888
chr7	3333450	3333650	m6AIP_abcam_peak_7372|ENSMUST00000092891.5|Cacng7|ENSMUSG00000069806.5|protein_coding_Intron_1	0	+	0.220405
chr7	3338583	3338761	m6AIP_abcam_peak_7373|ENSMUST00000092891.5|Cacng7|ENSMUSG00000069806.5|protein_coding_Intron_3	0	+	0.0100393
chr7	3411680	3411806	m6AIP_abcam_peak_7374|ENSMUST00000182222.7|Cacng8|ENSMUSG00000053395.15|protein_coding_Intron_4	0	+	0.00137302
chr7	3630144	3630244	m6AIP_abcam_peak_7377|ENSMUST00000008517.12|Prpf31|ENSMUSG00000008373.16|protein_coding_Intron_1	0	+	0.00954
chr7	4665024	4665230	m6AIP_abcam_peak_7383|ENSMUST00000079970.5|Hspbp1|ENSMUSG00000063802.5|protein_coding_Intron_4	0	-	0.0125388
chr7	4752285	4752405	m6AIP_abcam_peak_7384a|ENSMUST00000182173.1|Cox6b2|ENSMUSG00000051811.14|protein_coding_Intron_2	0	-	0.000508333
chr7	4752406	4752541	m6AIP_abcam_peak_7384b|ENSMUST00000182173.1|Cox6b2|ENSMUSG00000051811.14|protein_coding_Intron_2	0	-	0.00118519
chr7	4911500	4911726	m6AIP_SySy_peak_5974|ENSMUST00000208121.1|Gm44983|ENSMUSG00000109441.1|lncRNA_Intron_1	0	-	0.0388761
chr7	4918223	4918329	m6AIP_abcam_peak_7389|ENSMUST00000116354.3|Zfp628|ENSMUSG00000074406.5|protein_coding_Intron_2	0	+	0.00220755
chr7	5023139	5023345	m6AIP_abcam_peak_7393|ENSMUST00000207050.1|Gm44973|ENSMUSG00000109129.1|protein_coding_Intron_2	0	+	0.0276117
chr7	5023139	5023345	m6AIP_abcam_peak_7393|ENSMUST00000076251.6|Zfp865|ENSMUSG00000074405.8|protein_coding_Intron_1	0	+	0.0276117
chr7	5030968	5031125	m6AIP_SySy_peak_5976a|ENSMUST00000207050.1|Gm44973|ENSMUSG00000109129.1|protein_coding_Intron_2	0	+	0.759064
chr7	5031126	5031281	m6AIP_SySy_peak_5976b|ENSMUST00000207050.1|Gm44973|ENSMUSG00000109129.1|protein_coding_Intron_2	0	+	0.539
chr7	5031380	5031618	m6AIP_SySy_peak_5977|ENSMUST00000207050.1|Gm44973|ENSMUSG00000109129.1|protein_coding_Intron_2	0	+	0.945542
chr7	5032240	5032379	m6AIP_SySy_peak_5978a|ENSMUST00000207050.1|Gm44973|ENSMUSG00000109129.1|protein_coding_Intron_2	0	+	0.0032518
chr7	5032240	5032379	m6AIP_SySy_peak_5978a|ENSMUST00000076251.6|Zfp865|ENSMUSG00000074405.8|protein_coding_Intron_2	0	+	0.0032518
chr7	5032380	5032552	m6AIP_SySy_peak_5978b|ENSMUST00000207050.1|Gm44973|ENSMUSG00000109129.1|protein_coding_Intron_2	0	+	0.046593
chr7	5032380	5032552	m6AIP_SySy_peak_5978b|ENSMUST00000076251.6|Zfp865|ENSMUSG00000074405.8|protein_coding_Intron_2	0	+	0.046593
chr7	6148836	6148940	m6AIP_abcam_peak_7398|ENSMUST00000094870.2|Zfp787|ENSMUSG00000046792.8|protein_coding_Intron_1	0	-	0.004125
chr7	12773929	12774036	m6AIP_SySy_peak_5990|ENSMUST00000211392.1|Zscan18|ENSMUSG00000070822.5|protein_coding_Intron_2	0	-	0.0128692
chr7	13036959	13037066	m6AIP_abcam_peak_7410a|ENSMUST00000005714.13|Ube2m|ENSMUSG00000005575.16|protein_coding_Intron_1	0	-	0.00135514
chr7	13037067	13037221	m6AIP_abcam_peak_7410b|ENSMUST00000005714.13|Ube2m|ENSMUSG00000005575.16|protein_coding_Intron_1	0	-	0.00111039
chr7	13037222	13037401	m6AIP_abcam_peak_7410c|ENSMUST00000005714.13|Ube2m|ENSMUSG00000005575.16|protein_coding_Intron_1	0	-	0.00184358
chr7	13037402	13037578	m6AIP_abcam_peak_7410d|ENSMUST00000005714.13|Ube2m|ENSMUSG00000005575.16|protein_coding_Intron_1	0	-	0.0154602
chr7	13277779	13277883	m6AIP_SySy_peak_6002|ENSMUST00000108532.8|Zswim9|ENSMUSG00000070814.15|protein_coding_Intron_1	0	-	0.00302885
chr7	13286949	13287199	m6AIP_abcam_peak_7411|ENSMUST00000177588.7|Lig1|ENSMUSG00000056394.17|protein_coding_Intron_5	0	+	0.040456
chr7	13306625	13306791	m6AIP_abcam_peak_7412|ENSMUST00000177588.7|Lig1|ENSMUSG00000056394.17|protein_coding_Intron_24	0	+	0.000578313
chr7	15987271	15987447	m6AIP_abcam_peak_7415|ENSMUST00000210781.1|Bicra|ENSMUSG00000070808.4|protein_coding_Intron_6	0	-	0.00185227
chr7	15998040	15998177	m6AIP_abcam_peak_7417|ENSMUST00000210781.1|Bicra|ENSMUSG00000070808.4|protein_coding_Intron_2	0	-	0.0020292
chr7	16099603	16099793	m6AIP_abcam_peak_7418|ENSMUST00000006181.6|Napa|ENSMUSG00000006024.13|protein_coding_Intron_1	0	+	0.00440526
chr7	16100280	16100517	m6AIP_abcam_peak_7419|ENSMUST00000006181.6|Napa|ENSMUSG00000006024.13|protein_coding_Intron_1	0	+	0.0167384
chr7	16348959	16349109	m6AIP_abcam_peak_7423|ENSMUST00000094815.4|Sae1|ENSMUSG00000052833.9|protein_coding_Intron_6	0	-	0.111667
chr7	16793584	16793646	m6AIP_SySy_peak_6021|ENSMUST00000108496.8|Slc1a5|ENSMUSG00000001918.17|protein_coding_Intron_5	0	+	0.0325806
chr7	16817403	16817503	m6AIP_abcam_peak_7435|ENSMUST00000019220.15|Strn4|ENSMUSG00000030374.15|protein_coding_Intron_1	0	+	0.03113
chr7	16884289	16884389	m6AIP_abcam_peak_7437|ENSMUST00000108493.2|Dact3|ENSMUSG00000078794.4|protein_coding_Intron_3	0	+	0.17559
chr7	16922970	16923182	m6AIP_abcam_peak_7439a|ENSMUST00000019514.9|Calm3|ENSMUSG00000019370.10|protein_coding_Intron_1	0	-	0.0877642
chr7	16923183	16923294	m6AIP_abcam_peak_7439b|ENSMUST00000019514.9|Calm3|ENSMUSG00000019370.10|protein_coding_Intron_1	0	-	0.112027
chr7	18893445	18893623	m6AIP_abcam_peak_7440|ENSMUST00000098780.9|Ccdc61|ENSMUSG00000074358.9|protein_coding_Intron_7	0	-	0.000735955
chr7	18905123	18905275	m6AIP_abcam_peak_7441|ENSMUST00000098780.9|Ccdc61|ENSMUSG00000074358.9|protein_coding_Intron_1	0	-	0.00801316
chr7	18905439	18905590	m6AIP_abcam_peak_7442a|ENSMUST00000098780.9|Ccdc61|ENSMUSG00000074358.9|protein_coding_Intron_1	0	-	0.0147815
chr7	18905591	18905789	m6AIP_abcam_peak_7442b|ENSMUST00000098780.9|Ccdc61|ENSMUSG00000074358.9|protein_coding_Intron_1	0	-	0.081197
chr7	18905790	18906023	m6AIP_abcam_peak_7442c|ENSMUST00000098780.9|Ccdc61|ENSMUSG00000074358.9|protein_coding_Intron_1	0	-	0.139803
chr7	19076997	19077104	m6AIP_abcam_peak_7443|ENSMUST00000032570.13|Dmwd|ENSMUSG00000030410.16|protein_coding_Intron_1	0	+	0.0431776
chr7	19079578	19079678	m6AIP_abcam_peak_7445|ENSMUST00000032570.13|Dmwd|ENSMUSG00000030410.16|protein_coding_Intron_2	0	+	0.00381
chr7	19558584	19558701	m6AIP_abcam_peak_7454|ENSMUST00000058444.9|Ppp1r37|ENSMUSG00000051403.9|protein_coding_Intron_1	0	-	0.00706838
chr7	19724168	19724418	m6AIP_SySy_peak_6036|ENSMUST00000075447.13|Nectin2|ENSMUSG00000062300.14|protein_coding_Intron_5	0	-	0.289468
chr7	19746681	19746802	m6AIP_abcam_peak_7457a|ENSMUST00000075447.13|Nectin2|ENSMUSG00000062300.14|protein_coding_Intron_1	0	-	0.0177521
chr7	19746803	19746945	m6AIP_abcam_peak_7457b|ENSMUST00000075447.13|Nectin2|ENSMUSG00000062300.14|protein_coding_Intron_1	0	-	0.00598592
chr7	19965801	19965955	m6AIP_abcam_peak_7458a|ENSMUST00000094753.5|Ceacam20|ENSMUSG00000070777.5|protein_coding_Intron_1	0	+	0.00116234
chr7	19965956	19966055	m6AIP_abcam_peak_7458b|ENSMUST00000094753.5|Ceacam20|ENSMUSG00000070777.5|protein_coding_Intron_1	0	+	0.00175758
chr7	24906885	24907010	m6AIP_abcam_peak_7464|ENSMUST00000098683.10|Arhgef1|ENSMUSG00000040940.18|protein_coding_Intron_1	0	+	0.004064
chr7	25002490	25002591	m6AIP_abcam_peak_7465|ENSMUST00000102858.9|Atp1a3|ENSMUSG00000040907.15|protein_coding_Intron_1	0	-	0.000247525
chr7	25268655	25268877	m6AIP_abcam_peak_7472|ENSMUST00000169266.7|Cic|ENSMUSG00000005442.13|protein_coding_Intron_1	0	+	0.869797
chr7	25274430	25274618	m6AIP_abcam_peak_7476|ENSMUST00000169266.7|Cic|ENSMUSG00000005442.13|protein_coding_Intron_2	0	+	0.0194468
chr7	25282996	25283123	m6AIP_abcam_peak_7477a|ENSMUST00000169266.7|Cic|ENSMUSG00000005442.13|protein_coding_Intron_2	0	+	0.507921
chr7	25283124	25283252	m6AIP_abcam_peak_7477b|ENSMUST00000169266.7|Cic|ENSMUSG00000005442.13|protein_coding_Intron_2	0	+	0.158898
chr7	25286531	25286781	m6AIP_SySy_peak_6050|ENSMUST00000169266.7|Cic|ENSMUSG00000005442.13|protein_coding_Intron_7	0	+	0.044976
chr7	25418620	25418809	m6AIP_SySy_peak_6056|ENSMUST00000206436.1|4732471J01Rik|ENSMUSG00000053714.8|lncRNA_Intron_5	0	+	0.0423439
chr7	25418952	25419156	m6AIP_SySy_peak_6057a|ENSMUST00000206436.1|4732471J01Rik|ENSMUSG00000053714.8|lncRNA_Intron_5	0	+	0.755926
chr7	25419157	25419320	m6AIP_SySy_peak_6057b|ENSMUST00000206436.1|4732471J01Rik|ENSMUSG00000053714.8|lncRNA_Intron_5	0	+	0.777896
chr7	25419321	25419464	m6AIP_SySy_peak_6057c|ENSMUST00000206436.1|4732471J01Rik|ENSMUSG00000053714.8|lncRNA_Intron_5	0	+	0.802014
chr7	25422765	25422991	m6AIP_SySy_peak_6058|ENSMUST00000206436.1|4732471J01Rik|ENSMUSG00000053714.8|lncRNA_Intron_5	0	+	0.0160585
chr7	25423143	25423267	m6AIP_SySy_peak_6059|ENSMUST00000206436.1|4732471J01Rik|ENSMUSG00000053714.8|lncRNA_Intron_5	0	+	0.0546452
chr7	25464099	25464228	m6AIP_abcam_peak_7482|ENSMUST00000098669.7|Ceacam1|ENSMUSG00000074272.10|protein_coding_Intron_8	0	-	0.0507519
chr7	25753830	25753948	m6AIP_abcam_peak_7485a|ENSMUST00000206832.1|Hnrnpul1|ENSMUSG00000040725.13|protein_coding_Intron_1	0	-	0.0375424
chr7	25753949	25754067	m6AIP_abcam_peak_7485b|ENSMUST00000206832.1|Hnrnpul1|ENSMUSG00000040725.13|protein_coding_Intron_1	0	-	0.198542
chr7	26667398	26667571	m6AIP_abcam_peak_7489|ENSMUST00000077356.6|Cyp2b23|ENSMUSG00000040650.8|protein_coding_Intron_8	0	-	0.0296763
chr7	27172149	27172304	m6AIP_abcam_peak_7490|ENSMUST00000093040.12|Rab4b|ENSMUSG00000053291.15|protein_coding_Intron_7	0	-	0.0022129
chr7	27172149	27172304	m6AIP_abcam_peak_7490|ENSMUST00000154724.1|Gm21983|ENSMUSG00000095538.1|protein_coding_Intron_8	0	-	0.0022129
chr7	27177014	27177137	m6AIP_abcam_peak_7491|ENSMUST00000093040.12|Rab4b|ENSMUSG00000053291.15|protein_coding_Intron_1	0	-	0.177886
chr7	27177014	27177137	m6AIP_abcam_peak_7491|ENSMUST00000154724.1|Gm21983|ENSMUSG00000095538.1|protein_coding_Intron_3	0	-	0.177886
chr7	27197706	27197911	m6AIP_abcam_peak_7492|ENSMUST00000179391.7|BC024978|ENSMUSG00000078786.9|protein_coding_Intron_2	0	+	0.012839
chr7	27306454	27306561	m6AIP_abcam_peak_7496|ENSMUST00000038618.12|Ltbp4|ENSMUSG00000040488.17|protein_coding_Intron_31	0	-	0.0791776
chr7	27320020	27320232	m6AIP_abcam_peak_7497|ENSMUST00000038618.12|Ltbp4|ENSMUSG00000040488.17|protein_coding_Intron_22	0	-	0.00837264
chr7	27322476	27322685	m6AIP_abcam_peak_7498|ENSMUST00000038618.12|Ltbp4|ENSMUSG00000040488.17|protein_coding_Intron_20	0	-	0.00499043
chr7	27325407	27325569	m6AIP_abcam_peak_7499|ENSMUST00000038618.12|Ltbp4|ENSMUSG00000040488.17|protein_coding_Intron_15	0	-	0.0746111
chr7	27357039	27357139	m6AIP_SySy_peak_6068a|ENSMUST00000126587.1|Gm20479|ENSMUSG00000092367.1|protein_coding_Intron_1	0	-	0.97239
chr7	27357140	27357227	m6AIP_SySy_peak_6068b|ENSMUST00000126587.1|Gm20479|ENSMUSG00000092367.1|protein_coding_Intron_1	0	-	0.712552
chr7	27364006	27364070	m6AIP_abcam_peak_7501|ENSMUST00000011895.13|Sptbn4|ENSMUSG00000011751.16|protein_coding_Intron_31	0	-	0.0893281
chr7	27673222	27673340	m6AIP_abcam_peak_7505|ENSMUST00000108341.1|Map3k10|ENSMUSG00000040390.13|protein_coding_Intron_1	0	-	0.209746
chr7	27851899	27852009	m6AIP_abcam_peak_7506|ENSMUST00000205701.1|Zfp59|ENSMUSG00000078779.4|protein_coding_Intron_4	0	+	0.148027
chr7	27924217	27924364	m6AIP_abcam_peak_7509|ENSMUST00000098639.8|Zfp974|ENSMUSG00000070709.12|protein_coding_Intron_2	0	-	0.0690816
chr7	27965889	27966030	m6AIP_abcam_peak_7511|ENSMUST00000206685.1|Zfp780b|ENSMUSG00000063047.9|protein_coding_Intron_5	0	-	0.153496
chr7	27967390	27967533	m6AIP_SySy_peak_6082|ENSMUST00000206685.1|Zfp780b|ENSMUSG00000063047.9|protein_coding_Intron_5	0	-	0
chr7	28043907	28044085	m6AIP_abcam_peak_7515|ENSMUST00000032824.9|Psmc4|ENSMUSG00000030603.16|protein_coding_Intron_6	0	-	0.0171517
chr7	28047938	28048145	m6AIP_abcam_peak_7516|ENSMUST00000032824.9|Psmc4|ENSMUSG00000030603.16|protein_coding_Intron_3	0	-	0.0241256
chr7	28184617	28184735	m6AIP_abcam_peak_7517|ENSMUST00000172467.7|Dyrk1b|ENSMUSG00000002409.18|protein_coding_Intron_6	0	+	0.000754237
chr7	28370631	28370737	m6AIP_abcam_peak_7522|ENSMUST00000121085.7|Plekhg2|ENSMUSG00000037552.17|protein_coding_Intron_1	0	-	0.00219811
chr7	28398621	28398658	m6AIP_abcam_peak_7524a|ENSMUST00000003529.8|Paf1|ENSMUSG00000003437.14|protein_coding_Intron_12	0	+	0.0419189
chr7	28565811	28565983	m6AIP_abcam_peak_7527|ENSMUST00000108283.7|Pak4|ENSMUSG00000030602.13|protein_coding_Intron_3	0	-	0.0660116
chr7	28566659	28566902	m6AIP_abcam_peak_7528|ENSMUST00000108283.7|Pak4|ENSMUSG00000030602.13|protein_coding_Intron_3	0	-	0.357132
chr7	28815765	28816009	m6AIP_SySy_peak_6099a|ENSMUST00000174477.7|Hnrnpl|ENSMUSG00000015165.16|protein_coding_Intron_6	0	+	0.707652
chr7	28816014	28816264	m6AIP_SySy_peak_6099b|ENSMUST00000174477.7|Hnrnpl|ENSMUSG00000015165.16|protein_coding_Intron_6	0	+	0.873764
chr7	28816500	28816574	m6AIP_abcam_peak_7532a|ENSMUST00000174477.7|Hnrnpl|ENSMUSG00000015165.16|protein_coding_Intron_6	0	+	0.995811
chr7	28816575	28816700	m6AIP_abcam_peak_7532b|ENSMUST00000174477.7|Hnrnpl|ENSMUSG00000015165.16|protein_coding_Intron_6	0	+	0.990456
chr7	28817219	28817369	m6AIP_SySy_peak_6100a|ENSMUST00000174477.7|Hnrnpl|ENSMUSG00000015165.16|protein_coding_Intron_6	0	+	0.941407
chr7	28817370	28817574	m6AIP_SySy_peak_6100b|ENSMUST00000174477.7|Hnrnpl|ENSMUSG00000015165.16|protein_coding_Intron_6	0	+	0.900216
chr7	28960785	28961002	m6AIP_abcam_peak_7533a|ENSMUST00000217157.1|Actn4|ENSMUSG00000054808.15|protein_coding_Intron_1	0	-	0.0915115
chr7	28961003	28961169	m6AIP_abcam_peak_7533b|ENSMUST00000217157.1|Actn4|ENSMUSG00000054808.15|protein_coding_Intron_1	0	-	0.0450783
chr7	28961170	28961317	m6AIP_abcam_peak_7533c|ENSMUST00000217157.1|Actn4|ENSMUSG00000054808.15|protein_coding_Intron_1	0	-	0.0193537
chr7	28961318	28961500	m6AIP_abcam_peak_7533d|ENSMUST00000217157.1|Actn4|ENSMUSG00000054808.15|protein_coding_Intron_1	0	-	0.00491758
chr7	28961650	28961734	m6AIP_abcam_peak_7534a|ENSMUST00000217157.1|Actn4|ENSMUSG00000054808.15|protein_coding_Intron_1	0	-	0.00903571
chr7	28961735	28961836	m6AIP_abcam_peak_7534b|ENSMUST00000217157.1|Actn4|ENSMUSG00000054808.15|protein_coding_Intron_1	0	-	0.0887228
chr7	29167134	29167254	m6AIP_abcam_peak_7538|ENSMUST00000048923.6|Spred3|ENSMUSG00000037239.8|protein_coding_Intron_2	0	-	0.0026
chr7	29176480	29176590	m6AIP_abcam_peak_7539|ENSMUST00000059642.16|Psmd8|ENSMUSG00000030591.17|protein_coding_Intron_4	0	-	0.00354545
chr7	29180046	29180177	m6AIP_abcam_peak_7540|ENSMUST00000059642.16|Psmd8|ENSMUSG00000030591.17|protein_coding_Intron_1	0	-	0.000175573
chr7	29211355	29211518	m6AIP_abcam_peak_7541a|ENSMUST00000169143.7|Catsperg1|ENSMUSG00000049676.14|protein_coding_Intron_1	0	-	0.000441718
chr7	29211530	29211754	m6AIP_SySy_peak_6103a|ENSMUST00000169143.7|Catsperg1|ENSMUSG00000049676.14|protein_coding_Intron_1	0	-	0.0162009
chr7	29211755	29211963	m6AIP_SySy_peak_6103b|ENSMUST00000169143.7|Catsperg1|ENSMUSG00000049676.14|protein_coding_Intron_1	0	-	0.00522596
chr7	29211964	29212198	m6AIP_SySy_peak_6103c|ENSMUST00000169143.7|Catsperg1|ENSMUSG00000049676.14|protein_coding_Intron_1	0	-	0.00267949
chr7	29212658	29212897	m6AIP_abcam_peak_7543|ENSMUST00000169143.7|Catsperg1|ENSMUSG00000049676.14|protein_coding_Intron_1	0	-	0.00851464
chr7	29243711	29243943	m6AIP_abcam_peak_7544|ENSMUST00000142519.2|Yif1b|ENSMUSG00000030588.12|protein_coding_Intron_1	0	+	0.00474569
chr7	29279432	29279682	m6AIP_abcam_peak_7545|ENSMUST00000098604.11|Spint2|ENSMUSG00000074227.12|protein_coding_Intron_1	0	-	0.005712
chr7	29281217	29281335	m6AIP_abcam_peak_7546|ENSMUST00000098604.11|Spint2|ENSMUSG00000074227.12|protein_coding_Intron_1	0	-	0.0413475
chr7	30018669	30018866	m6AIP_abcam_peak_7566|ENSMUST00000148442.7|Zfp568|ENSMUSG00000074221.12|protein_coding_Intron_9	0	+	0.121117
chr7	30193382	30193580	m6AIP_abcam_peak_7574|ENSMUST00000001845.12|Capns1|ENSMUSG00000001794.13|protein_coding_Intron_3	0	-	0.0321364
chr7	30483971	30484139	m6AIP_abcam_peak_7580|ENSMUST00000006825.8|Nphs1|ENSMUSG00000006649.17|protein_coding_Intron_28	0	+	0.0791488
chr7	30587029	30587054	m6AIP_SySy_peak_6143d|ENSMUST00000006470.13|Kmt2b|ENSMUSG00000006307.16|protein_coding_Intron_2	0	-	1
chr7	31135007	31135103	m6AIP_abcam_peak_7585a|ENSMUST00000001280.13|Gramd1a|ENSMUSG00000001248.15|protein_coding_Intron_13	0	-	0.00379167
chr7	31135104	31135303	m6AIP_abcam_peak_7585b|ENSMUST00000001280.13|Gramd1a|ENSMUSG00000001248.15|protein_coding_Intron_13	0	-	0.0921106
chr7	31136930	31137164	m6AIP_abcam_peak_7586|ENSMUST00000001280.13|Gramd1a|ENSMUSG00000001248.15|protein_coding_Intron_11	0	-	0.0300256
chr7	31145219	31145334	m6AIP_abcam_peak_7587|ENSMUST00000001280.13|Gramd1a|ENSMUSG00000001248.15|protein_coding_Intron_1	0	-	0.010487
chr7	34131098	34131220	m6AIP_abcam_peak_7588|ENSMUST00000038537.8|Wtip|ENSMUSG00000036459.15|protein_coding_Intron_1	0	-	0.0227049
chr7	35413093	35413233	m6AIP_abcam_peak_7594|ENSMUST00000079414.11|Cep89|ENSMUSG00000023072.14|protein_coding_Intron_5	0	+	0.254343
chr7	35415224	35415377	m6AIP_abcam_peak_7595|ENSMUST00000079414.11|Cep89|ENSMUSG00000023072.14|protein_coding_Intron_6	0	+	0.365536
chr7	35420958	35421147	m6AIP_abcam_peak_7596|ENSMUST00000079414.11|Cep89|ENSMUSG00000023072.14|protein_coding_Intron_11	0	+	0.0622328
chr7	35473174	35473341	m6AIP_abcam_peak_7597|ENSMUST00000193633.5|Tdrd12|ENSMUSG00000030491.16|protein_coding_Intron_24	0	-	0.0248239
chr7	35512872	35513006	m6AIP_abcam_peak_7598|ENSMUST00000193633.5|Tdrd12|ENSMUSG00000030491.16|protein_coding_Intron_4	0	-	0.221366
chr7	35596208	35596388	m6AIP_SySy_peak_6153|ENSMUST00000040844.15|Ankrd27|ENSMUSG00000034867.16|protein_coding_Intron_2	0	+	0.0255111
chr7	35597433	35597649	m6AIP_abcam_peak_7599|ENSMUST00000040844.15|Ankrd27|ENSMUSG00000034867.16|protein_coding_Intron_2	0	+	0
chr7	35780704	35780902	m6AIP_abcam_peak_7602|ENSMUST00000061586.10|Zfp507|ENSMUSG00000044452.10|protein_coding_Intron_5	0	-	0.294611
chr7	37981943	37982076	m6AIP_abcam_peak_7607|ENSMUST00000206581.1|Uri1|ENSMUSG00000030421.9|protein_coding_Intron_3	0	-	0.00790411
chr7	38019111	38019361	m6AIP_SySy_peak_6159|ENSMUST00000206581.1|Uri1|ENSMUSG00000030421.9|protein_coding_Intron_1	0	-	0.623568
chr7	41157182	41157355	m6AIP_SySy_peak_6166a|ENSMUST00000206040.1|Gm44748|ENSMUSG00000108754.1|lncRNA_Intron_1	0	-	0.00858382
chr7	41157356	41157588	m6AIP_SySy_peak_6166b|ENSMUST00000206040.1|Gm44748|ENSMUSG00000108754.1|lncRNA_Intron_1	0	-	0.209509
chr7	41158805	41158905	m6AIP_abcam_peak_7609|ENSMUST00000206040.1|Gm44748|ENSMUSG00000108754.1|lncRNA_Intron_1	0	-	0.01382
chr7	41162698	41162907	m6AIP_SySy_peak_6167a|ENSMUST00000206040.1|Gm44748|ENSMUSG00000108754.1|lncRNA_Intron_1	0	-	0
chr7	41162908	41163007	m6AIP_SySy_peak_6167b|ENSMUST00000206040.1|Gm44748|ENSMUSG00000108754.1|lncRNA_Intron_1	0	-	0
chr7	41479419	41479588	m6AIP_SySy_peak_6169|ENSMUST00000094532.3|Gm20449|ENSMUSG00000092592.1|protein_coding_Intron_1	0	-	0.0471893
chr7	41490415	41490572	m6AIP_SySy_peak_6170a|ENSMUST00000098509.4|AW146154|ENSMUSG00000074166.7|protein_coding_Intron_1	0	-	0.872611
chr7	41490415	41490572	m6AIP_SySy_peak_6170a|ENSMUST00000094532.3|Gm20449|ENSMUSG00000092592.1|protein_coding_Intron_1	0	-	0.872611
chr7	41490573	41490717	m6AIP_SySy_peak_6170b|ENSMUST00000098509.4|AW146154|ENSMUSG00000074166.7|protein_coding_Intron_1	0	-	0.925458
chr7	41490573	41490717	m6AIP_SySy_peak_6170b|ENSMUST00000094532.3|Gm20449|ENSMUSG00000092592.1|protein_coding_Intron_1	0	-	0.925458
chr7	41605678	41605845	m6AIP_abcam_peak_7618|ENSMUST00000163475.2|2610021A01Rik|ENSMUSG00000091474.2|protein_coding_Intron_1	0	+	0.271458
chr7	42503279	42503380	m6AIP_abcam_peak_7624|ENSMUST00000174407.2|Zfp141|ENSMUSG00000092416.2|protein_coding_Intron_1	0	-	0.38699
chr7	42683292	42683411	m6AIP_abcam_peak_7633|ENSMUST00000107992.1|Zfp975|ENSMUSG00000069727.5|protein_coding_Intron_1	0	-	0
chr7	42844314	42844528	m6AIP_SySy_peak_6192|ENSMUST00000174558.1|Gm2381|ENSMUSG00000092225.1|protein_coding_Intron_1	0	-	0.0187636
chr7	42860855	42861036	m6AIP_abcam_peak_7643|ENSMUST00000174558.1|Gm2381|ENSMUSG00000092225.1|protein_coding_Intron_1	0	-	0
chr7	43464644	43464805	m6AIP_SySy_peak_6202|ENSMUST00000107977.3|Vsig10l|ENSMUSG00000070604.5|protein_coding_Intron_2	0	+	0.0153478
chr7	44247291	44247399	m6AIP_abcam_peak_7664|ENSMUST00000137742.7|Gm28496|ENSMUSG00000101166.6|lncRNA_Intron_1	0	+	0.00278704
chr7	44250908	44251072	m6AIP_SySy_peak_6206a|ENSMUST00000137742.7|Gm28496|ENSMUSG00000101166.6|lncRNA_Intron_4	0	+	0.0642073
chr7	44251073	44251154	m6AIP_SySy_peak_6206b|ENSMUST00000137742.7|Gm28496|ENSMUSG00000101166.6|lncRNA_Intron_4	0	+	0.00612346
chr7	44251155	44251276	m6AIP_SySy_peak_6206c|ENSMUST00000137742.7|Gm28496|ENSMUSG00000101166.6|lncRNA_Intron_4	0	+	0.125893
chr7	44349980	44350204	m6AIP_abcam_peak_7665|ENSMUST00000107938.7|Shank1|ENSMUSG00000038738.15|protein_coding_Intron_22	0	+	0.122491
chr7	44553077	44553230	m6AIP_abcam_peak_7667|ENSMUST00000073488.11|Nr1h2|ENSMUSG00000060601.13|protein_coding_Intron_2	0	-	0.000738562
chr7	44596326	44596446	m6AIP_abcam_peak_7669|ENSMUST00000107906.5|Kcnc3|ENSMUSG00000062785.14|protein_coding_Intron_2	0	+	0.00661667
chr7	44599343	44599498	m6AIP_abcam_peak_7671|ENSMUST00000107906.5|Kcnc3|ENSMUSG00000062785.14|protein_coding_Intron_3	0	+	0.152645
chr7	44828586	44828703	m6AIP_SySy_peak_6213|ENSMUST00000118125.8|Il4i1|ENSMUSG00000074141.13|protein_coding_Intron_1	0	+	0.654632
chr7	44829656	44829880	m6AIP_SySy_peak_6214a|ENSMUST00000118125.8|Il4i1|ENSMUSG00000074141.13|protein_coding_Intron_1	0	+	0.945156
chr7	44829947	44830188	m6AIP_SySy_peak_6214b|ENSMUST00000118125.8|Il4i1|ENSMUSG00000074141.13|protein_coding_Intron_1	0	+	0.697988
chr7	44830189	44830400	m6AIP_SySy_peak_6214c|ENSMUST00000118125.8|Il4i1|ENSMUSG00000074141.13|protein_coding_Intron_1	0	+	0.379521
chr7	44830507	44830683	m6AIP_SySy_peak_6215|ENSMUST00000118125.8|Il4i1|ENSMUSG00000074141.13|protein_coding_Intron_1	0	+	0.152432
chr7	44849466	44849547	m6AIP_SySy_peak_6217a|ENSMUST00000107885.7|Akt1s1|ENSMUSG00000011096.17|protein_coding_Intron_1	0	+	0.422519
chr7	44849548	44849679	m6AIP_SySy_peak_6217b|ENSMUST00000107885.7|Akt1s1|ENSMUSG00000011096.17|protein_coding_Intron_1	0	+	0.0180153
chr7	44849680	44849798	m6AIP_SySy_peak_6217c|ENSMUST00000107885.7|Akt1s1|ENSMUSG00000011096.17|protein_coding_Intron_1	0	+	0.0276864
chr7	44863732	44863866	m6AIP_SySy_peak_6219a|ENSMUST00000046575.16|Ptov1|ENSMUSG00000038502.17|protein_coding_Intron_10	0	-	0.0295672
chr7	44863884	44864092	m6AIP_SySy_peak_6219b|ENSMUST00000046575.16|Ptov1|ENSMUSG00000038502.17|protein_coding_Intron_10	0	-	0.0261346
chr7	44864093	44864230	m6AIP_SySy_peak_6219c|ENSMUST00000046575.16|Ptov1|ENSMUSG00000038502.17|protein_coding_Intron_10	0	-	0.0107518
chr7	44864231	44864316	m6AIP_SySy_peak_6219d|ENSMUST00000046575.16|Ptov1|ENSMUSG00000038502.17|protein_coding_Intron_10	0	-	0.0249529
chr7	44864317	44864382	m6AIP_SySy_peak_6219e|ENSMUST00000046575.16|Ptov1|ENSMUSG00000038502.17|protein_coding_Intron_10	0	-	0.119077
chr7	44928645	44928837	m6AIP_abcam_peak_7679|ENSMUST00000166972.8|Ap2a1|ENSMUSG00000060279.14|protein_coding_Intron_1	0	-	0.00319792
chr7	44929002	44929102	m6AIP_abcam_peak_7680|ENSMUST00000166972.8|Ap2a1|ENSMUSG00000060279.14|protein_coding_Intron_1	0	-	0.00505
chr7	44969525	44969639	m6AIP_abcam_peak_7681a|ENSMUST00000063761.7|Cpt1c|ENSMUSG00000007783.10|protein_coding_Intron_6	0	-	0.0375
chr7	44969640	44969838	m6AIP_abcam_peak_7681b|ENSMUST00000063761.7|Cpt1c|ENSMUSG00000007783.10|protein_coding_Intron_6	0	-	0.0622475
chr7	44992613	44992863	m6AIP_SySy_peak_6221|ENSMUST00000150613.1|Gm15545|ENSMUSG00000087138.1|lncRNA_Intron_1	0	+	0.455288
chr7	45013723	45013915	m6AIP_abcam_peak_7685|ENSMUST00000085383.10|Scaf1|ENSMUSG00000038406.17|protein_coding_Intron_1	0	-	0.00213542
chr7	45380818	45380912	m6AIP_abcam_peak_7688a|ENSMUST00000074575.10|Snrnp70|ENSMUSG00000063511.11|protein_coding_Intron_7	0	-	0.546755
chr7	45380913	45381028	m6AIP_abcam_peak_7688b|ENSMUST00000074575.10|Snrnp70|ENSMUSG00000063511.11|protein_coding_Intron_7	0	-	0.519609
chr7	45466447	45466620	m6AIP_SySy_peak_6231|ENSMUST00000033093.9|Bax|ENSMUSG00000003873.11|protein_coding_Intron_1	0	-	0.340647
chr7	45466447	45466620	m6AIP_SySy_peak_6231|ENSMUST00000210701.1|Gm45808|ENSMUSG00000109926.1|protein_coding_Intron_4	0	-	0.340647
chr7	45473854	45473954	m6AIP_abcam_peak_7689|ENSMUST00000210701.1|Gm45808|ENSMUSG00000109926.1|protein_coding_Intron_4	0	-	0
chr7	45718904	45719148	m6AIP_SySy_peak_6236|ENSMUST00000210640.1|Rpl18|ENSMUSG00000059070.16|protein_coding_Intron_2	0	+	0.00572541
chr7	45791962	45792062	m6AIP_abcam_peak_7693|ENSMUST00000209617.1|Lmtk3|ENSMUSG00000062044.16|protein_coding_Intron_8	0	+	0.00267
chr7	46936440	46936560	m6AIP_abcam_peak_7697|ENSMUST00000094398.12|Uevld|ENSMUSG00000043262.16|protein_coding_Intron_9	0	-	0.139008
chr7	49779941	49780178	m6AIP_abcam_peak_7702|ENSMUST00000032715.12|Prmt3|ENSMUSG00000030505.17|protein_coding_Intron_2	0	+	0.00487764
chr7	49835822	49835993	m6AIP_abcam_peak_7703|ENSMUST00000032715.12|Prmt3|ENSMUSG00000030505.17|protein_coding_Intron_13	0	+	0.0180468
chr7	56103688	56103727	m6AIP_abcam_peak_7705|ENSMUST00000164095.2|Herc2|ENSMUSG00000030451.16|protein_coding_Intron_14	0	+	0.161205
chr7	56230807	56230859	m6AIP_SySy_peak_6242a|ENSMUST00000164095.2|Herc2|ENSMUSG00000030451.16|protein_coding_Intron_92	0	+	0.0631154
chr7	59250630	59250743	m6AIP_abcam_peak_7707|ENSMUST00000200758.3|Ube3a|ENSMUSG00000025326.12|protein_coding_Intron_4	0	+	0.482018
chr7	59970205	59970283	m6AIP_SySy_peak_6245a|ENSMUST00000189581.6|Snhg14|ENSMUSG00000100826.6|lncRNA_Intron_5	0	-	0.158051
chr7	59977454	59977592	m6AIP_abcam_peak_7711|ENSMUST00000179360.2|Gm38393|ENSMUSG00000000948.16|protein_coding_Intron_6	0	-	0
chr7	59994336	59994548	m6AIP_abcam_peak_7712|ENSMUST00000179360.2|Gm38393|ENSMUSG00000000948.16|protein_coding_Intron_3	0	-	0
chr7	59994336	59994548	m6AIP_abcam_peak_7712|ENSMUST00000098402.4|Snrpn|ENSMUSG00000102252.5|protein_coding_Intron_4	0	-	0
chr7	64872002	64872115	m6AIP_SySy_peak_6255a|ENSMUST00000119118.7|Fam189a1|ENSMUSG00000030518.17|protein_coding_Intron_2	0	-	0.10792
chr7	64872116	64872267	m6AIP_SySy_peak_6255b|ENSMUST00000119118.7|Fam189a1|ENSMUSG00000030518.17|protein_coding_Intron_2	0	-	0.652841
chr7	64872273	64872409	m6AIP_abcam_peak_7716c|ENSMUST00000119118.7|Fam189a1|ENSMUSG00000030518.17|protein_coding_Intron_2	0	-	0.552324
chr7	66026693	66026804	m6AIP_abcam_peak_7718|ENSMUST00000055576.11|Pcsk6|ENSMUSG00000030513.14|protein_coding_Intron_15	0	+	0.00604505
chr7	66049210	66049402	m6AIP_SySy_peak_6256a|ENSMUST00000206065.1|Gm45213|ENSMUSG00000108793.1|protein_coding_Intron_2	0	+	0.326448
chr7	66049403	66049603	m6AIP_SySy_peak_6256b|ENSMUST00000206065.1|Gm45213|ENSMUSG00000108793.1|protein_coding_Intron_2	0	+	0.200695
chr7	66049604	66049742	m6AIP_SySy_peak_6256c|ENSMUST00000206065.1|Gm45213|ENSMUSG00000108793.1|protein_coding_Intron_2	0	+	0.0209203
chr7	67586999	67587108	m6AIP_abcam_peak_7723|ENSMUST00000053950.9|Lrrc28|ENSMUSG00000030556.13|protein_coding_Intron_5	0	-	0.0762292
chr7	67679071	67679277	m6AIP_SySy_peak_6261|ENSMUST00000032774.15|Ttc23|ENSMUSG00000030555.16|protein_coding_Intron_6	0	+	0.0301893
chr7	67680614	67680742	m6AIP_abcam_peak_7726|ENSMUST00000032774.15|Ttc23|ENSMUSG00000030555.16|protein_coding_Intron_6	0	+	0.00514844
chr7	67681171	67681271	m6AIP_abcam_peak_7727|ENSMUST00000032774.15|Ttc23|ENSMUSG00000030555.16|protein_coding_Intron_6	0	+	0.04505
chr7	68026871	68027121	m6AIP_abcam_peak_7729|ENSMUST00000005671.9|Igf1r|ENSMUSG00000005533.10|protein_coding_Intron_2	0	+	0.034056
chr7	68038044	68038284	m6AIP_abcam_peak_7730|ENSMUST00000005671.9|Igf1r|ENSMUSG00000005533.10|protein_coding_Intron_2	0	+	0.0163167
chr7	68098193	68098404	m6AIP_abcam_peak_7731|ENSMUST00000005671.9|Igf1r|ENSMUSG00000005533.10|protein_coding_Intron_2	0	+	0.0182275
chr7	73447313	73447345	m6AIP_abcam_peak_7736|ENSMUST00000169922.8|Chd2|ENSMUSG00000078671.11|protein_coding_Intron_34	0	-	0.131094
chr7	78898608	78898713	m6AIP_abcam_peak_7744|ENSMUST00000107425.7|Aen|ENSMUSG00000030609.18|protein_coding_Intron_1	0	+	0.00605714
chr7	79143723	79143891	m6AIP_abcam_peak_7747|ENSMUST00000032825.13|Mfge8|ENSMUSG00000030605.15|protein_coding_Intron_3	0	-	0.0120595
chr7	79455036	79455214	m6AIP_SySy_peak_6278|ENSMUST00000073889.13|Polg|ENSMUSG00000039176.17|protein_coding_Intron_14	0	-	0.000988764
chr7	79661223	79661360	m6AIP_SySy_peak_6282|ENSMUST00000035977.8|Ticrr|ENSMUSG00000046591.10|protein_coding_Intron_1	0	+	0.0114453
chr7	79675695	79675880	m6AIP_SySy_peak_6283|ENSMUST00000035977.8|Ticrr|ENSMUSG00000046591.10|protein_coding_Intron_6	0	+	0.822475
chr7	80030150	80030255	m6AIP_abcam_peak_7756|ENSMUST00000164056.8|Zfp710|ENSMUSG00000048897.15|protein_coding_Intron_1	0	+	0.84321
chr7	80045975	80046156	m6AIP_abcam_peak_7757|ENSMUST00000164056.8|Zfp710|ENSMUSG00000048897.15|protein_coding_Intron_1	0	+	0.00517127
chr7	80065419	80065580	m6AIP_abcam_peak_7758|ENSMUST00000164056.8|Zfp710|ENSMUSG00000048897.15|protein_coding_Intron_1	0	+	0.0152609
chr7	80072320	80072555	m6AIP_abcam_peak_7759|ENSMUST00000164056.8|Zfp710|ENSMUSG00000048897.15|protein_coding_Intron_1	0	+	0.671617
chr7	80081018	80081048	m6AIP_SySy_peak_6290a|ENSMUST00000164056.8|Zfp710|ENSMUSG00000048897.15|protein_coding_Intron_1	0	+	0.0927
chr7	80230874	80231034	m6AIP_abcam_peak_7765|ENSMUST00000065163.14|Cib1|ENSMUSG00000030538.15|protein_coding_Intron_2	0	-	0.168625
chr7	80310685	80310740	m6AIP_abcam_peak_7768|ENSMUST00000174172.7|Prc1|ENSMUSG00000038943.16|protein_coding_Intron_9	0	+	0.200873
chr7	80518397	80518517	m6AIP_abcam_peak_7773|ENSMUST00000170315.2|Blm|ENSMUSG00000030528.12|protein_coding_Intron_1	0	-	0
chr7	80743178	80743255	m6AIP_abcam_peak_7776|ENSMUST00000167377.2|Iqgap1|ENSMUSG00000030536.10|protein_coding_Intron_17	0	-	0.0957922
chr7	80892532	80892664	m6AIP_abcam_peak_7778|ENSMUST00000026816.14|Wdr73|ENSMUSG00000025722.16|protein_coding_Intron_7	0	-	0.00390152
chr7	81145061	81145183	m6AIP_abcam_peak_7786|ENSMUST00000119083.1|Slc28a1|ENSMUSG00000025726.11|protein_coding_Intron_10	0	+	0
chr7	81145861	81145999	m6AIP_abcam_peak_7787|ENSMUST00000119083.1|Slc28a1|ENSMUSG00000025726.11|protein_coding_Intron_10	0	+	0
chr7	81825875	81825991	m6AIP_abcam_peak_7789|ENSMUST00000026093.8|Btbd1|ENSMUSG00000025103.8|protein_coding_Intron_1	0	-	0.020431
chr7	82269443	82269583	m6AIP_SySy_peak_6307|ENSMUST00000032874.13|Sh3gl3|ENSMUSG00000030638.13|protein_coding_Intron_3	0	+	0.0232857
chr7	82688718	82688867	m6AIP_abcam_peak_7790|ENSMUST00000039881.3|Efl1|ENSMUSG00000038563.14|protein_coding_Intron_12	0	+	0
chr7	82771491	82771626	m6AIP_abcam_peak_7791b|ENSMUST00000039881.3|Efl1|ENSMUSG00000038563.14|protein_coding_Intron_18	0	+	0
chr7	89300770	89300923	m6AIP_abcam_peak_7795|ENSMUST00000041968.10|Tmem135|ENSMUSG00000039428.11|protein_coding_Intron_3	0	-	0
chr7	90162285	90162433	m6AIP_abcam_peak_7796|ENSMUST00000207484.1|Picalm|ENSMUSG00000039361.11|protein_coding_Intron_3	0	+	0.138324
chr7	92659495	92659566	m6AIP_SySy_peak_6319a|ENSMUST00000119954.8|Pcf11|ENSMUSG00000041328.16|protein_coding_Intron_7	0	-	1
chr7	92659567	92659704	m6AIP_SySy_peak_6319b|ENSMUST00000119954.8|Pcf11|ENSMUSG00000041328.16|protein_coding_Intron_7	0	-	1
chr7	92666205	92666392	m6AIP_SySy_peak_6321|ENSMUST00000119954.8|Pcf11|ENSMUSG00000041328.16|protein_coding_Intron_1	0	-	0.657567
chr7	92882144	92882245	m6AIP_abcam_peak_7812|ENSMUST00000076052.7|Prcp|ENSMUSG00000061119.7|protein_coding_Intron_1	0	+	0.0980891
chr7	96230810	96230920	m6AIP_abcam_peak_7816|ENSMUST00000107165.7|Tenm4|ENSMUSG00000048078.16|protein_coding_Intron_1	0	+	0.0176091
chr7	96266443	96266639	m6AIP_abcam_peak_7817|ENSMUST00000107165.7|Tenm4|ENSMUSG00000048078.16|protein_coding_Intron_1	0	+	0.137638
chr7	96300846	96300953	m6AIP_abcam_peak_7818|ENSMUST00000107165.7|Tenm4|ENSMUSG00000048078.16|protein_coding_Intron_1	0	+	0.006
chr7	96344392	96344591	m6AIP_abcam_peak_7819|ENSMUST00000107165.7|Tenm4|ENSMUSG00000048078.16|protein_coding_Intron_1	0	+	0.038608
chr7	96381717	96381894	m6AIP_abcam_peak_7820|ENSMUST00000107165.7|Tenm4|ENSMUSG00000048078.16|protein_coding_Intron_2	0	+	0.0160621
chr7	96383375	96383586	m6AIP_abcam_peak_7821|ENSMUST00000107165.7|Tenm4|ENSMUSG00000048078.16|protein_coding_Intron_2	0	+	0.00622749
chr7	96394403	96394626	m6AIP_abcam_peak_7822a|ENSMUST00000107165.7|Tenm4|ENSMUSG00000048078.16|protein_coding_Intron_2	0	+	0.111139
chr7	96394627	96394851	m6AIP_abcam_peak_7822b|ENSMUST00000107165.7|Tenm4|ENSMUSG00000048078.16|protein_coding_Intron_2	0	+	0.0250268
chr7	96437382	96437487	m6AIP_abcam_peak_7823|ENSMUST00000107165.7|Tenm4|ENSMUSG00000048078.16|protein_coding_Intron_3	0	+	0.0501714
chr7	96439589	96439784	m6AIP_abcam_peak_7824a|ENSMUST00000107165.7|Tenm4|ENSMUSG00000048078.16|protein_coding_Intron_3	0	+	0.117923
chr7	96439785	96439945	m6AIP_abcam_peak_7824b|ENSMUST00000107165.7|Tenm4|ENSMUSG00000048078.16|protein_coding_Intron_3	0	+	0.362906
chr7	96468833	96468982	m6AIP_abcam_peak_7825|ENSMUST00000107165.7|Tenm4|ENSMUSG00000048078.16|protein_coding_Intron_3	0	+	0.122289
chr7	96475819	96475956	m6AIP_abcam_peak_7826|ENSMUST00000107165.7|Tenm4|ENSMUSG00000048078.16|protein_coding_Intron_3	0	+	0.00327737
chr7	96484405	96484628	m6AIP_abcam_peak_7827|ENSMUST00000107165.7|Tenm4|ENSMUSG00000048078.16|protein_coding_Intron_3	0	+	0.145224
chr7	96494486	96494662	m6AIP_abcam_peak_7828|ENSMUST00000107165.7|Tenm4|ENSMUSG00000048078.16|protein_coding_Intron_3	0	+	0.00953409
chr7	96528133	96528304	m6AIP_abcam_peak_7829|ENSMUST00000107165.7|Tenm4|ENSMUSG00000048078.16|protein_coding_Intron_3	0	+	0.00280117
chr7	96560707	96560912	m6AIP_abcam_peak_7830|ENSMUST00000107165.7|Tenm4|ENSMUSG00000048078.16|protein_coding_Intron_5	0	+	0.0113951
chr7	96578709	96578825	m6AIP_abcam_peak_7831|ENSMUST00000107165.7|Tenm4|ENSMUSG00000048078.16|protein_coding_Intron_5	0	+	0.128853
chr7	96603419	96603586	m6AIP_abcam_peak_7832|ENSMUST00000107165.7|Tenm4|ENSMUSG00000048078.16|protein_coding_Intron_5	0	+	0
chr7	96605143	96605269	m6AIP_abcam_peak_7833|ENSMUST00000107165.7|Tenm4|ENSMUSG00000048078.16|protein_coding_Intron_5	0	+	0.00301587
chr7	96697959	96698079	m6AIP_abcam_peak_7834|ENSMUST00000107165.7|Tenm4|ENSMUSG00000048078.16|protein_coding_Intron_7	0	+	0.008125
chr7	96746120	96746198	m6AIP_abcam_peak_7835a|ENSMUST00000107165.7|Tenm4|ENSMUSG00000048078.16|protein_coding_Intron_11	0	+	0.0165256
chr7	96746199	96746278	m6AIP_abcam_peak_7835b|ENSMUST00000107165.7|Tenm4|ENSMUSG00000048078.16|protein_coding_Intron_11	0	+	0.0743291
chr7	96748607	96748823	m6AIP_abcam_peak_7836|ENSMUST00000107165.7|Tenm4|ENSMUSG00000048078.16|protein_coding_Intron_11	0	+	0.484625
chr7	96790456	96790568	m6AIP_abcam_peak_7837|ENSMUST00000107165.7|Tenm4|ENSMUSG00000048078.16|protein_coding_Intron_14	0	+	0.0250893
chr7	96813261	96813385	m6AIP_abcam_peak_7838|ENSMUST00000107165.7|Tenm4|ENSMUSG00000048078.16|protein_coding_Intron_17	0	+	0.0248468
chr7	97588421	97588576	m6AIP_abcam_peak_7845|ENSMUST00000107153.2|Rsf1|ENSMUSG00000035623.14|protein_coding_Intron_1	0	+	0.0932041
chr7	97660755	97660812	m6AIP_abcam_peak_7846a|ENSMUST00000107153.2|Rsf1|ENSMUSG00000035623.14|protein_coding_Intron_5	0	+	0.447
chr7	98144424	98144645	m6AIP_SySy_peak_6338|ENSMUST00000040971.13|Capn5|ENSMUSG00000035547.14|protein_coding_Intron_3	0	-	0.00913122
chr7	98248788	98248945	m6AIP_abcam_peak_7850|ENSMUST00000033020.13|Acer3|ENSMUSG00000030760.14|protein_coding_Intron_6	0	-	0.382624
chr7	99939735	99939875	m6AIP_abcam_peak_7858|ENSMUST00000080817.5|Rnf169|ENSMUSG00000058761.5|protein_coding_Intron_3	0	-	0
chr7	99944937	99945043	m6AIP_abcam_peak_7859|ENSMUST00000080817.5|Rnf169|ENSMUSG00000058761.5|protein_coding_Intron_2	0	-	0.346764
chr7	99960653	99960848	m6AIP_abcam_peak_7860|ENSMUST00000080817.5|Rnf169|ENSMUSG00000058761.5|protein_coding_Intron_1	0	-	0.00961538
chr7	99967468	99967578	m6AIP_abcam_peak_7861|ENSMUST00000080817.5|Rnf169|ENSMUSG00000058761.5|protein_coding_Intron_1	0	-	0.117982
chr7	99973302	99973404	m6AIP_abcam_peak_7862|ENSMUST00000080817.5|Rnf169|ENSMUSG00000058761.5|protein_coding_Intron_1	0	-	0.0155784
chr7	99979701	99979827	m6AIP_abcam_peak_7863|ENSMUST00000080817.5|Rnf169|ENSMUSG00000058761.5|protein_coding_Intron_1	0	-	0.303159
chr7	100342087	100342195	m6AIP_abcam_peak_7864|ENSMUST00000032963.9|Ppme1|ENSMUSG00000030718.9|protein_coding_Intron_6	0	-	0.0899259
chr7	100371124	100371295	m6AIP_abcam_peak_7865a|ENSMUST00000032963.9|Ppme1|ENSMUSG00000030718.9|protein_coding_Intron_1	0	-	0.127181
chr7	100371296	100371495	m6AIP_abcam_peak_7865b|ENSMUST00000032963.9|Ppme1|ENSMUSG00000030718.9|protein_coding_Intron_1	0	-	0.136236
chr7	100371496	100371653	m6AIP_abcam_peak_7865c|ENSMUST00000032963.9|Ppme1|ENSMUSG00000030718.9|protein_coding_Intron_1	0	-	0.226975
chr7	100707128	100707275	m6AIP_abcam_peak_7867a|ENSMUST00000208013.1|Fam168a|ENSMUSG00000029461.17|protein_coding_Intron_1	0	+	0.691204
chr7	100707276	100707430	m6AIP_abcam_peak_7867b|ENSMUST00000208013.1|Fam168a|ENSMUSG00000029461.17|protein_coding_Intron_1	0	+	0.582299
chr7	100707431	100707579	m6AIP_abcam_peak_7867c|ENSMUST00000208013.1|Fam168a|ENSMUSG00000029461.17|protein_coding_Intron_1	0	+	0.680507
chr7	100707580	100707711	m6AIP_abcam_peak_7867d|ENSMUST00000208013.1|Fam168a|ENSMUSG00000029461.17|protein_coding_Intron_1	0	+	0.607053
chr7	100707712	100707825	m6AIP_abcam_peak_7867e|ENSMUST00000208013.1|Fam168a|ENSMUSG00000029461.17|protein_coding_Intron_1	0	+	0.201735
chr7	100820301	100820452	m6AIP_abcam_peak_7868|ENSMUST00000208013.1|Fam168a|ENSMUSG00000029461.17|protein_coding_Intron_4	0	+	0.0315762
chr7	100830855	100830959	m6AIP_abcam_peak_7869|ENSMUST00000208013.1|Fam168a|ENSMUSG00000029461.17|protein_coding_Intron_6	0	+	0.0139327
chr7	100889493	100889655	m6AIP_abcam_peak_7872|ENSMUST00000107032.2|Arhgef17|ENSMUSG00000032875.8|protein_coding_Intron_2	0	-	0.0218025
chr7	101823646	101823776	m6AIP_SySy_peak_6354a|ENSMUST00000035836.13|Inppl1|ENSMUSG00000032737.13|protein_coding_Intron_27	0	-	0.152915
chr7	101867053	101867206	m6AIP_abcam_peak_7879|ENSMUST00000106985.7|Folr1|ENSMUSG00000001827.12|protein_coding_Intron_3	0	-	0.286601
chr7	101908374	101908504	m6AIP_abcam_peak_7880|ENSMUST00000033131.11|Lamtor1|ENSMUSG00000030842.12|protein_coding_Intron_1	0	+	0.343192
chr7	102064758	102065008	m6AIP_abcam_peak_7884|ENSMUST00000096639.11|Rnf121|ENSMUSG00000070426.12|protein_coding_Intron_1	0	-	0.0119
chr7	102082246	102082496	m6AIP_SySy_peak_6357|ENSMUST00000084843.9|Xntrpc|ENSMUSG00000070425.13|protein_coding_Intron_10	0	+	0.307556
chr7	102231505	102231610	m6AIP_abcam_peak_7887|ENSMUST00000033292.13|Pgap2|ENSMUSG00000030990.18|protein_coding_Intron_3	0	+	0.0265905
chr7	102296249	102296349	m6AIP_abcam_peak_7888|ENSMUST00000209255.1|Stim1|ENSMUSG00000030987.5|protein_coding_Intron_1	0	+	0.07599
chr7	102333754	102333870	m6AIP_abcam_peak_7889|ENSMUST00000209255.1|Stim1|ENSMUSG00000030987.5|protein_coding_Intron_1	0	+	0.0622414
chr7	105380519	105380635	m6AIP_abcam_peak_7891|ENSMUST00000048079.13|Fam160a2|ENSMUSG00000044465.19|protein_coding_Intron_11	0	-	0.0154741
chr7	105652058	105652218	m6AIP_SySy_peak_6369|ENSMUST00000106786.7|Gm45799|ENSMUSG00000110234.2|protein_coding_Intron_3	0	+	0.723631
chr7	107261382	107261495	m6AIP_abcam_peak_7896|ENSMUST00000133824.1|Platr28|ENSMUSG00000057215.6|lncRNA_Intron_1	0	+	0.240469
chr7	107296676	107296793	m6AIP_abcam_peak_7897|ENSMUST00000133824.1|Platr28|ENSMUSG00000057215.6|lncRNA_Intron_3	0	+	0
chr7	107385894	107386067	m6AIP_abcam_peak_7898|ENSMUST00000073459.11|Syt9|ENSMUSG00000062542.11|protein_coding_Intron_1	0	+	0.0707861
chr7	107436821	107436892	m6AIP_SySy_peak_6374b|ENSMUST00000073459.11|Syt9|ENSMUSG00000062542.11|protein_coding_Intron_3	0	+	0.254
chr7	109557461	109557508	m6AIP_abcam_peak_7902b|ENSMUST00000077909.8|St5|ENSMUSG00000031024.13|protein_coding_Intron_2	0	-	0.0552128
chr7	110091308	110091466	m6AIP_abcam_peak_7904|ENSMUST00000084727.10|Zfp143|ENSMUSG00000061079.14|protein_coding_Intron_13	0	+	0.0841835
chr7	110137727	110137962	m6AIP_abcam_peak_7905|ENSMUST00000033326.9|Wee1|ENSMUSG00000031016.9|protein_coding_Intron_8	0	+	0
chr7	110138234	110138334	m6AIP_abcam_peak_7906|ENSMUST00000033326.9|Wee1|ENSMUSG00000031016.9|protein_coding_Intron_8	0	+	0
chr7	110257164	110257298	m6AIP_abcam_peak_7908|ENSMUST00000033325.8|Swap70|ENSMUSG00000031015.8|protein_coding_Intron_3	0	+	0.372903
chr7	110555395	110555624	m6AIP_abcam_peak_7912|ENSMUST00000033058.13|Sbf2|ENSMUSG00000038371.15|protein_coding_Intron_2	0	-	0.209856
chr7	112725679	112725785	m6AIP_abcam_peak_7915|ENSMUST00000059768.16|Tead1|ENSMUSG00000055320.17|protein_coding_Intron_1	0	+	0.0139623
chr7	112725915	112726101	m6AIP_abcam_peak_7916|ENSMUST00000059768.16|Tead1|ENSMUSG00000055320.17|protein_coding_Intron_1	0	+	0.0207849
chr7	112767517	112767671	m6AIP_abcam_peak_7917|ENSMUST00000059768.16|Tead1|ENSMUSG00000055320.17|protein_coding_Intron_2	0	+	0.0264091
chr7	112774883	112775043	m6AIP_abcam_peak_7918|ENSMUST00000059768.16|Tead1|ENSMUSG00000055320.17|protein_coding_Intron_2	0	+	0.165113
chr7	112822410	112822576	m6AIP_abcam_peak_7919a|ENSMUST00000059768.16|Tead1|ENSMUSG00000055320.17|protein_coding_Intron_2	0	+	0.326494
chr7	112822577	112822697	m6AIP_abcam_peak_7919b|ENSMUST00000059768.16|Tead1|ENSMUSG00000055320.17|protein_coding_Intron_2	0	+	0.00825833
chr7	112849133	112849267	m6AIP_abcam_peak_7920|ENSMUST00000059768.16|Tead1|ENSMUSG00000055320.17|protein_coding_Intron_5	0	+	0.00729851
chr7	112857149	112857399	m6AIP_abcam_peak_7921|ENSMUST00000059768.16|Tead1|ENSMUSG00000055320.17|protein_coding_Intron_7	0	+	0.00144177
chr7	116176193	116176291	m6AIP_abcam_peak_7926a|ENSMUST00000181998.7|Plekha7|ENSMUSG00000045659.18|protein_coding_Intron_7	0	-	0.125643
chr7	116176292	116176391	m6AIP_abcam_peak_7926b|ENSMUST00000181998.7|Plekha7|ENSMUSG00000045659.18|protein_coding_Intron_7	0	-	0.0431818
chr7	116211225	116211327	m6AIP_abcam_peak_7927|ENSMUST00000181998.7|Plekha7|ENSMUSG00000045659.18|protein_coding_Intron_3	0	-	0.00168627
chr7	116258220	116258410	m6AIP_abcam_peak_7928|ENSMUST00000181998.7|Plekha7|ENSMUSG00000045659.18|protein_coding_Intron_3	0	-	0.236116
chr7	116277740	116277857	m6AIP_abcam_peak_7929a|ENSMUST00000181998.7|Plekha7|ENSMUSG00000045659.18|protein_coding_Intron_3	0	-	0.00260684
chr7	116277858	116278023	m6AIP_abcam_peak_7929b|ENSMUST00000181998.7|Plekha7|ENSMUSG00000045659.18|protein_coding_Intron_3	0	-	0.00561212
chr7	116306317	116306504	m6AIP_abcam_peak_7930a|ENSMUST00000181998.7|Plekha7|ENSMUSG00000045659.18|protein_coding_Intron_3	0	-	0.0112246
chr7	116306505	116306640	m6AIP_abcam_peak_7930b|ENSMUST00000181998.7|Plekha7|ENSMUSG00000045659.18|protein_coding_Intron_3	0	-	0.0485111
chr7	117521376	117521528	m6AIP_abcam_peak_7932|ENSMUST00000032892.6|Xylt1|ENSMUSG00000030657.11|protein_coding_Intron_2	0	+	0.475342
chr7	118111746	118111896	m6AIP_SySy_peak_6392a|ENSMUST00000131374.7|Rps15a|ENSMUSG00000008683.16|protein_coding_Intron_3	0	-	0
chr7	118111897	118112124	m6AIP_SySy_peak_6392b|ENSMUST00000131374.7|Rps15a|ENSMUSG00000008683.16|protein_coding_Intron_3	0	-	0
chr7	118112126	118112263	m6AIP_SySy_peak_6392c|ENSMUST00000131374.7|Rps15a|ENSMUSG00000008683.16|protein_coding_Intron_3	0	-	0
chr7	118112727	118112888	m6AIP_abcam_peak_7934|ENSMUST00000131374.7|Rps15a|ENSMUSG00000008683.16|protein_coding_Intron_3	0	-	0
chr7	119885366	119885526	m6AIP_abcam_peak_7947|ENSMUST00000059851.13|Dcun1d3|ENSMUSG00000048787.13|protein_coding_Intron_1	0	-	0.236031
chr7	123135212	123135312	m6AIP_abcam_peak_7959|ENSMUST00000094053.6|Tnrc6a|ENSMUSG00000052707.8|protein_coding_Intron_2	0	+	0.63246
chr7	123135212	123135312	m6AIP_abcam_peak_7959|ENSMUST00000211170.1|Gm45846|ENSMUSG00000110230.1|lncRNA_Intron_2	0	+	0.63246
chr7	123137033	123137115	m6AIP_abcam_peak_7960a|ENSMUST00000094053.6|Tnrc6a|ENSMUSG00000052707.8|protein_coding_Intron_2	0	+	0.0989756
chr7	123137033	123137115	m6AIP_abcam_peak_7960a|ENSMUST00000211170.1|Gm45846|ENSMUSG00000110230.1|lncRNA_Intron_2	0	+	0.0989756
chr7	123137116	123137231	m6AIP_abcam_peak_7960b|ENSMUST00000094053.6|Tnrc6a|ENSMUSG00000052707.8|protein_coding_Intron_2	0	+	0.0604174
chr7	123137116	123137231	m6AIP_abcam_peak_7960b|ENSMUST00000211170.1|Gm45846|ENSMUSG00000110230.1|lncRNA_Intron_2	0	+	0.0604174
chr7	123215934	123216036	m6AIP_abcam_peak_7964|ENSMUST00000033035.12|Slc5a11|ENSMUSG00000030769.15|protein_coding_Intron_1	0	+	0.00757843
chr7	126125544	126125783	m6AIP_abcam_peak_7967|ENSMUST00000168189.7|Xpo6|ENSMUSG00000000131.15|protein_coding_Intron_12	0	-	0.124745
chr7	126158523	126158629	m6AIP_abcam_peak_7969|ENSMUST00000168189.7|Xpo6|ENSMUSG00000000131.15|protein_coding_Intron_5	0	-	0.0301981
chr7	126375473	126375599	m6AIP_abcam_peak_7970|ENSMUST00000032994.14|Spns1|ENSMUSG00000030741.15|protein_coding_Intron_2	0	-	0.0220079
chr7	126469891	126470027	m6AIP_abcam_peak_7971|ENSMUST00000205733.1|Sh2b1|ENSMUSG00000030733.10|protein_coding_Intron_5	0	-	0.0241103
chr7	126559012	126559067	m6AIP_abcam_peak_7973|ENSMUST00000032992.6|Eif3c|ENSMUSG00000030738.11|protein_coding_Intron_8	0	-	0.0722545
chr7	126856125	126856264	m6AIP_abcam_peak_7974|ENSMUST00000206968.1|Ino80e|ENSMUSG00000030689.15|protein_coding_Intron_6	0	-	0.00207914
chr7	127024978	127025097	m6AIP_SySy_peak_6438|ENSMUST00000205568.1|Maz|ENSMUSG00000030678.7|protein_coding_Intron_2	0	-	0.109286
chr7	127195461	127195528	m6AIP_abcam_peak_7982b|ENSMUST00000166791.7|Cd2bp2|ENSMUSG00000042502.10|protein_coding_Intron_1	0	-	0.00797015
chr7	127200710	127200822	m6AIP_abcam_peak_7985|ENSMUST00000120705.2|Tbc1d10b|ENSMUSG00000042492.12|protein_coding_Intron_4	0	-	0.149875
chr7	127455852	127456070	m6AIP_abcam_peak_7995|ENSMUST00000144796.1|B130055M24Rik|ENSMUSG00000086502.1|lncRNA_Intron_1	0	+	0.134128
chr7	127456557	127456666	m6AIP_abcam_peak_7996|ENSMUST00000144796.1|B130055M24Rik|ENSMUSG00000086502.1|lncRNA_Intron_1	0	+	0.164477
chr7	127750417	127750503	m6AIP_abcam_peak_8007a|ENSMUST00000033081.13|Fbxl19|ENSMUSG00000030811.14|protein_coding_Intron_5	0	+	0.105884
chr7	127750504	127750596	m6AIP_abcam_peak_8007b|ENSMUST00000033081.13|Fbxl19|ENSMUSG00000030811.14|protein_coding_Intron_5	0	+	0.302228
chr7	127756188	127756370	m6AIP_abcam_peak_8008|ENSMUST00000033081.13|Fbxl19|ENSMUSG00000030811.14|protein_coding_Intron_7	0	+	0.294379
chr7	127761442	127761677	m6AIP_abcam_peak_8009a|ENSMUST00000033081.13|Fbxl19|ENSMUSG00000030811.14|protein_coding_Intron_8	0	+	0.00162128
chr7	127761678	127761841	m6AIP_abcam_peak_8009b|ENSMUST00000033081.13|Fbxl19|ENSMUSG00000030811.14|protein_coding_Intron_8	0	+	0.0263681
chr7	127761842	127762020	m6AIP_abcam_peak_8009c|ENSMUST00000033081.13|Fbxl19|ENSMUSG00000030811.14|protein_coding_Intron_8	0	+	0.0232022
chr7	127762161	127762379	m6AIP_abcam_peak_8009d|ENSMUST00000033081.13|Fbxl19|ENSMUSG00000030811.14|protein_coding_Intron_8	0	+	0.0291468
chr7	127867621	127867721	m6AIP_abcam_peak_8014|ENSMUST00000054415.11|Zfp668|ENSMUSG00000049728.14|protein_coding_Intron_2	0	-	0.00458
chr7	127872973	127873075	m6AIP_abcam_peak_8016|ENSMUST00000054415.11|Zfp668|ENSMUSG00000049728.14|protein_coding_Intron_1	0	-	0.0134608
chr7	127875142	127875265	m6AIP_abcam_peak_8017|ENSMUST00000054415.11|Zfp668|ENSMUSG00000049728.14|protein_coding_Intron_1	0	-	0.0146667
chr7	127919272	127919391	m6AIP_abcam_peak_8024|ENSMUST00000033070.8|Kat8|ENSMUSG00000030801.10|protein_coding_Intron_3	0	+	0.000823529
chr7	127979493	127979598	m6AIP_abcam_peak_8025|ENSMUST00000106251.9|Fus|ENSMUSG00000030795.18|protein_coding_Intron_10	0	+	0
chr7	128453071	128453187	m6AIP_abcam_peak_8028a|ENSMUST00000106226.8|Tial1|ENSMUSG00000030846.15|protein_coding_Intron_2	0	-	0.00491379
chr7	128453188	128453352	m6AIP_abcam_peak_8028b|ENSMUST00000106226.8|Tial1|ENSMUSG00000030846.15|protein_coding_Intron_2	0	-	0.0344085
chr7	128453816	128454066	m6AIP_abcam_peak_8029|ENSMUST00000106226.8|Tial1|ENSMUSG00000030846.15|protein_coding_Intron_2	0	-	0.011244
chr7	130463590	130463734	m6AIP_abcam_peak_8031|ENSMUST00000216011.1|Ate1|ENSMUSG00000030850.17|protein_coding_Intron_11	0	-	0.00588194
chr7	130491493	130491601	m6AIP_abcam_peak_8032|ENSMUST00000216011.1|Ate1|ENSMUSG00000030850.17|protein_coding_Intron_8	0	-	0
chr7	130503252	130503369	m6AIP_abcam_peak_8033|ENSMUST00000216011.1|Ate1|ENSMUSG00000030850.17|protein_coding_Intron_8	0	-	0.0187949
chr7	130910812	130910831	m6AIP_SySy_peak_6485a|ENSMUST00000075181.10|Plekha1|ENSMUSG00000040268.17|protein_coding_Intron_12	0	+	0.188632
chr7	134828469	134828669	m6AIP_abcam_peak_8054|ENSMUST00000084488.4|Dock1|ENSMUSG00000058325.6|protein_coding_Intron_23	0	+	0.002275
chr7	134904613	134904781	m6AIP_abcam_peak_8055|ENSMUST00000084488.4|Dock1|ENSMUSG00000058325.6|protein_coding_Intron_27	0	+	0.068006
chr7	135690133	135690209	m6AIP_abcam_peak_8056|ENSMUST00000033310.8|Mki67|ENSMUSG00000031004.8|protein_coding_Intron_13	0	-	0.217395
chr7	136973131	136973313	m6AIP_abcam_peak_8064|ENSMUST00000081510.3|Mgmt|ENSMUSG00000054612.4|protein_coding_Intron_2	0	+	0.000263736
chr7	138844858	138845026	m6AIP_abcam_peak_8068|ENSMUST00000119664.1|Mapk1ip1|ENSMUSG00000041775.7|protein_coding_Intron_1	0	-	0.0285833
chr7	138864035	138864285	m6AIP_abcam_peak_8069|ENSMUST00000041097.12|Ppp2r2d|ENSMUSG00000041769.13|protein_coding_Intron_2	0	+	0.00726
chr7	138866772	138866934	m6AIP_abcam_peak_8070|ENSMUST00000041097.12|Ppp2r2d|ENSMUSG00000041769.13|protein_coding_Intron_2	0	+	0.187407
chr7	139258150	139258356	m6AIP_SySy_peak_6500|ENSMUST00000172136.8|Pwwp2b|ENSMUSG00000060260.13|protein_coding_Intron_2	0	+	0.247267
chr7	139405588	139405707	m6AIP_SySy_peak_6501|ENSMUST00000026550.13|Inpp5a|ENSMUSG00000025477.14|protein_coding_Intron_1	0	+	0.123269
chr7	140023850	140023976	m6AIP_abcam_peak_8075|ENSMUST00000026547.8|Tubgcp2|ENSMUSG00000025474.9|protein_coding_Intron_5	0	-	0
chr7	140811032	140811202	m6AIP_SySy_peak_6504a|ENSMUST00000080651.12|Zfp941|ENSMUSG00000060314.13|protein_coding_Intron_3	0	-	0.0512059
chr7	140811203	140811321	m6AIP_SySy_peak_6504b|ENSMUST00000080651.12|Zfp941|ENSMUSG00000060314.13|protein_coding_Intron_3	0	-	0.0271695
chr7	140853533	140853684	m6AIP_SySy_peak_6506a|ENSMUST00000209690.1|Gm45785|ENSMUSG00000110136.1|protein_coding_Intron_4	0	-	0.00105298
chr7	140853685	140853844	m6AIP_SySy_peak_6506b|ENSMUST00000209690.1|Gm45785|ENSMUSG00000110136.1|protein_coding_Intron_4	0	-	0.0433396
chr7	140853845	140854050	m6AIP_SySy_peak_6506c|ENSMUST00000209690.1|Gm45785|ENSMUSG00000110136.1|protein_coding_Intron_4	0	-	0.0185366
chr7	141066441	141066607	m6AIP_abcam_peak_8079|ENSMUST00000048002.6|B4galnt4|ENSMUSG00000055629.5|protein_coding_Intron_8	0	+	0.0023494
chr7	141068764	141068944	m6AIP_SySy_peak_6508d|ENSMUST00000048002.6|B4galnt4|ENSMUSG00000055629.5|protein_coding_Intron_14	0	+	0.00130556
chr7	141068945	141069080	m6AIP_SySy_peak_6508e|ENSMUST00000048002.6|B4galnt4|ENSMUSG00000055629.5|protein_coding_Intron_14	0	+	0.00419259
chr7	141069081	141069211	m6AIP_SySy_peak_6508f|ENSMUST00000048002.6|B4galnt4|ENSMUSG00000055629.5|protein_coding_Intron_14	0	+	0.00431538
chr7	141326908	141327033	m6AIP_abcam_peak_8091|ENSMUST00000211537.1|Deaf1|ENSMUSG00000058886.9|protein_coding_Intron_1	0	-	0.00336
chr7	141603830	141603938	m6AIP_abcam_peak_8093|ENSMUST00000003038.11|Ap2a2|ENSMUSG00000002957.11|protein_coding_Intron_5	0	+	0.0301944
chr7	142012680	142012903	m6AIP_abcam_peak_8097|ENSMUST00000209732.1|Mob2|ENSMUSG00000025147.7|protein_coding_Intron_3	0	-	0.239291
chr7	142382307	142382422	m6AIP_abcam_peak_8099|ENSMUST00000133843.7|Gm49369|ENSMUSG00000110040.1|protein_coding_Intron_1	0	-	0.00515652
chr7	142382307	142382422	m6AIP_abcam_peak_8099|ENSMUST00000151120.8|Ctsd|ENSMUSG00000007891.16|protein_coding_Intron_4	0	-	0.00515652
chr7	143573137	143573241	m6AIP_abcam_peak_8106|ENSMUST00000010899.13|Cars|ENSMUSG00000010755.17|protein_coding_Intron_10	0	-	0.0233654
chr7	143595807	143595987	m6AIP_abcam_peak_8107|ENSMUST00000010899.13|Cars|ENSMUSG00000010755.17|protein_coding_Intron_1	0	-	0.0560167
chr7	144446600	144446716	m6AIP_abcam_peak_8109a|ENSMUST00000103079.3|Cttn|ENSMUSG00000031078.15|protein_coding_Intron_12	0	-	0.0772845
chr7	144446717	144446816	m6AIP_abcam_peak_8109b|ENSMUST00000103079.3|Cttn|ENSMUSG00000031078.15|protein_coding_Intron_12	0	-	0.0140505
chr7	144506989	144507177	m6AIP_abcam_peak_8111|ENSMUST00000182226.7|Ppfia1|ENSMUSG00000037519.17|protein_coding_Intron_14	0	-	0.251048
chr8	3255739	3255976	m6AIP_abcam_peak_8114|ENSMUST00000091291.4|Insr|ENSMUSG00000005534.10|protein_coding_Intron_2	0	-	0.103005
chr8	3605077	3605177	m6AIP_abcam_peak_8116|ENSMUST00000207432.1|Camsap3|ENSMUSG00000044433.16|protein_coding_Intron_13	0	+	0.05238
chr8	3605429	3605598	m6AIP_abcam_peak_8117|ENSMUST00000207432.1|Camsap3|ENSMUSG00000044433.16|protein_coding_Intron_13	0	+	0.00327811
chr8	4245957	4246139	m6AIP_SySy_peak_6534|ENSMUST00000003027.13|Map2k7|ENSMUSG00000002948.19|protein_coding_Intron_12	0	+	0.49939
chr8	4245957	4246139	m6AIP_SySy_peak_6534|ENSMUST00000145165.7|Gm49320|ENSMUSG00000109061.1|protein_coding_Intron_12	0	+	0.49939
chr8	4246805	4246931	m6AIP_abcam_peak_8120|ENSMUST00000003027.13|Map2k7|ENSMUSG00000002948.19|protein_coding_Intron_12	0	+	0.0794603
chr8	4246805	4246931	m6AIP_abcam_peak_8120|ENSMUST00000145165.7|Gm49320|ENSMUSG00000109061.1|protein_coding_Intron_12	0	+	0.0794603
chr8	4293186	4293289	m6AIP_abcam_peak_8121a|ENSMUST00000098950.5|Elavl1|ENSMUSG00000040028.10|protein_coding_Intron_5	0	-	0.00106796
chr8	4293290	4293404	m6AIP_abcam_peak_8121b|ENSMUST00000098950.5|Elavl1|ENSMUSG00000040028.10|protein_coding_Intron_5	0	-	0.00128947
chr8	4322280	4322416	m6AIP_abcam_peak_8122|ENSMUST00000098950.5|Elavl1|ENSMUSG00000040028.10|protein_coding_Intron_1	0	-	0.000867647
chr8	4328050	4328252	m6AIP_abcam_peak_8123|ENSMUST00000127460.7|Ccl25|ENSMUSG00000023235.14|protein_coding_Intron_2	0	+	0.11351
chr8	4330603	4330722	m6AIP_abcam_peak_8124|ENSMUST00000127460.7|Ccl25|ENSMUSG00000023235.14|protein_coding_Intron_2	0	+	0.112924
chr8	4342940	4343121	m6AIP_abcam_peak_8125|ENSMUST00000127460.7|Ccl25|ENSMUSG00000023235.14|protein_coding_Intron_2	0	+	0
chr8	4509438	4509688	m6AIP_abcam_peak_8126|ENSMUST00000008350.15|Cers4|ENSMUSG00000008206.16|protein_coding_Intron_1	0	+	0.218233
chr8	4522323	4522573	m6AIP_abcam_peak_8127|ENSMUST00000008350.15|Cers4|ENSMUSG00000008206.16|protein_coding_Intron_9	0	+	0.188736
chr8	8667416	8667441	m6AIP_SySy_peak_6543b|ENSMUST00000048545.9|Arglu1|ENSMUSG00000040459.11|protein_coding_Intron_3	0	-	0.46204
chr8	11615620	11615790	m6AIP_SySy_peak_6553|ENSMUST00000033905.12|Ankrd10|ENSMUSG00000031508.14|protein_coding_Intron_5	0	-	0.667194
chr8	12397766	12398016	m6AIP_SySy_peak_6556|ENSMUST00000186174.7|Sox1ot|ENSMUSG00000047935.17|lncRNA_Intron_1	0	+	0.246888
chr8	12913170	12913420	m6AIP_SySy_peak_6560|ENSMUST00000123920.1|Gm15351|ENSMUSG00000086770.1|lncRNA_Intron_1	0	-	0.2192
chr8	13297188	13297386	m6AIP_abcam_peak_8151|ENSMUST00000045229.6|Tmco3|ENSMUSG00000038497.7|protein_coding_Intron_5	0	+	0.0258788
chr8	18597106	18597253	m6AIP_abcam_peak_8162|ENSMUST00000039412.14|Mcph1|ENSMUSG00000039842.15|protein_coding_Intron_2	0	+	0.00279592
chr8	18620918	18621082	m6AIP_abcam_peak_8163|ENSMUST00000039412.14|Mcph1|ENSMUSG00000039842.15|protein_coding_Intron_3	0	+	0.183201
chr8	18633125	18633235	m6AIP_abcam_peak_8165|ENSMUST00000039412.14|Mcph1|ENSMUSG00000039842.15|protein_coding_Intron_8	0	+	0
chr8	18635482	18635623	m6AIP_abcam_peak_8166|ENSMUST00000039412.14|Mcph1|ENSMUSG00000039842.15|protein_coding_Intron_8	0	+	0.141985
chr8	18672992	18673242	m6AIP_abcam_peak_8167|ENSMUST00000039412.14|Mcph1|ENSMUSG00000039842.15|protein_coding_Intron_11	0	+	0.050912
chr8	18760497	18760646	m6AIP_abcam_peak_8168|ENSMUST00000039412.14|Mcph1|ENSMUSG00000039842.15|protein_coding_Intron_12	0	+	0.00149664
chr8	22482941	22483191	m6AIP_SySy_peak_6582|ENSMUST00000067786.8|Slc20a2|ENSMUSG00000037656.9|protein_coding_Intron_1	0	+	0.197884
chr8	22517705	22517804	m6AIP_abcam_peak_8177a|ENSMUST00000067786.8|Slc20a2|ENSMUSG00000037656.9|protein_coding_Intron_1	0	+	0
chr8	22517805	22517930	m6AIP_abcam_peak_8177b|ENSMUST00000067786.8|Slc20a2|ENSMUSG00000037656.9|protein_coding_Intron_1	0	+	0
chr8	22632837	22633087	m6AIP_abcam_peak_8180|ENSMUST00000033938.6|Polb|ENSMUSG00000031536.6|protein_coding_Intron_11	0	-	0
chr8	22900339	22900518	m6AIP_abcam_peak_8184|ENSMUST00000238975.1|Kat6a|ENSMUSG00000031540.14|protein_coding_Intron_2	0	+	0.109067
chr8	22932086	22932114	m6AIP_abcam_peak_8185|ENSMUST00000238975.1|Kat6a|ENSMUSG00000031540.14|protein_coding_Intron_15	0	+	0.753214
chr8	25602801	25602953	m6AIP_abcam_peak_8195|ENSMUST00000142395.7|Nsd3|ENSMUSG00000054823.16|protein_coding_Intron_1	0	+	0.441803
chr8	25603088	25603318	m6AIP_abcam_peak_8196|ENSMUST00000142395.7|Nsd3|ENSMUSG00000054823.16|protein_coding_Intron_1	0	+	0.218817
chr8	25603418	25603510	m6AIP_abcam_peak_8197a|ENSMUST00000142395.7|Nsd3|ENSMUSG00000054823.16|protein_coding_Intron_1	0	+	0.931511
chr8	25603511	25603594	m6AIP_abcam_peak_8197b|ENSMUST00000142395.7|Nsd3|ENSMUSG00000054823.16|protein_coding_Intron_1	0	+	0.940651
chr8	25825829	25825930	m6AIP_abcam_peak_8201|ENSMUST00000068892.14|Ash2l|ENSMUSG00000031575.18|protein_coding_Intron_10	0	-	0.222277
chr8	31160710	31160758	m6AIP_abcam_peak_8210|ENSMUST00000033983.5|Mak16|ENSMUSG00000031578.5|protein_coding_Intron_9	0	-	0.105125
chr8	33770955	33771059	m6AIP_abcam_peak_8214|ENSMUST00000171010.7|Gtf2e2|ENSMUSG00000031585.13|protein_coding_Intron_6	0	+	0.0312981
chr8	33804346	33804477	m6AIP_SySy_peak_6610|ENSMUST00000033995.13|Rbpms|ENSMUSG00000031586.17|protein_coding_Intron_6	0	-	0.549679
chr8	33806531	33806632	m6AIP_abcam_peak_8215|ENSMUST00000033995.13|Rbpms|ENSMUSG00000031586.17|protein_coding_Intron_6	0	-	0.697366
chr8	33909233	33909386	m6AIP_abcam_peak_8216|ENSMUST00000033995.13|Rbpms|ENSMUSG00000031586.17|protein_coding_Intron_1	0	-	0.00465359
chr8	36583210	36583363	m6AIP_SySy_peak_6618|ENSMUST00000163663.2|Dlc1|ENSMUSG00000031523.16|protein_coding_Intron_9	0	-	0.000503268
chr8	40500913	40500994	m6AIP_SySy_peak_6620|ENSMUST00000149992.1|Cnot7|ENSMUSG00000031601.16|protein_coding_Intron_2	0	-	0.216827
chr8	43131096	43131177	m6AIP_SySy_peak_6625a|ENSMUST00000059692.3|Triml1|ENSMUSG00000031651.5|protein_coding_Intron_5	0	-	0
chr8	43131178	43131318	m6AIP_SySy_peak_6625b|ENSMUST00000059692.3|Triml1|ENSMUSG00000031651.5|protein_coding_Intron_5	0	-	0
chr8	43131319	43131497	m6AIP_SySy_peak_6625c|ENSMUST00000059692.3|Triml1|ENSMUSG00000031651.5|protein_coding_Intron_5	0	-	0
chr8	43182357	43182541	m6AIP_abcam_peak_8233|ENSMUST00000210136.1|Triml2|ENSMUSG00000091490.3|protein_coding_Intron_2	0	+	0.0597778
chr8	43306700	43306840	m6AIP_SySy_peak_6632|ENSMUST00000211248.1|Zfp42|ENSMUSG00000051176.6|protein_coding_Intron_1	0	-	0.0644
chr8	46482737	46482965	m6AIP_SySy_peak_6644|ENSMUST00000034046.12|Acsl1|ENSMUSG00000018796.13|protein_coding_Intron_1	0	+	0.0409254
chr8	46577369	46577551	m6AIP_SySy_peak_6646|ENSMUST00000211400.1|Primpol|ENSMUSG00000038225.15|protein_coding_Intron_14	0	-	0.0525385
chr8	46616742	46616889	m6AIP_SySy_peak_6648|ENSMUST00000211400.1|Primpol|ENSMUSG00000038225.15|protein_coding_Intron_1	0	-	0.0561769
chr8	47288568	47288699	m6AIP_SySy_peak_6650|ENSMUST00000211882.1|Stox2|ENSMUSG00000038143.16|protein_coding_Intron_2	0	-	0.567107
chr8	47504368	47504564	m6AIP_SySy_peak_6651|ENSMUST00000039061.14|Trappc11|ENSMUSG00000038102.15|protein_coding_Intron_21	0	-	0.335403
chr8	48126736	48126836	m6AIP_abcam_peak_8251|ENSMUST00000170263.8|Dctd|ENSMUSG00000031562.15|protein_coding_Intron_3	0	+	0.00444
chr8	48137940	48138041	m6AIP_SySy_peak_6654|ENSMUST00000170263.8|Dctd|ENSMUSG00000031562.15|protein_coding_Intron_4	0	+	0.701782
chr8	56535925	56536084	m6AIP_abcam_peak_8254|ENSMUST00000040330.14|Cep44|ENSMUSG00000038215.15|protein_coding_Intron_8	0	-	0.0233774
chr8	57490058	57490308	m6AIP_SySy_peak_6657|ENSMUST00000180690.1|2500002B13Rik|ENSMUSG00000096917.2|lncRNA_Intron_1	0	+	0.09812
chr8	60923756	60923959	m6AIP_abcam_peak_8259|ENSMUST00000004430.13|Clcn3|ENSMUSG00000004319.15|protein_coding_Intron_10	0	-	0.0070936
chr8	60965455	60965561	m6AIP_abcam_peak_8261|ENSMUST00000004430.13|Clcn3|ENSMUSG00000004319.15|protein_coding_Intron_2	0	-	0.0094717
chr8	69764625	69764772	m6AIP_SySy_peak_6672a|ENSMUST00000149782.7|Gm20422|ENSMUSG00000092544.8|protein_coding_Intron_4	0	-	0.342952
chr8	69764773	69764967	m6AIP_SySy_peak_6672b|ENSMUST00000149782.7|Gm20422|ENSMUSG00000092544.8|protein_coding_Intron_4	0	-	0.203546
chr8	69765349	69765519	m6AIP_SySy_peak_6673|ENSMUST00000149782.7|Gm20422|ENSMUSG00000092544.8|protein_coding_Intron_4	0	-	0.337447
chr8	69765922	69766172	m6AIP_SySy_peak_6674|ENSMUST00000149782.7|Gm20422|ENSMUSG00000092544.8|protein_coding_Intron_4	0	-	0.328956
chr8	69766414	69766535	m6AIP_SySy_peak_6675a|ENSMUST00000149782.7|Gm20422|ENSMUSG00000092544.8|protein_coding_Intron_4	0	-	0.601298
chr8	69766536	69766641	m6AIP_SySy_peak_6675b|ENSMUST00000149782.7|Gm20422|ENSMUSG00000092544.8|protein_coding_Intron_4	0	-	0.544705
chr8	69901795	69901880	m6AIP_abcam_peak_8280|ENSMUST00000110167.4|Ndufa13|ENSMUSG00000036199.9|protein_coding_Intron_1	0	-	0.00127059
chr8	69955142	69955302	m6AIP_abcam_peak_8283|ENSMUST00000065169.11|Gatad2a|ENSMUSG00000036180.15|protein_coding_Intron_1	0	-	0.0027375
chr8	70060659	70060729	m6AIP_abcam_peak_8284a|ENSMUST00000011450.7|Sugp1|ENSMUSG00000011306.7|protein_coding_Intron_7	0	+	0.1702
chr8	70060730	70060803	m6AIP_abcam_peak_8284b|ENSMUST00000011450.7|Sugp1|ENSMUSG00000011306.7|protein_coding_Intron_7	0	+	0.0275122
chr8	70513481	70513595	m6AIP_SySy_peak_6694a|ENSMUST00000121623.7|Kxd1|ENSMUSG00000055553.16|protein_coding_Intron_4	0	-	0.0313158
chr8	70513596	70513692	m6AIP_SySy_peak_6694b|ENSMUST00000121623.7|Kxd1|ENSMUSG00000055553.16|protein_coding_Intron_4	0	-	0.00305208
chr8	70604432	70604577	m6AIP_abcam_peak_8292|ENSMUST00000049908.10|Ssbp4|ENSMUSG00000070003.7|protein_coding_Intron_1	0	-	0.00697241
chr8	70771627	70771769	m6AIP_abcam_peak_8296|ENSMUST00000034296.14|Pik3r2|ENSMUSG00000031834.15|protein_coding_Intron_6	0	-	0.00412676
chr8	70909877	70909988	m6AIP_abcam_peak_8300|ENSMUST00000019405.3|Map1s|ENSMUSG00000019261.3|protein_coding_Intron_1	0	+	0
chr8	71258571	71258757	m6AIP_SySy_peak_6706|ENSMUST00000035960.12|Haus8|ENSMUSG00000035439.13|protein_coding_Intron_3	0	-	0
chr8	71259533	71259622	m6AIP_SySy_peak_6707a|ENSMUST00000035960.12|Haus8|ENSMUSG00000035439.13|protein_coding_Intron_3	0	-	0
chr8	71259623	71259726	m6AIP_SySy_peak_6707b|ENSMUST00000035960.12|Haus8|ENSMUSG00000035439.13|protein_coding_Intron_3	0	-	0
chr8	71259727	71259874	m6AIP_SySy_peak_6707c|ENSMUST00000035960.12|Haus8|ENSMUSG00000035439.13|protein_coding_Intron_3	0	-	0
chr8	71375520	71375707	m6AIP_abcam_peak_8306|ENSMUST00000002466.8|Nr2f6|ENSMUSG00000002393.14|protein_coding_Intron_3	0	-	0.0482193
chr8	71536147	71536265	m6AIP_abcam_peak_8308|ENSMUST00000051672.8|Bst2|ENSMUSG00000046718.8|protein_coding_Intron_2	0	-	0.0390508
chr8	71958671	71958811	m6AIP_abcam_peak_8310|ENSMUST00000109997.9|Zfp961|ENSMUSG00000052446.17|protein_coding_Intron_1	0	+	0
chr8	72179639	72179758	m6AIP_abcam_peak_8311|ENSMUST00000003121.8|Rab8a|ENSMUSG00000003037.16|protein_coding_Intron_7	0	+	0.000327731
chr8	72472886	72472997	m6AIP_abcam_peak_8315|ENSMUST00000079510.5|Cherp|ENSMUSG00000052488.7|protein_coding_Intron_2	0	-	0.058045
chr8	72522125	72522287	m6AIP_abcam_peak_8319|ENSMUST00000058534.6|Med26|ENSMUSG00000045248.6|protein_coding_Intron_1	0	-	0.475191
chr8	73031723	73031973	m6AIP_abcam_peak_8320|ENSMUST00000212459.1|Large1|ENSMUSG00000004383.18|protein_coding_Intron_7	0	-	0.008892
chr8	73035511	73035753	m6AIP_abcam_peak_8321|ENSMUST00000212459.1|Large1|ENSMUSG00000004383.18|protein_coding_Intron_7	0	-	0.0413884
chr8	73038031	73038154	m6AIP_abcam_peak_8322|ENSMUST00000212459.1|Large1|ENSMUSG00000004383.18|protein_coding_Intron_7	0	-	0
chr8	73141663	73141765	m6AIP_abcam_peak_8323|ENSMUST00000212459.1|Large1|ENSMUSG00000004383.18|protein_coding_Intron_3	0	-	0.00119608
chr8	73192986	73193095	m6AIP_abcam_peak_8324a|ENSMUST00000212459.1|Large1|ENSMUSG00000004383.18|protein_coding_Intron_3	0	-	0.176917
chr8	73193096	73193211	m6AIP_abcam_peak_8324b|ENSMUST00000212459.1|Large1|ENSMUSG00000004383.18|protein_coding_Intron_3	0	-	0.0708522
chr8	73306713	73306914	m6AIP_abcam_peak_8325|ENSMUST00000212459.1|Large1|ENSMUSG00000004383.18|protein_coding_Intron_2	0	-	0.012607
chr8	73349382	73349539	m6AIP_abcam_peak_8326|ENSMUST00000212459.1|Large1|ENSMUSG00000004383.18|protein_coding_Intron_1	0	-	0.213497
chr8	74999035	74999173	m6AIP_abcam_peak_8327|ENSMUST00000041759.13|Hmgxb4|ENSMUSG00000034518.14|protein_coding_Intron_2	0	+	0.791667
chr8	75036716	75036927	m6AIP_abcam_peak_8328|ENSMUST00000078847.12|Tom1|ENSMUSG00000042870.15|protein_coding_Intron_1	0	+	0.0754692
chr8	75116499	75116720	m6AIP_abcam_peak_8329|ENSMUST00000164309.2|Mcm5|ENSMUSG00000005410.6|protein_coding_Intron_7	0	+	0.0134027
chr8	77552108	77552214	m6AIP_SySy_peak_6724a|ENSMUST00000056237.14|Prmt9|ENSMUSG00000037134.17|protein_coding_Intron_1	0	+	0.0331509
chr8	77552215	77552381	m6AIP_SySy_peak_6724b|ENSMUST00000056237.14|Prmt9|ENSMUSG00000037134.17|protein_coding_Intron_1	0	+	0.10944
chr8	77552549	77552773	m6AIP_SySy_peak_6725|ENSMUST00000056237.14|Prmt9|ENSMUSG00000037134.17|protein_coding_Intron_1	0	+	0.0959821
chr8	78052283	78052455	m6AIP_abcam_peak_8333|ENSMUST00000209933.1|Gm29895|ENSMUSG00000110382.1|lncRNA_Intron_3	0	+	0.145511
chr8	78507983	78508177	m6AIP_SySy_peak_6731a|ENSMUST00000049245.9|Rbmxl1|ENSMUSG00000037070.10|protein_coding_Intron_1	0	-	0.250258
chr8	78508229	78508479	m6AIP_SySy_peak_6731b|ENSMUST00000049245.9|Rbmxl1|ENSMUSG00000037070.10|protein_coding_Intron_1	0	-	0.015216
chr8	78516791	78517041	m6AIP_abcam_peak_8338|ENSMUST00000034111.9|Slc10a7|ENSMUSG00000031684.11|protein_coding_Intron_2	0	+	0
chr8	78520036	78520189	m6AIP_abcam_peak_8339|ENSMUST00000034111.9|Slc10a7|ENSMUSG00000031684.11|protein_coding_Intron_2	0	+	0
chr8	78538414	78538615	m6AIP_abcam_peak_8340|ENSMUST00000034111.9|Slc10a7|ENSMUSG00000031684.11|protein_coding_Intron_4	0	+	0.193756
chr8	78633574	78633824	m6AIP_abcam_peak_8341|ENSMUST00000034111.9|Slc10a7|ENSMUSG00000031684.11|protein_coding_Intron_5	0	+	0.00992
chr8	79139903	79140005	m6AIP_abcam_peak_8344|ENSMUST00000238669.1|Zfp827|ENSMUSG00000071064.15|protein_coding_Intron_8	0	+	0.0274902
chr8	80711293	80711407	m6AIP_abcam_peak_8348a|ENSMUST00000043359.8|Smarca5|ENSMUSG00000031715.14|protein_coding_Intron_15	0	-	0.0390614
chr8	80711408	80711527	m6AIP_abcam_peak_8348b|ENSMUST00000043359.8|Smarca5|ENSMUSG00000031715.14|protein_coding_Intron_15	0	-	0.257092
chr8	80711528	80711601	m6AIP_abcam_peak_8348c|ENSMUST00000043359.8|Smarca5|ENSMUSG00000031715.14|protein_coding_Intron_15	0	-	0.178863
chr8	80727795	80727857	m6AIP_abcam_peak_8349|ENSMUST00000043359.8|Smarca5|ENSMUSG00000031715.14|protein_coding_Intron_5	0	-	0.18329
chr8	80770941	80771129	m6AIP_SySy_peak_6737|ENSMUST00000210676.1|Gab1|ENSMUSG00000031714.9|protein_coding_Intron_9	0	-	0.198628
chr8	80771146	80771307	m6AIP_abcam_peak_8350b|ENSMUST00000210676.1|Gab1|ENSMUSG00000031714.9|protein_coding_Intron_9	0	-	0.294193
chr8	80804916	80805028	m6AIP_abcam_peak_8352|ENSMUST00000210676.1|Gab1|ENSMUSG00000031714.9|protein_coding_Intron_1	0	-	0.00264286
chr8	83682130	83682231	m6AIP_abcam_peak_8359|ENSMUST00000144258.7|Pkn1|ENSMUSG00000057672.16|protein_coding_Intron_7	0	-	0.13102
chr8	83914456	83914561	m6AIP_abcam_peak_8360a|ENSMUST00000152978.7|Adgrl1|ENSMUSG00000013033.16|protein_coding_Intron_1	0	+	0.238457
chr8	83914562	83914730	m6AIP_abcam_peak_8360b|ENSMUST00000152978.7|Adgrl1|ENSMUSG00000013033.16|protein_coding_Intron_1	0	+	0.00895833
chr8	84427492	84427734	m6AIP_abcam_peak_8367a|ENSMUST00000238701.1|Cacna1a|ENSMUSG00000034656.18|protein_coding_Intron_3	0	+	0.00489669
chr8	84427735	84427916	m6AIP_abcam_peak_8367b|ENSMUST00000238701.1|Cacna1a|ENSMUSG00000034656.18|protein_coding_Intron_3	0	+	0.00226519
chr8	84451233	84451358	m6AIP_abcam_peak_8368a|ENSMUST00000238701.1|Cacna1a|ENSMUSG00000034656.18|protein_coding_Intron_3	0	+	0.056048
chr8	84451359	84451497	m6AIP_abcam_peak_8368b|ENSMUST00000238701.1|Cacna1a|ENSMUSG00000034656.18|protein_coding_Intron_3	0	+	0.070442
chr8	84699584	84699602	m6AIP_abcam_peak_8372|ENSMUST00000001974.10|Trmt1|ENSMUSG00000001909.16|protein_coding_Intron_16	0	+	0.178444
chr8	84868484	84868714	m6AIP_abcam_peak_8374|ENSMUST00000003906.12|Farsa|ENSMUSG00000003808.18|protein_coding_Intron_12	0	+	0.0164739
chr8	84957864	84957957	m6AIP_abcam_peak_8377|ENSMUST00000109736.8|Rnaseh2a|ENSMUSG00000052926.16|protein_coding_Intron_9	0	-	0.0506022
chr8	85000858	85000968	m6AIP_abcam_peak_8379|ENSMUST00000064495.7|Hook2|ENSMUSG00000052566.8|protein_coding_Intron_17	0	+	0.00974545
chr8	85037616	85037713	m6AIP_abcam_peak_8380a|ENSMUST00000166592.1|Tnpo2|ENSMUSG00000031691.14|protein_coding_Intron_1	0	+	0.0212062
chr8	85037714	85037864	m6AIP_abcam_peak_8380b|ENSMUST00000166592.1|Tnpo2|ENSMUSG00000031691.14|protein_coding_Intron_1	0	+	0.00756
chr8	85037977	85038106	m6AIP_SySy_peak_6760|ENSMUST00000166592.1|Tnpo2|ENSMUSG00000031691.14|protein_coding_Intron_1	0	+	0.169016
chr8	85084573	85084640	m6AIP_SySy_peak_6761|ENSMUST00000034121.10|Man2b1|ENSMUSG00000005142.10|protein_coding_Intron_2	0	+	0.0192537
chr8	85817298	85817446	m6AIP_SySy_peak_6764|ENSMUST00000034140.8|Itfg1|ENSMUSG00000031703.8|protein_coding_Intron_5	0	-	0
chr8	85818483	85818706	m6AIP_SySy_peak_6765|ENSMUST00000034140.8|Itfg1|ENSMUSG00000031703.8|protein_coding_Intron_5	0	-	0
chr8	85893611	85893751	m6AIP_abcam_peak_8386|ENSMUST00000053771.13|Phkb|ENSMUSG00000036879.15|protein_coding_Intron_5	0	+	0.2819
chr8	85997994	85998244	m6AIP_abcam_peak_8387|ENSMUST00000053771.13|Phkb|ENSMUSG00000036879.15|protein_coding_Intron_15	0	+	0.118324
[truncated: 2,861 more rows]
