# Supplementary material for: Acute depletion of METTL3 implicates N6-methyladenosine in alternative intron/exon inclusion in the nascent transcriptome
Source: Genome Res. 2021 Aug;31(8):1395–408. doi: 10.1101/gr.271635.120 (PMC8327914; doi:10.1101/gr.271635.120)
Supplement: Supplemental Material [file supp_gr.271635.120_Supplemental_Code.tar.gz.zip › Nascent_m6A_Scripts/intron_methylation/m6AIP_Cfg1_Cfg2.summits.Intersects_with_GENCODE_vM24_MaxORF_LongestNcRNA.intron.Overlap.bed.Phastcon.tab]

m6AIP_SySy_peak_1|ENSMUST00000156816.6|Mrpl15|ENSMUSG00000033845.13|protein_coding_Intron_3	238	238	71.953	0.302324	0.302324
m6AIP_abcam_peak_2|ENSMUST00000118000.7|Rgs20|ENSMUSG00000002459.17|protein_coding_Intron_2	129	0	0	0	0
m6AIP_abcam_peak_3|ENSMUST00000044369.12|Atp6v1h|ENSMUSG00000033793.12|protein_coding_Intron_9	100	100	48.383	0.48383	0.48383
m6AIP_SySy_peak_5a|ENSMUST00000027040.12|Rb1cc1|ENSMUSG00000025907.14|protein_coding_Intron_15	120	120	2.989	0.0249083	0.0249083
m6AIP_SySy_peak_5b|ENSMUST00000027040.12|Rb1cc1|ENSMUSG00000025907.14|protein_coding_Intron_15	111	111	15.021	0.135324	0.135324
m6AIP_abcam_peak_8|ENSMUST00000061280.16|Pcmtd1|ENSMUSG00000051285.17|protein_coding_Intron_1	173	173	16.5	0.0953757	0.0953757
m6AIP_abcam_peak_10|ENSMUST00000061280.16|Pcmtd1|ENSMUSG00000051285.17|protein_coding_Intron_5	105	105	4.064	0.0387048	0.0387048
m6AIP_abcam_peak_19|ENSMUST00000071087.11|Cspp1|ENSMUSG00000056763.16|protein_coding_Intron_21	236	236	32.767	0.138843	0.138843
m6AIP_abcam_peak_28|ENSMUST00000188371.6|Terf1|ENSMUSG00000025925.14|protein_coding_Intron_2	123	123	56.39	0.458455	0.458455
m6AIP_abcam_peak_29|ENSMUST00000188371.6|Terf1|ENSMUSG00000025925.14|protein_coding_Intron_2	111	111	6.335	0.0570721	0.0570721
m6AIP_abcam_peak_33|ENSMUST00000053266.10|Mcm3|ENSMUSG00000041859.10|protein_coding_Intron_6	108	108	1.756	0.0162593	0.0162593
m6AIP_abcam_peak_37|ENSMUST00000027337.14|Fam135a|ENSMUSG00000026153.15|protein_coding_Intron_3	126	126	76.206	0.60481	0.60481
m6AIP_abcam_peak_40|ENSMUST00000186733.6|Phf3|ENSMUSG00000048874.15|protein_coding_Intron_10	141	141	3.485	0.0247163	0.0247163
m6AIP_SySy_peak_31|ENSMUST00000186733.6|Phf3|ENSMUSG00000048874.15|protein_coding_Intron_4	187	187	56.691	0.30316	0.30316
m6AIP_abcam_peak_42|ENSMUST00000186733.6|Phf3|ENSMUSG00000048874.15|protein_coding_Intron_2	130	130	1.12	0.00861538	0.00861538
m6AIP_abcam_peak_43a|ENSMUST00000027312.10|Prim2|ENSMUSG00000026134.11|protein_coding_Intron_7	128	128	0.153	0.00119531	0.00119531
m6AIP_abcam_peak_43b|ENSMUST00000027312.10|Prim2|ENSMUSG00000026134.11|protein_coding_Intron_7	121	121	0.132	0.00109091	0.00109091
m6AIP_abcam_peak_44|ENSMUST00000027312.10|Prim2|ENSMUSG00000026134.11|protein_coding_Intron_5	200	200	0.954	0.00477	0.00477
m6AIP_abcam_peak_48|ENSMUST00000019861.12|Zfp451|ENSMUSG00000042197.13|protein_coding_Intron_3	167	167	27.203	0.162892	0.162892
m6AIP_SySy_peak_36a|ENSMUST00000019861.12|Zfp451|ENSMUSG00000042197.13|protein_coding_Intron_3	111	111	11.909	0.107288	0.107288
m6AIP_SySy_peak_36b|ENSMUST00000019861.12|Zfp451|ENSMUSG00000042197.13|protein_coding_Intron_3	150	150	55.278	0.36852	0.36852
m6AIP_SySy_peak_36c|ENSMUST00000019861.12|Zfp451|ENSMUSG00000042197.13|protein_coding_Intron_3	204	204	72.408	0.354941	0.354941
m6AIP_SySy_peak_36d|ENSMUST00000019861.12|Zfp451|ENSMUSG00000042197.13|protein_coding_Intron_3	250	250	72.697	0.290788	0.290788
m6AIP_SySy_peak_36e|ENSMUST00000019861.12|Zfp451|ENSMUSG00000042197.13|protein_coding_Intron_3	250	250	247.935	0.99174	0.99174
m6AIP_abcam_peak_50|ENSMUST00000183034.4|Dst|ENSMUSG00000026131.20|protein_coding_Intron_2	143	143	1.883	0.0131678	0.0131678
m6AIP_abcam_peak_51|ENSMUST00000183034.4|Dst|ENSMUSG00000026131.20|protein_coding_Intron_2	180	180	73.653	0.409183	0.409183
m6AIP_abcam_peak_52|ENSMUST00000183034.4|Dst|ENSMUSG00000026131.20|protein_coding_Intron_2	170	170	1.625	0.00955882	0.00955882
m6AIP_abcam_peak_53|ENSMUST00000183034.4|Dst|ENSMUSG00000026131.20|protein_coding_Intron_5	111	111	8.664	0.0780541	0.0780541
m6AIP_abcam_peak_54|ENSMUST00000183034.4|Dst|ENSMUSG00000026131.20|protein_coding_Intron_5	120	0	0	0	0
m6AIP_SySy_peak_37a|ENSMUST00000183034.4|Dst|ENSMUSG00000026131.20|protein_coding_Intron_35	112	112	87.797	0.783902	0.783902
m6AIP_SySy_peak_37b|ENSMUST00000183034.4|Dst|ENSMUSG00000026131.20|protein_coding_Intron_35	132	132	83.788	0.634758	0.634758
m6AIP_abcam_peak_57|ENSMUST00000183034.4|Dst|ENSMUSG00000026131.20|protein_coding_Intron_35	144	144	49.328	0.342556	0.342556
m6AIP_abcam_peak_58|ENSMUST00000183034.4|Dst|ENSMUSG00000026131.20|protein_coding_Intron_35	111	111	68.881	0.62055	0.62055
m6AIP_SySy_peak_38|ENSMUST00000183034.4|Dst|ENSMUSG00000026131.20|protein_coding_Intron_35	250	250	145.348	0.581392	0.581392
m6AIP_SySy_peak_39|ENSMUST00000183034.4|Dst|ENSMUSG00000026131.20|protein_coding_Intron_35	150	150	93.203	0.621353	0.621353
m6AIP_SySy_peak_40|ENSMUST00000183034.4|Dst|ENSMUSG00000026131.20|protein_coding_Intron_35	250	250	187.757	0.751028	0.751028
m6AIP_SySy_peak_47|ENSMUST00000183034.4|Dst|ENSMUSG00000026131.20|protein_coding_Intron_60	163	163	149.349	0.916252	0.916252
m6AIP_abcam_peak_72|ENSMUST00000167518.7|Fam168b|ENSMUSG00000037503.12|protein_coding_Intron_2	161	161	1.278	0.00793789	0.00793789
m6AIP_abcam_peak_78|ENSMUST00000186470.1|Kansl3|ENSMUSG00000010453.12|protein_coding_Intron_2	160	160	16.267	0.101669	0.101669
m6AIP_abcam_peak_80|ENSMUST00000115011.7|Lman2l|ENSMUSG00000001143.13|protein_coding_Intron_1	116	116	0.179	0.0015431	0.0015431
m6AIP_abcam_peak_82|ENSMUST00000170295.7|Fam178b|ENSMUSG00000046337.17|protein_coding_Intron_10	106	0	0	0	0
m6AIP_abcam_peak_83|ENSMUST00000194563.5|Tmem131|ENSMUSG00000026116.11|protein_coding_Intron_32	201	201	6.203	0.0308607	0.0308607
m6AIP_abcam_peak_84|ENSMUST00000194563.5|Tmem131|ENSMUSG00000026116.11|protein_coding_Intron_16	121	121	0.258	0.00213223	0.00213223
m6AIP_abcam_peak_85|ENSMUST00000194563.5|Tmem131|ENSMUSG00000026116.11|protein_coding_Intron_5	186	0	0	0	0
m6AIP_SySy_peak_59|ENSMUST00000194563.5|Tmem131|ENSMUSG00000026116.11|protein_coding_Intron_5	100	100	7.438	0.07438	0.07438
m6AIP_SySy_peak_62|ENSMUST00000027251.11|Rev1|ENSMUSG00000026082.11|protein_coding_Intron_13	142	0	0	0	0
m6AIP_abcam_peak_91|ENSMUST00000194746.5|Rpl31|ENSMUSG00000073702.11|protein_coding_Intron_2	104	104	0.219	0.00210577	0.00210577
m6AIP_abcam_peak_93|ENSMUST00000062525.10|Rnf149|ENSMUSG00000048234.13|protein_coding_Intron_1	176	176	48.626	0.276284	0.276284
m6AIP_abcam_peak_94|ENSMUST00000163854.8|Map4k4|ENSMUSG00000026074.15|protein_coding_Intron_2	158	158	8.545	0.0540823	0.0540823
m6AIP_abcam_peak_95|ENSMUST00000163854.8|Map4k4|ENSMUSG00000026074.15|protein_coding_Intron_6	175	175	10.897	0.0622686	0.0622686
m6AIP_SySy_peak_66b|ENSMUST00000057208.12|Mrps9|ENSMUSG00000060679.14|protein_coding_Intron_8	136	136	7.779	0.0571985	0.0571985
m6AIP_SySy_peak_66c|ENSMUST00000057208.12|Mrps9|ENSMUSG00000060679.14|protein_coding_Intron_8	206	206	5.063	0.0245777	0.0245777
m6AIP_SySy_peak_66d|ENSMUST00000057208.12|Mrps9|ENSMUSG00000060679.14|protein_coding_Intron_8	181	181	2.87	0.0158564	0.0158564
m6AIP_abcam_peak_99|ENSMUST00000126008.7|Uxs1|ENSMUSG00000057363.12|protein_coding_Intron_8	100	0	0	0	0
m6AIP_abcam_peak_100|ENSMUST00000126008.7|Uxs1|ENSMUSG00000057363.12|protein_coding_Intron_5	137	137	12.175	0.0888686	0.0888686
m6AIP_abcam_peak_103|ENSMUST00000114513.8|Gls|ENSMUSG00000026103.14|protein_coding_Intron_14	111	111	0.229	0.00206306	0.00206306
m6AIP_SySy_peak_76a|ENSMUST00000114513.8|Gls|ENSMUSG00000026103.14|protein_coding_Intron_14	169	169	167.27	0.989763	0.989763
m6AIP_SySy_peak_76b|ENSMUST00000114513.8|Gls|ENSMUSG00000026103.14|protein_coding_Intron_14	109	109	108.894	0.999028	0.999028
m6AIP_abcam_peak_104a|ENSMUST00000114513.8|Gls|ENSMUSG00000026103.14|protein_coding_Intron_1	107	107	10.52	0.0983178	0.0983178
m6AIP_abcam_peak_104b|ENSMUST00000114513.8|Gls|ENSMUSG00000026103.14|protein_coding_Intron_1	117	117	5.776	0.0493675	0.0493675
m6AIP_abcam_peak_111|ENSMUST00000050567.10|1700019D03Rik|ENSMUSG00000043629.12|protein_coding_Intron_1	186	186	33.991	0.182747	0.182747
m6AIP_abcam_peak_112|ENSMUST00000027267.13|Pms1|ENSMUSG00000026098.13|protein_coding_Intron_4	123	123	1.542	0.0125366	0.0125366
m6AIP_abcam_peak_115|ENSMUST00000027202.8|Sgo2a|ENSMUSG00000026039.9|protein_coding_Intron_5	106	106	12.684	0.11966	0.11966
m6AIP_abcam_peak_122|ENSMUST00000027198.11|Orc2|ENSMUSG00000026037.14|protein_coding_Intron_7	116	116	34.282	0.295534	0.295534
m6AIP_abcam_peak_130|ENSMUST00000091374.8|Sumo1|ENSMUSG00000026021.15|protein_coding_Intron_2	110	0	0	0	0
m6AIP_abcam_peak_134a|ENSMUST00000160834.7|Nbeal1|ENSMUSG00000073664.11|protein_coding_Intron_7	72	0	0	0	0
m6AIP_abcam_peak_134b|ENSMUST00000160834.7|Nbeal1|ENSMUSG00000073664.11|protein_coding_Intron_7	87	0	0	0	0
m6AIP_abcam_peak_136|ENSMUST00000160834.7|Nbeal1|ENSMUSG00000073664.11|protein_coding_Intron_52	140	0	0	0	0
m6AIP_SySy_peak_102a|ENSMUST00000188618.6|Abi2|ENSMUSG00000026782.15|protein_coding_Intron_11	178	178	139.223	0.782152	0.782152
m6AIP_SySy_peak_102b|ENSMUST00000188618.6|Abi2|ENSMUSG00000026782.15|protein_coding_Intron_11	180	180	69.61	0.386722	0.386722
m6AIP_abcam_peak_155|ENSMUST00000087374.9|Adam23|ENSMUSG00000025964.15|protein_coding_Intron_2	145	145	1.733	0.0119517	0.0119517
m6AIP_abcam_peak_156|ENSMUST00000087374.9|Adam23|ENSMUSG00000025964.15|protein_coding_Intron_3	168	127	1.946	0.0115833	0.0153228
m6AIP_abcam_peak_158a|ENSMUST00000087374.9|Adam23|ENSMUSG00000025964.15|protein_coding_Intron_6	94	94	0.294	0.00312766	0.00312766
m6AIP_abcam_peak_158b|ENSMUST00000087374.9|Adam23|ENSMUSG00000025964.15|protein_coding_Intron_6	118	118	5.724	0.0485085	0.0485085
m6AIP_abcam_peak_159|ENSMUST00000087374.9|Adam23|ENSMUSG00000025964.15|protein_coding_Intron_18	192	192	1.388	0.00722917	0.00722917
m6AIP_abcam_peak_160|ENSMUST00000087374.9|Adam23|ENSMUSG00000025964.15|protein_coding_Intron_22	170	170	15.913	0.0936059	0.0936059
m6AIP_abcam_peak_164|ENSMUST00000049932.11|Creb1|ENSMUSG00000025958.14|protein_coding_Intron_4	158	158	10.805	0.0683861	0.0683861
m6AIP_abcam_peak_174|ENSMUST00000113995.1|Rpe|ENSMUSG00000026005.15|protein_coding_Intron_4	102	102	3.65	0.0357843	0.0357843
m6AIP_abcam_peak_178a|ENSMUST00000027393.7|Bard1|ENSMUSG00000026196.7|protein_coding_Intron_6	109	109	5.275	0.0483945	0.0483945
m6AIP_abcam_peak_178b|ENSMUST00000027393.7|Bard1|ENSMUSG00000026196.7|protein_coding_Intron_6	198	86	17.61	0.0889394	0.204767
m6AIP_abcam_peak_181|ENSMUST00000048860.8|Mreg|ENSMUSG00000039395.8|protein_coding_Intron_1	100	100	0.027	0.00027	0.00027
m6AIP_abcam_peak_182|ENSMUST00000027379.9|Xrcc5|ENSMUSG00000026187.9|protein_coding_Intron_10	201	201	0.746	0.00371144	0.00371144
m6AIP_abcam_peak_183|ENSMUST00000027379.9|Xrcc5|ENSMUSG00000026187.9|protein_coding_Intron_13	182	182	41.602	0.228582	0.228582
m6AIP_abcam_peak_185|ENSMUST00000047328.10|Igfbp2|ENSMUSG00000039323.18|protein_coding_Intron_1	148	148	16.701	0.112845	0.112845
m6AIP_abcam_peak_186|ENSMUST00000047328.10|Igfbp2|ENSMUSG00000039323.18|protein_coding_Intron_1	138	138	27.874	0.201986	0.201986
m6AIP_abcam_peak_187|ENSMUST00000047328.10|Igfbp2|ENSMUSG00000039323.18|protein_coding_Intron_1	153	153	36.736	0.240105	0.240105
m6AIP_abcam_peak_190|ENSMUST00000113820.8|Arpc2|ENSMUSG00000006304.14|protein_coding_Intron_4	124	124	9.126	0.0735968	0.0735968
m6AIP_abcam_peak_203|ENSMUST00000027451.12|Epha4|ENSMUSG00000026235.14|protein_coding_Intron_3	154	154	3.764	0.0244416	0.0244416
m6AIP_abcam_peak_205|ENSMUST00000035779.14|Acsl3|ENSMUSG00000032883.15|protein_coding_Intron_2	104	104	49.957	0.480356	0.480356
m6AIP_abcam_peak_206a|ENSMUST00000035779.14|Acsl3|ENSMUSG00000032883.15|protein_coding_Intron_2	109	109	76.114	0.698294	0.698294
m6AIP_abcam_peak_206b|ENSMUST00000035779.14|Acsl3|ENSMUSG00000032883.15|protein_coding_Intron_2	200	200	117.315	0.586575	0.586575
m6AIP_SySy_peak_158a|ENSMUST00000035779.14|Acsl3|ENSMUSG00000032883.15|protein_coding_Intron_2	241	241	206.558	0.857087	0.857087
m6AIP_SySy_peak_158b|ENSMUST00000035779.14|Acsl3|ENSMUSG00000032883.15|protein_coding_Intron_2	172	172	141.05	0.820058	0.820058
m6AIP_abcam_peak_208|ENSMUST00000035779.14|Acsl3|ENSMUSG00000032883.15|protein_coding_Intron_2	177	177	42.087	0.23778	0.23778
m6AIP_abcam_peak_209|ENSMUST00000035779.14|Acsl3|ENSMUSG00000032883.15|protein_coding_Intron_2	137	137	5.036	0.0367591	0.0367591
m6AIP_abcam_peak_210|ENSMUST00000035779.14|Acsl3|ENSMUSG00000032883.15|protein_coding_Intron_2	173	173	8.66	0.0500578	0.0500578
m6AIP_abcam_peak_211|ENSMUST00000035779.14|Acsl3|ENSMUSG00000032883.15|protein_coding_Intron_5	127	0	0	0	0
m6AIP_abcam_peak_212|ENSMUST00000190046.6|Agfg1|ENSMUSG00000026159.13|protein_coding_Intron_1	250	250	14.209	0.056836	0.056836
m6AIP_abcam_peak_214|ENSMUST00000168574.8|Pid1|ENSMUSG00000045658.16|protein_coding_Intron_1	127	0	0	0	0
m6AIP_abcam_peak_217|ENSMUST00000027421.12|Trip12|ENSMUSG00000026219.14|protein_coding_Intron_33	139	139	0.85	0.00611511	0.00611511
m6AIP_abcam_peak_218|ENSMUST00000027421.12|Trip12|ENSMUSG00000026219.14|protein_coding_Intron_1	213	213	4.388	0.0206009	0.0206009
m6AIP_abcam_peak_219|ENSMUST00000027421.12|Trip12|ENSMUSG00000026219.14|protein_coding_Intron_1	107	107	96.599	0.902794	0.902794
m6AIP_SySy_peak_165a|ENSMUST00000188699.6|Ptma|ENSMUSG00000026238.14|protein_coding_Intron_1	197	197	50.157	0.254604	0.254604
m6AIP_SySy_peak_165b|ENSMUST00000188699.6|Ptma|ENSMUSG00000026238.14|protein_coding_Intron_1	156	156	85.7	0.549359	0.549359
m6AIP_SySy_peak_165c|ENSMUST00000188699.6|Ptma|ENSMUSG00000026238.14|protein_coding_Intron_1	157	157	19.723	0.125624	0.125624
m6AIP_abcam_peak_228|ENSMUST00000188699.6|Ptma|ENSMUSG00000026238.14|protein_coding_Intron_4	159	159	1.435	0.00902516	0.00902516
m6AIP_SySy_peak_166|ENSMUST00000050876.13|Eif4e2|ENSMUSG00000026254.17|protein_coding_Intron_6	166	166	0.341	0.00205422	0.00205422
m6AIP_abcam_peak_235|ENSMUST00000169754.7|Inpp5d|ENSMUSG00000026288.14|protein_coding_Intron_6	175	175	1.149	0.00656571	0.00656571
m6AIP_abcam_peak_236|ENSMUST00000169754.7|Inpp5d|ENSMUSG00000026288.14|protein_coding_Intron_9	201	201	0.969	0.0048209	0.0048209
m6AIP_abcam_peak_237|ENSMUST00000113190.2|Atg16l1|ENSMUSG00000026289.15|protein_coding_Intron_10	131	131	81.713	0.623763	0.623763
m6AIP_abcam_peak_250|ENSMUST00000074945.7|Agap1|ENSMUSG00000055013.16|protein_coding_Intron_10	230	230	73.101	0.31783	0.31783
m6AIP_abcam_peak_251a|ENSMUST00000074945.7|Agap1|ENSMUSG00000055013.16|protein_coding_Intron_13	131	131	0.231	0.00176336	0.00176336
m6AIP_abcam_peak_251b|ENSMUST00000074945.7|Agap1|ENSMUSG00000055013.16|protein_coding_Intron_13	138	138	0.68	0.00492754	0.00492754
m6AIP_abcam_peak_255|ENSMUST00000027532.12|Scly|ENSMUSG00000026307.12|protein_coding_Intron_7	111	111	0.792	0.00713514	0.00713514
m6AIP_abcam_peak_256a|ENSMUST00000027534.12|Ilkap|ENSMUSG00000026309.14|protein_coding_Intron_1	77	77	1.279	0.0166104	0.0166104
m6AIP_abcam_peak_256b|ENSMUST00000027534.12|Ilkap|ENSMUSG00000026309.14|protein_coding_Intron_1	78	78	0.074	0.000948718	0.000948718
m6AIP_abcam_peak_258|ENSMUST00000189341.6|Traf3ip1|ENSMUSG00000034292.13|protein_coding_Intron_6	228	228	0.233	0.00102193	0.00102193
m6AIP_SySy_peak_186|ENSMUST00000027487.14|Rnpepl1|ENSMUSG00000026269.14|protein_coding_Intron_1	162	162	1.162	0.00717284	0.00717284
m6AIP_abcam_peak_262|ENSMUST00000062202.13|Sned1|ENSMUSG00000047793.13|protein_coding_Intron_16	177	177	0.304	0.00171751	0.00171751
m6AIP_abcam_peak_269|ENSMUST00000027495.14|Sept2|ENSMUSG00000026276.20|protein_coding_Intron_1	104	104	42.374	0.407442	0.407442
m6AIP_abcam_peak_269|ENSMUST00000168776.7|Sept2|ENSMUSG00000116048.1|protein_coding_Intron_1	104	104	42.374	0.407442	0.407442
m6AIP_SySy_peak_195|ENSMUST00000190116.6|Thap4|ENSMUSG00000026279.14|protein_coding_Intron_2	122	122	0.355	0.00290984	0.00290984
m6AIP_SySy_peak_200|ENSMUST00000188743.1|Gm28403|ENSMUSG00000101214.1|lncRNA_Intron_1	152	152	13.455	0.0885197	0.0885197
m6AIP_SySy_peak_201|ENSMUST00000188743.1|Gm28403|ENSMUSG00000101214.1|lncRNA_Intron_1	102	0	0	0	0
m6AIP_SySy_peak_201|ENSMUST00000186485.6|Pign|ENSMUSG00000056536.14|protein_coding_Intron_30	102	0	0	0	0
m6AIP_abcam_peak_274|ENSMUST00000188743.1|Gm28403|ENSMUSG00000101214.1|lncRNA_Intron_1	169	0	0	0	0
m6AIP_abcam_peak_274|ENSMUST00000186485.6|Pign|ENSMUSG00000056536.14|protein_coding_Intron_30	169	0	0	0	0
m6AIP_abcam_peak_275|ENSMUST00000188743.1|Gm28403|ENSMUSG00000101214.1|lncRNA_Intron_1	117	0	0	0	0
m6AIP_abcam_peak_275|ENSMUST00000186485.6|Pign|ENSMUSG00000056536.14|protein_coding_Intron_22	117	0	0	0	0
m6AIP_abcam_peak_276|ENSMUST00000188743.1|Gm28403|ENSMUSG00000101214.1|lncRNA_Intron_1	168	0	0	0	0
m6AIP_abcam_peak_276|ENSMUST00000186485.6|Pign|ENSMUSG00000056536.14|protein_coding_Intron_22	168	0	0	0	0
m6AIP_SySy_peak_202|ENSMUST00000188743.1|Gm28403|ENSMUSG00000101214.1|lncRNA_Intron_1	178	0	0	0	0
m6AIP_SySy_peak_202|ENSMUST00000186485.6|Pign|ENSMUSG00000056536.14|protein_coding_Intron_22	178	0	0	0	0
m6AIP_abcam_peak_277|ENSMUST00000186485.6|Pign|ENSMUSG00000056536.14|protein_coding_Intron_14	119	0	0	0	0
m6AIP_abcam_peak_278|ENSMUST00000086721.9|Relch|ENSMUSG00000026319.13|protein_coding_Intron_26	117	117	0.692	0.00591453	0.00591453
m6AIP_abcam_peak_283|ENSMUST00000010049.5|Kdsr|ENSMUSG00000009905.5|protein_coding_Intron_3	110	0	0	0	0
m6AIP_SySy_peak_212|ENSMUST00000180837.1|9330185C12Rik|ENSMUSG00000097648.1|lncRNA_Intron_2	109	0	0	0	0
m6AIP_abcam_peak_284b|ENSMUST00000180837.1|9330185C12Rik|ENSMUSG00000097648.1|lncRNA_Intron_2	155	0	0	0	0
m6AIP_abcam_peak_285|ENSMUST00000180837.1|9330185C12Rik|ENSMUSG00000097648.1|lncRNA_Intron_1	100	100	1.008	0.01008	0.01008
m6AIP_abcam_peak_286|ENSMUST00000180837.1|9330185C12Rik|ENSMUSG00000097648.1|lncRNA_Intron_1	143	143	2.013	0.0140769	0.0140769
m6AIP_abcam_peak_287|ENSMUST00000180837.1|9330185C12Rik|ENSMUSG00000097648.1|lncRNA_Intron_1	152	0	0	0	0
m6AIP_abcam_peak_289|ENSMUST00000027623.8|Tsn|ENSMUSG00000026374.14|protein_coding_Intron_5	114	114	31.361	0.275096	0.275096
m6AIP_abcam_peak_295|ENSMUST00000062483.14|Gli2|ENSMUSG00000048402.14|protein_coding_Intron_12	139	139	0.154	0.00110791	0.00110791
m6AIP_abcam_peak_296|ENSMUST00000062483.14|Gli2|ENSMUSG00000048402.14|protein_coding_Intron_2	250	250	26.29	0.10516	0.10516
m6AIP_abcam_peak_297|ENSMUST00000062483.14|Gli2|ENSMUSG00000048402.14|protein_coding_Intron_2	248	248	0.326	0.00131452	0.00131452
m6AIP_abcam_peak_298|ENSMUST00000062483.14|Gli2|ENSMUSG00000048402.14|protein_coding_Intron_2	168	168	29.409	0.175054	0.175054
m6AIP_abcam_peak_299a|ENSMUST00000062483.14|Gli2|ENSMUSG00000048402.14|protein_coding_Intron_1	114	114	1.925	0.016886	0.016886
m6AIP_abcam_peak_299b|ENSMUST00000062483.14|Gli2|ENSMUSG00000048402.14|protein_coding_Intron_1	143	143	11.498	0.0804056	0.0804056
m6AIP_abcam_peak_299c|ENSMUST00000062483.14|Gli2|ENSMUSG00000048402.14|protein_coding_Intron_1	209	209	38.021	0.181919	0.181919
m6AIP_abcam_peak_300|ENSMUST00000062483.14|Gli2|ENSMUSG00000048402.14|protein_coding_Intron_1	144	144	40.265	0.279618	0.279618
m6AIP_abcam_peak_301a|ENSMUST00000062483.14|Gli2|ENSMUSG00000048402.14|protein_coding_Intron_1	104	104	1.14	0.0109615	0.0109615
m6AIP_abcam_peak_301b|ENSMUST00000062483.14|Gli2|ENSMUSG00000048402.14|protein_coding_Intron_1	136	136	4.64	0.0341176	0.0341176
m6AIP_abcam_peak_307a|ENSMUST00000163147.7|Epb41l5|ENSMUSG00000026383.14|protein_coding_Intron_20	112	112	19.416	0.173357	0.173357
m6AIP_abcam_peak_307b|ENSMUST00000163147.7|Epb41l5|ENSMUSG00000026383.14|protein_coding_Intron_20	124	124	62.953	0.507685	0.507685
m6AIP_abcam_peak_309|ENSMUST00000064091.11|Ptpn4|ENSMUSG00000026384.13|protein_coding_Intron_8	162	0	0	0	0
m6AIP_abcam_peak_310a|ENSMUST00000064091.11|Ptpn4|ENSMUSG00000026384.13|protein_coding_Intron_5	133	0	0	0	0
m6AIP_abcam_peak_310b|ENSMUST00000064091.11|Ptpn4|ENSMUSG00000026384.13|protein_coding_Intron_5	109	0	0	0	0
m6AIP_abcam_peak_311|ENSMUST00000064091.11|Ptpn4|ENSMUSG00000026384.13|protein_coding_Intron_3	168	168	1.793	0.0106726	0.0106726
m6AIP_abcam_peak_316|ENSMUST00000178474.7|Actr3|ENSMUSG00000026341.16|protein_coding_Intron_8	157	157	12.181	0.077586	0.077586
m6AIP_abcam_peak_317|ENSMUST00000027587.14|Ccnt2|ENSMUSG00000026349.14|protein_coding_Intron_2	125	125	82.899	0.663192	0.663192
m6AIP_abcam_peak_320|ENSMUST00000212506.1|Rab3gap1|ENSMUSG00000036104.12|protein_coding_Intron_2	250	250	25.88	0.10352	0.10352
m6AIP_abcam_peak_323|ENSMUST00000027602.14|Dars|ENSMUSG00000026356.15|protein_coding_Intron_4	134	134	6.071	0.045306	0.045306
m6AIP_abcam_peak_324|ENSMUST00000027650.12|Cd55|ENSMUSG00000026399.12|protein_coding_Intron_7	250	250	44.495	0.17798	0.17798
m6AIP_SySy_peak_235|ENSMUST00000188520.1|Gm29427|ENSMUSG00000101904.1|protein_coding_Intron_12	146	146	9.11	0.0623973	0.0623973
m6AIP_SySy_peak_236a|ENSMUST00000188520.1|Gm29427|ENSMUSG00000101904.1|protein_coding_Intron_12	222	222	7.803	0.0351486	0.0351486
m6AIP_SySy_peak_236b|ENSMUST00000188520.1|Gm29427|ENSMUSG00000101904.1|protein_coding_Intron_12	205	205	43.108	0.210283	0.210283
m6AIP_abcam_peak_329|ENSMUST00000131855.1|Eif2d|ENSMUSG00000026427.16|protein_coding_Intron_14	130	130	2.609	0.0200692	0.0200692
m6AIP_abcam_peak_330|ENSMUST00000097588.8|Srgap2|ENSMUSG00000026425.15|protein_coding_Intron_4	212	212	8.316	0.0392264	0.0392264
m6AIP_abcam_peak_331|ENSMUST00000097588.8|Srgap2|ENSMUSG00000026425.15|protein_coding_Intron_2	150	150	13.647	0.09098	0.09098
m6AIP_SySy_peak_241|ENSMUST00000191034.1|Gm29103|ENSMUSG00000100037.1|lncRNA_Intron_2	250	250	204.521	0.818084	0.818084
m6AIP_SySy_peak_249|ENSMUST00000045473.15|Tmcc2|ENSMUSG00000042066.16|protein_coding_Intron_3	124	124	0.444	0.00358065	0.00358065
m6AIP_abcam_peak_337|ENSMUST00000187861.6|Nfasc|ENSMUSG00000026442.14|protein_coding_Intron_11	143	0	0	0	0
m6AIP_abcam_peak_339|ENSMUST00000067398.12|Mdm4|ENSMUSG00000054387.13|protein_coding_Intron_2	139	139	22.673	0.163115	0.163115
m6AIP_abcam_peak_348|ENSMUST00000191896.5|Zc3h11a|ENSMUSG00000102976.6|protein_coding_Intron_1	178	178	174.546	0.980596	0.980596
m6AIP_abcam_peak_348|ENSMUST00000027736.12|Zc3h11a|ENSMUSG00000116275.1|protein_coding_Intron_1	178	178	174.546	0.980596	0.980596
m6AIP_abcam_peak_349|ENSMUST00000191896.5|Zc3h11a|ENSMUSG00000102976.6|protein_coding_Intron_1	137	137	119.717	0.873847	0.873847
m6AIP_abcam_peak_349|ENSMUST00000027736.12|Zc3h11a|ENSMUSG00000116275.1|protein_coding_Intron_1	137	137	119.717	0.873847	0.873847
m6AIP_abcam_peak_351|ENSMUST00000168515.7|Ppfia4|ENSMUSG00000026458.13|protein_coding_Intron_23	103	103	17.873	0.173524	0.173524
m6AIP_abcam_peak_352|ENSMUST00000027726.13|Cyb5r1|ENSMUSG00000026456.18|protein_coding_Intron_5	122	122	20.434	0.167492	0.167492
m6AIP_abcam_peak_354|ENSMUST00000047714.13|Kdm5b|ENSMUSG00000042207.17|protein_coding_Intron_6	142	142	15.897	0.111951	0.111951
m6AIP_abcam_peak_359|ENSMUST00000190298.7|Nav1|ENSMUSG00000009418.16|protein_coding_Intron_4	122	122	0.163	0.00133607	0.00133607
m6AIP_SySy_peak_283a|ENSMUST00000181274.1|Platr22|ENSMUSG00000097448.1|lncRNA_Intron_2	115	115	1.599	0.0139043	0.0139043
m6AIP_SySy_peak_283b|ENSMUST00000181274.1|Platr22|ENSMUSG00000097448.1|lncRNA_Intron_2	147	147	12.668	0.0861769	0.0861769
m6AIP_SySy_peak_283c|ENSMUST00000181274.1|Platr22|ENSMUSG00000097448.1|lncRNA_Intron_2	130	130	11.367	0.0874385	0.0874385
m6AIP_SySy_peak_284a|ENSMUST00000181274.1|Platr22|ENSMUSG00000097448.1|lncRNA_Intron_2	121	121	0.472	0.00390083	0.00390083
m6AIP_SySy_peak_284b|ENSMUST00000181274.1|Platr22|ENSMUSG00000097448.1|lncRNA_Intron_2	71	71	0.155	0.0021831	0.0021831
m6AIP_abcam_peak_376b|ENSMUST00000027649.13|Nr5a2|ENSMUSG00000026398.14|protein_coding_Intron_5	57	57	3.771	0.0661579	0.0661579
m6AIP_abcam_peak_377|ENSMUST00000027649.13|Nr5a2|ENSMUSG00000026398.14|protein_coding_Intron_2	128	128	34.457	0.269195	0.269195
m6AIP_abcam_peak_388|ENSMUST00000124973.8|Tpr|ENSMUSG00000006005.18|protein_coding_Intron_42	75	75	3.983	0.0531067	0.0531067
m6AIP_SySy_peak_294|ENSMUST00000064771.11|Swt1|ENSMUSG00000052748.14|protein_coding_Intron_4	128	0	0	0	0
m6AIP_SySy_peak_295|ENSMUST00000064771.11|Swt1|ENSMUSG00000052748.14|protein_coding_Intron_4	157	0	0	0	0
m6AIP_abcam_peak_390b|ENSMUST00000064771.11|Swt1|ENSMUSG00000052748.14|protein_coding_Intron_4	87	0	0	0	0
m6AIP_abcam_peak_391|ENSMUST00000187048.6|Rnf2|ENSMUSG00000026484.13|protein_coding_Intron_1	100	100	5.711	0.05711	0.05711
m6AIP_abcam_peak_393|ENSMUST00000043560.14|Smg7|ENSMUSG00000042772.15|protein_coding_Intron_14	114	114	113.408	0.994807	0.994807
m6AIP_abcam_peak_399|ENSMUST00000027752.14|Lamc1|ENSMUSG00000026478.14|protein_coding_Intron_1	112	112	0.622	0.00555357	0.00555357
m6AIP_abcam_peak_400|ENSMUST00000027752.14|Lamc1|ENSMUSG00000026478.14|protein_coding_Intron_1	111	111	29.401	0.264874	0.264874
m6AIP_SySy_peak_301|ENSMUST00000042373.11|Shcbp1l|ENSMUSG00000042708.12|protein_coding_Intron_6	250	250	66.545	0.26618	0.26618
m6AIP_abcam_peak_407|ENSMUST00000138762.7|Cep350|ENSMUSG00000033671.18|protein_coding_Intron_20	117	117	2.164	0.0184957	0.0184957
m6AIP_abcam_peak_414|ENSMUST00000111757.9|Tor1aip2|ENSMUSG00000050565.16|protein_coding_Intron_2	250	250	27.217	0.108868	0.108868
m6AIP_SySy_peak_313a|ENSMUST00000111757.9|Tor1aip2|ENSMUSG00000050565.16|protein_coding_Intron_3	161	161	117.407	0.729236	0.729236
m6AIP_SySy_peak_313b|ENSMUST00000111757.9|Tor1aip2|ENSMUSG00000050565.16|protein_coding_Intron_3	159	159	133.981	0.842648	0.842648
m6AIP_abcam_peak_419|ENSMUST00000027888.12|Abl2|ENSMUSG00000026596.13|protein_coding_Intron_1	127	127	17.896	0.140913	0.140913
m6AIP_abcam_peak_424|ENSMUST00000079625.10|Tor3a|ENSMUSG00000060519.11|protein_coding_Intron_4	100	100	55.925	0.55925	0.55925
m6AIP_abcam_peak_426|ENSMUST00000078308.12|Rasal2|ENSMUSG00000070565.11|protein_coding_Intron_3	250	250	31.251	0.125004	0.125004
m6AIP_abcam_peak_427|ENSMUST00000078308.12|Rasal2|ENSMUSG00000070565.11|protein_coding_Intron_1	160	0	0	0	0
m6AIP_abcam_peak_428|ENSMUST00000076894.10|Cop1|ENSMUSG00000040782.12|protein_coding_Intron_3	104	104	0.587	0.00564423	0.00564423
m6AIP_abcam_peak_429a|ENSMUST00000076894.10|Cop1|ENSMUSG00000040782.12|protein_coding_Intron_18	104	104	13.574	0.130519	0.130519
m6AIP_abcam_peak_429b|ENSMUST00000076894.10|Cop1|ENSMUSG00000040782.12|protein_coding_Intron_18	141	141	3.788	0.0268652	0.0268652
m6AIP_abcam_peak_431|ENSMUST00000161609.7|Rc3h1|ENSMUSG00000040423.11|protein_coding_Intron_1	128	0	0	0	0
m6AIP_SySy_peak_335|ENSMUST00000182660.7|Prrc2c|ENSMUSG00000040225.15|protein_coding_Intron_22	145	145	0.281	0.00193793	0.00193793
m6AIP_abcam_peak_442|ENSMUST00000182660.7|Prrc2c|ENSMUSG00000040225.15|protein_coding_Intron_20	135	135	0.534	0.00395556	0.00395556
m6AIP_abcam_peak_446|ENSMUST00000027876.10|Scyl3|ENSMUSG00000026584.14|protein_coding_Intron_7	158	99	3.399	0.0215127	0.0343333
m6AIP_abcam_peak_447|ENSMUST00000027876.10|Scyl3|ENSMUSG00000026584.14|protein_coding_Intron_8	250	250	29.273	0.117092	0.117092
m6AIP_abcam_peak_451|ENSMUST00000027856.12|Dcaf6|ENSMUSG00000026571.12|protein_coding_Intron_7	100	100	17.347	0.17347	0.17347
m6AIP_abcam_peak_453|ENSMUST00000160260.8|Pou2f1|ENSMUSG00000026565.18|protein_coding_Intron_1	111	0	0	0	0
m6AIP_abcam_peak_458|ENSMUST00000192369.5|Dusp27|ENSMUSG00000026564.9|protein_coding_Intron_2	102	102	0.156	0.00152941	0.00152941
m6AIP_abcam_peak_468|ENSMUST00000194503.1|Gm10522|ENSMUSG00000104340.1|lncRNA_Intron_1	106	106	1.025	0.00966981	0.00966981
m6AIP_abcam_peak_469a|ENSMUST00000013737.12|Ndufs2|ENSMUSG00000013593.12|protein_coding_Intron_7	73	73	2.754	0.037726	0.037726
m6AIP_abcam_peak_469b|ENSMUST00000013737.12|Ndufs2|ENSMUSG00000013593.12|protein_coding_Intron_7	119	119	0.163	0.00136975	0.00136975
m6AIP_abcam_peak_485|ENSMUST00000027809.7|Opn3|ENSMUSG00000026525.9|protein_coding_Intron_1	120	120	11.101	0.0925083	0.0925083
m6AIP_abcam_peak_493a|ENSMUST00000016105.8|Adss|ENSMUSG00000015961.8|protein_coding_Intron_7	126	126	5.603	0.0444683	0.0444683
m6AIP_abcam_peak_493b|ENSMUST00000016105.8|Adss|ENSMUSG00000015961.8|protein_coding_Intron_7	141	141	0.967	0.00685816	0.00685816
m6AIP_abcam_peak_494|ENSMUST00000027783.13|Desi2|ENSMUSG00000026502.13|protein_coding_Intron_1	125	125	21.929	0.175432	0.175432
m6AIP_abcam_peak_497|ENSMUST00000128302.7|Smyd3|ENSMUSG00000055067.15|protein_coding_Intron_5	155	155	5.552	0.0358194	0.0358194
m6AIP_abcam_peak_498a|ENSMUST00000128302.7|Smyd3|ENSMUSG00000055067.15|protein_coding_Intron_5	241	241	1.68	0.00697095	0.00697095
m6AIP_abcam_peak_498b|ENSMUST00000128302.7|Smyd3|ENSMUSG00000055067.15|protein_coding_Intron_5	211	211	3.463	0.0164123	0.0164123
m6AIP_abcam_peak_498c|ENSMUST00000128302.7|Smyd3|ENSMUSG00000055067.15|protein_coding_Intron_5	108	108	1.85	0.0171296	0.0171296
m6AIP_abcam_peak_499|ENSMUST00000128302.7|Smyd3|ENSMUSG00000055067.15|protein_coding_Intron_5	123	123	0.647	0.00526016	0.00526016
m6AIP_abcam_peak_500|ENSMUST00000128302.7|Smyd3|ENSMUSG00000055067.15|protein_coding_Intron_1	107	107	1.696	0.0158505	0.0158505
m6AIP_abcam_peak_506|ENSMUST00000027768.13|Ahctf1|ENSMUSG00000026491.13|protein_coding_Intron_31	138	0	0	0	0
m6AIP_abcam_peak_508|ENSMUST00000212756.1|Cdc42bpa|ENSMUSG00000026490.18|protein_coding_Intron_5	104	0	0	0	0
m6AIP_abcam_peak_511|ENSMUST00000161308.7|H3f3a|ENSMUSG00000060743.12|protein_coding_Intron_3	139	139	0.035	0.000251799	0.000251799
m6AIP_abcam_peak_515a|ENSMUST00000085797.5|Lefty2|ENSMUSG00000066652.5|protein_coding_Intron_3	160	0	0	0	0
m6AIP_abcam_peak_515b|ENSMUST00000085797.5|Lefty2|ENSMUSG00000066652.5|protein_coding_Intron_3	171	0	0	0	0
m6AIP_abcam_peak_515c|ENSMUST00000085797.5|Lefty2|ENSMUSG00000066652.5|protein_coding_Intron_3	174	0	0	0	0
m6AIP_abcam_peak_517|ENSMUST00000037361.8|Lefty1|ENSMUSG00000038793.8|protein_coding_Intron_1	128	128	0.099	0.000773438	0.000773438
m6AIP_abcam_peak_520|ENSMUST00000027797.8|Nvl|ENSMUSG00000026516.8|protein_coding_Intron_11	210	0	0	0	0
m6AIP_abcam_peak_522|ENSMUST00000134115.7|Cnih4|ENSMUSG00000062169.13|protein_coding_Intron_1	204	204	10.206	0.0500294	0.0500294
m6AIP_abcam_peak_524|ENSMUST00000005003.11|Lbr|ENSMUSG00000004880.11|protein_coding_Intron_5	250	250	6.183	0.024732	0.024732
m6AIP_abcam_peak_527a|ENSMUST00000078719.12|Enah|ENSMUSG00000022995.16|protein_coding_Intron_10	93	93	3.474	0.0373548	0.0373548
m6AIP_abcam_peak_527b|ENSMUST00000078719.12|Enah|ENSMUSG00000022995.16|protein_coding_Intron_10	132	132	0.062	0.000469697	0.000469697
m6AIP_abcam_peak_529|ENSMUST00000078719.12|Enah|ENSMUSG00000022995.16|protein_coding_Intron_5	114	114	0.148	0.00129825	0.00129825
m6AIP_abcam_peak_530|ENSMUST00000078719.12|Enah|ENSMUSG00000022995.16|protein_coding_Intron_1	162	162	0.201	0.00124074	0.00124074
m6AIP_abcam_peak_545|ENSMUST00000085678.7|Kctd3|ENSMUSG00000026608.13|protein_coding_Intron_10	144	144	3.743	0.0259931	0.0259931
m6AIP_abcam_peak_546|ENSMUST00000085678.7|Kctd3|ENSMUSG00000026608.13|protein_coding_Intron_10	196	196	1.76	0.00897959	0.00897959
m6AIP_abcam_peak_547a|ENSMUST00000085678.7|Kctd3|ENSMUSG00000026608.13|protein_coding_Intron_9	196	0	0	0	0
m6AIP_abcam_peak_547b|ENSMUST00000085678.7|Kctd3|ENSMUSG00000026608.13|protein_coding_Intron_9	195	0	0	0	0
m6AIP_abcam_peak_557|ENSMUST00000097442.8|Ptpn14|ENSMUSG00000026604.17|protein_coding_Intron_1	100	100	1.396	0.01396	0.01396
m6AIP_abcam_peak_561|ENSMUST00000027933.10|Dtl|ENSMUSG00000037474.13|protein_coding_Intron_5	100	100	10.903	0.10903	0.10903
m6AIP_abcam_peak_4600|ENSMUST00000081932.12|Nmt2|ENSMUSG00000026643.16|protein_coding_Intron_1	113	113	2.681	0.0237257	0.0237257
m6AIP_SySy_peak_3769|ENSMUST00000027961.11|Hspa14|ENSMUSG00000109865.1|protein_coding_Intron_3	250	250	59.857	0.239428	0.239428
m6AIP_abcam_peak_4608|ENSMUST00000044009.13|Camk1d|ENSMUSG00000039145.16|protein_coding_Intron_5	149	0	0	0	0
m6AIP_SySy_peak_3777a|ENSMUST00000044009.13|Camk1d|ENSMUSG00000039145.16|protein_coding_Intron_3	107	0	0	0	0
m6AIP_SySy_peak_3777b|ENSMUST00000044009.13|Camk1d|ENSMUSG00000039145.16|protein_coding_Intron_3	128	0	0	0	0
m6AIP_abcam_peak_4611|ENSMUST00000044009.13|Camk1d|ENSMUSG00000039145.16|protein_coding_Intron_2	129	0	0	0	0
m6AIP_abcam_peak_4612|ENSMUST00000044009.13|Camk1d|ENSMUSG00000039145.16|protein_coding_Intron_2	186	186	19.099	0.102683	0.102683
m6AIP_abcam_peak_4613|ENSMUST00000044009.13|Camk1d|ENSMUSG00000039145.16|protein_coding_Intron_2	115	115	0.17	0.00147826	0.00147826
m6AIP_abcam_peak_4614|ENSMUST00000044009.13|Camk1d|ENSMUSG00000039145.16|protein_coding_Intron_1	166	166	0.655	0.00394578	0.00394578
m6AIP_abcam_peak_4615|ENSMUST00000044009.13|Camk1d|ENSMUSG00000039145.16|protein_coding_Intron_1	155	155	0.17	0.00109677	0.00109677
m6AIP_abcam_peak_4616|ENSMUST00000044009.13|Camk1d|ENSMUSG00000039145.16|protein_coding_Intron_1	250	250	1.511	0.006044	0.006044
m6AIP_abcam_peak_4617|ENSMUST00000043864.8|Cdc123|ENSMUSG00000039128.13|protein_coding_Intron_4	101	0	0	0	0
m6AIP_abcam_peak_4627|ENSMUST00000026888.10|Taf3|ENSMUSG00000025782.12|protein_coding_Intron_2	232	0	0	0	0
m6AIP_abcam_peak_4628|ENSMUST00000026888.10|Taf3|ENSMUSG00000025782.12|protein_coding_Intron_2	212	0	0	0	0
m6AIP_SySy_peak_3782|ENSMUST00000114897.8|Atp5c1|ENSMUSG00000025781.14|protein_coding_Intron_1	140	140	3.726	0.0266143	0.0266143
m6AIP_abcam_peak_4630|ENSMUST00000137351.1|Gm13261|ENSMUSG00000086748.1|lncRNA_Intron_1	131	131	0.703	0.00536641	0.00536641
m6AIP_abcam_peak_4631|ENSMUST00000041105.6|Sfmbt2|ENSMUSG00000061186.15|protein_coding_Intron_7	147	147	0.102	0.000693878	0.000693878
m6AIP_abcam_peak_4633|ENSMUST00000071564.13|Fbh1|ENSMUSG00000058594.15|protein_coding_Intron_19	142	142	0.446	0.00314085	0.00314085
m6AIP_abcam_peak_4634|ENSMUST00000071564.13|Fbh1|ENSMUSG00000058594.15|protein_coding_Intron_6	137	137	0.082	0.00059854	0.00059854
m6AIP_abcam_peak_4636|ENSMUST00000056108.11|Ankrd16|ENSMUSG00000047909.11|protein_coding_Intron_3	129	129	7.245	0.0561628	0.0561628
m6AIP_abcam_peak_4637|ENSMUST00000056108.11|Ankrd16|ENSMUSG00000047909.11|protein_coding_Intron_3	162	162	2.751	0.0169815	0.0169815
m6AIP_abcam_peak_4639|ENSMUST00000028105.12|Mindy3|ENSMUSG00000026767.12|protein_coding_Intron_1	110	110	0.427	0.00388182	0.00388182
m6AIP_abcam_peak_4649|ENSMUST00000028076.14|Mllt10|ENSMUSG00000026743.16|protein_coding_Intron_3	171	171	24.317	0.142205	0.142205
m6AIP_abcam_peak_4650a|ENSMUST00000028076.14|Mllt10|ENSMUSG00000026743.16|protein_coding_Intron_8	105	105	7.026	0.0669143	0.0669143
m6AIP_abcam_peak_4650b|ENSMUST00000028076.14|Mllt10|ENSMUSG00000026743.16|protein_coding_Intron_8	120	83	20.336	0.169467	0.245012
m6AIP_abcam_peak_4651a|ENSMUST00000028076.14|Mllt10|ENSMUSG00000026743.16|protein_coding_Intron_9	105	105	1.333	0.0126952	0.0126952
m6AIP_abcam_peak_4651b|ENSMUST00000028076.14|Mllt10|ENSMUSG00000026743.16|protein_coding_Intron_9	113	113	0.92	0.00814159	0.00814159
m6AIP_abcam_peak_4652|ENSMUST00000028076.14|Mllt10|ENSMUSG00000026743.16|protein_coding_Intron_11	111	60	6.294	0.0567027	0.1049
m6AIP_abcam_peak_4653|ENSMUST00000028076.14|Mllt10|ENSMUSG00000026743.16|protein_coding_Intron_13	124	124	0	0	0
m6AIP_SySy_peak_3791|ENSMUST00000028076.14|Mllt10|ENSMUSG00000026743.16|protein_coding_Intron_14	140	0	0	0	0
m6AIP_SySy_peak_3793|ENSMUST00000166495.7|Dnajc1|ENSMUSG00000026740.12|protein_coding_Intron_8	112	0	0	0	0
m6AIP_SySy_peak_3797|ENSMUST00000114627.7|Etl4|ENSMUSG00000036617.17|protein_coding_Intron_2	157	157	102.325	0.651752	0.651752
m6AIP_abcam_peak_4658|ENSMUST00000114627.7|Etl4|ENSMUSG00000036617.17|protein_coding_Intron_3	120	120	0.57	0.00475	0.00475
m6AIP_abcam_peak_4659|ENSMUST00000114627.7|Etl4|ENSMUSG00000036617.17|protein_coding_Intron_3	101	101	0.206	0.0020396	0.0020396
m6AIP_abcam_peak_4660|ENSMUST00000114627.7|Etl4|ENSMUSG00000036617.17|protein_coding_Intron_3	161	161	2.918	0.0181242	0.0181242
m6AIP_abcam_peak_4661|ENSMUST00000114627.7|Etl4|ENSMUSG00000036617.17|protein_coding_Intron_3	130	130	0.509	0.00391538	0.00391538
m6AIP_abcam_peak_4662|ENSMUST00000114627.7|Etl4|ENSMUSG00000036617.17|protein_coding_Intron_3	123	123	15.425	0.125407	0.125407
m6AIP_abcam_peak_4664|ENSMUST00000114627.7|Etl4|ENSMUSG00000036617.17|protein_coding_Intron_3	156	156	4.037	0.0258782	0.0258782
m6AIP_abcam_peak_4665|ENSMUST00000114627.7|Etl4|ENSMUSG00000036617.17|protein_coding_Intron_4	174	28	0.861	0.00494828	0.03075
m6AIP_abcam_peak_4666|ENSMUST00000114627.7|Etl4|ENSMUSG00000036617.17|protein_coding_Intron_6	120	120	11.989	0.0999083	0.0999083
m6AIP_abcam_peak_4667|ENSMUST00000114627.7|Etl4|ENSMUSG00000036617.17|protein_coding_Intron_7	119	119	2.588	0.0217479	0.0217479
m6AIP_abcam_peak_4668|ENSMUST00000114627.7|Etl4|ENSMUSG00000036617.17|protein_coding_Intron_9	225	225	0.83	0.00368889	0.00368889
m6AIP_abcam_peak_4669|ENSMUST00000114627.7|Etl4|ENSMUSG00000036617.17|protein_coding_Intron_15	104	0	0	0	0
m6AIP_abcam_peak_4670|ENSMUST00000114627.7|Etl4|ENSMUSG00000036617.17|protein_coding_Intron_15	150	0	0	0	0
m6AIP_SySy_peak_3798|ENSMUST00000114627.7|Etl4|ENSMUSG00000036617.17|protein_coding_Intron_15	121	0	0	0	0
m6AIP_abcam_peak_4677|ENSMUST00000154230.8|Arhgap21|ENSMUSG00000036591.16|protein_coding_Intron_1	136	136	14.68	0.107941	0.107941
m6AIP_abcam_peak_4678|ENSMUST00000123948.7|Abi1|ENSMUSG00000058835.14|protein_coding_Intron_1	170	0	0	0	0
m6AIP_abcam_peak_4682|ENSMUST00000028117.3|Yme1l1|ENSMUSG00000026775.9|protein_coding_Intron_18	124	124	0.808	0.00651613	0.00651613
m6AIP_abcam_peak_4689|ENSMUST00000147147.7|Ehmt1|ENSMUSG00000036893.17|protein_coding_Intron_1	109	0	0	0	0
m6AIP_abcam_peak_4693|ENSMUST00000059849.14|Nelfb|ENSMUSG00000013465.19|protein_coding_Intron_8	171	171	0.469	0.00274269	0.00274269
m6AIP_abcam_peak_4696|ENSMUST00000042390.4|Man1b1|ENSMUSG00000036646.13|protein_coding_Intron_4	131	38	1.916	0.014626	0.0504211
m6AIP_abcam_peak_4703|ENSMUST00000114167.8|Camsap1|ENSMUSG00000026933.17|protein_coding_Intron_1	130	130	30.7	0.236154	0.236154
m6AIP_SySy_peak_3826a|ENSMUST00000036187.8|Qsox2|ENSMUSG00000036327.18|protein_coding_Intron_12	205	205	72.89	0.355561	0.355561
m6AIP_SySy_peak_3826b|ENSMUST00000036187.8|Qsox2|ENSMUSG00000036327.18|protein_coding_Intron_12	187	187	26.963	0.144187	0.144187
m6AIP_SySy_peak_3827|ENSMUST00000114115.8|Snapc4|ENSMUSG00000036281.13|protein_coding_Intron_21	64	64	0.189	0.00295313	0.00295313
m6AIP_SySy_peak_3831a|ENSMUST00000114102.9|Entr1|ENSMUSG00000026927.17|protein_coding_Intron_7	89	89	0.2	0.00224719	0.00224719
m6AIP_SySy_peak_3832a|ENSMUST00000114102.9|Entr1|ENSMUSG00000026927.17|protein_coding_Intron_4	79	79	2.072	0.0262278	0.0262278
m6AIP_SySy_peak_3832b|ENSMUST00000114102.9|Entr1|ENSMUSG00000026927.17|protein_coding_Intron_4	114	114	0.033	0.000289474	0.000289474
m6AIP_SySy_peak_3833|ENSMUST00000114102.9|Entr1|ENSMUSG00000026927.17|protein_coding_Intron_3	68	68	3.029	0.0445441	0.0445441
m6AIP_abcam_peak_4718|ENSMUST00000015017.7|Surf2|ENSMUSG00000014873.15|protein_coding_Intron_3	154	154	0.108	0.000701299	0.000701299
m6AIP_abcam_peak_4721|ENSMUST00000113941.8|Brd3|ENSMUSG00000026918.16|protein_coding_Intron_1	120	120	4.893	0.040775	0.040775
m6AIP_abcam_peak_4722|ENSMUST00000113952.9|Wdr5|ENSMUSG00000026917.15|protein_coding_Intron_7	171	171	1.163	0.00680117	0.00680117
m6AIP_abcam_peak_4736|ENSMUST00000061578.8|Setx|ENSMUSG00000043535.13|protein_coding_Intron_5	204	204	33.915	0.16625	0.16625
m6AIP_abcam_peak_4741|ENSMUST00000095087.10|Rapgef1|ENSMUSG00000039844.20|protein_coding_Intron_1	228	228	14.683	0.0643991	0.0643991
m6AIP_abcam_peak_4742a|ENSMUST00000095087.10|Rapgef1|ENSMUSG00000039844.20|protein_coding_Intron_1	158	111	19.519	0.123538	0.175847
m6AIP_abcam_peak_4742b|ENSMUST00000095087.10|Rapgef1|ENSMUSG00000039844.20|protein_coding_Intron_1	196	36	5.305	0.0270663	0.147361
m6AIP_abcam_peak_4743|ENSMUST00000095087.10|Rapgef1|ENSMUSG00000039844.20|protein_coding_Intron_5	185	185	2.704	0.0146162	0.0146162
m6AIP_abcam_peak_4745|ENSMUST00000048044.11|Trub2|ENSMUSG00000039826.13|protein_coding_Intron_5	100	100	18.053	0.18053	0.18053
m6AIP_abcam_peak_4746|ENSMUST00000113765.7|Odf2|ENSMUSG00000026790.19|protein_coding_Intron_13	102	102	2.808	0.0275294	0.0275294
m6AIP_SySy_peak_3874|ENSMUST00000113765.7|Odf2|ENSMUSG00000026790.19|protein_coding_Intron_18	250	250	21.533	0.086132	0.086132
m6AIP_abcam_peak_4747|ENSMUST00000129241.2|Sptan1|ENSMUSG00000057738.14|protein_coding_Intron_20	69	69	2.479	0.0359275	0.0359275
m6AIP_abcam_peak_4750|ENSMUST00000042055.9|Ptpa|ENSMUSG00000039515.11|protein_coding_Intron_1	131	46	0.213	0.00162595	0.00463043
m6AIP_abcam_peak_4751|ENSMUST00000041830.9|Ntmt1|ENSMUSG00000026857.9|protein_coding_Intron_1	135	135	19.618	0.145319	0.145319
m6AIP_SySy_peak_3883|ENSMUST00000041830.9|Ntmt1|ENSMUSG00000026857.9|protein_coding_Intron_1	250	28	0.566	0.002264	0.0202143
m6AIP_SySy_peak_3884|ENSMUST00000041830.9|Ntmt1|ENSMUSG00000026857.9|protein_coding_Intron_1	207	207	15.093	0.072913	0.072913
m6AIP_SySy_peak_3890|ENSMUST00000113560.7|Fnbp1|ENSMUSG00000075415.13|protein_coding_Intron_16	250	250	1.189	0.004756	0.004756
m6AIP_SySy_peak_3891a|ENSMUST00000113560.7|Fnbp1|ENSMUSG00000075415.13|protein_coding_Intron_16	143	143	40.002	0.279734	0.279734
m6AIP_SySy_peak_3891b|ENSMUST00000113560.7|Fnbp1|ENSMUSG00000075415.13|protein_coding_Intron_16	250	250	53.196	0.212784	0.212784
m6AIP_abcam_peak_4757|ENSMUST00000113560.7|Fnbp1|ENSMUSG00000075415.13|protein_coding_Intron_10	106	106	1.653	0.0155943	0.0155943
m6AIP_abcam_peak_4758|ENSMUST00000113560.7|Fnbp1|ENSMUSG00000075415.13|protein_coding_Intron_4	113	113	2.969	0.0262743	0.0262743
m6AIP_abcam_peak_4761a|ENSMUST00000102840.4|Ass1|ENSMUSG00000076441.9|protein_coding_Intron_12	108	108	74.259	0.687583	0.687583
m6AIP_abcam_peak_4762|ENSMUST00000038474.13|Exosc2|ENSMUSG00000039356.15|protein_coding_Intron_1	139	139	25.275	0.181835	0.181835
m6AIP_abcam_peak_4765|ENSMUST00000075759.12|Abl1|ENSMUSG00000026842.16|protein_coding_Intron_1	158	158	24.788	0.156886	0.156886
m6AIP_abcam_peak_4767|ENSMUST00000065398.12|Nup214|ENSMUSG00000001855.15|protein_coding_Intron_3	127	127	7.789	0.0613307	0.0613307
m6AIP_abcam_peak_4768|ENSMUST00000069817.14|Prrc2b|ENSMUSG00000039262.16|protein_coding_Intron_1	101	101	0.521	0.00515842	0.00515842
m6AIP_SySy_peak_3900|ENSMUST00000036473.15|Pomt1|ENSMUSG00000039254.16|protein_coding_Intron_8	111	111	3.365	0.0303153	0.0303153
m6AIP_abcam_peak_4772|ENSMUST00000113334.7|Ciz1|ENSMUSG00000039205.16|protein_coding_Intron_1	165	165	0.332	0.00201212	0.00201212
m6AIP_abcam_peak_4773|ENSMUST00000048375.5|Fam102a|ENSMUSG00000039157.12|protein_coding_Intron_1	214	214	5.265	0.0246028	0.0246028
m6AIP_abcam_peak_4776|ENSMUST00000028135.14|Fam129b|ENSMUSG00000026796.16|protein_coding_Intron_2	139	139	9.419	0.0677626	0.0677626
m6AIP_abcam_peak_4778|ENSMUST00000113200.7|Lrsam1|ENSMUSG00000026792.16|protein_coding_Intron_10	110	110	0.061	0.000554545	0.000554545
m6AIP_SySy_peak_3910a|ENSMUST00000126610.1|Rpl12|ENSMUSG00000038900.17|protein_coding_Intron_1	52	52	13.892	0.267154	0.267154
m6AIP_SySy_peak_3910b|ENSMUST00000126610.1|Rpl12|ENSMUSG00000038900.17|protein_coding_Intron_1	140	140	30.67	0.219071	0.219071
m6AIP_abcam_peak_4783|ENSMUST00000040638.14|Pbx3|ENSMUSG00000038718.15|protein_coding_Intron_2	141	141	141	1	1
m6AIP_abcam_peak_4784|ENSMUST00000040638.14|Pbx3|ENSMUSG00000038718.15|protein_coding_Intron_2	166	166	2.432	0.0146506	0.0146506
m6AIP_SySy_peak_3918a|ENSMUST00000028222.12|Hspa5|ENSMUSG00000026864.13|protein_coding_Intron_1	39	39	1.354	0.0347179	0.0347179
m6AIP_abcam_peak_4787|ENSMUST00000145903.7|Rabepk|ENSMUSG00000070953.13|protein_coding_Intron_2	164	164	1.357	0.00827439	0.00827439
m6AIP_abcam_peak_4790|ENSMUST00000028225.11|Psmd5|ENSMUSG00000026869.12|protein_coding_Intron_6	100	100	0.76	0.0076	0.0076
m6AIP_abcam_peak_4791a|ENSMUST00000028237.14|Cntrl|ENSMUSG00000057110.15|protein_coding_Intron_22	89	89	19.337	0.21727	0.21727
m6AIP_abcam_peak_4791b|ENSMUST00000028237.14|Cntrl|ENSMUSG00000057110.15|protein_coding_Intron_22	94	94	1.962	0.0208723	0.0208723
m6AIP_abcam_peak_4792|ENSMUST00000028237.14|Cntrl|ENSMUSG00000057110.15|protein_coding_Intron_29	133	47	15.352	0.115429	0.326638
m6AIP_abcam_peak_4795|ENSMUST00000091010.11|Dab2ip|ENSMUSG00000026883.17|protein_coding_Intron_3	139	139	9.708	0.0698417	0.0698417
m6AIP_SySy_peak_3930|ENSMUST00000112932.1|Zbtb6|ENSMUSG00000066798.3|protein_coding_Intron_1	164	164	163.977	0.99986	0.99986
m6AIP_SySy_peak_3931a|ENSMUST00000112932.1|Zbtb6|ENSMUSG00000066798.3|protein_coding_Intron_1	156	156	155.989	0.999929	0.999929
m6AIP_SySy_peak_3931b|ENSMUST00000112932.1|Zbtb6|ENSMUSG00000066798.3|protein_coding_Intron_1	156	156	154.642	0.991295	0.991295
m6AIP_abcam_peak_4802b|ENSMUST00000112932.1|Zbtb6|ENSMUSG00000066798.3|protein_coding_Intron_1	150	150	149.961	0.99974	0.99974
m6AIP_abcam_peak_4802c|ENSMUST00000112932.1|Zbtb6|ENSMUSG00000066798.3|protein_coding_Intron_1	177	177	175.803	0.993237	0.993237
m6AIP_abcam_peak_4803|ENSMUST00000061179.11|Rabgap1|ENSMUSG00000035437.15|protein_coding_Intron_13	153	153	3.554	0.0232288	0.0232288
m6AIP_abcam_peak_4804|ENSMUST00000061179.11|Rabgap1|ENSMUSG00000035437.15|protein_coding_Intron_19	126	126	0.195	0.00154762	0.00154762
m6AIP_abcam_peak_4806|ENSMUST00000028279.9|Strbp|ENSMUSG00000026915.16|protein_coding_Intron_15	102	102	2.004	0.0196471	0.0196471
m6AIP_abcam_peak_4810|ENSMUST00000102787.9|Dennd1a|ENSMUSG00000035392.17|protein_coding_Intron_13	185	185	1.432	0.00774054	0.00774054
m6AIP_abcam_peak_4811|ENSMUST00000028083.5|Psmb7|ENSMUSG00000026750.6|protein_coding_Intron_6	111	111	0.214	0.00192793	0.00192793
m6AIP_abcam_peak_4812|ENSMUST00000028083.5|Psmb7|ENSMUSG00000026750.6|protein_coding_Intron_5	100	100	0.792	0.00792	0.00792
m6AIP_abcam_peak_4818|ENSMUST00000092123.10|Epc2|ENSMUSG00000069495.12|protein_coding_Intron_1	113	113	31.538	0.279097	0.279097
m6AIP_SySy_peak_3940a|ENSMUST00000154530.1|1700057H21Rik|ENSMUSG00000086007.1|lncRNA_Intron_1	113	113	5.405	0.0478319	0.0478319
m6AIP_SySy_peak_3940b|ENSMUST00000154530.1|1700057H21Rik|ENSMUSG00000086007.1|lncRNA_Intron_1	138	138	11.399	0.0826014	0.0826014
m6AIP_SySy_peak_3941|ENSMUST00000112693.9|Rif1|ENSMUSG00000036202.16|protein_coding_Intron_1	247	247	68.473	0.277219	0.277219
m6AIP_abcam_peak_4823|ENSMUST00000112693.9|Rif1|ENSMUSG00000036202.16|protein_coding_Intron_7	250	250	17.724	0.070896	0.070896
m6AIP_abcam_peak_4831|ENSMUST00000112618.8|Gpd2|ENSMUSG00000026827.12|protein_coding_Intron_1	133	133	20.793	0.156338	0.156338
m6AIP_abcam_peak_4833|ENSMUST00000102754.10|Pkp4|ENSMUSG00000026991.20|protein_coding_Intron_9	104	104	20.572	0.197808	0.197808
m6AIP_SySy_peak_3951|ENSMUST00000102754.10|Pkp4|ENSMUSG00000026991.20|protein_coding_Intron_10	250	250	35.167	0.140668	0.140668
m6AIP_abcam_peak_4836|ENSMUST00000037526.10|Tanc1|ENSMUSG00000035168.16|protein_coding_Intron_1	150	150	0.483	0.00322	0.00322
m6AIP_abcam_peak_4837|ENSMUST00000037526.10|Tanc1|ENSMUSG00000035168.16|protein_coding_Intron_1	163	131	23.628	0.144957	0.180366
m6AIP_abcam_peak_4838|ENSMUST00000037526.10|Tanc1|ENSMUSG00000035168.16|protein_coding_Intron_5	199	199	1.802	0.00905528	0.00905528
m6AIP_abcam_peak_4839|ENSMUST00000037526.10|Tanc1|ENSMUSG00000035168.16|protein_coding_Intron_14	115	115	1.702	0.0148	0.0148
m6AIP_SySy_peak_3952|ENSMUST00000037526.10|Tanc1|ENSMUSG00000035168.16|protein_coding_Intron_19	249	249	1.007	0.00404418	0.00404418
m6AIP_abcam_peak_4842|ENSMUST00000112533.7|Ly75|ENSMUSG00000026980.15|protein_coding_Intron_13	225	225	0.9	0.004	0.004
m6AIP_abcam_peak_4843|ENSMUST00000028278.13|Psmd14|ENSMUSG00000026914.15|protein_coding_Intron_10	190	190	17.112	0.0900632	0.0900632
m6AIP_abcam_peak_4847|ENSMUST00000122912.7|Csrnp3|ENSMUSG00000044647.16|protein_coding_Intron_1	125	125	18.109	0.144872	0.144872
m6AIP_abcam_peak_4852|ENSMUST00000176018.1|Cers6|ENSMUSG00000027035.10|protein_coding_Intron_2	134	134	1.11	0.00828358	0.00828358
m6AIP_abcam_peak_4853|ENSMUST00000112320.7|Spc25|ENSMUSG00000005233.16|protein_coding_Intron_6	144	19	0.364	0.00252778	0.0191579
m6AIP_abcam_peak_4858|ENSMUST00000112251.8|Ubr3|ENSMUSG00000044308.17|protein_coding_Intron_10	131	8	0.028	0.00021374	0.0035
m6AIP_abcam_peak_4859|ENSMUST00000112251.8|Ubr3|ENSMUSG00000044308.17|protein_coding_Intron_10	211	211	44.907	0.212829	0.212829
m6AIP_abcam_peak_4862a|ENSMUST00000038584.8|Tlk1|ENSMUSG00000041997.16|protein_coding_Intron_1	151	151	106.115	0.702748	0.702748
m6AIP_abcam_peak_4862b|ENSMUST00000038584.8|Tlk1|ENSMUSG00000041997.16|protein_coding_Intron_1	184	184	30.762	0.167185	0.167185
m6AIP_SySy_peak_3964|ENSMUST00000112140.7|Dync1i2|ENSMUSG00000027012.15|protein_coding_Intron_2	194	0	0	0	0
m6AIP_abcam_peak_4863|ENSMUST00000112122.8|Hat1|ENSMUSG00000027018.11|protein_coding_Intron_10	165	51	3.849	0.0233273	0.0754706
m6AIP_SySy_peak_3965|ENSMUST00000037210.8|Metap1d|ENSMUSG00000041921.16|protein_coding_Intron_6	145	145	14.543	0.100297	0.100297
m6AIP_SySy_peak_3966|ENSMUST00000037210.8|Metap1d|ENSMUSG00000041921.16|protein_coding_Intron_6	151	151	38.338	0.253894	0.253894
m6AIP_abcam_peak_4868|ENSMUST00000102689.9|Sp3|ENSMUSG00000027109.16|protein_coding_Intron_4	107	0	0	0	0
m6AIP_abcam_peak_4871a|ENSMUST00000055833.11|Atf2|ENSMUSG00000027104.18|protein_coding_Intron_12	111	40	8.375	0.0754504	0.209375
m6AIP_abcam_peak_4871b|ENSMUST00000055833.11|Atf2|ENSMUSG00000027104.18|protein_coding_Intron_12	111	111	30.444	0.27427	0.27427
m6AIP_abcam_peak_4872a|ENSMUST00000055833.11|Atf2|ENSMUSG00000027104.18|protein_coding_Intron_1	183	0	0	0	0
m6AIP_abcam_peak_4872b|ENSMUST00000055833.11|Atf2|ENSMUSG00000027104.18|protein_coding_Intron_1	78	23	0.155	0.00198718	0.00673913
m6AIP_abcam_peak_4874|ENSMUST00000064503.12|Lnpk|ENSMUSG00000009207.15|protein_coding_Intron_4	113	0	0	0	0
m6AIP_abcam_peak_4875|ENSMUST00000064503.12|Lnpk|ENSMUSG00000009207.15|protein_coding_Intron_4	133	0	0	0	0
m6AIP_abcam_peak_4876|ENSMUST00000064503.12|Lnpk|ENSMUSG00000009207.15|protein_coding_Intron_4	135	135	23.548	0.17443	0.17443
m6AIP_abcam_peak_4877|ENSMUST00000111964.7|Hnrnpa3|ENSMUSG00000059005.13|protein_coding_Intron_6	85	85	3.91	0.046	0.046
m6AIP_abcam_peak_4878|ENSMUST00000111964.7|Hnrnpa3|ENSMUSG00000059005.13|protein_coding_Intron_7	84	84	5.797	0.0690119	0.0690119
m6AIP_abcam_peak_4879|ENSMUST00000111964.7|Hnrnpa3|ENSMUSG00000059005.13|protein_coding_Intron_9	76	76	4.577	0.0602237	0.0602237
m6AIP_SySy_peak_3988a|ENSMUST00000111718.7|Tfpi|ENSMUSG00000027082.15|protein_coding_Intron_8	84	84	0.221	0.00263095	0.00263095
m6AIP_SySy_peak_3988b|ENSMUST00000111718.7|Tfpi|ENSMUSG00000027082.15|protein_coding_Intron_8	56	56	4.074	0.07275	0.07275
m6AIP_SySy_peak_3988c|ENSMUST00000111718.7|Tfpi|ENSMUSG00000027082.15|protein_coding_Intron_8	128	128	59.473	0.464633	0.464633
m6AIP_SySy_peak_3989|ENSMUST00000111718.7|Tfpi|ENSMUSG00000027082.15|protein_coding_Intron_8	233	233	1.075	0.00461373	0.00461373
m6AIP_abcam_peak_4906|ENSMUST00000111694.7|Ctnnd1|ENSMUSG00000034101.14|protein_coding_Intron_1	108	108	5.324	0.0492963	0.0492963
m6AIP_abcam_peak_4906|ENSMUST00000189772.1|Gm28635|ENSMUSG00000101645.1|protein_coding_Intron_2	108	108	5.324	0.0492963	0.0492963
m6AIP_abcam_peak_4907|ENSMUST00000189772.1|Gm28635|ENSMUSG00000101645.1|protein_coding_Intron_2	199	199	102.751	0.516337	0.516337
m6AIP_abcam_peak_4908|ENSMUST00000189772.1|Gm28635|ENSMUSG00000101645.1|protein_coding_Intron_2	120	120	20.815	0.173458	0.173458
m6AIP_abcam_peak_4908|ENSMUST00000111665.7|Tmx2|ENSMUSG00000050043.16|protein_coding_Intron_5	120	120	20.815	0.173458	0.173458
m6AIP_abcam_peak_4913|ENSMUST00000111605.8|Tnks1bp1|ENSMUSG00000033955.13|protein_coding_Intron_4	166	166	3.084	0.0185783	0.0185783
m6AIP_abcam_peak_4914|ENSMUST00000111605.8|Tnks1bp1|ENSMUSG00000033955.13|protein_coding_Intron_4	100	100	0.082	0.00082	0.00082
m6AIP_abcam_peak_4919|ENSMUST00000111605.8|Tnks1bp1|ENSMUSG00000033955.13|protein_coding_Intron_6	163	163	12.39	0.0760123	0.0760123
m6AIP_abcam_peak_4921|ENSMUST00000057481.6|Nup160|ENSMUSG00000051329.13|protein_coding_Intron_3	164	164	5.373	0.0327622	0.0327622
m6AIP_abcam_peak_4937|ENSMUST00000090586.11|Phf21a|ENSMUSG00000058318.15|protein_coding_Intron_3	162	162	64.139	0.39592	0.39592
m6AIP_SySy_peak_4015|ENSMUST00000099690.3|Accsl|ENSMUSG00000075023.11|protein_coding_Intron_1	143	143	6.158	0.0430629	0.0430629
m6AIP_abcam_peak_4940|ENSMUST00000099690.3|Accsl|ENSMUSG00000075023.11|protein_coding_Intron_1	93	93	2.331	0.0250645	0.0250645
m6AIP_abcam_peak_4941|ENSMUST00000111240.7|Alkbh3|ENSMUSG00000040174.14|protein_coding_Intron_8	137	137	13.164	0.0960876	0.0960876
m6AIP_abcam_peak_4941|ENSMUST00000183110.1|Gm27027|ENSMUSG00000098004.1|protein_coding_Intron_1	137	137	13.164	0.0960876	0.0960876
m6AIP_abcam_peak_4942a|ENSMUST00000111240.7|Alkbh3|ENSMUSG00000040174.14|protein_coding_Intron_4	109	109	0.312	0.00286239	0.00286239
m6AIP_abcam_peak_4942b|ENSMUST00000111240.7|Alkbh3|ENSMUSG00000040174.14|protein_coding_Intron_4	133	133	1.025	0.00770677	0.00770677
m6AIP_abcam_peak_4943|ENSMUST00000028619.4|Hsd17b12|ENSMUSG00000027195.10|protein_coding_Intron_4	199	199	36.364	0.182734	0.182734
m6AIP_abcam_peak_4944|ENSMUST00000028619.4|Hsd17b12|ENSMUSG00000027195.10|protein_coding_Intron_3	133	133	24.68	0.185564	0.185564
m6AIP_abcam_peak_4945|ENSMUST00000028619.4|Hsd17b12|ENSMUSG00000027195.10|protein_coding_Intron_1	154	154	0.418	0.00271429	0.00271429
m6AIP_SySy_peak_4019|ENSMUST00000171088.7|Prr5l|ENSMUSG00000032841.15|protein_coding_Intron_1	108	108	10.181	0.0942685	0.0942685
m6AIP_abcam_peak_4952|ENSMUST00000058790.11|Ldlrad3|ENSMUSG00000048058.17|protein_coding_Intron_4	119	119	0.401	0.00336975	0.00336975
m6AIP_abcam_peak_4953|ENSMUST00000058790.11|Ldlrad3|ENSMUSG00000048058.17|protein_coding_Intron_1	100	100	0.568	0.00568	0.00568
m6AIP_abcam_peak_4956|ENSMUST00000028608.12|Nat10|ENSMUSG00000027185.15|protein_coding_Intron_8	100	100	1.603	0.01603	0.01603
m6AIP_abcam_peak_4958|ENSMUST00000146553.7|Platr14|ENSMUSG00000086454.7|lncRNA_Intron_2	185	185	11.098	0.0599892	0.0599892
m6AIP_abcam_peak_4962|ENSMUST00000028599.7|Cstf3|ENSMUSG00000027176.8|protein_coding_Intron_1	104	0	0	0	0
m6AIP_abcam_peak_4963|ENSMUST00000028599.7|Cstf3|ENSMUSG00000027176.8|protein_coding_Intron_15	108	108	18.251	0.168991	0.168991
m6AIP_abcam_peak_4964a|ENSMUST00000231375.1|Qser1|ENSMUSG00000074994.6|protein_coding_Intron_8	170	0	0	0	0
m6AIP_abcam_peak_4964b|ENSMUST00000231375.1|Qser1|ENSMUSG00000074994.6|protein_coding_Intron_8	200	0	0	0	0
m6AIP_abcam_peak_4965|ENSMUST00000231375.1|Qser1|ENSMUSG00000074994.6|protein_coding_Intron_8	113	0	0	0	0
m6AIP_abcam_peak_4966|ENSMUST00000122965.7|Elp4|ENSMUSG00000027167.11|protein_coding_Intron_9	110	110	4.374	0.0397636	0.0397636
m6AIP_abcam_peak_4967a|ENSMUST00000122965.7|Elp4|ENSMUSG00000027167.11|protein_coding_Intron_9	95	95	0	0	0
m6AIP_abcam_peak_4967b|ENSMUST00000122965.7|Elp4|ENSMUSG00000027167.11|protein_coding_Intron_9	98	98	1.741	0.0177653	0.0177653
m6AIP_SySy_peak_4029a|ENSMUST00000028527.7|Kif18a|ENSMUSG00000027115.14|protein_coding_Intron_12	80	0	0	0	0
m6AIP_SySy_peak_4029b|ENSMUST00000028527.7|Kif18a|ENSMUSG00000027115.14|protein_coding_Intron_12	178	0	0	0	0
m6AIP_abcam_peak_4969|ENSMUST00000028527.7|Kif18a|ENSMUSG00000027115.14|protein_coding_Intron_12	191	0	0	0	0
m6AIP_SySy_peak_4030|ENSMUST00000028527.7|Kif18a|ENSMUSG00000027115.14|protein_coding_Intron_12	250	0	0	0	0
m6AIP_abcam_peak_4970|ENSMUST00000146110.1|Platr8|ENSMUSG00000063751.6|lncRNA_Intron_1	168	0	0	0	0
m6AIP_abcam_peak_4971|ENSMUST00000046548.13|Lgr4|ENSMUSG00000050199.13|protein_coding_Intron_2	185	185	9.97	0.0538919	0.0538919
m6AIP_abcam_peak_4975|ENSMUST00000028552.3|Katnbl1|ENSMUSG00000027132.3|protein_coding_Intron_1	122	122	117.617	0.964074	0.964074
m6AIP_abcam_peak_4975|ENSMUST00000141047.1|Gm21985|ENSMUSG00000096764.1|protein_coding_Intron_25	122	122	117.617	0.964074	0.964074
m6AIP_abcam_peak_4978a|ENSMUST00000102545.7|Arhgap11a|ENSMUSG00000041219.14|protein_coding_Intron_2	114	114	23.085	0.2025	0.2025
m6AIP_abcam_peak_4978b|ENSMUST00000102545.7|Arhgap11a|ENSMUSG00000041219.14|protein_coding_Intron_2	168	168	18.262	0.108702	0.108702
m6AIP_abcam_peak_4980|ENSMUST00000043160.12|Aqr|ENSMUSG00000040383.16|protein_coding_Intron_9	135	135	21.559	0.159696	0.159696
m6AIP_abcam_peak_4983a|ENSMUST00000028825.4|Fam98b|ENSMUSG00000027349.5|protein_coding_Intron_1	104	104	7.525	0.0723558	0.0723558
m6AIP_abcam_peak_4983b|ENSMUST00000028825.4|Fam98b|ENSMUSG00000027349.5|protein_coding_Intron_1	117	117	3.756	0.0321026	0.0321026
m6AIP_abcam_peak_4984|ENSMUST00000028825.4|Fam98b|ENSMUSG00000027349.5|protein_coding_Intron_1	188	188	6.985	0.0371543	0.0371543
m6AIP_abcam_peak_4986|ENSMUST00000134661.7|Knstrn|ENSMUSG00000027331.15|protein_coding_Intron_2	127	127	4.758	0.0374646	0.0374646
m6AIP_abcam_peak_4997|ENSMUST00000049920.13|Ino80|ENSMUSG00000034154.15|protein_coding_Intron_35	145	145	0.73	0.00503448	0.00503448
m6AIP_abcam_peak_4998|ENSMUST00000049920.13|Ino80|ENSMUSG00000034154.15|protein_coding_Intron_35	180	180	0.37	0.00205556	0.00205556
m6AIP_abcam_peak_4999|ENSMUST00000049920.13|Ino80|ENSMUSG00000034154.15|protein_coding_Intron_29	141	141	1.46	0.0103546	0.0103546
m6AIP_abcam_peak_5014|ENSMUST00000090046.11|Tmem87a|ENSMUSG00000033808.16|protein_coding_Intron_10	160	160	1.385	0.00865625	0.00865625
m6AIP_abcam_peak_5027|ENSMUST00000028728.5|Ubr1|ENSMUSG00000027272.5|protein_coding_Intron_4	101	101	0.134	0.00132673	0.00132673
m6AIP_abcam_peak_5040|ENSMUST00000110592.1|Frmd5|ENSMUSG00000027238.17|protein_coding_Intron_1	152	152	79.442	0.522645	0.522645
m6AIP_SySy_peak_4090|ENSMUST00000152367.7|Myef2|ENSMUSG00000027201.16|protein_coding_Intron_17	68	68	66.79	0.982206	0.982206
m6AIP_abcam_peak_5042|ENSMUST00000152367.7|Myef2|ENSMUSG00000027201.16|protein_coding_Intron_10	160	160	2.646	0.0165375	0.0165375
m6AIP_abcam_peak_5044|ENSMUST00000089776.2|Cep152|ENSMUSG00000068394.4|protein_coding_Intron_23	95	95	2.298	0.0241895	0.0241895
m6AIP_abcam_peak_5046|ENSMUST00000089776.2|Cep152|ENSMUSG00000068394.4|protein_coding_Intron_17	30	30	16.663	0.555433	0.555433
m6AIP_abcam_peak_5056|ENSMUST00000110341.8|Bcl2l11|ENSMUSG00000027381.16|protein_coding_Intron_2	153	153	15.674	0.102444	0.102444
m6AIP_SySy_peak_4101|ENSMUST00000110341.8|Bcl2l11|ENSMUSG00000027381.16|protein_coding_Intron_2	174	174	6.711	0.038569	0.038569
m6AIP_SySy_peak_4102|ENSMUST00000110341.8|Bcl2l11|ENSMUSG00000027381.16|protein_coding_Intron_2	250	250	31.175	0.1247	0.1247
m6AIP_abcam_peak_5069|ENSMUST00000103199.8|Snrpb|ENSMUSG00000027404.15|protein_coding_Intron_1	132	132	10.676	0.0808788	0.0808788
m6AIP_abcam_peak_5070|ENSMUST00000089581.10|Pced1a|ENSMUSG00000037773.14|protein_coding_Intron_5	123	123	0.294	0.00239024	0.00239024
m6AIP_SySy_peak_4120|ENSMUST00000140581.2|Ubox5|ENSMUSG00000027300.10|protein_coding_Intron_2	195	195	36.51	0.187231	0.187231
m6AIP_abcam_peak_5077|ENSMUST00000150843.7|Pank2|ENSMUSG00000037514.17|protein_coding_Intron_5	162	162	23.177	0.143068	0.143068
m6AIP_abcam_peak_5079|ENSMUST00000103181.10|Cds2|ENSMUSG00000058793.14|protein_coding_Intron_1	122	122	41.663	0.3415	0.3415
m6AIP_SySy_peak_4126|ENSMUST00000028831.14|Mcm8|ENSMUSG00000027353.14|protein_coding_Intron_3	250	250	26.874	0.107496	0.107496
m6AIP_abcam_peak_5082|ENSMUST00000110109.7|Plcb4|ENSMUSG00000039943.16|protein_coding_Intron_1	137	137	5.237	0.0382263	0.0382263
m6AIP_abcam_peak_5083|ENSMUST00000110109.7|Plcb4|ENSMUSG00000039943.16|protein_coding_Intron_2	203	203	27.838	0.137133	0.137133
m6AIP_abcam_peak_5084|ENSMUST00000110109.7|Plcb4|ENSMUSG00000039943.16|protein_coding_Intron_3	102	102	0.604	0.00592157	0.00592157
m6AIP_abcam_peak_5085a|ENSMUST00000110109.7|Plcb4|ENSMUSG00000039943.16|protein_coding_Intron_19	81	81	0.881	0.0108765	0.0108765
m6AIP_abcam_peak_5085b|ENSMUST00000110109.7|Plcb4|ENSMUSG00000039943.16|protein_coding_Intron_19	120	120	0.405	0.003375	0.003375
m6AIP_abcam_peak_5086|ENSMUST00000110109.7|Plcb4|ENSMUSG00000039943.16|protein_coding_Intron_19	143	143	5.671	0.0396573	0.0396573
m6AIP_abcam_peak_5091|ENSMUST00000046656.8|Tasp1|ENSMUSG00000039033.11|protein_coding_Intron_4	101	101	8.592	0.0850693	0.0850693
m6AIP_abcam_peak_5094|ENSMUST00000044825.4|Ndufaf5|ENSMUSG00000027384.6|protein_coding_Intron_2	154	154	22.653	0.147097	0.147097
m6AIP_abcam_peak_5104|ENSMUST00000002805.13|Naa20|ENSMUSG00000002728.14|protein_coding_Intron_1	176	176	1.837	0.0104375	0.0104375
m6AIP_abcam_peak_5106|ENSMUST00000228797.1|Ralgapa2|ENSMUSG00000037110.20|protein_coding_Intron_17	100	100	0.345	0.00345	0.00345
m6AIP_SySy_peak_4153|ENSMUST00000051153.5|3300002I08Rik|ENSMUSG00000063364.10|protein_coding_Intron_3	137	0	0	0	0
m6AIP_SySy_peak_4154|ENSMUST00000051153.5|3300002I08Rik|ENSMUSG00000063364.10|protein_coding_Intron_3	153	153	29.087	0.190111	0.190111
m6AIP_SySy_peak_4155|ENSMUST00000051153.5|3300002I08Rik|ENSMUSG00000063364.10|protein_coding_Intron_3	121	121	18.723	0.154736	0.154736
m6AIP_abcam_peak_5123|ENSMUST00000028944.3|Acss1|ENSMUSG00000027452.11|protein_coding_Intron_5	116	116	20.566	0.177293	0.177293
m6AIP_abcam_peak_5124|ENSMUST00000056149.14|Abhd12|ENSMUSG00000032046.15|protein_coding_Intron_2	203	0	0	0	0
m6AIP_SySy_peak_4159|ENSMUST00000028948.4|Gins1|ENSMUSG00000027454.10|protein_coding_Intron_5	101	101	41.774	0.413604	0.413604
m6AIP_abcam_peak_5131a|ENSMUST00000099224.9|Csnk2a1|ENSMUSG00000074698.10|protein_coding_Intron_1	90	90	35.225	0.391389	0.391389
m6AIP_abcam_peak_5131b|ENSMUST00000099224.9|Csnk2a1|ENSMUSG00000074698.10|protein_coding_Intron_1	181	181	104.857	0.57932	0.57932
m6AIP_abcam_peak_5132|ENSMUST00000099224.9|Csnk2a1|ENSMUSG00000074698.10|protein_coding_Intron_8	189	169	24.964	0.132085	0.147716
m6AIP_SySy_peak_4168|ENSMUST00000128577.1|Gm14164|ENSMUSG00000068062.3|lncRNA_Intron_1	117	117	9.979	0.0852906	0.0852906
m6AIP_abcam_peak_5135|ENSMUST00000039961.11|6820408C15Rik|ENSMUSG00000032680.11|protein_coding_Intron_1	116	116	20.36	0.175517	0.175517
m6AIP_abcam_peak_5136|ENSMUST00000089059.8|H13|ENSMUSG00000019188.16|protein_coding_Intron_1	149	149	3.298	0.0221342	0.0221342
m6AIP_SySy_peak_4172a|ENSMUST00000089059.8|H13|ENSMUSG00000019188.16|protein_coding_Intron_4	146	146	112.774	0.772425	0.772425
m6AIP_SySy_peak_4172b|ENSMUST00000089059.8|H13|ENSMUSG00000019188.16|protein_coding_Intron_4	143	143	75.019	0.524608	0.524608
m6AIP_SySy_peak_4172c|ENSMUST00000089059.8|H13|ENSMUSG00000019188.16|protein_coding_Intron_4	188	188	133.068	0.707809	0.707809
m6AIP_abcam_peak_5142|ENSMUST00000049863.11|Pofut1|ENSMUSG00000046020.13|protein_coding_Intron_4	100	100	0.257	0.00257	0.00257
m6AIP_abcam_peak_5147|ENSMUST00000109790.1|Asxl1|ENSMUSG00000042548.14|protein_coding_Intron_1	164	164	10.994	0.0670366	0.0670366
m6AIP_abcam_peak_5148|ENSMUST00000109790.1|Asxl1|ENSMUSG00000042548.14|protein_coding_Intron_1	250	250	34.754	0.139016	0.139016
m6AIP_abcam_peak_5149|ENSMUST00000109790.1|Asxl1|ENSMUSG00000042548.14|protein_coding_Intron_4	103	103	19.489	0.189214	0.189214
m6AIP_abcam_peak_5154|ENSMUST00000045270.14|Cbfa2t2|ENSMUSG00000038533.15|protein_coding_Intron_1	175	175	133.258	0.761474	0.761474
m6AIP_abcam_peak_5155|ENSMUST00000045270.14|Cbfa2t2|ENSMUSG00000038533.15|protein_coding_Intron_1	149	149	18.64	0.125101	0.125101
m6AIP_abcam_peak_5156|ENSMUST00000045270.14|Cbfa2t2|ENSMUSG00000038533.15|protein_coding_Intron_1	105	105	4.066	0.0387238	0.0387238
m6AIP_abcam_peak_5157|ENSMUST00000045270.14|Cbfa2t2|ENSMUSG00000038533.15|protein_coding_Intron_1	109	109	21.089	0.193477	0.193477
m6AIP_abcam_peak_5159|ENSMUST00000103145.10|E2f1|ENSMUSG00000027490.17|protein_coding_Intron_1	103	103	2.259	0.021932	0.021932
m6AIP_SySy_peak_4191|ENSMUST00000103145.10|E2f1|ENSMUSG00000027490.17|protein_coding_Intron_1	111	111	36.016	0.324468	0.324468
m6AIP_abcam_peak_5160|ENSMUST00000044277.9|Chmp4b|ENSMUSG00000038467.15|protein_coding_Intron_1	157	157	13.319	0.0848344	0.0848344
m6AIP_abcam_peak_5161|ENSMUST00000029120.13|Raly|ENSMUSG00000027593.15|protein_coding_Intron_2	118	68	1.503	0.0127373	0.0221029
m6AIP_SySy_peak_4192|ENSMUST00000109685.7|Itch|ENSMUSG00000027598.16|protein_coding_Intron_2	108	16	2.045	0.0189352	0.127812
m6AIP_SySy_peak_4193|ENSMUST00000109685.7|Itch|ENSMUSG00000027598.16|protein_coding_Intron_2	126	0	0	0	0
m6AIP_SySy_peak_4196|ENSMUST00000041059.11|Trpc4ap|ENSMUSG00000038324.13|protein_coding_Intron_12	250	250	10.631	0.042524	0.042524
m6AIP_abcam_peak_5173|ENSMUST00000109619.8|Cep250|ENSMUSG00000038241.16|protein_coding_Intron_28	250	250	12.888	0.051552	0.051552
m6AIP_abcam_peak_5174|ENSMUST00000088650.10|Ergic3|ENSMUSG00000005881.13|protein_coding_Intron_7	196	196	1.545	0.00788265	0.00788265
m6AIP_abcam_peak_5175|ENSMUST00000088650.10|Ergic3|ENSMUSG00000005881.13|protein_coding_Intron_7	171	171	2.518	0.0147251	0.0147251
m6AIP_SySy_peak_4202a|ENSMUST00000109608.8|Cpne1|ENSMUSG00000074643.12|protein_coding_Intron_2	162	162	161.937	0.999611	0.999611
m6AIP_SySy_peak_4202b|ENSMUST00000109608.8|Cpne1|ENSMUSG00000074643.12|protein_coding_Intron_2	163	163	161.049	0.988031	0.988031
m6AIP_SySy_peak_4202c|ENSMUST00000109608.8|Cpne1|ENSMUSG00000074643.12|protein_coding_Intron_2	74	74	73.586	0.994405	0.994405
m6AIP_abcam_peak_5177|ENSMUST00000109608.8|Cpne1|ENSMUSG00000074643.12|protein_coding_Intron_2	250	250	243.633	0.974532	0.974532
m6AIP_abcam_peak_5178|ENSMUST00000109608.8|Cpne1|ENSMUSG00000074643.12|protein_coding_Intron_2	110	110	110	1	1
m6AIP_abcam_peak_5180|ENSMUST00000037401.9|Phf20|ENSMUSG00000038116.16|protein_coding_Intron_4	115	115	11.546	0.1004	0.1004
m6AIP_abcam_peak_5186|ENSMUST00000169464.8|Dlgap4|ENSMUSG00000061689.15|protein_coding_Intron_2	195	195	1.181	0.00605641	0.00605641
m6AIP_abcam_peak_5191|ENSMUST00000137463.7|Gm14230|ENSMUSG00000087179.8|lncRNA_Intron_3	214	0	0	0	0
m6AIP_abcam_peak_5192a|ENSMUST00000137463.7|Gm14230|ENSMUSG00000087179.8|lncRNA_Intron_3	113	0	0	0	0
m6AIP_abcam_peak_5192b|ENSMUST00000137463.7|Gm14230|ENSMUSG00000087179.8|lncRNA_Intron_3	173	0	0	0	0
m6AIP_abcam_peak_5193|ENSMUST00000137463.7|Gm14230|ENSMUSG00000087179.8|lncRNA_Intron_3	191	0	0	0	0
m6AIP_abcam_peak_5194a|ENSMUST00000137463.7|Gm14230|ENSMUSG00000087179.8|lncRNA_Intron_3	148	0	0	0	0
m6AIP_abcam_peak_5194b|ENSMUST00000137463.7|Gm14230|ENSMUSG00000087179.8|lncRNA_Intron_3	137	0	0	0	0
m6AIP_abcam_peak_5196|ENSMUST00000116380.8|Rpn2|ENSMUSG00000027642.15|protein_coding_Intron_2	184	184	2.768	0.0150435	0.0150435
m6AIP_abcam_peak_5197|ENSMUST00000092576.10|Src|ENSMUSG00000027646.15|protein_coding_Intron_1	192	192	46.571	0.242557	0.242557
m6AIP_abcam_peak_5198|ENSMUST00000092576.10|Src|ENSMUSG00000027646.15|protein_coding_Intron_1	206	206	24.823	0.1205	0.1205
m6AIP_abcam_peak_5199|ENSMUST00000092576.10|Src|ENSMUSG00000027646.15|protein_coding_Intron_1	123	123	21.156	0.172	0.172
m6AIP_abcam_peak_5207|ENSMUST00000109485.8|Ralgapb|ENSMUSG00000027652.15|protein_coding_Intron_11	120	120	2.967	0.024725	0.024725
m6AIP_SySy_peak_4226|ENSMUST00000029183.2|Fam83d|ENSMUSG00000027654.2|protein_coding_Intron_2	132	132	1.564	0.0118485	0.0118485
m6AIP_SySy_peak_4229|ENSMUST00000103115.7|Plcg1|ENSMUSG00000016933.17|protein_coding_Intron_32	228	228	155.938	0.683939	0.683939
m6AIP_abcam_peak_5216|ENSMUST00000039782.13|Chd6|ENSMUSG00000057133.14|protein_coding_Intron_34	132	132	2.713	0.020553	0.020553
m6AIP_abcam_peak_5220|ENSMUST00000039782.13|Chd6|ENSMUSG00000057133.14|protein_coding_Intron_1	167	167	2.331	0.0139581	0.0139581
m6AIP_abcam_peak_5221|ENSMUST00000035751.11|L3mbtl1|ENSMUSG00000035576.13|protein_coding_Intron_8	131	131	9.723	0.0742214	0.0742214
m6AIP_abcam_peak_5223|ENSMUST00000018466.3|Tomm34|ENSMUSG00000018322.10|protein_coding_Intron_4	101	101	0.493	0.00488119	0.00488119
m6AIP_SySy_peak_4242|ENSMUST00000018353.13|Stk4|ENSMUSG00000018209.15|protein_coding_Intron_2	144	144	17.895	0.124271	0.124271
m6AIP_abcam_peak_5225|ENSMUST00000146846.1|Gm11457|ENSMUSG00000086453.7|lncRNA_Intron_4	128	128	0.308	0.00240625	0.00240625
m6AIP_abcam_peak_5227|ENSMUST00000109316.7|Pltp|ENSMUSG00000017754.13|protein_coding_Intron_7	177	177	53.202	0.300576	0.300576
m6AIP_abcam_peak_5230|ENSMUST00000040381.14|Ncoa5|ENSMUSG00000039804.15|protein_coding_Intron_2	166	166	16.124	0.0971325	0.0971325
m6AIP_abcam_peak_5231|ENSMUST00000109300.8|Slc35c2|ENSMUSG00000017664.16|protein_coding_Intron_1	100	100	3.484	0.03484	0.03484
m6AIP_abcam_peak_5233|ENSMUST00000071699.10|Elmo2|ENSMUSG00000017670.16|protein_coding_Intron_10	159	159	0.077	0.000484277	0.000484277
m6AIP_abcam_peak_5234|ENSMUST00000071699.10|Elmo2|ENSMUSG00000017670.16|protein_coding_Intron_10	177	177	0.323	0.00182486	0.00182486
m6AIP_abcam_peak_5235|ENSMUST00000071699.10|Elmo2|ENSMUSG00000017670.16|protein_coding_Intron_5	181	181	6.645	0.0367127	0.0367127
m6AIP_abcam_peak_5240|ENSMUST00000109269.7|Zmynd8|ENSMUSG00000039671.18|protein_coding_Intron_6	163	163	0.183	0.0011227	0.0011227
m6AIP_abcam_peak_5241|ENSMUST00000109269.7|Zmynd8|ENSMUSG00000039671.18|protein_coding_Intron_5	100	100	13.479	0.13479	0.13479
m6AIP_abcam_peak_5242|ENSMUST00000109269.7|Zmynd8|ENSMUSG00000039671.18|protein_coding_Intron_5	160	160	0.139	0.00086875	0.00086875
m6AIP_abcam_peak_5243|ENSMUST00000109269.7|Zmynd8|ENSMUSG00000039671.18|protein_coding_Intron_2	250	241	8.558	0.034232	0.0355104
m6AIP_abcam_peak_5247|ENSMUST00000109249.8|Sulf2|ENSMUSG00000006800.14|protein_coding_Intron_10	128	128	0.136	0.0010625	0.0010625
m6AIP_abcam_peak_5248|ENSMUST00000109249.8|Sulf2|ENSMUSG00000006800.14|protein_coding_Intron_2	157	157	0.591	0.00376433	0.00376433
m6AIP_abcam_peak_5249|ENSMUST00000109249.8|Sulf2|ENSMUSG00000006800.14|protein_coding_Intron_1	156	156	0.239	0.00153205	0.00153205
m6AIP_abcam_peak_5254|ENSMUST00000099078.9|Arfgef2|ENSMUSG00000074582.10|protein_coding_Intron_1	126	126	7.791	0.0618333	0.0618333
m6AIP_abcam_peak_5255|ENSMUST00000002790.13|Cse1l|ENSMUSG00000002718.14|protein_coding_Intron_1	195	195	29.046	0.148954	0.148954
m6AIP_abcam_peak_5262|ENSMUST00000088041.10|Ptgis|ENSMUSG00000017969.13|protein_coding_Intron_9	159	159	0.197	0.00123899	0.00123899
m6AIP_abcam_peak_5263|ENSMUST00000047815.12|Slc9a8|ENSMUSG00000039463.14|protein_coding_Intron_5	119	119	33.401	0.280681	0.280681
m6AIP_abcam_peak_5264a|ENSMUST00000151365.7|Ube2v1|ENSMUSG00000078923.10|protein_coding_Intron_3	164	0	0	0	0
m6AIP_abcam_peak_5264a|ENSMUST00000125544.2|Gm20431|ENSMUSG00000089739.2|protein_coding_Intron_6	164	0	0	0	0
m6AIP_abcam_peak_5264b|ENSMUST00000151365.7|Ube2v1|ENSMUSG00000078923.10|protein_coding_Intron_3	142	9	0.062	0.00043662	0.00688889
m6AIP_abcam_peak_5264b|ENSMUST00000125544.2|Gm20431|ENSMUSG00000089739.2|protein_coding_Intron_6	142	9	0.062	0.00043662	0.00688889
m6AIP_abcam_peak_5264c|ENSMUST00000151365.7|Ube2v1|ENSMUSG00000078923.10|protein_coding_Intron_3	157	157	1.848	0.0117707	0.0117707
m6AIP_abcam_peak_5264c|ENSMUST00000125544.2|Gm20431|ENSMUSG00000089739.2|protein_coding_Intron_6	157	157	1.848	0.0117707	0.0117707
m6AIP_SySy_peak_4270|ENSMUST00000125544.2|Gm20431|ENSMUSG00000089739.2|protein_coding_Intron_5	195	195	117.122	0.600626	0.600626
m6AIP_SySy_peak_4274|ENSMUST00000088001.5|Adnp|ENSMUSG00000051149.15|protein_coding_Intron_1	146	146	101.376	0.694356	0.694356
m6AIP_SySy_peak_4274|ENSMUST00000138667.1|Gm20716|ENSMUSG00000093752.1|protein_coding_Intron_9	146	146	101.376	0.694356	0.694356
m6AIP_abcam_peak_5283|ENSMUST00000028997.7|Aurka|ENSMUSG00000027496.15|protein_coding_Intron_3	121	121	5.6	0.046281	0.046281
m6AIP_SySy_peak_4288|ENSMUST00000116375.1|Cstf1|ENSMUSG00000027498.14|protein_coding_Intron_5	163	163	6.979	0.042816	0.042816
m6AIP_abcam_peak_5286|ENSMUST00000036248.12|Pmepa1|ENSMUSG00000038400.15|protein_coding_Intron_1	168	168	1.093	0.00650595	0.00650595
m6AIP_abcam_peak_5287|ENSMUST00000036248.12|Pmepa1|ENSMUSG00000038400.15|protein_coding_Intron_1	102	102	3.188	0.0312549	0.0312549
m6AIP_abcam_peak_5295a|ENSMUST00000151472.7|Gnasas1|ENSMUSG00000086537.7|lncRNA_Intron_1	244	12	0.067	0.00027459	0.00558333
m6AIP_abcam_peak_5295b|ENSMUST00000151472.7|Gnasas1|ENSMUSG00000086537.7|lncRNA_Intron_1	191	0	0	0	0
m6AIP_abcam_peak_5295c|ENSMUST00000151472.7|Gnasas1|ENSMUSG00000086537.7|lncRNA_Intron_1	183	140	44.502	0.24318	0.317871
m6AIP_abcam_peak_5296|ENSMUST00000151472.7|Gnasas1|ENSMUSG00000086537.7|lncRNA_Intron_1	104	104	0.933	0.00897115	0.00897115
m6AIP_abcam_peak_5310|ENSMUST00000108959.2|Gm14412|ENSMUSG00000078868.3|protein_coding_Intron_1	143	99	0	0	0
m6AIP_abcam_peak_5322|ENSMUST00000000314.12|Cdh4|ENSMUSG00000000305.12|protein_coding_Intron_2	181	181	0.776	0.00428729	0.00428729
m6AIP_abcam_peak_5323|ENSMUST00000000314.12|Cdh4|ENSMUSG00000000305.12|protein_coding_Intron_2	108	108	0.705	0.00652778	0.00652778
m6AIP_abcam_peak_5325|ENSMUST00000000314.12|Cdh4|ENSMUSG00000000305.12|protein_coding_Intron_2	122	122	0.889	0.00728689	0.00728689
m6AIP_SySy_peak_4320|ENSMUST00000041618.12|Taf4|ENSMUSG00000039117.16|protein_coding_Intron_14	250	250	1.501	0.006004	0.006004
m6AIP_abcam_peak_5329|ENSMUST00000015791.5|Lama5|ENSMUSG00000015647.9|protein_coding_Intron_2	148	140	6.215	0.0419932	0.0443929
m6AIP_SySy_peak_4326|ENSMUST00000037877.10|Tcfl5|ENSMUSG00000038932.13|protein_coding_Intron_4	116	116	3.54	0.0305172	0.0305172
m6AIP_SySy_peak_4330a|ENSMUST00000087517.9|Dido1|ENSMUSG00000038914.15|protein_coding_Intron_15	197	197	0.616	0.0031269	0.0031269
m6AIP_SySy_peak_4330b|ENSMUST00000087517.9|Dido1|ENSMUSG00000038914.15|protein_coding_Intron_15	236	236	0.558	0.00236441	0.00236441
m6AIP_abcam_peak_5346|ENSMUST00000127988.7|Arfrp1|ENSMUSG00000038671.15|protein_coding_Intron_5	139	139	5.949	0.0427986	0.0427986
m6AIP_abcam_peak_5347|ENSMUST00000127988.7|Arfrp1|ENSMUSG00000038671.15|protein_coding_Intron_1	161	161	1.386	0.0086087	0.0086087
m6AIP_abcam_peak_5355|ENSMUST00000051064.8|Zc2hc1a|ENSMUSG00000043542.12|protein_coding_Intron_3	152	72	3.587	0.0235987	0.0498194
m6AIP_SySy_peak_4352|ENSMUST00000051064.8|Zc2hc1a|ENSMUSG00000043542.12|protein_coding_Intron_8	110	0	0	0	0
m6AIP_abcam_peak_5360|ENSMUST00000029002.8|Stmn2|ENSMUSG00000027500.10|protein_coding_Intron_1	164	164	89.095	0.543262	0.543262
m6AIP_abcam_peak_5361|ENSMUST00000029002.8|Stmn2|ENSMUSG00000027500.10|protein_coding_Intron_3	146	146	0.057	0.000390411	0.000390411
m6AIP_abcam_peak_5363a|ENSMUST00000042148.5|Mrps28|ENSMUSG00000040269.5|protein_coding_Intron_2	114	114	56.692	0.497298	0.497298
m6AIP_abcam_peak_5363b|ENSMUST00000042148.5|Mrps28|ENSMUSG00000040269.5|protein_coding_Intron_2	66	66	60.074	0.910212	0.910212
m6AIP_abcam_peak_5363c|ENSMUST00000042148.5|Mrps28|ENSMUSG00000040269.5|protein_coding_Intron_2	69	69	11.232	0.162783	0.162783
m6AIP_SySy_peak_4365|ENSMUST00000041124.12|Zfp704|ENSMUSG00000040209.12|protein_coding_Intron_4	191	0	0	0	0
m6AIP_SySy_peak_4366|ENSMUST00000041124.12|Zfp704|ENSMUSG00000040209.12|protein_coding_Intron_4	208	208	3.453	0.016601	0.016601
m6AIP_abcam_peak_5373|ENSMUST00000041124.12|Zfp704|ENSMUSG00000040209.12|protein_coding_Intron_4	124	124	2.063	0.0166371	0.0166371
m6AIP_abcam_peak_5374|ENSMUST00000041124.12|Zfp704|ENSMUSG00000040209.12|protein_coding_Intron_2	107	107	2.351	0.021972	0.021972
m6AIP_SySy_peak_4367|ENSMUST00000041124.12|Zfp704|ENSMUSG00000040209.12|protein_coding_Intron_2	250	0	0	0	0
m6AIP_abcam_peak_5376|ENSMUST00000041124.12|Zfp704|ENSMUSG00000040209.12|protein_coding_Intron_2	118	0	0	0	0
m6AIP_abcam_peak_5377|ENSMUST00000041124.12|Zfp704|ENSMUSG00000040209.12|protein_coding_Intron_2	250	250	4.726	0.018904	0.018904
m6AIP_abcam_peak_5378|ENSMUST00000041124.12|Zfp704|ENSMUSG00000040209.12|protein_coding_Intron_2	174	0	0	0	0
m6AIP_SySy_peak_4368|ENSMUST00000041124.12|Zfp704|ENSMUSG00000040209.12|protein_coding_Intron_2	250	27	2.143	0.008572	0.0793704
m6AIP_abcam_peak_5379|ENSMUST00000041124.12|Zfp704|ENSMUSG00000040209.12|protein_coding_Intron_2	163	163	0.43	0.00263804	0.00263804
m6AIP_abcam_peak_5380|ENSMUST00000041124.12|Zfp704|ENSMUSG00000040209.12|protein_coding_Intron_1	153	153	7.221	0.0471961	0.0471961
m6AIP_abcam_peak_5381|ENSMUST00000065938.14|Impa1|ENSMUSG00000027531.16|protein_coding_Intron_7	116	116	17.159	0.147922	0.147922
m6AIP_abcam_peak_5382|ENSMUST00000029078.8|Car2|ENSMUSG00000027562.12|protein_coding_Intron_2	107	100	3.655	0.0341589	0.03655
m6AIP_abcam_peak_5383|ENSMUST00000108346.4|Ythdf3|ENSMUSG00000047213.14|protein_coding_Intron_3	153	0	0	0	0
m6AIP_abcam_peak_5386|ENSMUST00000108346.4|Ythdf3|ENSMUSG00000047213.14|protein_coding_Intron_5	143	143	2.685	0.0187762	0.0187762
m6AIP_SySy_peak_4373|ENSMUST00000108346.4|Ythdf3|ENSMUSG00000047213.14|protein_coding_Intron_5	38	38	12.049	0.317079	0.317079
m6AIP_abcam_peak_5388|ENSMUST00000035625.6|Cyp7b1|ENSMUSG00000039519.6|protein_coding_Intron_1	111	106	0.343	0.00309009	0.00323585
m6AIP_abcam_peak_5389|ENSMUST00000130645.7|Mtfr1|ENSMUSG00000027601.13|protein_coding_Intron_1	136	136	8.66	0.0636765	0.0636765
m6AIP_abcam_peak_5393|ENSMUST00000002502.11|Hltf|ENSMUSG00000002428.12|protein_coding_Intron_8	111	0	0	0	0
m6AIP_abcam_peak_5394|ENSMUST00000193734.5|Tbl1xr1|ENSMUSG00000027630.13|protein_coding_Intron_3	209	209	14.754	0.0705933	0.0705933
m6AIP_abcam_peak_5395|ENSMUST00000193734.5|Tbl1xr1|ENSMUSG00000027630.13|protein_coding_Intron_3	220	220	18.207	0.0827591	0.0827591
m6AIP_abcam_peak_5405a|ENSMUST00000126658.7|Lrrc31|ENSMUSG00000074653.10|protein_coding_Intron_1	118	118	9.925	0.0841102	0.0841102
m6AIP_abcam_peak_5405b|ENSMUST00000126658.7|Lrrc31|ENSMUSG00000074653.10|protein_coding_Intron_1	131	131	0.995	0.00759542	0.00759542
m6AIP_abcam_peak_5410|ENSMUST00000029199.10|Zmat3|ENSMUSG00000027663.12|protein_coding_Intron_2	101	101	0.682	0.00675248	0.00675248
m6AIP_abcam_peak_5411|ENSMUST00000029199.10|Zmat3|ENSMUSG00000027663.12|protein_coding_Intron_2	185	185	2.143	0.0115838	0.0115838
m6AIP_SySy_peak_4398|ENSMUST00000029201.13|Pik3ca|ENSMUSG00000027665.13|protein_coding_Intron_15	126	126	13.943	0.110659	0.110659
m6AIP_SySy_peak_4404|ENSMUST00000029222.7|Ccdc39|ENSMUSG00000027676.11|protein_coding_Intron_7	157	157	4.901	0.0312166	0.0312166
m6AIP_SySy_peak_4405|ENSMUST00000199171.4|Sox2ot|ENSMUSG00000105265.4|lncRNA_Intron_1	102	102	101.974	0.999745	0.999745
m6AIP_abcam_peak_5417|ENSMUST00000199171.4|Sox2ot|ENSMUSG00000105265.4|lncRNA_Intron_1	192	192	189.579	0.987391	0.987391
m6AIP_SySy_peak_4406|ENSMUST00000199171.4|Sox2ot|ENSMUSG00000105265.4|lncRNA_Intron_1	180	180	178.027	0.989039	0.989039
m6AIP_SySy_peak_4407|ENSMUST00000199171.4|Sox2ot|ENSMUSG00000105265.4|lncRNA_Intron_1	150	150	63.855	0.4257	0.4257
m6AIP_abcam_peak_5429|ENSMUST00000108112.9|Spata5|ENSMUSG00000027722.14|protein_coding_Intron_14	106	0	0	0	0
m6AIP_abcam_peak_5447|ENSMUST00000163764.7|Jade1|ENSMUSG00000025764.14|protein_coding_Intron_1	100	100	18.39	0.1839	0.1839
m6AIP_abcam_peak_5448a|ENSMUST00000163764.7|Jade1|ENSMUSG00000025764.14|protein_coding_Intron_2	125	125	9.156	0.073248	0.073248
m6AIP_abcam_peak_5448b|ENSMUST00000163764.7|Jade1|ENSMUSG00000025764.14|protein_coding_Intron_2	133	133	2.325	0.0174812	0.0174812
m6AIP_SySy_peak_4426|ENSMUST00000026866.14|Sclt1|ENSMUSG00000059834.12|protein_coding_Intron_5	152	0	0	0	0
m6AIP_abcam_peak_5457|ENSMUST00000194641.5|Elf2|ENSMUSG00000037174.18|protein_coding_Intron_6	110	110	36.023	0.327482	0.327482
m6AIP_abcam_peak_5462|ENSMUST00000053764.6|Foxo1|ENSMUSG00000044167.6|protein_coding_Intron_1	139	139	1.191	0.00856835	0.00856835
m6AIP_SySy_peak_4436|ENSMUST00000036665.9|Cog6|ENSMUSG00000027742.13|protein_coding_Intron_13	145	145	16.744	0.115476	0.115476
m6AIP_abcam_peak_5474|ENSMUST00000194134.5|Mme|ENSMUSG00000027820.12|protein_coding_Intron_3	225	223	61.82	0.274756	0.27722
m6AIP_abcam_peak_5481|ENSMUST00000029344.9|Mfsd1|ENSMUSG00000027775.9|protein_coding_Intron_5	100	100	1.047	0.01047	0.01047
m6AIP_abcam_peak_5483|ENSMUST00000182006.3|Iqschfp|ENSMUSG00000102422.1|protein_coding_Intron_5	141	141	52.561	0.372773	0.372773
m6AIP_abcam_peak_5483|ENSMUST00000029346.12|Schip1|ENSMUSG00000027777.15|protein_coding_Intron_2	141	141	52.561	0.372773	0.372773
m6AIP_abcam_peak_5484|ENSMUST00000182006.3|Iqschfp|ENSMUSG00000102422.1|protein_coding_Intron_5	189	189	1.235	0.00653439	0.00653439
m6AIP_abcam_peak_5484|ENSMUST00000029346.12|Schip1|ENSMUSG00000027777.15|protein_coding_Intron_2	189	189	1.235	0.00653439	0.00653439
m6AIP_SySy_peak_4451|ENSMUST00000042901.14|Smc4|ENSMUSG00000034349.14|protein_coding_Intron_1	186	186	18.494	0.0994301	0.0994301
m6AIP_abcam_peak_5487a|ENSMUST00000029353.8|Kpna4|ENSMUSG00000027782.10|protein_coding_Intron_12	73	73	67.755	0.928151	0.928151
m6AIP_abcam_peak_5487b|ENSMUST00000029353.8|Kpna4|ENSMUSG00000027782.10|protein_coding_Intron_12	111	111	27.765	0.250135	0.250135
m6AIP_abcam_peak_5489|ENSMUST00000061826.2|B3galnt1|ENSMUSG00000043300.2|protein_coding_Intron_1	154	154	0.527	0.00342208	0.00342208
m6AIP_abcam_peak_5490|ENSMUST00000029358.14|Nmd3|ENSMUSG00000027787.14|protein_coding_Intron_4	100	100	38.321	0.38321	0.38321
m6AIP_SySy_peak_4453a|ENSMUST00000190602.1|Platr10|ENSMUSG00000099370.1|lncRNA_Intron_2	141	141	4.413	0.0312979	0.0312979
m6AIP_abcam_peak_5492|ENSMUST00000190602.1|Platr10|ENSMUSG00000099370.1|lncRNA_Intron_1	250	250	14.115	0.05646	0.05646
m6AIP_abcam_peak_5497|ENSMUST00000029652.3|Pdgfc|ENSMUSG00000028019.9|protein_coding_Intron_1	237	237	1.626	0.00686076	0.00686076
m6AIP_abcam_peak_5498|ENSMUST00000029652.3|Pdgfc|ENSMUSG00000028019.9|protein_coding_Intron_1	153	153	4.681	0.0305948	0.0305948
m6AIP_abcam_peak_5500|ENSMUST00000029652.3|Pdgfc|ENSMUSG00000028019.9|protein_coding_Intron_1	215	0	0	0	0
m6AIP_abcam_peak_5502|ENSMUST00000180472.1|Gm26771|ENSMUSG00000097250.1|lncRNA_Intron_1	171	171	16.436	0.096117	0.096117
m6AIP_abcam_peak_5506|ENSMUST00000107679.7|Fbxw7|ENSMUSG00000028086.15|protein_coding_Intron_3	123	123	10.691	0.0869187	0.0869187
m6AIP_abcam_peak_5510|ENSMUST00000127348.7|Gatb|ENSMUSG00000028085.12|protein_coding_Intron_10	104	104	12.498	0.120173	0.120173
m6AIP_abcam_peak_5511|ENSMUST00000238443.1|Sh3d19|ENSMUSG00000028082.14|protein_coding_Intron_3	146	146	3.848	0.0263562	0.0263562
m6AIP_abcam_peak_5513|ENSMUST00000238443.1|Sh3d19|ENSMUSG00000028082.14|protein_coding_Intron_13	171	0	0	0	0
m6AIP_abcam_peak_5515|ENSMUST00000029719.13|Dclk2|ENSMUSG00000028078.14|protein_coding_Intron_2	159	0	0	0	0
m6AIP_abcam_peak_5517|ENSMUST00000107618.8|Kirrel|ENSMUSG00000041734.15|protein_coding_Intron_1	112	112	0.186	0.00166071	0.00166071
m6AIP_abcam_peak_5520|ENSMUST00000005015.9|Prcc|ENSMUSG00000004895.9|protein_coding_Intron_5	143	143	14.437	0.100958	0.100958
m6AIP_abcam_peak_5523|ENSMUST00000119968.7|Mrpl24|ENSMUSG00000019710.13|protein_coding_Intron_1	130	130	30.498	0.2346	0.2346
m6AIP_abcam_peak_5524|ENSMUST00000119968.7|Mrpl24|ENSMUSG00000019710.13|protein_coding_Intron_5	132	132	1.345	0.0101894	0.0101894
m6AIP_abcam_peak_5528|ENSMUST00000071812.10|Iqgap3|ENSMUSG00000028068.14|protein_coding_Intron_36	225	225	3.148	0.0139911	0.0139911
m6AIP_abcam_peak_5531|ENSMUST00000057935.8|Slc25a44|ENSMUSG00000050144.13|protein_coding_Intron_1	127	127	32.257	0.253992	0.253992
m6AIP_abcam_peak_5537|ENSMUST00000175903.8|Arhgef2|ENSMUSG00000028059.16|protein_coding_Intron_5	116	116	35.184	0.30331	0.30331
m6AIP_abcam_peak_5546|ENSMUST00000107494.7|Msto1|ENSMUSG00000068922.14|protein_coding_Intron_14	87	87	24.588	0.282621	0.282621
m6AIP_abcam_peak_5558|ENSMUST00000119570.7|Tpm3|ENSMUSG00000027940.18|protein_coding_Intron_8	197	197	31.659	0.160706	0.160706
m6AIP_abcam_peak_5560|ENSMUST00000029542.11|Ints3|ENSMUSG00000027933.11|protein_coding_Intron_15	139	139	3.803	0.0273597	0.0273597
m6AIP_abcam_peak_5564|ENSMUST00000107270.8|Pogz|ENSMUSG00000038902.14|protein_coding_Intron_1	187	187	46.654	0.249487	0.249487
m6AIP_abcam_peak_5570|ENSMUST00000125476.7|Pi4kb|ENSMUSG00000038861.14|protein_coding_Intron_9	100	100	1.981	0.01981	0.01981
m6AIP_abcam_peak_5575a|ENSMUST00000107233.8|Pip5k1a|ENSMUSG00000028126.16|protein_coding_Intron_1	148	148	58.362	0.394338	0.394338
m6AIP_abcam_peak_5575b|ENSMUST00000107233.8|Pip5k1a|ENSMUSG00000028126.16|protein_coding_Intron_1	116	116	13.337	0.114974	0.114974
m6AIP_abcam_peak_5576|ENSMUST00000090823.7|Sema6c|ENSMUSG00000038777.19|protein_coding_Intron_20	126	126	12.967	0.102913	0.102913
m6AIP_abcam_peak_5580|ENSMUST00000107187.8|Mindy1|ENSMUSG00000038712.16|protein_coding_Intron_4	138	138	0.951	0.0068913	0.0068913
m6AIP_abcam_peak_5582|ENSMUST00000102749.10|Arnt|ENSMUSG00000015522.18|protein_coding_Intron_6	234	234	11.925	0.0509615	0.0509615
m6AIP_abcam_peak_5585|ENSMUST00000029752.14|Tars2|ENSMUSG00000028107.14|protein_coding_Intron_13	126	126	1.659	0.0131667	0.0131667
m6AIP_abcam_peak_5591|ENSMUST00000015892.13|Prpf3|ENSMUSG00000015748.13|protein_coding_Intron_3	132	132	77.273	0.585402	0.585402
m6AIP_abcam_peak_5600|ENSMUST00000154679.7|Polr3c|ENSMUSG00000028099.8|protein_coding_Intron_4	200	200	10.448	0.05224	0.05224
m6AIP_abcam_peak_5601|ENSMUST00000029740.13|Rnf115|ENSMUSG00000028098.13|protein_coding_Intron_4	235	235	35.764	0.152187	0.152187
m6AIP_SySy_peak_4544|ENSMUST00000090750.11|Pde4dip|ENSMUSG00000038170.15|protein_coding_Intron_8	250	250	211.561	0.846244	0.846244
m6AIP_SySy_peak_4545|ENSMUST00000090750.11|Pde4dip|ENSMUSG00000038170.15|protein_coding_Intron_8	159	159	140.172	0.881585	0.881585
m6AIP_abcam_peak_5622c|ENSMUST00000029453.12|Vangl1|ENSMUSG00000027860.15|protein_coding_Intron_3	59	59	2.96	0.0501695	0.0501695
m6AIP_abcam_peak_5624|ENSMUST00000029444.12|Trim33|ENSMUSG00000033014.12|protein_coding_Intron_1	133	133	23.63	0.177669	0.177669
m6AIP_abcam_peak_5625|ENSMUST00000029444.12|Trim33|ENSMUSG00000033014.12|protein_coding_Intron_1	144	144	37.211	0.25841	0.25841
m6AIP_SySy_peak_4575a|ENSMUST00000121198.7|Magi3|ENSMUSG00000052539.15|protein_coding_Intron_1	204	0	0	0	0
m6AIP_SySy_peak_4575b|ENSMUST00000121198.7|Magi3|ENSMUSG00000052539.15|protein_coding_Intron_1	153	0	0	0	0
m6AIP_abcam_peak_5635|ENSMUST00000121198.7|Magi3|ENSMUSG00000052539.15|protein_coding_Intron_1	117	0	0	0	0
m6AIP_abcam_peak_5636|ENSMUST00000121198.7|Magi3|ENSMUSG00000052539.15|protein_coding_Intron_1	100	0	0	0	0
m6AIP_abcam_peak_5638|ENSMUST00000046212.1|Slc16a1|ENSMUSG00000032902.1|protein_coding_Intron_4	10	10	2.364	0.2364	0.2364
m6AIP_SySy_peak_4578a|ENSMUST00000002298.6|Ppm1j|ENSMUSG00000002228.7|protein_coding_Intron_1	205	205	25.884	0.126263	0.126263
m6AIP_SySy_peak_4578b|ENSMUST00000002298.6|Ppm1j|ENSMUSG00000002228.7|protein_coding_Intron_1	177	177	76.322	0.431198	0.431198
m6AIP_SySy_peak_4580a|ENSMUST00000059271.12|St7l|ENSMUSG00000045576.16|protein_coding_Intron_1	113	113	25.311	0.223991	0.223991
m6AIP_SySy_peak_4580b|ENSMUST00000059271.12|St7l|ENSMUSG00000045576.16|protein_coding_Intron_1	128	128	42.969	0.335695	0.335695
m6AIP_abcam_peak_5643|ENSMUST00000090678.10|Rap1a|ENSMUSG00000068798.10|protein_coding_Intron_1	106	106	2.121	0.0200094	0.0200094
m6AIP_SySy_peak_4595|ENSMUST00000029490.14|Ahcyl1|ENSMUSG00000027893.14|protein_coding_Intron_1	212	212	73.994	0.349028	0.349028
m6AIP_abcam_peak_5653|ENSMUST00000000001.4|Gnai3|ENSMUSG00000000001.4|protein_coding_Intron_1	250	250	32.684	0.130736	0.130736
m6AIP_abcam_peak_5656a|ENSMUST00000102629.7|Psrc1|ENSMUSG00000068744.12|protein_coding_Intron_1	106	106	8.56	0.0807547	0.0807547
m6AIP_abcam_peak_5656b|ENSMUST00000102629.7|Psrc1|ENSMUSG00000068744.12|protein_coding_Intron_1	224	224	25.868	0.115482	0.115482
m6AIP_abcam_peak_5669|ENSMUST00000090464.6|Cdc14a|ENSMUSG00000033502.15|protein_coding_Intron_3	117	117	7.414	0.0633675	0.0633675
m6AIP_abcam_peak_5670a|ENSMUST00000000349.10|Dbt|ENSMUSG00000000340.10|protein_coding_Intron_2	180	0	0	0	0
m6AIP_abcam_peak_5670b|ENSMUST00000000349.10|Dbt|ENSMUSG00000000340.10|protein_coding_Intron_2	117	0	0	0	0
m6AIP_abcam_peak_5672|ENSMUST00000198311.4|Sass6|ENSMUSG00000027959.14|protein_coding_Intron_14	150	150	7.906	0.0527067	0.0527067
m6AIP_abcam_peak_5673|ENSMUST00000029570.8|Mfsd14a|ENSMUSG00000089911.4|protein_coding_Intron_8	109	109	2.812	0.0257982	0.0257982
m6AIP_abcam_peak_5676|ENSMUST00000029773.12|Cnn3|ENSMUSG00000053931.11|protein_coding_Intron_1	234	234	4.347	0.0185769	0.0185769
m6AIP_abcam_peak_5680|ENSMUST00000029766.8|Bcar3|ENSMUSG00000028121.8|protein_coding_Intron_2	120	120	3.489	0.029075	0.029075
m6AIP_abcam_peak_5683a|ENSMUST00000162947.2|Fnbp1l|ENSMUSG00000039735.16|protein_coding_Intron_12	121	121	2.552	0.0210909	0.0210909
m6AIP_abcam_peak_5683b|ENSMUST00000162947.2|Fnbp1l|ENSMUSG00000039735.16|protein_coding_Intron_12	118	118	17.788	0.150746	0.150746
m6AIP_abcam_peak_5684|ENSMUST00000162947.2|Fnbp1l|ENSMUSG00000039735.16|protein_coding_Intron_1	105	105	8.72	0.0830476	0.0830476
m6AIP_abcam_peak_5685|ENSMUST00000090379.6|Usp53|ENSMUSG00000039701.11|protein_coding_Intron_14	102	102	5.002	0.0490392	0.0490392
m6AIP_abcam_peak_5694|ENSMUST00000043108.8|Zgrf1|ENSMUSG00000051278.12|protein_coding_Intron_8	110	110	48.779	0.443445	0.443445
m6AIP_abcam_peak_5696|ENSMUST00000043108.8|Zgrf1|ENSMUSG00000051278.12|protein_coding_Intron_25	50	50	2.275	0.0455	0.0455
m6AIP_abcam_peak_5698|ENSMUST00000029643.14|Gar1|ENSMUSG00000028010.16|protein_coding_Intron_2	133	133	0.985	0.00740602	0.00740602
m6AIP_abcam_peak_5701|ENSMUST00000062601.13|Rpl34|ENSMUSG00000062006.12|protein_coding_Intron_4	156	156	2.028	0.013	0.013
m6AIP_abcam_peak_5702|ENSMUST00000029663.10|Aimp1|ENSMUSG00000028029.11|protein_coding_Intron_5	102	102	5.272	0.0516863	0.0516863
m6AIP_abcam_peak_5705|ENSMUST00000029644.15|Ppa2|ENSMUSG00000028013.16|protein_coding_Intron_6	197	197	11.188	0.0567919	0.0567919
m6AIP_abcam_peak_5709|ENSMUST00000196398.4|Tet2|ENSMUSG00000040943.12|protein_coding_Intron_2	190	0	0	0	0
m6AIP_abcam_peak_5712|ENSMUST00000062893.11|Cenpe|ENSMUSG00000045328.11|protein_coding_Intron_34	149	149	15.267	0.102463	0.102463
m6AIP_SySy_peak_4637|ENSMUST00000078568.11|Slc9b1|ENSMUSG00000050150.16|protein_coding_Intron_7	250	0	0	0	0
m6AIP_abcam_peak_5719|ENSMUST00000029814.9|Manba|ENSMUSG00000028164.15|protein_coding_Intron_13	120	120	1.995	0.016625	0.016625
m6AIP_SySy_peak_4642|ENSMUST00000041045.13|H2az1|ENSMUSG00000037894.13|protein_coding_Intron_1	88	88	13.823	0.15708	0.15708
m6AIP_abcam_peak_5722|ENSMUST00000029800.8|Tspan5|ENSMUSG00000028152.10|protein_coding_Intron_1	178	178	2.064	0.0115955	0.0115955
m6AIP_abcam_peak_5724|ENSMUST00000098574.8|Rap1gds1|ENSMUSG00000028149.12|protein_coding_Intron_4	167	167	16.597	0.0993832	0.0993832
m6AIP_abcam_peak_5725|ENSMUST00000098574.8|Rap1gds1|ENSMUSG00000028149.12|protein_coding_Intron_4	135	135	39.262	0.29083	0.29083
m6AIP_abcam_peak_5726|ENSMUST00000098574.8|Rap1gds1|ENSMUSG00000028149.12|protein_coding_Intron_4	185	110	4.574	0.0247243	0.0415818
m6AIP_abcam_peak_5728|ENSMUST00000043812.14|Pkn2|ENSMUSG00000004591.16|protein_coding_Intron_6	108	108	3.725	0.0344907	0.0344907
m6AIP_abcam_peak_5729|ENSMUST00000043325.8|Hs2st1|ENSMUSG00000040151.9|protein_coding_Intron_1	110	110	6.74	0.0612727	0.0612727
m6AIP_abcam_peak_5730a|ENSMUST00000043325.8|Hs2st1|ENSMUSG00000040151.9|protein_coding_Intron_1	98	98	0.26	0.00265306	0.00265306
m6AIP_abcam_peak_5730b|ENSMUST00000043325.8|Hs2st1|ENSMUSG00000040151.9|protein_coding_Intron_1	108	108	17.355	0.160694	0.160694
m6AIP_abcam_peak_5736|ENSMUST00000098534.8|Znhit6|ENSMUSG00000074182.8|protein_coding_Intron_4	202	202	9.838	0.048703	0.048703
m6AIP_abcam_peak_5746|ENSMUST00000106100.8|Zzz3|ENSMUSG00000039068.16|protein_coding_Intron_1	145	145	4.813	0.0331931	0.0331931
m6AIP_SySy_peak_4655a|ENSMUST00000106100.8|Zzz3|ENSMUSG00000039068.16|protein_coding_Intron_1	176	0	0	0	0
m6AIP_SySy_peak_4655b|ENSMUST00000106100.8|Zzz3|ENSMUSG00000039068.16|protein_coding_Intron_1	191	0	0	0	0
m6AIP_SySy_peak_4656|ENSMUST00000106100.8|Zzz3|ENSMUSG00000039068.16|protein_coding_Intron_1	179	0	0	0	0
m6AIP_abcam_peak_5748|ENSMUST00000106100.8|Zzz3|ENSMUSG00000039068.16|protein_coding_Intron_3	137	137	1.098	0.0080146	0.0080146
m6AIP_abcam_peak_5751|ENSMUST00000106100.8|Zzz3|ENSMUSG00000039068.16|protein_coding_Intron_11	112	112	1.367	0.0122054	0.0122054
m6AIP_abcam_peak_5752|ENSMUST00000200397.4|St6galnac3|ENSMUSG00000052544.9|protein_coding_Intron_3	107	107	2.187	0.0204393	0.0204393
m6AIP_abcam_peak_5753|ENSMUST00000200397.4|St6galnac3|ENSMUSG00000052544.9|protein_coding_Intron_3	250	250	149.089	0.596356	0.596356
m6AIP_abcam_peak_5754|ENSMUST00000200397.4|St6galnac3|ENSMUSG00000052544.9|protein_coding_Intron_3	127	127	11.153	0.0878189	0.0878189
m6AIP_abcam_peak_5755|ENSMUST00000200397.4|St6galnac3|ENSMUSG00000052544.9|protein_coding_Intron_3	216	216	7.214	0.0333981	0.0333981
m6AIP_abcam_peak_5756|ENSMUST00000200397.4|St6galnac3|ENSMUSG00000052544.9|protein_coding_Intron_3	223	165	19.145	0.085852	0.11603
m6AIP_abcam_peak_5757|ENSMUST00000200397.4|St6galnac3|ENSMUSG00000052544.9|protein_coding_Intron_3	127	127	1.466	0.0115433	0.0115433
m6AIP_abcam_peak_5758|ENSMUST00000200397.4|St6galnac3|ENSMUSG00000052544.9|protein_coding_Intron_3	113	113	0.236	0.0020885	0.0020885
m6AIP_abcam_peak_5759|ENSMUST00000200397.4|St6galnac3|ENSMUSG00000052544.9|protein_coding_Intron_1	123	123	0	0	0
m6AIP_abcam_peak_5760|ENSMUST00000200397.4|St6galnac3|ENSMUSG00000052544.9|protein_coding_Intron_1	216	216	29.099	0.134718	0.134718
m6AIP_abcam_peak_5761|ENSMUST00000200397.4|St6galnac3|ENSMUSG00000052544.9|protein_coding_Intron_1	133	133	22.824	0.171609	0.171609
m6AIP_abcam_peak_5765|ENSMUST00000040787.12|Ankrd13c|ENSMUSG00000039988.14|protein_coding_Intron_6	147	0	0	0	0
m6AIP_abcam_peak_5768|ENSMUST00000072080.9|Lrrc40|ENSMUSG00000063052.9|protein_coding_Intron_10	121	60	1.587	0.0131157	0.02645
m6AIP_abcam_peak_5769|ENSMUST00000052712.5|Tgs1|ENSMUSG00000028233.6|protein_coding_Intron_1	117	0	0	0	0
m6AIP_abcam_peak_5774|ENSMUST00000084949.2|Impad1|ENSMUSG00000066324.2|protein_coding_Intron_1	139	0	0	0	0
m6AIP_abcam_peak_5775|ENSMUST00000054857.12|Fam110b|ENSMUSG00000049119.14|protein_coding_Intron_2	136	0	0	0	0
m6AIP_abcam_peak_5777|ENSMUST00000029907.5|Ubxn2b|ENSMUSG00000028243.5|protein_coding_Intron_6	101	0	0	0	0
m6AIP_abcam_peak_5782|ENSMUST00000078139.12|Asph|ENSMUSG00000028207.18|protein_coding_Intron_3	139	139	94.069	0.676755	0.676755
m6AIP_abcam_peak_5792|ENSMUST00000108307.2|Virma|ENSMUSG00000040720.15|protein_coding_Intron_7	43	43	14.253	0.331465	0.331465
m6AIP_SySy_peak_4677|ENSMUST00000070755.12|Rad54b|ENSMUSG00000078773.11|protein_coding_Intron_3	233	233	208.772	0.896017	0.896017
m6AIP_abcam_peak_5796|ENSMUST00000070755.12|Rad54b|ENSMUSG00000078773.11|protein_coding_Intron_10	227	227	38.91	0.17141	0.17141
m6AIP_abcam_peak_5810a|ENSMUST00000108222.8|Mms22l|ENSMUSG00000045751.16|protein_coding_Intron_8	130	130	12.551	0.0965462	0.0965462
m6AIP_abcam_peak_5810b|ENSMUST00000108222.8|Mms22l|ENSMUSG00000045751.16|protein_coding_Intron_8	95	95	20.966	0.220695	0.220695
m6AIP_abcam_peak_5812|ENSMUST00000108222.8|Mms22l|ENSMUSG00000045751.16|protein_coding_Intron_13	143	143	11.422	0.0798741	0.0798741
m6AIP_abcam_peak_5813|ENSMUST00000108222.8|Mms22l|ENSMUSG00000045751.16|protein_coding_Intron_14	239	239	10.05	0.0420502	0.0420502
m6AIP_abcam_peak_5819|ENSMUST00000084770.4|Fut9|ENSMUSG00000055373.8|protein_coding_Intron_2	111	111	0.077	0.000693694	0.000693694
m6AIP_SySy_peak_4705|ENSMUST00000071642.10|Mdn1|ENSMUSG00000058006.12|protein_coding_Intron_65	125	125	3.307	0.026456	0.026456
m6AIP_abcam_peak_5835|ENSMUST00000108153.8|Rngtt|ENSMUSG00000028274.17|protein_coding_Intron_12	103	103	5.177	0.0502621	0.0502621
m6AIP_SySy_peak_4712a|ENSMUST00000048706.9|Orc3|ENSMUSG00000040044.11|protein_coding_Intron_9	140	0	0	0	0
m6AIP_SySy_peak_4712b|ENSMUST00000048706.9|Orc3|ENSMUSG00000040044.11|protein_coding_Intron_9	217	0	0	0	0
m6AIP_SySy_peak_4713|ENSMUST00000048706.9|Orc3|ENSMUSG00000040044.11|protein_coding_Intron_9	250	0	0	0	0
m6AIP_SySy_peak_4714a|ENSMUST00000048706.9|Orc3|ENSMUSG00000040044.11|protein_coding_Intron_9	143	0	0	0	0
m6AIP_SySy_peak_4714b|ENSMUST00000048706.9|Orc3|ENSMUSG00000040044.11|protein_coding_Intron_9	184	0	0	0	0
m6AIP_SySy_peak_4714c|ENSMUST00000048706.9|Orc3|ENSMUSG00000040044.11|protein_coding_Intron_9	167	0	0	0	0
m6AIP_SySy_peak_4723|ENSMUST00000098143.10|Nfx1|ENSMUSG00000028423.15|protein_coding_Intron_15	250	250	215.821	0.863284	0.863284
m6AIP_abcam_peak_5854|ENSMUST00000030143.12|Ubap2|ENSMUSG00000028433.14|protein_coding_Intron_1	154	154	19.151	0.124357	0.124357
m6AIP_SySy_peak_4730|ENSMUST00000108055.8|Kif24|ENSMUSG00000028438.16|protein_coding_Intron_1	157	157	17.753	0.113076	0.113076
m6AIP_abcam_peak_5867|ENSMUST00000107851.9|Clta|ENSMUSG00000028478.18|protein_coding_Intron_1	233	233	24.41	0.104764	0.104764
m6AIP_abcam_peak_5868|ENSMUST00000107851.9|Clta|ENSMUSG00000028478.18|protein_coding_Intron_1	122	122	0.687	0.00563115	0.00563115
m6AIP_abcam_peak_5873|ENSMUST00000107824.8|Zcchc7|ENSMUSG00000035649.17|protein_coding_Intron_2	195	195	5.479	0.0280974	0.0280974
m6AIP_abcam_peak_5874|ENSMUST00000107824.8|Zcchc7|ENSMUSG00000035649.17|protein_coding_Intron_2	140	140	17.82	0.127286	0.127286
m6AIP_abcam_peak_5875|ENSMUST00000107824.8|Zcchc7|ENSMUSG00000035649.17|protein_coding_Intron_2	172	172	106.182	0.617337	0.617337
m6AIP_abcam_peak_5876|ENSMUST00000107824.8|Zcchc7|ENSMUSG00000035649.17|protein_coding_Intron_6	110	110	0.34	0.00309091	0.00309091
m6AIP_SySy_peak_4748|ENSMUST00000180217.1|Zbtb5|ENSMUSG00000049657.9|protein_coding_Intron_1	222	0	0	0	0
m6AIP_abcam_peak_5882|ENSMUST00000061986.11|Shb|ENSMUSG00000044813.15|protein_coding_Intron_1	153	153	1.747	0.0114183	0.0114183
m6AIP_abcam_peak_5884|ENSMUST00000102926.4|Anp32b|ENSMUSG00000028333.10|protein_coding_Intron_5	50	50	16.446	0.32892	0.32892
m6AIP_abcam_peak_5885|ENSMUST00000102926.4|Anp32b|ENSMUSG00000028333.10|protein_coding_Intron_6	84	84	6.3	0.075	0.075
m6AIP_abcam_peak_5886|ENSMUST00000007757.14|Tgfbr1|ENSMUSG00000007613.15|protein_coding_Intron_1	102	102	2.778	0.0272353	0.0272353
m6AIP_abcam_peak_5887|ENSMUST00000164866.1|Tex10|ENSMUSG00000028345.15|protein_coding_Intron_5	101	101	12.157	0.120366	0.120366
m6AIP_abcam_peak_5889|ENSMUST00000107704.1|Msantd3|ENSMUSG00000039693.11|protein_coding_Intron_1	208	208	7.186	0.0345481	0.0345481
m6AIP_abcam_peak_5892|ENSMUST00000030032.12|Tmeff1|ENSMUSG00000028347.14|protein_coding_Intron_1	250	250	70.533	0.282132	0.282132
m6AIP_abcam_peak_5893|ENSMUST00000030032.12|Tmeff1|ENSMUSG00000028347.14|protein_coding_Intron_5	126	126	7.999	0.0634841	0.0634841
m6AIP_abcam_peak_5894|ENSMUST00000030033.4|Cavin4|ENSMUSG00000028348.7|protein_coding_Intron_1	211	211	7.718	0.0365782	0.0365782
m6AIP_abcam_peak_5896|ENSMUST00000167496.7|Rnf20|ENSMUSG00000028309.14|protein_coding_Intron_2	110	110	19.366	0.176055	0.176055
m6AIP_abcam_peak_5897|ENSMUST00000167496.7|Rnf20|ENSMUSG00000028309.14|protein_coding_Intron_2	103	103	12.841	0.12467	0.12467
m6AIP_abcam_peak_5899|ENSMUST00000102915.9|Smc2|ENSMUSG00000028312.19|protein_coding_Intron_22	160	80	10.492	0.065575	0.13115
m6AIP_abcam_peak_5901a|ENSMUST00000107647.7|Slc44a1|ENSMUSG00000028412.17|protein_coding_Intron_1	108	108	10.334	0.0956852	0.0956852
m6AIP_abcam_peak_5901b|ENSMUST00000107647.7|Slc44a1|ENSMUSG00000028412.17|protein_coding_Intron_1	125	125	4.954	0.039632	0.039632
m6AIP_abcam_peak_5902|ENSMUST00000159415.8|Fsd1l|ENSMUSG00000054752.16|protein_coding_Intron_12	127	127	6.146	0.0483937	0.0483937
m6AIP_abcam_peak_5904|ENSMUST00000098070.9|Zfp462|ENSMUSG00000060206.11|protein_coding_Intron_1	106	106	82.84	0.781509	0.781509
m6AIP_abcam_peak_5905|ENSMUST00000098070.9|Zfp462|ENSMUSG00000060206.11|protein_coding_Intron_1	138	138	31.372	0.227333	0.227333
m6AIP_abcam_peak_5906a|ENSMUST00000098070.9|Zfp462|ENSMUSG00000060206.11|protein_coding_Intron_1	137	137	8.665	0.0632482	0.0632482
m6AIP_abcam_peak_5906b|ENSMUST00000098070.9|Zfp462|ENSMUSG00000060206.11|protein_coding_Intron_1	148	148	16.979	0.114723	0.114723
m6AIP_abcam_peak_5907|ENSMUST00000098070.9|Zfp462|ENSMUSG00000060206.11|protein_coding_Intron_1	168	168	5.126	0.0305119	0.0305119
m6AIP_SySy_peak_4764|ENSMUST00000098070.9|Zfp462|ENSMUSG00000060206.11|protein_coding_Intron_1	134	134	2.08	0.0155224	0.0155224
m6AIP_abcam_peak_5914|ENSMUST00000098070.9|Zfp462|ENSMUSG00000060206.11|protein_coding_Intron_10	156	156	1.034	0.00662821	0.00662821
m6AIP_SySy_peak_4770|ENSMUST00000107619.2|Klf4|ENSMUSG00000003032.8|protein_coding_Intron_2	94	94	3.56	0.0378723	0.0378723
m6AIP_SySy_peak_4771a|ENSMUST00000107619.2|Klf4|ENSMUSG00000003032.8|protein_coding_Intron_1	102	102	31.248	0.306353	0.306353
m6AIP_abcam_peak_5917|ENSMUST00000030140.2|Elp1|ENSMUSG00000028431.11|protein_coding_Intron_29	184	184	12.624	0.0686087	0.0686087
m6AIP_abcam_peak_5918|ENSMUST00000045142.14|Ctnnal1|ENSMUSG00000038816.14|protein_coding_Intron_12	250	64	0.264	0.001056	0.004125
m6AIP_abcam_peak_5920|ENSMUST00000107609.3|Tmem245|ENSMUSG00000055296.14|protein_coding_Intron_14	133	0	0	0	0
m6AIP_abcam_peak_5921|ENSMUST00000107609.3|Tmem245|ENSMUSG00000055296.14|protein_coding_Intron_7	122	122	18.794	0.154049	0.154049
m6AIP_abcam_peak_5922|ENSMUST00000075637.10|Ptpn3|ENSMUSG00000038764.14|protein_coding_Intron_22	200	200	3.354	0.01677	0.01677
m6AIP_abcam_peak_5923|ENSMUST00000075637.10|Ptpn3|ENSMUSG00000038764.14|protein_coding_Intron_7	219	219	4.808	0.0219543	0.0219543
m6AIP_abcam_peak_5924|ENSMUST00000075637.10|Ptpn3|ENSMUSG00000038764.14|protein_coding_Intron_4	125	125	13.157	0.105256	0.105256
m6AIP_abcam_peak_5925|ENSMUST00000150412.3|Pakap|ENSMUSG00000089945.13|protein_coding_Intron_4	109	109	105.023	0.963514	0.963514
m6AIP_SySy_peak_4780|ENSMUST00000107547.1|Shoc1|ENSMUSG00000038598.9|protein_coding_Intron_12	110	110	17.779	0.161627	0.161627
m6AIP_abcam_peak_5932a|ENSMUST00000174586.7|Ptbp3|ENSMUSG00000028382.15|protein_coding_Intron_5	80	80	2.739	0.0342375	0.0342375
m6AIP_abcam_peak_5932b|ENSMUST00000174586.7|Ptbp3|ENSMUSG00000028382.15|protein_coding_Intron_5	72	72	15.377	0.213569	0.213569
m6AIP_abcam_peak_5945a|ENSMUST00000084510.7|Whrn|ENSMUSG00000039137.18|protein_coding_Intron_5	116	116	0.753	0.00649138	0.00649138
m6AIP_abcam_peak_5945b|ENSMUST00000084510.7|Whrn|ENSMUSG00000039137.18|protein_coding_Intron_5	129	129	0.24	0.00186047	0.00186047
m6AIP_abcam_peak_5949|ENSMUST00000144099.7|Cdk5rap2|ENSMUSG00000039298.16|protein_coding_Intron_21	177	177	0.436	0.00246328	0.00246328
m6AIP_abcam_peak_5952|ENSMUST00000030102.11|Kdm4c|ENSMUSG00000028397.13|protein_coding_Intron_4	166	166	56.807	0.342211	0.342211
m6AIP_abcam_peak_5953|ENSMUST00000030102.11|Kdm4c|ENSMUSG00000028397.13|protein_coding_Intron_5	118	83	5.851	0.0495847	0.070494
m6AIP_abcam_peak_5954|ENSMUST00000030102.11|Kdm4c|ENSMUSG00000028397.13|protein_coding_Intron_9	102	33	0.311	0.00304902	0.00942424
m6AIP_abcam_peak_5955|ENSMUST00000030102.11|Kdm4c|ENSMUSG00000028397.13|protein_coding_Intron_12	232	0	0	0	0
m6AIP_abcam_peak_5959|ENSMUST00000102823.9|Ttc39b|ENSMUSG00000038172.14|protein_coding_Intron_1	140	140	1.562	0.0111571	0.0111571
m6AIP_abcam_peak_5960|ENSMUST00000102823.9|Ttc39b|ENSMUSG00000038172.14|protein_coding_Intron_1	122	122	8.807	0.0721885	0.0721885
m6AIP_abcam_peak_5962|ENSMUST00000030207.14|Psip1|ENSMUSG00000028484.16|protein_coding_Intron_2	196	196	7.627	0.0389133	0.0389133
m6AIP_abcam_peak_5966|ENSMUST00000102820.8|Bnc2|ENSMUSG00000028487.18|protein_coding_Intron_6	110	110	15.326	0.139327	0.139327
m6AIP_abcam_peak_5967a|ENSMUST00000107188.9|Sh3gl2|ENSMUSG00000028488.15|protein_coding_Intron_1	127	0	0	0	0
m6AIP_abcam_peak_5967b|ENSMUST00000107188.9|Sh3gl2|ENSMUSG00000028488.15|protein_coding_Intron_1	141	0	0	0	0
m6AIP_abcam_peak_5968|ENSMUST00000107188.9|Sh3gl2|ENSMUSG00000028488.15|protein_coding_Intron_1	104	104	62.653	0.602433	0.602433
m6AIP_abcam_peak_5972|ENSMUST00000082026.13|Dennd4c|ENSMUSG00000038024.17|protein_coding_Intron_1	197	197	89.073	0.452147	0.452147
m6AIP_abcam_peak_5982|ENSMUST00000030313.8|Caap1|ENSMUSG00000028578.8|protein_coding_Intron_5	101	101	13.417	0.132842	0.132842
m6AIP_SySy_peak_4808a|ENSMUST00000030313.8|Caap1|ENSMUSG00000028578.8|protein_coding_Intron_5	121	0	0	0	0
m6AIP_SySy_peak_4808b|ENSMUST00000030313.8|Caap1|ENSMUSG00000028578.8|protein_coding_Intron_5	160	0	0	0	0
m6AIP_abcam_peak_5983|ENSMUST00000030311.10|Ift74|ENSMUSG00000028576.12|protein_coding_Intron_6	126	0	0	0	0
m6AIP_abcam_peak_5995|ENSMUST00000127417.2|Dock7|ENSMUSG00000028556.15|protein_coding_Intron_2	110	110	37.361	0.339645	0.339645
m6AIP_abcam_peak_5998|ENSMUST00000097961.8|Alg6|ENSMUSG00000073792.11|protein_coding_Intron_5	116	116	6.029	0.0519741	0.0519741
m6AIP_abcam_peak_6005|ENSMUST00000106830.8|Dab1|ENSMUSG00000028519.16|protein_coding_Intron_1	193	193	132.229	0.685124	0.685124
m6AIP_abcam_peak_6006|ENSMUST00000106830.8|Dab1|ENSMUSG00000028519.16|protein_coding_Intron_1	196	196	8.64	0.0440816	0.0440816
m6AIP_abcam_peak_6007|ENSMUST00000106830.8|Dab1|ENSMUSG00000028519.16|protein_coding_Intron_2	145	145	117.265	0.808724	0.808724
m6AIP_abcam_peak_6009a|ENSMUST00000165709.7|Usp24|ENSMUSG00000028514.15|protein_coding_Intron_1	193	193	24.508	0.126984	0.126984
m6AIP_abcam_peak_6009b|ENSMUST00000165709.7|Usp24|ENSMUSG00000028514.15|protein_coding_Intron_1	111	107	4.035	0.0363514	0.0377103
m6AIP_abcam_peak_6017|ENSMUST00000030367.14|Ssbp3|ENSMUSG00000061887.14|protein_coding_Intron_4	177	177	113.788	0.64287	0.64287
m6AIP_abcam_peak_6018|ENSMUST00000030367.14|Ssbp3|ENSMUSG00000061887.14|protein_coding_Intron_4	154	154	14.096	0.0915325	0.0915325
m6AIP_abcam_peak_6019|ENSMUST00000030367.14|Ssbp3|ENSMUSG00000061887.14|protein_coding_Intron_4	105	105	9.664	0.0920381	0.0920381
m6AIP_SySy_peak_4846a|ENSMUST00000102744.3|Orc1|ENSMUSG00000028587.18|protein_coding_Intron_1	138	0	0	0	0
m6AIP_SySy_peak_4846b|ENSMUST00000102744.3|Orc1|ENSMUSG00000028587.18|protein_coding_Intron_1	173	0	0	0	0
m6AIP_SySy_peak_4846c|ENSMUST00000102744.3|Orc1|ENSMUSG00000028587.18|protein_coding_Intron_1	188	0	0	0	0
m6AIP_SySy_peak_4847|ENSMUST00000102744.3|Orc1|ENSMUSG00000028587.18|protein_coding_Intron_1	216	0	0	0	0
m6AIP_SySy_peak_4848a|ENSMUST00000102744.3|Orc1|ENSMUSG00000028587.18|protein_coding_Intron_1	104	0	0	0	0
m6AIP_SySy_peak_4848b|ENSMUST00000102744.3|Orc1|ENSMUSG00000028587.18|protein_coding_Intron_1	118	0	0	0	0
m6AIP_SySy_peak_4849|ENSMUST00000102744.3|Orc1|ENSMUSG00000028587.18|protein_coding_Intron_3	100	100	8.801	0.08801	0.08801
m6AIP_SySy_peak_4854|ENSMUST00000030296.8|Txndc12|ENSMUSG00000028567.8|protein_coding_Intron_2	220	220	112.771	0.512595	0.512595
m6AIP_abcam_peak_6036|ENSMUST00000102724.4|Faf1|ENSMUSG00000010517.7|protein_coding_Intron_1	205	205	50.819	0.247898	0.247898
m6AIP_abcam_peak_6037|ENSMUST00000102724.4|Faf1|ENSMUSG00000010517.7|protein_coding_Intron_6	122	122	1.19	0.0097541	0.0097541
m6AIP_abcam_peak_6038|ENSMUST00000102724.4|Faf1|ENSMUSG00000010517.7|protein_coding_Intron_14	196	0	0	0	0
m6AIP_abcam_peak_6043|ENSMUST00000030471.8|Lrrc41|ENSMUSG00000028703.14|protein_coding_Intron_1	109	109	39.656	0.363817	0.363817
m6AIP_abcam_peak_6047|ENSMUST00000106486.7|Mast2|ENSMUSG00000003810.13|protein_coding_Intron_4	185	0	0	0	0
m6AIP_abcam_peak_6048|ENSMUST00000106486.7|Mast2|ENSMUSG00000003810.13|protein_coding_Intron_4	116	0	0	0	0
m6AIP_SySy_peak_4873|ENSMUST00000183310.1|Btbd19|ENSMUSG00000073771.11|protein_coding_Intron_1	109	109	2.939	0.0269633	0.0269633
m6AIP_SySy_peak_4874|ENSMUST00000102696.4|Rps8|ENSMUSG00000047675.15|protein_coding_Intron_1	250	250	74.306	0.297224	0.297224
m6AIP_abcam_peak_6055|ENSMUST00000065896.8|Kif2c|ENSMUSG00000028678.13|protein_coding_Intron_6	120	120	3.451	0.0287583	0.0287583
m6AIP_SySy_peak_4876|ENSMUST00000030439.14|Rnf220|ENSMUSG00000028677.19|protein_coding_Intron_6	250	250	249.858	0.999432	0.999432
m6AIP_abcam_peak_6060|ENSMUST00000037127.14|Eri3|ENSMUSG00000033423.16|protein_coding_Intron_1	120	120	67.197	0.559975	0.559975
m6AIP_abcam_peak_6061|ENSMUST00000037127.14|Eri3|ENSMUSG00000033423.16|protein_coding_Intron_7	223	223	15.724	0.0705112	0.0705112
m6AIP_abcam_peak_6062|ENSMUST00000037127.14|Eri3|ENSMUSG00000033423.16|protein_coding_Intron_7	125	125	1.244	0.009952	0.009952
m6AIP_abcam_peak_6063|ENSMUST00000037127.14|Eri3|ENSMUSG00000033423.16|protein_coding_Intron_8	104	104	5.228	0.0502692	0.0502692
m6AIP_abcam_peak_6065|ENSMUST00000036156.5|Ipo13|ENSMUSG00000033365.14|protein_coding_Intron_15	250	250	21.542	0.086168	0.086168
m6AIP_abcam_peak_6066|ENSMUST00000030263.8|St3gal3|ENSMUSG00000028538.12|protein_coding_Intron_2	197	197	38.837	0.197142	0.197142
m6AIP_abcam_peak_6069|ENSMUST00000049074.12|Ptprf|ENSMUSG00000033295.14|protein_coding_Intron_11	106	106	0.054	0.000509434	0.000509434
m6AIP_abcam_peak_6070a|ENSMUST00000049074.12|Ptprf|ENSMUSG00000033295.14|protein_coding_Intron_11	176	176	0.244	0.00138636	0.00138636
m6AIP_abcam_peak_6070b|ENSMUST00000049074.12|Ptprf|ENSMUSG00000033295.14|protein_coding_Intron_11	146	146	0.415	0.00284247	0.00284247
m6AIP_abcam_peak_6075|ENSMUST00000141112.1|AU022252|ENSMUSG00000078584.9|protein_coding_Intron_2	100	100	0.316	0.00316	0.00316
m6AIP_abcam_peak_6077|ENSMUST00000030381.7|Ctps|ENSMUSG00000028633.7|protein_coding_Intron_9	130	130	4.554	0.0350308	0.0350308
m6AIP_abcam_peak_6084|ENSMUST00000056635.12|Rlf|ENSMUSG00000049878.13|protein_coding_Intron_1	162	162	4.502	0.0277901	0.0277901
m6AIP_abcam_peak_6085|ENSMUST00000056635.12|Rlf|ENSMUSG00000049878.13|protein_coding_Intron_1	116	116	27.97	0.241121	0.241121
m6AIP_abcam_peak_6086|ENSMUST00000056635.12|Rlf|ENSMUSG00000049878.13|protein_coding_Intron_1	227	227	24.667	0.108665	0.108665
m6AIP_abcam_peak_6087a|ENSMUST00000040496.5|Bmp8a|ENSMUSG00000032726.12|protein_coding_Intron_3	149	149	0.935	0.00627517	0.00627517
m6AIP_abcam_peak_6087b|ENSMUST00000040496.5|Bmp8a|ENSMUSG00000032726.12|protein_coding_Intron_3	219	219	24.961	0.113977	0.113977
m6AIP_abcam_peak_6087c|ENSMUST00000040496.5|Bmp8a|ENSMUSG00000032726.12|protein_coding_Intron_3	196	196	61.11	0.311786	0.311786
m6AIP_SySy_peak_4896a|ENSMUST00000097897.10|Macf1|ENSMUSG00000028649.21|protein_coding_Intron_57	149	149	85.404	0.573181	0.573181
m6AIP_SySy_peak_4896b|ENSMUST00000097897.10|Macf1|ENSMUSG00000028649.21|protein_coding_Intron_57	250	250	171.457	0.685828	0.685828
m6AIP_SySy_peak_4897a|ENSMUST00000097897.10|Macf1|ENSMUSG00000028649.21|protein_coding_Intron_57	124	124	32.561	0.262589	0.262589
m6AIP_SySy_peak_4897b|ENSMUST00000097897.10|Macf1|ENSMUSG00000028649.21|protein_coding_Intron_57	100	100	60.398	0.60398	0.60398
m6AIP_SySy_peak_4898a|ENSMUST00000097897.10|Macf1|ENSMUSG00000028649.21|protein_coding_Intron_57	190	190	162.705	0.856342	0.856342
m6AIP_SySy_peak_4898b|ENSMUST00000097897.10|Macf1|ENSMUSG00000028649.21|protein_coding_Intron_57	112	112	92.778	0.828375	0.828375
m6AIP_SySy_peak_4898c|ENSMUST00000097897.10|Macf1|ENSMUSG00000028649.21|protein_coding_Intron_57	102	102	83.076	0.814471	0.814471
m6AIP_SySy_peak_4898d|ENSMUST00000097897.10|Macf1|ENSMUSG00000028649.21|protein_coding_Intron_57	125	125	82.208	0.657664	0.657664
m6AIP_SySy_peak_4899a|ENSMUST00000097897.10|Macf1|ENSMUSG00000028649.21|protein_coding_Intron_57	171	171	83.973	0.49107	0.49107
m6AIP_SySy_peak_4899b|ENSMUST00000097897.10|Macf1|ENSMUSG00000028649.21|protein_coding_Intron_57	161	161	149.101	0.926093	0.926093
m6AIP_abcam_peak_6097|ENSMUST00000097897.10|Macf1|ENSMUSG00000028649.21|protein_coding_Intron_30	100	100	0.325	0.00325	0.00325
m6AIP_abcam_peak_6098|ENSMUST00000097897.10|Macf1|ENSMUSG00000028649.21|protein_coding_Intron_1	144	144	8.975	0.0623264	0.0623264
m6AIP_abcam_peak_6099|ENSMUST00000097897.10|Macf1|ENSMUSG00000028649.21|protein_coding_Intron_1	165	165	105.547	0.639679	0.639679
m6AIP_abcam_peak_6100a|ENSMUST00000097897.10|Macf1|ENSMUSG00000028649.21|protein_coding_Intron_1	108	108	9.834	0.0910556	0.0910556
m6AIP_abcam_peak_6100b|ENSMUST00000097897.10|Macf1|ENSMUSG00000028649.21|protein_coding_Intron_1	143	143	9.268	0.0648112	0.0648112
m6AIP_SySy_peak_4906|ENSMUST00000097897.10|Macf1|ENSMUSG00000028649.21|protein_coding_Intron_1	250	250	156.836	0.627344	0.627344
m6AIP_SySy_peak_4907a|ENSMUST00000097897.10|Macf1|ENSMUSG00000028649.21|protein_coding_Intron_1	125	125	26.927	0.215416	0.215416
m6AIP_SySy_peak_4907b|ENSMUST00000097897.10|Macf1|ENSMUSG00000028649.21|protein_coding_Intron_1	193	193	66.055	0.342254	0.342254
m6AIP_abcam_peak_6102|ENSMUST00000094782.9|Inpp5b|ENSMUSG00000028894.18|protein_coding_Intron_16	134	134	9.441	0.0704552	0.0704552
m6AIP_abcam_peak_6113|ENSMUST00000030676.7|Grik3|ENSMUSG00000001985.9|protein_coding_Intron_1	169	169	1.207	0.00714201	0.00714201
m6AIP_abcam_peak_6114|ENSMUST00000030676.7|Grik3|ENSMUSG00000001985.9|protein_coding_Intron_9	120	120	49.155	0.409625	0.409625
m6AIP_abcam_peak_6115|ENSMUST00000030676.7|Grik3|ENSMUSG00000001985.9|protein_coding_Intron_10	116	116	1.518	0.0130862	0.0130862
m6AIP_abcam_peak_6133|ENSMUST00000030583.12|Ak2|ENSMUSG00000028792.14|protein_coding_Intron_4	114	114	5.236	0.0459298	0.0459298
m6AIP_abcam_peak_6137|ENSMUST00000030610.2|Zbtb8a|ENSMUSG00000028807.2|protein_coding_Intron_2	115	0	0	0	0
m6AIP_abcam_peak_6140|ENSMUST00000030315.12|Pum1|ENSMUSG00000028580.15|protein_coding_Intron_2	170	170	0.995	0.00585294	0.00585294
m6AIP_abcam_peak_6141a|ENSMUST00000030316.6|Laptm5|ENSMUSG00000028581.17|protein_coding_Intron_7	87	87	7.111	0.0817356	0.0817356
m6AIP_abcam_peak_6141b|ENSMUST00000030316.6|Laptm5|ENSMUSG00000028581.17|protein_coding_Intron_7	93	93	2.241	0.0240968	0.0240968
m6AIP_abcam_peak_6142|ENSMUST00000053819.5|Srsf4|ENSMUSG00000028911.16|protein_coding_Intron_1	141	141	57.81	0.41	0.41
m6AIP_abcam_peak_6147|ENSMUST00000105975.7|Epb41|ENSMUSG00000028906.17|protein_coding_Intron_1	128	128	5.451	0.0425859	0.0425859
m6AIP_abcam_peak_6158|ENSMUST00000030724.8|Sesn2|ENSMUSG00000028893.8|protein_coding_Intron_1	156	156	0.764	0.00489744	0.00489744
m6AIP_SySy_peak_4961|ENSMUST00000094657.9|Dnajc8|ENSMUSG00000054405.14|protein_coding_Intron_6	146	146	46.593	0.31913	0.31913
m6AIP_abcam_peak_6161|ENSMUST00000105916.7|Ahdc1|ENSMUSG00000037692.14|protein_coding_Intron_1	130	130	129.964	0.999723	0.999723
m6AIP_abcam_peak_6162|ENSMUST00000105916.7|Ahdc1|ENSMUSG00000037692.14|protein_coding_Intron_2	250	250	188.642	0.754568	0.754568
m6AIP_abcam_peak_6163|ENSMUST00000105916.7|Ahdc1|ENSMUSG00000037692.14|protein_coding_Intron_2	116	116	2.796	0.0241034	0.0241034
m6AIP_abcam_peak_6164|ENSMUST00000105916.7|Ahdc1|ENSMUSG00000037692.14|protein_coding_Intron_2	141	141	2.989	0.0211986	0.0211986
m6AIP_abcam_peak_6165|ENSMUST00000105916.7|Ahdc1|ENSMUSG00000037692.14|protein_coding_Intron_3	102	102	99.289	0.973422	0.973422
m6AIP_abcam_peak_6166|ENSMUST00000105916.7|Ahdc1|ENSMUSG00000037692.14|protein_coding_Intron_3	113	113	0.923	0.00816814	0.00816814
m6AIP_abcam_peak_6172|ENSMUST00000105916.7|Ahdc1|ENSMUSG00000037692.14|protein_coding_Intron_6	186	186	4.95	0.0266129	0.0266129
m6AIP_abcam_peak_6182|ENSMUST00000105887.7|Dhdds|ENSMUSG00000012117.13|protein_coding_Intron_6	158	158	0.871	0.00551266	0.00551266
m6AIP_abcam_peak_6187|ENSMUST00000040271.11|Cep85|ENSMUSG00000037443.13|protein_coding_Intron_11	146	146	6.072	0.041589	0.041589
m6AIP_SySy_peak_4997|ENSMUST00000105856.8|Nipal3|ENSMUSG00000028803.18|protein_coding_Intron_11	118	118	14.728	0.124814	0.124814
m6AIP_abcam_peak_6201a|ENSMUST00000105853.9|Srsf10|ENSMUSG00000028676.17|protein_coding_Intron_2	92	92	92	1	1
m6AIP_abcam_peak_6201b|ENSMUST00000105853.9|Srsf10|ENSMUSG00000028676.17|protein_coding_Intron_2	88	88	88	1	1
m6AIP_abcam_peak_6204|ENSMUST00000102533.10|Tcea3|ENSMUSG00000001604.14|protein_coding_Intron_8	161	161	14.764	0.0917019	0.0917019
m6AIP_SySy_peak_5002|ENSMUST00000148843.9|Hnrnpr|ENSMUSG00000066037.14|protein_coding_Intron_6	60	60	58.41	0.9735	0.9735
m6AIP_abcam_peak_6205|ENSMUST00000170102.7|Luzp1|ENSMUSG00000001089.14|protein_coding_Intron_1	112	112	40.097	0.358009	0.358009
m6AIP_abcam_peak_6211a|ENSMUST00000105847.7|Kdm1a|ENSMUSG00000036940.15|protein_coding_Intron_9	79	79	0.672	0.00850633	0.00850633
m6AIP_abcam_peak_6211b|ENSMUST00000105847.7|Kdm1a|ENSMUSG00000036940.15|protein_coding_Intron_9	158	158	0.553	0.0035	0.0035
m6AIP_abcam_peak_6212|ENSMUST00000105847.7|Kdm1a|ENSMUSG00000036940.15|protein_coding_Intron_8	101	101	5.04	0.049901	0.049901
m6AIP_abcam_peak_6214a|ENSMUST00000059287.13|Ephb2|ENSMUSG00000028664.14|protein_coding_Intron_1	163	163	3.446	0.0211411	0.0211411
m6AIP_abcam_peak_6214b|ENSMUST00000059287.13|Ephb2|ENSMUSG00000028664.14|protein_coding_Intron_1	123	123	0.73	0.00593496	0.00593496
m6AIP_abcam_peak_6216|ENSMUST00000051477.12|Cdc42|ENSMUSG00000006699.17|protein_coding_Intron_5	134	134	0	0	0
m6AIP_abcam_peak_6217|ENSMUST00000171332.1|Hspg2|ENSMUSG00000028763.18|protein_coding_Intron_1	129	129	20.536	0.159194	0.159194
m6AIP_abcam_peak_6218|ENSMUST00000171332.1|Hspg2|ENSMUSG00000028763.18|protein_coding_Intron_1	174	174	25.704	0.147724	0.147724
m6AIP_abcam_peak_6219|ENSMUST00000055131.12|Usp48|ENSMUSG00000043411.15|protein_coding_Intron_19	250	190	8.426	0.033704	0.0443474
m6AIP_abcam_peak_6220|ENSMUST00000055131.12|Usp48|ENSMUSG00000043411.15|protein_coding_Intron_26	141	141	0.712	0.00504965	0.00504965
m6AIP_abcam_peak_6221|ENSMUST00000055131.12|Usp48|ENSMUSG00000043411.15|protein_coding_Intron_26	197	197	19.904	0.101036	0.101036
m6AIP_abcam_peak_6228|ENSMUST00000102513.7|Pla2g5|ENSMUSG00000041193.15|protein_coding_Intron_1	115	0	0	0	0
m6AIP_abcam_peak_6229|ENSMUST00000030518.15|Capzb|ENSMUSG00000028745.18|protein_coding_Intron_3	157	157	0.303	0.00192994	0.00192994
m6AIP_SySy_peak_5023|ENSMUST00000178644.1|Gm21969|ENSMUSG00000094439.1|protein_coding_Intron_8	217	217	176.111	0.811571	0.811571
m6AIP_SySy_peak_5024|ENSMUST00000178644.1|Gm21969|ENSMUSG00000094439.1|protein_coding_Intron_24	205	205	3.939	0.0192146	0.0192146
m6AIP_abcam_peak_6233|ENSMUST00000039331.8|Igsf21|ENSMUSG00000040972.8|protein_coding_Intron_4	160	160	66.454	0.415337	0.415337
m6AIP_abcam_peak_6234|ENSMUST00000039331.8|Igsf21|ENSMUSG00000040972.8|protein_coding_Intron_3	177	177	3.483	0.019678	0.019678
m6AIP_abcam_peak_6235|ENSMUST00000039331.8|Igsf21|ENSMUSG00000040972.8|protein_coding_Intron_3	100	100	0.98	0.0098	0.0098
m6AIP_abcam_peak_6236|ENSMUST00000039331.8|Igsf21|ENSMUSG00000040972.8|protein_coding_Intron_1	185	185	0.454	0.00245405	0.00245405
m6AIP_abcam_peak_6237|ENSMUST00000039331.8|Igsf21|ENSMUSG00000040972.8|protein_coding_Intron_1	134	134	4.934	0.0368209	0.0368209
m6AIP_abcam_peak_6238|ENSMUST00000105799.7|Arhgef10l|ENSMUSG00000040964.16|protein_coding_Intron_1	100	100	0.355	0.00355	0.00355
m6AIP_SySy_peak_5029a|ENSMUST00000071169.8|Rcc2|ENSMUSG00000040945.13|protein_coding_Intron_3	36	36	32.799	0.911083	0.911083
m6AIP_abcam_peak_6239|ENSMUST00000071169.8|Rcc2|ENSMUSG00000040945.13|protein_coding_Intron_4	158	158	8.873	0.0561582	0.0561582
m6AIP_SySy_peak_5030|ENSMUST00000071169.8|Rcc2|ENSMUSG00000040945.13|protein_coding_Intron_5	250	250	3.315	0.01326	0.01326
m6AIP_SySy_peak_5031|ENSMUST00000071169.8|Rcc2|ENSMUSG00000040945.13|protein_coding_Intron_9	201	201	87.802	0.436826	0.436826
m6AIP_SySy_peak_5032|ENSMUST00000071169.8|Rcc2|ENSMUSG00000040945.13|protein_coding_Intron_9	110	110	10.14	0.0921818	0.0921818
m6AIP_abcam_peak_6240|ENSMUST00000102487.3|Szrd1|ENSMUSG00000040842.17|protein_coding_Intron_1	141	141	14.108	0.100057	0.100057
m6AIP_SySy_peak_5034|ENSMUST00000030757.9|Fbxo42|ENSMUSG00000028920.9|protein_coding_Intron_1	143	143	25.671	0.179517	0.179517
m6AIP_SySy_peak_5035|ENSMUST00000030757.9|Fbxo42|ENSMUSG00000028920.9|protein_coding_Intron_1	135	135	32.711	0.242304	0.242304
m6AIP_SySy_peak_5036a|ENSMUST00000030757.9|Fbxo42|ENSMUSG00000028920.9|protein_coding_Intron_1	107	107	13.918	0.130075	0.130075
m6AIP_SySy_peak_5036b|ENSMUST00000030757.9|Fbxo42|ENSMUSG00000028920.9|protein_coding_Intron_1	123	123	20.327	0.16526	0.16526
m6AIP_SySy_peak_5053a|ENSMUST00000105786.2|Spen|ENSMUSG00000040761.16|protein_coding_Intron_2	227	227	225.279	0.992419	0.992419
m6AIP_SySy_peak_5053b|ENSMUST00000105786.2|Spen|ENSMUSG00000040761.16|protein_coding_Intron_2	229	229	193.885	0.846659	0.846659
m6AIP_SySy_peak_5053c|ENSMUST00000105786.2|Spen|ENSMUSG00000040761.16|protein_coding_Intron_2	250	250	219.051	0.876204	0.876204
m6AIP_SySy_peak_5053d|ENSMUST00000105786.2|Spen|ENSMUSG00000040761.16|protein_coding_Intron_2	239	239	213.572	0.893607	0.893607
m6AIP_SySy_peak_5053e|ENSMUST00000105786.2|Spen|ENSMUSG00000040761.16|protein_coding_Intron_2	213	213	204.557	0.960362	0.960362
m6AIP_abcam_peak_6264|ENSMUST00000177592.1|Ddi2|ENSMUSG00000078515.4|protein_coding_Intron_5	131	131	14.868	0.113496	0.113496
m6AIP_abcam_peak_6267|ENSMUST00000036572.3|Tmem51|ENSMUSG00000040616.3|protein_coding_Intron_1	140	140	1.755	0.0125357	0.0125357
m6AIP_abcam_peak_6268|ENSMUST00000155023.7|Kazn|ENSMUSG00000040606.13|protein_coding_Intron_1	216	216	1.728	0.008	0.008
m6AIP_SySy_peak_5062|ENSMUST00000105778.7|Prdm2|ENSMUSG00000057637.13|protein_coding_Intron_8	250	250	176.536	0.706144	0.706144
m6AIP_SySy_peak_5063a|ENSMUST00000105778.7|Prdm2|ENSMUSG00000057637.13|protein_coding_Intron_8	173	173	3.532	0.0204162	0.0204162
m6AIP_SySy_peak_5078|ENSMUST00000105741.1|Zfp990|ENSMUSG00000078503.9|protein_coding_Intron_2	166	0	0	0	0
m6AIP_abcam_peak_6290|ENSMUST00000105738.8|Zfp980|ENSMUSG00000058186.13|protein_coding_Intron_2	103	0	0	0	0
m6AIP_abcam_peak_6295|ENSMUST00000168483.8|Zfp600|ENSMUSG00000066007.15|protein_coding_Intron_2	106	0	0	0	0
m6AIP_abcam_peak_6296|ENSMUST00000105733.2|Zfp992|ENSMUSG00000070605.4|protein_coding_Intron_1	146	0	0	0	0
m6AIP_abcam_peak_6297a|ENSMUST00000105733.2|Zfp992|ENSMUSG00000070605.4|protein_coding_Intron_1	137	0	0	0	0
m6AIP_abcam_peak_6297b|ENSMUST00000105733.2|Zfp992|ENSMUSG00000070605.4|protein_coding_Intron_1	143	0	0	0	0
m6AIP_abcam_peak_6298|ENSMUST00000105733.2|Zfp992|ENSMUSG00000070605.4|protein_coding_Intron_1	117	0	0	0	0
m6AIP_abcam_peak_6302|ENSMUST00000105735.8|Zfp981|ENSMUSG00000056300.14|protein_coding_Intron_2	109	0	0	0	0
m6AIP_abcam_peak_6307|ENSMUST00000154154.1|Zfp978|ENSMUSG00000078497.9|protein_coding_Intron_2	155	0	0	0	0
m6AIP_abcam_peak_6309|ENSMUST00000081742.6|Zfp985|ENSMUSG00000065999.13|protein_coding_Intron_3	103	0	0	0	0
m6AIP_SySy_peak_5096|ENSMUST00000119975.2|Miip|ENSMUSG00000029022.18|protein_coding_Intron_8	250	250	0.964	0.003856	0.003856
m6AIP_SySy_peak_5102|ENSMUST00000069604.14|Mthfr|ENSMUSG00000029009.17|protein_coding_Intron_5	224	0	0	0	0
m6AIP_abcam_peak_6324|ENSMUST00000103221.9|Mtor|ENSMUSG00000028991.15|protein_coding_Intron_6	104	104	0.252	0.00242308	0.00242308
m6AIP_abcam_peak_6327|ENSMUST00000006611.8|Srm|ENSMUSG00000006442.10|protein_coding_Intron_3	108	108	0.065	0.000601852	0.000601852
m6AIP_abcam_peak_6331|ENSMUST00000103217.10|Pex14|ENSMUSG00000028975.16|protein_coding_Intron_3	171	171	13.839	0.0809298	0.0809298
m6AIP_abcam_peak_6333|ENSMUST00000238956.1|Kif1b|ENSMUSG00000063077.15|protein_coding_Intron_22	137	137	101.865	0.74354	0.74354
m6AIP_SySy_peak_5112|ENSMUST00000238956.1|Kif1b|ENSMUSG00000063077.15|protein_coding_Intron_22	214	214	199.033	0.930061	0.930061
m6AIP_abcam_peak_6335|ENSMUST00000239095.1|Ube4b|ENSMUSG00000028960.20|protein_coding_Intron_1	120	120	8.947	0.0745583	0.0745583
m6AIP_abcam_peak_6336a|ENSMUST00000039144.6|Clstn1|ENSMUSG00000039953.13|protein_coding_Intron_2	115	115	0	0	0
m6AIP_abcam_peak_6336b|ENSMUST00000039144.6|Clstn1|ENSMUSG00000039953.13|protein_coding_Intron_2	133	133	0	0	0
m6AIP_abcam_peak_6337|ENSMUST00000039144.6|Clstn1|ENSMUSG00000039953.13|protein_coding_Intron_2	128	128	0.334	0.00260937	0.00260937
m6AIP_SySy_peak_5116|ENSMUST00000105687.8|Tmem201|ENSMUSG00000044700.15|protein_coding_Intron_9	250	250	0.451	0.001804	0.001804
m6AIP_abcam_peak_6344|ENSMUST00000134236.1|Gm13067|ENSMUSG00000086665.1|lncRNA_Intron_1	250	250	24.751	0.099004	0.099004
m6AIP_abcam_peak_6345|ENSMUST00000105682.8|Rere|ENSMUSG00000039852.17|protein_coding_Intron_1	100	100	0.358	0.00358	0.00358
m6AIP_abcam_peak_6346|ENSMUST00000105682.8|Rere|ENSMUSG00000039852.17|protein_coding_Intron_1	103	56	16.739	0.162515	0.298911
m6AIP_abcam_peak_6348|ENSMUST00000105682.8|Rere|ENSMUSG00000039852.17|protein_coding_Intron_7	170	14	0.02	0.000117647	0.00142857
m6AIP_abcam_peak_6349|ENSMUST00000105682.8|Rere|ENSMUSG00000039852.17|protein_coding_Intron_8	144	144	9.739	0.0676319	0.0676319
m6AIP_abcam_peak_6350|ENSMUST00000105682.8|Rere|ENSMUSG00000039852.17|protein_coding_Intron_11	175	175	0.246	0.00140571	0.00140571
m6AIP_SySy_peak_5123|ENSMUST00000105674.7|Park7|ENSMUSG00000028964.14|protein_coding_Intron_6	144	144	1.117	0.00775694	0.00775694
m6AIP_abcam_peak_6352|ENSMUST00000049790.13|Camta1|ENSMUSG00000014592.20|protein_coding_Intron_3	250	250	17.945	0.07178	0.07178
m6AIP_abcam_peak_6353|ENSMUST00000049790.13|Camta1|ENSMUSG00000014592.20|protein_coding_Intron_3	108	108	0.488	0.00451852	0.00451852
m6AIP_abcam_peak_6354|ENSMUST00000049790.13|Camta1|ENSMUSG00000014592.20|protein_coding_Intron_3	173	173	1.395	0.00806358	0.00806358
m6AIP_abcam_peak_6355|ENSMUST00000062904.10|Dnajc11|ENSMUSG00000039768.16|protein_coding_Intron_1	150	150	2.043	0.01362	0.01362
m6AIP_SySy_peak_5126|ENSMUST00000062904.10|Dnajc11|ENSMUSG00000039768.16|protein_coding_Intron_4	213	70	0.539	0.00253052	0.0077
m6AIP_SySy_peak_5132|ENSMUST00000066715.10|Zbtb48|ENSMUSG00000028952.12|protein_coding_Intron_2	110	110	25.649	0.233173	0.233173
m6AIP_abcam_peak_6359|ENSMUST00000084116.12|Nol9|ENSMUSG00000028948.16|protein_coding_Intron_3	250	241	35.196	0.140784	0.146041
m6AIP_abcam_peak_6360|ENSMUST00000084116.12|Nol9|ENSMUSG00000028948.16|protein_coding_Intron_7	131	131	15.377	0.117382	0.117382
m6AIP_abcam_peak_6364|ENSMUST00000167926.7|Acot7|ENSMUSG00000028937.14|protein_coding_Intron_6	129	129	59.798	0.46355	0.46355
m6AIP_abcam_peak_6374|ENSMUST00000030915.10|Morn1|ENSMUSG00000029049.14|protein_coding_Intron_6	100	100	0.992	0.00992	0.00992
m6AIP_abcam_peak_6376|ENSMUST00000030917.5|Ski|ENSMUSG00000029050.15|protein_coding_Intron_1	217	217	11.753	0.0541613	0.0541613
m6AIP_abcam_peak_6377|ENSMUST00000030917.5|Ski|ENSMUSG00000029050.15|protein_coding_Intron_1	135	135	1.376	0.0101926	0.0101926
m6AIP_abcam_peak_6378|ENSMUST00000030917.5|Ski|ENSMUSG00000029050.15|protein_coding_Intron_1	109	109	1.947	0.0178624	0.0178624
m6AIP_SySy_peak_5150|ENSMUST00000238423.1|Cfap74|ENSMUSG00000078490.10|protein_coding_Intron_20	133	133	15.17	0.11406	0.11406
m6AIP_abcam_peak_6383|ENSMUST00000103176.9|Mib2|ENSMUSG00000029060.17|protein_coding_Intron_7	133	133	0.285	0.00214286	0.00214286
m6AIP_abcam_peak_6387|ENSMUST00000024056.9|Ube2j2|ENSMUSG00000023286.16|protein_coding_Intron_2	100	100	0.673	0.00673	0.00673
m6AIP_abcam_peak_6388|ENSMUST00000024056.9|Ube2j2|ENSMUSG00000023286.16|protein_coding_Intron_4	162	162	1.316	0.00812346	0.00812346
m6AIP_abcam_peak_6390|ENSMUST00000180572.1|Agrn|ENSMUSG00000041936.18|protein_coding_Intron_3	176	176	3.121	0.017733	0.017733
m6AIP_SySy_peak_5161|ENSMUST00000180572.1|Agrn|ENSMUSG00000041936.18|protein_coding_Intron_2	250	250	112.05	0.4482	0.4482
m6AIP_abcam_peak_6392|ENSMUST00000180572.1|Agrn|ENSMUSG00000041936.18|protein_coding_Intron_2	126	126	0.046	0.000365079	0.000365079
m6AIP_abcam_peak_6394|ENSMUST00000179543.7|Noc2l|ENSMUSG00000095567.8|protein_coding_Intron_6	196	196	2.652	0.0135306	0.0135306
m6AIP_abcam_peak_6395|ENSMUST00000179543.7|Noc2l|ENSMUSG00000095567.8|protein_coding_Intron_18	31	31	10.441	0.336806	0.336806
m6AIP_SySy_peak_5167a|ENSMUST00000043551.10|Ankib1|ENSMUSG00000040351.11|protein_coding_Intron_1	162	5	0.799	0.0049321	0.1598
m6AIP_SySy_peak_5167b|ENSMUST00000043551.10|Ankib1|ENSMUSG00000040351.11|protein_coding_Intron_1	239	0	0	0	0
m6AIP_SySy_peak_5168|ENSMUST00000043551.10|Ankib1|ENSMUSG00000040351.11|protein_coding_Intron_1	139	0	0	0	0
m6AIP_SySy_peak_5169|ENSMUST00000043551.10|Ankib1|ENSMUSG00000040351.11|protein_coding_Intron_1	215	0	0	0	0
m6AIP_abcam_peak_6406|ENSMUST00000044492.9|Akap9|ENSMUSG00000040407.18|protein_coding_Intron_43	161	161	4.998	0.0310435	0.0310435
m6AIP_abcam_peak_6407|ENSMUST00000115441.8|Gtpbp10|ENSMUSG00000040464.15|protein_coding_Intron_4	250	0	0	0	0
m6AIP_abcam_peak_6408|ENSMUST00000115426.8|Steap2|ENSMUSG00000015653.13|protein_coding_Intron_3	122	0	0	0	0
m6AIP_abcam_peak_6410|ENSMUST00000066921.9|Slc25a40|ENSMUSG00000054099.11|protein_coding_Intron_1	127	127	7.797	0.0613937	0.0613937
m6AIP_abcam_peak_6411|ENSMUST00000009058.9|Abcb1b|ENSMUSG00000028970.9|protein_coding_Intron_4	230	230	11.198	0.048687	0.048687
m6AIP_abcam_peak_6412|ENSMUST00000009058.9|Abcb1b|ENSMUSG00000028970.9|protein_coding_Intron_25	176	0	0	0	0
m6AIP_abcam_peak_6413|ENSMUST00000189825.1|Gm10482|ENSMUSG00000073226.9|lncRNA_Intron_1	131	80	8.759	0.0668626	0.109487
m6AIP_abcam_peak_6415|ENSMUST00000039370.13|Cacna2d1|ENSMUSG00000040118.15|protein_coding_Intron_3	119	119	23.568	0.19805	0.19805
m6AIP_abcam_peak_6416a|ENSMUST00000118174.7|Phtf2|ENSMUSG00000039987.15|protein_coding_Intron_2	116	0	0	0	0
m6AIP_abcam_peak_6416b|ENSMUST00000118174.7|Phtf2|ENSMUSG00000039987.15|protein_coding_Intron_2	124	0	0	0	0
m6AIP_abcam_peak_6421|ENSMUST00000056045.4|Fam185a|ENSMUSG00000047221.5|protein_coding_Intron_2	101	0	0	0	0
m6AIP_abcam_peak_6422|ENSMUST00000056045.4|Fam185a|ENSMUSG00000047221.5|protein_coding_Intron_7	250	0	0	0	0
m6AIP_SySy_peak_5184|ENSMUST00000056045.4|Fam185a|ENSMUSG00000047221.5|protein_coding_Intron_7	250	0	0	0	0
m6AIP_abcam_peak_6424|ENSMUST00000056045.4|Fam185a|ENSMUSG00000047221.5|protein_coding_Intron_7	141	0	0	0	0
m6AIP_abcam_peak_6425|ENSMUST00000030771.11|Dnajc2|ENSMUSG00000029014.14|protein_coding_Intron_12	105	105	0.884	0.00841905	0.00841905
m6AIP_SySy_peak_5188|ENSMUST00000030872.11|Orc5|ENSMUSG00000029012.11|protein_coding_Intron_6	226	226	49.866	0.220646	0.220646
m6AIP_SySy_peak_5194|ENSMUST00000088392.8|Srpk2|ENSMUSG00000062604.11|protein_coding_Intron_14	250	250	100.248	0.400992	0.400992
m6AIP_abcam_peak_6437|ENSMUST00000148618.7|Pus7|ENSMUSG00000057541.14|protein_coding_Intron_8	222	222	5.078	0.0228739	0.0228739
m6AIP_abcam_peak_6439|ENSMUST00000030841.9|Klhl7|ENSMUSG00000028986.12|protein_coding_Intron_1	106	106	12.031	0.1135	0.1135
m6AIP_abcam_peak_6440|ENSMUST00000045291.13|Kmt2c|ENSMUSG00000038056.15|protein_coding_Intron_55	143	143	22.293	0.155895	0.155895
m6AIP_SySy_peak_5204|ENSMUST00000045291.13|Kmt2c|ENSMUSG00000038056.15|protein_coding_Intron_33	245	123	1.423	0.00580816	0.0115691
m6AIP_abcam_peak_6445|ENSMUST00000045291.13|Kmt2c|ENSMUSG00000038056.15|protein_coding_Intron_14	207	207	1.007	0.00486473	0.00486473
m6AIP_abcam_peak_6453a|ENSMUST00000030773.11|Xrcc2|ENSMUSG00000028933.11|protein_coding_Intron_1	69	69	43.513	0.630623	0.630623
m6AIP_abcam_peak_6453b|ENSMUST00000030773.11|Xrcc2|ENSMUSG00000028933.11|protein_coding_Intron_1	75	75	44.384	0.591787	0.591787
m6AIP_abcam_peak_6453c|ENSMUST00000030773.11|Xrcc2|ENSMUSG00000028933.11|protein_coding_Intron_1	113	113	41.471	0.367	0.367
m6AIP_abcam_peak_6454|ENSMUST00000002291.11|Paxip1|ENSMUSG00000002221.11|protein_coding_Intron_13	134	134	2.85	0.0212687	0.0212687
m6AIP_abcam_peak_6455|ENSMUST00000002291.11|Paxip1|ENSMUSG00000002221.11|protein_coding_Intron_12	126	126	34.638	0.274905	0.274905
m6AIP_abcam_peak_6456|ENSMUST00000002291.11|Paxip1|ENSMUSG00000002221.11|protein_coding_Intron_6	230	230	3.326	0.0144609	0.0144609
m6AIP_abcam_peak_6459|ENSMUST00000002291.11|Paxip1|ENSMUSG00000002221.11|protein_coding_Intron_5	174	174	24.16	0.138851	0.138851
m6AIP_SySy_peak_5210|ENSMUST00000059644.12|Rbm33|ENSMUSG00000048271.14|protein_coding_Intron_6	250	0	0	0	0
m6AIP_abcam_peak_6465|ENSMUST00000055195.10|Lmbr1|ENSMUSG00000010721.15|protein_coding_Intron_4	160	0	0	0	0
m6AIP_SySy_peak_5213|ENSMUST00000055195.10|Lmbr1|ENSMUSG00000010721.15|protein_coding_Intron_4	199	0	0	0	0
m6AIP_SySy_peak_5214|ENSMUST00000055195.10|Lmbr1|ENSMUSG00000010721.15|protein_coding_Intron_1	109	109	7.719	0.0708165	0.0708165
m6AIP_abcam_peak_6466|ENSMUST00000055195.10|Lmbr1|ENSMUSG00000010721.15|protein_coding_Intron_1	250	250	3.256	0.013024	0.013024
m6AIP_SySy_peak_5216|ENSMUST00000001611.10|Nom1|ENSMUSG00000001569.10|protein_coding_Intron_1	180	180	2.9	0.0161111	0.0161111
m6AIP_abcam_peak_6469|ENSMUST00000001611.10|Nom1|ENSMUSG00000001569.10|protein_coding_Intron_4	160	160	0.241	0.00150625	0.00150625
m6AIP_abcam_peak_6470|ENSMUST00000008733.14|Dnajb6|ENSMUSG00000029131.14|protein_coding_Intron_8	174	174	21.414	0.123069	0.123069
m6AIP_abcam_peak_6472|ENSMUST00000144742.5|Cenpa|ENSMUSG00000029177.9|protein_coding_Intron_1	136	0	0	0	0
m6AIP_SySy_peak_5229a|ENSMUST00000101411.5|Gm29609|ENSMUSG00000101678.3|protein_coding_Intron_18	145	145	129.878	0.89571	0.89571
m6AIP_SySy_peak_5229b|ENSMUST00000101411.5|Gm29609|ENSMUSG00000101678.3|protein_coding_Intron_18	202	202	187.876	0.930079	0.930079
m6AIP_abcam_peak_6480|ENSMUST00000101411.5|Gm29609|ENSMUSG00000101678.3|protein_coding_Intron_4	118	118	0.179	0.00151695	0.00151695
m6AIP_abcam_peak_6480|ENSMUST00000202639.3|Gtf3c2|ENSMUSG00000106864.3|protein_coding_Intron_6	118	118	0.179	0.00151695	0.00151695
m6AIP_abcam_peak_6486a|ENSMUST00000031032.10|Ppm1g|ENSMUSG00000029147.11|protein_coding_Intron_1	165	165	20.65	0.125152	0.125152
m6AIP_abcam_peak_6486b|ENSMUST00000031032.10|Ppm1g|ENSMUSG00000029147.11|protein_coding_Intron_1	181	181	4.338	0.0239669	0.0239669
m6AIP_SySy_peak_5234|ENSMUST00000054829.12|Krtcap3|ENSMUSG00000029149.14|protein_coding_Intron_4	83	83	7.551	0.0909759	0.0909759
m6AIP_abcam_peak_6488|ENSMUST00000072311.12|Yes1|ENSMUSG00000014932.15|protein_coding_Intron_1	130	80	4.297	0.0330538	0.0537125
m6AIP_abcam_peak_6489a|ENSMUST00000072311.12|Yes1|ENSMUSG00000014932.15|protein_coding_Intron_1	134	134	3.994	0.029806	0.029806
m6AIP_abcam_peak_6489b|ENSMUST00000072311.12|Yes1|ENSMUSG00000014932.15|protein_coding_Intron_1	149	149	4.207	0.0282349	0.0282349
m6AIP_SySy_peak_5239|ENSMUST00000061895.15|Pisd|ENSMUSG00000023452.19|protein_coding_Intron_3	120	120	15.783	0.131525	0.131525
m6AIP_SySy_peak_5239|ENSMUST00000144673.2|Gm20671|ENSMUSG00000093574.1|protein_coding_Intron_7	120	120	15.783	0.131525	0.131525
m6AIP_SySy_peak_5240a|ENSMUST00000144673.2|Gm20671|ENSMUSG00000093574.1|protein_coding_Intron_5	86	86	20.754	0.241326	0.241326
m6AIP_SySy_peak_5240b|ENSMUST00000144673.2|Gm20671|ENSMUSG00000093574.1|protein_coding_Intron_5	106	106	89.084	0.840415	0.840415
m6AIP_abcam_peak_6498|ENSMUST00000119705.7|Depdc5|ENSMUSG00000037426.18|protein_coding_Intron_40	101	101	8.973	0.0888416	0.0888416
m6AIP_abcam_peak_6499|ENSMUST00000079746.9|Ctbp1|ENSMUSG00000037373.12|protein_coding_Intron_2	184	184	26.666	0.144924	0.144924
m6AIP_abcam_peak_6503a|ENSMUST00000045329.9|Fam53a|ENSMUSG00000037339.17|protein_coding_Intron_1	107	107	2.905	0.0271495	0.0271495
m6AIP_abcam_peak_6503b|ENSMUST00000045329.9|Fam53a|ENSMUSG00000037339.17|protein_coding_Intron_1	112	112	1.713	0.0152946	0.0152946
m6AIP_SySy_peak_5251|ENSMUST00000042954.10|Poln|ENSMUSG00000045102.12|protein_coding_Intron_1	222	222	138.265	0.622815	0.622815
m6AIP_SySy_peak_5252|ENSMUST00000042954.10|Poln|ENSMUSG00000045102.12|protein_coding_Intron_1	250	250	202.457	0.809828	0.809828
m6AIP_SySy_peak_5253|ENSMUST00000094868.9|Zfyve28|ENSMUSG00000037224.15|protein_coding_Intron_8	250	250	4.16	0.01664	0.01664
m6AIP_abcam_peak_6509|ENSMUST00000180376.7|Fam193a|ENSMUSG00000037210.16|protein_coding_Intron_1	250	250	5.239	0.020956	0.020956
m6AIP_abcam_peak_6510|ENSMUST00000180376.7|Fam193a|ENSMUSG00000037210.16|protein_coding_Intron_2	130	130	1.319	0.0101462	0.0101462
m6AIP_abcam_peak_6511|ENSMUST00000180376.7|Fam193a|ENSMUSG00000037210.16|protein_coding_Intron_13	193	0	0	0	0
m6AIP_abcam_peak_6515|ENSMUST00000080036.2|Htt|ENSMUSG00000029104.15|protein_coding_Intron_1	101	84	3.147	0.0311584	0.0374643
m6AIP_abcam_peak_6516|ENSMUST00000080036.2|Htt|ENSMUSG00000029104.15|protein_coding_Intron_28	150	150	12.493	0.0832867	0.0832867
m6AIP_SySy_peak_5262|ENSMUST00000070203.13|Sh3tc1|ENSMUSG00000036553.16|protein_coding_Intron_5	149	149	3.789	0.0254295	0.0254295
m6AIP_abcam_peak_6522|ENSMUST00000124036.7|Tbc1d14|ENSMUSG00000029192.17|protein_coding_Intron_13	121	121	0.071	0.000586777	0.000586777
m6AIP_abcam_peak_6526|ENSMUST00000031005.10|Evc|ENSMUSG00000029122.11|protein_coding_Intron_13	188	188	28.293	0.150495	0.150495
m6AIP_abcam_peak_6530|ENSMUST00000005234.12|Wdr1|ENSMUSG00000005103.12|protein_coding_Intron_2	129	129	0.415	0.00321705	0.00321705
m6AIP_abcam_peak_6548|ENSMUST00000047857.15|Fbxl5|ENSMUSG00000039753.16|protein_coding_Intron_10	104	104	0.119	0.00114423	0.00114423
m6AIP_abcam_peak_6552|ENSMUST00000055128.11|Tapt1|ENSMUSG00000046985.11|protein_coding_Intron_12	207	207	0.525	0.00253623	0.00253623
m6AIP_SySy_peak_5291a|ENSMUST00000238522.1|Lcorl|ENSMUSG00000015882.18|protein_coding_Intron_6	175	175	160.366	0.916377	0.916377
m6AIP_SySy_peak_5291b|ENSMUST00000238522.1|Lcorl|ENSMUSG00000015882.18|protein_coding_Intron_6	219	219	217.819	0.994607	0.994607
m6AIP_SySy_peak_5292|ENSMUST00000238522.1|Lcorl|ENSMUSG00000015882.18|protein_coding_Intron_6	250	250	249.912	0.999648	0.999648
m6AIP_abcam_peak_6558|ENSMUST00000238522.1|Lcorl|ENSMUSG00000015882.18|protein_coding_Intron_1	133	133	32.145	0.241692	0.241692
m6AIP_abcam_peak_6560|ENSMUST00000030971.6|Adgra3|ENSMUSG00000029090.12|protein_coding_Intron_16	101	101	36.34	0.359802	0.359802
m6AIP_abcam_peak_6564|ENSMUST00000037618.12|Rbpj|ENSMUSG00000039191.12|protein_coding_Intron_1	118	118	12.743	0.107992	0.107992
m6AIP_abcam_peak_6565|ENSMUST00000037618.12|Rbpj|ENSMUSG00000039191.12|protein_coding_Intron_1	107	107	2.232	0.0208598	0.0208598
m6AIP_abcam_peak_6570|ENSMUST00000043893.12|Tbc1d1|ENSMUSG00000029174.18|protein_coding_Intron_3	132	132	2.686	0.0203485	0.0203485
m6AIP_SySy_peak_5308|ENSMUST00000165536.7|Klf3|ENSMUSG00000029178.14|protein_coding_Intron_1	100	100	50.421	0.50421	0.50421
m6AIP_abcam_peak_6576|ENSMUST00000203581.2|Rfc1|ENSMUSG00000029191.16|protein_coding_Intron_10	102	102	55.012	0.539333	0.539333
m6AIP_abcam_peak_6577|ENSMUST00000142407.7|Ube2k|ENSMUSG00000029203.16|protein_coding_Intron_1	101	101	34.61	0.342673	0.342673
m6AIP_abcam_peak_6578|ENSMUST00000142407.7|Ube2k|ENSMUSG00000029203.16|protein_coding_Intron_1	177	177	12.594	0.0711525	0.0711525
m6AIP_abcam_peak_6579|ENSMUST00000142407.7|Ube2k|ENSMUSG00000029203.16|protein_coding_Intron_1	212	212	97.704	0.460868	0.460868
m6AIP_abcam_peak_6580|ENSMUST00000142407.7|Ube2k|ENSMUSG00000029203.16|protein_coding_Intron_3	171	171	20.693	0.121012	0.121012
m6AIP_abcam_peak_6581|ENSMUST00000142407.7|Ube2k|ENSMUSG00000029203.16|protein_coding_Intron_3	119	119	12.112	0.101782	0.101782
m6AIP_abcam_peak_6582|ENSMUST00000201489.3|N4bp2|ENSMUSG00000037795.14|protein_coding_Intron_3	165	165	21.021	0.1274	0.1274
m6AIP_abcam_peak_6590a|ENSMUST00000087256.11|Apbb2|ENSMUSG00000029207.16|protein_coding_Intron_3	101	101	0.036	0.000356436	0.000356436
m6AIP_abcam_peak_6590b|ENSMUST00000087256.11|Apbb2|ENSMUSG00000029207.16|protein_coding_Intron_3	73	73	0.05	0.000684932	0.000684932
m6AIP_abcam_peak_6590c|ENSMUST00000087256.11|Apbb2|ENSMUSG00000029207.16|protein_coding_Intron_3	155	155	0.929	0.00599355	0.00599355
m6AIP_abcam_peak_6593|ENSMUST00000037380.14|Atp8a1|ENSMUSG00000037685.15|protein_coding_Intron_1	110	110	18.51	0.168273	0.168273
m6AIP_SySy_peak_5322a|ENSMUST00000101127.11|Fryl|ENSMUSG00000070733.13|protein_coding_Intron_41	186	186	2.06	0.0110753	0.0110753
m6AIP_SySy_peak_5322b|ENSMUST00000101127.11|Fryl|ENSMUSG00000070733.13|protein_coding_Intron_41	133	133	0.229	0.0017218	0.0017218
m6AIP_abcam_peak_6603|ENSMUST00000072857.12|Scfd2|ENSMUSG00000062110.14|protein_coding_Intron_5	104	104	5.705	0.0548558	0.0548558
m6AIP_abcam_peak_6604|ENSMUST00000072857.12|Scfd2|ENSMUSG00000062110.14|protein_coding_Intron_5	221	221	12.957	0.058629	0.058629
m6AIP_abcam_peak_6605|ENSMUST00000072857.12|Scfd2|ENSMUSG00000062110.14|protein_coding_Intron_4	109	109	1.595	0.014633	0.014633
m6AIP_abcam_peak_6606|ENSMUST00000072857.12|Scfd2|ENSMUSG00000062110.14|protein_coding_Intron_2	144	0	0	0	0
m6AIP_abcam_peak_6607|ENSMUST00000072857.12|Scfd2|ENSMUSG00000062110.14|protein_coding_Intron_2	124	0	0	0	0
m6AIP_SySy_peak_5327|ENSMUST00000202651.3|Clock|ENSMUSG00000029238.11|protein_coding_Intron_7	249	0	0	0	0
m6AIP_abcam_peak_6611|ENSMUST00000202651.3|Clock|ENSMUSG00000029238.11|protein_coding_Intron_7	137	0	0	0	0
m6AIP_abcam_peak_6612|ENSMUST00000113493.7|Exoc1|ENSMUSG00000036435.13|protein_coding_Intron_19	44	44	2.825	0.0642045	0.0642045
m6AIP_SySy_peak_5338|ENSMUST00000198859.1|Gm43055|ENSMUSG00000105704.1|lncRNA_Intron_2	250	250	121.884	0.487536	0.487536
m6AIP_SySy_peak_5339|ENSMUST00000038384.7|Ythdc1|ENSMUSG00000035851.14|protein_coding_Intron_11	160	160	159.387	0.996169	0.996169
m6AIP_SySy_peak_5340a|ENSMUST00000038384.7|Ythdc1|ENSMUSG00000035851.14|protein_coding_Intron_11	250	250	249.59	0.99836	0.99836
m6AIP_SySy_peak_5340b|ENSMUST00000038384.7|Ythdc1|ENSMUSG00000035851.14|protein_coding_Intron_11	214	214	213.883	0.999453	0.999453
m6AIP_SySy_peak_5340c|ENSMUST00000038384.7|Ythdc1|ENSMUSG00000035851.14|protein_coding_Intron_11	187	187	150.784	0.806332	0.806332
m6AIP_abcam_peak_6630|ENSMUST00000164378.7|G3bp2|ENSMUSG00000029405.16|protein_coding_Intron_3	163	163	13.569	0.0832454	0.0832454
m6AIP_abcam_peak_6631|ENSMUST00000113055.8|Shroom3|ENSMUSG00000029381.16|protein_coding_Intron_2	224	189	13.157	0.0587366	0.0696138
m6AIP_abcam_peak_6633|ENSMUST00000117766.7|Mrpl1|ENSMUSG00000029486.13|protein_coding_Intron_7	134	134	12.662	0.0944925	0.0944925
m6AIP_abcam_peak_6637|ENSMUST00000045993.14|Cops4|ENSMUSG00000035297.14|protein_coding_Intron_4	119	119	3.365	0.0282773	0.0282773
m6AIP_SySy_peak_5352|ENSMUST00000031262.8|Coq2|ENSMUSG00000029319.8|protein_coding_Intron_2	103	103	8.43	0.0818447	0.0818447
m6AIP_abcam_peak_6642|ENSMUST00000174598.7|Wdfy3|ENSMUSG00000043940.15|protein_coding_Intron_15	154	154	0.183	0.00118831	0.00118831
m6AIP_SySy_peak_5375|ENSMUST00000186219.6|Zfp951|ENSMUSG00000072774.10|protein_coding_Intron_1	110	0	0	0	0
m6AIP_SySy_peak_5376|ENSMUST00000186219.6|Zfp951|ENSMUSG00000072774.10|protein_coding_Intron_1	134	0	0	0	0
m6AIP_abcam_peak_6665|ENSMUST00000186219.6|Zfp951|ENSMUSG00000072774.10|protein_coding_Intron_1	152	0	0	0	0
m6AIP_abcam_peak_6666|ENSMUST00000186219.6|Zfp951|ENSMUSG00000072774.10|protein_coding_Intron_1	169	0	0	0	0
m6AIP_abcam_peak_6668|ENSMUST00000120847.7|Lrrc8d|ENSMUSG00000046079.16|protein_coding_Intron_1	108	108	13.918	0.12887	0.12887
m6AIP_abcam_peak_6671|ENSMUST00000031227.10|Zfp326|ENSMUSG00000029290.12|protein_coding_Intron_7	100	100	18.081	0.18081	0.18081
m6AIP_SySy_peak_5380|ENSMUST00000149128.2|Gm28039|ENSMUSG00000098302.1|lncRNA_Intron_2	123	123	122.904	0.99922	0.99922
m6AIP_SySy_peak_5382a|ENSMUST00000149128.2|Gm28039|ENSMUSG00000098302.1|lncRNA_Intron_1	250	250	243.143	0.972572	0.972572
m6AIP_SySy_peak_5382b|ENSMUST00000149128.2|Gm28039|ENSMUSG00000098302.1|lncRNA_Intron_1	244	244	241.68	0.990492	0.990492
m6AIP_SySy_peak_5383a|ENSMUST00000149128.2|Gm28039|ENSMUSG00000098302.1|lncRNA_Intron_1	187	187	185.641	0.992733	0.992733
m6AIP_SySy_peak_5383b|ENSMUST00000149128.2|Gm28039|ENSMUSG00000098302.1|lncRNA_Intron_1	191	191	182.732	0.956712	0.956712
m6AIP_SySy_peak_5384a|ENSMUST00000149128.2|Gm28039|ENSMUSG00000098302.1|lncRNA_Intron_1	190	190	166.687	0.8773	0.8773
m6AIP_SySy_peak_5384b|ENSMUST00000149128.2|Gm28039|ENSMUSG00000098302.1|lncRNA_Intron_1	207	207	182.855	0.883357	0.883357
m6AIP_SySy_peak_5385|ENSMUST00000149128.2|Gm28039|ENSMUSG00000098302.1|lncRNA_Intron_1	250	250	236.441	0.945764	0.945764
m6AIP_SySy_peak_5386|ENSMUST00000149128.2|Gm28039|ENSMUSG00000098302.1|lncRNA_Intron_1	129	129	128.221	0.993961	0.993961
m6AIP_abcam_peak_6677|ENSMUST00000149128.2|Gm28039|ENSMUSG00000098302.1|lncRNA_Intron_1	123	123	1.622	0.013187	0.013187
m6AIP_abcam_peak_6677|ENSMUST00000112696.7|Zfp644|ENSMUSG00000049606.16|protein_coding_Intron_1	123	123	1.622	0.013187	0.013187
m6AIP_SySy_peak_5390a|ENSMUST00000065422.11|Rpap2|ENSMUSG00000033773.14|protein_coding_Intron_3	204	204	18.956	0.0929216	0.0929216
m6AIP_SySy_peak_5390b|ENSMUST00000065422.11|Rpap2|ENSMUSG00000033773.14|protein_coding_Intron_3	206	206	33.806	0.164107	0.164107
m6AIP_SySy_peak_5391|ENSMUST00000065422.11|Rpap2|ENSMUSG00000033773.14|protein_coding_Intron_3	250	244	50.338	0.201352	0.206303
m6AIP_abcam_peak_6683a|ENSMUST00000081567.10|Mtf2|ENSMUSG00000029267.17|protein_coding_Intron_1	79	79	69.228	0.876304	0.876304
m6AIP_abcam_peak_6683b|ENSMUST00000081567.10|Mtf2|ENSMUSG00000029267.17|protein_coding_Intron_1	127	127	65.338	0.514472	0.514472
m6AIP_abcam_peak_6683c|ENSMUST00000081567.10|Mtf2|ENSMUSG00000029267.17|protein_coding_Intron_1	89	89	59.587	0.669517	0.669517
m6AIP_abcam_peak_6684|ENSMUST00000081567.10|Mtf2|ENSMUSG00000029267.17|protein_coding_Intron_1	157	157	26.982	0.17186	0.17186
m6AIP_abcam_peak_6688|ENSMUST00000046603.14|Gak|ENSMUSG00000062234.14|protein_coding_Intron_4	161	161	2.559	0.0158944	0.0158944
m6AIP_SySy_peak_5400|ENSMUST00000071650.12|Idua|ENSMUSG00000033540.18|protein_coding_Intron_3	176	176	89.8	0.510227	0.510227
m6AIP_abcam_peak_6690|ENSMUST00000044579.11|Crlf2|ENSMUSG00000033467.12|protein_coding_Intron_5	125	0	0	0	0
m6AIP_abcam_peak_6691|ENSMUST00000092720.3|5430403G16Rik|ENSMUSG00000072763.2|protein_coding_Intron_1	146	146	6.669	0.0456781	0.0456781
m6AIP_abcam_peak_6694a|ENSMUST00000112519.8|Chfr|ENSMUSG00000014668.15|protein_coding_Intron_2	61	61	6.468	0.106033	0.106033
m6AIP_abcam_peak_6694b|ENSMUST00000112519.8|Chfr|ENSMUSG00000014668.15|protein_coding_Intron_2	98	98	0.274	0.00279592	0.00279592
m6AIP_abcam_peak_6698|ENSMUST00000069483.11|Fbrsl1|ENSMUSG00000043323.17|protein_coding_Intron_4	181	181	15.306	0.0845635	0.0845635
m6AIP_SySy_peak_5411|ENSMUST00000069483.11|Fbrsl1|ENSMUSG00000043323.17|protein_coding_Intron_2	107	107	1.627	0.0152056	0.0152056
m6AIP_SySy_peak_5412|ENSMUST00000069483.11|Fbrsl1|ENSMUSG00000043323.17|protein_coding_Intron_2	250	250	9.674	0.038696	0.038696
m6AIP_abcam_peak_6699|ENSMUST00000041558.14|Ep400|ENSMUSG00000029505.17|protein_coding_Intron_42	194	194	0.255	0.00131443	0.00131443
m6AIP_abcam_peak_6705|ENSMUST00000066160.2|Chek2|ENSMUSG00000029521.7|protein_coding_Intron_8	104	104	9.528	0.0916154	0.0916154
m6AIP_abcam_peak_6706|ENSMUST00000066160.2|Chek2|ENSMUSG00000029521.7|protein_coding_Intron_9	160	0	0	0	0
m6AIP_abcam_peak_6707|ENSMUST00000031287.10|Tpst2|ENSMUSG00000029344.14|protein_coding_Intron_1	103	103	5.712	0.0554563	0.0554563
m6AIP_abcam_peak_6713|ENSMUST00000211733.1|2900026A02Rik|ENSMUSG00000051339.10|protein_coding_Intron_6	250	220	3.258	0.013032	0.0148091
m6AIP_abcam_peak_6729|ENSMUST00000074002.11|Ube3b|ENSMUSG00000029577.13|protein_coding_Intron_24	100	100	0.391	0.00391	0.00391
m6AIP_abcam_peak_6734|ENSMUST00000031530.8|Sppl3|ENSMUSG00000029550.11|protein_coding_Intron_1	212	212	7.853	0.0370425	0.0370425
m6AIP_SySy_peak_5460|ENSMUST00000112121.5|Mlec|ENSMUSG00000048578.11|protein_coding_Intron_1	250	250	45.942	0.183768	0.183768
m6AIP_abcam_peak_6738|ENSMUST00000112113.7|Cabp1|ENSMUSG00000029544.16|protein_coding_Intron_4	44	44	6.683	0.151886	0.151886
m6AIP_SySy_peak_5461|ENSMUST00000112113.7|Cabp1|ENSMUSG00000029544.16|protein_coding_Intron_1	152	152	124.756	0.820763	0.820763
m6AIP_abcam_peak_6739|ENSMUST00000112113.7|Cabp1|ENSMUSG00000029544.16|protein_coding_Intron_1	155	155	54.854	0.353897	0.353897
m6AIP_SySy_peak_5462|ENSMUST00000112113.7|Cabp1|ENSMUSG00000029544.16|protein_coding_Intron_1	160	160	7.736	0.04835	0.04835
m6AIP_SySy_peak_5463|ENSMUST00000112113.7|Cabp1|ENSMUSG00000029544.16|protein_coding_Intron_1	161	161	9.668	0.0600497	0.0600497
m6AIP_SySy_peak_5466|ENSMUST00000146546.1|Gm13832|ENSMUSG00000087292.1|lncRNA_Intron_1	111	0	0	0	0
m6AIP_SySy_peak_5467|ENSMUST00000146546.1|Gm13832|ENSMUSG00000087292.1|lncRNA_Intron_1	100	0	0	0	0
m6AIP_SySy_peak_5470a|ENSMUST00000102560.6|Cit|ENSMUSG00000029516.19|protein_coding_Intron_10	118	118	89.665	0.759873	0.759873
m6AIP_SySy_peak_5470b|ENSMUST00000102560.6|Cit|ENSMUSG00000029516.19|protein_coding_Intron_10	142	142	137.067	0.965261	0.965261
m6AIP_SySy_peak_5471a|ENSMUST00000102560.6|Cit|ENSMUSG00000029516.19|protein_coding_Intron_10	201	201	168.873	0.840164	0.840164
m6AIP_abcam_peak_6746|ENSMUST00000102560.6|Cit|ENSMUSG00000029516.19|protein_coding_Intron_22	204	204	26.731	0.131034	0.131034
m6AIP_SySy_peak_5472|ENSMUST00000102560.6|Cit|ENSMUSG00000029516.19|protein_coding_Intron_22	117	117	19.241	0.164453	0.164453
m6AIP_abcam_peak_6751|ENSMUST00000166397.2|Suds3|ENSMUSG00000066900.11|protein_coding_Intron_1	111	111	2.855	0.0257207	0.0257207
m6AIP_abcam_peak_6752|ENSMUST00000111978.7|Taok3|ENSMUSG00000061288.13|protein_coding_Intron_1	120	120	0.119	0.000991667	0.000991667
m6AIP_abcam_peak_6753|ENSMUST00000111978.7|Taok3|ENSMUSG00000061288.13|protein_coding_Intron_1	119	119	0.584	0.00490756	0.00490756
m6AIP_abcam_peak_6763|ENSMUST00000049474.8|Fbxw8|ENSMUSG00000032867.8|protein_coding_Intron_7	112	112	1.438	0.0128393	0.0128393
m6AIP_abcam_peak_6764a|ENSMUST00000049474.8|Fbxw8|ENSMUSG00000032867.8|protein_coding_Intron_5	105	105	0.444	0.00422857	0.00422857
m6AIP_abcam_peak_6764b|ENSMUST00000049474.8|Fbxw8|ENSMUSG00000032867.8|protein_coding_Intron_5	102	102	13.546	0.132804	0.132804
m6AIP_abcam_peak_6765|ENSMUST00000117177.7|Rnft2|ENSMUSG00000032850.16|protein_coding_Intron_8	158	158	0.257	0.00162658	0.00162658
m6AIP_abcam_peak_6766a|ENSMUST00000201010.1|Med13l|ENSMUSG00000018076.12|protein_coding_Intron_1	110	110	5.954	0.0541273	0.0541273
m6AIP_abcam_peak_6766b|ENSMUST00000201010.1|Med13l|ENSMUSG00000018076.12|protein_coding_Intron_1	97	97	11.128	0.114722	0.114722
m6AIP_abcam_peak_6767a|ENSMUST00000201010.1|Med13l|ENSMUSG00000018076.12|protein_coding_Intron_2	209	209	4.53	0.0216746	0.0216746
m6AIP_abcam_peak_6767b|ENSMUST00000201010.1|Med13l|ENSMUSG00000018076.12|protein_coding_Intron_2	202	202	24.004	0.118832	0.118832
m6AIP_abcam_peak_6767c|ENSMUST00000201010.1|Med13l|ENSMUSG00000018076.12|protein_coding_Intron_2	243	61	12.406	0.0510535	0.203377
m6AIP_abcam_peak_6768|ENSMUST00000201010.1|Med13l|ENSMUSG00000018076.12|protein_coding_Intron_2	125	125	4.052	0.032416	0.032416
m6AIP_abcam_peak_6769|ENSMUST00000201010.1|Med13l|ENSMUSG00000018076.12|protein_coding_Intron_2	109	109	6.097	0.0559358	0.0559358
m6AIP_abcam_peak_6770|ENSMUST00000201010.1|Med13l|ENSMUSG00000018076.12|protein_coding_Intron_13	159	159	2.573	0.0161824	0.0161824
m6AIP_abcam_peak_6771|ENSMUST00000201010.1|Med13l|ENSMUSG00000018076.12|protein_coding_Intron_14	109	109	0.967	0.00887156	0.00887156
m6AIP_abcam_peak_6782|ENSMUST00000031617.12|Rpl6|ENSMUSG00000029614.13|protein_coding_Intron_6	176	176	2.692	0.0152955	0.0152955
m6AIP_abcam_peak_6787|ENSMUST00000042163.14|Naa25|ENSMUSG00000042719.17|protein_coding_Intron_1	116	0	0	0	0
m6AIP_abcam_peak_6788|ENSMUST00000042163.14|Naa25|ENSMUSG00000042719.17|protein_coding_Intron_3	144	144	1.11	0.00770833	0.00770833
m6AIP_SySy_peak_5500|ENSMUST00000031411.14|Aldh2|ENSMUSG00000029455.14|protein_coding_Intron_11	171	171	0.305	0.00178363	0.00178363
m6AIP_abcam_peak_6792|ENSMUST00000111752.9|Cux2|ENSMUSG00000042589.18|protein_coding_Intron_2	250	250	1.314	0.005256	0.005256
m6AIP_SySy_peak_5508a|ENSMUST00000049009.6|Rad9b|ENSMUSG00000038569.13|protein_coding_Intron_1	181	181	0.978	0.00540331	0.00540331
m6AIP_SySy_peak_5508b|ENSMUST00000049009.6|Rad9b|ENSMUSG00000038569.13|protein_coding_Intron_1	138	138	0.15	0.00108696	0.00108696
m6AIP_abcam_peak_6796|ENSMUST00000122010.7|Anapc7|ENSMUSG00000029466.11|protein_coding_Intron_7	113	113	3.597	0.0318319	0.0318319
m6AIP_abcam_peak_6799|ENSMUST00000179939.7|Atp2a2|ENSMUSG00000029467.15|protein_coding_Intron_5	164	107	0	0	0
m6AIP_abcam_peak_6800|ENSMUST00000179939.7|Atp2a2|ENSMUSG00000029467.15|protein_coding_Intron_4	114	37	0.486	0.00426316	0.0131351
m6AIP_SySy_peak_5513|ENSMUST00000086216.8|Anapc5|ENSMUSG00000029472.13|protein_coding_Intron_9	106	106	3.783	0.0356887	0.0356887
m6AIP_abcam_peak_6802a|ENSMUST00000046073.15|Kdm2b|ENSMUSG00000029475.17|protein_coding_Intron_13	172	172	27.345	0.158983	0.158983
m6AIP_abcam_peak_6802b|ENSMUST00000046073.15|Kdm2b|ENSMUSG00000029475.17|protein_coding_Intron_13	136	136	20.629	0.151684	0.151684
m6AIP_abcam_peak_6802c|ENSMUST00000046073.15|Kdm2b|ENSMUSG00000029475.17|protein_coding_Intron_13	112	112	14.116	0.126036	0.126036
m6AIP_abcam_peak_6809|ENSMUST00000163030.8|Setd1b|ENSMUSG00000038384.16|protein_coding_Intron_16	113	113	12.998	0.115027	0.115027
m6AIP_abcam_peak_6810|ENSMUST00000031391.8|Bcl7a|ENSMUSG00000029438.9|protein_coding_Intron_4	178	178	1.307	0.0073427	0.0073427
m6AIP_SySy_peak_5523|ENSMUST00000134552.1|Gm15751|ENSMUSG00000086753.1|lncRNA_Intron_1	155	155	117.024	0.754994	0.754994
m6AIP_abcam_peak_6815|ENSMUST00000031382.13|Clip1|ENSMUSG00000049550.17|protein_coding_Intron_16	152	152	106.905	0.703322	0.703322
m6AIP_abcam_peak_6820|ENSMUST00000031366.11|Kntc1|ENSMUSG00000029414.11|protein_coding_Intron_2	109	109	9.549	0.0876055	0.0876055
m6AIP_abcam_peak_6821|ENSMUST00000031366.11|Kntc1|ENSMUSG00000029414.11|protein_coding_Intron_51	143	143	7.141	0.0499371	0.0499371
m6AIP_abcam_peak_6822|ENSMUST00000023869.14|Denr|ENSMUSG00000023106.15|protein_coding_Intron_2	250	250	28.064	0.112256	0.112256
m6AIP_abcam_peak_6827a|ENSMUST00000111402.8|Ncor2|ENSMUSG00000029478.16|protein_coding_Intron_38	139	139	0.065	0.000467626	0.000467626
m6AIP_abcam_peak_6827b|ENSMUST00000111402.8|Ncor2|ENSMUSG00000029478.16|protein_coding_Intron_38	170	170	0.146	0.000858824	0.000858824
m6AIP_abcam_peak_6827c|ENSMUST00000111402.8|Ncor2|ENSMUSG00000029478.16|protein_coding_Intron_38	114	114	0.034	0.000298246	0.000298246
m6AIP_abcam_peak_6828|ENSMUST00000111402.8|Ncor2|ENSMUSG00000029478.16|protein_coding_Intron_38	134	134	0.031	0.000231343	0.000231343
m6AIP_SySy_peak_5533a|ENSMUST00000111402.8|Ncor2|ENSMUSG00000029478.16|protein_coding_Intron_21	87	87	5.497	0.0631839	0.0631839
m6AIP_abcam_peak_6829|ENSMUST00000086075.12|Scarb1|ENSMUSG00000037936.15|protein_coding_Intron_1	104	104	1.633	0.0157019	0.0157019
m6AIP_abcam_peak_6834|ENSMUST00000031367.14|Slc15a4|ENSMUSG00000029416.17|protein_coding_Intron_1	101	101	0.676	0.00669307	0.00669307
m6AIP_SySy_peak_5542c|ENSMUST00000053737.8|Sfswap|ENSMUSG00000029439.14|protein_coding_Intron_1	250	250	79.964	0.319856	0.319856
m6AIP_SySy_peak_5542d|ENSMUST00000053737.8|Sfswap|ENSMUSG00000029439.14|protein_coding_Intron_1	250	250	46.083	0.184332	0.184332
m6AIP_SySy_peak_5542e|ENSMUST00000053737.8|Sfswap|ENSMUSG00000029439.14|protein_coding_Intron_1	250	250	72.252	0.289008	0.289008
m6AIP_SySy_peak_5542f|ENSMUST00000053737.8|Sfswap|ENSMUSG00000029439.14|protein_coding_Intron_1	250	250	93.827	0.375308	0.375308
m6AIP_abcam_peak_6846|ENSMUST00000100652.9|Gtf2ird1|ENSMUSG00000023079.14|protein_coding_Intron_4	146	146	41.683	0.2855	0.2855
m6AIP_abcam_peak_6847|ENSMUST00000100652.9|Gtf2ird1|ENSMUSG00000023079.14|protein_coding_Intron_4	175	175	1.323	0.00756	0.00756
m6AIP_SySy_peak_5559|ENSMUST00000202622.3|Eif4h|ENSMUSG00000040731.13|protein_coding_Intron_4	248	248	22.188	0.0894677	0.0894677
m6AIP_SySy_peak_5576|ENSMUST00000043707.6|Rhbdd2|ENSMUSG00000039917.10|protein_coding_Intron_2	91	91	7.888	0.0866813	0.0866813
m6AIP_abcam_peak_6858|ENSMUST00000019323.10|Mdh2|ENSMUSG00000019179.10|protein_coding_Intron_1	133	133	11.34	0.0852632	0.0852632
m6AIP_abcam_peak_6861a|ENSMUST00000006301.10|Lrwd1|ENSMUSG00000029703.10|protein_coding_Intron_11	157	157	0	0	0
m6AIP_abcam_peak_6861b|ENSMUST00000006301.10|Lrwd1|ENSMUSG00000029703.10|protein_coding_Intron_11	112	112	0	0	0
m6AIP_abcam_peak_6862a|ENSMUST00000176172.7|Cux1|ENSMUSG00000029705.17|protein_coding_Intron_3	174	174	2.757	0.0158448	0.0158448
m6AIP_abcam_peak_6862b|ENSMUST00000176172.7|Cux1|ENSMUSG00000029705.17|protein_coding_Intron_3	206	206	1.655	0.00803398	0.00803398
m6AIP_abcam_peak_6867a|ENSMUST00000040873.11|Srrt|ENSMUSG00000037364.12|protein_coding_Intron_8	81	81	6.781	0.083716	0.083716
m6AIP_abcam_peak_6869|ENSMUST00000040873.11|Srrt|ENSMUSG00000037364.12|protein_coding_Intron_2	102	102	4.17	0.0408824	0.0408824
m6AIP_SySy_peak_5583|ENSMUST00000111038.7|Epo|ENSMUSG00000029711.13|protein_coding_Intron_1	136	136	109.559	0.805581	0.805581
m6AIP_SySy_peak_5592|ENSMUST00000000505.15|Mcm7|ENSMUSG00000029730.16|protein_coding_Intron_1	182	182	1.982	0.0108901	0.0108901
m6AIP_abcam_peak_6882|ENSMUST00000110865.1|Adap1|ENSMUSG00000056413.16|protein_coding_Intron_6	234	234	0.743	0.00317521	0.00317521
m6AIP_abcam_peak_6883|ENSMUST00000110865.1|Adap1|ENSMUSG00000056413.16|protein_coding_Intron_3	116	116	31.698	0.273259	0.273259
m6AIP_abcam_peak_6884|ENSMUST00000066052.11|3110082I17Rik|ENSMUSG00000053553.11|protein_coding_Intron_2	102	102	0.598	0.00586275	0.00586275
m6AIP_abcam_peak_6885|ENSMUST00000066052.11|3110082I17Rik|ENSMUSG00000053553.11|protein_coding_Intron_2	156	156	21.219	0.136019	0.136019
m6AIP_abcam_peak_6886|ENSMUST00000031534.8|Mad1l1|ENSMUSG00000029554.15|protein_coding_Intron_11	118	0	0	0	0
m6AIP_abcam_peak_6887|ENSMUST00000031534.8|Mad1l1|ENSMUSG00000029554.15|protein_coding_Intron_10	219	176	1.134	0.00517808	0.00644318
m6AIP_abcam_peak_6888|ENSMUST00000031534.8|Mad1l1|ENSMUSG00000029554.15|protein_coding_Intron_10	228	228	3.208	0.0140702	0.0140702
m6AIP_SySy_peak_5606|ENSMUST00000085758.9|Radil|ENSMUSG00000029576.17|protein_coding_Intron_2	176	176	33.006	0.187534	0.187534
m6AIP_abcam_peak_6896|ENSMUST00000036872.15|Wipi2|ENSMUSG00000029578.15|protein_coding_Intron_1	200	200	15.082	0.07541	0.07541
m6AIP_abcam_peak_6897|ENSMUST00000036872.15|Wipi2|ENSMUSG00000029578.15|protein_coding_Intron_2	110	0	0	0	0
m6AIP_abcam_peak_6899|ENSMUST00000152247.7|Tnrc18|ENSMUSG00000039477.16|protein_coding_Intron_22	113	113	0.376	0.00332743	0.00332743
m6AIP_abcam_peak_6902|ENSMUST00000200607.4|Rnf216|ENSMUSG00000045078.12|protein_coding_Intron_15	108	10	0.06	0.000555556	0.006
m6AIP_abcam_peak_6903|ENSMUST00000200607.4|Rnf216|ENSMUSG00000045078.12|protein_coding_Intron_7	124	124	0.836	0.00674194	0.00674194
m6AIP_abcam_peak_6911|ENSMUST00000041804.7|Lmtk2|ENSMUSG00000038970.7|protein_coding_Intron_1	151	151	24.81	0.164305	0.164305
m6AIP_abcam_peak_6912|ENSMUST00000041804.7|Lmtk2|ENSMUSG00000038970.7|protein_coding_Intron_4	148	20	1.053	0.00711486	0.05265
m6AIP_SySy_peak_5630|ENSMUST00000213013.1|Trrap|ENSMUSG00000045482.16|protein_coding_Intron_29	123	123	1.045	0.00849594	0.00849594
m6AIP_abcam_peak_6917|ENSMUST00000213013.1|Trrap|ENSMUSG00000045482.16|protein_coding_Intron_30	113	113	23.402	0.207097	0.207097
m6AIP_abcam_peak_6919|ENSMUST00000031627.8|Pdap1|ENSMUSG00000029623.14|protein_coding_Intron_2	73	73	60.258	0.825452	0.825452
m6AIP_abcam_peak_6922|ENSMUST00000094116.4|Zscan25|ENSMUSG00000070420.4|protein_coding_Intron_4	138	138	6.77	0.049058	0.049058
m6AIP_SySy_peak_5634|ENSMUST00000031640.14|Cdk8|ENSMUSG00000029635.15|protein_coding_Intron_1	208	208	14.407	0.0692644	0.0692644
m6AIP_SySy_peak_5635a|ENSMUST00000031640.14|Cdk8|ENSMUSG00000029635.15|protein_coding_Intron_2	125	0	0	0	0
m6AIP_SySy_peak_5635b|ENSMUST00000031640.14|Cdk8|ENSMUSG00000029635.15|protein_coding_Intron_2	186	0	0	0	0
m6AIP_abcam_peak_6926|ENSMUST00000016143.8|Wasf3|ENSMUSG00000029636.11|protein_coding_Intron_3	132	132	4.79	0.0362879	0.0362879
m6AIP_abcam_peak_6935|ENSMUST00000122160.7|Uspl1|ENSMUSG00000041264.16|protein_coding_Intron_1	86	86	3.439	0.0399884	0.0399884
m6AIP_abcam_peak_6936|ENSMUST00000122160.7|Uspl1|ENSMUSG00000041264.16|protein_coding_Intron_4	235	0	0	0	0
m6AIP_abcam_peak_6937|ENSMUST00000122160.7|Uspl1|ENSMUSG00000041264.16|protein_coding_Intron_4	107	107	14.244	0.133121	0.133121
m6AIP_SySy_peak_5652|ENSMUST00000044620.10|Brca2|ENSMUSG00000041147.10|protein_coding_Intron_2	127	0	0	0	0
m6AIP_SySy_peak_5653|ENSMUST00000044620.10|Brca2|ENSMUSG00000041147.10|protein_coding_Intron_2	222	0	0	0	0
m6AIP_abcam_peak_6947a|ENSMUST00000118316.7|N4bp2l2|ENSMUSG00000029655.17|protein_coding_Intron_2	84	0	0	0	0
m6AIP_abcam_peak_6947b|ENSMUST00000118316.7|N4bp2l2|ENSMUSG00000029655.17|protein_coding_Intron_2	129	126	1.82	0.0141085	0.0144444
m6AIP_SySy_peak_5664|ENSMUST00000038900.14|Pds5b|ENSMUSG00000034021.15|protein_coding_Intron_1	155	0	0	0	0
m6AIP_abcam_peak_6949|ENSMUST00000038900.14|Pds5b|ENSMUSG00000034021.15|protein_coding_Intron_30	134	90	0.364	0.00271642	0.00404444
m6AIP_abcam_peak_6964|ENSMUST00000177456.7|Ppp1r9a|ENSMUSG00000032827.15|protein_coding_Intron_1	132	132	0.548	0.00415152	0.00415152
m6AIP_abcam_peak_6966|ENSMUST00000177456.7|Ppp1r9a|ENSMUSG00000032827.15|protein_coding_Intron_4	101	101	4.282	0.042396	0.042396
m6AIP_SySy_peak_5676a|ENSMUST00000177456.7|Ppp1r9a|ENSMUSG00000032827.15|protein_coding_Intron_12	225	225	2.676	0.0118933	0.0118933
m6AIP_SySy_peak_5676b|ENSMUST00000177456.7|Ppp1r9a|ENSMUSG00000032827.15|protein_coding_Intron_12	187	187	13.577	0.0726043	0.0726043
m6AIP_SySy_peak_5676c|ENSMUST00000177456.7|Ppp1r9a|ENSMUSG00000032827.15|protein_coding_Intron_12	143	143	3.996	0.0279441	0.0279441
m6AIP_abcam_peak_6970|ENSMUST00000188414.3|Slc25a13|ENSMUSG00000015112.15|protein_coding_Intron_14	142	142	1.563	0.011007	0.011007
m6AIP_abcam_peak_6971|ENSMUST00000188414.3|Slc25a13|ENSMUSG00000015112.15|protein_coding_Intron_14	105	105	0.118	0.00112381	0.00112381
m6AIP_abcam_peak_6972|ENSMUST00000188414.3|Slc25a13|ENSMUSG00000015112.15|protein_coding_Intron_2	114	114	6.517	0.0571667	0.0571667
m6AIP_abcam_peak_6973|ENSMUST00000188414.3|Slc25a13|ENSMUSG00000015112.15|protein_coding_Intron_2	154	154	3.003	0.0195	0.0195
m6AIP_abcam_peak_6974|ENSMUST00000040159.5|C1galt1|ENSMUSG00000042460.5|protein_coding_Intron_1	116	116	3.912	0.0337241	0.0337241
m6AIP_abcam_peak_6983|ENSMUST00000001460.13|Snd1|ENSMUSG00000001424.14|protein_coding_Intron_1	123	123	30.351	0.246756	0.246756
m6AIP_abcam_peak_6984|ENSMUST00000001460.13|Snd1|ENSMUSG00000001424.14|protein_coding_Intron_10	126	126	24.331	0.193103	0.193103
m6AIP_abcam_peak_6985a|ENSMUST00000001460.13|Snd1|ENSMUSG00000001424.14|protein_coding_Intron_13	109	109	12.08	0.110826	0.110826
m6AIP_abcam_peak_6985b|ENSMUST00000001460.13|Snd1|ENSMUSG00000001424.14|protein_coding_Intron_13	111	111	24.291	0.218838	0.218838
m6AIP_abcam_peak_6986|ENSMUST00000001460.13|Snd1|ENSMUSG00000001424.14|protein_coding_Intron_16	100	100	0.199	0.00199	0.00199
m6AIP_abcam_peak_6987|ENSMUST00000007993.15|Rbm28|ENSMUSG00000029701.15|protein_coding_Intron_9	137	137	12.104	0.0883504	0.0883504
m6AIP_abcam_peak_6988a|ENSMUST00000007993.15|Rbm28|ENSMUSG00000029701.15|protein_coding_Intron_9	163	163	67.587	0.414644	0.414644
m6AIP_abcam_peak_6988b|ENSMUST00000007993.15|Rbm28|ENSMUSG00000029701.15|protein_coding_Intron_9	159	159	22.77	0.143208	0.143208
m6AIP_abcam_peak_6989a|ENSMUST00000007993.15|Rbm28|ENSMUSG00000029701.15|protein_coding_Intron_9	143	143	18.361	0.128399	0.128399
m6AIP_abcam_peak_6989b|ENSMUST00000007993.15|Rbm28|ENSMUSG00000029701.15|protein_coding_Intron_9	219	136	10.681	0.0487717	0.0785368
m6AIP_abcam_peak_6990|ENSMUST00000007993.15|Rbm28|ENSMUSG00000029701.15|protein_coding_Intron_9	184	184	39.22	0.213152	0.213152
m6AIP_abcam_peak_6991b|ENSMUST00000007993.15|Rbm28|ENSMUSG00000029701.15|protein_coding_Intron_7	108	108	5.982	0.0553889	0.0553889
m6AIP_abcam_peak_6994|ENSMUST00000115251.7|Tnpo3|ENSMUSG00000012535.14|protein_coding_Intron_21	100	100	4.726	0.04726	0.04726
m6AIP_SySy_peak_5690|ENSMUST00000001812.4|Smo|ENSMUSG00000001761.7|protein_coding_Intron_1	145	145	70.45	0.485862	0.485862
m6AIP_abcam_peak_6995|ENSMUST00000115242.8|Ahcyl2|ENSMUSG00000029772.17|protein_coding_Intron_1	124	124	1.915	0.0154435	0.0154435
m6AIP_SySy_peak_5691a|ENSMUST00000115206.7|Nrf1|ENSMUSG00000058440.14|protein_coding_Intron_11	185	185	23.233	0.125584	0.125584
m6AIP_SySy_peak_5691b|ENSMUST00000115206.7|Nrf1|ENSMUSG00000058440.14|protein_coding_Intron_11	180	180	11.265	0.0625833	0.0625833
m6AIP_abcam_peak_6997|ENSMUST00000102993.9|Ube2h|ENSMUSG00000039159.16|protein_coding_Intron_3	179	179	1.926	0.0107598	0.0107598
m6AIP_abcam_peak_6998|ENSMUST00000068259.9|Klhdc10|ENSMUSG00000029775.14|protein_coding_Intron_1	141	141	54.804	0.388681	0.388681
m6AIP_abcam_peak_6999|ENSMUST00000115107.7|Lncpint|ENSMUSG00000044471.12|lncRNA_Intron_1	111	111	0.104	0.000936937	0.000936937
m6AIP_abcam_peak_7003|ENSMUST00000066379.10|Chchd3|ENSMUSG00000053768.13|protein_coding_Intron_4	115	0	0	0	0
m6AIP_abcam_peak_7004|ENSMUST00000066379.10|Chchd3|ENSMUSG00000053768.13|protein_coding_Intron_4	154	0	0	0	0
m6AIP_abcam_peak_7005|ENSMUST00000066379.10|Chchd3|ENSMUSG00000053768.13|protein_coding_Intron_4	128	0	0	0	0
m6AIP_abcam_peak_7006|ENSMUST00000066379.10|Chchd3|ENSMUSG00000053768.13|protein_coding_Intron_4	100	100	1.806	0.01806	0.01806
m6AIP_abcam_peak_7007|ENSMUST00000066379.10|Chchd3|ENSMUSG00000053768.13|protein_coding_Intron_4	164	164	0.547	0.00333537	0.00333537
m6AIP_abcam_peak_7008|ENSMUST00000066379.10|Chchd3|ENSMUSG00000053768.13|protein_coding_Intron_2	154	154	15.541	0.100916	0.100916
m6AIP_abcam_peak_7009|ENSMUST00000052266.14|Exoc4|ENSMUSG00000029763.17|protein_coding_Intron_7	156	156	52.183	0.334506	0.334506
m6AIP_abcam_peak_7010a|ENSMUST00000052266.14|Exoc4|ENSMUSG00000029763.17|protein_coding_Intron_7	91	0	0	0	0
m6AIP_abcam_peak_7010b|ENSMUST00000052266.14|Exoc4|ENSMUSG00000029763.17|protein_coding_Intron_7	92	0	0	0	0
m6AIP_abcam_peak_7011|ENSMUST00000052266.14|Exoc4|ENSMUSG00000029763.17|protein_coding_Intron_7	204	204	2.034	0.00997059	0.00997059
m6AIP_abcam_peak_7012a|ENSMUST00000052266.14|Exoc4|ENSMUSG00000029763.17|protein_coding_Intron_7	118	118	20.11	0.170424	0.170424
m6AIP_abcam_peak_7012b|ENSMUST00000052266.14|Exoc4|ENSMUSG00000029763.17|protein_coding_Intron_7	106	106	3.723	0.0351226	0.0351226
m6AIP_abcam_peak_7013|ENSMUST00000052266.14|Exoc4|ENSMUSG00000029763.17|protein_coding_Intron_9	132	132	1.139	0.00862879	0.00862879
m6AIP_abcam_peak_7014|ENSMUST00000052266.14|Exoc4|ENSMUSG00000029763.17|protein_coding_Intron_10	121	121	0.262	0.00216529	0.00216529
m6AIP_abcam_peak_7015|ENSMUST00000052266.14|Exoc4|ENSMUSG00000029763.17|protein_coding_Intron_10	134	13	0	0	0
m6AIP_abcam_peak_7016|ENSMUST00000052266.14|Exoc4|ENSMUSG00000029763.17|protein_coding_Intron_10	120	120	7.372	0.0614333	0.0614333
m6AIP_abcam_peak_7017|ENSMUST00000052266.14|Exoc4|ENSMUSG00000029763.17|protein_coding_Intron_10	156	156	1.451	0.00930128	0.00930128
m6AIP_abcam_peak_7018|ENSMUST00000052266.14|Exoc4|ENSMUSG00000029763.17|protein_coding_Intron_10	110	110	13.943	0.126755	0.126755
m6AIP_abcam_peak_7019|ENSMUST00000052266.14|Exoc4|ENSMUSG00000029763.17|protein_coding_Intron_10	178	154	0	0	0
m6AIP_abcam_peak_7020|ENSMUST00000052266.14|Exoc4|ENSMUSG00000029763.17|protein_coding_Intron_11	250	250	3.359	0.013436	0.013436
m6AIP_abcam_peak_7021|ENSMUST00000052266.14|Exoc4|ENSMUSG00000029763.17|protein_coding_Intron_12	164	164	0.751	0.00457927	0.00457927
m6AIP_abcam_peak_7022|ENSMUST00000052266.14|Exoc4|ENSMUSG00000029763.17|protein_coding_Intron_14	161	161	7.385	0.0458696	0.0458696
m6AIP_abcam_peak_7023|ENSMUST00000052266.14|Exoc4|ENSMUSG00000029763.17|protein_coding_Intron_14	132	132	2.046	0.0155	0.0155
m6AIP_abcam_peak_7024|ENSMUST00000052266.14|Exoc4|ENSMUSG00000029763.17|protein_coding_Intron_17	111	111	2.824	0.0254414	0.0254414
m6AIP_abcam_peak_7030a|ENSMUST00000081214.11|Wdr91|ENSMUSG00000058486.11|protein_coding_Intron_7	100	100	6.374	0.06374	0.06374
m6AIP_SySy_peak_5701|ENSMUST00000081214.11|Wdr91|ENSMUSG00000058486.11|protein_coding_Intron_7	155	155	15.719	0.101413	0.101413
m6AIP_SySy_peak_5702|ENSMUST00000081214.11|Wdr91|ENSMUSG00000058486.11|protein_coding_Intron_7	182	182	2.603	0.0143022	0.0143022
m6AIP_SySy_peak_5703a|ENSMUST00000114993.8|Cnot4|ENSMUSG00000038784.13|protein_coding_Intron_10	223	223	31.905	0.143072	0.143072
m6AIP_SySy_peak_5703b|ENSMUST00000114993.8|Cnot4|ENSMUSG00000038784.13|protein_coding_Intron_10	224	224	74.976	0.334714	0.334714
m6AIP_abcam_peak_7031|ENSMUST00000114993.8|Cnot4|ENSMUSG00000038784.13|protein_coding_Intron_10	191	191	27.179	0.142298	0.142298
m6AIP_SySy_peak_5704|ENSMUST00000114993.8|Cnot4|ENSMUSG00000038784.13|protein_coding_Intron_1	250	0	0	0	0
m6AIP_abcam_peak_7033|ENSMUST00000114993.8|Cnot4|ENSMUSG00000038784.13|protein_coding_Intron_1	100	0	0	0	0
m6AIP_abcam_peak_7034a|ENSMUST00000114993.8|Cnot4|ENSMUSG00000038784.13|protein_coding_Intron_1	95	0	0	0	0
m6AIP_abcam_peak_7034b|ENSMUST00000114993.8|Cnot4|ENSMUSG00000038784.13|protein_coding_Intron_1	100	0	0	0	0
m6AIP_abcam_peak_7035|ENSMUST00000114993.8|Cnot4|ENSMUSG00000038784.13|protein_coding_Intron_1	155	0	0	0	0
m6AIP_abcam_peak_7036|ENSMUST00000031859.13|Trim24|ENSMUSG00000029833.17|protein_coding_Intron_3	198	0	0	0	0
m6AIP_SySy_peak_5712b|ENSMUST00000039127.14|Ubn2|ENSMUSG00000038538.17|protein_coding_Intron_14	148	148	4.292	0.029	0.029
m6AIP_abcam_peak_7043|ENSMUST00000057692.10|Luc7l2|ENSMUSG00000029823.16|protein_coding_Intron_1	100	100	73.047	0.73047	0.73047
m6AIP_abcam_peak_7049|ENSMUST00000090243.7|Slc37a3|ENSMUSG00000029924.12|protein_coding_Intron_1	138	138	32.848	0.238029	0.238029
m6AIP_abcam_peak_7050|ENSMUST00000090243.7|Slc37a3|ENSMUSG00000029924.12|protein_coding_Intron_1	181	181	1.554	0.00858564	0.00858564
m6AIP_abcam_peak_7051|ENSMUST00000090243.7|Slc37a3|ENSMUSG00000029924.12|protein_coding_Intron_1	143	143	34.946	0.244378	0.244378
m6AIP_SySy_peak_5721a|ENSMUST00000002487.14|Braf|ENSMUSG00000002413.15|protein_coding_Intron_8	183	183	104.029	0.568464	0.568464
m6AIP_SySy_peak_5721b|ENSMUST00000002487.14|Braf|ENSMUSG00000002413.15|protein_coding_Intron_8	140	140	130.841	0.934579	0.934579
m6AIP_abcam_peak_7056|ENSMUST00000002487.14|Braf|ENSMUSG00000002413.15|protein_coding_Intron_8	152	152	1.43	0.00940789	0.00940789
m6AIP_abcam_peak_7057|ENSMUST00000031977.11|Agk|ENSMUSG00000029916.11|protein_coding_Intron_8	100	100	2.947	0.02947	0.02947
m6AIP_abcam_peak_7064b|ENSMUST00000077290.8|Pdia4|ENSMUSG00000025823.9|protein_coding_Intron_9	65	65	12.156	0.187015	0.187015
m6AIP_abcam_peak_7065|ENSMUST00000077290.8|Pdia4|ENSMUSG00000025823.9|protein_coding_Intron_6	185	0	0	0	0
m6AIP_SySy_peak_5737|ENSMUST00000204521.1|Gm45021|ENSMUSG00000107588.1|protein_coding_Intron_2	180	180	156.325	0.868472	0.868472
m6AIP_SySy_peak_5737|ENSMUST00000204121.1|Gm44965|ENSMUSG00000107789.1|protein_coding_Intron_2	180	180	156.325	0.868472	0.868472
m6AIP_SySy_peak_5739|ENSMUST00000031841.8|Tra2a|ENSMUSG00000029817.11|protein_coding_Intron_1	103	103	72.962	0.708369	0.708369
m6AIP_abcam_peak_7075|ENSMUST00000166318.7|Mpp6|ENSMUSG00000038388.14|protein_coding_Intron_1	100	100	4.611	0.04611	0.04611
m6AIP_abcam_peak_7076|ENSMUST00000166318.7|Mpp6|ENSMUSG00000038388.14|protein_coding_Intron_1	108	108	1.488	0.0137778	0.0137778
m6AIP_SySy_peak_5740a|ENSMUST00000166318.7|Mpp6|ENSMUSG00000038388.14|protein_coding_Intron_1	131	0	0	0	0
m6AIP_SySy_peak_5740b|ENSMUST00000166318.7|Mpp6|ENSMUSG00000038388.14|protein_coding_Intron_1	154	0	0	0	0
m6AIP_abcam_peak_7079|ENSMUST00000114459.7|Hnrnpa2b1|ENSMUSG00000004980.16|protein_coding_Intron_8	64	64	63.197	0.987453	0.987453
m6AIP_abcam_peak_7080|ENSMUST00000049152.14|Snx10|ENSMUSG00000038301.15|protein_coding_Intron_1	217	217	3.278	0.015106	0.015106
m6AIP_abcam_peak_7081|ENSMUST00000049152.14|Snx10|ENSMUSG00000038301.15|protein_coding_Intron_1	180	180	5.973	0.0331833	0.0331833
m6AIP_abcam_peak_7082|ENSMUST00000204778.2|Skap2|ENSMUSG00000059182.7|protein_coding_Intron_4	180	180	5.199	0.0288833	0.0288833
m6AIP_SySy_peak_5743|ENSMUST00000046856.13|Chn2|ENSMUSG00000004633.17|protein_coding_Intron_1	199	199	24.741	0.124327	0.124327
m6AIP_abcam_peak_7085|ENSMUST00000046856.13|Chn2|ENSMUSG00000004633.17|protein_coding_Intron_1	126	126	4.104	0.0325714	0.0325714
m6AIP_SySy_peak_5744|ENSMUST00000079869.12|Znrf2|ENSMUSG00000058446.14|protein_coding_Intron_1	122	0	0	0	0
m6AIP_SySy_peak_5745a|ENSMUST00000079869.12|Znrf2|ENSMUSG00000058446.14|protein_coding_Intron_1	119	0	0	0	0
m6AIP_SySy_peak_5745b|ENSMUST00000079869.12|Znrf2|ENSMUSG00000058446.14|protein_coding_Intron_1	189	0	0	0	0
m6AIP_abcam_peak_7087|ENSMUST00000079869.12|Znrf2|ENSMUSG00000058446.14|protein_coding_Intron_1	189	189	10.493	0.0555185	0.0555185
m6AIP_abcam_peak_7088|ENSMUST00000003572.9|Gars|ENSMUSG00000029777.10|protein_coding_Intron_2	37	37	2.812	0.076	0.076
m6AIP_abcam_peak_7089|ENSMUST00000003572.9|Gars|ENSMUSG00000029777.10|protein_coding_Intron_7	105	105	3.76	0.0358095	0.0358095
m6AIP_abcam_peak_7090|ENSMUST00000003572.9|Gars|ENSMUSG00000029777.10|protein_coding_Intron_7	207	207	51.08	0.246763	0.246763
m6AIP_abcam_peak_7093|ENSMUST00000031795.7|Fkbp9|ENSMUSG00000029781.7|protein_coding_Intron_1	177	177	1.15	0.00649718	0.00649718
m6AIP_abcam_peak_7094|ENSMUST00000031795.7|Fkbp9|ENSMUSG00000029781.7|protein_coding_Intron_1	106	106	24.188	0.228189	0.228189
m6AIP_abcam_peak_7096a|ENSMUST00000031822.12|Abcg2|ENSMUSG00000029802.13|protein_coding_Intron_1	121	121	32.271	0.266702	0.266702
m6AIP_abcam_peak_7096b|ENSMUST00000031822.12|Abcg2|ENSMUSG00000029802.13|protein_coding_Intron_1	113	113	9.699	0.0858319	0.0858319
m6AIP_abcam_peak_7097a|ENSMUST00000031822.12|Abcg2|ENSMUSG00000029802.13|protein_coding_Intron_1	108	108	9.59	0.0887963	0.0887963
m6AIP_abcam_peak_7097b|ENSMUST00000031822.12|Abcg2|ENSMUSG00000029802.13|protein_coding_Intron_1	100	100	3.996	0.03996	0.03996
m6AIP_abcam_peak_7098|ENSMUST00000031822.12|Abcg2|ENSMUSG00000029802.13|protein_coding_Intron_1	166	166	27.372	0.164892	0.164892
m6AIP_abcam_peak_7099|ENSMUST00000031822.12|Abcg2|ENSMUSG00000029802.13|protein_coding_Intron_2	123	123	6.246	0.0507805	0.0507805
m6AIP_abcam_peak_7103|ENSMUST00000031984.8|Smarcad1|ENSMUSG00000029920.9|protein_coding_Intron_5	232	232	23.356	0.100672	0.100672
m6AIP_abcam_peak_7104|ENSMUST00000031984.8|Smarcad1|ENSMUSG00000029920.9|protein_coding_Intron_19	68	68	24.96	0.367059	0.367059
m6AIP_SySy_peak_5754|ENSMUST00000031976.13|Prdm5|ENSMUSG00000029913.14|protein_coding_Intron_3	220	0	0	0	0
m6AIP_abcam_peak_7107|ENSMUST00000031976.13|Prdm5|ENSMUSG00000029913.14|protein_coding_Intron_3	123	123	4.318	0.0351057	0.0351057
m6AIP_abcam_peak_7108|ENSMUST00000031976.13|Prdm5|ENSMUSG00000029913.14|protein_coding_Intron_13	155	155	0.27	0.00174194	0.00174194
m6AIP_abcam_peak_7109|ENSMUST00000205197.1|Gm36816|ENSMUSG00000107634.1|lncRNA_Intron_1	108	108	0.727	0.00673148	0.00673148
m6AIP_abcam_peak_7110|ENSMUST00000205197.1|Gm36816|ENSMUSG00000107634.1|lncRNA_Intron_1	102	48	7.297	0.0715392	0.152021
m6AIP_abcam_peak_7125|ENSMUST00000167220.3|Kdm3a|ENSMUSG00000053470.13|protein_coding_Intron_9	100	100	0.066	0.00066	0.00066
m6AIP_abcam_peak_7126|ENSMUST00000167220.3|Kdm3a|ENSMUSG00000053470.13|protein_coding_Intron_2	130	130	31.575	0.242885	0.242885
m6AIP_abcam_peak_7128a|ENSMUST00000082094.4|Ptcd3|ENSMUSG00000063884.6|protein_coding_Intron_3	93	93	3.201	0.0344194	0.0344194
m6AIP_abcam_peak_7128b|ENSMUST00000082094.4|Ptcd3|ENSMUSG00000063884.6|protein_coding_Intron_3	121	121	1.458	0.0120496	0.0120496
m6AIP_SySy_peak_5766|ENSMUST00000055296.10|Polr1a|ENSMUSG00000049553.11|protein_coding_Intron_18	113	113	0.855	0.00756637	0.00756637
m6AIP_abcam_peak_7129|ENSMUST00000055296.10|Polr1a|ENSMUSG00000049553.11|protein_coding_Intron_29	72	72	3.216	0.0446667	0.0446667
m6AIP_abcam_peak_7131|ENSMUST00000114095.1|Rnf181|ENSMUSG00000055850.12|protein_coding_Intron_1	114	114	0.051	0.000447368	0.000447368
m6AIP_abcam_peak_7133|ENSMUST00000114053.8|Tcf7l1|ENSMUSG00000055799.13|protein_coding_Intron_3	124	124	1.101	0.00887903	0.00887903
m6AIP_abcam_peak_7134|ENSMUST00000114053.8|Tcf7l1|ENSMUSG00000055799.13|protein_coding_Intron_3	161	161	0.17	0.0010559	0.0010559
m6AIP_abcam_peak_7135|ENSMUST00000114053.8|Tcf7l1|ENSMUSG00000055799.13|protein_coding_Intron_3	159	159	1.486	0.00934591	0.00934591
m6AIP_abcam_peak_7136|ENSMUST00000068697.10|Kcmf1|ENSMUSG00000055239.10|protein_coding_Intron_1	151	142	3.113	0.0206159	0.0219225
m6AIP_abcam_peak_7141|ENSMUST00000000642.10|Hk2|ENSMUSG00000000628.10|protein_coding_Intron_17	127	127	2.084	0.0164094	0.0164094
m6AIP_abcam_peak_7142|ENSMUST00000000642.10|Hk2|ENSMUSG00000000628.10|protein_coding_Intron_2	131	131	2.072	0.0158168	0.0158168
m6AIP_abcam_peak_7148|ENSMUST00000032088.13|Zfp638|ENSMUSG00000030016.14|protein_coding_Intron_1	124	0	0	0	0
m6AIP_abcam_peak_7151|ENSMUST00000032088.13|Zfp638|ENSMUSG00000030016.14|protein_coding_Intron_2	250	250	24.54	0.09816	0.09816
m6AIP_abcam_peak_7157|ENSMUST00000160197.5|Exoc6b|ENSMUSG00000033769.16|protein_coding_Intron_5	145	0	0	0	0
m6AIP_abcam_peak_7158|ENSMUST00000160197.5|Exoc6b|ENSMUSG00000033769.16|protein_coding_Intron_1	113	47	1.144	0.0101239	0.0243404
m6AIP_abcam_peak_7169|ENSMUST00000213058.1|Alms1|ENSMUSG00000063810.7|protein_coding_Intron_14	169	0	0	0	0
m6AIP_abcam_peak_7180|ENSMUST00000113607.9|Copg1|ENSMUSG00000030058.17|protein_coding_Intron_12	107	107	4.254	0.039757	0.039757
m6AIP_abcam_peak_7181|ENSMUST00000165242.3|Eefsec|ENSMUSG00000033216.9|protein_coding_Intron_4	137	137	3.227	0.0235547	0.0235547
m6AIP_abcam_peak_7182|ENSMUST00000165242.3|Eefsec|ENSMUSG00000033216.9|protein_coding_Intron_4	138	138	4.698	0.0340435	0.0340435
m6AIP_abcam_peak_7184|ENSMUST00000032172.13|Chchd6|ENSMUSG00000030086.16|protein_coding_Intron_4	156	156	4.922	0.0315513	0.0315513
m6AIP_abcam_peak_7185|ENSMUST00000032172.13|Chchd6|ENSMUSG00000030086.16|protein_coding_Intron_4	141	141	0.776	0.00550355	0.00550355
m6AIP_SySy_peak_5808c|ENSMUST00000075117.9|Zxdc|ENSMUSG00000034430.16|protein_coding_Intron_6	250	250	109.685	0.43874	0.43874
m6AIP_SySy_peak_5811a|ENSMUST00000203039.2|Klf15|ENSMUSG00000030087.11|protein_coding_Intron_3	104	104	0.564	0.00542308	0.00542308
m6AIP_SySy_peak_5811b|ENSMUST00000203039.2|Klf15|ENSMUSG00000030087.11|protein_coding_Intron_3	184	184	0.678	0.00368478	0.00368478
m6AIP_SySy_peak_5813|ENSMUST00000101151.9|Iqsec1|ENSMUSG00000034312.15|protein_coding_Intron_12	114	114	22.539	0.197711	0.197711
m6AIP_abcam_peak_7195|ENSMUST00000101151.9|Iqsec1|ENSMUSG00000034312.15|protein_coding_Intron_1	158	158	0.383	0.00242405	0.00242405
m6AIP_SySy_peak_5817|ENSMUST00000032179.13|Nup210|ENSMUSG00000030091.17|protein_coding_Intron_20	109	109	8.638	0.0792477	0.0792477
m6AIP_abcam_peak_7200|ENSMUST00000032185.8|Slc6a6|ENSMUSG00000030096.8|protein_coding_Intron_5	140	140	13.675	0.0976786	0.0976786
m6AIP_abcam_peak_7201|ENSMUST00000032185.8|Slc6a6|ENSMUSG00000030096.8|protein_coding_Intron_13	121	121	0.432	0.00357025	0.00357025
m6AIP_SySy_peak_5823|ENSMUST00000113463.7|Nr2c2|ENSMUSG00000005893.14|protein_coding_Intron_3	102	0	0	0	0
m6AIP_abcam_peak_7207|ENSMUST00000014694.10|Rbsn|ENSMUSG00000014550.14|protein_coding_Intron_6	106	106	0.098	0.000924528	0.000924528
m6AIP_abcam_peak_7211|ENSMUST00000089317.11|Magi1|ENSMUSG00000045095.16|protein_coding_Intron_2	145	145	34.062	0.23491	0.23491
m6AIP_abcam_peak_7212|ENSMUST00000089317.11|Magi1|ENSMUSG00000045095.16|protein_coding_Intron_2	100	100	6.495	0.06495	0.06495
m6AIP_abcam_peak_7213|ENSMUST00000089317.11|Magi1|ENSMUSG00000045095.16|protein_coding_Intron_2	210	210	3.141	0.0149571	0.0149571
m6AIP_abcam_peak_7217|ENSMUST00000043637.13|Mitf|ENSMUSG00000035158.15|protein_coding_Intron_2	141	141	8.473	0.0600922	0.0600922
m6AIP_abcam_peak_7218|ENSMUST00000043637.13|Mitf|ENSMUSG00000035158.15|protein_coding_Intron_7	135	135	2.053	0.0152074	0.0152074
m6AIP_abcam_peak_7222|ENSMUST00000101118.3|Rybp|ENSMUSG00000072872.3|protein_coding_Intron_2	127	127	4.55	0.0358268	0.0358268
m6AIP_abcam_peak_7223|ENSMUST00000101118.3|Rybp|ENSMUSG00000072872.3|protein_coding_Intron_2	152	152	7.023	0.0462039	0.0462039
m6AIP_abcam_peak_7224|ENSMUST00000113312.8|Shq1|ENSMUSG00000035378.17|protein_coding_Intron_4	114	114	2.308	0.0202456	0.0202456
m6AIP_SySy_peak_5841|ENSMUST00000068487.11|Rad18|ENSMUSG00000030254.16|protein_coding_Intron_13	250	250	52.576	0.210304	0.210304
m6AIP_SySy_peak_5854a|ENSMUST00000169310.9|Atg7|ENSMUSG00000030314.16|protein_coding_Intron_1	198	198	19.111	0.0965202	0.0965202
m6AIP_SySy_peak_5854b|ENSMUST00000169310.9|Atg7|ENSMUSG00000030314.16|protein_coding_Intron_1	112	112	24.515	0.218884	0.218884
m6AIP_SySy_peak_5855|ENSMUST00000169310.9|Atg7|ENSMUSG00000030314.16|protein_coding_Intron_1	147	147	53.836	0.366231	0.366231
m6AIP_abcam_peak_7242|ENSMUST00000075995.6|Cand2|ENSMUSG00000030319.8|protein_coding_Intron_8	126	126	0.55	0.00436508	0.00436508
m6AIP_SySy_peak_5861|ENSMUST00000032469.12|Mbd4|ENSMUSG00000030322.12|protein_coding_Intron_3	121	121	0.396	0.00327273	0.00327273
m6AIP_SySy_peak_5862a|ENSMUST00000032469.12|Mbd4|ENSMUSG00000030322.12|protein_coding_Intron_3	189	189	3.968	0.0209947	0.0209947
m6AIP_SySy_peak_5862b|ENSMUST00000032469.12|Mbd4|ENSMUSG00000030322.12|protein_coding_Intron_3	131	131	7.203	0.0549847	0.0549847
m6AIP_SySy_peak_5865|ENSMUST00000036759.10|Washc2|ENSMUSG00000024104.11|protein_coding_Intron_23	145	145	19.821	0.136697	0.136697
m6AIP_abcam_peak_7250|ENSMUST00000123405.7|March8|ENSMUSG00000025702.15|protein_coding_Intron_3	127	127	33.042	0.260173	0.260173
m6AIP_abcam_peak_7252|ENSMUST00000163168.8|Hnrnpf|ENSMUSG00000042079.13|protein_coding_Intron_2	126	126	47.256	0.375048	0.375048
m6AIP_abcam_peak_7253|ENSMUST00000163168.8|Hnrnpf|ENSMUSG00000042079.13|protein_coding_Intron_2	166	166	30.295	0.1825	0.1825
m6AIP_abcam_peak_7258|ENSMUST00000032272.12|Adipor2|ENSMUSG00000030168.13|protein_coding_Intron_1	199	199	29.595	0.148719	0.148719
m6AIP_abcam_peak_7259|ENSMUST00000032272.12|Adipor2|ENSMUSG00000030168.13|protein_coding_Intron_1	250	250	22.942	0.091768	0.091768
m6AIP_abcam_peak_7270|ENSMUST00000088644.12|Wnk1|ENSMUSG00000045962.16|protein_coding_Intron_1	121	121	1.016	0.00839669	0.00839669
m6AIP_abcam_peak_7273|ENSMUST00000057283.7|B4galnt3|ENSMUSG00000041372.10|protein_coding_Intron_11	183	183	0.43	0.00234973	0.00234973
m6AIP_abcam_peak_7274|ENSMUST00000057283.7|B4galnt3|ENSMUSG00000041372.10|protein_coding_Intron_1	146	146	1.26	0.00863014	0.00863014
m6AIP_abcam_peak_7278|ENSMUST00000100993.8|Cecr2|ENSMUSG00000071226.11|protein_coding_Intron_1	210	210	5.223	0.0248714	0.0248714
m6AIP_abcam_peak_7289a|ENSMUST00000160696.7|Phc1|ENSMUSG00000040669.14|protein_coding_Intron_6	189	189	4.937	0.0261217	0.0261217
m6AIP_abcam_peak_7289b|ENSMUST00000160696.7|Phc1|ENSMUSG00000040669.14|protein_coding_Intron_6	145	145	0.282	0.00194483	0.00194483
m6AIP_abcam_peak_7290|ENSMUST00000160696.7|Phc1|ENSMUSG00000040669.14|protein_coding_Intron_6	199	199	1.79	0.00899497	0.00899497
m6AIP_abcam_peak_7291|ENSMUST00000160696.7|Phc1|ENSMUSG00000040669.14|protein_coding_Intron_1	138	138	10.01	0.0725362	0.0725362
m6AIP_abcam_peak_7295|ENSMUST00000032476.10|Slc2a3|ENSMUSG00000003153.10|protein_coding_Intron_1	191	191	1.077	0.00563874	0.00563874
m6AIP_abcam_peak_7296|ENSMUST00000004375.15|Phb2|ENSMUSG00000004264.17|protein_coding_Intron_6	104	104	45.154	0.434173	0.434173
m6AIP_abcam_peak_7299|ENSMUST00000172132.8|Tpi1|ENSMUSG00000023456.15|protein_coding_Intron_1	108	108	0.442	0.00409259	0.00409259
m6AIP_abcam_peak_7303a|ENSMUST00000032216.6|Ptms|ENSMUSG00000030122.12|protein_coding_Intron_3	124	124	77.442	0.624532	0.624532
m6AIP_SySy_peak_5908|ENSMUST00000088294.11|Acrbp|ENSMUSG00000072770.9|protein_coding_Intron_5	93	93	3.48	0.0374194	0.0374194
m6AIP_abcam_peak_7313|ENSMUST00000205002.2|Ndufa9|ENSMUSG00000000399.10|protein_coding_Intron_6	105	105	14.156	0.134819	0.134819
m6AIP_abcam_peak_7315|ENSMUST00000123786.8|Tspan9|ENSMUSG00000030352.15|protein_coding_Intron_1	148	148	0.312	0.00210811	0.00210811
m6AIP_abcam_peak_7321|ENSMUST00000032309.12|Ybx3|ENSMUSG00000030189.15|protein_coding_Intron_2	155	155	68.642	0.442852	0.442852
m6AIP_abcam_peak_7322|ENSMUST00000191462.1|Smim10l1|ENSMUSG00000072704.6|protein_coding_Intron_1	124	124	2.338	0.0188548	0.0188548
m6AIP_abcam_peak_7323|ENSMUST00000081028.12|Etv6|ENSMUSG00000030199.16|protein_coding_Intron_1	236	236	120.183	0.50925	0.50925
m6AIP_abcam_peak_7327|ENSMUST00000032322.14|Lrp6|ENSMUSG00000030201.15|protein_coding_Intron_1	102	102	0.289	0.00283333	0.00283333
m6AIP_SySy_peak_5938a|ENSMUST00000032335.12|Atf7ip|ENSMUSG00000030213.12|protein_coding_Intron_1	117	0	0	0	0
m6AIP_SySy_peak_5938b|ENSMUST00000032335.12|Atf7ip|ENSMUSG00000030213.12|protein_coding_Intron_1	144	65	8.6	0.0597222	0.132308
m6AIP_abcam_peak_7335a|ENSMUST00000087622.5|Plekha5|ENSMUSG00000030231.11|protein_coding_Intron_3	87	87	0.254	0.00291954	0.00291954
m6AIP_abcam_peak_7335b|ENSMUST00000087622.5|Plekha5|ENSMUSG00000030231.11|protein_coding_Intron_3	191	191	7.77	0.0406806	0.0406806
m6AIP_abcam_peak_7343|ENSMUST00000203673.2|C2cd5|ENSMUSG00000030279.15|protein_coding_Intron_2	136	136	3.921	0.0288309	0.0288309
m6AIP_abcam_peak_7344|ENSMUST00000204947.2|Etnk1|ENSMUSG00000030275.6|protein_coding_Intron_2	115	115	0.754	0.00655652	0.00655652
m6AIP_SySy_peak_5950a|ENSMUST00000204947.2|Etnk1|ENSMUSG00000030275.6|protein_coding_Intron_6	165	165	45.051	0.273036	0.273036
m6AIP_SySy_peak_5950b|ENSMUST00000204947.2|Etnk1|ENSMUSG00000030275.6|protein_coding_Intron_6	121	121	35.026	0.289471	0.289471
m6AIP_SySy_peak_5950c|ENSMUST00000204947.2|Etnk1|ENSMUSG00000030275.6|protein_coding_Intron_6	125	125	78.07	0.62456	0.62456
m6AIP_abcam_peak_7349|ENSMUST00000037709.15|Tm7sf3|ENSMUSG00000040234.16|protein_coding_Intron_3	231	231	4.463	0.0193203	0.0193203
m6AIP_abcam_peak_7350|ENSMUST00000037709.15|Tm7sf3|ENSMUSG00000040234.16|protein_coding_Intron_3	107	107	0.566	0.00528972	0.00528972
m6AIP_abcam_peak_7351|ENSMUST00000037709.15|Tm7sf3|ENSMUSG00000040234.16|protein_coding_Intron_1	103	103	2.525	0.0245146	0.0245146
m6AIP_abcam_peak_7352|ENSMUST00000037709.15|Tm7sf3|ENSMUSG00000040234.16|protein_coding_Intron_1	110	110	24.289	0.220809	0.220809
m6AIP_abcam_peak_7356|ENSMUST00000204435.2|Sinhcaf|ENSMUSG00000039985.14|protein_coding_Intron_2	122	122	47.67	0.390738	0.390738
m6AIP_abcam_peak_7357|ENSMUST00000204435.2|Sinhcaf|ENSMUSG00000039985.14|protein_coding_Intron_1	132	132	0.727	0.00550758	0.00550758
m6AIP_abcam_peak_7360a|ENSMUST00000046689.12|Resf1|ENSMUSG00000032712.16|protein_coding_Intron_2	70	70	45.257	0.646529	0.646529
m6AIP_abcam_peak_7360b|ENSMUST00000046689.12|Resf1|ENSMUSG00000032712.16|protein_coding_Intron_2	100	100	20.957	0.20957	0.20957
m6AIP_abcam_peak_7365|ENSMUST00000003544.13|Bicd1|ENSMUSG00000003452.15|protein_coding_Intron_8	149	149	4.787	0.0321275	0.0321275
m6AIP_abcam_peak_7366|ENSMUST00000171749.2|AU018091|ENSMUSG00000054753.9|protein_coding_Intron_1	105	105	32.894	0.313276	0.313276
m6AIP_abcam_peak_7369|ENSMUST00000100301.10|Prkcg|ENSMUSG00000078816.9|protein_coding_Intron_6	185	185	7.859	0.0424811	0.0424811
m6AIP_abcam_peak_7370|ENSMUST00000100301.10|Prkcg|ENSMUSG00000078816.9|protein_coding_Intron_6	190	190	0.436	0.00229474	0.00229474
m6AIP_abcam_peak_7371|ENSMUST00000100301.10|Prkcg|ENSMUSG00000078816.9|protein_coding_Intron_6	107	107	0.659	0.00615888	0.00615888
m6AIP_abcam_peak_7372|ENSMUST00000092891.5|Cacng7|ENSMUSG00000069806.5|protein_coding_Intron_1	200	200	44.081	0.220405	0.220405
m6AIP_abcam_peak_7373|ENSMUST00000092891.5|Cacng7|ENSMUSG00000069806.5|protein_coding_Intron_3	178	178	1.787	0.0100393	0.0100393
m6AIP_abcam_peak_7374|ENSMUST00000182222.7|Cacng8|ENSMUSG00000053395.15|protein_coding_Intron_4	126	126	0.173	0.00137302	0.00137302
m6AIP_abcam_peak_7377|ENSMUST00000008517.12|Prpf31|ENSMUSG00000008373.16|protein_coding_Intron_1	100	100	0.954	0.00954	0.00954
m6AIP_abcam_peak_7383|ENSMUST00000079970.5|Hspbp1|ENSMUSG00000063802.5|protein_coding_Intron_4	206	206	2.583	0.0125388	0.0125388
m6AIP_abcam_peak_7384a|ENSMUST00000182173.1|Cox6b2|ENSMUSG00000051811.14|protein_coding_Intron_2	120	120	0.061	0.000508333	0.000508333
m6AIP_abcam_peak_7384b|ENSMUST00000182173.1|Cox6b2|ENSMUSG00000051811.14|protein_coding_Intron_2	135	135	0.16	0.00118519	0.00118519
m6AIP_SySy_peak_5974|ENSMUST00000208121.1|Gm44983|ENSMUSG00000109441.1|lncRNA_Intron_1	226	226	8.786	0.0388761	0.0388761
m6AIP_abcam_peak_7389|ENSMUST00000116354.3|Zfp628|ENSMUSG00000074406.5|protein_coding_Intron_2	106	106	0.234	0.00220755	0.00220755
m6AIP_abcam_peak_7393|ENSMUST00000207050.1|Gm44973|ENSMUSG00000109129.1|protein_coding_Intron_2	206	206	5.688	0.0276117	0.0276117
m6AIP_abcam_peak_7393|ENSMUST00000076251.6|Zfp865|ENSMUSG00000074405.8|protein_coding_Intron_1	206	206	5.688	0.0276117	0.0276117
m6AIP_SySy_peak_5976a|ENSMUST00000207050.1|Gm44973|ENSMUSG00000109129.1|protein_coding_Intron_2	157	157	119.173	0.759064	0.759064
m6AIP_SySy_peak_5976b|ENSMUST00000207050.1|Gm44973|ENSMUSG00000109129.1|protein_coding_Intron_2	155	155	83.545	0.539	0.539
m6AIP_SySy_peak_5977|ENSMUST00000207050.1|Gm44973|ENSMUSG00000109129.1|protein_coding_Intron_2	238	238	225.039	0.945542	0.945542
m6AIP_SySy_peak_5978a|ENSMUST00000207050.1|Gm44973|ENSMUSG00000109129.1|protein_coding_Intron_2	139	139	0.452	0.0032518	0.0032518
m6AIP_SySy_peak_5978a|ENSMUST00000076251.6|Zfp865|ENSMUSG00000074405.8|protein_coding_Intron_2	139	139	0.452	0.0032518	0.0032518
m6AIP_SySy_peak_5978b|ENSMUST00000207050.1|Gm44973|ENSMUSG00000109129.1|protein_coding_Intron_2	172	172	8.014	0.046593	0.046593
m6AIP_SySy_peak_5978b|ENSMUST00000076251.6|Zfp865|ENSMUSG00000074405.8|protein_coding_Intron_2	172	172	8.014	0.046593	0.046593
m6AIP_abcam_peak_7398|ENSMUST00000094870.2|Zfp787|ENSMUSG00000046792.8|protein_coding_Intron_1	104	104	0.429	0.004125	0.004125
m6AIP_SySy_peak_5990|ENSMUST00000211392.1|Zscan18|ENSMUSG00000070822.5|protein_coding_Intron_2	107	107	1.377	0.0128692	0.0128692
m6AIP_abcam_peak_7410a|ENSMUST00000005714.13|Ube2m|ENSMUSG00000005575.16|protein_coding_Intron_1	107	107	0.145	0.00135514	0.00135514
m6AIP_abcam_peak_7410b|ENSMUST00000005714.13|Ube2m|ENSMUSG00000005575.16|protein_coding_Intron_1	154	154	0.171	0.00111039	0.00111039
m6AIP_abcam_peak_7410c|ENSMUST00000005714.13|Ube2m|ENSMUSG00000005575.16|protein_coding_Intron_1	179	179	0.33	0.00184358	0.00184358
m6AIP_abcam_peak_7410d|ENSMUST00000005714.13|Ube2m|ENSMUSG00000005575.16|protein_coding_Intron_1	176	176	2.721	0.0154602	0.0154602
m6AIP_SySy_peak_6002|ENSMUST00000108532.8|Zswim9|ENSMUSG00000070814.15|protein_coding_Intron_1	104	104	0.315	0.00302885	0.00302885
m6AIP_abcam_peak_7411|ENSMUST00000177588.7|Lig1|ENSMUSG00000056394.17|protein_coding_Intron_5	250	250	10.114	0.040456	0.040456
m6AIP_abcam_peak_7412|ENSMUST00000177588.7|Lig1|ENSMUSG00000056394.17|protein_coding_Intron_24	166	166	0.096	0.000578313	0.000578313
m6AIP_abcam_peak_7415|ENSMUST00000210781.1|Bicra|ENSMUSG00000070808.4|protein_coding_Intron_6	176	176	0.326	0.00185227	0.00185227
m6AIP_abcam_peak_7417|ENSMUST00000210781.1|Bicra|ENSMUSG00000070808.4|protein_coding_Intron_2	137	137	0.278	0.0020292	0.0020292
m6AIP_abcam_peak_7418|ENSMUST00000006181.6|Napa|ENSMUSG00000006024.13|protein_coding_Intron_1	190	190	0.837	0.00440526	0.00440526
m6AIP_abcam_peak_7419|ENSMUST00000006181.6|Napa|ENSMUSG00000006024.13|protein_coding_Intron_1	237	237	3.967	0.0167384	0.0167384
m6AIP_abcam_peak_7423|ENSMUST00000094815.4|Sae1|ENSMUSG00000052833.9|protein_coding_Intron_6	150	150	16.75	0.111667	0.111667
m6AIP_SySy_peak_6021|ENSMUST00000108496.8|Slc1a5|ENSMUSG00000001918.17|protein_coding_Intron_5	62	62	2.02	0.0325806	0.0325806
m6AIP_abcam_peak_7435|ENSMUST00000019220.15|Strn4|ENSMUSG00000030374.15|protein_coding_Intron_1	100	100	3.113	0.03113	0.03113
m6AIP_abcam_peak_7437|ENSMUST00000108493.2|Dact3|ENSMUSG00000078794.4|protein_coding_Intron_3	100	100	17.559	0.17559	0.17559
m6AIP_abcam_peak_7439a|ENSMUST00000019514.9|Calm3|ENSMUSG00000019370.10|protein_coding_Intron_1	212	212	18.606	0.0877642	0.0877642
m6AIP_abcam_peak_7439b|ENSMUST00000019514.9|Calm3|ENSMUSG00000019370.10|protein_coding_Intron_1	111	111	12.435	0.112027	0.112027
m6AIP_abcam_peak_7440|ENSMUST00000098780.9|Ccdc61|ENSMUSG00000074358.9|protein_coding_Intron_7	178	178	0.131	0.000735955	0.000735955
m6AIP_abcam_peak_7441|ENSMUST00000098780.9|Ccdc61|ENSMUSG00000074358.9|protein_coding_Intron_1	152	152	1.218	0.00801316	0.00801316
m6AIP_abcam_peak_7442a|ENSMUST00000098780.9|Ccdc61|ENSMUSG00000074358.9|protein_coding_Intron_1	151	151	2.232	0.0147815	0.0147815
m6AIP_abcam_peak_7442b|ENSMUST00000098780.9|Ccdc61|ENSMUSG00000074358.9|protein_coding_Intron_1	198	198	16.077	0.081197	0.081197
m6AIP_abcam_peak_7442c|ENSMUST00000098780.9|Ccdc61|ENSMUSG00000074358.9|protein_coding_Intron_1	233	233	32.574	0.139803	0.139803
m6AIP_abcam_peak_7443|ENSMUST00000032570.13|Dmwd|ENSMUSG00000030410.16|protein_coding_Intron_1	107	107	4.62	0.0431776	0.0431776
m6AIP_abcam_peak_7445|ENSMUST00000032570.13|Dmwd|ENSMUSG00000030410.16|protein_coding_Intron_2	100	100	0.381	0.00381	0.00381
m6AIP_abcam_peak_7454|ENSMUST00000058444.9|Ppp1r37|ENSMUSG00000051403.9|protein_coding_Intron_1	117	117	0.827	0.00706838	0.00706838
m6AIP_SySy_peak_6036|ENSMUST00000075447.13|Nectin2|ENSMUSG00000062300.14|protein_coding_Intron_5	250	250	72.367	0.289468	0.289468
m6AIP_abcam_peak_7457a|ENSMUST00000075447.13|Nectin2|ENSMUSG00000062300.14|protein_coding_Intron_1	121	121	2.148	0.0177521	0.0177521
m6AIP_abcam_peak_7457b|ENSMUST00000075447.13|Nectin2|ENSMUSG00000062300.14|protein_coding_Intron_1	142	142	0.85	0.00598592	0.00598592
m6AIP_abcam_peak_7458a|ENSMUST00000094753.5|Ceacam20|ENSMUSG00000070777.5|protein_coding_Intron_1	154	154	0.179	0.00116234	0.00116234
m6AIP_abcam_peak_7458b|ENSMUST00000094753.5|Ceacam20|ENSMUSG00000070777.5|protein_coding_Intron_1	99	99	0.174	0.00175758	0.00175758
m6AIP_abcam_peak_7464|ENSMUST00000098683.10|Arhgef1|ENSMUSG00000040940.18|protein_coding_Intron_1	125	125	0.508	0.004064	0.004064
m6AIP_abcam_peak_7465|ENSMUST00000102858.9|Atp1a3|ENSMUSG00000040907.15|protein_coding_Intron_1	101	101	0.025	0.000247525	0.000247525
m6AIP_abcam_peak_7472|ENSMUST00000169266.7|Cic|ENSMUSG00000005442.13|protein_coding_Intron_1	222	222	193.095	0.869797	0.869797
m6AIP_abcam_peak_7476|ENSMUST00000169266.7|Cic|ENSMUSG00000005442.13|protein_coding_Intron_2	188	188	3.656	0.0194468	0.0194468
m6AIP_abcam_peak_7477a|ENSMUST00000169266.7|Cic|ENSMUSG00000005442.13|protein_coding_Intron_2	127	127	64.506	0.507921	0.507921
m6AIP_abcam_peak_7477b|ENSMUST00000169266.7|Cic|ENSMUSG00000005442.13|protein_coding_Intron_2	128	128	20.339	0.158898	0.158898
m6AIP_SySy_peak_6050|ENSMUST00000169266.7|Cic|ENSMUSG00000005442.13|protein_coding_Intron_7	250	250	11.244	0.044976	0.044976
m6AIP_SySy_peak_6056|ENSMUST00000206436.1|4732471J01Rik|ENSMUSG00000053714.8|lncRNA_Intron_5	189	189	8.003	0.0423439	0.0423439
m6AIP_SySy_peak_6057a|ENSMUST00000206436.1|4732471J01Rik|ENSMUSG00000053714.8|lncRNA_Intron_5	204	204	154.209	0.755926	0.755926
m6AIP_SySy_peak_6057b|ENSMUST00000206436.1|4732471J01Rik|ENSMUSG00000053714.8|lncRNA_Intron_5	163	163	126.797	0.777896	0.777896
m6AIP_SySy_peak_6057c|ENSMUST00000206436.1|4732471J01Rik|ENSMUSG00000053714.8|lncRNA_Intron_5	143	143	114.688	0.802014	0.802014
m6AIP_SySy_peak_6058|ENSMUST00000206436.1|4732471J01Rik|ENSMUSG00000053714.8|lncRNA_Intron_5	226	188	3.019	0.0133584	0.0160585
m6AIP_SySy_peak_6059|ENSMUST00000206436.1|4732471J01Rik|ENSMUSG00000053714.8|lncRNA_Intron_5	124	124	6.776	0.0546452	0.0546452
m6AIP_abcam_peak_7482|ENSMUST00000098669.7|Ceacam1|ENSMUSG00000074272.10|protein_coding_Intron_8	129	129	6.547	0.0507519	0.0507519
m6AIP_abcam_peak_7485a|ENSMUST00000206832.1|Hnrnpul1|ENSMUSG00000040725.13|protein_coding_Intron_1	118	118	4.43	0.0375424	0.0375424
m6AIP_abcam_peak_7485b|ENSMUST00000206832.1|Hnrnpul1|ENSMUSG00000040725.13|protein_coding_Intron_1	118	118	23.428	0.198542	0.198542
m6AIP_abcam_peak_7489|ENSMUST00000077356.6|Cyp2b23|ENSMUSG00000040650.8|protein_coding_Intron_8	173	173	5.134	0.0296763	0.0296763
m6AIP_abcam_peak_7490|ENSMUST00000093040.12|Rab4b|ENSMUSG00000053291.15|protein_coding_Intron_7	155	155	0.343	0.0022129	0.0022129
m6AIP_abcam_peak_7490|ENSMUST00000154724.1|Gm21983|ENSMUSG00000095538.1|protein_coding_Intron_8	155	155	0.343	0.0022129	0.0022129
m6AIP_abcam_peak_7491|ENSMUST00000093040.12|Rab4b|ENSMUSG00000053291.15|protein_coding_Intron_1	123	123	21.88	0.177886	0.177886
m6AIP_abcam_peak_7491|ENSMUST00000154724.1|Gm21983|ENSMUSG00000095538.1|protein_coding_Intron_3	123	123	21.88	0.177886	0.177886
m6AIP_abcam_peak_7492|ENSMUST00000179391.7|BC024978|ENSMUSG00000078786.9|protein_coding_Intron_2	205	205	2.632	0.012839	0.012839
m6AIP_abcam_peak_7496|ENSMUST00000038618.12|Ltbp4|ENSMUSG00000040488.17|protein_coding_Intron_31	107	107	8.472	0.0791776	0.0791776
m6AIP_abcam_peak_7497|ENSMUST00000038618.12|Ltbp4|ENSMUSG00000040488.17|protein_coding_Intron_22	212	212	1.775	0.00837264	0.00837264
m6AIP_abcam_peak_7498|ENSMUST00000038618.12|Ltbp4|ENSMUSG00000040488.17|protein_coding_Intron_20	209	209	1.043	0.00499043	0.00499043
m6AIP_abcam_peak_7499|ENSMUST00000038618.12|Ltbp4|ENSMUSG00000040488.17|protein_coding_Intron_15	162	162	12.087	0.0746111	0.0746111
m6AIP_SySy_peak_6068a|ENSMUST00000126587.1|Gm20479|ENSMUSG00000092367.1|protein_coding_Intron_1	100	100	97.239	0.97239	0.97239
m6AIP_SySy_peak_6068b|ENSMUST00000126587.1|Gm20479|ENSMUSG00000092367.1|protein_coding_Intron_1	87	87	61.992	0.712552	0.712552
m6AIP_abcam_peak_7501|ENSMUST00000011895.13|Sptbn4|ENSMUSG00000011751.16|protein_coding_Intron_31	64	64	5.717	0.0893281	0.0893281
m6AIP_abcam_peak_7505|ENSMUST00000108341.1|Map3k10|ENSMUSG00000040390.13|protein_coding_Intron_1	118	118	24.75	0.209746	0.209746
m6AIP_abcam_peak_7506|ENSMUST00000205701.1|Zfp59|ENSMUSG00000078779.4|protein_coding_Intron_4	110	110	16.283	0.148027	0.148027
m6AIP_abcam_peak_7509|ENSMUST00000098639.8|Zfp974|ENSMUSG00000070709.12|protein_coding_Intron_2	147	147	10.155	0.0690816	0.0690816
m6AIP_abcam_peak_7511|ENSMUST00000206685.1|Zfp780b|ENSMUSG00000063047.9|protein_coding_Intron_5	141	141	21.643	0.153496	0.153496
m6AIP_SySy_peak_6082|ENSMUST00000206685.1|Zfp780b|ENSMUSG00000063047.9|protein_coding_Intron_5	143	0	0	0	0
m6AIP_abcam_peak_7515|ENSMUST00000032824.9|Psmc4|ENSMUSG00000030603.16|protein_coding_Intron_6	178	178	3.053	0.0171517	0.0171517
m6AIP_abcam_peak_7516|ENSMUST00000032824.9|Psmc4|ENSMUSG00000030603.16|protein_coding_Intron_3	207	207	4.994	0.0241256	0.0241256
m6AIP_abcam_peak_7517|ENSMUST00000172467.7|Dyrk1b|ENSMUSG00000002409.18|protein_coding_Intron_6	118	118	0.089	0.000754237	0.000754237
m6AIP_abcam_peak_7522|ENSMUST00000121085.7|Plekhg2|ENSMUSG00000037552.17|protein_coding_Intron_1	106	106	0.233	0.00219811	0.00219811
m6AIP_abcam_peak_7524a|ENSMUST00000003529.8|Paf1|ENSMUSG00000003437.14|protein_coding_Intron_12	37	37	1.551	0.0419189	0.0419189
m6AIP_abcam_peak_7527|ENSMUST00000108283.7|Pak4|ENSMUSG00000030602.13|protein_coding_Intron_3	172	172	11.354	0.0660116	0.0660116
m6AIP_abcam_peak_7528|ENSMUST00000108283.7|Pak4|ENSMUSG00000030602.13|protein_coding_Intron_3	243	243	86.783	0.357132	0.357132
m6AIP_SySy_peak_6099a|ENSMUST00000174477.7|Hnrnpl|ENSMUSG00000015165.16|protein_coding_Intron_6	244	244	172.667	0.707652	0.707652
m6AIP_SySy_peak_6099b|ENSMUST00000174477.7|Hnrnpl|ENSMUSG00000015165.16|protein_coding_Intron_6	250	250	218.441	0.873764	0.873764
m6AIP_abcam_peak_7532a|ENSMUST00000174477.7|Hnrnpl|ENSMUSG00000015165.16|protein_coding_Intron_6	74	74	73.69	0.995811	0.995811
m6AIP_abcam_peak_7532b|ENSMUST00000174477.7|Hnrnpl|ENSMUSG00000015165.16|protein_coding_Intron_6	125	125	123.807	0.990456	0.990456
m6AIP_SySy_peak_6100a|ENSMUST00000174477.7|Hnrnpl|ENSMUSG00000015165.16|protein_coding_Intron_6	150	150	141.211	0.941407	0.941407
m6AIP_SySy_peak_6100b|ENSMUST00000174477.7|Hnrnpl|ENSMUSG00000015165.16|protein_coding_Intron_6	204	204	183.644	0.900216	0.900216
m6AIP_abcam_peak_7533a|ENSMUST00000217157.1|Actn4|ENSMUSG00000054808.15|protein_coding_Intron_1	217	217	19.858	0.0915115	0.0915115
m6AIP_abcam_peak_7533b|ENSMUST00000217157.1|Actn4|ENSMUSG00000054808.15|protein_coding_Intron_1	166	166	7.483	0.0450783	0.0450783
m6AIP_abcam_peak_7533c|ENSMUST00000217157.1|Actn4|ENSMUSG00000054808.15|protein_coding_Intron_1	147	147	2.845	0.0193537	0.0193537
m6AIP_abcam_peak_7533d|ENSMUST00000217157.1|Actn4|ENSMUSG00000054808.15|protein_coding_Intron_1	182	182	0.895	0.00491758	0.00491758
m6AIP_abcam_peak_7534a|ENSMUST00000217157.1|Actn4|ENSMUSG00000054808.15|protein_coding_Intron_1	84	84	0.759	0.00903571	0.00903571
m6AIP_abcam_peak_7534b|ENSMUST00000217157.1|Actn4|ENSMUSG00000054808.15|protein_coding_Intron_1	101	101	8.961	0.0887228	0.0887228
m6AIP_abcam_peak_7538|ENSMUST00000048923.6|Spred3|ENSMUSG00000037239.8|protein_coding_Intron_2	120	120	0.312	0.0026	0.0026
m6AIP_abcam_peak_7539|ENSMUST00000059642.16|Psmd8|ENSMUSG00000030591.17|protein_coding_Intron_4	110	110	0.39	0.00354545	0.00354545
m6AIP_abcam_peak_7540|ENSMUST00000059642.16|Psmd8|ENSMUSG00000030591.17|protein_coding_Intron_1	131	131	0.023	0.000175573	0.000175573
m6AIP_abcam_peak_7541a|ENSMUST00000169143.7|Catsperg1|ENSMUSG00000049676.14|protein_coding_Intron_1	163	163	0.072	0.000441718	0.000441718
m6AIP_SySy_peak_6103a|ENSMUST00000169143.7|Catsperg1|ENSMUSG00000049676.14|protein_coding_Intron_1	224	224	3.629	0.0162009	0.0162009
m6AIP_SySy_peak_6103b|ENSMUST00000169143.7|Catsperg1|ENSMUSG00000049676.14|protein_coding_Intron_1	208	208	1.087	0.00522596	0.00522596
m6AIP_SySy_peak_6103c|ENSMUST00000169143.7|Catsperg1|ENSMUSG00000049676.14|protein_coding_Intron_1	234	234	0.627	0.00267949	0.00267949
m6AIP_abcam_peak_7543|ENSMUST00000169143.7|Catsperg1|ENSMUSG00000049676.14|protein_coding_Intron_1	239	239	2.035	0.00851464	0.00851464
m6AIP_abcam_peak_7544|ENSMUST00000142519.2|Yif1b|ENSMUSG00000030588.12|protein_coding_Intron_1	232	232	1.101	0.00474569	0.00474569
m6AIP_abcam_peak_7545|ENSMUST00000098604.11|Spint2|ENSMUSG00000074227.12|protein_coding_Intron_1	250	250	1.428	0.005712	0.005712
m6AIP_abcam_peak_7546|ENSMUST00000098604.11|Spint2|ENSMUSG00000074227.12|protein_coding_Intron_1	118	118	4.879	0.0413475	0.0413475
m6AIP_abcam_peak_7566|ENSMUST00000148442.7|Zfp568|ENSMUSG00000074221.12|protein_coding_Intron_9	197	197	23.86	0.121117	0.121117
m6AIP_abcam_peak_7574|ENSMUST00000001845.12|Capns1|ENSMUSG00000001794.13|protein_coding_Intron_3	198	198	6.363	0.0321364	0.0321364
m6AIP_abcam_peak_7580|ENSMUST00000006825.8|Nphs1|ENSMUSG00000006649.17|protein_coding_Intron_28	168	168	13.297	0.0791488	0.0791488
m6AIP_SySy_peak_6143d|ENSMUST00000006470.13|Kmt2b|ENSMUSG00000006307.16|protein_coding_Intron_2	25	25	25	1	1
m6AIP_abcam_peak_7585a|ENSMUST00000001280.13|Gramd1a|ENSMUSG00000001248.15|protein_coding_Intron_13	96	96	0.364	0.00379167	0.00379167
m6AIP_abcam_peak_7585b|ENSMUST00000001280.13|Gramd1a|ENSMUSG00000001248.15|protein_coding_Intron_13	199	199	18.33	0.0921106	0.0921106
m6AIP_abcam_peak_7586|ENSMUST00000001280.13|Gramd1a|ENSMUSG00000001248.15|protein_coding_Intron_11	234	234	7.026	0.0300256	0.0300256
m6AIP_abcam_peak_7587|ENSMUST00000001280.13|Gramd1a|ENSMUSG00000001248.15|protein_coding_Intron_1	115	115	1.206	0.010487	0.010487
m6AIP_abcam_peak_7588|ENSMUST00000038537.8|Wtip|ENSMUSG00000036459.15|protein_coding_Intron_1	122	122	2.77	0.0227049	0.0227049
m6AIP_abcam_peak_7594|ENSMUST00000079414.11|Cep89|ENSMUSG00000023072.14|protein_coding_Intron_5	140	140	35.608	0.254343	0.254343
m6AIP_abcam_peak_7595|ENSMUST00000079414.11|Cep89|ENSMUSG00000023072.14|protein_coding_Intron_6	153	153	55.927	0.365536	0.365536
m6AIP_abcam_peak_7596|ENSMUST00000079414.11|Cep89|ENSMUSG00000023072.14|protein_coding_Intron_11	189	189	11.762	0.0622328	0.0622328
m6AIP_abcam_peak_7597|ENSMUST00000193633.5|Tdrd12|ENSMUSG00000030491.16|protein_coding_Intron_24	167	159	3.947	0.0236347	0.0248239
m6AIP_abcam_peak_7598|ENSMUST00000193633.5|Tdrd12|ENSMUSG00000030491.16|protein_coding_Intron_4	134	134	29.663	0.221366	0.221366
m6AIP_SySy_peak_6153|ENSMUST00000040844.15|Ankrd27|ENSMUSG00000034867.16|protein_coding_Intron_2	180	180	4.592	0.0255111	0.0255111
m6AIP_abcam_peak_7599|ENSMUST00000040844.15|Ankrd27|ENSMUSG00000034867.16|protein_coding_Intron_2	216	0	0	0	0
m6AIP_abcam_peak_7602|ENSMUST00000061586.10|Zfp507|ENSMUSG00000044452.10|protein_coding_Intron_5	198	198	58.333	0.294611	0.294611
m6AIP_abcam_peak_7607|ENSMUST00000206581.1|Uri1|ENSMUSG00000030421.9|protein_coding_Intron_3	133	73	0.577	0.00433835	0.00790411
m6AIP_SySy_peak_6159|ENSMUST00000206581.1|Uri1|ENSMUSG00000030421.9|protein_coding_Intron_1	250	250	155.892	0.623568	0.623568
m6AIP_SySy_peak_6166a|ENSMUST00000206040.1|Gm44748|ENSMUSG00000108754.1|lncRNA_Intron_1	173	173	1.485	0.00858382	0.00858382
m6AIP_SySy_peak_6166b|ENSMUST00000206040.1|Gm44748|ENSMUSG00000108754.1|lncRNA_Intron_1	232	232	48.606	0.209509	0.209509
m6AIP_abcam_peak_7609|ENSMUST00000206040.1|Gm44748|ENSMUSG00000108754.1|lncRNA_Intron_1	100	100	1.382	0.01382	0.01382
m6AIP_SySy_peak_6167a|ENSMUST00000206040.1|Gm44748|ENSMUSG00000108754.1|lncRNA_Intron_1	209	0	0	0	0
m6AIP_SySy_peak_6167b|ENSMUST00000206040.1|Gm44748|ENSMUSG00000108754.1|lncRNA_Intron_1	99	0	0	0	0
m6AIP_SySy_peak_6169|ENSMUST00000094532.3|Gm20449|ENSMUSG00000092592.1|protein_coding_Intron_1	169	169	7.975	0.0471893	0.0471893
m6AIP_SySy_peak_6170a|ENSMUST00000098509.4|AW146154|ENSMUSG00000074166.7|protein_coding_Intron_1	157	157	137	0.872611	0.872611
m6AIP_SySy_peak_6170a|ENSMUST00000094532.3|Gm20449|ENSMUSG00000092592.1|protein_coding_Intron_1	157	157	137	0.872611	0.872611
m6AIP_SySy_peak_6170b|ENSMUST00000098509.4|AW146154|ENSMUSG00000074166.7|protein_coding_Intron_1	144	144	133.266	0.925458	0.925458
m6AIP_SySy_peak_6170b|ENSMUST00000094532.3|Gm20449|ENSMUSG00000092592.1|protein_coding_Intron_1	144	144	133.266	0.925458	0.925458
m6AIP_abcam_peak_7618|ENSMUST00000163475.2|2610021A01Rik|ENSMUSG00000091474.2|protein_coding_Intron_1	167	153	41.533	0.248701	0.271458
m6AIP_abcam_peak_7624|ENSMUST00000174407.2|Zfp141|ENSMUSG00000092416.2|protein_coding_Intron_1	101	101	39.086	0.38699	0.38699
m6AIP_abcam_peak_7633|ENSMUST00000107992.1|Zfp975|ENSMUSG00000069727.5|protein_coding_Intron_1	119	0	0	0	0
m6AIP_SySy_peak_6192|ENSMUST00000174558.1|Gm2381|ENSMUSG00000092225.1|protein_coding_Intron_1	214	55	1.032	0.00482243	0.0187636
m6AIP_abcam_peak_7643|ENSMUST00000174558.1|Gm2381|ENSMUSG00000092225.1|protein_coding_Intron_1	181	0	0	0	0
m6AIP_SySy_peak_6202|ENSMUST00000107977.3|Vsig10l|ENSMUSG00000070604.5|protein_coding_Intron_2	161	161	2.471	0.0153478	0.0153478
m6AIP_abcam_peak_7664|ENSMUST00000137742.7|Gm28496|ENSMUSG00000101166.6|lncRNA_Intron_1	108	108	0.301	0.00278704	0.00278704
m6AIP_SySy_peak_6206a|ENSMUST00000137742.7|Gm28496|ENSMUSG00000101166.6|lncRNA_Intron_4	164	164	10.53	0.0642073	0.0642073
m6AIP_SySy_peak_6206b|ENSMUST00000137742.7|Gm28496|ENSMUSG00000101166.6|lncRNA_Intron_4	81	81	0.496	0.00612346	0.00612346
m6AIP_SySy_peak_6206c|ENSMUST00000137742.7|Gm28496|ENSMUSG00000101166.6|lncRNA_Intron_4	121	121	15.233	0.125893	0.125893
m6AIP_abcam_peak_7665|ENSMUST00000107938.7|Shank1|ENSMUSG00000038738.15|protein_coding_Intron_22	224	224	27.438	0.122491	0.122491
m6AIP_abcam_peak_7667|ENSMUST00000073488.11|Nr1h2|ENSMUSG00000060601.13|protein_coding_Intron_2	153	153	0.113	0.000738562	0.000738562
m6AIP_abcam_peak_7669|ENSMUST00000107906.5|Kcnc3|ENSMUSG00000062785.14|protein_coding_Intron_2	120	120	0.794	0.00661667	0.00661667
m6AIP_abcam_peak_7671|ENSMUST00000107906.5|Kcnc3|ENSMUSG00000062785.14|protein_coding_Intron_3	155	155	23.66	0.152645	0.152645
m6AIP_SySy_peak_6213|ENSMUST00000118125.8|Il4i1|ENSMUSG00000074141.13|protein_coding_Intron_1	117	117	76.592	0.654632	0.654632
m6AIP_SySy_peak_6214a|ENSMUST00000118125.8|Il4i1|ENSMUSG00000074141.13|protein_coding_Intron_1	224	224	211.715	0.945156	0.945156
m6AIP_SySy_peak_6214b|ENSMUST00000118125.8|Il4i1|ENSMUSG00000074141.13|protein_coding_Intron_1	241	241	168.215	0.697988	0.697988
m6AIP_SySy_peak_6214c|ENSMUST00000118125.8|Il4i1|ENSMUSG00000074141.13|protein_coding_Intron_1	211	211	80.079	0.379521	0.379521
m6AIP_SySy_peak_6215|ENSMUST00000118125.8|Il4i1|ENSMUSG00000074141.13|protein_coding_Intron_1	176	176	26.828	0.152432	0.152432
m6AIP_SySy_peak_6217a|ENSMUST00000107885.7|Akt1s1|ENSMUSG00000011096.17|protein_coding_Intron_1	81	81	34.224	0.422519	0.422519
m6AIP_SySy_peak_6217b|ENSMUST00000107885.7|Akt1s1|ENSMUSG00000011096.17|protein_coding_Intron_1	131	131	2.36	0.0180153	0.0180153
m6AIP_SySy_peak_6217c|ENSMUST00000107885.7|Akt1s1|ENSMUSG00000011096.17|protein_coding_Intron_1	118	118	3.267	0.0276864	0.0276864
m6AIP_SySy_peak_6219a|ENSMUST00000046575.16|Ptov1|ENSMUSG00000038502.17|protein_coding_Intron_10	134	134	3.962	0.0295672	0.0295672
m6AIP_SySy_peak_6219b|ENSMUST00000046575.16|Ptov1|ENSMUSG00000038502.17|protein_coding_Intron_10	208	208	5.436	0.0261346	0.0261346
m6AIP_SySy_peak_6219c|ENSMUST00000046575.16|Ptov1|ENSMUSG00000038502.17|protein_coding_Intron_10	137	137	1.473	0.0107518	0.0107518
m6AIP_SySy_peak_6219d|ENSMUST00000046575.16|Ptov1|ENSMUSG00000038502.17|protein_coding_Intron_10	85	85	2.121	0.0249529	0.0249529
m6AIP_SySy_peak_6219e|ENSMUST00000046575.16|Ptov1|ENSMUSG00000038502.17|protein_coding_Intron_10	65	65	7.74	0.119077	0.119077
m6AIP_abcam_peak_7679|ENSMUST00000166972.8|Ap2a1|ENSMUSG00000060279.14|protein_coding_Intron_1	192	192	0.614	0.00319792	0.00319792
m6AIP_abcam_peak_7680|ENSMUST00000166972.8|Ap2a1|ENSMUSG00000060279.14|protein_coding_Intron_1	100	100	0.505	0.00505	0.00505
m6AIP_abcam_peak_7681a|ENSMUST00000063761.7|Cpt1c|ENSMUSG00000007783.10|protein_coding_Intron_6	114	114	4.275	0.0375	0.0375
m6AIP_abcam_peak_7681b|ENSMUST00000063761.7|Cpt1c|ENSMUSG00000007783.10|protein_coding_Intron_6	198	198	12.325	0.0622475	0.0622475
m6AIP_SySy_peak_6221|ENSMUST00000150613.1|Gm15545|ENSMUSG00000087138.1|lncRNA_Intron_1	250	250	113.822	0.455288	0.455288
m6AIP_abcam_peak_7685|ENSMUST00000085383.10|Scaf1|ENSMUSG00000038406.17|protein_coding_Intron_1	192	192	0.41	0.00213542	0.00213542
m6AIP_abcam_peak_7688a|ENSMUST00000074575.10|Snrnp70|ENSMUSG00000063511.11|protein_coding_Intron_7	94	94	51.395	0.546755	0.546755
m6AIP_abcam_peak_7688b|ENSMUST00000074575.10|Snrnp70|ENSMUSG00000063511.11|protein_coding_Intron_7	115	115	59.755	0.519609	0.519609
m6AIP_SySy_peak_6231|ENSMUST00000033093.9|Bax|ENSMUSG00000003873.11|protein_coding_Intron_1	173	173	58.932	0.340647	0.340647
m6AIP_SySy_peak_6231|ENSMUST00000210701.1|Gm45808|ENSMUSG00000109926.1|protein_coding_Intron_4	173	173	58.932	0.340647	0.340647
m6AIP_abcam_peak_7689|ENSMUST00000210701.1|Gm45808|ENSMUSG00000109926.1|protein_coding_Intron_4	100	0	0	0	0
m6AIP_SySy_peak_6236|ENSMUST00000210640.1|Rpl18|ENSMUSG00000059070.16|protein_coding_Intron_2	244	244	1.397	0.00572541	0.00572541
m6AIP_abcam_peak_7693|ENSMUST00000209617.1|Lmtk3|ENSMUSG00000062044.16|protein_coding_Intron_8	100	100	0.267	0.00267	0.00267
m6AIP_abcam_peak_7697|ENSMUST00000094398.12|Uevld|ENSMUSG00000043262.16|protein_coding_Intron_9	120	120	16.681	0.139008	0.139008
m6AIP_abcam_peak_7702|ENSMUST00000032715.12|Prmt3|ENSMUSG00000030505.17|protein_coding_Intron_2	237	237	1.156	0.00487764	0.00487764
m6AIP_abcam_peak_7703|ENSMUST00000032715.12|Prmt3|ENSMUSG00000030505.17|protein_coding_Intron_13	171	171	3.086	0.0180468	0.0180468
m6AIP_abcam_peak_7705|ENSMUST00000164095.2|Herc2|ENSMUSG00000030451.16|protein_coding_Intron_14	39	39	6.287	0.161205	0.161205
m6AIP_SySy_peak_6242a|ENSMUST00000164095.2|Herc2|ENSMUSG00000030451.16|protein_coding_Intron_92	52	52	3.282	0.0631154	0.0631154
m6AIP_abcam_peak_7707|ENSMUST00000200758.3|Ube3a|ENSMUSG00000025326.12|protein_coding_Intron_4	113	113	54.468	0.482018	0.482018
m6AIP_SySy_peak_6245a|ENSMUST00000189581.6|Snhg14|ENSMUSG00000100826.6|lncRNA_Intron_5	78	78	12.328	0.158051	0.158051
m6AIP_abcam_peak_7711|ENSMUST00000179360.2|Gm38393|ENSMUSG00000000948.16|protein_coding_Intron_6	138	0	0	0	0
m6AIP_abcam_peak_7712|ENSMUST00000179360.2|Gm38393|ENSMUSG00000000948.16|protein_coding_Intron_3	212	0	0	0	0
m6AIP_abcam_peak_7712|ENSMUST00000098402.4|Snrpn|ENSMUSG00000102252.5|protein_coding_Intron_4	212	0	0	0	0
m6AIP_SySy_peak_6255a|ENSMUST00000119118.7|Fam189a1|ENSMUSG00000030518.17|protein_coding_Intron_2	113	113	12.195	0.10792	0.10792
m6AIP_SySy_peak_6255b|ENSMUST00000119118.7|Fam189a1|ENSMUSG00000030518.17|protein_coding_Intron_2	151	151	98.579	0.652841	0.652841
m6AIP_abcam_peak_7716c|ENSMUST00000119118.7|Fam189a1|ENSMUSG00000030518.17|protein_coding_Intron_2	136	136	75.116	0.552324	0.552324
m6AIP_abcam_peak_7718|ENSMUST00000055576.11|Pcsk6|ENSMUSG00000030513.14|protein_coding_Intron_15	111	111	0.671	0.00604505	0.00604505
m6AIP_SySy_peak_6256a|ENSMUST00000206065.1|Gm45213|ENSMUSG00000108793.1|protein_coding_Intron_2	192	192	62.678	0.326448	0.326448
m6AIP_SySy_peak_6256b|ENSMUST00000206065.1|Gm45213|ENSMUSG00000108793.1|protein_coding_Intron_2	200	200	40.139	0.200695	0.200695
m6AIP_SySy_peak_6256c|ENSMUST00000206065.1|Gm45213|ENSMUSG00000108793.1|protein_coding_Intron_2	138	138	2.887	0.0209203	0.0209203
m6AIP_abcam_peak_7723|ENSMUST00000053950.9|Lrrc28|ENSMUSG00000030556.13|protein_coding_Intron_5	109	96	7.318	0.0671376	0.0762292
m6AIP_SySy_peak_6261|ENSMUST00000032774.15|Ttc23|ENSMUSG00000030555.16|protein_coding_Intron_6	206	206	6.219	0.0301893	0.0301893
m6AIP_abcam_peak_7726|ENSMUST00000032774.15|Ttc23|ENSMUSG00000030555.16|protein_coding_Intron_6	128	128	0.659	0.00514844	0.00514844
m6AIP_abcam_peak_7727|ENSMUST00000032774.15|Ttc23|ENSMUSG00000030555.16|protein_coding_Intron_6	100	100	4.505	0.04505	0.04505
m6AIP_abcam_peak_7729|ENSMUST00000005671.9|Igf1r|ENSMUSG00000005533.10|protein_coding_Intron_2	250	250	8.514	0.034056	0.034056
m6AIP_abcam_peak_7730|ENSMUST00000005671.9|Igf1r|ENSMUSG00000005533.10|protein_coding_Intron_2	240	240	3.916	0.0163167	0.0163167
m6AIP_abcam_peak_7731|ENSMUST00000005671.9|Igf1r|ENSMUSG00000005533.10|protein_coding_Intron_2	211	211	3.846	0.0182275	0.0182275
m6AIP_abcam_peak_7736|ENSMUST00000169922.8|Chd2|ENSMUSG00000078671.11|protein_coding_Intron_34	32	32	4.195	0.131094	0.131094
m6AIP_abcam_peak_7744|ENSMUST00000107425.7|Aen|ENSMUSG00000030609.18|protein_coding_Intron_1	105	105	0.636	0.00605714	0.00605714
m6AIP_abcam_peak_7747|ENSMUST00000032825.13|Mfge8|ENSMUSG00000030605.15|protein_coding_Intron_3	168	168	2.026	0.0120595	0.0120595
m6AIP_SySy_peak_6278|ENSMUST00000073889.13|Polg|ENSMUSG00000039176.17|protein_coding_Intron_14	178	178	0.176	0.000988764	0.000988764
m6AIP_SySy_peak_6282|ENSMUST00000035977.8|Ticrr|ENSMUSG00000046591.10|protein_coding_Intron_1	137	137	1.568	0.0114453	0.0114453
m6AIP_SySy_peak_6283|ENSMUST00000035977.8|Ticrr|ENSMUSG00000046591.10|protein_coding_Intron_6	185	80	65.798	0.355665	0.822475
m6AIP_abcam_peak_7756|ENSMUST00000164056.8|Zfp710|ENSMUSG00000048897.15|protein_coding_Intron_1	105	105	88.537	0.84321	0.84321
m6AIP_abcam_peak_7757|ENSMUST00000164056.8|Zfp710|ENSMUSG00000048897.15|protein_coding_Intron_1	181	181	0.936	0.00517127	0.00517127
m6AIP_abcam_peak_7758|ENSMUST00000164056.8|Zfp710|ENSMUSG00000048897.15|protein_coding_Intron_1	161	161	2.457	0.0152609	0.0152609
m6AIP_abcam_peak_7759|ENSMUST00000164056.8|Zfp710|ENSMUSG00000048897.15|protein_coding_Intron_1	235	235	157.83	0.671617	0.671617
m6AIP_SySy_peak_6290a|ENSMUST00000164056.8|Zfp710|ENSMUSG00000048897.15|protein_coding_Intron_1	30	30	2.781	0.0927	0.0927
m6AIP_abcam_peak_7765|ENSMUST00000065163.14|Cib1|ENSMUSG00000030538.15|protein_coding_Intron_2	160	160	26.98	0.168625	0.168625
m6AIP_abcam_peak_7768|ENSMUST00000174172.7|Prc1|ENSMUSG00000038943.16|protein_coding_Intron_9	55	55	11.048	0.200873	0.200873
m6AIP_abcam_peak_7773|ENSMUST00000170315.2|Blm|ENSMUSG00000030528.12|protein_coding_Intron_1	120	0	0	0	0
m6AIP_abcam_peak_7776|ENSMUST00000167377.2|Iqgap1|ENSMUSG00000030536.10|protein_coding_Intron_17	77	77	7.376	0.0957922	0.0957922
m6AIP_abcam_peak_7778|ENSMUST00000026816.14|Wdr73|ENSMUSG00000025722.16|protein_coding_Intron_7	132	132	0.515	0.00390152	0.00390152
m6AIP_abcam_peak_7786|ENSMUST00000119083.1|Slc28a1|ENSMUSG00000025726.11|protein_coding_Intron_10	122	0	0	0	0
m6AIP_abcam_peak_7787|ENSMUST00000119083.1|Slc28a1|ENSMUSG00000025726.11|protein_coding_Intron_10	138	46	0	0	0
m6AIP_abcam_peak_7789|ENSMUST00000026093.8|Btbd1|ENSMUSG00000025103.8|protein_coding_Intron_1	116	116	2.37	0.020431	0.020431
m6AIP_SySy_peak_6307|ENSMUST00000032874.13|Sh3gl3|ENSMUSG00000030638.13|protein_coding_Intron_3	140	140	3.26	0.0232857	0.0232857
m6AIP_abcam_peak_7790|ENSMUST00000039881.3|Efl1|ENSMUSG00000038563.14|protein_coding_Intron_12	149	0	0	0	0
m6AIP_abcam_peak_7791b|ENSMUST00000039881.3|Efl1|ENSMUSG00000038563.14|protein_coding_Intron_18	135	135	0	0	0
m6AIP_abcam_peak_7795|ENSMUST00000041968.10|Tmem135|ENSMUSG00000039428.11|protein_coding_Intron_3	153	0	0	0	0
m6AIP_abcam_peak_7796|ENSMUST00000207484.1|Picalm|ENSMUSG00000039361.11|protein_coding_Intron_3	148	148	20.472	0.138324	0.138324
m6AIP_SySy_peak_6319a|ENSMUST00000119954.8|Pcf11|ENSMUSG00000041328.16|protein_coding_Intron_7	71	71	71	1	1
m6AIP_SySy_peak_6319b|ENSMUST00000119954.8|Pcf11|ENSMUSG00000041328.16|protein_coding_Intron_7	137	137	137	1	1
m6AIP_SySy_peak_6321|ENSMUST00000119954.8|Pcf11|ENSMUSG00000041328.16|protein_coding_Intron_1	187	187	122.965	0.657567	0.657567
m6AIP_abcam_peak_7812|ENSMUST00000076052.7|Prcp|ENSMUSG00000061119.7|protein_coding_Intron_1	101	101	9.907	0.0980891	0.0980891
m6AIP_abcam_peak_7816|ENSMUST00000107165.7|Tenm4|ENSMUSG00000048078.16|protein_coding_Intron_1	110	110	1.937	0.0176091	0.0176091
m6AIP_abcam_peak_7817|ENSMUST00000107165.7|Tenm4|ENSMUSG00000048078.16|protein_coding_Intron_1	196	196	26.977	0.137638	0.137638
m6AIP_abcam_peak_7818|ENSMUST00000107165.7|Tenm4|ENSMUSG00000048078.16|protein_coding_Intron_1	107	107	0.642	0.006	0.006
m6AIP_abcam_peak_7819|ENSMUST00000107165.7|Tenm4|ENSMUSG00000048078.16|protein_coding_Intron_1	199	199	7.683	0.038608	0.038608
m6AIP_abcam_peak_7820|ENSMUST00000107165.7|Tenm4|ENSMUSG00000048078.16|protein_coding_Intron_2	177	177	2.843	0.0160621	0.0160621
m6AIP_abcam_peak_7821|ENSMUST00000107165.7|Tenm4|ENSMUSG00000048078.16|protein_coding_Intron_2	211	211	1.314	0.00622749	0.00622749
m6AIP_abcam_peak_7822a|ENSMUST00000107165.7|Tenm4|ENSMUSG00000048078.16|protein_coding_Intron_2	223	223	24.784	0.111139	0.111139
m6AIP_abcam_peak_7822b|ENSMUST00000107165.7|Tenm4|ENSMUSG00000048078.16|protein_coding_Intron_2	224	224	5.606	0.0250268	0.0250268
m6AIP_abcam_peak_7823|ENSMUST00000107165.7|Tenm4|ENSMUSG00000048078.16|protein_coding_Intron_3	105	105	5.268	0.0501714	0.0501714
m6AIP_abcam_peak_7824a|ENSMUST00000107165.7|Tenm4|ENSMUSG00000048078.16|protein_coding_Intron_3	195	195	22.995	0.117923	0.117923
m6AIP_abcam_peak_7824b|ENSMUST00000107165.7|Tenm4|ENSMUSG00000048078.16|protein_coding_Intron_3	160	160	58.065	0.362906	0.362906
m6AIP_abcam_peak_7825|ENSMUST00000107165.7|Tenm4|ENSMUSG00000048078.16|protein_coding_Intron_3	149	149	18.221	0.122289	0.122289
m6AIP_abcam_peak_7826|ENSMUST00000107165.7|Tenm4|ENSMUSG00000048078.16|protein_coding_Intron_3	137	137	0.449	0.00327737	0.00327737
m6AIP_abcam_peak_7827|ENSMUST00000107165.7|Tenm4|ENSMUSG00000048078.16|protein_coding_Intron_3	223	223	32.385	0.145224	0.145224
m6AIP_abcam_peak_7828|ENSMUST00000107165.7|Tenm4|ENSMUSG00000048078.16|protein_coding_Intron_3	176	176	1.678	0.00953409	0.00953409
m6AIP_abcam_peak_7829|ENSMUST00000107165.7|Tenm4|ENSMUSG00000048078.16|protein_coding_Intron_3	171	171	0.479	0.00280117	0.00280117
m6AIP_abcam_peak_7830|ENSMUST00000107165.7|Tenm4|ENSMUSG00000048078.16|protein_coding_Intron_5	205	205	2.336	0.0113951	0.0113951
m6AIP_abcam_peak_7831|ENSMUST00000107165.7|Tenm4|ENSMUSG00000048078.16|protein_coding_Intron_5	116	116	14.947	0.128853	0.128853
m6AIP_abcam_peak_7832|ENSMUST00000107165.7|Tenm4|ENSMUSG00000048078.16|protein_coding_Intron_5	167	0	0	0	0
m6AIP_abcam_peak_7833|ENSMUST00000107165.7|Tenm4|ENSMUSG00000048078.16|protein_coding_Intron_5	126	126	0.38	0.00301587	0.00301587
m6AIP_abcam_peak_7834|ENSMUST00000107165.7|Tenm4|ENSMUSG00000048078.16|protein_coding_Intron_7	120	120	0.975	0.008125	0.008125
m6AIP_abcam_peak_7835a|ENSMUST00000107165.7|Tenm4|ENSMUSG00000048078.16|protein_coding_Intron_11	78	78	1.289	0.0165256	0.0165256
m6AIP_abcam_peak_7835b|ENSMUST00000107165.7|Tenm4|ENSMUSG00000048078.16|protein_coding_Intron_11	79	79	5.872	0.0743291	0.0743291
m6AIP_abcam_peak_7836|ENSMUST00000107165.7|Tenm4|ENSMUSG00000048078.16|protein_coding_Intron_11	216	216	104.679	0.484625	0.484625
m6AIP_abcam_peak_7837|ENSMUST00000107165.7|Tenm4|ENSMUSG00000048078.16|protein_coding_Intron_14	112	112	2.81	0.0250893	0.0250893
m6AIP_abcam_peak_7838|ENSMUST00000107165.7|Tenm4|ENSMUSG00000048078.16|protein_coding_Intron_17	124	124	3.081	0.0248468	0.0248468
m6AIP_abcam_peak_7845|ENSMUST00000107153.2|Rsf1|ENSMUSG00000035623.14|protein_coding_Intron_1	155	147	13.701	0.0883935	0.0932041
m6AIP_abcam_peak_7846a|ENSMUST00000107153.2|Rsf1|ENSMUSG00000035623.14|protein_coding_Intron_5	57	57	25.479	0.447	0.447
m6AIP_SySy_peak_6338|ENSMUST00000040971.13|Capn5|ENSMUSG00000035547.14|protein_coding_Intron_3	221	221	2.018	0.00913122	0.00913122
m6AIP_abcam_peak_7850|ENSMUST00000033020.13|Acer3|ENSMUSG00000030760.14|protein_coding_Intron_6	157	157	60.072	0.382624	0.382624
m6AIP_abcam_peak_7858|ENSMUST00000080817.5|Rnf169|ENSMUSG00000058761.5|protein_coding_Intron_3	140	0	0	0	0
m6AIP_abcam_peak_7859|ENSMUST00000080817.5|Rnf169|ENSMUSG00000058761.5|protein_coding_Intron_2	106	106	36.757	0.346764	0.346764
m6AIP_abcam_peak_7860|ENSMUST00000080817.5|Rnf169|ENSMUSG00000058761.5|protein_coding_Intron_1	195	195	1.875	0.00961538	0.00961538
m6AIP_abcam_peak_7861|ENSMUST00000080817.5|Rnf169|ENSMUSG00000058761.5|protein_coding_Intron_1	110	110	12.978	0.117982	0.117982
m6AIP_abcam_peak_7862|ENSMUST00000080817.5|Rnf169|ENSMUSG00000058761.5|protein_coding_Intron_1	102	102	1.589	0.0155784	0.0155784
m6AIP_abcam_peak_7863|ENSMUST00000080817.5|Rnf169|ENSMUSG00000058761.5|protein_coding_Intron_1	126	126	38.198	0.303159	0.303159
m6AIP_abcam_peak_7864|ENSMUST00000032963.9|Ppme1|ENSMUSG00000030718.9|protein_coding_Intron_6	108	108	9.712	0.0899259	0.0899259
m6AIP_abcam_peak_7865a|ENSMUST00000032963.9|Ppme1|ENSMUSG00000030718.9|protein_coding_Intron_1	171	171	21.748	0.127181	0.127181
m6AIP_abcam_peak_7865b|ENSMUST00000032963.9|Ppme1|ENSMUSG00000030718.9|protein_coding_Intron_1	199	199	27.111	0.136236	0.136236
m6AIP_abcam_peak_7865c|ENSMUST00000032963.9|Ppme1|ENSMUSG00000030718.9|protein_coding_Intron_1	157	157	35.635	0.226975	0.226975
m6AIP_abcam_peak_7867a|ENSMUST00000208013.1|Fam168a|ENSMUSG00000029461.17|protein_coding_Intron_1	147	147	101.607	0.691204	0.691204
m6AIP_abcam_peak_7867b|ENSMUST00000208013.1|Fam168a|ENSMUSG00000029461.17|protein_coding_Intron_1	154	154	89.674	0.582299	0.582299
m6AIP_abcam_peak_7867c|ENSMUST00000208013.1|Fam168a|ENSMUSG00000029461.17|protein_coding_Intron_1	148	148	100.715	0.680507	0.680507
m6AIP_abcam_peak_7867d|ENSMUST00000208013.1|Fam168a|ENSMUSG00000029461.17|protein_coding_Intron_1	131	131	79.524	0.607053	0.607053
m6AIP_abcam_peak_7867e|ENSMUST00000208013.1|Fam168a|ENSMUSG00000029461.17|protein_coding_Intron_1	113	113	22.796	0.201735	0.201735
m6AIP_abcam_peak_7868|ENSMUST00000208013.1|Fam168a|ENSMUSG00000029461.17|protein_coding_Intron_4	151	151	4.768	0.0315762	0.0315762
m6AIP_abcam_peak_7869|ENSMUST00000208013.1|Fam168a|ENSMUSG00000029461.17|protein_coding_Intron_6	104	104	1.449	0.0139327	0.0139327
m6AIP_abcam_peak_7872|ENSMUST00000107032.2|Arhgef17|ENSMUSG00000032875.8|protein_coding_Intron_2	162	162	3.532	0.0218025	0.0218025
m6AIP_SySy_peak_6354a|ENSMUST00000035836.13|Inppl1|ENSMUSG00000032737.13|protein_coding_Intron_27	130	130	19.879	0.152915	0.152915
m6AIP_abcam_peak_7879|ENSMUST00000106985.7|Folr1|ENSMUSG00000001827.12|protein_coding_Intron_3	153	153	43.85	0.286601	0.286601
m6AIP_abcam_peak_7880|ENSMUST00000033131.11|Lamtor1|ENSMUSG00000030842.12|protein_coding_Intron_1	130	130	44.615	0.343192	0.343192
m6AIP_abcam_peak_7884|ENSMUST00000096639.11|Rnf121|ENSMUSG00000070426.12|protein_coding_Intron_1	250	250	2.975	0.0119	0.0119
m6AIP_SySy_peak_6357|ENSMUST00000084843.9|Xntrpc|ENSMUSG00000070425.13|protein_coding_Intron_10	250	250	76.889	0.307556	0.307556
m6AIP_abcam_peak_7887|ENSMUST00000033292.13|Pgap2|ENSMUSG00000030990.18|protein_coding_Intron_3	105	105	2.792	0.0265905	0.0265905
m6AIP_abcam_peak_7888|ENSMUST00000209255.1|Stim1|ENSMUSG00000030987.5|protein_coding_Intron_1	100	100	7.599	0.07599	0.07599
m6AIP_abcam_peak_7889|ENSMUST00000209255.1|Stim1|ENSMUSG00000030987.5|protein_coding_Intron_1	116	116	7.22	0.0622414	0.0622414
m6AIP_abcam_peak_7891|ENSMUST00000048079.13|Fam160a2|ENSMUSG00000044465.19|protein_coding_Intron_11	116	116	1.795	0.0154741	0.0154741
m6AIP_SySy_peak_6369|ENSMUST00000106786.7|Gm45799|ENSMUSG00000110234.2|protein_coding_Intron_3	160	160	115.781	0.723631	0.723631
m6AIP_abcam_peak_7896|ENSMUST00000133824.1|Platr28|ENSMUSG00000057215.6|lncRNA_Intron_1	113	113	27.173	0.240469	0.240469
m6AIP_abcam_peak_7897|ENSMUST00000133824.1|Platr28|ENSMUSG00000057215.6|lncRNA_Intron_3	117	0	0	0	0
m6AIP_abcam_peak_7898|ENSMUST00000073459.11|Syt9|ENSMUSG00000062542.11|protein_coding_Intron_1	173	173	12.246	0.0707861	0.0707861
m6AIP_SySy_peak_6374b|ENSMUST00000073459.11|Syt9|ENSMUSG00000062542.11|protein_coding_Intron_3	71	71	18.034	0.254	0.254
m6AIP_abcam_peak_7902b|ENSMUST00000077909.8|St5|ENSMUSG00000031024.13|protein_coding_Intron_2	47	47	2.595	0.0552128	0.0552128
m6AIP_abcam_peak_7904|ENSMUST00000084727.10|Zfp143|ENSMUSG00000061079.14|protein_coding_Intron_13	158	158	13.301	0.0841835	0.0841835
m6AIP_abcam_peak_7905|ENSMUST00000033326.9|Wee1|ENSMUSG00000031016.9|protein_coding_Intron_8	235	0	0	0	0
m6AIP_abcam_peak_7906|ENSMUST00000033326.9|Wee1|ENSMUSG00000031016.9|protein_coding_Intron_8	100	0	0	0	0
m6AIP_abcam_peak_7908|ENSMUST00000033325.8|Swap70|ENSMUSG00000031015.8|protein_coding_Intron_3	134	134	49.969	0.372903	0.372903
m6AIP_abcam_peak_7912|ENSMUST00000033058.13|Sbf2|ENSMUSG00000038371.15|protein_coding_Intron_2	229	229	48.057	0.209856	0.209856
m6AIP_abcam_peak_7915|ENSMUST00000059768.16|Tead1|ENSMUSG00000055320.17|protein_coding_Intron_1	106	106	1.48	0.0139623	0.0139623
m6AIP_abcam_peak_7916|ENSMUST00000059768.16|Tead1|ENSMUSG00000055320.17|protein_coding_Intron_1	186	186	3.866	0.0207849	0.0207849
m6AIP_abcam_peak_7917|ENSMUST00000059768.16|Tead1|ENSMUSG00000055320.17|protein_coding_Intron_2	154	154	4.067	0.0264091	0.0264091
m6AIP_abcam_peak_7918|ENSMUST00000059768.16|Tead1|ENSMUSG00000055320.17|protein_coding_Intron_2	160	141	23.281	0.145506	0.165113
m6AIP_abcam_peak_7919a|ENSMUST00000059768.16|Tead1|ENSMUSG00000055320.17|protein_coding_Intron_2	166	162	52.892	0.318627	0.326494
m6AIP_abcam_peak_7919b|ENSMUST00000059768.16|Tead1|ENSMUSG00000055320.17|protein_coding_Intron_2	120	120	0.991	0.00825833	0.00825833
m6AIP_abcam_peak_7920|ENSMUST00000059768.16|Tead1|ENSMUSG00000055320.17|protein_coding_Intron_5	134	134	0.978	0.00729851	0.00729851
m6AIP_abcam_peak_7921|ENSMUST00000059768.16|Tead1|ENSMUSG00000055320.17|protein_coding_Intron_7	250	249	0.359	0.001436	0.00144177
m6AIP_abcam_peak_7926a|ENSMUST00000181998.7|Plekha7|ENSMUSG00000045659.18|protein_coding_Intron_7	98	98	12.313	0.125643	0.125643
m6AIP_abcam_peak_7926b|ENSMUST00000181998.7|Plekha7|ENSMUSG00000045659.18|protein_coding_Intron_7	99	99	4.275	0.0431818	0.0431818
m6AIP_abcam_peak_7927|ENSMUST00000181998.7|Plekha7|ENSMUSG00000045659.18|protein_coding_Intron_3	102	102	0.172	0.00168627	0.00168627
m6AIP_abcam_peak_7928|ENSMUST00000181998.7|Plekha7|ENSMUSG00000045659.18|protein_coding_Intron_3	190	190	44.862	0.236116	0.236116
m6AIP_abcam_peak_7929a|ENSMUST00000181998.7|Plekha7|ENSMUSG00000045659.18|protein_coding_Intron_3	117	117	0.305	0.00260684	0.00260684
m6AIP_abcam_peak_7929b|ENSMUST00000181998.7|Plekha7|ENSMUSG00000045659.18|protein_coding_Intron_3	165	165	0.926	0.00561212	0.00561212
m6AIP_abcam_peak_7930a|ENSMUST00000181998.7|Plekha7|ENSMUSG00000045659.18|protein_coding_Intron_3	187	187	2.099	0.0112246	0.0112246
m6AIP_abcam_peak_7930b|ENSMUST00000181998.7|Plekha7|ENSMUSG00000045659.18|protein_coding_Intron_3	135	135	6.549	0.0485111	0.0485111
m6AIP_abcam_peak_7932|ENSMUST00000032892.6|Xylt1|ENSMUSG00000030657.11|protein_coding_Intron_2	152	152	72.252	0.475342	0.475342
m6AIP_SySy_peak_6392a|ENSMUST00000131374.7|Rps15a|ENSMUSG00000008683.16|protein_coding_Intron_3	150	0	0	0	0
m6AIP_SySy_peak_6392b|ENSMUST00000131374.7|Rps15a|ENSMUSG00000008683.16|protein_coding_Intron_3	227	0	0	0	0
m6AIP_SySy_peak_6392c|ENSMUST00000131374.7|Rps15a|ENSMUSG00000008683.16|protein_coding_Intron_3	137	0	0	0	0
m6AIP_abcam_peak_7934|ENSMUST00000131374.7|Rps15a|ENSMUSG00000008683.16|protein_coding_Intron_3	161	0	0	0	0
m6AIP_abcam_peak_7947|ENSMUST00000059851.13|Dcun1d3|ENSMUSG00000048787.13|protein_coding_Intron_1	160	160	37.765	0.236031	0.236031
m6AIP_abcam_peak_7959|ENSMUST00000094053.6|Tnrc6a|ENSMUSG00000052707.8|protein_coding_Intron_2	100	100	63.246	0.63246	0.63246
m6AIP_abcam_peak_7959|ENSMUST00000211170.1|Gm45846|ENSMUSG00000110230.1|lncRNA_Intron_2	100	100	63.246	0.63246	0.63246
m6AIP_abcam_peak_7960a|ENSMUST00000094053.6|Tnrc6a|ENSMUSG00000052707.8|protein_coding_Intron_2	82	82	8.116	0.0989756	0.0989756
m6AIP_abcam_peak_7960a|ENSMUST00000211170.1|Gm45846|ENSMUSG00000110230.1|lncRNA_Intron_2	82	82	8.116	0.0989756	0.0989756
m6AIP_abcam_peak_7960b|ENSMUST00000094053.6|Tnrc6a|ENSMUSG00000052707.8|protein_coding_Intron_2	115	115	6.948	0.0604174	0.0604174
m6AIP_abcam_peak_7960b|ENSMUST00000211170.1|Gm45846|ENSMUSG00000110230.1|lncRNA_Intron_2	115	115	6.948	0.0604174	0.0604174
m6AIP_abcam_peak_7964|ENSMUST00000033035.12|Slc5a11|ENSMUSG00000030769.15|protein_coding_Intron_1	102	102	0.773	0.00757843	0.00757843
m6AIP_abcam_peak_7967|ENSMUST00000168189.7|Xpo6|ENSMUSG00000000131.15|protein_coding_Intron_12	239	239	29.814	0.124745	0.124745
m6AIP_abcam_peak_7969|ENSMUST00000168189.7|Xpo6|ENSMUSG00000000131.15|protein_coding_Intron_5	106	106	3.201	0.0301981	0.0301981
m6AIP_abcam_peak_7970|ENSMUST00000032994.14|Spns1|ENSMUSG00000030741.15|protein_coding_Intron_2	126	126	2.773	0.0220079	0.0220079
m6AIP_abcam_peak_7971|ENSMUST00000205733.1|Sh2b1|ENSMUSG00000030733.10|protein_coding_Intron_5	136	136	3.279	0.0241103	0.0241103
m6AIP_abcam_peak_7973|ENSMUST00000032992.6|Eif3c|ENSMUSG00000030738.11|protein_coding_Intron_8	55	55	3.974	0.0722545	0.0722545
m6AIP_abcam_peak_7974|ENSMUST00000206968.1|Ino80e|ENSMUSG00000030689.15|protein_coding_Intron_6	139	139	0.289	0.00207914	0.00207914
m6AIP_SySy_peak_6438|ENSMUST00000205568.1|Maz|ENSMUSG00000030678.7|protein_coding_Intron_2	119	119	13.005	0.109286	0.109286
m6AIP_abcam_peak_7982b|ENSMUST00000166791.7|Cd2bp2|ENSMUSG00000042502.10|protein_coding_Intron_1	67	67	0.534	0.00797015	0.00797015
m6AIP_abcam_peak_7985|ENSMUST00000120705.2|Tbc1d10b|ENSMUSG00000042492.12|protein_coding_Intron_4	112	112	16.786	0.149875	0.149875
m6AIP_abcam_peak_7995|ENSMUST00000144796.1|B130055M24Rik|ENSMUSG00000086502.1|lncRNA_Intron_1	218	218	29.24	0.134128	0.134128
m6AIP_abcam_peak_7996|ENSMUST00000144796.1|B130055M24Rik|ENSMUSG00000086502.1|lncRNA_Intron_1	109	109	17.928	0.164477	0.164477
m6AIP_abcam_peak_8007a|ENSMUST00000033081.13|Fbxl19|ENSMUSG00000030811.14|protein_coding_Intron_5	86	86	9.106	0.105884	0.105884
m6AIP_abcam_peak_8007b|ENSMUST00000033081.13|Fbxl19|ENSMUSG00000030811.14|protein_coding_Intron_5	92	92	27.805	0.302228	0.302228
m6AIP_abcam_peak_8008|ENSMUST00000033081.13|Fbxl19|ENSMUSG00000030811.14|protein_coding_Intron_7	182	182	53.577	0.294379	0.294379
m6AIP_abcam_peak_8009a|ENSMUST00000033081.13|Fbxl19|ENSMUSG00000030811.14|protein_coding_Intron_8	235	235	0.381	0.00162128	0.00162128
m6AIP_abcam_peak_8009b|ENSMUST00000033081.13|Fbxl19|ENSMUSG00000030811.14|protein_coding_Intron_8	163	163	4.298	0.0263681	0.0263681
m6AIP_abcam_peak_8009c|ENSMUST00000033081.13|Fbxl19|ENSMUSG00000030811.14|protein_coding_Intron_8	178	178	4.13	0.0232022	0.0232022
m6AIP_abcam_peak_8009d|ENSMUST00000033081.13|Fbxl19|ENSMUSG00000030811.14|protein_coding_Intron_8	218	218	6.354	0.0291468	0.0291468
m6AIP_abcam_peak_8014|ENSMUST00000054415.11|Zfp668|ENSMUSG00000049728.14|protein_coding_Intron_2	100	100	0.458	0.00458	0.00458
m6AIP_abcam_peak_8016|ENSMUST00000054415.11|Zfp668|ENSMUSG00000049728.14|protein_coding_Intron_1	102	102	1.373	0.0134608	0.0134608
m6AIP_abcam_peak_8017|ENSMUST00000054415.11|Zfp668|ENSMUSG00000049728.14|protein_coding_Intron_1	123	123	1.804	0.0146667	0.0146667
m6AIP_abcam_peak_8024|ENSMUST00000033070.8|Kat8|ENSMUSG00000030801.10|protein_coding_Intron_3	119	119	0.098	0.000823529	0.000823529
m6AIP_abcam_peak_8025|ENSMUST00000106251.9|Fus|ENSMUSG00000030795.18|protein_coding_Intron_10	105	0	0	0	0
m6AIP_abcam_peak_8028a|ENSMUST00000106226.8|Tial1|ENSMUSG00000030846.15|protein_coding_Intron_2	116	116	0.57	0.00491379	0.00491379
m6AIP_abcam_peak_8028b|ENSMUST00000106226.8|Tial1|ENSMUSG00000030846.15|protein_coding_Intron_2	164	164	5.643	0.0344085	0.0344085
m6AIP_abcam_peak_8029|ENSMUST00000106226.8|Tial1|ENSMUSG00000030846.15|protein_coding_Intron_2	250	250	2.811	0.011244	0.011244
m6AIP_abcam_peak_8031|ENSMUST00000216011.1|Ate1|ENSMUSG00000030850.17|protein_coding_Intron_11	144	144	0.847	0.00588194	0.00588194
m6AIP_abcam_peak_8032|ENSMUST00000216011.1|Ate1|ENSMUSG00000030850.17|protein_coding_Intron_8	108	0	0	0	0
m6AIP_abcam_peak_8033|ENSMUST00000216011.1|Ate1|ENSMUSG00000030850.17|protein_coding_Intron_8	117	117	2.199	0.0187949	0.0187949
m6AIP_SySy_peak_6485a|ENSMUST00000075181.10|Plekha1|ENSMUSG00000040268.17|protein_coding_Intron_12	19	19	3.584	0.188632	0.188632
m6AIP_abcam_peak_8054|ENSMUST00000084488.4|Dock1|ENSMUSG00000058325.6|protein_coding_Intron_23	200	200	0.455	0.002275	0.002275
m6AIP_abcam_peak_8055|ENSMUST00000084488.4|Dock1|ENSMUSG00000058325.6|protein_coding_Intron_27	168	168	11.425	0.068006	0.068006
m6AIP_abcam_peak_8056|ENSMUST00000033310.8|Mki67|ENSMUSG00000031004.8|protein_coding_Intron_13	76	76	16.522	0.217395	0.217395
m6AIP_abcam_peak_8064|ENSMUST00000081510.3|Mgmt|ENSMUSG00000054612.4|protein_coding_Intron_2	182	182	0.048	0.000263736	0.000263736
m6AIP_abcam_peak_8068|ENSMUST00000119664.1|Mapk1ip1|ENSMUSG00000041775.7|protein_coding_Intron_1	168	168	4.802	0.0285833	0.0285833
m6AIP_abcam_peak_8069|ENSMUST00000041097.12|Ppp2r2d|ENSMUSG00000041769.13|protein_coding_Intron_2	250	250	1.815	0.00726	0.00726
m6AIP_abcam_peak_8070|ENSMUST00000041097.12|Ppp2r2d|ENSMUSG00000041769.13|protein_coding_Intron_2	162	162	30.36	0.187407	0.187407
m6AIP_SySy_peak_6500|ENSMUST00000172136.8|Pwwp2b|ENSMUSG00000060260.13|protein_coding_Intron_2	206	206	50.937	0.247267	0.247267
m6AIP_SySy_peak_6501|ENSMUST00000026550.13|Inpp5a|ENSMUSG00000025477.14|protein_coding_Intron_1	119	119	14.669	0.123269	0.123269
m6AIP_abcam_peak_8075|ENSMUST00000026547.8|Tubgcp2|ENSMUSG00000025474.9|protein_coding_Intron_5	126	0	0	0	0
m6AIP_SySy_peak_6504a|ENSMUST00000080651.12|Zfp941|ENSMUSG00000060314.13|protein_coding_Intron_3	170	170	8.705	0.0512059	0.0512059
m6AIP_SySy_peak_6504b|ENSMUST00000080651.12|Zfp941|ENSMUSG00000060314.13|protein_coding_Intron_3	118	118	3.206	0.0271695	0.0271695
m6AIP_SySy_peak_6506a|ENSMUST00000209690.1|Gm45785|ENSMUSG00000110136.1|protein_coding_Intron_4	151	151	0.159	0.00105298	0.00105298
m6AIP_SySy_peak_6506b|ENSMUST00000209690.1|Gm45785|ENSMUSG00000110136.1|protein_coding_Intron_4	159	159	6.891	0.0433396	0.0433396
m6AIP_SySy_peak_6506c|ENSMUST00000209690.1|Gm45785|ENSMUSG00000110136.1|protein_coding_Intron_4	205	205	3.8	0.0185366	0.0185366
m6AIP_abcam_peak_8079|ENSMUST00000048002.6|B4galnt4|ENSMUSG00000055629.5|protein_coding_Intron_8	166	166	0.39	0.0023494	0.0023494
m6AIP_SySy_peak_6508d|ENSMUST00000048002.6|B4galnt4|ENSMUSG00000055629.5|protein_coding_Intron_14	180	180	0.235	0.00130556	0.00130556
m6AIP_SySy_peak_6508e|ENSMUST00000048002.6|B4galnt4|ENSMUSG00000055629.5|protein_coding_Intron_14	135	135	0.566	0.00419259	0.00419259
m6AIP_SySy_peak_6508f|ENSMUST00000048002.6|B4galnt4|ENSMUSG00000055629.5|protein_coding_Intron_14	130	130	0.561	0.00431538	0.00431538
m6AIP_abcam_peak_8091|ENSMUST00000211537.1|Deaf1|ENSMUSG00000058886.9|protein_coding_Intron_1	125	125	0.42	0.00336	0.00336
m6AIP_abcam_peak_8093|ENSMUST00000003038.11|Ap2a2|ENSMUSG00000002957.11|protein_coding_Intron_5	108	108	3.261	0.0301944	0.0301944
m6AIP_abcam_peak_8097|ENSMUST00000209732.1|Mob2|ENSMUSG00000025147.7|protein_coding_Intron_3	223	223	53.362	0.239291	0.239291
m6AIP_abcam_peak_8099|ENSMUST00000133843.7|Gm49369|ENSMUSG00000110040.1|protein_coding_Intron_1	115	115	0.593	0.00515652	0.00515652
m6AIP_abcam_peak_8099|ENSMUST00000151120.8|Ctsd|ENSMUSG00000007891.16|protein_coding_Intron_4	115	115	0.593	0.00515652	0.00515652
m6AIP_abcam_peak_8106|ENSMUST00000010899.13|Cars|ENSMUSG00000010755.17|protein_coding_Intron_10	104	104	2.43	0.0233654	0.0233654
m6AIP_abcam_peak_8107|ENSMUST00000010899.13|Cars|ENSMUSG00000010755.17|protein_coding_Intron_1	180	180	10.083	0.0560167	0.0560167
m6AIP_abcam_peak_8109a|ENSMUST00000103079.3|Cttn|ENSMUSG00000031078.15|protein_coding_Intron_12	116	116	8.965	0.0772845	0.0772845
m6AIP_abcam_peak_8109b|ENSMUST00000103079.3|Cttn|ENSMUSG00000031078.15|protein_coding_Intron_12	99	99	1.391	0.0140505	0.0140505
m6AIP_abcam_peak_8111|ENSMUST00000182226.7|Ppfia1|ENSMUSG00000037519.17|protein_coding_Intron_14	188	188	47.197	0.251048	0.251048
m6AIP_abcam_peak_8114|ENSMUST00000091291.4|Insr|ENSMUSG00000005534.10|protein_coding_Intron_2	237	206	21.219	0.0895316	0.103005
m6AIP_abcam_peak_8116|ENSMUST00000207432.1|Camsap3|ENSMUSG00000044433.16|protein_coding_Intron_13	100	100	5.238	0.05238	0.05238
m6AIP_abcam_peak_8117|ENSMUST00000207432.1|Camsap3|ENSMUSG00000044433.16|protein_coding_Intron_13	169	169	0.554	0.00327811	0.00327811
m6AIP_SySy_peak_6534|ENSMUST00000003027.13|Map2k7|ENSMUSG00000002948.19|protein_coding_Intron_12	182	182	90.889	0.49939	0.49939
m6AIP_SySy_peak_6534|ENSMUST00000145165.7|Gm49320|ENSMUSG00000109061.1|protein_coding_Intron_12	182	182	90.889	0.49939	0.49939
m6AIP_abcam_peak_8120|ENSMUST00000003027.13|Map2k7|ENSMUSG00000002948.19|protein_coding_Intron_12	126	126	10.012	0.0794603	0.0794603
m6AIP_abcam_peak_8120|ENSMUST00000145165.7|Gm49320|ENSMUSG00000109061.1|protein_coding_Intron_12	126	126	10.012	0.0794603	0.0794603
m6AIP_abcam_peak_8121a|ENSMUST00000098950.5|Elavl1|ENSMUSG00000040028.10|protein_coding_Intron_5	103	103	0.11	0.00106796	0.00106796
m6AIP_abcam_peak_8121b|ENSMUST00000098950.5|Elavl1|ENSMUSG00000040028.10|protein_coding_Intron_5	114	114	0.147	0.00128947	0.00128947
m6AIP_abcam_peak_8122|ENSMUST00000098950.5|Elavl1|ENSMUSG00000040028.10|protein_coding_Intron_1	136	136	0.118	0.000867647	0.000867647
m6AIP_abcam_peak_8123|ENSMUST00000127460.7|Ccl25|ENSMUSG00000023235.14|protein_coding_Intron_2	202	202	22.929	0.11351	0.11351
m6AIP_abcam_peak_8124|ENSMUST00000127460.7|Ccl25|ENSMUSG00000023235.14|protein_coding_Intron_2	119	119	13.438	0.112924	0.112924
m6AIP_abcam_peak_8125|ENSMUST00000127460.7|Ccl25|ENSMUSG00000023235.14|protein_coding_Intron_2	181	0	0	0	0
m6AIP_abcam_peak_8126|ENSMUST00000008350.15|Cers4|ENSMUSG00000008206.16|protein_coding_Intron_1	250	60	13.094	0.052376	0.218233
m6AIP_abcam_peak_8127|ENSMUST00000008350.15|Cers4|ENSMUSG00000008206.16|protein_coding_Intron_9	250	250	47.184	0.188736	0.188736
m6AIP_SySy_peak_6543b|ENSMUST00000048545.9|Arglu1|ENSMUSG00000040459.11|protein_coding_Intron_3	25	25	11.551	0.46204	0.46204
m6AIP_SySy_peak_6553|ENSMUST00000033905.12|Ankrd10|ENSMUSG00000031508.14|protein_coding_Intron_5	170	170	113.423	0.667194	0.667194
m6AIP_SySy_peak_6556|ENSMUST00000186174.7|Sox1ot|ENSMUSG00000047935.17|lncRNA_Intron_1	250	250	61.722	0.246888	0.246888
m6AIP_SySy_peak_6560|ENSMUST00000123920.1|Gm15351|ENSMUSG00000086770.1|lncRNA_Intron_1	250	250	54.8	0.2192	0.2192
m6AIP_abcam_peak_8151|ENSMUST00000045229.6|Tmco3|ENSMUSG00000038497.7|protein_coding_Intron_5	198	198	5.124	0.0258788	0.0258788
m6AIP_abcam_peak_8162|ENSMUST00000039412.14|Mcph1|ENSMUSG00000039842.15|protein_coding_Intron_2	147	147	0.411	0.00279592	0.00279592
m6AIP_abcam_peak_8163|ENSMUST00000039412.14|Mcph1|ENSMUSG00000039842.15|protein_coding_Intron_3	164	164	30.045	0.183201	0.183201
m6AIP_abcam_peak_8165|ENSMUST00000039412.14|Mcph1|ENSMUSG00000039842.15|protein_coding_Intron_8	110	0	0	0	0
m6AIP_abcam_peak_8166|ENSMUST00000039412.14|Mcph1|ENSMUSG00000039842.15|protein_coding_Intron_8	141	132	18.742	0.132922	0.141985
m6AIP_abcam_peak_8167|ENSMUST00000039412.14|Mcph1|ENSMUSG00000039842.15|protein_coding_Intron_11	250	250	12.728	0.050912	0.050912
m6AIP_abcam_peak_8168|ENSMUST00000039412.14|Mcph1|ENSMUSG00000039842.15|protein_coding_Intron_12	149	149	0.223	0.00149664	0.00149664
m6AIP_SySy_peak_6582|ENSMUST00000067786.8|Slc20a2|ENSMUSG00000037656.9|protein_coding_Intron_1	250	250	49.471	0.197884	0.197884
m6AIP_abcam_peak_8177a|ENSMUST00000067786.8|Slc20a2|ENSMUSG00000037656.9|protein_coding_Intron_1	99	0	0	0	0
m6AIP_abcam_peak_8177b|ENSMUST00000067786.8|Slc20a2|ENSMUSG00000037656.9|protein_coding_Intron_1	125	0	0	0	0
m6AIP_abcam_peak_8180|ENSMUST00000033938.6|Polb|ENSMUSG00000031536.6|protein_coding_Intron_11	250	0	0	0	0
m6AIP_abcam_peak_8184|ENSMUST00000238975.1|Kat6a|ENSMUSG00000031540.14|protein_coding_Intron_2	179	179	19.523	0.109067	0.109067
m6AIP_abcam_peak_8185|ENSMUST00000238975.1|Kat6a|ENSMUSG00000031540.14|protein_coding_Intron_15	28	28	21.09	0.753214	0.753214
m6AIP_abcam_peak_8195|ENSMUST00000142395.7|Nsd3|ENSMUSG00000054823.16|protein_coding_Intron_1	152	152	67.154	0.441803	0.441803
m6AIP_abcam_peak_8196|ENSMUST00000142395.7|Nsd3|ENSMUSG00000054823.16|protein_coding_Intron_1	230	230	50.328	0.218817	0.218817
m6AIP_abcam_peak_8197a|ENSMUST00000142395.7|Nsd3|ENSMUSG00000054823.16|protein_coding_Intron_1	92	92	85.699	0.931511	0.931511
m6AIP_abcam_peak_8197b|ENSMUST00000142395.7|Nsd3|ENSMUSG00000054823.16|protein_coding_Intron_1	83	83	78.074	0.940651	0.940651
m6AIP_abcam_peak_8201|ENSMUST00000068892.14|Ash2l|ENSMUSG00000031575.18|protein_coding_Intron_10	101	101	22.45	0.222277	0.222277
m6AIP_abcam_peak_8210|ENSMUST00000033983.5|Mak16|ENSMUSG00000031578.5|protein_coding_Intron_9	48	48	5.046	0.105125	0.105125
m6AIP_abcam_peak_8214|ENSMUST00000171010.7|Gtf2e2|ENSMUSG00000031585.13|protein_coding_Intron_6	104	104	3.255	0.0312981	0.0312981
m6AIP_SySy_peak_6610|ENSMUST00000033995.13|Rbpms|ENSMUSG00000031586.17|protein_coding_Intron_6	131	131	72.008	0.549679	0.549679
m6AIP_abcam_peak_8215|ENSMUST00000033995.13|Rbpms|ENSMUSG00000031586.17|protein_coding_Intron_6	101	101	70.434	0.697366	0.697366
m6AIP_abcam_peak_8216|ENSMUST00000033995.13|Rbpms|ENSMUSG00000031586.17|protein_coding_Intron_1	153	153	0.712	0.00465359	0.00465359
m6AIP_SySy_peak_6618|ENSMUST00000163663.2|Dlc1|ENSMUSG00000031523.16|protein_coding_Intron_9	153	153	0.077	0.000503268	0.000503268
m6AIP_SySy_peak_6620|ENSMUST00000149992.1|Cnot7|ENSMUSG00000031601.16|protein_coding_Intron_2	81	81	17.563	0.216827	0.216827
m6AIP_SySy_peak_6625a|ENSMUST00000059692.3|Triml1|ENSMUSG00000031651.5|protein_coding_Intron_5	81	81	0	0	0
m6AIP_SySy_peak_6625b|ENSMUST00000059692.3|Triml1|ENSMUSG00000031651.5|protein_coding_Intron_5	140	140	0	0	0
m6AIP_SySy_peak_6625c|ENSMUST00000059692.3|Triml1|ENSMUSG00000031651.5|protein_coding_Intron_5	178	119	0	0	0
m6AIP_abcam_peak_8233|ENSMUST00000210136.1|Triml2|ENSMUSG00000091490.3|protein_coding_Intron_2	184	54	3.228	0.0175435	0.0597778
m6AIP_SySy_peak_6632|ENSMUST00000211248.1|Zfp42|ENSMUSG00000051176.6|protein_coding_Intron_1	140	140	9.016	0.0644	0.0644
m6AIP_SySy_peak_6644|ENSMUST00000034046.12|Acsl1|ENSMUSG00000018796.13|protein_coding_Intron_1	228	228	9.331	0.0409254	0.0409254
m6AIP_SySy_peak_6646|ENSMUST00000211400.1|Primpol|ENSMUSG00000038225.15|protein_coding_Intron_14	182	182	9.562	0.0525385	0.0525385
m6AIP_SySy_peak_6648|ENSMUST00000211400.1|Primpol|ENSMUSG00000038225.15|protein_coding_Intron_1	147	147	8.258	0.0561769	0.0561769
m6AIP_SySy_peak_6650|ENSMUST00000211882.1|Stox2|ENSMUSG00000038143.16|protein_coding_Intron_2	131	131	74.291	0.567107	0.567107
m6AIP_SySy_peak_6651|ENSMUST00000039061.14|Trappc11|ENSMUSG00000038102.15|protein_coding_Intron_21	196	196	65.739	0.335403	0.335403
m6AIP_abcam_peak_8251|ENSMUST00000170263.8|Dctd|ENSMUSG00000031562.15|protein_coding_Intron_3	100	100	0.444	0.00444	0.00444
m6AIP_SySy_peak_6654|ENSMUST00000170263.8|Dctd|ENSMUSG00000031562.15|protein_coding_Intron_4	101	101	70.88	0.701782	0.701782
m6AIP_abcam_peak_8254|ENSMUST00000040330.14|Cep44|ENSMUSG00000038215.15|protein_coding_Intron_8	159	159	3.717	0.0233774	0.0233774
m6AIP_SySy_peak_6657|ENSMUST00000180690.1|2500002B13Rik|ENSMUSG00000096917.2|lncRNA_Intron_1	250	250	24.53	0.09812	0.09812
m6AIP_abcam_peak_8259|ENSMUST00000004430.13|Clcn3|ENSMUSG00000004319.15|protein_coding_Intron_10	203	203	1.44	0.0070936	0.0070936
m6AIP_abcam_peak_8261|ENSMUST00000004430.13|Clcn3|ENSMUSG00000004319.15|protein_coding_Intron_2	106	106	1.004	0.0094717	0.0094717
m6AIP_SySy_peak_6672a|ENSMUST00000149782.7|Gm20422|ENSMUSG00000092544.8|protein_coding_Intron_4	147	147	50.414	0.342952	0.342952
m6AIP_SySy_peak_6672b|ENSMUST00000149782.7|Gm20422|ENSMUSG00000092544.8|protein_coding_Intron_4	194	194	39.488	0.203546	0.203546
m6AIP_SySy_peak_6673|ENSMUST00000149782.7|Gm20422|ENSMUSG00000092544.8|protein_coding_Intron_4	170	170	57.366	0.337447	0.337447
m6AIP_SySy_peak_6674|ENSMUST00000149782.7|Gm20422|ENSMUSG00000092544.8|protein_coding_Intron_4	250	250	82.239	0.328956	0.328956
m6AIP_SySy_peak_6675a|ENSMUST00000149782.7|Gm20422|ENSMUSG00000092544.8|protein_coding_Intron_4	121	121	72.757	0.601298	0.601298
m6AIP_SySy_peak_6675b|ENSMUST00000149782.7|Gm20422|ENSMUSG00000092544.8|protein_coding_Intron_4	105	105	57.194	0.544705	0.544705
m6AIP_abcam_peak_8280|ENSMUST00000110167.4|Ndufa13|ENSMUSG00000036199.9|protein_coding_Intron_1	85	85	0.108	0.00127059	0.00127059
m6AIP_abcam_peak_8283|ENSMUST00000065169.11|Gatad2a|ENSMUSG00000036180.15|protein_coding_Intron_1	160	160	0.438	0.0027375	0.0027375
m6AIP_abcam_peak_8284a|ENSMUST00000011450.7|Sugp1|ENSMUSG00000011306.7|protein_coding_Intron_7	70	70	11.914	0.1702	0.1702
m6AIP_abcam_peak_8284b|ENSMUST00000011450.7|Sugp1|ENSMUSG00000011306.7|protein_coding_Intron_7	73	41	1.128	0.0154521	0.0275122
m6AIP_SySy_peak_6694a|ENSMUST00000121623.7|Kxd1|ENSMUSG00000055553.16|protein_coding_Intron_4	114	114	3.57	0.0313158	0.0313158
m6AIP_SySy_peak_6694b|ENSMUST00000121623.7|Kxd1|ENSMUSG00000055553.16|protein_coding_Intron_4	96	96	0.293	0.00305208	0.00305208
m6AIP_abcam_peak_8292|ENSMUST00000049908.10|Ssbp4|ENSMUSG00000070003.7|protein_coding_Intron_1	145	145	1.011	0.00697241	0.00697241
m6AIP_abcam_peak_8296|ENSMUST00000034296.14|Pik3r2|ENSMUSG00000031834.15|protein_coding_Intron_6	142	142	0.586	0.00412676	0.00412676
m6AIP_abcam_peak_8300|ENSMUST00000019405.3|Map1s|ENSMUSG00000019261.3|protein_coding_Intron_1	111	0	0	0	0
m6AIP_SySy_peak_6706|ENSMUST00000035960.12|Haus8|ENSMUSG00000035439.13|protein_coding_Intron_3	186	0	0	0	0
m6AIP_SySy_peak_6707a|ENSMUST00000035960.12|Haus8|ENSMUSG00000035439.13|protein_coding_Intron_3	89	0	0	0	0
m6AIP_SySy_peak_6707b|ENSMUST00000035960.12|Haus8|ENSMUSG00000035439.13|protein_coding_Intron_3	103	0	0	0	0
m6AIP_SySy_peak_6707c|ENSMUST00000035960.12|Haus8|ENSMUSG00000035439.13|protein_coding_Intron_3	147	0	0	0	0
m6AIP_abcam_peak_8306|ENSMUST00000002466.8|Nr2f6|ENSMUSG00000002393.14|protein_coding_Intron_3	187	187	9.017	0.0482193	0.0482193
m6AIP_abcam_peak_8308|ENSMUST00000051672.8|Bst2|ENSMUSG00000046718.8|protein_coding_Intron_2	118	118	4.608	0.0390508	0.0390508
m6AIP_abcam_peak_8310|ENSMUST00000109997.9|Zfp961|ENSMUSG00000052446.17|protein_coding_Intron_1	140	0	0	0	0
m6AIP_abcam_peak_8311|ENSMUST00000003121.8|Rab8a|ENSMUSG00000003037.16|protein_coding_Intron_7	119	119	0.039	0.000327731	0.000327731
m6AIP_abcam_peak_8315|ENSMUST00000079510.5|Cherp|ENSMUSG00000052488.7|protein_coding_Intron_2	111	111	6.443	0.058045	0.058045
m6AIP_abcam_peak_8319|ENSMUST00000058534.6|Med26|ENSMUSG00000045248.6|protein_coding_Intron_1	162	162	76.981	0.475191	0.475191
m6AIP_abcam_peak_8320|ENSMUST00000212459.1|Large1|ENSMUSG00000004383.18|protein_coding_Intron_7	250	250	2.223	0.008892	0.008892
m6AIP_abcam_peak_8321|ENSMUST00000212459.1|Large1|ENSMUSG00000004383.18|protein_coding_Intron_7	242	242	10.016	0.0413884	0.0413884
m6AIP_abcam_peak_8322|ENSMUST00000212459.1|Large1|ENSMUSG00000004383.18|protein_coding_Intron_7	123	0	0	0	0
m6AIP_abcam_peak_8323|ENSMUST00000212459.1|Large1|ENSMUSG00000004383.18|protein_coding_Intron_3	102	102	0.122	0.00119608	0.00119608
m6AIP_abcam_peak_8324a|ENSMUST00000212459.1|Large1|ENSMUSG00000004383.18|protein_coding_Intron_3	109	109	19.284	0.176917	0.176917
m6AIP_abcam_peak_8324b|ENSMUST00000212459.1|Large1|ENSMUSG00000004383.18|protein_coding_Intron_3	115	115	8.148	0.0708522	0.0708522
m6AIP_abcam_peak_8325|ENSMUST00000212459.1|Large1|ENSMUSG00000004383.18|protein_coding_Intron_2	201	201	2.534	0.012607	0.012607
m6AIP_abcam_peak_8326|ENSMUST00000212459.1|Large1|ENSMUSG00000004383.18|protein_coding_Intron_1	157	157	33.519	0.213497	0.213497
m6AIP_abcam_peak_8327|ENSMUST00000041759.13|Hmgxb4|ENSMUSG00000034518.14|protein_coding_Intron_2	138	138	109.25	0.791667	0.791667
m6AIP_abcam_peak_8328|ENSMUST00000078847.12|Tom1|ENSMUSG00000042870.15|protein_coding_Intron_1	211	211	15.924	0.0754692	0.0754692
m6AIP_abcam_peak_8329|ENSMUST00000164309.2|Mcm5|ENSMUSG00000005410.6|protein_coding_Intron_7	221	221	2.962	0.0134027	0.0134027
m6AIP_SySy_peak_6724a|ENSMUST00000056237.14|Prmt9|ENSMUSG00000037134.17|protein_coding_Intron_1	106	106	3.514	0.0331509	0.0331509
m6AIP_SySy_peak_6724b|ENSMUST00000056237.14|Prmt9|ENSMUSG00000037134.17|protein_coding_Intron_1	166	166	18.167	0.10944	0.10944
m6AIP_SySy_peak_6725|ENSMUST00000056237.14|Prmt9|ENSMUSG00000037134.17|protein_coding_Intron_1	224	224	21.5	0.0959821	0.0959821
m6AIP_abcam_peak_8333|ENSMUST00000209933.1|Gm29895|ENSMUSG00000110382.1|lncRNA_Intron_3	172	88	12.805	0.0744477	0.145511
m6AIP_SySy_peak_6731a|ENSMUST00000049245.9|Rbmxl1|ENSMUSG00000037070.10|protein_coding_Intron_1	194	194	48.55	0.250258	0.250258
m6AIP_SySy_peak_6731b|ENSMUST00000049245.9|Rbmxl1|ENSMUSG00000037070.10|protein_coding_Intron_1	250	250	3.804	0.015216	0.015216
m6AIP_abcam_peak_8338|ENSMUST00000034111.9|Slc10a7|ENSMUSG00000031684.11|protein_coding_Intron_2	250	0	0	0	0
m6AIP_abcam_peak_8339|ENSMUST00000034111.9|Slc10a7|ENSMUSG00000031684.11|protein_coding_Intron_2	153	0	0	0	0
m6AIP_abcam_peak_8340|ENSMUST00000034111.9|Slc10a7|ENSMUSG00000031684.11|protein_coding_Intron_4	201	201	38.945	0.193756	0.193756
m6AIP_abcam_peak_8341|ENSMUST00000034111.9|Slc10a7|ENSMUSG00000031684.11|protein_coding_Intron_5	250	250	2.48	0.00992	0.00992
m6AIP_abcam_peak_8344|ENSMUST00000238669.1|Zfp827|ENSMUSG00000071064.15|protein_coding_Intron_8	102	102	2.804	0.0274902	0.0274902
m6AIP_abcam_peak_8348a|ENSMUST00000043359.8|Smarca5|ENSMUSG00000031715.14|protein_coding_Intron_15	114	114	4.453	0.0390614	0.0390614
m6AIP_abcam_peak_8348b|ENSMUST00000043359.8|Smarca5|ENSMUSG00000031715.14|protein_coding_Intron_15	119	119	30.594	0.257092	0.257092
m6AIP_abcam_peak_8348c|ENSMUST00000043359.8|Smarca5|ENSMUSG00000031715.14|protein_coding_Intron_15	73	73	13.057	0.178863	0.178863
m6AIP_abcam_peak_8349|ENSMUST00000043359.8|Smarca5|ENSMUSG00000031715.14|protein_coding_Intron_5	62	62	11.364	0.18329	0.18329
m6AIP_SySy_peak_6737|ENSMUST00000210676.1|Gab1|ENSMUSG00000031714.9|protein_coding_Intron_9	188	188	37.342	0.198628	0.198628
m6AIP_abcam_peak_8350b|ENSMUST00000210676.1|Gab1|ENSMUSG00000031714.9|protein_coding_Intron_9	161	161	47.365	0.294193	0.294193
m6AIP_abcam_peak_8352|ENSMUST00000210676.1|Gab1|ENSMUSG00000031714.9|protein_coding_Intron_1	112	112	0.296	0.00264286	0.00264286
m6AIP_abcam_peak_8359|ENSMUST00000144258.7|Pkn1|ENSMUSG00000057672.16|protein_coding_Intron_7	101	101	13.233	0.13102	0.13102
m6AIP_abcam_peak_8360a|ENSMUST00000152978.7|Adgrl1|ENSMUSG00000013033.16|protein_coding_Intron_1	105	105	25.038	0.238457	0.238457
m6AIP_abcam_peak_8360b|ENSMUST00000152978.7|Adgrl1|ENSMUSG00000013033.16|protein_coding_Intron_1	168	168	1.505	0.00895833	0.00895833
m6AIP_abcam_peak_8367a|ENSMUST00000238701.1|Cacna1a|ENSMUSG00000034656.18|protein_coding_Intron_3	242	242	1.185	0.00489669	0.00489669
m6AIP_abcam_peak_8367b|ENSMUST00000238701.1|Cacna1a|ENSMUSG00000034656.18|protein_coding_Intron_3	181	181	0.41	0.00226519	0.00226519
m6AIP_abcam_peak_8368a|ENSMUST00000238701.1|Cacna1a|ENSMUSG00000034656.18|protein_coding_Intron_3	125	125	7.006	0.056048	0.056048
m6AIP_abcam_peak_8368b|ENSMUST00000238701.1|Cacna1a|ENSMUSG00000034656.18|protein_coding_Intron_3	138	138	9.721	0.070442	0.070442
m6AIP_abcam_peak_8372|ENSMUST00000001974.10|Trmt1|ENSMUSG00000001909.16|protein_coding_Intron_16	18	18	3.212	0.178444	0.178444
m6AIP_abcam_peak_8374|ENSMUST00000003906.12|Farsa|ENSMUSG00000003808.18|protein_coding_Intron_12	230	230	3.789	0.0164739	0.0164739
m6AIP_abcam_peak_8377|ENSMUST00000109736.8|Rnaseh2a|ENSMUSG00000052926.16|protein_coding_Intron_9	93	93	4.706	0.0506022	0.0506022
m6AIP_abcam_peak_8379|ENSMUST00000064495.7|Hook2|ENSMUSG00000052566.8|protein_coding_Intron_17	110	110	1.072	0.00974545	0.00974545
m6AIP_abcam_peak_8380a|ENSMUST00000166592.1|Tnpo2|ENSMUSG00000031691.14|protein_coding_Intron_1	97	97	2.057	0.0212062	0.0212062
m6AIP_abcam_peak_8380b|ENSMUST00000166592.1|Tnpo2|ENSMUSG00000031691.14|protein_coding_Intron_1	150	150	1.134	0.00756	0.00756
m6AIP_SySy_peak_6760|ENSMUST00000166592.1|Tnpo2|ENSMUSG00000031691.14|protein_coding_Intron_1	129	129	21.803	0.169016	0.169016
m6AIP_SySy_peak_6761|ENSMUST00000034121.10|Man2b1|ENSMUSG00000005142.10|protein_coding_Intron_2	67	67	1.29	0.0192537	0.0192537
m6AIP_SySy_peak_6764|ENSMUST00000034140.8|Itfg1|ENSMUSG00000031703.8|protein_coding_Intron_5	148	0	0	0	0
m6AIP_SySy_peak_6765|ENSMUST00000034140.8|Itfg1|ENSMUSG00000031703.8|protein_coding_Intron_5	223	0	0	0	0
m6AIP_abcam_peak_8386|ENSMUST00000053771.13|Phkb|ENSMUSG00000036879.15|protein_coding_Intron_5	140	140	39.466	0.2819	0.2819
m6AIP_abcam_peak_8387|ENSMUST00000053771.13|Phkb|ENSMUSG00000036879.15|protein_coding_Intron_15	250	250	29.581	0.118324	0.118324
[truncated: 2,861 more rows]
