# Supplementary material for: Acute depletion of METTL3 implicates N6-methyladenosine in alternative intron/exon inclusion in the nascent transcriptome
Source: Genome Res. 2021 Aug;31(8):1395–408. doi: 10.1101/gr.271635.120 (PMC8327914; doi:10.1101/gr.271635.120)
Supplement: Supplemental Material [file supp_gr.271635.120_Supplemental_Code.tar.gz.zip › Nascent_m6A_Scripts/intron_methylation/m6AIP_Cfg1_Cfg2.summits.Intersects_with_GENCODE_vM24_MaxORF_LongestNcRNA.intron.Overlap_and_matchControl2]

chr1	4781845	4782083	m6AIP_SySy_peak_1	0.0	-	chr1	4777648	4782567	ENSMUST00000156816.6|Mrpl15|ENSMUSG00000033845.13|protein_coding_Intron_3	0.0	-	0.13275055905671884	4781845	4782083	4779761	4779999	4919	723
chr1	4983900	4984029	m6AIP_abcam_peak_2	0.0	-	chr1	4923989	5020737	ENSMUST00000118000.7|Rgs20|ENSMUSG00000002459.17|protein_coding_Intron_2	0.0	-	0.3799871831975855	4983900	4984029	4995595	4995724	96748	1651
chr1	5127220	5127320	m6AIP_abcam_peak_3	0.0	+	chr1	5124469	5133083	ENSMUST00000044369.12|Atp6v1h|ENSMUSG00000033793.12|protein_coding_Intron_9	0.0	+	0.3242396099373114	5127220	5127320	5126128	5126228	8614	6789
chr1	6251387	6251507	m6AIP_SySy_peak_5a	0.0	+	chr1	6250167	6260929	ENSMUST00000027040.12|Rb1cc1|ENSMUSG00000025907.14|protein_coding_Intron_15	0.0	+	0.11958743727931612	6251387	6251507	6260678	6260798	10762	1738
chr1	6251508	6251619	m6AIP_SySy_peak_5b	0.0	+	chr1	6250167	6260929	ENSMUST00000027040.12|Rb1cc1|ENSMUSG00000025907.14|protein_coding_Intron_15	0.0	+	0.12962274670135662	6251508	6251619	6256230	6256341	10762	12982
chr1	7111915	7112088	m6AIP_abcam_peak_8	0.0	+	chr1	7089216	7120193	ENSMUST00000061280.16|Pcmtd1|ENSMUSG00000051285.17|protein_coding_Intron_1	0.0	+	0.7340607547535268	7111915	7112088	7109060	7109233	30977	2184
chr1	7164483	7164588	m6AIP_abcam_peak_10	0.0	+	chr1	7163371	7169514	ENSMUST00000061280.16|Pcmtd1|ENSMUSG00000051285.17|protein_coding_Intron_5	0.0	+	0.18720494872212273	7164483	7164588	7164619	7164724	6143	27021
chr1	10115088	10115324	m6AIP_abcam_peak_19	0.0	+	chr1	10113707	10116017	ENSMUST00000071087.11|Cspp1|ENSMUSG00000056763.16|protein_coding_Intron_21	0.0	+	0.6151515151515151	10115088	10115324	10114613	10114849	2310	3911
chr1	15811104	15811227	m6AIP_abcam_peak_28	0.0	+	chr1	15807736	15813040	ENSMUST00000188371.6|Terf1|ENSMUSG00000025925.14|protein_coding_Intron_2	0.0	+	0.6370663650075414	15811104	15811227	15811434	15811557	5304	2723
chr1	15811330	15811441	m6AIP_abcam_peak_29	0.0	+	chr1	15807736	15813040	ENSMUST00000188371.6|Terf1|ENSMUSG00000025925.14|protein_coding_Intron_2	0.0	+	0.6909879336349924	15811330	15811441	15808817	15808928	5304	5304
chr1	20813543	20813651	m6AIP_abcam_peak_33	0.0	-	chr1	20813114	20814398	ENSMUST00000053266.10|Mcm3|ENSMUSG00000041859.10|protein_coding_Intron_6	0.0	-	0.5887850467289719	20813543	20813651	20813771	20813879	1284	457
chr1	24071954	24072080	m6AIP_abcam_peak_37	0.0	-	chr1	24067978	24085410	ENSMUST00000027337.14|Fam135a|ENSMUSG00000026153.15|protein_coding_Intron_3	0.0	-	0.7696190913262965	24071954	24072080	24084372	24084498	17432	6775
chr1	30813549	30813690	m6AIP_abcam_peak_40	0.0	-	chr1	30813152	30813959	ENSMUST00000186733.6|Phf3|ENSMUSG00000048874.15|protein_coding_Intron_10	0.0	-	0.42750929368029744	30813549	30813690	30813779	30813920	807	2376
chr1	30829439	30829626	m6AIP_SySy_peak_31	0.0	-	chr1	30824519	30829842	ENSMUST00000186733.6|Phf3|ENSMUSG00000048874.15|protein_coding_Intron_4	0.0	-	0.048844636483186155	30829439	30829626	30825329	30825516	5323	1870
chr1	30852734	30852864	m6AIP_abcam_peak_42	0.0	-	chr1	30837266	30862986	ENSMUST00000186733.6|Phf3|ENSMUSG00000048874.15|protein_coding_Intron_2	0.0	-	0.3977838258164852	30852734	30852864	30857862	30857992	25720	1870
chr1	33571753	33571881	m6AIP_abcam_peak_43a	0.0	-	chr1	33533363	33628394	ENSMUST00000027312.10|Prim2|ENSMUSG00000026134.11|protein_coding_Intron_7	0.0	-	0.5952899580137008	33571753	33571881	33609521	33609649	95031	3188
chr1	33571882	33572003	m6AIP_abcam_peak_43b	0.0	-	chr1	33533363	33628394	ENSMUST00000027312.10|Prim2|ENSMUSG00000026134.11|protein_coding_Intron_7	0.0	-	0.5940377350548769	33571882	33572003	33578789	33578910	95031	4141
chr1	33637680	33637880	m6AIP_abcam_peak_44	0.0	-	chr1	33630433	33662245	ENSMUST00000027312.10|Prim2|ENSMUSG00000026134.11|protein_coding_Intron_5	0.0	-	0.7707154532880673	33637680	33637880	33659626	33659826	31812	9748
chr1	33791567	33791734	m6AIP_abcam_peak_48	0.0	-	chr1	33786532	33805338	ENSMUST00000019861.12|Zfp451|ENSMUSG00000042197.13|protein_coding_Intron_3	0.0	-	0.7273210677443369	33791567	33791734	33798382	33798549	18806	1180
chr1	33801369	33801480	m6AIP_SySy_peak_36a	0.0	-	chr1	33786532	33805338	ENSMUST00000019861.12|Zfp451|ENSMUSG00000042197.13|protein_coding_Intron_3	0.0	-	0.2089226842497075	33801369	33801480	33800709	33800820	18806	861
chr1	33801481	33801631	m6AIP_SySy_peak_36b	0.0	-	chr1	33786532	33805338	ENSMUST00000019861.12|Zfp451|ENSMUSG00000042197.13|protein_coding_Intron_3	0.0	-	0.20126555354674036	33801481	33801631	33795071	33795221	18806	861
chr1	33801632	33801836	m6AIP_SySy_peak_36c	0.0	-	chr1	33786532	33805338	ENSMUST00000019861.12|Zfp451|ENSMUSG00000042197.13|protein_coding_Intron_3	0.0	-	0.19286397958098478	33801632	33801836	33793424	33793628	18806	846
chr1	33801836	33802086	m6AIP_SySy_peak_36d	0.0	-	chr1	33786532	33805338	ENSMUST00000019861.12|Zfp451|ENSMUSG00000042197.13|protein_coding_Intron_3	0.0	-	0.17957034988833354	33801836	33802086	33803980	33804230	18806	18806
chr1	33802325	33802575	m6AIP_SySy_peak_36e	0.0	-	chr1	33786532	33805338	ENSMUST00000019861.12|Zfp451|ENSMUSG00000042197.13|protein_coding_Intron_3	0.0	-	0.1535680102095076	33802325	33802575	33789561	33789811	18806	3811
chr1	33914633	33914776	m6AIP_abcam_peak_50	0.0	+	chr1	33909033	33968702	ENSMUST00000183034.4|Dst|ENSMUSG00000026131.20|protein_coding_Intron_2	0.0	+	0.09443764768975516	33914633	33914776	33952823	33952966	59669	2022
chr1	33915130	33915310	m6AIP_abcam_peak_51	0.0	+	chr1	33909033	33968702	ENSMUST00000183034.4|Dst|ENSMUSG00000026131.20|protein_coding_Intron_2	0.0	+	0.10476126631919422	33915130	33915310	33947653	33947833	59669	431
chr1	33921029	33921199	m6AIP_abcam_peak_52	0.0	+	chr1	33909033	33968702	ENSMUST00000183034.4|Dst|ENSMUSG00000026131.20|protein_coding_Intron_2	0.0	+	0.20243342439122491	33921029	33921199	33914403	33914573	59669	617
chr1	34090079	34090190	m6AIP_abcam_peak_53	0.0	+	chr1	34086303	34113932	ENSMUST00000183034.4|Dst|ENSMUSG00000026131.20|protein_coding_Intron_5	0.0	+	0.1391653697202215	34090079	34090190	34095643	34095754	27629	462
chr1	34104530	34104650	m6AIP_abcam_peak_54	0.0	+	chr1	34086303	34113932	ENSMUST00000183034.4|Dst|ENSMUSG00000026131.20|protein_coding_Intron_5	0.0	+	0.6618770132831445	34104530	34104650	34108853	34108973	27629	431
chr1	34177789	34177901	m6AIP_SySy_peak_37a	0.0	+	chr1	34174795	34184015	ENSMUST00000183034.4|Dst|ENSMUSG00000026131.20|protein_coding_Intron_35	0.0	+	0.3286334056399132	34177789	34177901	34178773	34178885	9220	540
chr1	34177902	34178034	m6AIP_SySy_peak_37b	0.0	+	chr1	34174795	34184015	ENSMUST00000183034.4|Dst|ENSMUSG00000026131.20|protein_coding_Intron_35	0.0	+	0.34533622559652927	34177902	34178034	34183247	34183379	9220	1663
chr1	34178398	34178542	m6AIP_abcam_peak_57	0.0	+	chr1	34174795	34184015	ENSMUST00000183034.4|Dst|ENSMUSG00000026131.20|protein_coding_Intron_35	0.0	+	0.3989154013015184	34178398	34178542	34178772	34178916	9220	1937
chr1	34178649	34178760	m6AIP_abcam_peak_58	0.0	+	chr1	34174795	34184015	ENSMUST00000183034.4|Dst|ENSMUSG00000026131.20|protein_coding_Intron_35	0.0	+	0.41919739696312364	34178649	34178760	34178348	34178459	9220	102
chr1	34180230	34180480	m6AIP_SySy_peak_38	0.0	+	chr1	34174795	34184015	ENSMUST00000183034.4|Dst|ENSMUSG00000026131.20|protein_coding_Intron_35	0.0	+	0.6030368763557483	34180230	34180480	34179710	34179960	9220	1157
chr1	34181215	34181365	m6AIP_SySy_peak_39	0.0	+	chr1	34174795	34184015	ENSMUST00000183034.4|Dst|ENSMUSG00000026131.20|protein_coding_Intron_35	0.0	+	0.7063991323210412	34181215	34181365	34175117	34175267	9220	1012
chr1	34182073	34182323	m6AIP_SySy_peak_40	0.0	+	chr1	34174795	34184015	ENSMUST00000183034.4|Dst|ENSMUSG00000026131.20|protein_coding_Intron_35	0.0	+	0.8029284164859002	34182073	34182323	34175552	34175802	9220	27629
chr1	34237702	34237865	m6AIP_SySy_peak_47	0.0	+	chr1	34229246	34242618	ENSMUST00000183034.4|Dst|ENSMUSG00000026131.20|protein_coding_Intron_60	0.0	+	0.638049655997607	34237702	34237865	34233895	34234058	13372	1663
chr1	34834540	34834701	m6AIP_abcam_peak_72	0.0	-	chr1	34828847	34836732	ENSMUST00000167518.7|Fam168b|ENSMUSG00000037503.12|protein_coding_Intron_2	0.0	-	0.2716550412175016	34834540	34834701	34831881	34832042	7885	4010
chr1	36360277	36360437	m6AIP_abcam_peak_78	0.0	-	chr1	36358460	36365481	ENSMUST00000186470.1|Kansl3|ENSMUSG00000010453.12|protein_coding_Intron_2	0.0	-	0.733941034040735	36360277	36360437	36363570	36363730	7021	338
chr1	36444710	36444826	m6AIP_abcam_peak_80	0.0	-	chr1	36443609	36445049	ENSMUST00000115011.7|Lman2l|ENSMUSG00000001143.13|protein_coding_Intron_1	0.0	-	0.19652777777777775	36444710	36444826	36444759	36444875	1440	961
chr1	36596597	36596703	m6AIP_abcam_peak_82	0.0	-	chr1	36586003	36600122	ENSMUST00000170295.7|Fam178b|ENSMUSG00000046337.17|protein_coding_Intron_10	0.0	-	0.24598059352645374	36596597	36596703	36589170	36589276	14119	21818
chr1	36806944	36807145	m6AIP_abcam_peak_83	0.0	-	chr1	36804646	36807883	ENSMUST00000194563.5|Tmem131|ENSMUSG00000026116.11|protein_coding_Intron_32	0.0	-	0.24961383997528575	36806944	36807145	36807332	36807533	3237	112
chr1	36826004	36826125	m6AIP_abcam_peak_84	0.0	-	chr1	36825539	36827010	ENSMUST00000194563.5|Tmem131|ENSMUSG00000026116.11|protein_coding_Intron_16	0.0	-	0.6444595513256288	36826004	36826125	36826325	36826446	1471	365
chr1	36867115	36867301	m6AIP_abcam_peak_85	0.0	-	chr1	36854967	36872511	ENSMUST00000194563.5|Tmem131|ENSMUSG00000026116.11|protein_coding_Intron_5	0.0	-	0.3048335613315093	36867115	36867301	36861839	36862025	17544	2349
chr1	36867666	36867766	m6AIP_SySy_peak_59	0.0	-	chr1	36854967	36872511	ENSMUST00000194563.5|Tmem131|ENSMUSG00000026116.11|protein_coding_Intron_5	0.0	-	0.2721158230734154	36867666	36867766	36855321	36855421	17544	112
chr1	38060956	38061098	m6AIP_SySy_peak_62	0.0	-	chr1	38059294	38063114	ENSMUST00000027251.11|Rev1|ENSMUSG00000026082.11|protein_coding_Intron_13	0.0	-	0.5460732984293194	38060956	38061098	38062844	38062986	3820	8546
chr1	39368368	39368472	m6AIP_abcam_peak_91	0.0	+	chr1	39368255	39370013	ENSMUST00000194746.5|Rpl31|ENSMUSG00000073702.11|protein_coding_Intron_2	0.0	+	0.09215017064846416	39368368	39368472	39369355	39369459	1758	814
chr1	39569486	39569662	m6AIP_abcam_peak_93	0.0	-	chr1	39565332	39576826	ENSMUST00000062525.10|Rnf149|ENSMUSG00000048234.13|protein_coding_Intron_1	0.0	-	0.6306768748912477	39569486	39569662	39572341	39572517	11494	2962
chr1	39905982	39906140	m6AIP_abcam_peak_94	0.0	+	chr1	39901574	39962177	ENSMUST00000163854.8|Map4k4|ENSMUSG00000026074.15|protein_coding_Intron_2	0.0	+	0.0736597198158507	39905982	39906140	39943347	39943505	60603	819
chr1	39980981	39981156	m6AIP_abcam_peak_95	0.0	+	chr1	39980650	39983138	ENSMUST00000163854.8|Map4k4|ENSMUSG00000026074.15|protein_coding_Intron_6	0.0	+	0.15554662379421222	39980981	39981156	39981370	39981545	2488	303
chr1	42898600	42898744	m6AIP_SySy_peak_66b	0.0	+	chr1	42898608	42899440	ENSMUST00000057208.12|Mrps9|ENSMUSG00000060679.14|protein_coding_Intron_8	0.0	+	0.06850961538461539	42898608	42898744	42899149	42899285	832	7780
chr1	42898745	42898951	m6AIP_SySy_peak_66c	0.0	+	chr1	42898608	42899440	ENSMUST00000057208.12|Mrps9|ENSMUSG00000060679.14|protein_coding_Intron_8	0.0	+	0.2620192307692308	42898745	42898951	42898732	42898938	832	7780
chr1	42898990	42899171	m6AIP_SySy_peak_66d	0.0	+	chr1	42898608	42899440	ENSMUST00000057208.12|Mrps9|ENSMUSG00000060679.14|protein_coding_Intron_8	0.0	+	0.609375	42898990	42899171	42898661	42898842	832	1940
chr1	43772200	43772300	m6AIP_abcam_peak_99	0.0	-	chr1	43771802	43774816	ENSMUST00000126008.7|Uxs1|ENSMUSG00000057363.12|protein_coding_Intron_8	0.0	-	0.8510285335102854	43772200	43772300	43774576	43774676	3014	8047
chr1	43794956	43795093	m6AIP_abcam_peak_100	0.0	-	chr1	43790644	43797244	ENSMUST00000126008.7|Uxs1|ENSMUSG00000057363.12|protein_coding_Intron_5	0.0	-	0.33606060606060606	43794956	43795093	43793471	43793608	6600	6671
chr1	52170580	52170691	m6AIP_abcam_peak_103	0.0	-	chr1	52168958	52188678	ENSMUST00000114513.8|Gls|ENSMUSG00000026103.14|protein_coding_Intron_14	0.0	-	0.913235294117647	52170580	52170691	52171753	52171864	19720	4877
chr1	52187589	52187758	m6AIP_SySy_peak_76a	0.0	-	chr1	52168958	52188678	ENSMUST00000114513.8|Gls|ENSMUSG00000026103.14|protein_coding_Intron_14	0.0	-	0.050101419878296194	52187589	52187758	52183109	52183278	19720	2111
chr1	52187759	52187868	m6AIP_SySy_peak_76b	0.0	-	chr1	52168958	52188678	ENSMUST00000114513.8|Gls|ENSMUSG00000026103.14|protein_coding_Intron_14	0.0	-	0.04305273833671397	52187759	52187868	52172778	52172887	19720	4843
chr1	52225834	52225941	m6AIP_abcam_peak_104a	0.0	-	chr1	52220039	52232591	ENSMUST00000114513.8|Gls|ENSMUSG00000026103.14|protein_coding_Intron_1	0.0	-	0.5352931803696622	52225834	52225941	52226453	52226560	12552	1556
chr1	52225942	52226059	m6AIP_abcam_peak_104b	0.0	-	chr1	52220039	52232591	ENSMUST00000114513.8|Gls|ENSMUSG00000026103.14|protein_coding_Intron_1	0.0	-	0.5241395793499044	52225942	52226059	52220908	52221025	12552	2901
chr1	52927725	52927911	m6AIP_abcam_peak_111	0.0	-	chr1	52925734	52952614	ENSMUST00000050567.10|1700019D03Rik|ENSMUSG00000043629.12|protein_coding_Intron_1	0.0	-	0.9242931547619048	52927725	52927911	52926608	52926794	26880	26880
chr1	53263067	53263190	m6AIP_abcam_peak_112	0.0	-	chr1	53256792	53267827	ENSMUST00000027267.13|Pms1|ENSMUSG00000026098.13|protein_coding_Intron_4	0.0	-	0.42618939737199824	53263067	53263190	53261580	53261703	11035	2667
chr1	58007237	58007343	m6AIP_abcam_peak_115	0.0	+	chr1	58002979	58013506	ENSMUST00000027202.8|Sgo2a|ENSMUSG00000026039.9|protein_coding_Intron_5	0.0	+	0.4101833380830246	58007237	58007343	58011216	58011322	10527	1783
chr1	58487299	58487415	m6AIP_abcam_peak_122	0.0	-	chr1	58483703	58492856	ENSMUST00000027198.11|Orc2|ENSMUSG00000026037.14|protein_coding_Intron_7	0.0	-	0.5976182672347864	58487299	58487415	58490305	58490421	9153	1492
chr1	59647522	59647632	m6AIP_abcam_peak_130	0.0	-	chr1	59644594	59655457	ENSMUST00000091374.8|Sumo1|ENSMUSG00000026021.15|protein_coding_Intron_2	0.0	-	0.7252140292736813	59647522	59647632	59648733	59648843	10863	2027
chr1	60207978	60208050	m6AIP_abcam_peak_134a	0.0	+	chr1	60206416	60217195	ENSMUST00000160834.7|Nbeal1|ENSMUSG00000073664.11|protein_coding_Intron_7	0.0	+	0.14685963447444103	60207978	60208050	60215575	60215647	10779	1051
chr1	60208051	60208138	m6AIP_abcam_peak_134b	0.0	+	chr1	60206416	60217195	ENSMUST00000160834.7|Nbeal1|ENSMUSG00000073664.11|protein_coding_Intron_7	0.0	+	0.15418870025048706	60208051	60208138	60209583	60209670	10779	2732
chr1	60327048	60327188	m6AIP_abcam_peak_136	0.0	+	chr1	60319832	60328059	ENSMUST00000160834.7|Nbeal1|ENSMUSG00000073664.11|protein_coding_Intron_52	0.0	+	0.8845265588914549	60327048	60327188	60326885	60327025	8227	1703
chr1	60477038	60477216	m6AIP_SySy_peak_102a	0.0	+	chr1	60476832	60478002	ENSMUST00000188618.6|Abi2|ENSMUSG00000026782.15|protein_coding_Intron_11	0.0	+	0.2829059829059829	60477038	60477216	60477729	60477907	1170	2645
chr1	60477217	60477397	m6AIP_SySy_peak_102b	0.0	+	chr1	60476832	60478002	ENSMUST00000188618.6|Abi2|ENSMUSG00000026782.15|protein_coding_Intron_11	0.0	+	0.37606837606837606	60477217	60477397	60477119	60477299	1170	5900
chr1	63476716	63476861	m6AIP_abcam_peak_155	0.0	+	chr1	63447948	63477678	ENSMUST00000087374.9|Adam23|ENSMUSG00000025964.15|protein_coding_Intron_2	0.0	+	0.970770265724857	63476716	63476861	63459399	63459544	29730	37821
chr1	63510048	63510216	m6AIP_abcam_peak_156	0.0	+	chr1	63477755	63515576	ENSMUST00000087374.9|Adam23|ENSMUSG00000025964.15|protein_coding_Intron_3	0.0	+	0.8561910049972238	63510048	63510216	63502945	63503113	37821	6134
chr1	63530847	63530941	m6AIP_abcam_peak_158a	0.0	+	chr1	63530298	63534285	ENSMUST00000087374.9|Adam23|ENSMUSG00000025964.15|protein_coding_Intron_6	0.0	+	0.1529972410333584	63530847	63530941	63531390	63531484	3987	13117
chr1	63530942	63531060	m6AIP_abcam_peak_158b	0.0	+	chr1	63530298	63534285	ENSMUST00000087374.9|Adam23|ENSMUSG00000025964.15|protein_coding_Intron_6	0.0	+	0.17030348633057438	63530942	63531060	63533371	63533489	3987	1929
chr1	63562156	63562348	m6AIP_abcam_peak_159	0.0	+	chr1	63557488	63563408	ENSMUST00000087374.9|Adam23|ENSMUSG00000025964.15|protein_coding_Intron_18	0.0	+	0.8016891891891892	63562156	63562348	63559992	63560184	5920	13117
chr1	63570506	63570676	m6AIP_abcam_peak_160	0.0	+	chr1	63567968	63570909	ENSMUST00000087374.9|Adam23|ENSMUSG00000025964.15|protein_coding_Intron_22	0.0	+	0.8820129207752465	63570506	63570676	63569475	63569645	2941	2941
chr1	64561859	64562017	m6AIP_abcam_peak_164	0.0	+	chr1	64559768	64566216	ENSMUST00000049932.11|Creb1|ENSMUSG00000025958.14|protein_coding_Intron_4	0.0	+	0.33405707196029777	64561859	64562017	64563935	64564093	6448	20904
chr1	66714752	66714854	m6AIP_abcam_peak_174	0.0	+	chr1	66714716	66715112	ENSMUST00000113995.1|Rpe|ENSMUSG00000026005.15|protein_coding_Intron_4	0.0	+	0.1691919191919192	66714752	66714854	66714915	66715017	396	599
chr1	71053991	71054100	m6AIP_abcam_peak_178a	0.0	-	chr1	71053721	71065478	ENSMUST00000027393.7|Bard1|ENSMUSG00000026196.7|protein_coding_Intron_6	0.0	-	0.9738878965722548	71053991	71054100	71057992	71058101	11757	1219
chr1	71054101	71054299	m6AIP_abcam_peak_178b	0.0	-	chr1	71053721	71065478	ENSMUST00000027393.7|Bard1|ENSMUSG00000026196.7|protein_coding_Intron_6	0.0	-	0.961469762694565	71054101	71054299	71058701	71058899	11757	11757
chr1	72199074	72199174	m6AIP_abcam_peak_181	0.0	-	chr1	72192202	72212016	ENSMUST00000048860.8|Mreg|ENSMUSG00000039395.8|protein_coding_Intron_1	0.0	-	0.6498435449682043	72199074	72199174	72196424	72196524	19814	1586
chr1	72338067	72338268	m6AIP_abcam_peak_182	0.0	+	chr1	72334698	72338959	ENSMUST00000027379.9|Xrcc5|ENSMUSG00000026187.9|protein_coding_Intron_10	0.0	+	0.8136587655479934	72338067	72338268	72336880	72337081	4261	1562
chr1	72343709	72343891	m6AIP_abcam_peak_183	0.0	+	chr1	72343142	72346227	ENSMUST00000027379.9|Xrcc5|ENSMUSG00000026187.9|protein_coding_Intron_13	0.0	+	0.21588330632090763	72343709	72343891	72345549	72345731	3085	2867
chr1	72824990	72825138	m6AIP_abcam_peak_185	0.0	+	chr1	72824964	72849085	ENSMUST00000047328.10|Igfbp2|ENSMUSG00000039323.18|protein_coding_Intron_1	0.0	+	0.0028191202686455785	72824990	72825138	72848386	72848534	24121	2293
chr1	72827221	72827359	m6AIP_abcam_peak_186	0.0	+	chr1	72824964	72849085	ENSMUST00000047328.10|Igfbp2|ENSMUSG00000039323.18|protein_coding_Intron_1	0.0	+	0.09688653040918702	72827221	72827359	72828289	72828427	24121	24121
chr1	72838723	72838876	m6AIP_abcam_peak_187	0.0	+	chr1	72824964	72849085	ENSMUST00000047328.10|Igfbp2|ENSMUSG00000039323.18|protein_coding_Intron_1	0.0	+	0.5734836864143278	72838723	72838876	72835941	72836094	24121	2293
chr1	74249748	74249872	m6AIP_abcam_peak_190	0.0	+	chr1	74248244	74251253	ENSMUST00000113820.8|Arpc2|ENSMUSG00000006304.14|protein_coding_Intron_4	0.0	+	0.5098039215686274	74249748	74249872	74250707	74250831	3009	2017
chr1	77463778	77463932	m6AIP_abcam_peak_203	0.0	-	chr1	77445020	77506547	ENSMUST00000027451.12|Epha4|ENSMUSG00000026235.14|protein_coding_Intron_3	0.0	-	0.6944430900255172	77463778	77463932	77490584	77490738	61527	25226
chr1	78664458	78664562	m6AIP_abcam_peak_205	0.0	+	chr1	78663280	78681592	ENSMUST00000035779.14|Acsl3|ENSMUSG00000032883.15|protein_coding_Intron_2	0.0	+	0.0672782874617737	78664458	78664562	78666516	78666620	18312	587
chr1	78665260	78665369	m6AIP_abcam_peak_206a	0.0	+	chr1	78663280	78681592	ENSMUST00000035779.14|Acsl3|ENSMUSG00000032883.15|protein_coding_Intron_2	0.0	+	0.11009174311926606	78665260	78665369	78678689	78678798	18312	1966
chr1	78665370	78665570	m6AIP_abcam_peak_206b	0.0	+	chr1	78663280	78681592	ENSMUST00000035779.14|Acsl3|ENSMUSG00000032883.15|protein_coding_Intron_2	0.0	+	0.11822848405417213	78665370	78665570	78676104	78676304	18312	18312
chr1	78666258	78666499	m6AIP_SySy_peak_158a	0.0	+	chr1	78663280	78681592	ENSMUST00000035779.14|Acsl3|ENSMUSG00000032883.15|protein_coding_Intron_2	0.0	+	0.1694517256443862	78666258	78666499	78670709	78670950	18312	6226
chr1	78666500	78666672	m6AIP_SySy_peak_158b	0.0	+	chr1	78663280	78681592	ENSMUST00000035779.14|Acsl3|ENSMUSG00000032883.15|protein_coding_Intron_2	0.0	+	0.18228484054172128	78666500	78666672	78669600	78669772	18312	1703
chr1	78668039	78668216	m6AIP_abcam_peak_208	0.0	+	chr1	78663280	78681592	ENSMUST00000035779.14|Acsl3|ENSMUSG00000032883.15|protein_coding_Intron_2	0.0	+	0.2686216688510267	78668039	78668216	78667340	78667517	18312	2025
chr1	78669869	78670006	m6AIP_abcam_peak_209	0.0	+	chr1	78663280	78681592	ENSMUST00000035779.14|Acsl3|ENSMUSG00000032883.15|protein_coding_Intron_2	0.0	+	0.36036478811708167	78669869	78670006	78663656	78663793	18312	587
chr1	78673563	78673736	m6AIP_abcam_peak_210	0.0	+	chr1	78663280	78681592	ENSMUST00000035779.14|Acsl3|ENSMUSG00000032883.15|protein_coding_Intron_2	0.0	+	0.5658038444735692	78673563	78673736	78665371	78665544	18312	1633
chr1	78691476	78691603	m6AIP_abcam_peak_211	0.0	+	chr1	78690378	78692081	ENSMUST00000035779.14|Acsl3|ENSMUSG00000032883.15|protein_coding_Intron_5	0.0	+	0.6852613035819143	78691476	78691603	78690518	78690645	1703	5037
chr1	82855435	82855685	m6AIP_abcam_peak_212	0.0	+	chr1	82839889	82858355	ENSMUST00000190046.6|Agfg1|ENSMUSG00000026159.13|protein_coding_Intron_1	0.0	+	0.8486407451532546	82855435	82855685	82852717	82852967	18466	431
chr1	84226399	84226526	m6AIP_abcam_peak_214	0.0	-	chr1	84159378	84284340	ENSMUST00000168574.8|Pid1|ENSMUSG00000045658.16|protein_coding_Intron_1	0.0	-	0.463100782637922	84226399	84226526	84211054	84211181	124962	120724
chr1	84733671	84733810	m6AIP_abcam_peak_217	0.0	-	chr1	84732127	84736981	ENSMUST00000027421.12|Trip12|ENSMUSG00000026219.14|protein_coding_Intron_33	0.0	-	0.669756901524516	84733671	84733810	84734502	84734641	4854	1011
chr1	84837944	84838157	m6AIP_abcam_peak_218	0.0	-	chr1	84814969	84839228	ENSMUST00000027421.12|Trip12|ENSMUSG00000026219.14|protein_coding_Intron_1	0.0	-	0.04699286862607688	84837944	84838157	84833013	84833226	24259	89
chr1	84838651	84838758	m6AIP_abcam_peak_219	0.0	-	chr1	84814969	84839228	ENSMUST00000027421.12|Trip12|ENSMUSG00000026219.14|protein_coding_Intron_1	0.0	-	0.021806339915083073	84838651	84838758	84829146	84829253	24259	3127
chr1	86526981	86527178	m6AIP_SySy_peak_165a	0.0	+	chr1	86526950	86527848	ENSMUST00000188699.6|Ptma|ENSMUSG00000026238.14|protein_coding_Intron_1	0.0	+	0.11469933184855234	86526981	86527178	86527320	86527517	898	211
chr1	86527214	86527370	m6AIP_SySy_peak_165b	0.0	+	chr1	86526950	86527848	ENSMUST00000188699.6|Ptma|ENSMUSG00000026238.14|protein_coding_Intron_1	0.0	+	0.43318485523385303	86527214	86527370	86527509	86527665	898	762
chr1	86527371	86527528	m6AIP_SySy_peak_165c	0.0	+	chr1	86526950	86527848	ENSMUST00000188699.6|Ptma|ENSMUSG00000026238.14|protein_coding_Intron_1	0.0	+	0.5044543429844098	86527371	86527528	86527434	86527591	898	898
chr1	86529296	86529475	m6AIP_abcam_peak_228	0.0	+	chr1	86529244	86529455	ENSMUST00000188699.6|Ptma|ENSMUSG00000026238.14|protein_coding_Intron_4	0.0	+	0.3175355450236967	86529296	86529455	86529264	86529423	211	898
chr1	87232050	87232216	m6AIP_SySy_peak_166	0.0	+	chr1	87226233	87232593	ENSMUST00000050876.13|Eif4e2|ENSMUSG00000026254.17|protein_coding_Intron_6	0.0	+	0.9251572327044025	87232050	87232216	87229817	87229983	6360	94
chr1	87681067	87681242	m6AIP_abcam_peak_235	0.0	+	chr1	87676370	87681488	ENSMUST00000169754.7|Inpp5d|ENSMUSG00000026288.14|protein_coding_Intron_6	0.0	+	0.9234075810863619	87681067	87681242	87680594	87680769	5118	1913
chr1	87686286	87686487	m6AIP_abcam_peak_236	0.0	+	chr1	87683866	87691624	ENSMUST00000169754.7|Inpp5d|ENSMUSG00000026288.14|protein_coding_Intron_9	0.0	+	0.31567414282031453	87686286	87686487	87686068	87686269	7758	1913
chr1	87776958	87777089	m6AIP_abcam_peak_237	0.0	+	chr1	87775859	87778921	ENSMUST00000113190.2|Atg16l1|ENSMUSG00000026289.15|protein_coding_Intron_10	0.0	+	0.3997387328543436	87776958	87777089	87778594	87778725	3062	2687
chr1	89678490	89678720	m6AIP_abcam_peak_250	0.0	+	chr1	89671271	89725960	ENSMUST00000074945.7|Agap1|ENSMUSG00000055013.16|protein_coding_Intron_10	0.0	+	0.1341403207226316	89678490	89678720	89708296	89708526	54689	54689
chr1	89810560	89810691	m6AIP_abcam_peak_251a	0.0	+	chr1	89789324	89834433	ENSMUST00000074945.7|Agap1|ENSMUSG00000055013.16|protein_coding_Intron_13	0.0	+	0.4718570573499745	89810560	89810691	89833308	89833439	45109	45109
chr1	89810692	89810830	m6AIP_abcam_peak_251b	0.0	+	chr1	89789324	89834433	ENSMUST00000074945.7|Agap1|ENSMUSG00000055013.16|protein_coding_Intron_13	0.0	+	0.47553703252122637	89810692	89810830	89832835	89832973	45109	1245
chr1	91310995	91311106	m6AIP_abcam_peak_255	0.0	+	chr1	91309903	91315488	ENSMUST00000027532.12|Scly|ENSMUSG00000026307.12|protein_coding_Intron_7	0.0	+	0.20752014324082363	91310995	91311106	91314785	91314896	5585	2859
chr1	91398060	91398137	m6AIP_abcam_peak_256a	0.0	-	chr1	91391197	91398650	ENSMUST00000027534.12|Ilkap|ENSMUSG00000026309.14|protein_coding_Intron_1	0.0	-	0.07366161277337979	91398060	91398137	91394148	91394225	7453	7453
chr1	91398138	91398216	m6AIP_abcam_peak_256b	0.0	-	chr1	91391197	91398650	ENSMUST00000027534.12|Ilkap|ENSMUSG00000026309.14|protein_coding_Intron_1	0.0	-	0.06896551724137934	91398138	91398216	91392246	91392324	7453	2066
chr1	91510606	91510834	m6AIP_abcam_peak_258	0.0	+	chr1	91507568	91511351	ENSMUST00000189341.6|Traf3ip1|ENSMUSG00000034292.13|protein_coding_Intron_6	0.0	+	0.8485329103885805	91510606	91510834	91510351	91510579	3783	94
chr1	92911513	92911675	m6AIP_SySy_peak_186	0.0	+	chr1	92911483	92915058	ENSMUST00000027487.14|Rnpepl1|ENSMUSG00000026269.14|protein_coding_Intron_1	0.0	+	0.027412587412587414	92911513	92911675	92911636	92911798	3575	235
chr1	93276540	93276717	m6AIP_abcam_peak_262	0.0	+	chr1	93275470	93280480	ENSMUST00000062202.13|Sned1|ENSMUSG00000047793.13|protein_coding_Intron_16	0.0	+	0.23552894211576847	93276540	93276717	93275744	93275921	5010	144
chr1	93485071	93485175	m6AIP_abcam_peak_269	0.0	+	chr1	93479068	93489123	ENSMUST00000027495.14|Sept2|ENSMUSG00000026276.20|protein_coding_Intron_1	0.0	+	0.6036797613127797	93485071	93485175	93484730	93484834	10055	947
chr1	93485071	93485175	m6AIP_abcam_peak_269	0.0	+	chr1	93479180	93489123	ENSMUST00000168776.7|Sept2|ENSMUSG00000116048.1|protein_coding_Intron_1	0.0	+	0.5992155285125214	93485071	93485175	93485476	93485580	9943	1675
chr1	93749286	93749408	m6AIP_SySy_peak_195	0.0	-	chr1	93725316	93749846	ENSMUST00000190116.6|Thap4|ENSMUSG00000026279.14|protein_coding_Intron_2	0.0	-	0.020627802690582953	93749286	93749408	93740973	93741095	24530	8415
chr1	105521314	105521466	m6AIP_SySy_peak_200	0.0	-	chr1	105406906	105568775	ENSMUST00000188743.1|Gm28403|ENSMUSG00000101214.1|lncRNA_Intron_1	0.0	-	0.29279849755048837	105521314	105521466	105540180	105540332	161869	94
chr1	105534004	105534106	m6AIP_SySy_peak_201	0.0	-	chr1	105406906	105568775	ENSMUST00000188743.1|Gm28403|ENSMUSG00000101214.1|lncRNA_Intron_1	0.0	-	0.21466741624399976	105534004	105534106	105412325	105412427	161869	161869
chr1	105534004	105534106	m6AIP_SySy_peak_201	0.0	-	chr1	105522127	105546663	ENSMUST00000186485.6|Pign|ENSMUSG00000056536.14|protein_coding_Intron_30	0.0	-	0.5149983697424193	105534004	105534106	105539002	105539104	24536	3754
chr1	105537479	105537648	m6AIP_abcam_peak_274	0.0	-	chr1	105406906	105568775	ENSMUST00000188743.1|Gm28403|ENSMUSG00000101214.1|lncRNA_Intron_1	0.0	-	0.19295850348121013	105537479	105537648	105410610	105410779	161869	18636
chr1	105537479	105537648	m6AIP_abcam_peak_274	0.0	-	chr1	105522127	105546663	ENSMUST00000186485.6|Pign|ENSMUSG00000056536.14|protein_coding_Intron_30	0.0	-	0.3717802412781219	105537479	105537648	105532767	105532936	24536	633
chr1	105566735	105566852	m6AIP_abcam_peak_275	0.0	-	chr1	105406906	105568775	ENSMUST00000188743.1|Gm28403|ENSMUSG00000101214.1|lncRNA_Intron_1	0.0	-	0.012213580117255263	105566735	105566852	105524494	105524611	161869	2109
chr1	105566735	105566852	m6AIP_abcam_peak_275	0.0	-	chr1	105566250	105579921	ENSMUST00000186485.6|Pign|ENSMUSG00000056536.14|protein_coding_Intron_22	0.0	-	0.959915148855241	105566735	105566852	105573043	105573160	13671	633
chr1	105566960	105567128	m6AIP_abcam_peak_276	0.0	-	chr1	105406906	105568775	ENSMUST00000188743.1|Gm28403|ENSMUSG00000101214.1|lncRNA_Intron_1	0.0	-	0.01054556462324474	105566960	105567128	105561591	105561759	161869	161869
chr1	105566960	105567128	m6AIP_abcam_peak_276	0.0	-	chr1	105566250	105579921	ENSMUST00000186485.6|Pign|ENSMUSG00000056536.14|protein_coding_Intron_22	0.0	-	0.9401653134372029	105566960	105567128	105575492	105575660	13671	3754
chr1	105567547	105567725	m6AIP_SySy_peak_202	0.0	-	chr1	105406906	105568775	ENSMUST00000188743.1|Gm28403|ENSMUSG00000101214.1|lncRNA_Intron_1	0.0	-	0.006937708888051453	105567547	105567725	105553237	105553415	161869	1462
chr1	105567547	105567725	m6AIP_SySy_peak_202	0.0	-	chr1	105566250	105579921	ENSMUST00000186485.6|Pign|ENSMUSG00000056536.14|protein_coding_Intron_22	0.0	-	0.8974471509033721	105567547	105567725	105570534	105570712	13671	438
chr1	105618356	105618475	m6AIP_abcam_peak_277	0.0	-	chr1	105599127	105637509	ENSMUST00000186485.6|Pign|ENSMUSG00000056536.14|protein_coding_Intron_14	0.0	-	0.49744671981658073	105618356	105618475	105622034	105622153	38382	2963
chr1	105748010	105748127	m6AIP_abcam_peak_278	0.0	+	chr1	105746185	105750321	ENSMUST00000086721.9|Relch|ENSMUSG00000026319.13|protein_coding_Intron_26	0.0	+	0.4564796905222437	105748010	105748127	105750183	105750300	4136	96
chr1	106748339	106748449	m6AIP_abcam_peak_283	0.0	-	chr1	106747836	106753211	ENSMUST00000010049.5|Kdsr|ENSMUSG00000009905.5|protein_coding_Intron_3	0.0	-	0.8919069767441861	106748339	106748449	106747961	106748071	5375	2607
chr1	113894186	113894295	m6AIP_SySy_peak_212	0.0	-	chr1	113892048	113909334	ENSMUST00000180837.1|9330185C12Rik|ENSMUSG00000097648.1|lncRNA_Intron_2	0.0	-	0.8730186277912761	113894186	113894295	113905876	113905985	17286	17286
chr1	113894323	113894478	m6AIP_abcam_peak_284b	0.0	-	chr1	113892048	113909334	ENSMUST00000180837.1|9330185C12Rik|ENSMUSG00000097648.1|lncRNA_Intron_2	0.0	-	0.8632997801689228	113894323	113894478	113907467	113907622	17286	17286
chr1	113923957	113924057	m6AIP_abcam_peak_285	0.0	-	chr1	113909363	113963818	ENSMUST00000180837.1|9330185C12Rik|ENSMUSG00000097648.1|lncRNA_Intron_1	0.0	-	0.7317050775869984	113923957	113924057	113909993	113910093	54455	17286
chr1	113946633	113946776	m6AIP_abcam_peak_286	0.0	-	chr1	113909363	113963818	ENSMUST00000180837.1|9330185C12Rik|ENSMUSG00000097648.1|lncRNA_Intron_1	0.0	-	0.31418602515838767	113946633	113946776	113923137	113923280	54455	54455
chr1	113949652	113949804	m6AIP_abcam_peak_287	0.0	-	chr1	113909363	113963818	ENSMUST00000180837.1|9330185C12Rik|ENSMUSG00000097648.1|lncRNA_Intron_1	0.0	-	0.2596639427049857	113949652	113949804	113912900	113913052	54455	54455
chr1	118302893	118303007	m6AIP_abcam_peak_289	0.0	-	chr1	118301037	118304690	ENSMUST00000027623.8|Tsn|ENSMUSG00000026374.14|protein_coding_Intron_5	0.0	-	0.47823706542567757	118302893	118303007	118304434	118304548	3653	3653
chr1	118841264	118841403	m6AIP_abcam_peak_295	0.0	-	chr1	118840590	118841915	ENSMUST00000062483.14|Gli2|ENSMUSG00000048402.14|protein_coding_Intron_12	0.0	-	0.44981132075471697	118841264	118841403	118841505	118841644	1325	778
chr1	118904640	118904890	m6AIP_abcam_peak_296	0.0	-	chr1	118890401	119002039	ENSMUST00000062483.14|Gli2|ENSMUSG00000048402.14|protein_coding_Intron_2	0.0	-	0.8713341335387592	118904640	118904890	118975573	118975823	111638	2316
chr1	118945918	118946166	m6AIP_abcam_peak_297	0.0	-	chr1	118890401	119002039	ENSMUST00000062483.14|Gli2|ENSMUSG00000048402.14|protein_coding_Intron_2	0.0	-	0.50141528870098	118945918	118946166	118990396	118990644	111638	4740
chr1	118952411	118952579	m6AIP_abcam_peak_298	0.0	-	chr1	118890401	119002039	ENSMUST00000062483.14|Gli2|ENSMUSG00000048402.14|protein_coding_Intron_2	0.0	-	0.44444543972482486	118952411	118952579	118919605	118919773	111638	1325
chr1	119039160	119039274	m6AIP_abcam_peak_299a	0.0	-	chr1	119002206	119053301	ENSMUST00000062483.14|Gli2|ENSMUSG00000048402.14|protein_coding_Intron_1	0.0	-	0.27568255210881687	119039160	119039274	119050449	119050563	51095	22114
chr1	119039275	119039418	m6AIP_abcam_peak_299b	0.0	-	chr1	119002206	119053301	ENSMUST00000062483.14|Gli2|ENSMUSG00000048402.14|protein_coding_Intron_1	0.0	-	0.2733339857128878	119039275	119039418	119009949	119010092	51095	22114
chr1	119039419	119039628	m6AIP_abcam_peak_299c	0.0	-	chr1	119002206	119053301	ENSMUST00000062483.14|Gli2|ENSMUSG00000048402.14|protein_coding_Intron_1	0.0	-	0.270045992758587	119039419	119039628	119024100	119024309	51095	2316
chr1	119039807	119039951	m6AIP_abcam_peak_300	0.0	-	chr1	119002206	119053301	ENSMUST00000062483.14|Gli2|ENSMUSG00000048402.14|protein_coding_Intron_1	0.0	-	0.2628241510911048	119039807	119039951	119021960	119022104	51095	2153
chr1	119046546	119046650	m6AIP_abcam_peak_301a	0.0	-	chr1	119002206	119053301	ENSMUST00000062483.14|Gli2|ENSMUSG00000048402.14|protein_coding_Intron_1	0.0	-	0.13157843233193067	119046546	119046650	119036471	119036575	51095	2153
chr1	119046651	119046787	m6AIP_abcam_peak_301b	0.0	-	chr1	119002206	119053301	ENSMUST00000062483.14|Gli2|ENSMUSG00000048402.14|protein_coding_Intron_1	0.0	-	0.12872100988355029	119046651	119046787	119005448	119005584	51095	2076
chr1	119558702	119558814	m6AIP_abcam_peak_307a	0.0	-	chr1	119555142	119567795	ENSMUST00000163147.7|Epb41l5|ENSMUSG00000026383.14|protein_coding_Intron_20	0.0	-	0.7166679838773413	119558702	119558814	119565840	119565952	12653	19927
chr1	119558815	119558939	m6AIP_abcam_peak_307b	0.0	-	chr1	119555142	119567795	ENSMUST00000163147.7|Epb41l5|ENSMUSG00000026383.14|protein_coding_Intron_20	0.0	-	0.70275823915277	119558815	119558939	119565233	119565357	12653	2632
chr1	119756404	119756566	m6AIP_abcam_peak_309	0.0	-	chr1	119743439	119765030	ENSMUST00000064091.11|Ptpn4|ENSMUSG00000026384.13|protein_coding_Intron_8	0.0	-	0.3957204390718355	119756404	119756566	119761132	119761294	21591	7126
chr1	119767476	119767609	m6AIP_abcam_peak_310a	0.0	-	chr1	119765922	119773048	ENSMUST00000064091.11|Ptpn4|ENSMUSG00000026384.13|protein_coding_Intron_5	0.0	-	0.7758911030030873	119767476	119767609	119767677	119767810	7126	3057
chr1	119767610	119767719	m6AIP_abcam_peak_310b	0.0	-	chr1	119765922	119773048	ENSMUST00000064091.11|Ptpn4|ENSMUSG00000026384.13|protein_coding_Intron_5	0.0	-	0.7502104967723828	119767610	119767719	119767494	119767603	7126	15258
chr1	119779376	119779544	m6AIP_abcam_peak_311	0.0	-	chr1	119773271	119783481	ENSMUST00000064091.11|Ptpn4|ENSMUSG00000026384.13|protein_coding_Intron_3	0.0	-	0.3971596474045054	119779376	119779544	119777253	119777421	10210	88
chr1	125402358	125402515	m6AIP_abcam_peak_316	0.0	-	chr1	125397544	125403392	ENSMUST00000178474.7|Actr3|ENSMUSG00000026341.16|protein_coding_Intron_8	0.0	-	0.1742476060191519	125402358	125402515	125402021	125402178	5848	1120
chr1	127787245	127787370	m6AIP_abcam_peak_317	0.0	+	chr1	127775182	127791604	ENSMUST00000027587.14|Ccnt2|ENSMUSG00000026349.14|protein_coding_Intron_2	0.0	+	0.7394349043965412	127787245	127787370	127786215	127786340	16422	1624
chr1	127871662	127871912	m6AIP_abcam_peak_320	0.0	+	chr1	127868980	127874079	ENSMUST00000212506.1|Rab3gap1|ENSMUSG00000036104.12|protein_coding_Intron_2	0.0	+	0.5505000980584428	127871662	127871912	127871437	127871687	5099	454
chr1	128402698	128402832	m6AIP_abcam_peak_323	0.0	-	chr1	128391373	128405365	ENSMUST00000027602.14|Dars|ENSMUSG00000026356.15|protein_coding_Intron_4	0.0	-	0.18639222412807321	128402698	128402832	128399060	128399194	13992	2453
chr1	130448450	130448700	m6AIP_abcam_peak_324	0.0	-	chr1	130448408	130449416	ENSMUST00000027650.12|Cd55|ENSMUSG00000026399.12|protein_coding_Intron_7	0.0	-	0.8343253968253969	130448450	130448700	130448877	130449127	1008	1395
chr1	130690323	130690469	m6AIP_SySy_peak_235	0.0	-	chr1	130677910	130698678	ENSMUST00000188520.1|Gm29427|ENSMUSG00000101904.1|protein_coding_Intron_12	0.0	-	0.39897919876733434	130690323	130690469	130688544	130688690	20768	134
chr1	130690658	130690880	m6AIP_SySy_peak_236a	0.0	-	chr1	130677910	130698678	ENSMUST00000188520.1|Gm29427|ENSMUSG00000101904.1|protein_coding_Intron_12	0.0	-	0.38015215716486905	130690658	130690880	130679087	130679309	20768	118
chr1	130690881	130691086	m6AIP_SySy_peak_236b	0.0	-	chr1	130677910	130698678	ENSMUST00000188520.1|Gm29427|ENSMUSG00000101904.1|protein_coding_Intron_12	0.0	-	0.3707145608628659	130690881	130691086	130679017	130679222	20768	6264
chr1	131179680	131179810	m6AIP_abcam_peak_329	0.0	+	chr1	131171111	131182767	ENSMUST00000131855.1|Eif2d|ENSMUSG00000026427.16|protein_coding_Intron_14	0.0	+	0.7403912148249828	131179680	131179810	131172264	131172394	11656	350
chr1	131366779	131366991	m6AIP_abcam_peak_330	0.0	-	chr1	131364064	131411799	ENSMUST00000097588.8|Srgap2|ENSMUSG00000026425.15|protein_coding_Intron_4	0.0	-	0.9416151670681889	131366779	131366991	131409723	131409935	47735	5834
chr1	131497494	131497644	m6AIP_abcam_peak_331	0.0	-	chr1	131436867	131524937	ENSMUST00000097588.8|Srgap2|ENSMUSG00000026425.15|protein_coding_Intron_2	0.0	-	0.3102077892585443	131497494	131497644	131489636	131489786	88070	88070
chr1	131977657	131977907	m6AIP_SySy_peak_241	0.0	+	chr1	131977112	132014382	ENSMUST00000191034.1|Gm29103|ENSMUSG00000100037.1|lncRNA_Intron_2	0.0	+	0.017976925140863964	131977657	131977907	131997957	131998207	37270	13665
chr1	132359853	132359977	m6AIP_SySy_peak_249	0.0	-	chr1	132359038	132360274	ENSMUST00000045473.15|Tmcc2|ENSMUSG00000042066.16|protein_coding_Intron_3	0.0	-	0.2928802588996764	132359853	132359977	132359249	132359373	1236	1085
chr1	132613503	132613646	m6AIP_abcam_peak_337	0.0	-	chr1	132611673	132619388	ENSMUST00000187861.6|Nfasc|ENSMUSG00000026442.14|protein_coding_Intron_11	0.0	-	0.756448476992871	132613503	132613646	132613031	132613174	7715	6577
chr1	133014215	133014354	m6AIP_abcam_peak_339	0.0	-	chr1	133012714	133018776	ENSMUST00000067398.12|Mdm4|ENSMUSG00000054387.13|protein_coding_Intron_2	0.0	-	0.7505773672055427	133014215	133014354	133018153	133018292	6062	2277
chr1	133658049	133658227	m6AIP_abcam_peak_348	0.0	-	chr1	133655398	133661236	ENSMUST00000191896.5|Zc3h11a|ENSMUSG00000102976.6|protein_coding_Intron_1	0.0	-	0.526550188420692	133658049	133658227	133657830	133658008	5838	219
chr1	133658049	133658227	m6AIP_abcam_peak_348	0.0	-	chr1	133654032	133661236	ENSMUST00000027736.12|Zc3h11a|ENSMUSG00000116275.1|protein_coding_Intron_1	0.0	-	0.4267073847862298	133658049	133658227	133659472	133659650	7204	1037
chr1	133659449	133659586	m6AIP_abcam_peak_349	0.0	-	chr1	133655398	133661236	ENSMUST00000191896.5|Zc3h11a|ENSMUSG00000102976.6|protein_coding_Intron_1	0.0	-	0.2959917780061665	133659449	133659586	133655937	133656074	5838	1292
chr1	133659449	133659586	m6AIP_abcam_peak_349	0.0	-	chr1	133654032	133661236	ENSMUST00000027736.12|Zc3h11a|ENSMUSG00000116275.1|protein_coding_Intron_1	0.0	-	0.23986674069961134	133659449	133659586	133655073	133655210	7204	219
chr1	134305073	134305176	m6AIP_abcam_peak_351	0.0	-	chr1	134304384	134309575	ENSMUST00000168515.7|Ppfia4|ENSMUSG00000026458.13|protein_coding_Intron_23	0.0	-	0.8593719899826623	134305073	134305176	134304949	134305052	5191	3066
chr1	134407891	134408013	m6AIP_abcam_peak_352	0.0	+	chr1	134407703	134408403	ENSMUST00000027726.13|Cyb5r1|ENSMUSG00000026456.18|protein_coding_Intron_5	0.0	+	0.3842857142857143	134407891	134408013	134407730	134407852	700	700
chr1	134597440	134597609	m6AIP_abcam_peak_354	0.0	+	chr1	134595896	134597582	ENSMUST00000047714.13|Kdm5b|ENSMUSG00000042207.17|protein_coding_Intron_6	0.0	+	0.9234875444839857	134597440	134597582	134597372	134597514	1686	1906
chr1	135582930	135583052	m6AIP_abcam_peak_359	0.0	-	chr1	135537299	135584554	ENSMUST00000190298.7|Nav1|ENSMUSG00000009418.16|protein_coding_Intron_4	0.0	-	0.03332980636969629	135582930	135583052	135557500	135557622	47255	1854
chr1	136707821	136707936	m6AIP_SySy_peak_283a	0.0	+	chr1	136705642	136724570	ENSMUST00000181274.1|Platr22|ENSMUSG00000097448.1|lncRNA_Intron_2	0.0	+	0.1180262045646661	136707821	136707936	136708099	136708214	18928	113
chr1	136707937	136708084	m6AIP_SySy_peak_283b	0.0	+	chr1	136705642	136724570	ENSMUST00000181274.1|Platr22|ENSMUSG00000097448.1|lncRNA_Intron_2	0.0	+	0.12447168216398985	136707937	136708084	136708639	136708786	18928	18928
chr1	136708085	136708215	m6AIP_SySy_peak_283c	0.0	+	chr1	136705642	136724570	ENSMUST00000181274.1|Platr22|ENSMUSG00000097448.1|lncRNA_Intron_2	0.0	+	0.13371724429416737	136708085	136708215	136715409	136715539	18928	131
chr1	136709257	136709378	m6AIP_SySy_peak_284a	0.0	+	chr1	136705642	136724570	ENSMUST00000181274.1|Platr22|ENSMUSG00000097448.1|lncRNA_Intron_2	0.0	+	0.19489644970414202	136709257	136709378	136716423	136716544	18928	131
chr1	136709379	136709450	m6AIP_SySy_peak_284b	0.0	+	chr1	136705642	136724570	ENSMUST00000181274.1|Platr22|ENSMUSG00000097448.1|lncRNA_Intron_2	0.0	+	0.20028529163144548	136709379	136709450	136706276	136706347	18928	9143
chr1	136940977	136941106	m6AIP_abcam_peak_376b	0.0	-	chr1	136941049	136943286	ENSMUST00000027649.13|Nr5a2|ENSMUSG00000026398.14|protein_coding_Intron_5	0.0	-	0.9874832364774251	136941049	136941106	136942477	136942534	2237	49606
chr1	136949252	136949380	m6AIP_abcam_peak_377	0.0	-	chr1	136948859	136952101	ENSMUST00000027649.13|Nr5a2|ENSMUSG00000026398.14|protein_coding_Intron_2	0.0	-	0.8621221468229487	136949252	136949380	136949267	136949395	3242	8271
chr1	150440363	150440472	m6AIP_abcam_peak_388	0.0	+	chr1	150440198	150440438	ENSMUST00000124973.8|Tpr|ENSMUSG00000006005.18|protein_coding_Intron_42	0.0	+	0.9541666666666667	150440363	150440438	150440243	150440318	240	1062
chr1	151413140	151413268	m6AIP_SySy_peak_294	0.0	-	chr1	151412846	151420099	ENSMUST00000064771.11|Swt1|ENSMUSG00000052748.14|protein_coding_Intron_4	0.0	-	0.9525713497862953	151413140	151413268	151419963	151420091	7253	2667
chr1	151414314	151414471	m6AIP_SySy_peak_295	0.0	-	chr1	151412846	151420099	ENSMUST00000064771.11|Swt1|ENSMUSG00000052748.14|protein_coding_Intron_4	0.0	-	0.7845029642906384	151414314	151414471	151413979	151414136	7253	1332
chr1	151414474	151414561	m6AIP_abcam_peak_390b	0.0	-	chr1	151412846	151420099	ENSMUST00000064771.11|Swt1|ENSMUSG00000052748.14|protein_coding_Intron_4	0.0	-	0.7705776919895215	151414474	151414561	151415441	151415528	7253	1850
chr1	151496854	151496954	m6AIP_abcam_peak_391	0.0	-	chr1	151487455	151500718	ENSMUST00000187048.6|Rnf2|ENSMUSG00000026484.13|protein_coding_Intron_1	0.0	-	0.29103521073663574	151496854	151496954	151493650	151493750	13263	220
chr1	152848619	152848776	m6AIP_abcam_peak_393	0.0	-	chr1	152846263	152848733	ENSMUST00000043560.14|Smg7|ENSMUSG00000042772.15|protein_coding_Intron_14	0.0	-	0.006477732793522262	152848619	152848733	152846436	152846550	2470	2470
chr1	153275178	153275290	m6AIP_abcam_peak_399	0.0	-	chr1	153262694	153332127	ENSMUST00000027752.14|Lamc1|ENSMUSG00000026478.14|protein_coding_Intron_1	0.0	-	0.8199847334840782	153275178	153275290	153303288	153303400	69433	88
chr1	153288239	153288350	m6AIP_abcam_peak_400	0.0	-	chr1	153262694	153332127	ENSMUST00000027752.14|Lamc1|ENSMUSG00000026478.14|protein_coding_Intron_1	0.0	-	0.6311696167528409	153288239	153288350	153267147	153267258	69433	2625
chr1	153442417	153442667	m6AIP_SySy_peak_301	0.0	+	chr1	153437630	153445797	ENSMUST00000042373.11|Shcbp1l|ENSMUSG00000042708.12|protein_coding_Intron_6	0.0	+	0.6014448389861639	153442417	153442667	153445305	153445555	8167	2373
chr1	155910342	155910459	m6AIP_abcam_peak_407	0.0	-	chr1	155909329	155910617	ENSMUST00000138762.7|Cep350|ENSMUSG00000033671.18|protein_coding_Intron_20	0.0	-	0.15450310559006208	155910342	155910459	155910033	155910150	1288	1287
chr1	156044061	156044311	m6AIP_abcam_peak_414	0.0	+	chr1	156041134	156051293	ENSMUST00000111757.9|Tor1aip2|ENSMUSG00000050565.16|protein_coding_Intron_2	0.0	+	0.30042327000689045	156044061	156044311	156046637	156046887	10159	1423
chr1	156051534	156051784	m6AIP_SySy_peak_313a	0.0	+	chr1	156051623	156059410	ENSMUST00000111757.9|Tor1aip2|ENSMUSG00000050565.16|protein_coding_Intron_3	0.0	+	0.0046230897649929365	156051623	156051784	156059101	156059262	7787	2000
chr1	156051825	156051984	m6AIP_SySy_peak_313b	0.0	+	chr1	156051623	156059410	ENSMUST00000111757.9|Tor1aip2|ENSMUSG00000050565.16|protein_coding_Intron_3	0.0	+	0.04199306536535251	156051825	156051984	156055563	156055722	7787	2000
chr1	156560521	156560648	m6AIP_abcam_peak_419	0.0	+	chr1	156559205	156620838	ENSMUST00000027888.12|Abl2|ENSMUSG00000026596.13|protein_coding_Intron_1	0.0	+	0.02253662810507358	156560521	156560648	156611233	156611360	61633	1650
chr1	156661260	156661360	m6AIP_abcam_peak_424	0.0	-	chr1	156656596	156666598	ENSMUST00000079625.10|Tor3a|ENSMUSG00000060519.11|protein_coding_Intron_4	0.0	-	0.5277944411117776	156661260	156661360	156656808	156656908	10002	2593
chr1	157279466	157279716	m6AIP_abcam_peak_426	0.0	-	chr1	157230145	157286730	ENSMUST00000078308.12|Rasal2|ENSMUSG00000070565.11|protein_coding_Intron_3	0.0	-	0.12616417778563227	157279466	157279716	157242825	157243075	56585	2376
chr1	157388889	157389049	m6AIP_abcam_peak_427	0.0	-	chr1	157299264	157411736	ENSMUST00000078308.12|Rasal2|ENSMUSG00000070565.11|protein_coding_Intron_1	0.0	-	0.20238814993954046	157388889	157389049	157329487	157329647	112472	6998
chr1	159245022	159245126	m6AIP_abcam_peak_428	0.0	+	chr1	159244686	159249201	ENSMUST00000076894.10|Cop1|ENSMUSG00000040782.12|protein_coding_Intron_3	0.0	+	0.07729789590254707	159245022	159245126	159246116	159246220	4515	9903
chr1	159329868	159329972	m6AIP_abcam_peak_429a	0.0	+	chr1	159328762	159342806	ENSMUST00000076894.10|Cop1|ENSMUSG00000040782.12|protein_coding_Intron_18	0.0	+	0.08259755055539732	159329868	159329972	159334531	159334635	14044	17532
chr1	159329973	159330114	m6AIP_abcam_peak_429b	0.0	+	chr1	159328762	159342806	ENSMUST00000076894.10|Cop1|ENSMUSG00000040782.12|protein_coding_Intron_18	0.0	+	0.08986043862147536	159329973	159330114	159332033	159332174	14044	1969
chr1	160927484	160927612	m6AIP_abcam_peak_431	0.0	+	chr1	160906699	160929963	ENSMUST00000161609.7|Rc3h1|ENSMUSG00000040423.11|protein_coding_Intron_1	0.0	+	0.8947730398899587	160927484	160927612	160908759	160908887	23264	1533
chr1	162692156	162692301	m6AIP_SySy_peak_335	0.0	-	chr1	162691233	162692372	ENSMUST00000182660.7|Prrc2c|ENSMUSG00000040225.15|protein_coding_Intron_22	0.0	-	0.12379280070237053	162692156	162692301	162691482	162691627	1139	1533
chr1	162695178	162695313	m6AIP_abcam_peak_442	0.0	-	chr1	162692924	162696277	ENSMUST00000182660.7|Prrc2c|ENSMUSG00000040225.15|protein_coding_Intron_20	0.0	-	0.2925738144944825	162695178	162695313	162693667	162693802	3353	106
chr1	163942940	163943098	m6AIP_abcam_peak_446	0.0	+	chr1	163941218	163943823	ENSMUST00000027876.10|Scyl3|ENSMUSG00000026584.14|protein_coding_Intron_7	0.0	+	0.6871401151631478	163942940	163943098	163943304	163943462	2605	1228
chr1	163944337	163944587	m6AIP_abcam_peak_447	0.0	+	chr1	163943901	163944795	ENSMUST00000027876.10|Scyl3|ENSMUSG00000026584.14|protein_coding_Intron_8	0.0	+	0.62751677852349	163944337	163944587	163944102	163944352	894	1084
chr1	165396681	165396781	m6AIP_abcam_peak_451	0.0	-	chr1	165392232	165399653	ENSMUST00000027856.12|Dcaf6|ENSMUSG00000026571.12|protein_coding_Intron_7	0.0	-	0.39280420428513674	165396681	165396781	165394905	165395005	7421	1498
chr1	165959696	165959807	m6AIP_abcam_peak_453	0.0	-	chr1	165931727	166002561	ENSMUST00000160260.8|Pou2f1|ENSMUSG00000026565.18|protein_coding_Intron_1	0.0	-	0.604328429850072	165959696	165959807	165948544	165948655	70834	4373
chr1	166126785	166126887	m6AIP_abcam_peak_458	0.0	-	chr1	166112125	166127069	ENSMUST00000192369.5|Dusp27|ENSMUSG00000026564.9|protein_coding_Intron_2	0.0	-	0.015792291220556698	166126785	166126887	166116817	166116919	14944	14944
chr1	170982971	170983077	m6AIP_abcam_peak_468	0.0	+	chr1	170982061	170983733	ENSMUST00000194503.1|Gm10522|ENSMUSG00000104340.1|lncRNA_Intron_1	0.0	+	0.5867224880382775	170982971	170983077	170983192	170983298	1672	1688
chr1	171238050	171238137	m6AIP_abcam_peak_469a	0.0	-	chr1	171238064	171238286	ENSMUST00000013737.12|Ndufs2|ENSMUSG00000013593.12|protein_coding_Intron_7	0.0	-	0.972972972972973	171238064	171238137	171238166	171238239	222	438
chr1	171238138	171238257	m6AIP_abcam_peak_469b	0.0	-	chr1	171238064	171238286	ENSMUST00000013737.12|Ndufs2|ENSMUSG00000013593.12|protein_coding_Intron_7	0.0	-	0.3558558558558559	171238138	171238257	171238111	171238230	222	796
chr1	175687735	175687855	m6AIP_abcam_peak_485	0.0	-	chr1	175665629	175692169	ENSMUST00000027809.7|Opn3|ENSMUSG00000026525.9|protein_coding_Intron_1	0.0	-	0.16465712132629995	175687735	175687855	175667045	175667165	26540	1531
chr1	177774500	177774626	m6AIP_abcam_peak_493a	0.0	-	chr1	177773701	177775580	ENSMUST00000016105.8|Adss|ENSMUSG00000015961.8|protein_coding_Intron_7	0.0	-	0.5540180947312401	177774500	177774626	177774236	177774362	1879	1879
chr1	177774627	177774768	m6AIP_abcam_peak_493b	0.0	-	chr1	177773701	177775580	ENSMUST00000016105.8|Adss|ENSMUSG00000015961.8|protein_coding_Intron_7	0.0	-	0.4598190526875998	177774627	177774768	177774058	177774199	1879	3357
chr1	178194727	178194852	m6AIP_abcam_peak_494	0.0	+	chr1	178187957	178237911	ENSMUST00000027783.13|Desi2|ENSMUSG00000026502.13|protein_coding_Intron_1	0.0	+	0.13672578772470673	178194727	178194852	178223147	178223272	49954	4752
chr1	179266770	179266925	m6AIP_abcam_peak_497	0.0	-	chr1	179094402	179405282	ENSMUST00000128302.7|Smyd3|ENSMUSG00000055067.15|protein_coding_Intron_5	0.0	-	0.44526505404014416	179266770	179266925	179160990	179161145	310880	35945
chr1	179298102	179298343	m6AIP_abcam_peak_498a	0.0	-	chr1	179094402	179405282	ENSMUST00000128302.7|Smyd3|ENSMUSG00000055067.15|protein_coding_Intron_5	0.0	-	0.34439011837364897	179298102	179298343	179110431	179110672	310880	11569
chr1	179298406	179298617	m6AIP_abcam_peak_498b	0.0	-	chr1	179094402	179405282	ENSMUST00000128302.7|Smyd3|ENSMUSG00000055067.15|protein_coding_Intron_5	0.0	-	0.3433832990221307	179298406	179298617	179172352	179172563	310880	1213
chr1	179298618	179298726	m6AIP_abcam_peak_498c	0.0	-	chr1	179094402	179405282	ENSMUST00000128302.7|Smyd3|ENSMUSG00000055067.15|protein_coding_Intron_5	0.0	-	0.34282359752959346	179298618	179298726	179260240	179260348	310880	71440
chr1	179317061	179317184	m6AIP_abcam_peak_499	0.0	-	chr1	179094402	179405282	ENSMUST00000128302.7|Smyd3|ENSMUSG00000055067.15|protein_coding_Intron_5	0.0	-	0.2836013896037056	179317061	179317184	179106187	179106310	310880	4987
chr1	179517528	179517635	m6AIP_abcam_peak_500	0.0	-	chr1	179423418	179517787	ENSMUST00000128302.7|Smyd3|ENSMUSG00000055067.15|protein_coding_Intron_1	0.0	-	0.0024266443429515894	179517528	179517635	179489925	179490032	94369	14625
chr1	179757577	179757715	m6AIP_abcam_peak_506	0.0	-	chr1	179755654	179757934	ENSMUST00000027768.13|Ahctf1|ENSMUSG00000026491.13|protein_coding_Intron_31	0.0	-	0.12456140350877198	179757577	179757715	179757120	179757258	2280	2224
chr1	180052918	180053022	m6AIP_abcam_peak_508	0.0	+	chr1	180040200	180061789	ENSMUST00000212756.1|Cdc42bpa|ENSMUSG00000026490.18|protein_coding_Intron_5	0.0	+	0.591643892723146	180052918	180053022	180060704	180060808	21589	10334
chr1	180809423	180809562	m6AIP_abcam_peak_511	0.0	-	chr1	180803205	180810116	ENSMUST00000161308.7|H3f3a|ENSMUSG00000060743.12|protein_coding_Intron_3	0.0	-	0.0947764433511793	180809423	180809562	180805409	180805548	6911	1521
chr1	180895688	180895848	m6AIP_abcam_peak_515a	0.0	+	chr1	180894841	180897449	ENSMUST00000085797.5|Lefty2|ENSMUSG00000066652.5|protein_coding_Intron_3	0.0	+	0.35429447852760737	180895688	180895848	180896810	180896970	2608	701
chr1	180895849	180896020	m6AIP_abcam_peak_515b	0.0	+	chr1	180894841	180897449	ENSMUST00000085797.5|Lefty2|ENSMUSG00000066652.5|protein_coding_Intron_3	0.0	+	0.4190950920245399	180895849	180896020	180897206	180897377	2608	2608
chr1	180896021	180896195	m6AIP_abcam_peak_515c	0.0	+	chr1	180894841	180897449	ENSMUST00000085797.5|Lefty2|ENSMUSG00000066652.5|protein_coding_Intron_3	0.0	+	0.48619631901840493	180896021	180896195	180896730	180896904	2608	2608
chr1	180935516	180935644	m6AIP_abcam_peak_517	0.0	+	chr1	180935359	180936546	ENSMUST00000037361.8|Lefty1|ENSMUSG00000038793.8|protein_coding_Intron_1	0.0	+	0.18112889637742208	180935516	180935644	180935473	180935601	1187	1187
chr1	181121820	181122030	m6AIP_abcam_peak_520	0.0	-	chr1	181120499	181123866	ENSMUST00000027797.8|Nvl|ENSMUSG00000026516.8|protein_coding_Intron_11	0.0	-	0.5654885654885655	181121820	181122030	181121663	181121873	3367	1690
chr1	181152403	181152607	m6AIP_abcam_peak_522	0.0	+	chr1	181151061	181153734	ENSMUST00000134115.7|Cnih4|ENSMUSG00000062169.13|protein_coding_Intron_1	0.0	+	0.5480733258511036	181152403	181152607	181152594	181152798	2673	2055
chr1	181831254	181831504	m6AIP_abcam_peak_524	0.0	-	chr1	181828908	181831541	ENSMUST00000005003.11|Lbr|ENSMUSG00000004880.11|protein_coding_Intron_5	0.0	-	0.06152677554120778	181831254	181831504	181831114	181831364	2633	246
chr1	181917251	181917344	m6AIP_abcam_peak_527a	0.0	-	chr1	181917247	181918257	ENSMUST00000078719.12|Enah|ENSMUSG00000022995.16|protein_coding_Intron_10	0.0	-	0.9633663366336633	181917251	181917344	181918099	181918192	1010	2028
chr1	181917345	181917477	m6AIP_abcam_peak_527b	0.0	-	chr1	181917247	181918257	ENSMUST00000078719.12|Enah|ENSMUSG00000022995.16|protein_coding_Intron_10	0.0	-	0.8415841584158416	181917345	181917477	181917571	181917703	1010	1059
chr1	181928365	181928479	m6AIP_abcam_peak_529	0.0	-	chr1	181923840	181930677	ENSMUST00000078719.12|Enah|ENSMUSG00000022995.16|protein_coding_Intron_5	0.0	-	0.33040807371654235	181928365	181928479	181928093	181928207	6837	6837
chr1	181972930	181973092	m6AIP_abcam_peak_530	0.0	-	chr1	181961919	182019529	ENSMUST00000078719.12|Enah|ENSMUSG00000022995.16|protein_coding_Intron_1	0.0	-	0.8085922582884916	181972930	181973092	181969784	181969946	57610	1010
chr1	188985989	188986133	m6AIP_abcam_peak_545	0.0	-	chr1	188983294	188987515	ENSMUST00000085678.7|Kctd3|ENSMUSG00000026608.13|protein_coding_Intron_10	0.0	-	0.33712390428808336	188985989	188986133	188985341	188985485	4221	2917
chr1	188986897	188987093	m6AIP_abcam_peak_546	0.0	-	chr1	188983294	188987515	ENSMUST00000085678.7|Kctd3|ENSMUSG00000026608.13|protein_coding_Intron_10	0.0	-	0.11324330727315801	188986897	188987093	188985497	188985693	4221	421
chr1	188988602	188988798	m6AIP_abcam_peak_547a	0.0	-	chr1	188987631	188992562	ENSMUST00000085678.7|Kctd3|ENSMUSG00000026608.13|protein_coding_Intron_9	0.0	-	0.7777327114175624	188988602	188988798	188989399	188989595	4931	82
chr1	188988799	188988994	m6AIP_abcam_peak_547b	0.0	-	chr1	188987631	188992562	ENSMUST00000085678.7|Kctd3|ENSMUSG00000026608.13|protein_coding_Intron_9	0.0	-	0.748529709997972	188988799	188988994	188988293	188988488	4931	1789
chr1	189729503	189729603	m6AIP_abcam_peak_557	0.0	+	chr1	189728664	189786635	ENSMUST00000097442.8|Ptpn14|ENSMUSG00000026604.17|protein_coding_Intron_1	0.0	+	0.015438753859688466	189729503	189729603	189775221	189775321	57971	2617
chr1	191564924	191565024	m6AIP_abcam_peak_561	0.0	-	chr1	191563176	191568290	ENSMUST00000027933.10|Dtl|ENSMUSG00000037474.13|protein_coding_Intron_5	0.0	-	0.6499804458349628	191564924	191565024	191565301	191565401	5114	5114
chr10	3992556	3992689	m6AIP_SySy_peak_454	0.0	+	chr10	3989997	4007741	ENSMUST00000120585.7|Mthfd1l|ENSMUSG00000040675.17|protein_coding_Intron_7	0.0	+	0.14889540126239856	3992556	3992689	4007478	4007611	17744	1852
chr10	4115757	4115859	m6AIP_abcam_peak_574	0.0	+	chr10	4106529	4148008	ENSMUST00000120585.7|Mthfd1l|ENSMUSG00000040675.17|protein_coding_Intron_26	0.0	+	0.2242098411244244	4115757	4115859	4111852	4111954	41479	600
chr10	4353101	4353251	m6AIP_abcam_peak_575	0.0	+	chr10	4313857	4353141	ENSMUST00000045730.6|Akap12|ENSMUSG00000038587.10|protein_coding_Intron_2	0.0	+	1.0	4353101	4353141	4341654	4341694	39284	39284
chr10	7450450	7450582	m6AIP_SySy_peak_464	0.0	-	chr10	7447484	7456339	ENSMUST00000177585.8|Ulbp1|ENSMUSG00000079685.10|protein_coding_Intron_3	0.0	-	0.6542066629023151	7450450	7450582	7454753	7454885	8855	338
chr10	7466638	7466738	m6AIP_abcam_peak_588	0.0	-	chr10	7457208	7473253	ENSMUST00000177585.8|Ulbp1|ENSMUSG00000079685.10|protein_coding_Intron_1	0.0	-	0.40872545964474916	7466638	7466738	7470298	7470398	16045	8855
chr10	7467543	7467656	m6AIP_abcam_peak_589	0.0	-	chr10	7457208	7473253	ENSMUST00000177585.8|Ulbp1|ENSMUSG00000079685.10|protein_coding_Intron_1	0.0	-	0.3528825179183547	7467543	7467656	7470549	7470662	16045	8855
chr10	7925410	7925611	m6AIP_abcam_peak_597	0.0	-	chr10	7924872	7955800	ENSMUST00000146444.7|Tab2|ENSMUSG00000015755.16|protein_coding_Intron_1	0.0	-	0.9784661148473874	7925410	7925611	7940197	7940398	30928	7565
chr10	8501858	8501996	m6AIP_abcam_peak_598	0.0	-	chr10	8390931	8518149	ENSMUST00000061601.8|Ust|ENSMUSG00000047712.8|protein_coding_Intron_1	0.0	-	0.1276784731720354	8501858	8501996	8491556	8491694	127218	49869
chr10	11202866	11203116	m6AIP_SySy_peak_476	0.0	+	chr10	11194369	11205180	ENSMUST00000044053.12|Shprh|ENSMUSG00000090112.8|protein_coding_Intron_25	0.0	+	0.7975210433817408	11202866	11203116	11198820	11199070	10811	2026
chr10	12433576	12433826	m6AIP_abcam_peak_608	0.0	-	chr10	12421733	12436280	ENSMUST00000076817.4|Utrn|ENSMUSG00000019820.11|protein_coding_Intron_64	0.0	-	0.1772874132123462	12433576	12433826	12423336	12423586	14547	12546
chr10	12548011	12548196	m6AIP_SySy_peak_483	0.0	-	chr10	12538213	12621190	ENSMUST00000076817.4|Utrn|ENSMUSG00000019820.11|protein_coding_Intron_50	0.0	-	0.880798293503019	12548011	12548196	12564031	12564216	82977	1838
chr10	12690820	12690972	m6AIP_abcam_peak_610	0.0	-	chr10	12690909	12693363	ENSMUST00000076817.4|Utrn|ENSMUSG00000019820.11|protein_coding_Intron_25	0.0	-	0.9938875305623471	12690909	12690972	12692893	12692956	2454	14547
chr10	17922216	17922391	m6AIP_abcam_peak_615	0.0	-	chr10	17916032	17947508	ENSMUST00000037879.7|Heca|ENSMUSG00000039879.9|protein_coding_Intron_1	0.0	-	0.802675054009404	17922216	17922391	17928503	17928678	31476	31476
chr10	18062231	18062347	m6AIP_abcam_peak_616	0.0	+	chr10	18056115	18089447	ENSMUST00000126390.7|Reps1|ENSMUSG00000019854.17|protein_coding_Intron_1	0.0	+	0.18534741389655587	18062231	18062347	18075588	18075704	33332	1175
chr10	20167302	20167454	m6AIP_abcam_peak_618	0.0	+	chr10	20149080	20230783	ENSMUST00000116259.4|Map7|ENSMUSG00000019996.17|protein_coding_Intron_1	0.0	+	0.2238351100938766	20167302	20167454	20209886	20210038	81703	4752
chr10	20339664	20339854	m6AIP_abcam_peak_620	0.0	+	chr10	20334645	20339708	ENSMUST00000043881.11|Bclaf1|ENSMUSG00000037608.16|protein_coding_Intron_11	0.0	+	0.9990124432154849	20339664	20339708	20335295	20335339	5063	5063
chr10	24801541	24801661	m6AIP_abcam_peak_622	0.0	-	chr10	24799266	24804398	ENSMUST00000020169.8|Enpp3|ENSMUSG00000019989.8|protein_coding_Intron_11	0.0	-	0.5459859703819174	24801541	24801661	24802136	24802256	5132	5132
chr10	24824520	24824689	m6AIP_abcam_peak_623	0.0	-	chr10	24820632	24824802	ENSMUST00000020169.8|Enpp3|ENSMUSG00000019989.8|protein_coding_Intron_4	0.0	-	0.046762589928057596	24824520	24824689	24821784	24821953	4170	1511
chr10	25403773	25403920	m6AIP_abcam_peak_624	0.0	+	chr10	25359981	25441572	ENSMUST00000053748.15|Epb41l2|ENSMUSG00000019978.16|protein_coding_Intron_1	0.0	+	0.537828927210109	25403773	25403920	25393971	25394118	81591	1749
chr10	25404121	25404202	m6AIP_abcam_peak_625a	0.0	+	chr10	25359981	25441572	ENSMUST00000053748.15|Epb41l2|ENSMUSG00000019978.16|protein_coding_Intron_1	0.0	+	0.5414690345748918	25404121	25404202	25372250	25372331	81591	5845
chr10	25404203	25404287	m6AIP_abcam_peak_625b	0.0	+	chr10	25359981	25441572	ENSMUST00000053748.15|Epb41l2|ENSMUSG00000019978.16|protein_coding_Intron_1	0.0	+	0.5423882536064026	25404203	25404287	25386422	25386506	81591	81591
chr10	27786805	27787003	m6AIP_SySy_peak_496a	0.0	-	chr10	27746672	27808624	ENSMUST00000218501.1|Gm30228|ENSMUSG00000112206.1|lncRNA_Intron_2	0.0	-	0.3510136880165289	27786805	27787003	27796515	27796713	61952	61952
chr10	27787020	27787204	m6AIP_SySy_peak_496b	0.0	-	chr10	27746672	27808624	ENSMUST00000218501.1|Gm30228|ENSMUSG00000112206.1|lncRNA_Intron_2	0.0	-	0.34670389979338845	27787020	27787204	27769057	27769241	61952	61952
chr10	27797496	27797626	m6AIP_SySy_peak_497	0.0	-	chr10	27746672	27808624	ENSMUST00000218501.1|Gm30228|ENSMUSG00000112206.1|lncRNA_Intron_2	0.0	-	0.1777666580578512	27797496	27797626	27753799	27753929	61952	61952
chr10	28100006	28100139	m6AIP_abcam_peak_631	0.0	+	chr10	28075177	28206133	ENSMUST00000218276.1|Ptprk|ENSMUSG00000019889.10|protein_coding_Intron_1	0.0	+	0.19007147438834418	28100006	28100139	28126715	28126848	130956	70703
chr10	28105045	28105151	m6AIP_abcam_peak_632	0.0	+	chr10	28075177	28206133	ENSMUST00000218276.1|Ptprk|ENSMUSG00000019889.10|protein_coding_Intron_1	0.0	+	0.22845077736033476	28105045	28105151	28082194	28082300	130956	3721
chr10	28117526	28117700	m6AIP_abcam_peak_633	0.0	+	chr10	28075177	28206133	ENSMUST00000218276.1|Ptprk|ENSMUSG00000019889.10|protein_coding_Intron_1	0.0	+	0.3243303094169034	28117526	28117700	28128473	28128647	130956	4686
chr10	28127280	28127385	m6AIP_abcam_peak_634	0.0	+	chr10	28075177	28206133	ENSMUST00000218276.1|Ptprk|ENSMUSG00000019889.10|protein_coding_Intron_1	0.0	+	0.3980497266257369	28127280	28127385	28096540	28096645	130956	199
chr10	28157753	28157952	m6AIP_abcam_peak_635	0.0	+	chr10	28075177	28206133	ENSMUST00000218276.1|Ptprk|ENSMUSG00000019889.10|protein_coding_Intron_1	0.0	+	0.6314487308714377	28157753	28157952	28093071	28093270	130956	9620
chr10	28251999	28252126	m6AIP_abcam_peak_636	0.0	+	chr10	28206256	28263500	ENSMUST00000218276.1|Ptprk|ENSMUSG00000019889.10|protein_coding_Intron_2	0.0	+	0.800310949619174	28251999	28252126	28241172	28241299	57244	57244
chr10	28269304	28269554	m6AIP_abcam_peak_637	0.0	+	chr10	28263772	28334475	ENSMUST00000218276.1|Ptprk|ENSMUSG00000019889.10|protein_coding_Intron_3	0.0	+	0.08001074919027482	28269304	28269554	28333121	28333371	70703	6887
chr10	28414871	28414993	m6AIP_abcam_peak_638	0.0	+	chr10	28383724	28465757	ENSMUST00000218276.1|Ptprk|ENSMUSG00000019889.10|protein_coding_Intron_7	0.0	+	0.38049321614472226	28414871	28414993	28461107	28461229	82033	1482
chr10	29352139	29352322	m6AIP_abcam_peak_643	0.0	-	chr10	29347883	29354291	ENSMUST00000037548.10|Rnf146|ENSMUSG00000038876.12|protein_coding_Intron_3	0.0	-	0.3233458177278402	29352139	29352322	29354021	29354204	6408	6408
chr10	30562929	30563029	m6AIP_abcam_peak_645	0.0	-	chr10	30560982	30566425	ENSMUST00000019927.6|Trmt11|ENSMUSG00000019792.8|protein_coding_Intron_8	0.0	-	0.6323718537571192	30562929	30563029	30562783	30562883	5443	2429
chr10	30588265	30588378	m6AIP_SySy_peak_500	0.0	-	chr10	30587595	30590024	ENSMUST00000019927.6|Trmt11|ENSMUSG00000019792.8|protein_coding_Intron_6	0.0	-	0.7056401811445039	30588265	30588378	30588497	30588610	2429	85
chr10	30588676	30588811	m6AIP_SySy_peak_501a	0.0	-	chr10	30587595	30590024	ENSMUST00000019927.6|Trmt11|ENSMUSG00000019792.8|protein_coding_Intron_6	0.0	-	0.5331412103746398	30588676	30588811	30589040	30589175	2429	3012
chr10	30588812	30588967	m6AIP_SySy_peak_501b	0.0	-	chr10	30587595	30590024	ENSMUST00000019927.6|Trmt11|ENSMUSG00000019792.8|protein_coding_Intron_6	0.0	-	0.46438863729930013	30588812	30588967	30589799	30589954	2429	2784
chr10	30768804	30768930	m6AIP_abcam_peak_648	0.0	-	chr10	30722866	30771719	ENSMUST00000215740.1|Ncoa7|ENSMUSG00000039697.16|protein_coding_Intron_1	0.0	-	0.05821546271467459	30768804	30768930	30747708	30747834	48853	1814
chr10	33922021	33922204	m6AIP_SySy_peak_505	0.0	-	chr10	33919375	33927400	ENSMUST00000218055.1|Zup1|ENSMUSG00000039531.8|protein_coding_Intron_10	0.0	-	0.6613084112149532	33922021	33922204	33922420	33922603	8025	169
chr10	33922410	33922537	m6AIP_abcam_peak_652	0.0	-	chr10	33919375	33927400	ENSMUST00000218055.1|Zup1|ENSMUSG00000039531.8|protein_coding_Intron_10	0.0	-	0.6168224299065421	33922410	33922537	33925923	33926050	8025	1266
chr10	33925926	33926176	m6AIP_SySy_peak_506	0.0	-	chr10	33919375	33927400	ENSMUST00000218055.1|Zup1|ENSMUSG00000039531.8|protein_coding_Intron_10	0.0	-	0.1680996884735203	33925926	33926176	33927086	33927336	8025	4900
chr10	33926181	33926321	m6AIP_abcam_peak_654	0.0	-	chr10	33919375	33927400	ENSMUST00000218055.1|Zup1|ENSMUSG00000039531.8|protein_coding_Intron_10	0.0	-	0.14828660436137076	33926181	33926321	33919947	33920087	8025	390
chr10	34179253	34179432	m6AIP_abcam_peak_658	0.0	-	chr10	34162989	34183691	ENSMUST00000048010.8|Dse|ENSMUSG00000039497.8|protein_coding_Intron_2	0.0	-	0.20915853540720708	34179253	34179432	34170616	34170795	20702	3852
chr10	39626592	39626842	m6AIP_SySy_peak_515	0.0	+	chr10	39626659	39634534	ENSMUST00000019987.6|Traf3ip2|ENSMUSG00000019842.6|protein_coding_Intron_2	0.0	+	0.007365079365079365	39626659	39626842	39630975	39631158	7875	3402
chr10	39809849	39809963	m6AIP_abcam_peak_663	0.0	+	chr10	39806983	39813970	ENSMUST00000019986.12|Rev3l|ENSMUSG00000019841.15|protein_coding_Intron_9	0.0	+	0.41820523829969947	39809849	39809963	39809432	39809546	6987	6987
chr10	41799945	41800078	m6AIP_SySy_peak_529a	0.0	-	chr10	41781550	41809572	ENSMUST00000186239.6|Cep57l1|ENSMUSG00000019813.16|protein_coding_Intron_1	0.0	-	0.3418028691742202	41799945	41800078	41785170	41785303	28022	616
chr10	41800079	41800280	m6AIP_SySy_peak_529b	0.0	-	chr10	41781550	41809572	ENSMUST00000186239.6|Cep57l1|ENSMUSG00000019813.16|protein_coding_Intron_1	0.0	-	0.3357005210191992	41800079	41800280	41796931	41797132	28022	9724
chr10	41800281	41800451	m6AIP_SySy_peak_529c	0.0	-	chr10	41781550	41809572	ENSMUST00000186239.6|Cep57l1|ENSMUSG00000019813.16|protein_coding_Intron_1	0.0	-	0.3274213118264221	41800281	41800451	41796513	41796683	28022	855
chr10	41801776	41801873	m6AIP_abcam_peak_673a	0.0	-	chr10	41781550	41809572	ENSMUST00000186239.6|Cep57l1|ENSMUSG00000019813.16|protein_coding_Intron_1	0.0	-	0.2762472343158947	41801776	41801873	41787053	41787150	28022	4689
chr10	41801874	41801979	m6AIP_abcam_peak_673b	0.0	-	chr10	41781550	41809572	ENSMUST00000186239.6|Cep57l1|ENSMUSG00000019813.16|protein_coding_Intron_1	0.0	-	0.2731782171151238	41801874	41801979	41787874	41787979	28022	9724
chr10	42274369	42274619	m6AIP_abcam_peak_677	0.0	-	chr10	42197901	42274815	ENSMUST00000105502.7|Foxo3|ENSMUSG00000048756.11|protein_coding_Intron_2	0.0	-	0.0041734924721117395	42274369	42274619	42219916	42220166	76914	10170
chr10	42428215	42428363	m6AIP_abcam_peak_678	0.0	-	chr10	42426587	42438353	ENSMUST00000041024.14|Afg1l|ENSMUSG00000038302.14|protein_coding_Intron_3	0.0	-	0.856110827808941	42428215	42428363	42429065	42429213	11766	19912
chr10	42437182	42437372	m6AIP_abcam_peak_679	0.0	-	chr10	42426587	42438353	ENSMUST00000041024.14|Afg1l|ENSMUSG00000038302.14|protein_coding_Intron_3	0.0	-	0.09433962264150941	42437182	42437372	42429370	42429560	11766	11766
chr10	43249013	43249194	m6AIP_abcam_peak_681	0.0	+	chr10	43222060	43298798	ENSMUST00000095725.10|Pdss2|ENSMUSG00000038240.13|protein_coding_Intron_1	0.0	+	0.3524199223331335	43249013	43249194	43266816	43266997	76738	1516
chr10	43319561	43319717	m6AIP_abcam_peak_682	0.0	+	chr10	43298933	43345527	ENSMUST00000095725.10|Pdss2|ENSMUSG00000038240.13|protein_coding_Intron_2	0.0	+	0.4446924496716315	43319561	43319717	43315952	43316108	46594	17822
chr10	43345790	43346005	m6AIP_SySy_peak_534b	0.0	+	chr10	43345726	43372134	ENSMUST00000095725.10|Pdss2|ENSMUSG00000038240.13|protein_coding_Intron_3	0.0	+	0.005831566192063011	43345790	43346005	43369615	43369830	26408	17822
chr10	43357091	43357228	m6AIP_SySy_peak_535	0.0	+	chr10	43345726	43372134	ENSMUST00000095725.10|Pdss2|ENSMUSG00000038240.13|protein_coding_Intron_3	0.0	+	0.4333156619206301	43357091	43357228	43361900	43362037	26408	46594
chr10	52270075	52270245	m6AIP_abcam_peak_692	0.0	+	chr10	52261939	52284102	ENSMUST00000069004.13|Dcbld1|ENSMUSG00000019891.15|protein_coding_Intron_2	0.0	+	0.3713396200875333	52270075	52270245	52281115	52281285	22163	13663
chr10	59202253	59202384	m6AIP_SySy_peak_553	0.0	-	chr10	59192815	59221390	ENSMUST00000220156.1|Sept10|ENSMUSG00000019917.10|protein_coding_Intron_1	0.0	-	0.6671916010498687	59202253	59202384	59195535	59195666	28575	8454
chr10	59218662	59218808	m6AIP_abcam_peak_702	0.0	-	chr10	59192815	59221390	ENSMUST00000220156.1|Sept10|ENSMUSG00000019917.10|protein_coding_Intron_1	0.0	-	0.09347331583552054	59218662	59218808	59217018	59217164	28575	5901
chr10	59753274	59753524	m6AIP_abcam_peak_704	0.0	+	chr10	59750547	59756705	ENSMUST00000020311.12|Micu1|ENSMUSG00000020111.15|protein_coding_Intron_5	0.0	+	0.4631373822669698	59753274	59753524	59751018	59751268	6158	7502
chr10	61448428	61448530	m6AIP_abcam_peak_713	0.0	-	chr10	61435103	61452401	ENSMUST00000020288.14|Eif4ebp2|ENSMUSG00000020091.15|protein_coding_Intron_1	0.0	-	0.22707827494508037	61448428	61448530	61448838	61448940	17298	1089
chr10	61696686	61696813	m6AIP_SySy_peak_566a	0.0	+	chr10	61696742	61698297	ENSMUST00000020284.4|Tysnd1|ENSMUSG00000020087.5|protein_coding_Intron_1	0.0	+	0.006430868167202572	61696742	61696813	61698124	61698195	1555	1555
chr10	61696814	61697001	m6AIP_SySy_peak_566b	0.0	+	chr10	61696742	61698297	ENSMUST00000020284.4|Tysnd1|ENSMUSG00000020087.5|protein_coding_Intron_1	0.0	+	0.08617363344051447	61696814	61697001	61697403	61697590	1555	2405
chr10	62457487	62457599	m6AIP_abcam_peak_716	0.0	-	chr10	62456858	62458923	ENSMUST00000092473.4|Vps26a|ENSMUSG00000020078.16|protein_coding_Intron_8	0.0	-	0.6673123486682808	62457487	62457599	62458064	62458176	2065	5670
chr10	62756635	62756739	m6AIP_abcam_peak_721	0.0	-	chr10	62756674	62760093	ENSMUST00000020268.6|Ccar1|ENSMUSG00000020074.7|protein_coding_Intron_16	0.0	-	0.9973676513600468	62756674	62756739	62758985	62759050	3419	616
chr10	62822316	62822470	m6AIP_SySy_peak_571	0.0	-	chr10	62819623	62822548	ENSMUST00000174189.1|Tet1|ENSMUSG00000047146.17|protein_coding_Intron_7	0.0	-	0.06871794871794867	62822316	62822470	62821776	62821930	2925	13290
chr10	62857061	62857164	m6AIP_abcam_peak_725	0.0	-	chr10	62840378	62864807	ENSMUST00000174189.1|Tet1|ENSMUSG00000047146.17|protein_coding_Intron_3	0.0	-	0.31401203487658114	62857061	62857164	62848336	62848439	24429	550
chr10	63015690	63015792	m6AIP_abcam_peak_727	0.0	-	chr10	63015714	63015801	ENSMUST00000020263.13|Hnrnph3|ENSMUSG00000020069.16|protein_coding_Intron_9	0.0	-	0.7471264367816092	63015714	63015792	63015715	63015793	87	430
chr10	67060182	67060313	m6AIP_abcam_peak_732	0.0	-	chr10	67039577	67062998	ENSMUST00000217841.1|Reep3|ENSMUSG00000019873.8|protein_coding_Intron_2	0.0	-	0.11686093676615006	67060182	67060313	67060745	67060876	23421	12705
chr10	67151676	67151784	m6AIP_abcam_peak_734a	0.0	+	chr10	67127422	67157906	ENSMUST00000174408.7|Jmjd1c|ENSMUSG00000037876.17|protein_coding_Intron_1	0.0	+	0.7975331321348904	67151676	67151784	67146693	67146801	30484	555
chr10	67151785	67151884	m6AIP_abcam_peak_734b	0.0	+	chr10	67127422	67157906	ENSMUST00000174408.7|Jmjd1c|ENSMUSG00000037876.17|protein_coding_Intron_1	0.0	+	0.8008791497178848	67151785	67151884	67147522	67147621	30484	3373
chr10	67152233	67152389	m6AIP_SySy_peak_578	0.0	+	chr10	67127422	67157906	ENSMUST00000174408.7|Jmjd1c|ENSMUSG00000037876.17|protein_coding_Intron_1	0.0	+	0.8154113633381446	67152233	67152389	67143438	67143594	30484	555
chr10	67252751	67252887	m6AIP_abcam_peak_737	0.0	+	chr10	67249806	67254451	ENSMUST00000174408.7|Jmjd1c|ENSMUSG00000037876.17|protein_coding_Intron_24	0.0	+	0.638751345532831	67252751	67252887	67253584	67253720	4645	864
chr10	68132895	68133041	m6AIP_SySy_peak_585a	0.0	-	chr10	68128993	68134993	ENSMUST00000219238.1|Arid5b|ENSMUSG00000019947.10|protein_coding_Intron_5	0.0	-	0.3413333333333334	68132895	68133041	68131941	68132087	6000	16157
chr10	68133042	68133256	m6AIP_SySy_peak_585b	0.0	-	chr10	68128993	68134993	ENSMUST00000219238.1|Arid5b|ENSMUSG00000019947.10|protein_coding_Intron_5	0.0	-	0.3088333333333333	68133042	68133256	68129221	68129435	6000	6000
chr10	68133257	68133486	m6AIP_SySy_peak_585c	0.0	-	chr10	68128993	68134993	ENSMUST00000219238.1|Arid5b|ENSMUSG00000019947.10|protein_coding_Intron_5	0.0	-	0.26983333333333337	68133257	68133486	68133715	68133944	6000	50919
chr10	69343234	69343403	m6AIP_abcam_peak_745	0.0	-	chr10	69342710	69345060	ENSMUST00000020099.12|Cdk1|ENSMUSG00000019942.13|protein_coding_Intron_4	0.0	-	0.7412765957446809	69343234	69343403	69342922	69343091	2350	3864
chr10	70847308	70847511	m6AIP_SySy_peak_588	0.0	+	chr10	70847120	70848042	ENSMUST00000217694.1|Gm48023|ENSMUSG00000112883.1|lncRNA_Intron_1	0.0	+	0.3329718004338395	70847308	70847511	70847346	70847549	922	922
chr10	71374430	71374613	m6AIP_abcam_peak_754	0.0	+	chr10	71372880	71376704	ENSMUST00000121446.1|Ipmk|ENSMUSG00000060733.13|protein_coding_Intron_4	0.0	+	0.4317468619246862	71374430	71374613	71373230	71373413	3824	15359
chr10	72657635	72657759	m6AIP_abcam_peak_755	0.0	+	chr10	72657388	72667898	ENSMUST00000105431.7|Zwint|ENSMUSG00000019923.14|protein_coding_Intron_7	0.0	+	0.03215984776403425	72657635	72657759	72663064	72663188	10510	120
chr10	72665276	72665404	m6AIP_abcam_peak_756	0.0	+	chr10	72657388	72667898	ENSMUST00000105431.7|Zwint|ENSMUSG00000019923.14|protein_coding_Intron_7	0.0	+	0.7594671741198858	72665276	72665404	72658252	72658380	10510	10510
chr10	74992153	74992279	m6AIP_abcam_peak_757	0.0	+	chr10	74992140	75014867	ENSMUST00000037813.4|Gnaz|ENSMUSG00000040009.6|protein_coding_Intron_3	0.0	+	0.0028160337924055087	74992153	74992279	74993755	74993881	22727	12077
chr10	76359338	76359528	m6AIP_abcam_peak_764	0.0	-	chr10	76357154	76367307	ENSMUST00000001179.6|Pcnt|ENSMUSG00000001151.10|protein_coding_Intron_36	0.0	-	0.7789815817984832	76359338	76359528	76366781	76366971	10153	1556
chr10	76374677	76374779	m6AIP_abcam_peak_765	0.0	-	chr10	76370079	76374850	ENSMUST00000001179.6|Pcnt|ENSMUSG00000001151.10|protein_coding_Intron_33	0.0	-	0.026409557744707657	76374677	76374779	76373292	76373394	4771	203
chr10	76376451	76376555	m6AIP_abcam_peak_766	0.0	-	chr10	76375300	76379904	ENSMUST00000001179.6|Pcnt|ENSMUSG00000001151.10|protein_coding_Intron_32	0.0	-	0.7389226759339704	76376451	76376555	76377354	76377458	4604	2209
chr10	76848531	76848709	m6AIP_abcam_peak_774	0.0	-	chr10	76825992	76892556	ENSMUST00000001148.10|Pcbp3|ENSMUSG00000001120.15|protein_coding_Intron_2	0.0	-	0.660011417583078	76848531	76848709	76830330	76830508	66564	7925
chr10	77994578	77994706	m6AIP_abcam_peak_776	0.0	-	chr10	77994200	77995243	ENSMUST00000020522.8|Pfkl|ENSMUSG00000020277.10|protein_coding_Intron_10	0.0	-	0.5838926174496644	77994578	77994706	77994869	77994997	1043	509
chr10	78037962	78038101	m6AIP_SySy_peak_610a	0.0	-	chr10	78037988	78039661	ENSMUST00000128241.7|Aire|ENSMUSG00000000731.15|protein_coding_Intron_7	0.0	-	0.9868499701135685	78037988	78038101	78038793	78038906	1673	229
chr10	78038102	78038234	m6AIP_SySy_peak_610b	0.0	-	chr10	78037988	78039661	ENSMUST00000128241.7|Aire|ENSMUSG00000000731.15|protein_coding_Intron_7	0.0	-	0.8768679019725045	78038102	78038234	78038592	78038724	1673	381
chr10	78077936	78078025	m6AIP_SySy_peak_611a	0.0	+	chr10	78077173	78083169	ENSMUST00000219038.1|Icosl|ENSMUSG00000000732.9|protein_coding_Intron_5	0.0	+	0.13058705803869247	78077936	78078025	78077897	78077986	5996	458
chr10	78078026	78078222	m6AIP_SySy_peak_611b	0.0	+	chr10	78077173	78083169	ENSMUST00000219038.1|Icosl|ENSMUSG00000000732.9|protein_coding_Intron_5	0.0	+	0.15410273515677117	78078026	78078222	78081070	78081266	5996	1615
chr10	78078343	78078593	m6AIP_SySy_peak_611c	0.0	+	chr10	78077173	78083169	ENSMUST00000219038.1|Icosl|ENSMUSG00000000732.9|protein_coding_Intron_5	0.0	+	0.21597731821214142	78078343	78078593	78082517	78082767	5996	1789
chr10	78078598	78078824	m6AIP_SySy_peak_611d	0.0	+	chr10	78077173	78083169	ENSMUST00000219038.1|Icosl|ENSMUSG00000000732.9|protein_coding_Intron_5	0.0	+	0.25850567044696465	78078598	78078824	78081678	78081904	5996	1204
chr10	78078825	78078981	m6AIP_SySy_peak_611e	0.0	+	chr10	78077173	78083169	ENSMUST00000219038.1|Icosl|ENSMUSG00000000732.9|protein_coding_Intron_5	0.0	+	0.2925283522348232	78078825	78078981	78079006	78079162	5996	1615
chr10	78078982	78079163	m6AIP_SySy_peak_611f	0.0	+	chr10	78077173	78083169	ENSMUST00000219038.1|Icosl|ENSMUSG00000000732.9|protein_coding_Intron_5	0.0	+	0.3110406937958639	78078982	78079163	78082736	78082917	5996	1615
chr10	78219100	78219233	m6AIP_abcam_peak_781	0.0	-	chr10	78217261	78220188	ENSMUST00000000384.7|Trappc10|ENSMUSG00000000374.8|protein_coding_Intron_5	0.0	-	0.3484796720191322	78219100	78219233	78218415	78218548	2927	1279
chr10	78400925	78401021	m6AIP_abcam_peak_783b	0.0	-	chr10	78400984	78401849	ENSMUST00000062678.10|Rrp1|ENSMUSG00000061032.9|protein_coding_Intron_12	0.0	-	0.9976878612716763	78400984	78401021	78401707	78401744	865	380
chr10	79087424	79087584	m6AIP_abcam_peak_789	0.0	-	chr10	79068728	79088286	ENSMUST00000039271.6|2610008E11Rik|ENSMUSG00000060301.6|protein_coding_Intron_4	0.0	-	0.03977911851927596	79087424	79087584	79073223	79073383	19558	4032
chr10	79670571	79670725	m6AIP_abcam_peak_792	0.0	+	chr10	79669783	79675399	ENSMUST00000020552.6|Tpgs1|ENSMUSG00000020308.6|protein_coding_Intron_1	0.0	+	0.1502849002849003	79670571	79670725	79670241	79670395	5616	5616
chr10	79671330	79671430	m6AIP_abcam_peak_793	0.0	+	chr10	79669783	79675399	ENSMUST00000020552.6|Tpgs1|ENSMUSG00000020308.6|protein_coding_Intron_1	0.0	+	0.28400997150997154	79671330	79671430	79669931	79670031	5616	5616
chr10	79705656	79705760	m6AIP_abcam_peak_795	0.0	+	chr10	79704584	79708696	ENSMUST00000067036.11|Bsg|ENSMUSG00000023175.15|protein_coding_Intron_1	0.0	+	0.2694552529182879	79705656	79705760	79707715	79707819	4112	4112
chr10	79738745	79738871	m6AIP_SySy_peak_627	0.0	-	chr10	79738804	79739142	ENSMUST00000020580.12|Polrmt|ENSMUSG00000020329.12|protein_coding_Intron_10	0.0	-	0.9911242603550295	79738804	79738871	79738904	79738971	338	117
chr10	79856757	79856895	m6AIP_SySy_peak_630	0.0	+	chr10	79856534	79858751	ENSMUST00000172282.7|Ptbp1|ENSMUSG00000006498.16|protein_coding_Intron_2	0.0	+	0.13802435723951287	79856757	79856895	79857750	79857888	2217	1044
chr10	79961314	79961448	m6AIP_abcam_peak_798	0.0	+	chr10	79961112	79964925	ENSMUST00000045247.8|Wdr18|ENSMUSG00000035754.8|protein_coding_Intron_2	0.0	+	0.06582743246787306	79961314	79961448	79961242	79961376	3813	628
chr10	80080110	80080271	m6AIP_SySy_peak_635	0.0	-	chr10	80072518	80082614	ENSMUST00000219260.1|Sbno2|ENSMUSG00000035673.10|protein_coding_Intron_5	0.0	-	0.24059033280507136	80080110	80080271	80081061	80081222	10096	260
chr10	80080525	80080685	m6AIP_abcam_peak_800	0.0	-	chr10	80072518	80082614	ENSMUST00000219260.1|Sbno2|ENSMUSG00000035673.10|protein_coding_Intron_5	0.0	-	0.2035459587955626	80080525	80080685	80080304	80080464	10096	87
chr10	80080952	80081056	m6AIP_SySy_peak_636	0.0	-	chr10	80072518	80082614	ENSMUST00000219260.1|Sbno2|ENSMUSG00000035673.10|protein_coding_Intron_5	0.0	-	0.1625396196513471	80080952	80081056	80080600	80080704	10096	174
chr10	80082367	80082471	m6AIP_SySy_peak_637	0.0	-	chr10	80072518	80082614	ENSMUST00000219260.1|Sbno2|ENSMUSG00000035673.10|protein_coding_Intron_5	0.0	-	0.019314580031695727	80082367	80082471	80082237	80082341	10096	91
chr10	80412270	80412450	m6AIP_abcam_peak_810a	0.0	-	chr10	80410274	80412826	ENSMUST00000105342.7|Tcf3|ENSMUSG00000020167.14|protein_coding_Intron_18	0.0	-	0.18181818181818177	80412270	80412450	80411495	80411675	2552	92
chr10	80412451	80412665	m6AIP_abcam_peak_810b	0.0	-	chr10	80410274	80412826	ENSMUST00000105342.7|Tcf3|ENSMUSG00000020167.14|protein_coding_Intron_18	0.0	-	0.11206896551724133	80412451	80412665	80410749	80410963	2552	1125
chr10	80549013	80549253	m6AIP_SySy_peak_648	0.0	-	chr10	80548533	80549332	ENSMUST00000057910.15|Rexo1|ENSMUSG00000047417.18|protein_coding_Intron_2	0.0	-	0.2941176470588235	80549013	80549253	80548891	80549131	799	166
chr10	80606707	80606919	m6AIP_SySy_peak_650a	0.0	+	chr10	80602949	80608802	ENSMUST00000079883.11|Scamp4|ENSMUSG00000113949.1|protein_coding_Intron_1	0.0	+	0.6603451221595763	80606707	80606919	80606958	80607170	5853	1212
chr10	80606920	80607151	m6AIP_SySy_peak_650b	0.0	+	chr10	80602949	80608802	ENSMUST00000079883.11|Scamp4|ENSMUSG00000113949.1|protein_coding_Intron_1	0.0	+	0.6965658636596617	80606920	80607151	80603402	80603633	5853	1230
chr10	80607406	80607569	m6AIP_SySy_peak_651	0.0	+	chr10	80602949	80608802	ENSMUST00000079883.11|Scamp4|ENSMUSG00000113949.1|protein_coding_Intron_1	0.0	+	0.7741329232872032	80607406	80607569	80607765	80607928	5853	2144
chr10	80655569	80655676	m6AIP_abcam_peak_815	0.0	-	chr10	80648679	80656129	ENSMUST00000003434.13|Btbd2|ENSMUSG00000003344.14|protein_coding_Intron_1	0.0	-	0.07369127516778529	80655569	80655676	80655882	80655989	7450	253
chr10	80718757	80718910	m6AIP_SySy_peak_653	0.0	-	chr10	80717930	80719008	ENSMUST00000020420.8|Ap3d1|ENSMUSG00000020198.8|protein_coding_Intron_13	0.0	-	0.19573283858998147	80718757	80718910	80718401	80718554	1078	1307
chr10	80827468	80827716	m6AIP_abcam_peak_817a	0.0	+	chr10	80826905	80828236	ENSMUST00000180036.7|Oaz1|ENSMUSG00000035242.15|protein_coding_Intron_1	0.0	+	0.5169045830202855	80827468	80827716	80827311	80827559	1331	77
chr10	80827717	80827967	m6AIP_abcam_peak_817b	0.0	+	chr10	80826905	80828236	ENSMUST00000180036.7|Oaz1|ENSMUSG00000035242.15|protein_coding_Intron_1	0.0	+	0.7039819684447783	80827717	80827967	80827345	80827595	1331	1
chr10	80854912	80855043	m6AIP_abcam_peak_818a	0.0	-	chr10	80854708	80855180	ENSMUST00000035775.8|Lsm7|ENSMUSG00000035215.9|protein_coding_Intron_1	0.0	-	0.39618644067796616	80854912	80855043	80854848	80854979	472	472
chr10	80855044	80855156	m6AIP_abcam_peak_818b	0.0	-	chr10	80854708	80855180	ENSMUST00000035775.8|Lsm7|ENSMUSG00000035215.9|protein_coding_Intron_1	0.0	-	0.17796610169491522	80855044	80855156	80854928	80855040	472	657
chr10	81078701	81078843	m6AIP_SySy_peak_659	0.0	+	chr10	81078630	81079457	ENSMUST00000005057.6|Thop1|ENSMUSG00000004929.12|protein_coding_Intron_6	0.0	+	0.1717049576783555	81078701	81078843	81078776	81078918	827	2145
chr10	81106969	81107082	m6AIP_abcam_peak_820a	0.0	+	chr10	81106238	81108747	ENSMUST00000143517.7|Map2k2|ENSMUSG00000035027.18|protein_coding_Intron_1	0.0	+	0.31008369868473495	81106969	81107082	81106935	81107048	2509	2509
chr10	81107083	81107222	m6AIP_abcam_peak_820b	0.0	+	chr10	81106238	81108747	ENSMUST00000143517.7|Map2k2|ENSMUSG00000035027.18|protein_coding_Intron_1	0.0	+	0.36388999601434835	81107083	81107222	81106959	81107098	2509	108
chr10	81113202	81113322	m6AIP_SySy_peak_660	0.0	+	chr10	81108958	81115025	ENSMUST00000143517.7|Map2k2|ENSMUSG00000035027.18|protein_coding_Intron_2	0.0	+	0.71551013680567	81113202	81113322	81112876	81112996	6067	2979
chr10	81147549	81147707	m6AIP_SySy_peak_663	0.0	+	chr10	81145217	81147969	ENSMUST00000048128.14|Zbtb7a|ENSMUSG00000035011.15|protein_coding_Intron_2	0.0	+	0.8768168604651163	81147549	81147707	81146930	81147088	2752	7262
chr10	81309706	81309825	m6AIP_abcam_peak_824	0.0	+	chr10	81309247	81310678	ENSMUST00000045469.14|Pip5k1c|ENSMUSG00000034902.17|protein_coding_Intron_7	0.0	+	0.34591194968553457	81309706	81309825	81309996	81310115	1431	362
chr10	81633068	81633211	m6AIP_abcam_peak_834	0.0	+	chr10	81629748	81634864	ENSMUST00000119336.7|Ankrd24|ENSMUSG00000054708.17|protein_coding_Intron_2	0.0	+	0.6677091477716967	81633068	81633211	81634224	81634367	5116	5116
chr10	82866724	82866832	m6AIP_abcam_peak_840	0.0	+	chr10	82834031	82872937	ENSMUST00000219368.1|Txnrd1|ENSMUSG00000020250.10|protein_coding_Intron_1	0.0	+	0.8421580218989358	82866724	82866832	82859903	82860011	38906	380
chr10	84551615	84551865	m6AIP_SySy_peak_692	0.0	-	chr10	84549630	84552647	ENSMUST00000181466.1|Platr7|ENSMUSG00000097076.1|lncRNA_Intron_2	0.0	-	0.3006297646668876	84551615	84551865	84550720	84550970	3017	549
chr10	84717343	84717551	m6AIP_abcam_peak_856	0.0	+	chr10	84714411	84718409	ENSMUST00000077175.6|Polr3b|ENSMUSG00000034453.8|protein_coding_Intron_25	0.0	+	0.742871435717859	84717343	84717551	84716000	84716208	3998	14087
chr10	84984642	84984850	m6AIP_abcam_peak_859	0.0	+	chr10	84980192	84992119	ENSMUST00000038523.14|Ric8b|ENSMUSG00000035620.15|protein_coding_Intron_7	0.0	+	0.3772952125429697	84984642	84984850	84981714	84981922	11927	11927
chr10	84985446	84985546	m6AIP_abcam_peak_860	0.0	+	chr10	84980192	84992119	ENSMUST00000038523.14|Ric8b|ENSMUSG00000035620.15|protein_coding_Intron_7	0.0	+	0.4466336882703111	84985446	84985546	84987892	84987992	11927	11927
chr10	85905851	85905965	m6AIP_abcam_peak_864	0.0	-	chr10	85905498	85907275	ENSMUST00000220032.1|Prdm4|ENSMUSG00000035529.10|protein_coding_Intron_5	0.0	-	0.7749015194147439	85905851	85905965	85906939	85907053	1777	1078
chr10	85906149	85906369	m6AIP_abcam_peak_865	0.0	-	chr10	85905498	85907275	ENSMUST00000220032.1|Prdm4|ENSMUSG00000035529.10|protein_coding_Intron_5	0.0	-	0.6178953292065279	85906149	85906369	85906158	85906378	1777	1078
chr10	88145656	88145821	m6AIP_abcam_peak_873	0.0	-	chr10	88144095	88146495	ENSMUST00000048518.15|Parpbp|ENSMUSG00000035365.15|protein_coding_Intron_1	0.0	-	0.30125	88145656	88145821	88144780	88144945	2400	408
chr10	88383417	88383612	m6AIP_abcam_peak_874	0.0	+	chr10	88379535	88400651	ENSMUST00000020251.9|Gnptab|ENSMUSG00000035311.16|protein_coding_Intron_1	0.0	+	0.19028225042621708	88383417	88383612	88382368	88382563	21116	237
chr10	88396048	88396280	m6AIP_abcam_peak_875	0.0	+	chr10	88379535	88400651	ENSMUST00000020251.9|Gnptab|ENSMUSG00000035311.16|protein_coding_Intron_1	0.0	+	0.7875071036181095	88396048	88396280	88380816	88381048	21116	1579
chr10	88461182	88461432	m6AIP_abcam_peak_878	0.0	+	chr10	88459712	88462460	ENSMUST00000020252.9|Sycp3|ENSMUSG00000020059.9|protein_coding_Intron_1	0.0	+	0.5804221251819505	88461182	88461432	88462193	88462443	2748	409
chr10	89438388	89438521	m6AIP_abcam_peak_881	0.0	-	chr10	89436609	89443854	ENSMUST00000099374.8|Gas2l3|ENSMUSG00000074802.11|protein_coding_Intron_1	0.0	-	0.7464458247066943	89438388	89438521	89440712	89440845	7245	7245
chr10	89813252	89813495	m6AIP_SySy_peak_711	0.0	+	chr10	89812152	89816039	ENSMUST00000020112.6|Uhrf1bp1l|ENSMUSG00000019951.10|protein_coding_Intron_19	0.0	+	0.29945973758682787	89813252	89813495	89813845	89814088	3887	410
chr10	89813936	89814186	m6AIP_SySy_peak_712	0.0	+	chr10	89812152	89816039	ENSMUST00000020112.6|Uhrf1bp1l|ENSMUSG00000019951.10|protein_coding_Intron_19	0.0	+	0.4911242603550296	89813936	89814186	89813154	89813404	3887	2012
chr10	95227751	95227937	m6AIP_abcam_peak_892	0.0	-	chr10	95175978	95322585	ENSMUST00000053594.6|Cradd|ENSMUSG00000045867.10|protein_coding_Intron_2	0.0	-	0.6463947833323103	95227751	95227937	95277963	95278149	146607	146607
chr10	95394678	95394820	m6AIP_abcam_peak_893	0.0	-	chr10	95392936	95412658	ENSMUST00000139210.7|Socs2|ENSMUSG00000020027.18|protein_coding_Intron_1	0.0	-	0.9086806611905486	95394678	95394820	95403414	95403556	19722	19722
chr10	95412412	95412518	m6AIP_SySy_peak_725a	0.0	-	chr10	95392936	95412658	ENSMUST00000139210.7|Socs2|ENSMUSG00000020027.18|protein_coding_Intron_1	0.0	-	0.009988844944731734	95412412	95412518	95396843	95396949	19722	1768
chr10	95412519	95412646	m6AIP_SySy_peak_725b	0.0	-	chr10	95392936	95412658	ENSMUST00000139210.7|Socs2|ENSMUSG00000020027.18|protein_coding_Intron_1	0.0	-	0.00405638373390127	95412519	95412646	95401908	95402035	19722	1522
chr10	95942970	95943070	m6AIP_abcam_peak_896	0.0	+	chr10	95940972	95973985	ENSMUST00000053484.7|Eea1|ENSMUSG00000036499.9|protein_coding_Intron_1	0.0	+	0.06300548268863781	95942970	95943070	95965029	95965129	33013	1239
chr10	95985608	95985774	m6AIP_abcam_peak_897	0.0	+	chr10	95974078	95989561	ENSMUST00000053484.7|Eea1|ENSMUSG00000036499.9|protein_coding_Intron_2	0.0	+	0.7508880707873151	95985608	95985774	95981267	95981433	15483	490
chr10	99108041	99108186	m6AIP_abcam_peak_902	0.0	+	chr10	99107876	99124830	ENSMUST00000020113.14|Poc1b|ENSMUSG00000019952.15|protein_coding_Intron_2	0.0	+	0.014450867052023121	99108041	99108186	99123084	99123229	16954	16954
chr10	99109110	99109349	m6AIP_SySy_peak_732	0.0	+	chr10	99107876	99124830	ENSMUST00000020113.14|Poc1b|ENSMUSG00000019952.15|protein_coding_Intron_2	0.0	+	0.08021705792143446	99109110	99109349	99110283	99110522	16954	568
chr10	99109934	99110184	m6AIP_SySy_peak_733	0.0	+	chr10	99107876	99124830	ENSMUST00000020113.14|Poc1b|ENSMUSG00000019952.15|protein_coding_Intron_2	0.0	+	0.12876017459006725	99109934	99110184	99110062	99110312	16954	4480
chr10	100565487	100565599	m6AIP_abcam_peak_908	0.0	+	chr10	100563438	100567010	ENSMUST00000220346.1|Cep290|ENSMUSG00000019971.10|protein_coding_Intron_49	0.0	+	0.5904255319148937	100565487	100565599	100563915	100564027	3572	7388
chr10	115385958	115386066	m6AIP_SySy_peak_747a	0.0	+	chr10	115385807	115390649	ENSMUST00000036044.8|Zfc3h1|ENSMUSG00000034163.10|protein_coding_Intron_1	0.0	+	0.036968194960760016	115385958	115386066	115389095	115389203	4842	73
chr10	115386067	115386168	m6AIP_SySy_peak_747b	0.0	+	chr10	115385807	115390649	ENSMUST00000036044.8|Zfc3h1|ENSMUSG00000034163.10|protein_coding_Intron_1	0.0	+	0.07063197026022305	115386067	115386168	115387402	115387503	4842	279
chr10	115390614	115390716	m6AIP_SySy_peak_748a	0.0	+	chr10	115385807	115390649	ENSMUST00000036044.8|Zfc3h1|ENSMUSG00000034163.10|protein_coding_Intron_1	0.0	+	0.9975216852540273	115390614	115390649	115388808	115388843	4842	1691
chr10	115421923	115422095	m6AIP_abcam_peak_920	0.0	+	chr10	115420879	115423204	ENSMUST00000036044.8|Zfc3h1|ENSMUSG00000034163.10|protein_coding_Intron_24	0.0	+	0.45806451612903226	115421923	115422095	115420987	115421159	2325	1070
chr10	116509116	116509287	m6AIP_abcam_peak_922	0.0	-	chr10	116507188	116517316	ENSMUST00000105267.7|Cnot2|ENSMUSG00000020166.15|protein_coding_Intron_4	0.0	-	0.7989731437598736	116509116	116509287	116515539	116515710	10128	87
chr10	116554449	116554586	m6AIP_abcam_peak_923	0.0	-	chr10	116549175	116581452	ENSMUST00000105267.7|Cnot2|ENSMUSG00000020166.15|protein_coding_Intron_1	0.0	-	0.8341543513957307	116554449	116554586	116570059	116570196	32277	32277
chr10	116568195	116568307	m6AIP_abcam_peak_924	0.0	-	chr10	116549175	116581452	ENSMUST00000105267.7|Cnot2|ENSMUSG00000020166.15|protein_coding_Intron_1	0.0	-	0.4094556495337237	116568195	116568307	116581113	116581225	32277	1029
chr10	116938631	116938763	m6AIP_abcam_peak_926	0.0	-	chr10	116937655	116939200	ENSMUST00000219109.1|Rab3ip|ENSMUSG00000064181.6|protein_coding_Intron_2	0.0	-	0.31585760517799355	116938631	116938763	116937709	116937841	1545	1634
chr10	117356722	117356846	m6AIP_abcam_peak_929	0.0	-	chr10	117356124	117358992	ENSMUST00000176670.7|Cpsf6|ENSMUSG00000055531.12|protein_coding_Intron_9	0.0	-	0.7866108786610879	117356722	117356846	117358194	117358318	2868	413
chr10	117692991	117693092	m6AIP_abcam_peak_931	0.0	-	chr10	117692737	117694904	ENSMUST00000020408.15|Mdm2|ENSMUSG00000020184.15|protein_coding_Intron_9	0.0	-	0.8730964467005076	117692991	117693092	117694406	117694507	2167	4470
chr10	118147182	118147432	m6AIP_SySy_peak_757	0.0	+	chr10	118146971	118147980	ENSMUST00000163238.8|Mdm1|ENSMUSG00000020212.14|protein_coding_Intron_3	0.0	+	0.3330029732408325	118147182	118147432	118147153	118147403	1009	2177
chr10	118147507	118147610	m6AIP_abcam_peak_932	0.0	+	chr10	118146971	118147980	ENSMUST00000163238.8|Mdm1|ENSMUSG00000020212.14|protein_coding_Intron_3	0.0	+	0.6085232903865213	118147507	118147610	118147614	118147717	1009	842
chr10	120109300	120109450	m6AIP_SySy_peak_762a	0.0	-	chr10	120109055	120110832	ENSMUST00000020449.11|Helb|ENSMUSG00000020228.11|protein_coding_Intron_2	0.0	-	0.8368036015756893	120109300	120109450	120110042	120110192	1777	2990
chr10	120109451	120109587	m6AIP_SySy_peak_762b	0.0	-	chr10	120109055	120110832	ENSMUST00000020449.11|Helb|ENSMUSG00000020228.11|protein_coding_Intron_2	0.0	-	0.7169386606640404	120109451	120109587	120110331	120110467	1777	1230
chr10	120109588	120109680	m6AIP_SySy_peak_762c	0.0	-	chr10	120109055	120110832	ENSMUST00000020449.11|Helb|ENSMUSG00000020228.11|protein_coding_Intron_2	0.0	-	0.6809229037703995	120109588	120109680	120109213	120109305	1777	1733
chr10	120110574	120110773	m6AIP_SySy_peak_763	0.0	-	chr10	120109055	120110832	ENSMUST00000020449.11|Helb|ENSMUSG00000020228.11|protein_coding_Intron_2	0.0	-	0.07709622960045015	120110574	120110773	120110514	120110713	1777	814
chr10	120161932	120162094	m6AIP_abcam_peak_945	0.0	-	chr10	120146629	120165092	ENSMUST00000020448.10|Irak3|ENSMUSG00000020227.10|protein_coding_Intron_8	0.0	-	0.1661701781942263	120161932	120162094	120157777	120157939	18463	3798
chr10	120439263	120439433	m6AIP_abcam_peak_946	0.0	-	chr10	120374700	120462663	ENSMUST00000159699.1|Hmga2|ENSMUSG00000056758.14|protein_coding_Intron_3	0.0	-	0.2647817832497755	120439263	120439433	120426523	120426693	87963	3942
chr10	120962725	120962857	m6AIP_abcam_peak_947	0.0	-	chr10	120952255	120977783	ENSMUST00000119093.1|Lemd3|ENSMUSG00000048661.14|protein_coding_Intron_1	0.0	-	0.5874334064556566	120962725	120962857	120977024	120977156	25528	500
chr10	122033871	122033976	m6AIP_abcam_peak_950	0.0	-	chr10	121931509	122047126	ENSMUST00000081688.12|Srgap1|ENSMUSG00000020121.15|protein_coding_Intron_1	0.0	-	0.11416141224906373	122033871	122033976	121960439	121960544	115617	15070
chr10	122082002	122082104	m6AIP_abcam_peak_952	0.0	-	chr10	122081689	122088878	ENSMUST00000140299.2|Rxylt1|ENSMUSG00000034620.17|protein_coding_Intron_5	0.0	-	0.9504798998469884	122082002	122082104	122087833	122087935	7189	7189
chr10	122085941	122086113	m6AIP_abcam_peak_953	0.0	-	chr10	122081689	122088878	ENSMUST00000140299.2|Rxylt1|ENSMUSG00000034620.17|protein_coding_Intron_5	0.0	-	0.4049241897343163	122085941	122086113	122082182	122082354	7189	3815
chr10	122086199	122086325	m6AIP_abcam_peak_954	0.0	-	chr10	122081689	122088878	ENSMUST00000140299.2|Rxylt1|ENSMUSG00000034620.17|protein_coding_Intron_5	0.0	-	0.3595771317290305	122086199	122086325	122083669	122083795	7189	7189
chr10	122088389	122088489	m6AIP_abcam_peak_955	0.0	-	chr10	122081689	122088878	ENSMUST00000140299.2|Rxylt1|ENSMUSG00000034620.17|protein_coding_Intron_5	0.0	-	0.06231742940603702	122088389	122088489	122083576	122083676	7189	805
chr10	123048724	123048824	m6AIP_SySy_peak_772	0.0	-	chr10	123046427	123051636	ENSMUST00000073792.10|Mon2|ENSMUSG00000034602.15|protein_coding_Intron_4	0.0	-	0.5488577462084854	123048724	123048824	123049478	123049578	5209	821
chr10	126995061	126995202	m6AIP_abcam_peak_960	0.0	+	chr10	126993908	126995854	ENSMUST00000105256.9|Ctdsp2|ENSMUSG00000078429.9|protein_coding_Intron_5	0.0	+	0.6248715313463515	126995061	126995202	126994415	126994556	1946	922
chr10	127193452	127193556	m6AIP_abcam_peak_964	0.0	-	chr10	127193357	127193729	ENSMUST00000116229.1|Dtx3|ENSMUSG00000040415.15|protein_coding_Intron_3	0.0	-	0.5887096774193548	127193452	127193556	127193599	127193703	372	1055
chr10	128115175	128115247	m6AIP_SySy_peak_787a	0.0	+	chr10	128115085	128116060	ENSMUST00000217851.1|Baz2a|ENSMUSG00000040054.17|protein_coding_Intron_7	0.0	+	0.11384615384615385	128115175	128115247	128115817	128115889	975	1797
chr10	128115248	128115349	m6AIP_SySy_peak_787b	0.0	+	chr10	128115085	128116060	ENSMUST00000217851.1|Baz2a|ENSMUSG00000040054.17|protein_coding_Intron_7	0.0	+	0.21743589743589745	128115248	128115349	128115125	128115226	975	692
chr10	128115350	128115433	m6AIP_SySy_peak_787c	0.0	+	chr10	128115085	128116060	ENSMUST00000217851.1|Baz2a|ENSMUSG00000040054.17|protein_coding_Intron_7	0.0	+	0.3271794871794872	128115350	128115433	128115508	128115591	975	123
chr10	128115938	128116040	m6AIP_abcam_peak_975	0.0	+	chr10	128115085	128116060	ENSMUST00000217851.1|Baz2a|ENSMUSG00000040054.17|protein_coding_Intron_7	0.0	+	0.9025641025641026	128115938	128116040	128115885	128115987	975	249
chr10	128119229	128119312	m6AIP_abcam_peak_976a	0.0	+	chr10	128119020	128119269	ENSMUST00000217851.1|Baz2a|ENSMUSG00000040054.17|protein_coding_Intron_12	0.0	+	0.9518072289156626	128119229	128119269	128119215	128119255	249	118
chr10	128248121	128248242	m6AIP_abcam_peak_978	0.0	+	chr10	128247777	128248361	ENSMUST00000055539.10|Timeless|ENSMUSG00000039994.15|protein_coding_Intron_18	0.0	+	0.7157534246575342	128248121	128248242	128247858	128247979	584	1256
chr10	128437613	128437738	m6AIP_abcam_peak_983	0.0	+	chr10	128437411	128438082	ENSMUST00000171342.2|Rnf41|ENSMUSG00000025373.14|protein_coding_Intron_6	0.0	+	0.3174366616989568	128437613	128437738	128437690	128437815	671	883
chr10	128558919	128559010	m6AIP_abcam_peak_986b	0.0	-	chr10	128558971	128559061	ENSMUST00000131728.3|Pa2g4|ENSMUSG00000025364.13|protein_coding_Intron_11	0.0	-	0.8777777777777778	128558971	128559010	128558971	128559010	90	114
chr10	128565475	128565608	m6AIP_SySy_peak_796	0.0	-	chr10	128563705	128565739	ENSMUST00000131728.3|Pa2g4|ENSMUSG00000025364.13|protein_coding_Intron_1	0.0	-	0.12389380530973448	128565475	128565608	128563940	128564073	2034	549
chr11	3221056	3221217	m6AIP_abcam_peak_992	0.0	+	chr11	3220530	3221092	ENSMUST00000179770.7|Eif4enif1|ENSMUSG00000020454.17|protein_coding_Intron_5	0.0	+	0.9822064056939501	3221056	3221092	3220945	3220981	562	435
chr11	3300901	3301010	m6AIP_abcam_peak_995	0.0	+	chr11	3299205	3306222	ENSMUST00000110043.7|Patz1|ENSMUSG00000020453.17|protein_coding_Intron_3	0.0	+	0.24426393045461023	3300901	3301010	3300308	3300417	7017	7017
chr11	3309410	3309510	m6AIP_abcam_peak_996	0.0	+	chr11	3309323	3310989	ENSMUST00000152576.1|Gm11944|ENSMUSG00000084941.1|lncRNA_Intron_1	0.0	+	0.08103241296518607	3309410	3309510	3309975	3310075	1666	1886
chr11	3348872	3348990	m6AIP_abcam_peak_998a	0.0	-	chr11	3348659	3350391	ENSMUST00000101638.3|Limk2|ENSMUSG00000020451.17|protein_coding_Intron_11	0.0	-	0.836027713625866	3348872	3348990	3348809	3348927	1732	845
chr11	3348991	3349098	m6AIP_abcam_peak_998b	0.0	-	chr11	3348659	3350391	ENSMUST00000101638.3|Limk2|ENSMUSG00000020451.17|protein_coding_Intron_11	0.0	-	0.7800230946882217	3348991	3349098	3349650	3349757	1732	466
chr11	3356249	3356368	m6AIP_abcam_peak_999	0.0	-	chr11	3355916	3358109	ENSMUST00000101638.3|Limk2|ENSMUSG00000020451.17|protein_coding_Intron_5	0.0	-	0.8303693570451436	3356249	3356368	3357797	3357916	2193	696
chr11	3359381	3359534	m6AIP_abcam_peak_1000	0.0	-	chr11	3359104	3360450	ENSMUST00000101638.3|Limk2|ENSMUSG00000020451.17|protein_coding_Intron_3	0.0	-	0.7377414561664191	3359381	3359534	3359390	3359543	1346	696
chr11	3520469	3520666	m6AIP_abcam_peak_1001	0.0	-	chr11	3517827	3520847	ENSMUST00000110011.7|Smtn|ENSMUSG00000020439.17|protein_coding_Intron_19	0.0	-	0.1102649006622517	3520469	3520666	3519977	3520174	3020	3799
chr11	3650649	3650899	m6AIP_SySy_peak_817	0.0	+	chr11	3650447	3658671	ENSMUST00000096441.4|Morc2a|ENSMUSG00000034543.15|protein_coding_Intron_1	0.0	+	0.03976167315175097	3650649	3650899	3656895	3657145	8224	479
chr11	3674146	3674255	m6AIP_abcam_peak_1006	0.0	+	chr11	3672374	3675827	ENSMUST00000096441.4|Morc2a|ENSMUSG00000034543.15|protein_coding_Intron_6	0.0	+	0.5299739357080799	3674146	3674255	3673366	3673475	3453	3453
chr11	3922404	3922616	m6AIP_abcam_peak_1009	0.0	-	chr11	3922176	3923395	ENSMUST00000109993.8|Tcn2|ENSMUSG00000020432.12|protein_coding_Intron_7	0.0	-	0.7817883511074651	3922404	3922616	3923012	3923224	1219	3810
chr11	3965078	3965195	m6AIP_abcam_peak_1010	0.0	+	chr11	3964060	3968262	ENSMUST00000109985.7|Pes1|ENSMUSG00000020430.12|protein_coding_Intron_1	0.0	+	0.2546406473108044	3965078	3965195	3964172	3964289	4202	425
chr11	4197337	4197455	m6AIP_abcam_peak_1014	0.0	+	chr11	4187099	4205756	ENSMUST00000041042.12|Tbc1d10a|ENSMUSG00000034412.13|protein_coding_Intron_1	0.0	+	0.5545371710350002	4197337	4197455	4191086	4191204	18657	513
chr11	4209262	4209363	m6AIP_abcam_peak_1015	0.0	+	chr11	4205856	4209925	ENSMUST00000041042.12|Tbc1d10a|ENSMUSG00000034412.13|protein_coding_Intron_2	0.0	+	0.853035143769968	4209262	4209363	4208784	4208885	4069	78
chr11	4422508	4422612	m6AIP_abcam_peak_1018	0.0	-	chr11	4421609	4424270	ENSMUST00000109948.7|Hormad2|ENSMUSG00000020419.11|protein_coding_Intron_5	0.0	-	0.644118752348741	4422508	4422612	4423610	4423714	2661	8423
chr11	4785524	4785625	m6AIP_abcam_peak_1021	0.0	-	chr11	4784563	4787443	ENSMUST00000109910.8|Nf2|ENSMUSG00000009073.16|protein_coding_Intron_13	0.0	-	0.6506944444444445	4785524	4785625	4785306	4785407	2880	3198
chr11	5064376	5064487	m6AIP_SySy_peak_826	0.0	-	chr11	5064478	5064836	ENSMUST00000056649.12|Gas2l1|ENSMUSG00000034201.13|protein_coding_Intron_2	0.0	-	0.9804469273743017	5064478	5064487	5064607	5064616	358	1124
chr11	5064506	5064619	m6AIP_abcam_peak_1027	0.0	-	chr11	5064478	5064836	ENSMUST00000056649.12|Gas2l1|ENSMUSG00000034201.13|protein_coding_Intron_2	0.0	-	0.7737430167597765	5064506	5064619	5064673	5064786	358	88
chr11	5082421	5082497	m6AIP_abcam_peak_1028b	0.0	-	chr11	5082433	5083359	ENSMUST00000102930.9|Ewsr1|ENSMUSG00000009079.16|protein_coding_Intron_8	0.0	-	0.9708423326133909	5082433	5082497	5083079	5083143	926	328
chr11	5788910	5789037	m6AIP_SySy_peak_835a	0.0	+	chr11	5788642	5791791	ENSMUST00000020769.13|Dbnl|ENSMUSG00000020476.14|protein_coding_Intron_1	0.0	+	0.10384248967926325	5788910	5789037	5789158	5789285	3149	291
chr11	5789038	5789233	m6AIP_SySy_peak_835b	0.0	+	chr11	5788642	5791791	ENSMUST00000020769.13|Dbnl|ENSMUSG00000020476.14|protein_coding_Intron_1	0.0	+	0.1479834868212131	5789038	5789233	5791503	5791698	3149	99
chr11	6121301	6121551	m6AIP_SySy_peak_839	0.0	-	chr11	6113431	6125417	ENSMUST00000066496.9|Nudcd3|ENSMUSG00000053838.14|protein_coding_Intron_4	0.0	-	0.33297180043383945	6121301	6121551	6116008	6116258	11986	6466
chr11	6180594	6180694	m6AIP_abcam_peak_1038	0.0	-	chr11	6150627	6193153	ENSMUST00000066496.9|Nudcd3|ENSMUSG00000053838.14|protein_coding_Intron_2	0.0	-	0.29476085218454595	6180594	6180694	6177060	6177160	42526	11986
chr11	6309039	6309207	m6AIP_abcam_peak_1040	0.0	+	chr11	6297199	6313787	ENSMUST00000093350.9|Ogdh|ENSMUSG00000020456.17|protein_coding_Intron_2	0.0	+	0.7218471183988425	6309039	6309207	6310397	6310565	16588	198
chr11	8458397	8458524	m6AIP_abcam_peak_1050	0.0	-	chr11	8453250	8478224	ENSMUST00000239111.1|Tns3|ENSMUSG00000020422.14|protein_coding_Intron_20	0.0	-	0.7915031632898214	8458397	8458524	8472920	8473047	24974	1610
chr11	8487584	8487688	m6AIP_abcam_peak_1051	0.0	-	chr11	8479665	8492092	ENSMUST00000239111.1|Tns3|ENSMUSG00000020422.14|protein_coding_Intron_17	0.0	-	0.35889595236179284	8487584	8487688	8482953	8483057	12427	6662
chr11	8490933	8491013	m6AIP_abcam_peak_1052a	0.0	-	chr11	8479665	8492092	ENSMUST00000239111.1|Tns3|ENSMUSG00000020422.14|protein_coding_Intron_17	0.0	-	0.09077009736863284	8490933	8491013	8484540	8484620	12427	756
chr11	8491014	8491119	m6AIP_abcam_peak_1052b	0.0	-	chr11	8479665	8492092	ENSMUST00000239111.1|Tns3|ENSMUSG00000020422.14|protein_coding_Intron_17	0.0	-	0.08264263297658325	8491014	8491119	8481916	8482021	12427	6662
chr11	8521380	8521481	m6AIP_abcam_peak_1054	0.0	-	chr11	8519570	8530871	ENSMUST00000239111.1|Tns3|ENSMUSG00000020422.14|protein_coding_Intron_13	0.0	-	0.8356782585611893	8521380	8521481	8520803	8520904	11301	11301
chr11	11994355	11994513	m6AIP_abcam_peak_1058	0.0	-	chr11	11987674	12037191	ENSMUST00000093321.11|Grb10|ENSMUSG00000020176.17|protein_coding_Intron_1	0.0	-	0.8641476664579841	11994355	11994513	12016722	12016880	49517	486
chr11	12330398	12330569	m6AIP_abcam_peak_1064	0.0	-	chr11	12309752	12343743	ENSMUST00000046755.13|Cobl|ENSMUSG00000020173.17|protein_coding_Intron_7	0.0	-	0.39039745815068694	12330398	12330569	12313051	12313222	33991	10613
chr11	12449383	12449486	m6AIP_abcam_peak_1065	0.0	-	chr11	12386766	12464681	ENSMUST00000046755.13|Cobl|ENSMUSG00000020173.17|protein_coding_Intron_1	0.0	-	0.19591862927549253	12449383	12449486	12408825	12408928	77915	21187
chr11	12451788	12451986	m6AIP_abcam_peak_1066	0.0	-	chr11	12386766	12464681	ENSMUST00000046755.13|Cobl|ENSMUSG00000020173.17|protein_coding_Intron_1	0.0	-	0.16491047936854264	12451788	12451986	12458789	12458987	77915	1946
chr11	19951782	19951892	m6AIP_abcam_peak_1073	0.0	+	chr11	19924956	19998119	ENSMUST00000093299.12|Spred2|ENSMUSG00000045671.17|protein_coding_Intron_1	0.0	+	0.3673168131432555	19951782	19951892	19951579	19951689	73163	2462
chr11	19962063	19962287	m6AIP_SySy_peak_858	0.0	+	chr11	19924956	19998119	ENSMUST00000093299.12|Spred2|ENSMUSG00000045671.17|protein_coding_Intron_1	0.0	+	0.508412722277654	19962063	19962287	19967539	19967763	73163	73163
chr11	19992448	19992593	m6AIP_abcam_peak_1075	0.0	+	chr11	19924956	19998119	ENSMUST00000093299.12|Spred2|ENSMUSG00000045671.17|protein_coding_Intron_1	0.0	+	0.9231442122384266	19992448	19992593	19951794	19951939	73163	2601
chr11	19995522	19995657	m6AIP_abcam_peak_1076	0.0	+	chr11	19924956	19998119	ENSMUST00000093299.12|Spred2|ENSMUSG00000045671.17|protein_coding_Intron_1	0.0	+	0.9652146576821617	19995522	19995657	19925307	19925442	73163	2462
chr11	20005357	20005527	m6AIP_abcam_peak_1077	0.0	+	chr11	20001089	20005781	ENSMUST00000093299.12|Spred2|ENSMUSG00000045671.17|protein_coding_Intron_3	0.0	+	0.9194373401534527	20005357	20005527	20005344	20005514	4692	4692
chr11	20068551	20068752	m6AIP_abcam_peak_1079	0.0	-	chr11	20064859	20072455	ENSMUST00000000137.7|Actr2|ENSMUSG00000020152.7|protein_coding_Intron_8	0.0	-	0.5068457082675093	20068551	20068752	20071924	20072125	7596	11871
chr11	20069928	20070178	m6AIP_abcam_peak_1080	0.0	-	chr11	20064859	20072455	ENSMUST00000000137.7|Actr2|ENSMUSG00000020152.7|protein_coding_Intron_8	0.0	-	0.31621906266456035	20069928	20070178	20069043	20069293	7596	489
chr11	20076549	20076669	m6AIP_abcam_peak_1081	0.0	-	chr11	20072588	20077187	ENSMUST00000000137.7|Actr2|ENSMUSG00000020152.7|protein_coding_Intron_7	0.0	-	0.1274190041313329	20076549	20076669	20076934	20077054	4599	2862
chr11	20093621	20093735	m6AIP_abcam_peak_1082	0.0	-	chr11	20091367	20094229	ENSMUST00000000137.7|Actr2|ENSMUSG00000020152.7|protein_coding_Intron_3	0.0	-	0.2085953878406709	20093621	20093735	20092296	20092410	2862	11871
chr11	20238558	20238711	m6AIP_SySy_peak_860	0.0	-	chr11	20238588	20239195	ENSMUST00000050611.13|Cep68|ENSMUSG00000044066.14|protein_coding_Intron_3	0.0	-	0.9719934102141681	20238588	20238711	20238713	20238836	607	5411
chr11	21143638	21143760	m6AIP_SySy_peak_866a	0.0	+	chr11	21142657	21146914	ENSMUST00000101477.1|Peli1|ENSMUSG00000020134.13|protein_coding_Intron_3	0.0	+	0.24171952078928824	21143638	21143760	21143106	21143228	4257	1862
chr11	21143761	21143899	m6AIP_SySy_peak_866b	0.0	+	chr11	21142657	21146914	ENSMUST00000101477.1|Peli1|ENSMUSG00000020134.13|protein_coding_Intron_3	0.0	+	0.2769556025369979	21143761	21143899	21142880	21143018	4257	145
chr11	21144029	21144279	m6AIP_SySy_peak_867	0.0	+	chr11	21142657	21146914	ENSMUST00000101477.1|Peli1|ENSMUSG00000020134.13|protein_coding_Intron_3	0.0	+	0.35165609584214236	21144029	21144279	21143218	21143468	4257	145
chr11	21144535	21144671	m6AIP_SySy_peak_868	0.0	+	chr11	21142657	21146914	ENSMUST00000101477.1|Peli1|ENSMUSG00000020134.13|protein_coding_Intron_3	0.0	+	0.4594785059901339	21144535	21144671	21145569	21145705	4257	510
chr11	21270903	21271036	m6AIP_abcam_peak_1089	0.0	+	chr11	21268863	21271703	ENSMUST00000006221.13|Vps54|ENSMUSG00000020128.15|protein_coding_Intron_4	0.0	+	0.7415492957746479	21270903	21271036	21270591	21270724	2840	864
chr11	21313967	21314068	m6AIP_abcam_peak_1091	0.0	+	chr11	21313164	21314918	ENSMUST00000006221.13|Vps54|ENSMUSG00000020128.15|protein_coding_Intron_20	0.0	+	0.49885974914481185	21313967	21314068	21313926	21314027	1754	1057
chr11	22852933	22853036	m6AIP_abcam_peak_1099	0.0	-	chr11	22837195	22859493	ENSMUST00000062844.10|B3gnt2|ENSMUSG00000051650.11|protein_coding_Intron_1	0.0	-	0.29343438873441563	22852933	22853036	22855481	22855584	22298	22298
chr11	22852933	22853036	m6AIP_abcam_peak_1099	0.0	-	chr11	22837195	22956410	ENSMUST00000160826.1|Gm28048|ENSMUSG00000098650.1|protein_coding_Intron_2	0.0	-	0.8678438116008891	22852933	22853036	22881105	22881208	119215	119215
chr11	22927521	22927622	m6AIP_abcam_peak_1100	0.0	-	chr11	22837195	22956410	ENSMUST00000160826.1|Gm28048|ENSMUSG00000098650.1|protein_coding_Intron_2	0.0	-	0.24213395965272821	22927521	22927622	22882368	22882469	119215	25386
chr11	22927521	22927622	m6AIP_abcam_peak_1100	0.0	-	chr11	22900057	22956410	ENSMUST00000057843.11|Commd1|ENSMUSG00000051355.18|protein_coding_Intron_3	0.0	-	0.5122353734495058	22927521	22927622	22950666	22950767	56353	17207
chr11	23425039	23425179	m6AIP_abcam_peak_1107	0.0	+	chr11	23421366	23426061	ENSMUST00000137823.7|Usp34|ENSMUSG00000056342.16|protein_coding_Intron_41	0.0	+	0.8042598509052183	23425039	23425179	23421622	23421762	4695	2880
chr11	23590837	23591087	m6AIP_abcam_peak_1110	0.0	-	chr11	23589983	23593425	ENSMUST00000043356.12|0610010F05Rik|ENSMUSG00000042208.15|protein_coding_Intron_12	0.0	-	0.7155723416618245	23590837	23591087	23592224	23592474	3442	1968
chr11	23614216	23614369	m6AIP_abcam_peak_1111	0.0	-	chr11	23612048	23615095	ENSMUST00000043356.12|0610010F05Rik|ENSMUSG00000042208.15|protein_coding_Intron_6	0.0	-	0.2605841811617985	23614216	23614369	23614391	23614544	3047	1182
chr11	23886573	23886735	m6AIP_abcam_peak_1113	0.0	-	chr11	23885572	23890228	ENSMUST00000020513.9|Papolg|ENSMUSG00000020273.13|protein_coding_Intron_3	0.0	-	0.7792096219931272	23886573	23886735	23888976	23889138	4656	1766
chr11	29716043	29716160	m6AIP_abcam_peak_1123	0.0	+	chr11	29708770	29733632	ENSMUST00000102843.9|Rtn4|ENSMUSG00000020458.16|protein_coding_Intron_3	0.0	+	0.2952698897916499	29716043	29716160	29709618	29709735	24862	4482
chr11	30197923	30198044	m6AIP_SySy_peak_900	0.0	-	chr11	30159445	30219578	ENSMUST00000006629.13|Sptbn1|ENSMUSG00000020315.18|protein_coding_Intron_2	0.0	-	0.3586882410656378	30197923	30198044	30215250	30215371	60133	1904
chr11	30265758	30266008	m6AIP_abcam_peak_1129	0.0	-	chr11	30219772	30267947	ENSMUST00000006629.13|Sptbn1|ENSMUSG00000020315.18|protein_coding_Intron_1	0.0	-	0.042843798650752496	30265758	30266008	30238205	30238455	48175	90
chr11	30782453	30782600	m6AIP_abcam_peak_1130	0.0	+	chr11	30772224	30791091	ENSMUST00000041231.13|Psme4|ENSMUSG00000040850.17|protein_coding_Intron_1	0.0	+	0.5469868023533153	30782453	30782600	30786425	30786572	18867	1228
chr11	30785474	30785657	m6AIP_abcam_peak_1131	0.0	+	chr11	30772224	30791091	ENSMUST00000041231.13|Psme4|ENSMUSG00000040850.17|protein_coding_Intron_1	0.0	+	0.7052525573753113	30785474	30785657	30772788	30772971	18867	2644
chr11	31369027	31369250	m6AIP_SySy_peak_903a	0.0	-	chr11	31367868	31369711	ENSMUST00000020546.2|Stc2|ENSMUSG00000020303.2|protein_coding_Intron_1	0.0	-	0.30330982094411285	31369027	31369250	31369083	31369306	1843	4803
chr11	31369251	31369457	m6AIP_SySy_peak_903b	0.0	-	chr11	31367868	31369711	ENSMUST00000020546.2|Stc2|ENSMUSG00000020303.2|protein_coding_Intron_1	0.0	-	0.19587628865979378	31369251	31369457	31369133	31369339	1843	1843
chr11	32717492	32717656	m6AIP_abcam_peak_1135	0.0	+	chr11	32711997	32720471	ENSMUST00000076383.7|Fbxw11|ENSMUSG00000020271.17|protein_coding_Intron_4	0.0	+	0.6499881991975455	32717492	32717656	32717998	32718162	8474	37265
chr11	33258494	33258659	m6AIP_abcam_peak_1136	0.0	-	chr11	33243276	33264635	ENSMUST00000102815.9|Ranbp17|ENSMUSG00000040594.19|protein_coding_Intron_24	0.0	-	0.2864834495997004	33258494	33258659	33252452	33252617	21359	22337
chr11	33270887	33271050	m6AIP_abcam_peak_1137	0.0	-	chr11	33266324	33283907	ENSMUST00000102815.9|Ranbp17|ENSMUSG00000040594.19|protein_coding_Intron_22	0.0	-	0.7344594210316784	33270887	33271050	33273224	33273387	17583	22337
chr11	33303137	33303269	m6AIP_abcam_peak_1138	0.0	-	chr11	33302870	33318238	ENSMUST00000102815.9|Ranbp17|ENSMUSG00000040594.19|protein_coding_Intron_18	0.0	-	0.9782665278500781	33303137	33303269	33305066	33305198	15368	5573
chr11	33331013	33331263	m6AIP_abcam_peak_1139	0.0	-	chr11	33329544	33441802	ENSMUST00000102815.9|Ranbp17|ENSMUSG00000040594.19|protein_coding_Intron_14	0.0	-	0.9858005665520497	33331013	33331263	33340137	33340387	112258	806
chr11	33354635	33354757	m6AIP_abcam_peak_1140	0.0	-	chr11	33329544	33441802	ENSMUST00000102815.9|Ranbp17|ENSMUSG00000040594.19|protein_coding_Intron_14	0.0	-	0.7760961356874343	33354635	33354757	33369531	33369653	112258	7262
chr11	33356188	33356322	m6AIP_SySy_peak_909	0.0	-	chr11	33329544	33441802	ENSMUST00000102815.9|Ranbp17|ENSMUSG00000040594.19|protein_coding_Intron_14	0.0	-	0.7619145183416772	33356188	33356322	33344593	33344727	112258	3083
chr11	33364197	33364299	m6AIP_abcam_peak_1142	0.0	-	chr11	33329544	33441802	ENSMUST00000102815.9|Ranbp17|ENSMUSG00000040594.19|protein_coding_Intron_14	0.0	-	0.6905610290580626	33364197	33364299	33392945	33393047	112258	1858
chr11	33421042	33421178	m6AIP_SySy_peak_910	0.0	-	chr11	33329544	33441802	ENSMUST00000102815.9|Ranbp17|ENSMUSG00000040594.19|protein_coding_Intron_14	0.0	-	0.1842630369327799	33421042	33421178	33390211	33390347	112258	7670
chr11	33473862	33473994	m6AIP_abcam_peak_1144	0.0	-	chr11	33452549	33474886	ENSMUST00000102815.9|Ranbp17|ENSMUSG00000040594.19|protein_coding_Intron_12	0.0	-	0.04405246899762727	33473862	33473994	33456445	33456577	22337	2838
chr11	33484553	33484661	m6AIP_abcam_peak_1145a	0.0	-	chr11	33483079	33485917	ENSMUST00000102815.9|Ranbp17|ENSMUSG00000040594.19|protein_coding_Intron_7	0.0	-	0.45630725863284005	33484553	33484661	33483472	33483580	2838	17583
chr11	33484662	33484756	m6AIP_abcam_peak_1145b	0.0	-	chr11	33483079	33485917	ENSMUST00000102815.9|Ranbp17|ENSMUSG00000040594.19|protein_coding_Intron_7	0.0	-	0.42776603241719524	33484662	33484756	33483582	33483676	2838	2838
chr11	34830549	34830649	m6AIP_SySy_peak_915	0.0	-	chr11	34825539	34830724	ENSMUST00000093191.2|Spdl1|ENSMUSG00000069910.2|protein_coding_Intron_2	0.0	-	0.018514946962391532	34830549	34830649	34827858	34827958	5185	5448
chr11	35895278	35895436	m6AIP_abcam_peak_1150a	0.0	-	chr11	35891578	35897375	ENSMUST00000018993.6|Wwc1|ENSMUSG00000018849.6|protein_coding_Intron_5	0.0	-	0.34845609798171473	35895278	35895436	35896339	35896497	5797	1322
chr11	35895437	35895587	m6AIP_abcam_peak_1150b	0.0	-	chr11	35891578	35897375	ENSMUST00000018993.6|Wwc1|ENSMUSG00000018849.6|protein_coding_Intron_5	0.0	-	0.32016560289805074	35895437	35895587	35893548	35893698	5797	1163
chr11	35968725	35968825	m6AIP_abcam_peak_1151	0.0	-	chr11	35915285	35979970	ENSMUST00000018993.6|Wwc1|ENSMUSG00000018849.6|protein_coding_Intron_1	0.0	-	0.1731004096776687	35968725	35968825	35935264	35935364	64685	1001
chr11	44530623	44530845	m6AIP_abcam_peak_1156	0.0	+	chr11	44525143	44531275	ENSMUST00000019333.9|Rnf145|ENSMUSG00000019189.13|protein_coding_Intron_2	0.0	+	0.9106327462491846	44530623	44530845	44530271	44530493	6132	6132
chr11	45879229	45879479	m6AIP_abcam_peak_1158	0.0	+	chr11	45852192	45883709	ENSMUST00000109261.10|Clint1|ENSMUSG00000006169.20|protein_coding_Intron_1	0.0	+	0.8618206047529905	45879229	45879479	45869394	45869644	31517	2002
chr11	45879521	45879660	m6AIP_SySy_peak_925	0.0	+	chr11	45852192	45883709	ENSMUST00000109261.10|Clint1|ENSMUSG00000006169.20|protein_coding_Intron_1	0.0	+	0.8691817114573087	45879521	45879660	45881511	45881650	31517	31517
chr11	49709643	49709783	m6AIP_abcam_peak_1167a	0.0	-	chr11	49702654	49712353	ENSMUST00000145353.7|Cnot6|ENSMUSG00000020362.13|protein_coding_Intron_1	0.0	-	0.2735333539540159	49709643	49709783	49703139	49703279	9699	13189
chr11	49709784	49709886	m6AIP_abcam_peak_1167b	0.0	-	chr11	49702654	49712353	ENSMUST00000145353.7|Cnot6|ENSMUSG00000020362.13|protein_coding_Intron_1	0.0	-	0.25621198061655837	49709784	49709886	49704483	49704585	9699	9699
chr11	50271264	50271373	m6AIP_abcam_peak_1173	0.0	-	chr11	50267010	50291725	ENSMUST00000059458.4|Maml1|ENSMUSG00000050567.16|protein_coding_Intron_1	0.0	-	0.8259761278575763	50271264	50271373	50282464	50282573	24715	2148
chr11	50382488	50382650	m6AIP_abcam_peak_1176	0.0	+	chr11	50381597	50382536	ENSMUST00000077817.7|Hnrnph1|ENSMUSG00000007850.16|protein_coding_Intron_5	0.0	+	0.9850905218317358	50382488	50382536	50382353	50382401	939	939
chr11	51635219	51635394	m6AIP_abcam_peak_1181	0.0	-	chr11	51629661	51635589	ENSMUST00000001081.9|Rmnd5b|ENSMUSG00000001054.9|protein_coding_Intron_1	0.0	-	0.0522941970310391	51635219	51635394	51633468	51633643	5928	96
chr11	53265895	53266110	m6AIP_abcam_peak_1188	0.0	-	chr11	53266049	53266965	ENSMUST00000020630.7|Hspa4|ENSMUSG00000020361.13|protein_coding_Intron_14	0.0	-	0.9770742358078602	53266049	53266110	53266783	53266844	916	5248
chr11	53297181	53297315	m6AIP_abcam_peak_1189	0.0	-	chr11	53292314	53300059	ENSMUST00000020630.7|Hspa4|ENSMUSG00000020361.13|protein_coding_Intron_1	0.0	-	0.3653970303421562	53297181	53297315	53296251	53296385	7745	2816
chr11	53368137	53368263	m6AIP_abcam_peak_1191	0.0	+	chr11	53351129	53368659	ENSMUST00000060945.11|Aff4|ENSMUSG00000049470.13|protein_coding_Intron_1	0.0	+	0.9747860810039931	53368137	53368263	53367012	53367138	17530	1189
chr11	54551067	54551239	m6AIP_abcam_peak_1198	0.0	+	chr11	54546429	54552789	ENSMUST00000101206.9|Rapgef6|ENSMUSG00000037533.20|protein_coding_Intron_3	0.0	+	0.7391509433962264	54551067	54551239	54549819	54549991	6360	6150
chr11	54573003	54573126	m6AIP_abcam_peak_1199	0.0	+	chr11	54568496	54610787	ENSMUST00000101206.9|Rapgef6|ENSMUSG00000037533.20|protein_coding_Intron_6	0.0	+	0.10801352533635998	54573003	54573126	54603727	54603850	42291	6958
chr11	54775677	54775885	m6AIP_abcam_peak_1201	0.0	-	chr11	54756559	54787559	ENSMUST00000064104.12|Cdc42se2|ENSMUSG00000052298.12|protein_coding_Intron_1	0.0	-	0.3789677419354839	54775677	54775885	54764706	54764914	31000	518
chr11	54943827	54943936	m6AIP_abcam_peak_1202	0.0	-	chr11	54940882	54956020	ENSMUST00000102731.7|Tnip1|ENSMUSG00000020400.17|protein_coding_Intron_2	0.0	-	0.8018892852424362	54943827	54943936	54943460	54943569	15138	2023
chr11	55017546	55017656	m6AIP_abcam_peak_1203	0.0	-	chr11	55013915	55021536	ENSMUST00000108883.9|Anxa6|ENSMUSG00000018340.13|protein_coding_Intron_2	0.0	-	0.5151554914053273	55017546	55017656	55020150	55020260	7621	4322
chr11	55173773	55173910	m6AIP_abcam_peak_1204a	0.0	-	chr11	55170072	55174667	ENSMUST00000039305.5|Slc36a2|ENSMUSG00000020264.5|protein_coding_Intron_5	0.0	-	0.18280739934711643	55173773	55173910	55171786	55171923	4595	3030
chr11	55173911	55174055	m6AIP_abcam_peak_1204b	0.0	-	chr11	55170072	55174667	ENSMUST00000039305.5|Slc36a2|ENSMUSG00000020264.5|protein_coding_Intron_5	0.0	-	0.14624591947769316	55173911	55174055	55171751	55171895	4595	4595
chr11	55487309	55487498	m6AIP_SySy_peak_967	0.0	+	chr11	55485738	55487478	ENSMUST00000018727.3|G3bp1|ENSMUSG00000018583.5|protein_coding_Intron_2	0.0	+	0.9316091954022988	55487309	55487478	55486492	55486661	1740	150
chr11	58309675	58309873	m6AIP_abcam_peak_1211	0.0	+	chr11	58309665	58309953	ENSMUST00000153510.8|Zfp692|ENSMUSG00000037243.17|protein_coding_Intron_6	0.0	+	0.4930555555555556	58309675	58309873	58309748	58309946	288	288
chr11	58311154	58311263	m6AIP_abcam_peak_1212	0.0	+	chr11	58310496	58311455	ENSMUST00000153510.8|Zfp692|ENSMUSG00000037243.17|protein_coding_Intron_9	0.0	+	0.7111574556830031	58311154	58311263	58310612	58310721	959	87
chr11	60168530	60168744	m6AIP_abcam_peak_1224	0.0	+	chr11	60140370	60185095	ENSMUST00000064190.12|Rai1|ENSMUSG00000062115.15|protein_coding_Intron_2	0.0	+	0.6307657909446618	60168530	60168744	60141652	60141866	44725	44725
chr11	60214910	60215082	m6AIP_abcam_peak_1228	0.0	-	chr11	60207257	60220452	ENSMUST00000020846.7|Srebf1|ENSMUSG00000020538.15|protein_coding_Intron_1	0.0	-	0.41644562334217505	60214910	60215082	60220017	60220189	13195	520
chr11	60539250	60539480	m6AIP_SySy_peak_998	0.0	+	chr11	60539195	60547687	ENSMUST00000044250.3|Alkbh5|ENSMUSG00000042650.3|protein_coding_Intron_1	0.0	+	0.023433820065944418	60539250	60539480	60540937	60541167	8492	5945
chr11	60939239	60939359	m6AIP_abcam_peak_1239	0.0	+	chr11	60932271	60941879	ENSMUST00000019076.9|Map2k3|ENSMUSG00000018932.9|protein_coding_Intron_1	0.0	+	0.7313696919233972	60939239	60939359	60934586	60934706	9608	1097
chr11	60951478	60951623	m6AIP_abcam_peak_1240	0.0	+	chr11	60951203	60951763	ENSMUST00000019076.9|Map2k3|ENSMUSG00000018932.9|protein_coding_Intron_11	0.0	+	0.6035714285714285	60951478	60951623	60951365	60951510	560	1097
chr11	61493313	61493430	m6AIP_abcam_peak_1245	0.0	-	chr11	61493069	61493646	ENSMUST00000079080.12|Mapk7|ENSMUSG00000001034.17|protein_coding_Intron_2	0.0	-	0.4748700173310225	61493313	61493430	61493308	61493425	577	93
chr11	61534819	61535014	m6AIP_abcam_peak_1247	0.0	-	chr11	61533681	61535270	ENSMUST00000179936.7|Epn2|ENSMUSG00000001036.17|protein_coding_Intron_5	0.0	-	0.24669603524229078	61534819	61535014	61534875	61535070	1589	536
chr11	61570266	61570412	m6AIP_abcam_peak_1249	0.0	-	chr11	61565894	61579566	ENSMUST00000179936.7|Epn2|ENSMUSG00000001036.17|protein_coding_Intron_1	0.0	-	0.6739321240491516	61570266	61570412	61577762	61577908	13672	1951
chr11	61571501	61571643	m6AIP_abcam_peak_1250	0.0	-	chr11	61565894	61579566	ENSMUST00000179936.7|Epn2|ENSMUSG00000001036.17|protein_coding_Intron_1	0.0	-	0.5838209479227618	61571501	61571643	61571651	61571793	13672	1589
chr11	61918301	61918500	m6AIP_abcam_peak_1252	0.0	-	chr11	61916266	61922781	ENSMUST00000102650.9|Akap10|ENSMUSG00000047804.15|protein_coding_Intron_2	0.0	-	0.6802762854950115	61918301	61918500	61920371	61920570	6515	5077
chr11	62286866	62286991	m6AIP_abcam_peak_1255a	0.0	+	chr11	62285885	62292123	ENSMUST00000050646.12|Ttc19|ENSMUSG00000042298.18|protein_coding_Intron_6	0.0	+	0.16367425456877205	62286866	62286991	62287985	62288110	6238	764
chr11	62286992	62287188	m6AIP_abcam_peak_1255b	0.0	+	chr11	62285885	62292123	ENSMUST00000050646.12|Ttc19|ENSMUSG00000042298.18|protein_coding_Intron_6	0.0	+	0.19124719461365822	62286992	62287188	62288682	62288878	6238	91
chr11	62336187	62336297	m6AIP_abcam_peak_1257	0.0	-	chr11	62334661	62337544	ENSMUST00000018645.12|Ncor1|ENSMUSG00000018501.17|protein_coding_Intron_35	0.0	-	0.45473465140478664	62336187	62336297	62336481	62336591	2883	339
chr11	62341535	62341646	m6AIP_abcam_peak_1258	0.0	-	chr11	62340629	62342996	ENSMUST00000018645.12|Ncor1|ENSMUSG00000018501.17|protein_coding_Intron_31	0.0	-	0.5973806506125898	62341535	62341646	62340942	62341053	2367	8664
chr11	62408978	62409182	m6AIP_abcam_peak_1261	0.0	-	chr11	62404466	62410819	ENSMUST00000018645.12|Ncor1|ENSMUSG00000018501.17|protein_coding_Intron_6	0.0	-	0.2753030064536439	62408978	62409182	62406634	62406838	6353	1342
chr11	65037577	65037743	m6AIP_abcam_peak_1262	0.0	-	chr11	65032195	65038615	ENSMUST00000093002.11|Arhgap44|ENSMUSG00000033389.16|protein_coding_Intron_10	0.0	-	0.14875389408099693	65037577	65037743	65035466	65035632	6420	7280
chr11	65065919	65066046	m6AIP_abcam_peak_1263	0.0	-	chr11	65059935	65067079	ENSMUST00000093002.11|Arhgap44|ENSMUSG00000033389.16|protein_coding_Intron_4	0.0	-	0.14977603583426646	65065919	65066046	65063725	65063852	7144	4612
chr11	65130284	65130534	m6AIP_SySy_peak_1033	0.0	-	chr11	65075210	65162585	ENSMUST00000093002.11|Arhgap44|ENSMUSG00000033389.16|protein_coding_Intron_1	0.0	-	0.36825178826895566	65130284	65130534	65130400	65130650	87375	1004
chr11	65142258	65142471	m6AIP_abcam_peak_1264	0.0	-	chr11	65075210	65162585	ENSMUST00000093002.11|Arhgap44|ENSMUSG00000033389.16|protein_coding_Intron_1	0.0	-	0.23129041487839774	65142258	65142471	65078630	65078843	87375	629
chr11	67050405	67050632	m6AIP_abcam_peak_1268	0.0	-	chr11	67042107	67051680	ENSMUST00000116363.1|Adprm|ENSMUSG00000020910.16|protein_coding_Intron_2	0.0	-	0.11918938681708968	67050405	67050632	67048045	67048272	9573	756
chr11	68055805	68055939	m6AIP_abcam_peak_1270	0.0	+	chr11	68020998	68109276	ENSMUST00000021285.13|Stx8|ENSMUSG00000020903.13|protein_coding_Intron_6	0.0	+	0.3946056775187476	68055805	68055939	68104860	68104994	88278	9466
chr11	68270415	68270527	m6AIP_abcam_peak_1271	0.0	-	chr11	68269627	68270542	ENSMUST00000151817.1|Gm12305|ENSMUSG00000084993.1|lncRNA_Intron_1	0.0	-	0.08524590163934431	68270415	68270527	68270097	68270209	915	915
chr11	68270415	68270527	m6AIP_abcam_peak_1271	0.0	-	chr11	68260646	68277422	ENSMUST00000108674.8|Ntn1|ENSMUSG00000020902.12|protein_coding_Intron_4	0.0	-	0.41475917978063903	68270415	68270527	68266998	68267110	16776	14200
chr11	68278034	68278216	m6AIP_abcam_peak_1272	0.0	-	chr11	68277611	68385102	ENSMUST00000108674.8|Ntn1|ENSMUSG00000020902.12|protein_coding_Intron_3	0.0	-	0.9954135695081449	68278034	68278216	68314859	68315041	107491	2988
chr11	68333480	68333587	m6AIP_abcam_peak_1273	0.0	-	chr11	68277611	68385102	ENSMUST00000108674.8|Ntn1|ENSMUSG00000020902.12|protein_coding_Intron_3	0.0	-	0.48006809872454437	68333480	68333587	68349458	68349565	107491	2988
chr11	68338716	68338787	m6AIP_abcam_peak_1274a	0.0	-	chr11	68277611	68385102	ENSMUST00000108674.8|Ntn1|ENSMUSG00000020902.12|protein_coding_Intron_3	0.0	-	0.43122680038328787	68338716	68338787	68334893	68334964	107491	14200
chr11	68338788	68338861	m6AIP_abcam_peak_1274b	0.0	-	chr11	68277611	68385102	ENSMUST00000108674.8|Ntn1|ENSMUSG00000020902.12|protein_coding_Intron_3	0.0	-	0.43065000790763874	68338788	68338861	68316969	68317042	107491	13201
chr11	68352342	68352450	m6AIP_abcam_peak_1275	0.0	-	chr11	68277611	68385102	ENSMUST00000108674.8|Ntn1|ENSMUSG00000020902.12|protein_coding_Intron_3	0.0	-	0.30400684708487224	68352342	68352450	68363316	68363424	107491	13201
chr11	68361093	68361322	m6AIP_abcam_peak_1276	0.0	-	chr11	68277611	68385102	ENSMUST00000108674.8|Ntn1|ENSMUSG00000020902.12|protein_coding_Intron_3	0.0	-	0.2219069503493316	68361093	68361322	68363461	68363690	107491	107491
chr11	68791828	68791948	m6AIP_abcam_peak_1278	0.0	+	chr11	68790740	68791862	ENSMUST00000092984.5|Myh10|ENSMUSG00000020900.15|protein_coding_Intron_24	0.0	+	0.9901960784313726	68791828	68791862	68790907	68790941	1122	4063
chr11	68802055	68802198	m6AIP_abcam_peak_1279	0.0	+	chr11	68801729	68802107	ENSMUST00000092984.5|Myh10|ENSMUSG00000020900.15|protein_coding_Intron_30	0.0	+	0.9973544973544973	68802055	68802107	68801888	68801940	378	773
chr11	69315092	69315202	m6AIP_abcam_peak_1281	0.0	-	chr11	69314857	69315189	ENSMUST00000092973.5|Cntrob|ENSMUSG00000032782.19|protein_coding_Intron_8	0.0	-	0.12650602409638556	69315092	69315189	69314868	69314965	332	332
chr11	69412039	69412148	m6AIP_abcam_peak_1284	0.0	-	chr11	69408781	69413532	ENSMUST00000094077.4|Kdm6b|ENSMUSG00000018476.7|protein_coding_Intron_1	0.0	-	0.3047779414860029	69412039	69412148	69410068	69410177	4751	4751
chr11	69566631	69566773	m6AIP_abcam_peak_1285	0.0	-	chr11	69563947	69577625	ENSMUST00000048139.11|Wrap53|ENSMUSG00000041346.11|protein_coding_Intron_3	0.0	-	0.7978505629477994	69566631	69566773	69573192	69573334	13678	221
chr11	69574711	69574855	m6AIP_abcam_peak_1286	0.0	-	chr11	69563947	69577625	ENSMUST00000048139.11|Wrap53|ENSMUSG00000041346.11|protein_coding_Intron_3	0.0	-	0.20836379587659015	69574711	69574855	69569311	69569455	13678	709
chr11	69604445	69604695	m6AIP_SySy_peak_1048	0.0	-	chr11	69603553	69605260	ENSMUST00000047889.12|Atp1b2|ENSMUSG00000041329.13|protein_coding_Intron_1	0.0	-	0.4042179261862917	69604445	69604695	69604554	69604804	1707	1707
chr11	69685622	69685730	m6AIP_abcam_peak_1289	0.0	+	chr11	69684673	69688359	ENSMUST00000140371.7|Tnfsf13os|ENSMUSG00000085890.7|lncRNA_Intron_1	0.0	+	0.28106348345089527	69685622	69685730	69687010	69687118	3686	2311
chr11	69686596	69686770	m6AIP_abcam_peak_1290a	0.0	+	chr11	69684673	69688359	ENSMUST00000140371.7|Tnfsf13os|ENSMUSG00000085890.7|lncRNA_Intron_1	0.0	+	0.5436787845903418	69686596	69686770	69687619	69687793	3686	3686
chr11	69686771	69686878	m6AIP_abcam_peak_1290b	0.0	+	chr11	69684673	69688359	ENSMUST00000140371.7|Tnfsf13os|ENSMUSG00000085890.7|lncRNA_Intron_1	0.0	+	0.5946825827455237	69686771	69686878	69688177	69688284	3686	2311
chr11	69836476	69836639	m6AIP_abcam_peak_1293	0.0	-	chr11	69834677	69837047	ENSMUST00000108634.8|Nlgn2|ENSMUSG00000051790.15|protein_coding_Intron_1	0.0	-	0.20084388185654012	69836476	69836639	69835099	69835262	2370	109
chr11	69891105	69891350	m6AIP_abcam_peak_1294	0.0	-	chr11	69890983	69894599	ENSMUST00000001631.6|Acap1|ENSMUSG00000001588.12|protein_coding_Intron_2	0.0	-	0.9408185840707964	69891105	69891350	69892524	69892769	3616	1151
chr11	69902586	69902754	m6AIP_abcam_peak_1295	0.0	+	chr11	69902185	69903007	ENSMUST00000061837.10|Neurl4|ENSMUSG00000047284.14|protein_coding_Intron_1	0.0	+	0.5900243309002433	69902586	69902754	69902739	69902907	822	111
chr11	70403504	70403617	m6AIP_abcam_peak_1305a	0.0	-	chr11	70402066	70405626	ENSMUST00000019065.9|Pelp1|ENSMUSG00000018921.11|protein_coding_Intron_3	0.0	-	0.5862359550561798	70403504	70403617	70405015	70405128	3560	739
chr11	70403618	70403773	m6AIP_abcam_peak_1305b	0.0	-	chr11	70402066	70405626	ENSMUST00000019065.9|Pelp1|ENSMUSG00000018921.11|protein_coding_Intron_3	0.0	-	0.5415730337078652	70403618	70403773	70405423	70405578	3560	3560
chr11	70403774	70403911	m6AIP_abcam_peak_1305c	0.0	-	chr11	70402066	70405626	ENSMUST00000019065.9|Pelp1|ENSMUSG00000018921.11|protein_coding_Intron_3	0.0	-	0.498876404494382	70403774	70403911	70404587	70404724	3560	739
chr11	70409143	70409224	m6AIP_abcam_peak_1306a	0.0	-	chr11	70406321	70409763	ENSMUST00000019065.9|Pelp1|ENSMUSG00000018921.11|protein_coding_Intron_1	0.0	-	0.1670540383497966	70409143	70409224	70408955	70409036	3442	3442
chr11	70409225	70409294	m6AIP_abcam_peak_1306b	0.0	-	chr11	70406321	70409763	ENSMUST00000019065.9|Pelp1|ENSMUSG00000018921.11|protein_coding_Intron_1	0.0	-	0.13974433468913428	70409225	70409294	70408457	70408526	3442	739
chr11	70943278	70943474	m6AIP_SySy_peak_1071	0.0	-	chr11	70943322	70943878	ENSMUST00000035283.10|Nup88|ENSMUSG00000040667.11|protein_coding_Intron_16	0.0	-	0.9946043165467626	70943322	70943474	70943477	70943629	556	1023
chr11	70949342	70949508	m6AIP_abcam_peak_1314	0.0	-	chr11	70947803	70950145	ENSMUST00000035283.10|Nup88|ENSMUSG00000040667.11|protein_coding_Intron_9	0.0	-	0.3023057216054654	70949342	70949508	70948567	70948733	2342	217
chr11	71024241	71024341	m6AIP_abcam_peak_1318	0.0	+	chr11	71020189	71024549	ENSMUST00000048807.11|Mis12|ENSMUSG00000040599.13|protein_coding_Intron_1	0.0	+	0.939908256880734	71024241	71024341	71020666	71020766	4360	4360
chr11	72161525	72161724	m6AIP_abcam_peak_1320	0.0	-	chr11	72159520	72165516	ENSMUST00000204457.2|Gm43951|ENSMUSG00000107877.2|protein_coding_Intron_16	0.0	-	0.6474316210807205	72161525	72161724	72161067	72161266	5996	1892
chr11	72161525	72161724	m6AIP_abcam_peak_1320	0.0	-	chr11	72159520	72165516	ENSMUST00000238653.1|4933427D14Rik|ENSMUSG00000020807.15|protein_coding_Intron_16	0.0	-	0.6474316210807205	72161525	72161724	72160806	72161005	5996	2925
chr11	72635712	72635823	m6AIP_abcam_peak_1322	0.0	+	chr11	72607635	72663070	ENSMUST00000021148.12|Ube2g1|ENSMUSG00000020794.13|protein_coding_Intron_1	0.0	+	0.5070262469558943	72635712	72635823	72661519	72661630	55435	1485
chr11	72644566	72644680	m6AIP_abcam_peak_1323a	0.0	+	chr11	72607635	72663070	ENSMUST00000021148.12|Ube2g1|ENSMUSG00000020794.13|protein_coding_Intron_1	0.0	+	0.6667448362947597	72644566	72644680	72637708	72637822	55435	9786
chr11	72644681	72644821	m6AIP_abcam_peak_1323b	0.0	+	chr11	72607635	72663070	ENSMUST00000021148.12|Ube2g1|ENSMUSG00000020794.13|protein_coding_Intron_1	0.0	+	0.6698114909353297	72644681	72644821	72649443	72649583	55435	9786
chr11	72724414	72724579	m6AIP_abcam_peak_1324	0.0	+	chr11	72722763	72728760	ENSMUST00000155998.1|Ankfy1|ENSMUSG00000020790.14|protein_coding_Intron_4	0.0	+	0.29214607303651824	72724414	72724579	72725341	72725506	5997	8144
chr11	74777690	74777841	m6AIP_abcam_peak_1334a	0.0	+	chr11	74773649	74784057	ENSMUST00000010698.12|Mettl16|ENSMUSG00000010554.14|protein_coding_Intron_2	0.0	+	0.39604150653343584	74777690	74777841	74774800	74774951	10408	818
chr11	74777842	74777978	m6AIP_abcam_peak_1334b	0.0	+	chr11	74773649	74784057	ENSMUST00000010698.12|Mettl16|ENSMUSG00000010554.14|protein_coding_Intron_2	0.0	+	0.409684857801691	74777842	74777978	74782604	74782740	10408	4507
chr11	74839317	74839446	m6AIP_abcam_peak_1335	0.0	+	chr11	74837723	74842160	ENSMUST00000000291.8|Mnt|ENSMUSG00000000282.12|protein_coding_Intron_4	0.0	+	0.3768311922470137	74839317	74839446	74839693	74839822	4437	482
chr11	75091523	75091650	m6AIP_abcam_peak_1342	0.0	+	chr11	75053963	75139192	ENSMUST00000045281.12|Smg6|ENSMUSG00000038290.15|protein_coding_Intron_13	0.0	+	0.4413051895481585	75091523	75091650	75107995	75108122	85229	2543
chr11	75366223	75366473	m6AIP_abcam_peak_1343	0.0	+	chr11	75349814	75382249	ENSMUST00000044530.2|Smyd4|ENSMUSG00000018809.2|protein_coding_Intron_2	0.0	+	0.5097579774934484	75366223	75366473	75372657	75372907	32435	32435
chr11	75588655	75588787	m6AIP_abcam_peak_1347	0.0	+	chr11	75588352	75592188	ENSMUST00000179521.7|Pitpna|ENSMUSG00000017781.17|protein_coding_Intron_1	0.0	+	0.10714285714285714	75588655	75588787	75590090	75590222	3836	138
chr11	75589137	75589361	m6AIP_abcam_peak_1348	0.0	+	chr11	75588352	75592188	ENSMUST00000179521.7|Pitpna|ENSMUSG00000017781.17|protein_coding_Intron_1	0.0	+	0.25312825860271115	75589137	75589361	75590239	75590463	3836	244
chr11	75753541	75753630	m6AIP_abcam_peak_1352a	0.0	+	chr11	75752080	75755573	ENSMUST00000067664.9|Ywhae|ENSMUSG00000020849.13|protein_coding_Intron_2	0.0	+	0.42570855997709706	75753541	75753630	75755045	75755134	3493	2268
chr11	75753631	75753749	m6AIP_abcam_peak_1352b	0.0	+	chr11	75752080	75755573	ENSMUST00000067664.9|Ywhae|ENSMUSG00000020849.13|protein_coding_Intron_2	0.0	+	0.46263956484397367	75753631	75753749	75754778	75754896	3493	5191
chr11	75753750	75753930	m6AIP_abcam_peak_1352c	0.0	+	chr11	75752080	75755573	ENSMUST00000067664.9|Ywhae|ENSMUSG00000020849.13|protein_coding_Intron_2	0.0	+	0.49384483252218725	75753750	75753930	75753284	75753464	3493	2268
chr11	76466379	76466479	m6AIP_abcam_peak_1355	0.0	-	chr11	76464290	76468715	ENSMUST00000238684.1|Abr|ENSMUSG00000017631.19|protein_coding_Intron_6	0.0	-	0.5177401129943503	76466379	76466479	76465666	76465766	4425	22351
chr11	76979342	76979508	m6AIP_abcam_peak_1356	0.0	+	chr11	76971978	76986475	ENSMUST00000021197.9|Blmh|ENSMUSG00000020840.10|protein_coding_Intron_11	0.0	+	0.5135545285231428	76979342	76979508	76986023	76986189	14497	3188
chr11	77538254	77538357	m6AIP_SySy_peak_1119	0.0	-	chr11	77538328	77540053	ENSMUST00000058496.7|Taok1|ENSMUSG00000017291.13|protein_coding_Intron_19	0.0	-	0.9918840579710145	77538328	77538357	77539420	77539449	1725	3451
chr11	77606956	77607165	m6AIP_abcam_peak_1361	0.0	-	chr11	77585494	77607207	ENSMUST00000058496.7|Taok1|ENSMUSG00000017291.13|protein_coding_Intron_1	0.0	-	0.00953345921797999	77606956	77607165	77595853	77596062	21713	21713
chr11	77709655	77709770	m6AIP_SySy_peak_1123	0.0	+	chr11	77705541	77741685	ENSMUST00000181023.1|Nufip2|ENSMUSG00000037857.16|protein_coding_Intron_3	0.0	+	0.11448649845064188	77709655	77709770	77736107	77736222	36144	12254
chr11	77709905	77710069	m6AIP_SySy_peak_1124	0.0	+	chr11	77705541	77741685	ENSMUST00000181023.1|Nufip2|ENSMUSG00000037857.16|protein_coding_Intron_3	0.0	+	0.12104360336432049	77709905	77710069	77741411	77741575	36144	5034
chr11	77778306	77778420	m6AIP_SySy_peak_1126c	0.0	+	chr11	77778314	77815855	ENSMUST00000168348.7|Myo18a|ENSMUSG00000000631.20|protein_coding_Intron_1	0.0	+	0.0017847153778535467	77778314	77778420	77781885	77781991	37541	735
chr11	77837637	77837765	m6AIP_abcam_peak_1368	0.0	+	chr11	77836482	77840680	ENSMUST00000168348.7|Myo18a|ENSMUSG00000000631.20|protein_coding_Intron_21	0.0	+	0.2896617436874702	77837637	77837765	77840165	77840293	4198	256
chr11	77846822	77846933	m6AIP_abcam_peak_1370	0.0	+	chr11	77846482	77846890	ENSMUST00000168348.7|Myo18a|ENSMUSG00000000631.20|protein_coding_Intron_31	0.0	+	0.9950980392156863	77846822	77846890	77846692	77846760	408	2530
chr11	77859161	77859289	m6AIP_SySy_peak_1127	0.0	+	chr11	77857845	77864690	ENSMUST00000168348.7|Myo18a|ENSMUSG00000000631.20|protein_coding_Intron_40	0.0	+	0.19970781592403214	77859161	77859289	77862412	77862540	6845	1476
chr11	78277973	78278157	m6AIP_abcam_peak_1386	0.0	+	chr11	78277334	78279046	ENSMUST00000010421.6|2610507B11Rik|ENSMUSG00000010277.7|protein_coding_Intron_24	0.0	+	0.4398364485981308	78277973	78278157	78278098	78278282	1712	383
chr11	78278479	78278647	m6AIP_abcam_peak_1387	0.0	+	chr11	78277334	78279046	ENSMUST00000010421.6|2610507B11Rik|ENSMUSG00000010277.7|protein_coding_Intron_24	0.0	+	0.7021028037383178	78278479	78278647	78278448	78278616	1712	120
chr11	78518595	78518784	m6AIP_abcam_peak_1390	0.0	+	chr11	78518209	78518952	ENSMUST00000001127.10|Poldip2|ENSMUSG00000001100.10|protein_coding_Intron_7	0.0	+	0.6985195154777928	78518595	78518784	78518755	78518944	743	1086
chr11	78591963	78592101	m6AIP_abcam_peak_1391	0.0	-	chr11	78590989	78618274	ENSMUST00000142739.7|Nlk|ENSMUSG00000017376.15|protein_coding_Intron_3	0.0	-	0.9619204691222283	78591963	78592101	78610391	78610529	27285	27285
chr11	78616640	78616769	m6AIP_abcam_peak_1392	0.0	-	chr11	78590989	78618274	ENSMUST00000142739.7|Nlk|ENSMUSG00000017376.15|protein_coding_Intron_3	0.0	-	0.05768737401502655	78616640	78616769	78605455	78605584	27285	668
chr11	78677131	78677358	m6AIP_SySy_peak_1145	0.0	-	chr11	78626706	78695808	ENSMUST00000142739.7|Nlk|ENSMUSG00000017376.15|protein_coding_Intron_1	0.0	-	0.2692396746838007	78677131	78677358	78665015	78665242	69102	668
chr11	80080378	80080496	m6AIP_abcam_peak_1399	0.0	-	chr11	80064399	80080783	ENSMUST00000061283.14|Crlf3|ENSMUSG00000017561.16|protein_coding_Intron_1	0.0	-	0.021728515625	80080378	80080496	80065546	80065664	16384	720
chr11	84094442	84094543	m6AIP_abcam_peak_1419	0.0	-	chr11	84093647	84103052	ENSMUST00000018795.12|Tada2a|ENSMUSG00000018651.14|protein_coding_Intron_8	0.0	-	0.9104731525784158	84094442	84094543	84093949	84094050	9405	1066
chr11	84821977	84822136	m6AIP_SySy_peak_1172	0.0	-	chr11	84821757	84822310	ENSMUST00000047560.7|Dhrs11|ENSMUSG00000034449.7|protein_coding_Intron_4	0.0	-	0.45027124773960214	84821977	84822136	84821918	84822077	553	631
chr11	85357119	85357274	m6AIP_abcam_peak_1424	0.0	+	chr11	85354975	85359624	ENSMUST00000108061.7|Bcas3|ENSMUSG00000059439.15|protein_coding_Intron_3	0.0	+	0.4770918477091848	85357119	85357274	85357969	85358124	4649	5429
chr11	85679661	85679780	m6AIP_abcam_peak_1425	0.0	+	chr11	85583994	85801784	ENSMUST00000108061.7|Bcas3|ENSMUSG00000059439.15|protein_coding_Intron_24	0.0	+	0.4395105376739061	85679661	85679780	85774817	85774936	217790	12047
chr11	86096096	86096227	m6AIP_abcam_peak_1426	0.0	-	chr11	86077969	86108766	ENSMUST00000044423.3|Brip1|ENSMUSG00000034329.16|protein_coding_Intron_16	0.0	-	0.40978017339351236	86096096	86096227	86085754	86085885	30797	4077
chr11	86204000	86204139	m6AIP_abcam_peak_1427	0.0	+	chr11	86201552	86206952	ENSMUST00000128960.1|Brip1os|ENSMUSG00000085208.3|lncRNA_Intron_1	0.0	+	0.4603703703703704	86204000	86204139	86204911	86205050	5400	5400
chr11	86231490	86231594	m6AIP_abcam_peak_1428	0.0	-	chr11	86229305	86231964	ENSMUST00000018212.12|Ints2|ENSMUSG00000018068.13|protein_coding_Intron_15	0.0	-	0.1609627679578789	86231490	86231594	86231575	86231679	2659	1651
chr11	86301224	86301413	m6AIP_abcam_peak_1430	0.0	-	chr11	86301344	86301464	ENSMUST00000043624.8|Med13|ENSMUSG00000034297.14|protein_coding_Intron_13	0.0	-	0.7083333333333333	86301344	86301413	86301348	86301417	120	558
chr11	86510979	86511152	m6AIP_abcam_peak_1433	0.0	-	chr11	86506898	86511588	ENSMUST00000154617.7|Rps6kb1|ENSMUSG00000020516.15|protein_coding_Intron_12	0.0	-	0.1115138592750533	86510979	86511152	86507936	86508109	4690	386
chr11	87109761	87109937	m6AIP_SySy_peak_1191	0.0	+	chr11	87109304	87116103	ENSMUST00000020794.5|Ska2|ENSMUSG00000020492.11|protein_coding_Intron_1	0.0	+	0.07648183556405354	87109761	87109937	87109880	87110056	6799	6799
chr11	87133842	87133942	m6AIP_abcam_peak_1438	0.0	+	chr11	87129817	87137589	ENSMUST00000041282.12|Trim37|ENSMUSG00000018548.15|protein_coding_Intron_2	0.0	+	0.5259907359752959	87133842	87133942	87133367	87133467	7772	10457
chr11	87139217	87139467	m6AIP_abcam_peak_1439	0.0	+	chr11	87137630	87140484	ENSMUST00000041282.12|Trim37|ENSMUSG00000018548.15|protein_coding_Intron_3	0.0	+	0.5998598458304134	87139217	87139467	87139182	87139432	2854	756
chr11	87468181	87468350	m6AIP_abcam_peak_1440	0.0	+	chr11	87433945	87474403	ENSMUST00000060835.11|Tex14|ENSMUSG00000010342.16|protein_coding_Intron_2	0.0	+	0.8490039052844925	87468181	87468350	87459649	87459818	40458	5248
chr11	88461769	88461929	m6AIP_abcam_peak_1448	0.0	-	chr11	88413990	88480005	ENSMUST00000092794.11|Msi2|ENSMUSG00000069769.13|protein_coding_Intron_7	0.0	-	0.27508899492539574	88461769	88461929	88444812	88444972	66015	8445
chr11	88463779	88463885	m6AIP_abcam_peak_1449	0.0	-	chr11	88413990	88480005	ENSMUST00000092794.11|Msi2|ENSMUSG00000069769.13|protein_coding_Intron_7	0.0	-	0.24459592516852235	88463779	88463885	88424518	88424624	66015	19197
chr11	88498535	88498735	m6AIP_abcam_peak_1450	0.0	-	chr11	88480054	88590054	ENSMUST00000092794.11|Msi2|ENSMUSG00000069769.13|protein_coding_Intron_6	0.0	-	0.831509090909091	88498535	88498735	88574899	88575099	110000	4030
chr11	88632187	88632366	m6AIP_abcam_peak_1451	0.0	-	chr11	88590147	88712437	ENSMUST00000092794.11|Msi2|ENSMUSG00000069769.13|protein_coding_Intron_5	0.0	-	0.655793605364298	88632187	88632366	88705624	88705803	122290	19197
chr11	88696120	88696265	m6AIP_abcam_peak_1452	0.0	-	chr11	88590147	88712437	ENSMUST00000092794.11|Msi2|ENSMUSG00000069769.13|protein_coding_Intron_5	0.0	-	0.13278272957723447	88696120	88696265	88682476	88682621	122290	4030
chr11	88705586	88705662	m6AIP_abcam_peak_1453a	0.0	-	chr11	88590147	88712437	ENSMUST00000092794.11|Msi2|ENSMUSG00000069769.13|protein_coding_Intron_5	0.0	-	0.05581813721481721	88705586	88705662	88656028	88656104	122290	695
chr11	88705663	88705764	m6AIP_abcam_peak_1453b	0.0	-	chr11	88590147	88712437	ENSMUST00000092794.11|Msi2|ENSMUSG00000069769.13|protein_coding_Intron_5	0.0	-	0.0549676997301497	88705663	88705764	88611618	88611719	122290	283
chr11	89009050	89009251	m6AIP_abcam_peak_1456	0.0	+	chr11	89004824	89009118	ENSMUST00000107896.9|Trim25|ENSMUSG00000000275.16|protein_coding_Intron_2	0.0	+	0.9983698183511877	89009050	89009118	89008516	89008584	4294	4646
chr11	89015904	89016114	m6AIP_abcam_peak_1457	0.0	+	chr11	89015817	89016194	ENSMUST00000107896.9|Trim25|ENSMUSG00000000275.16|protein_coding_Intron_8	0.0	+	0.5994694960212201	89015904	89016114	89015867	89016077	377	342
chr11	93886665	93886833	m6AIP_abcam_peak_1460	0.0	+	chr11	93886062	93905158	ENSMUST00000107853.7|Mbtd1|ENSMUSG00000059474.13|protein_coding_Intron_1	0.0	+	0.0382802681189778	93886665	93886833	93900520	93900688	19096	1969
chr11	94138809	94139028	m6AIP_SySy_peak_1205	0.0	+	chr11	94138663	94149835	ENSMUST00000132584.7|B230206L02Rik|ENSMUSG00000086003.7|lncRNA_Intron_2	0.0	+	0.023361976369495167	94138809	94139028	94144945	94145164	11172	4931
chr11	94303111	94303212	m6AIP_abcam_peak_1464	0.0	-	chr11	94301579	94303841	ENSMUST00000021226.13|Luc7l3|ENSMUSG00000020863.15|protein_coding_Intron_4	0.0	-	0.2948717948717948	94303111	94303212	94302908	94303009	2262	591
chr11	95292667	95292917	m6AIP_abcam_peak_1472	0.0	-	chr11	95291609	95294562	ENSMUST00000092766.11|Kat7|ENSMUSG00000038909.16|protein_coding_Intron_5	0.0	-	0.5993904503894345	95292667	95292917	95294279	95294529	2953	1649
chr11	95296764	95296871	m6AIP_abcam_peak_1473	0.0	-	chr11	95294645	95299978	ENSMUST00000092766.11|Kat7|ENSMUSG00000038909.16|protein_coding_Intron_4	0.0	-	0.5957247327957997	95296764	95296871	95299028	95299135	5333	3340
chr11	95429702	95429808	m6AIP_abcam_peak_1474	0.0	+	chr11	95414404	95470521	ENSMUST00000107722.7|Spop|ENSMUSG00000057522.15|protein_coding_Intron_1	0.0	+	0.2734465491740471	95429702	95429808	95463166	95463272	56117	557
chr11	95750323	95750573	m6AIP_SySy_peak_1222b	0.0	+	chr11	95750147	95752874	ENSMUST00000107717.7|Zfp652|ENSMUSG00000075595.9|protein_coding_Intron_2	0.0	+	0.11037770443711038	95750323	95750573	95751712	95751962	2727	339
chr11	95993227	95993439	m6AIP_abcam_peak_1481	0.0	-	chr11	95979669	96004222	ENSMUST00000013559.2|Igf2bp1|ENSMUSG00000013415.9|protein_coding_Intron_2	0.0	-	0.4458111025129312	95993227	95993439	95981238	95981450	24553	927
chr11	96806971	96807098	m6AIP_SySy_peak_1226	0.0	+	chr11	96806764	96808183	ENSMUST00000093943.9|Cbx1|ENSMUSG00000018666.13|protein_coding_Intron_5	0.0	+	0.226215644820296	96806971	96807098	96807739	96807866	1419	1121
chr11	96818606	96818728	m6AIP_SySy_peak_1227a	0.0	-	chr11	96817930	96819394	ENSMUST00000107659.7|Nfe2l1|ENSMUSG00000038615.17|protein_coding_Intron_4	0.0	-	0.5040983606557377	96818606	96818728	96818526	96818648	1464	734
chr11	96818729	96818876	m6AIP_SySy_peak_1227b	0.0	-	chr11	96817930	96819394	ENSMUST00000107659.7|Nfe2l1|ENSMUSG00000038615.17|protein_coding_Intron_4	0.0	-	0.40437158469945356	96818729	96818876	96818031	96818178	1464	1464
chr11	96818877	96819024	m6AIP_SySy_peak_1227c	0.0	-	chr11	96817930	96819394	ENSMUST00000107659.7|Nfe2l1|ENSMUSG00000038615.17|protein_coding_Intron_4	0.0	-	0.3019125683060109	96818877	96819024	96818323	96818470	1464	694
chr11	96819025	96819223	m6AIP_SySy_peak_1227d	0.0	-	chr11	96817930	96819394	ENSMUST00000107659.7|Nfe2l1|ENSMUSG00000038615.17|protein_coding_Intron_4	0.0	-	0.20218579234972678	96819025	96819223	96818602	96818800	1464	1464
chr11	96935132	96935243	m6AIP_SySy_peak_1231	0.0	+	chr11	96924338	96939322	ENSMUST00000131501.7|D030028A08Rik|ENSMUSG00000078700.10|lncRNA_Intron_2	0.0	+	0.7253069941270689	96935132	96935243	96925144	96925255	14984	578
chr11	97209373	97209540	m6AIP_abcam_peak_1487	0.0	-	chr11	97207268	97212279	ENSMUST00000001480.13|Npepps|ENSMUSG00000001441.13|protein_coding_Intron_22	0.0	-	0.5647575334264618	97209373	97209540	97208228	97208395	5011	9950
chr11	97655579	97655822	m6AIP_abcam_peak_1494	0.0	-	chr11	97646521	97660197	ENSMUST00000134427.1|Gm11613|ENSMUSG00000085586.1|lncRNA_Intron_1	0.0	-	0.3345276396607195	97655579	97655822	97658334	97658577	13676	13676
chr11	97657640	97657785	m6AIP_abcam_peak_1495	0.0	-	chr11	97646521	97660197	ENSMUST00000134427.1|Gm11613|ENSMUSG00000085586.1|lncRNA_Intron_1	0.0	-	0.18324071365896466	97657640	97657785	97649865	97650010	13676	236
chr11	97668683	97668817	m6AIP_abcam_peak_1496	0.0	+	chr11	97667168	97669423	ENSMUST00000107586.2|Mllt6|ENSMUSG00000038437.11|protein_coding_Intron_6	0.0	+	0.7028824833702882	97668683	97668817	97668117	97668251	2255	349
chr11	98192079	98192220	m6AIP_abcam_peak_1504	0.0	-	chr11	98189288	98193058	ENSMUST00000107545.8|Med1|ENSMUSG00000018160.15|protein_coding_Intron_1	0.0	-	0.24244031830238721	98192079	98192220	98191227	98191368	3770	1450
chr11	98222592	98222696	m6AIP_abcam_peak_1508	0.0	+	chr11	98221153	98222627	ENSMUST00000107538.1|Cdk12|ENSMUSG00000003119.14|protein_coding_Intron_4	0.0	+	0.9884667571234735	98222592	98222627	98221286	98221321	1474	3996
chr11	98800490	98800578	m6AIP_SySy_peak_1259a	0.0	+	chr11	98800382	98802267	ENSMUST00000037915.8|Msl1|ENSMUSG00000052915.14|protein_coding_Intron_3	0.0	+	0.08541114058355438	98800490	98800578	98801099	98801187	1885	1056
chr11	98800579	98800698	m6AIP_SySy_peak_1259b	0.0	+	chr11	98800382	98802267	ENSMUST00000037915.8|Msl1|ENSMUSG00000052915.14|protein_coding_Intron_3	0.0	+	0.1013262599469496	98800579	98800698	98802129	98802248	1885	2535
chr11	98864231	98864423	m6AIP_abcam_peak_1516	0.0	+	chr11	98863902	98884973	ENSMUST00000037480.8|Wipf2|ENSMUSG00000038013.14|protein_coding_Intron_1	0.0	+	0.017369844810402924	98864231	98864423	98879513	98879705	21071	3397
chr11	101083622	101083872	m6AIP_SySy_peak_1267	0.0	+	chr11	101083706	101084315	ENSMUST00000107308.3|Coasy|ENSMUSG00000001755.12|protein_coding_Intron_1	0.0	+	0.06732348111658457	101083706	101083872	101084026	101084192	609	189
chr11	101292658	101292774	m6AIP_abcam_peak_1526	0.0	-	chr11	101291532	101294000	ENSMUST00000130916.7|Becn1|ENSMUSG00000035086.13|protein_coding_Intron_8	0.0	-	0.5243111831442464	101292658	101292774	101292954	101293070	2468	801
chr11	101551377	101551514	m6AIP_abcam_peak_1532	0.0	-	chr11	101549113	101551768	ENSMUST00000017290.10|Brca1|ENSMUSG00000017146.12|protein_coding_Intron_1	0.0	-	0.13898305084745766	101551377	101551514	101549682	101549819	2655	4989
chr11	101739818	101739929	m6AIP_abcam_peak_1537	0.0	+	chr11	101739848	101740662	ENSMUST00000039152.13|Dhx8|ENSMUSG00000034931.15|protein_coding_Intron_7	0.0	+	0.036855036855036855	101739848	101739929	101739983	101740064	814	1142
chr11	101740137	101740258	m6AIP_abcam_peak_1538	0.0	+	chr11	101739848	101740662	ENSMUST00000039152.13|Dhx8|ENSMUSG00000034931.15|protein_coding_Intron_7	0.0	+	0.44103194103194104	101740137	101740258	101740516	101740637	814	634
chr11	101740293	101740543	m6AIP_abcam_peak_1539	0.0	+	chr11	101739848	101740662	ENSMUST00000039152.13|Dhx8|ENSMUSG00000034931.15|protein_coding_Intron_7	0.0	+	0.7002457002457002	101740293	101740543	101740058	101740308	814	1136
chr11	101977740	101977844	m6AIP_abcam_peak_1542	0.0	-	chr11	101974939	101981616	ENSMUST00000107173.8|Dusp3|ENSMUSG00000003518.13|protein_coding_Intron_3	0.0	-	0.5733113673805601	101977740	101977844	101980514	101980618	6677	2768
chr11	102312399	102312506	m6AIP_abcam_peak_1548	0.0	-	chr11	102311818	102313897	ENSMUST00000174302.7|Ubtf|ENSMUSG00000020923.17|protein_coding_Intron_5	0.0	-	0.697931697931698	102312399	102312506	102312136	102312243	2079	79
chr11	102490919	102491073	m6AIP_abcam_peak_1551	0.0	-	chr11	102487630	102500802	ENSMUST00000143842.1|Gpatch8|ENSMUSG00000034621.14|protein_coding_Intron_6	0.0	-	0.742559975706043	102490919	102491073	102492824	102492978	13172	614
chr11	102871153	102871250	m6AIP_abcam_peak_1555b	0.0	-	chr11	102871185	102877609	ENSMUST00000021306.13|Eftud2|ENSMUSG00000020929.14|protein_coding_Intron_2	0.0	-	0.9979763387297634	102871185	102871250	102875695	102875760	6424	253
chr11	103099762	103099863	m6AIP_abcam_peak_1558	0.0	-	chr11	103080665	103101379	ENSMUST00000103077.1|Plcd3|ENSMUSG00000020937.14|protein_coding_Intron_1	0.0	-	0.07589070194071645	103099762	103099863	103090427	103090528	20714	1920
chr11	103370325	103370475	m6AIP_abcam_peak_1563	0.0	-	chr11	103368171	103370861	ENSMUST00000041272.9|Plekhm1|ENSMUSG00000034247.9|protein_coding_Intron_9	0.0	-	0.17620817843866166	103370325	103370475	103369505	103369655	2690	2884
chr11	103376318	103376484	m6AIP_SySy_peak_1298a	0.0	-	chr11	103374085	103376592	ENSMUST00000041272.9|Plekhm1|ENSMUSG00000034247.9|protein_coding_Intron_7	0.0	-	0.05943358595931392	103376318	103376484	103375800	103375966	2507	6605
chr11	103376485	103376579	m6AIP_SySy_peak_1298b	0.0	-	chr11	103374085	103376592	ENSMUST00000041272.9|Plekhm1|ENSMUSG00000034247.9|protein_coding_Intron_7	0.0	-	0.025528520143597966	103376485	103376579	103375156	103375250	2507	1712
chr11	103377799	103377980	m6AIP_abcam_peak_1565	0.0	-	chr11	103377513	103380033	ENSMUST00000041272.9|Plekhm1|ENSMUSG00000034247.9|protein_coding_Intron_6	0.0	-	0.8472222222222222	103377799	103377980	103379040	103379221	2520	1712
chr11	103393164	103393303	m6AIP_abcam_peak_1566	0.0	-	chr11	103387348	103394687	ENSMUST00000041272.9|Plekhm1|ENSMUSG00000034247.9|protein_coding_Intron_4	0.0	-	0.19716582640686742	103393164	103393303	103394340	103394479	7339	6550
chr11	104312286	104312389	m6AIP_SySy_peak_1301	0.0	+	chr11	104310534	104318156	ENSMUST00000106989.2|Mapt|ENSMUSG00000018411.17|protein_coding_Intron_9	0.0	+	0.23668328522697454	104312286	104312389	104311967	104312070	7622	3510
chr11	104370762	104370907	m6AIP_abcam_peak_1570a	0.0	-	chr11	104368778	104378684	ENSMUST00000106972.7|Kansl1|ENSMUSG00000018412.16|protein_coding_Intron_3	0.0	-	0.7936604078336362	104370762	104370907	104375714	104375859	9906	1519
chr11	104370908	104371029	m6AIP_abcam_peak_1570b	0.0	-	chr11	104368778	104378684	ENSMUST00000106972.7|Kansl1|ENSMUSG00000018412.16|protein_coding_Intron_3	0.0	-	0.7762971936200282	104370908	104371029	104373439	104373560	9906	443
chr11	104394859	104395017	m6AIP_abcam_peak_1571	0.0	-	chr11	104378826	104423921	ENSMUST00000106972.7|Kansl1|ENSMUSG00000018412.16|protein_coding_Intron_2	0.0	-	0.6425989577558487	104394859	104395017	104413533	104413691	45095	6031
chr11	104413441	104413632	m6AIP_abcam_peak_1572	0.0	-	chr11	104378826	104423921	ENSMUST00000106972.7|Kansl1|ENSMUSG00000018412.16|protein_coding_Intron_2	0.0	-	0.23015855416343278	104413441	104413632	104405375	104405566	45095	1519
chr11	104420874	104421105	m6AIP_abcam_peak_1573	0.0	-	chr11	104378826	104423921	ENSMUST00000106972.7|Kansl1|ENSMUSG00000018412.16|protein_coding_Intron_2	0.0	-	0.06639316997449829	104420874	104421105	104419375	104419606	45095	6813
chr11	104423811	104423939	m6AIP_SySy_peak_1303a	0.0	-	chr11	104378826	104423921	ENSMUST00000106972.7|Kansl1|ENSMUSG00000018412.16|protein_coding_Intron_2	0.0	-	0.002062312894999474	104423811	104423921	104392355	104392465	45095	604
chr11	105218632	105218771	m6AIP_abcam_peak_1578	0.0	+	chr11	105210640	105221185	ENSMUST00000106941.8|Tlk2|ENSMUSG00000020694.17|protein_coding_Intron_6	0.0	+	0.7638691322901849	105218632	105218771	105213179	105213318	10545	3309
chr11	106252296	106252445	m6AIP_abcam_peak_1583a	0.0	-	chr11	106252338	106252427	ENSMUST00000021048.6|Ftsj3|ENSMUSG00000020706.13|protein_coding_Intron_12	0.0	-	0.9213483146067416	106252338	106252427	106252755	106252844	89	99
chr11	106716609	106716712	m6AIP_abcam_peak_1587a	0.0	-	chr11	106715184	106750142	ENSMUST00000068021.8|Pecam1|ENSMUSG00000020717.19|protein_coding_Intron_1	0.0	-	0.9578351164254248	106716609	106716712	106718042	106718145	34958	1884
chr11	106716713	106716883	m6AIP_abcam_peak_1587b	0.0	-	chr11	106715184	106750142	ENSMUST00000068021.8|Pecam1|ENSMUSG00000020717.19|protein_coding_Intron_1	0.0	-	0.9546884833228445	106716713	106716883	106717487	106717657	34958	90
chr11	106811180	106811312	m6AIP_abcam_peak_1588	0.0	+	chr11	106809757	106811195	ENSMUST00000018516.10|Cep95|ENSMUSG00000018372.13|protein_coding_Intron_10	0.0	+	0.9986091794158554	106811180	106811195	106810736	106810751	1438	1114
chr11	107068337	107068481	m6AIP_abcam_peak_1589	0.0	-	chr11	107068399	107072682	ENSMUST00000106763.7|Bptf|ENSMUSG00000040481.17|protein_coding_Intron_13	0.0	-	0.9918281578332944	107068399	107068481	107072285	107072367	4283	2885
chr11	107099745	107099831	m6AIP_SySy_peak_1318b	0.0	-	chr11	107099789	107110812	ENSMUST00000106763.7|Bptf|ENSMUSG00000040481.17|protein_coding_Intron_2	0.0	-	0.9973691372584595	107099789	107099831	107102393	107102435	11023	19638
chr11	107102671	107102810	m6AIP_abcam_peak_1596	0.0	-	chr11	107099789	107110812	ENSMUST00000106763.7|Bptf|ENSMUSG00000040481.17|protein_coding_Intron_2	0.0	-	0.7321055973872812	107102671	107102810	107100691	107100830	11023	4386
chr11	107267191	107267334	m6AIP_abcam_peak_1600	0.0	-	chr11	107252117	107296198	ENSMUST00000040380.12|Pitpnc1|ENSMUSG00000040430.18|protein_coding_Intron_4	0.0	-	0.6569723917333998	107267191	107267334	107286441	107286584	44081	8052
chr11	107302049	107302207	m6AIP_abcam_peak_1601	0.0	-	chr11	107296270	107320792	ENSMUST00000040380.12|Pitpnc1|ENSMUSG00000040430.18|protein_coding_Intron_3	0.0	-	0.7622950819672132	107302049	107302207	107301515	107301673	24522	24522
chr11	107313340	107313440	m6AIP_abcam_peak_1602	0.0	-	chr11	107296270	107320792	ENSMUST00000040380.12|Pitpnc1|ENSMUSG00000040430.18|protein_coding_Intron_3	0.0	-	0.30307478998450366	107313340	107313440	107309811	107309911	24522	786
chr11	107328644	107328815	m6AIP_abcam_peak_1603	0.0	-	chr11	107321675	107337411	ENSMUST00000040380.12|Pitpnc1|ENSMUSG00000040430.18|protein_coding_Intron_1	0.0	-	0.5555414336553126	107328644	107328815	107334391	107334562	15736	13572
chr11	107560667	107560767	m6AIP_abcam_peak_1607	0.0	+	chr11	107549401	107574937	ENSMUST00000075012.7|Helz|ENSMUSG00000020721.16|protein_coding_Intron_2	0.0	+	0.44396146616541354	107560667	107560767	107554834	107554934	25536	12245
chr11	107576386	107576496	m6AIP_abcam_peak_1608a	0.0	+	chr11	107575165	107577862	ENSMUST00000075012.7|Helz|ENSMUSG00000020721.16|protein_coding_Intron_3	0.0	+	0.4775676677790137	107576386	107576496	107577426	107577536	2697	635
chr11	107576497	107576589	m6AIP_abcam_peak_1608b	0.0	+	chr11	107575165	107577862	ENSMUST00000075012.7|Helz|ENSMUSG00000020721.16|protein_coding_Intron_3	0.0	+	0.5101965146459029	107576497	107576589	107575465	107575557	2697	6703
chr11	107577486	107577655	m6AIP_abcam_peak_1609	0.0	+	chr11	107575165	107577862	ENSMUST00000075012.7|Helz|ENSMUSG00000020721.16|protein_coding_Intron_3	0.0	+	0.8917315535780497	107577486	107577655	107575577	107575746	2697	4864
chr11	107597380	107597605	m6AIP_abcam_peak_1610	0.0	+	chr11	107595195	107599149	ENSMUST00000075012.7|Helz|ENSMUSG00000020721.16|protein_coding_Intron_6	0.0	+	0.5832068791097622	107597380	107597605	107595573	107595798	3954	3956
chr11	107617632	107617766	m6AIP_abcam_peak_1611	0.0	+	chr11	107614118	107618982	ENSMUST00000075012.7|Helz|ENSMUSG00000020721.16|protein_coding_Intron_12	0.0	+	0.747327302631579	107617632	107617766	107615624	107615758	4864	8122
chr11	107645997	107646158	m6AIP_abcam_peak_1612	0.0	+	chr11	107637927	107646049	ENSMUST00000075012.7|Helz|ENSMUSG00000020721.16|protein_coding_Intron_20	0.0	+	0.9992612656981039	107645997	107646049	107638712	107638764	8122	14806
chr11	108578537	108578706	m6AIP_SySy_peak_1324	0.0	+	chr11	108570423	108591003	ENSMUST00000150863.8|Cep112|ENSMUSG00000020728.17|protein_coding_Intron_18	0.0	+	0.3968901846452867	108578537	108578706	108587536	108587705	20580	29695
chr11	113691033	113691166	m6AIP_abcam_peak_1621	0.0	+	chr11	113689221	113691728	ENSMUST00000042227.14|D11Wsu47e|ENSMUSG00000041623.17|protein_coding_Intron_2	0.0	+	0.7590745911447946	113691033	113691166	113690237	113690370	2507	2009
chr11	115576046	115576125	m6AIP_abcam_peak_1629a	0.0	+	chr11	115570120	115577929	ENSMUST00000021085.10|Nup85|ENSMUSG00000020739.11|protein_coding_Intron_7	0.0	+	0.7633499807913946	115576046	115576125	115572440	115572519	7809	227
chr11	115576160	115576309	m6AIP_SySy_peak_1340a	0.0	+	chr11	115570120	115577929	ENSMUST00000021085.10|Nup85|ENSMUSG00000020739.11|protein_coding_Intron_7	0.0	+	0.7814060699193238	115576160	115576309	115571055	115571204	7809	669
chr11	115576310	115576451	m6AIP_SySy_peak_1340b	0.0	+	chr11	115570120	115577929	ENSMUST00000021085.10|Nup85|ENSMUSG00000020739.11|protein_coding_Intron_7	0.0	+	0.8040722243565117	115576310	115576451	115571654	115571795	7809	125
chr11	116024272	116024409	m6AIP_SySy_peak_1348	0.0	-	chr11	116024019	116024378	ENSMUST00000106454.7|H3f3b|ENSMUSG00000016559.14|protein_coding_Intron_3	0.0	-	0.12256267409470756	116024272	116024378	116024265	116024371	359	89
chr11	117157207	117157276	m6AIP_SySy_peak_1359a	0.0	+	chr11	117156902	117158753	ENSMUST00000021177.14|Sec14l1|ENSMUSG00000020823.16|protein_coding_Intron_16	0.0	+	0.17341977309562398	117157207	117157276	117158096	117158165	1851	2149
chr11	117157277	117157431	m6AIP_SySy_peak_1359b	0.0	+	chr11	117156902	117158753	ENSMUST00000021177.14|Sec14l1|ENSMUSG00000020823.16|protein_coding_Intron_16	0.0	+	0.23176661264181522	117157277	117157431	117157378	117157532	1851	365
chr11	117655487	117655635	m6AIP_SySy_peak_1361	0.0	+	chr11	117655331	117700724	ENSMUST00000106344.7|Tnrc6c|ENSMUSG00000025571.13|protein_coding_Intron_1	0.0	+	0.004582204304628467	117655487	117655635	117659128	117659276	45393	249
chr11	117661790	117661915	m6AIP_abcam_peak_1644	0.0	+	chr11	117655331	117700724	ENSMUST00000106344.7|Tnrc6c|ENSMUSG00000025571.13|protein_coding_Intron_1	0.0	+	0.14387680919965634	117661790	117661915	117659796	117659921	45393	45393
chr11	117691396	117691556	m6AIP_abcam_peak_1645	0.0	+	chr11	117655331	117700724	ENSMUST00000106344.7|Tnrc6c|ENSMUSG00000025571.13|protein_coding_Intron_1	0.0	+	0.7971052805498645	117691396	117691556	117675797	117675957	45393	772
chr11	117723556	117723741	m6AIP_SySy_peak_1364	0.0	+	chr11	117723550	117732167	ENSMUST00000106344.7|Tnrc6c|ENSMUSG00000025571.13|protein_coding_Intron_5	0.0	+	0.005918533132180573	117723556	117723741	117723998	117724183	8617	772
chr11	117724529	117724678	m6AIP_SySy_peak_1365a	0.0	+	chr11	117723550	117732167	ENSMUST00000106344.7|Tnrc6c|ENSMUSG00000025571.13|protein_coding_Intron_5	0.0	+	0.12765463618428688	117724529	117724678	117728948	117729097	8617	1635
chr11	117724679	117724790	m6AIP_SySy_peak_1365b	0.0	+	chr11	117723550	117732167	ENSMUST00000106344.7|Tnrc6c|ENSMUSG00000025571.13|protein_coding_Intron_5	0.0	+	0.13438551700127654	117724679	117724790	117730548	117730659	8617	440
chr11	117813507	117813620	m6AIP_SySy_peak_1369	0.0	+	chr11	117809803	117832344	ENSMUST00000132298.1|Gm20708|ENSMUSG00000093485.1|protein_coding_Intron_1	0.0	+	0.1668071514129808	117813507	117813620	117820281	117820394	22541	5916
chr11	117872750	117872928	m6AIP_SySy_peak_1371	0.0	+	chr11	117872203	117885976	ENSMUST00000125607.1|Gm11725|ENSMUSG00000085434.1|lncRNA_Intron_3	0.0	+	0.048137660640383356	117872750	117872928	117882066	117882244	13773	13773
chr11	117873244	117873389	m6AIP_SySy_peak_1372a	0.0	+	chr11	117872203	117885976	ENSMUST00000125607.1|Gm11725|ENSMUSG00000085434.1|lncRNA_Intron_3	0.0	+	0.0797937994627169	117873244	117873389	117883917	117884062	13773	199
chr11	117873390	117873604	m6AIP_SySy_peak_1372b	0.0	+	chr11	117872203	117885976	ENSMUST00000125607.1|Gm11725|ENSMUSG00000085434.1|lncRNA_Intron_3	0.0	+	0.09264503013141653	117873390	117873604	117876422	117876636	13773	13773
chr11	119396485	119396597	m6AIP_SySy_peak_1384	0.0	+	chr11	119393196	119402521	ENSMUST00000093902.11|Rnf213|ENSMUSG00000070327.14|protein_coding_Intron_1	0.0	+	0.35796246648793567	119396485	119396597	119394544	119394656	9325	825
chr11	119402275	119402421	m6AIP_SySy_peak_1385	0.0	+	chr11	119393196	119402521	ENSMUST00000093902.11|Rnf213|ENSMUSG00000070327.14|protein_coding_Intron_1	0.0	+	0.9811260053619303	119402275	119402421	119399172	119399318	9325	447
chr11	119685102	119685352	m6AIP_abcam_peak_1670	0.0	+	chr11	119671360	119725009	ENSMUST00000026671.12|Rptor|ENSMUSG00000025583.15|protein_coding_Intron_3	0.0	+	0.2584763928498201	119685102	119685352	119674676	119674926	53649	53649
chr11	119829593	119829700	m6AIP_abcam_peak_1671	0.0	+	chr11	119823021	119843681	ENSMUST00000026671.12|Rptor|ENSMUSG00000025583.15|protein_coding_Intron_13	0.0	+	0.3213939980638916	119829593	119829700	119826098	119826205	20660	13511
chr11	120258190	120258375	m6AIP_abcam_peak_1675	0.0	+	chr11	120237257	120259071	ENSMUST00000044985.13|Bahcc1|ENSMUSG00000039741.15|protein_coding_Intron_2	0.0	+	0.9618593563766389	120258190	120258375	120255394	120255579	21814	136
chr11	120258571	120258689	m6AIP_abcam_peak_1676	0.0	+	chr11	120237257	120259071	ENSMUST00000044985.13|Bahcc1|ENSMUSG00000039741.15|protein_coding_Intron_2	0.0	+	0.9795085724763913	120258571	120258689	120251694	120251812	21814	862
chr11	120659487	120659587	m6AIP_abcam_peak_1690	0.0	-	chr11	120658877	120659994	ENSMUST00000106177.7|Notum|ENSMUSG00000042988.10|protein_coding_Intron_1	0.0	-	0.41629364368845123	120659487	120659587	120659807	120659907	1117	420
chr11	120963512	120963733	m6AIP_SySy_peak_1419	0.0	-	chr11	120959295	120967994	ENSMUST00000239115.1|Csnk1d|ENSMUSG00000025162.18|protein_coding_Intron_8	0.0	-	0.5053454420048281	120963512	120963733	120961274	120961495	8699	661
chr11	121266247	121266443	m6AIP_abcam_peak_1695	0.0	+	chr11	121260522	121285421	ENSMUST00000106113.1|Foxk2|ENSMUSG00000039275.9|protein_coding_Intron_1	0.0	+	0.23125426723964818	121266247	121266443	121264907	121265103	24899	24899
chr11	121453219	121453378	m6AIP_abcam_peak_1697	0.0	+	chr11	121452228	121453630	ENSMUST00000103013.9|Tbcd|ENSMUSG00000039230.14|protein_coding_Intron_1	0.0	+	0.7738944365192582	121453219	121453378	121452804	121452963	1402	711
chr12	3416401	3416609	m6AIP_SySy_peak_1430	0.0	-	chr12	3407924	3426500	ENSMUST00000168012.2|1110002L01Rik|ENSMUSG00000071456.6|lncRNA_Intron_1	0.0	-	0.5398363479758829	3416401	3416609	3425531	3425739	18576	18576
chr12	3455192	3455312	m6AIP_abcam_peak_1704	0.0	+	chr12	3451770	3457061	ENSMUST00000111215.9|Asxl2|ENSMUSG00000037486.18|protein_coding_Intron_4	0.0	+	0.6647136647136647	3455192	3455312	3456072	3456192	5291	4896
chr12	3477017	3477160	m6AIP_abcam_peak_1705	0.0	+	chr12	3474613	3484444	ENSMUST00000111215.9|Asxl2|ENSMUSG00000037486.18|protein_coding_Intron_7	0.0	+	0.25612857288170077	3477017	3477160	3482575	3482718	9831	9831
chr12	4635510	4635613	m6AIP_abcam_peak_1720	0.0	+	chr12	4634797	4635580	ENSMUST00000220311.1|Itsn2|ENSMUSG00000020640.10|protein_coding_Intron_12	0.0	+	0.9923371647509579	4635510	4635580	4635113	4635183	783	2472
chr12	4819563	4819702	m6AIP_abcam_peak_1722	0.0	+	chr12	4817819	4820593	ENSMUST00000046207.8|Sf3b6|ENSMUSG00000037361.8|protein_coding_Intron_1	0.0	+	0.6485219899062725	4819563	4819702	4818393	4818532	2774	6045
chr12	8680956	8681071	m6AIP_abcam_peak_1732a	0.0	+	chr12	8674826	8698090	ENSMUST00000168361.7|Pum2|ENSMUSG00000020594.14|protein_coding_Intron_1	0.0	+	0.265560522696011	8680956	8681071	8688841	8688956	23264	23264
chr12	8681128	8681323	m6AIP_SySy_peak_1452a	0.0	+	chr12	8674826	8698090	ENSMUST00000168361.7|Pum2|ENSMUSG00000020594.14|protein_coding_Intron_1	0.0	+	0.2762637551581843	8681128	8681323	8675121	8675316	23264	4454
chr12	8681324	8681458	m6AIP_SySy_peak_1452b	0.0	+	chr12	8674826	8698090	ENSMUST00000168361.7|Pum2|ENSMUSG00000020594.14|protein_coding_Intron_1	0.0	+	0.2824105914718019	8681324	8681458	8695276	8695410	23264	10251
chr12	12310209	12310309	m6AIP_abcam_peak_1736	0.0	+	chr12	12304322	12340678	ENSMUST00000069066.13|Fam49a|ENSMUSG00000020589.17|protein_coding_Intron_3	0.0	+	0.1623115854329409	12310209	12310309	12308438	12308538	36356	1046
chr12	12343454	12343695	m6AIP_abcam_peak_1737	0.0	+	chr12	12340758	12358044	ENSMUST00000069066.13|Fam49a|ENSMUSG00000020589.17|protein_coding_Intron_4	0.0	+	0.15943538123336803	12343454	12343695	12345800	12346041	17286	27765
chr12	13238062	13238284	m6AIP_abcam_peak_1739	0.0	-	chr12	13237805	13239105	ENSMUST00000071103.9|Ddx1|ENSMUSG00000037149.10|protein_coding_Intron_10	0.0	-	0.6907692307692308	13238062	13238284	13238359	13238581	1300	718
chr12	18902700	18902792	m6AIP_SySy_peak_1460a	0.0	+	chr12	18853997	18905902	ENSMUST00000222888.1|Gm40847|ENSMUSG00000113778.1|lncRNA_Intron_1	0.0	+	0.9391773432231962	18902700	18902792	18854065	18854157	51905	51905
chr12	18902793	18902890	m6AIP_SySy_peak_1460b	0.0	+	chr12	18853997	18905902	ENSMUST00000222888.1|Gm40847|ENSMUSG00000113778.1|lncRNA_Intron_1	0.0	+	0.9410461419901743	18902793	18902890	18866369	18866466	51905	51905
chr12	19047355	19047585	m6AIP_SySy_peak_1461	0.0	+	chr12	19044820	19048759	ENSMUST00000222330.1|Gm40849|ENSMUSG00000114188.1|lncRNA_Intron_1	0.0	+	0.6557501904036558	19047355	19047585	19045295	19045525	3939	3939
chr12	20294214	20294364	m6AIP_abcam_peak_1751	0.0	+	chr12	20192920	20308796	ENSMUST00000232183.1|Gm49692|ENSMUSG00000116736.1|lncRNA_Intron_1	0.0	+	0.8747885670889571	20294214	20294364	20206604	20206754	115876	115876
chr12	20622966	20623076	m6AIP_abcam_peak_1753	0.0	+	chr12	20615429	20664494	ENSMUST00000223281.1|Gm48693|ENSMUSG00000113157.2|lncRNA_Intron_1	0.0	+	0.15477427901762966	20622966	20623076	20632312	20632422	49065	49065
chr12	20622966	20623076	m6AIP_abcam_peak_1753	0.0	+	chr12	20615429	20633108	ENSMUST00000222348.2|Gm49700|ENSMUSG00000116883.1|lncRNA_Intron_1	0.0	+	0.4295491826460773	20622966	20623076	20618457	20618567	17679	1527
chr12	20646095	20646200	m6AIP_abcam_peak_1754	0.0	+	chr12	20615429	20664494	ENSMUST00000223281.1|Gm48693|ENSMUSG00000113157.2|lncRNA_Intron_1	0.0	+	0.6254356465912565	20646095	20646200	20646935	20647040	49065	49065
chr12	20658609	20658737	m6AIP_abcam_peak_1755	0.0	+	chr12	20615429	20664494	ENSMUST00000223281.1|Gm48693|ENSMUSG00000113157.2|lncRNA_Intron_1	0.0	+	0.881504127178233	20658609	20658737	20661967	20662095	49065	49065
chr12	20661601	20661806	m6AIP_SySy_peak_1467	0.0	+	chr12	20615429	20664494	ENSMUST00000223281.1|Gm48693|ENSMUSG00000113157.2|lncRNA_Intron_1	0.0	+	0.9430755120758177	20661601	20661806	20633697	20633902	49065	49065
chr12	20807160	20807410	m6AIP_abcam_peak_1757	0.0	-	chr12	20805681	20815345	ENSMUST00000189625.1|1700030C10Rik|ENSMUSG00000099759.1|lncRNA_Intron_1	0.0	-	0.8340231788079471	20807160	20807410	20806749	20806999	9664	9664
chr12	20810709	20810809	m6AIP_abcam_peak_1758	0.0	-	chr12	20805681	20815345	ENSMUST00000189625.1|1700030C10Rik|ENSMUSG00000099759.1|lncRNA_Intron_1	0.0	-	0.4784768211920529	20810709	20810809	20815072	20815172	9664	9664
chr12	21016432	21016562	m6AIP_abcam_peak_1760a	0.0	+	chr12	21013376	21039723	ENSMUST00000232257.1|Gm30124|ENSMUSG00000116627.1|lncRNA_Intron_3	0.0	+	0.1177363646714996	21016432	21016562	21034384	21034514	26347	202
chr12	21016563	21016709	m6AIP_abcam_peak_1760b	0.0	+	chr12	21013376	21039723	ENSMUST00000232257.1|Gm30124|ENSMUSG00000116627.1|lncRNA_Intron_3	0.0	+	0.12418871218734581	21016563	21016709	21016663	21016809	26347	22114
chr12	21022213	21022340	m6AIP_abcam_peak_1761	0.0	+	chr12	21013376	21039723	ENSMUST00000232257.1|Gm30124|ENSMUSG00000116627.1|lncRNA_Intron_3	0.0	+	0.33738186510798196	21022213	21022340	21021873	21022000	26347	26347
chr12	22137217	22137335	m6AIP_abcam_peak_1764	0.0	-	chr12	22130532	22156231	ENSMUST00000172838.2|Gm4425|ENSMUSG00000093846.1|lncRNA_Intron_1	0.0	-	0.7376551616794428	22137217	22137335	22147721	22147839	25699	6603
chr12	24061733	24061833	m6AIP_SySy_peak_1473	0.0	-	chr12	24044854	24074358	ENSMUST00000101538.4|9030624G23Rik|ENSMUSG00000073158.4|protein_coding_Intron_3	0.0	-	0.4261456073752712	24061733	24061833	24052666	24052766	29504	29504
chr12	24652127	24652238	m6AIP_abcam_peak_1767a	0.0	+	chr12	24651566	24653558	ENSMUST00000020982.6|Klf11|ENSMUSG00000020653.12|protein_coding_Intron_1	0.0	+	0.3042168674698795	24652127	24652238	24652057	24652168	1992	1992
chr12	24652239	24652356	m6AIP_abcam_peak_1767b	0.0	+	chr12	24651566	24653558	ENSMUST00000020982.6|Klf11|ENSMUSG00000020653.12|protein_coding_Intron_1	0.0	+	0.37198795180722893	24652239	24652356	24653123	24653240	1992	4406
chr12	24652357	24652434	m6AIP_abcam_peak_1767c	0.0	+	chr12	24651566	24653558	ENSMUST00000020982.6|Klf11|ENSMUSG00000020653.12|protein_coding_Intron_1	0.0	+	0.4221887550200803	24652357	24652434	24652351	24652428	1992	1992
chr12	24837834	24837934	m6AIP_abcam_peak_1770a	0.0	+	chr12	24831774	24878190	ENSMUST00000110942.10|Mboat2|ENSMUSG00000020646.17|protein_coding_Intron_1	0.0	+	0.1312693898655636	24837834	24837934	24860092	24860192	46416	46416
chr12	24837935	24838035	m6AIP_abcam_peak_1770b	0.0	+	chr12	24831774	24878190	ENSMUST00000110942.10|Mboat2|ENSMUSG00000020646.17|protein_coding_Intron_1	0.0	+	0.13419941399517407	24837935	24838035	24859805	24859905	46416	7157
chr12	24908105	24908284	m6AIP_abcam_peak_1771	0.0	+	chr12	24882794	24924198	ENSMUST00000110942.10|Mboat2|ENSMUSG00000020646.17|protein_coding_Intron_3	0.0	+	0.61281518693846	24908105	24908284	24898808	24898987	41404	41404
chr12	25043082	25043231	m6AIP_abcam_peak_1773	0.0	+	chr12	25041302	25046202	ENSMUST00000066652.6|Kidins220|ENSMUSG00000036333.11|protein_coding_Intron_26	0.0	+	0.3769387755102041	25043082	25043231	25043765	25043914	4900	929
chr12	28633988	28634115	m6AIP_abcam_peak_1774	0.0	-	chr12	28633832	28634208	ENSMUST00000074267.4|Rps7|ENSMUSG00000061477.4|protein_coding_Intron_4	0.0	-	0.4414893617021277	28633988	28634115	28633959	28634086	376	92
chr12	28658938	28659050	m6AIP_abcam_peak_1775	0.0	+	chr12	28658295	28658992	ENSMUST00000020959.8|Rnaseh1|ENSMUSG00000020630.9|protein_coding_Intron_7	0.0	+	0.9956958393113343	28658938	28658992	28658430	28658484	697	2208
chr12	28769021	28769206	m6AIP_abcam_peak_1777	0.0	+	chr12	28766904	28828707	ENSMUST00000221877.1|Eipr1|ENSMUSG00000036613.8|protein_coding_Intron_3	0.0	+	0.035839684157726974	28769021	28769206	28797550	28797735	61803	2086
chr12	32829511	32829613	m6AIP_abcam_peak_1779	0.0	+	chr12	32820626	32830166	ENSMUST00000020886.8|Nampt|ENSMUSG00000020572.8|protein_coding_Intron_1	0.0	+	0.9393081761006289	32829511	32829613	32821588	32821690	9540	1770
chr12	36154281	36154400	m6AIP_abcam_peak_1785	0.0	-	chr12	36134955	36156667	ENSMUST00000020856.5|Bzw2|ENSMUSG00000020547.5|protein_coding_Intron_1	0.0	-	0.10653095062638174	36154281	36154400	36149083	36149202	21712	1596
chr12	41146681	41146822	m6AIP_abcam_peak_1787	0.0	+	chr12	41110943	41628763	ENSMUST00000132121.7|Immp2l|ENSMUSG00000056899.10|protein_coding_Intron_4	0.0	+	0.06918041018114403	41146681	41146822	41380082	41380223	517820	517820
chr12	41170829	41170973	m6AIP_abcam_peak_1788a	0.0	+	chr12	41110943	41628763	ENSMUST00000132121.7|Immp2l|ENSMUSG00000056899.10|protein_coding_Intron_4	0.0	+	0.1157545092889421	41170829	41170973	41249092	41249236	517820	74825
chr12	41170974	41171114	m6AIP_abcam_peak_1788b	0.0	+	chr12	41110943	41628763	ENSMUST00000132121.7|Immp2l|ENSMUSG00000056899.10|protein_coding_Intron_4	0.0	+	0.11610598277393688	41170974	41171114	41515261	41515401	517820	251223
chr12	41173105	41173275	m6AIP_SySy_peak_1486	0.0	+	chr12	41110943	41628763	ENSMUST00000132121.7|Immp2l|ENSMUSG00000056899.10|protein_coding_Intron_4	0.0	+	0.12016530840832722	41173105	41173275	41584287	41584457	517820	517820
chr12	41186408	41186606	m6AIP_abcam_peak_1789	0.0	+	chr12	41110943	41628763	ENSMUST00000132121.7|Immp2l|ENSMUSG00000056899.10|protein_coding_Intron_4	0.0	+	0.1458305975049245	41186408	41186606	41478004	41478202	517820	74825
chr12	41221211	41221374	m6AIP_abcam_peak_1790	0.0	+	chr12	41110943	41628763	ENSMUST00000132121.7|Immp2l|ENSMUSG00000056899.10|protein_coding_Intron_4	0.0	+	0.21309914642153643	41221211	41221374	41448959	41449122	517820	251223
chr12	41322289	41322392	m6AIP_abcam_peak_1791	0.0	+	chr12	41110943	41628763	ENSMUST00000132121.7|Immp2l|ENSMUSG00000056899.10|protein_coding_Intron_4	0.0	+	0.4082712139353443	41322289	41322392	41514785	41514888	517820	42393
chr12	41374792	41375002	m6AIP_abcam_peak_1792	0.0	+	chr12	41110943	41628763	ENSMUST00000132121.7|Immp2l|ENSMUSG00000056899.10|protein_coding_Intron_4	0.0	+	0.5097755976980418	41374792	41375002	41532377	41532587	517820	43676
chr12	51370243	51370493	m6AIP_abcam_peak_1798	0.0	+	chr12	51369218	51371559	ENSMUST00000119211.7|G2e3|ENSMUSG00000035293.13|protein_coding_Intron_14	0.0	+	0.4912430585219991	51370243	51370493	51369723	51369973	2341	2158
chr12	51635416	51635525	m6AIP_abcam_peak_1801a	0.0	-	chr12	51633719	51643103	ENSMUST00000013130.14|Strn3|ENSMUSG00000020954.16|protein_coding_Intron_8	0.0	-	0.8143648763853367	51635416	51635525	51634323	51634432	9384	1858
chr12	51635526	51635644	m6AIP_abcam_peak_1801b	0.0	-	chr12	51633719	51643103	ENSMUST00000013130.14|Strn3|ENSMUSG00000020954.16|protein_coding_Intron_8	0.0	-	0.8004049445865302	51635526	51635644	51640267	51640385	9384	29708
chr12	57283531	57283781	m6AIP_abcam_peak_1810	0.0	+	chr12	57282955	57303344	ENSMUST00000153137.5|Mipol1|ENSMUSG00000047022.18|protein_coding_Intron_2	0.0	+	0.034381284025700135	57283531	57283781	57300198	57300448	20389	3658
chr12	59135292	59135486	m6AIP_abcam_peak_1812	0.0	+	chr12	59119807	59136063	ENSMUST00000219140.2|Mia2|ENSMUSG00000021000.17|protein_coding_Intron_6	0.0	+	0.9570620078740157	59135292	59135486	59131806	59132000	16256	16256
chr12	64954609	64954726	m6AIP_abcam_peak_1814	0.0	-	chr12	64951819	64956838	ENSMUST00000222508.1|Klhl28|ENSMUSG00000020948.9|protein_coding_Intron_2	0.0	-	0.4339509862522415	64954609	64954726	64953274	64953391	5019	7671
chr12	65146361	65146466	m6AIP_abcam_peak_1821	0.0	-	chr12	65143392	65148721	ENSMUST00000052201.8|Mis18bp1|ENSMUSG00000047534.17|protein_coding_Intron_8	0.0	-	0.4327265903546632	65146361	65146466	65143489	65143594	5329	178
chr12	69196810	69197060	m6AIP_SySy_peak_1514	0.0	-	chr12	69192951	69202906	ENSMUST00000222699.1|Gm49384|ENSMUSG00000113786.1|protein_coding_Intron_2	0.0	-	0.5997990959316926	69196810	69197060	69193301	69193551	9955	9955
chr12	69729253	69729357	m6AIP_abcam_peak_1828	0.0	+	chr12	69725554	69737950	ENSMUST00000220916.1|Dmac2l|ENSMUSG00000054894.6|protein_coding_Intron_2	0.0	+	0.30187157147466925	69729253	69729357	69726541	69726645	12396	537
chr12	70985939	70986096	m6AIP_abcam_peak_1830	0.0	+	chr12	70984745	70986862	ENSMUST00000160027.7|Psma3|ENSMUSG00000060073.9|protein_coding_Intron_5	0.0	+	0.5876239962210675	70985939	70986096	70986418	70986575	2117	1488
chr12	71989643	71989806	m6AIP_abcam_peak_1837	0.0	+	chr12	71989056	71989678	ENSMUST00000085299.3|Daam1|ENSMUSG00000034574.10|protein_coding_Intron_25	0.0	+	0.9855305466237942	71989643	71989678	71989373	71989408	622	64395
chr12	72774137	72774254	m6AIP_abcam_peak_1840	0.0	+	chr12	72761631	72783682	ENSMUST00000021514.9|Ppm1a|ENSMUSG00000021096.11|protein_coding_Intron_1	0.0	+	0.5712212598068115	72774137	72774254	72771037	72771154	22051	876
chr12	72909360	72909462	m6AIP_abcam_peak_1843	0.0	-	chr12	72907941	72909770	ENSMUST00000110489.8|4930447C04Rik|ENSMUSG00000021098.14|protein_coding_Intron_8	0.0	-	0.20010934937124114	72909360	72909462	72908200	72908302	1829	176
chr12	73256244	73256368	m6AIP_abcam_peak_1848	0.0	+	chr12	73219142	73272413	ENSMUST00000021523.6|Mnat1|ENSMUSG00000021103.12|protein_coding_Intron_7	0.0	+	0.6982410692496855	73256244	73256368	73270561	73270685	53271	6215
chr12	73282312	73282538	m6AIP_SySy_peak_1531	0.0	-	chr12	73281656	73282611	ENSMUST00000116420.3|Trmt5|ENSMUSG00000034442.11|protein_coding_Intron_3	0.0	-	0.20837696335078537	73282312	73282538	73282376	73282602	955	372
chr12	75497831	75497983	m6AIP_abcam_peak_1850	0.0	-	chr12	75493515	75515601	ENSMUST00000021447.8|Ppp2r5e|ENSMUSG00000021051.10|protein_coding_Intron_3	0.0	-	0.8007787738839084	75497831	75497983	75500953	75501105	22086	15269
chr12	75515548	75515667	m6AIP_SySy_peak_1535a	0.0	-	chr12	75493515	75515601	ENSMUST00000021447.8|Ppp2r5e|ENSMUSG00000021051.10|protein_coding_Intron_3	0.0	-	9.05551027799989e-05	75515548	75515601	75497084	75497137	22086	1666
chr12	75541658	75541779	m6AIP_abcam_peak_1851	0.0	-	chr12	75515798	75593168	ENSMUST00000021447.8|Ppp2r5e|ENSMUSG00000021051.10|protein_coding_Intron_2	0.0	-	0.6651156779113352	75541658	75541779	75578183	75578304	77370	22086
chr12	76448394	76448579	m6AIP_SySy_peak_1540	0.0	+	chr12	76448153	76449710	ENSMUST00000101281.2|Gm10451|ENSMUSG00000073000.3|lncRNA_Intron_2	0.0	+	0.2222222222222222	76448394	76448579	76449272	76449457	1557	313
chr12	76448913	76449067	m6AIP_SySy_peak_1541	0.0	+	chr12	76448153	76449710	ENSMUST00000101281.2|Gm10451|ENSMUSG00000073000.3|lncRNA_Intron_2	0.0	+	0.5446371226718048	76448913	76449067	76448651	76448805	1557	313
chr12	76450067	76450167	m6AIP_SySy_peak_1542	0.0	+	chr12	76449832	76450145	ENSMUST00000101281.2|Gm10451|ENSMUSG00000073000.3|lncRNA_Intron_3	0.0	+	0.9297124600638977	76450067	76450145	76449991	76450069	313	313
chr12	76781419	76781531	m6AIP_SySy_peak_1545	0.0	+	chr12	76775664	76782812	ENSMUST00000041262.13|Churc1|ENSMUSG00000090258.7|protein_coding_Intron_3	0.0	+	0.8123950755456072	76781419	76781531	76777276	76777388	7148	7619
chr12	76781419	76781531	m6AIP_SySy_peak_1545	0.0	+	chr12	76775664	76862485	ENSMUST00000137826.7|Fntb|ENSMUSG00000033373.16|protein_coding_Intron_3	0.0	+	0.06688473986708285	76781419	76781531	76800928	76801040	86821	9271
chr12	78228990	78229162	m6AIP_abcam_peak_1864	0.0	+	chr12	78226841	78343351	ENSMUST00000110388.9|Gphn|ENSMUSG00000047454.12|protein_coding_Intron_1	0.0	+	0.01878808685949704	78228990	78229162	78281910	78282082	116510	963
chr12	78350908	78351127	m6AIP_SySy_peak_1547	0.0	+	chr12	78343430	78376359	ENSMUST00000110388.9|Gphn|ENSMUSG00000047454.12|protein_coding_Intron_2	0.0	+	0.22925081235385222	78350908	78351127	78369769	78369988	32929	1639
chr12	79242343	79242495	m6AIP_abcam_peak_1868	0.0	-	chr12	79241093	79244271	ENSMUST00000021547.7|Zfyve26|ENSMUSG00000066440.5|protein_coding_Intron_35	0.0	-	0.5818124606670863	79242343	79242495	79241156	79241308	3178	361
chr12	79351523	79351631	m6AIP_abcam_peak_1871	0.0	+	chr12	79327404	79657823	ENSMUST00000218039.2|Rad51b|ENSMUSG00000059060.15|protein_coding_Intron_7	0.0	+	0.07302848807120656	79351523	79351631	79489726	79489834	330419	9998
chr12	79367795	79367968	m6AIP_abcam_peak_1872	0.0	+	chr12	79327404	79657823	ENSMUST00000218039.2|Rad51b|ENSMUSG00000059060.15|protein_coding_Intron_7	0.0	+	0.12249295591355219	79367795	79367968	79572481	79572654	330419	330419
chr12	79414151	79414326	m6AIP_abcam_peak_1873	0.0	+	chr12	79327404	79657823	ENSMUST00000218039.2|Rad51b|ENSMUSG00000059060.15|protein_coding_Intron_7	0.0	+	0.2626695196099498	79414151	79414326	79329576	79329751	330419	742
chr12	79415189	79415439	m6AIP_SySy_peak_1558	0.0	+	chr12	79327404	79657823	ENSMUST00000218039.2|Rad51b|ENSMUSG00000059060.15|protein_coding_Intron_7	0.0	+	0.26605612873351714	79415189	79415439	79417853	79418103	330419	330419
chr12	79416037	79416141	m6AIP_abcam_peak_1875	0.0	+	chr12	79327404	79657823	ENSMUST00000218039.2|Rad51b|ENSMUSG00000059060.15|protein_coding_Intron_7	0.0	+	0.26839558257848367	79416037	79416141	79357092	79357196	330419	9998
chr12	79416501	79416627	m6AIP_abcam_peak_1876	0.0	+	chr12	79327404	79657823	ENSMUST00000218039.2|Rad51b|ENSMUSG00000059060.15|protein_coding_Intron_7	0.0	+	0.2697907807965038	79416501	79416627	79485468	79485594	330419	9998
chr12	79454463	79454713	m6AIP_abcam_peak_1877	0.0	+	chr12	79327404	79657823	ENSMUST00000218039.2|Rad51b|ENSMUSG00000059060.15|protein_coding_Intron_7	0.0	+	0.38491733223573704	79454463	79454713	79587632	79587882	330419	330419
chr12	79570527	79570659	m6AIP_abcam_peak_1878	0.0	+	chr12	79327404	79657823	ENSMUST00000218039.2|Rad51b|ENSMUSG00000059060.15|protein_coding_Intron_7	0.0	+	0.735950414473744	79570527	79570659	79593260	79593392	330419	9998
chr12	79670677	79670927	m6AIP_SySy_peak_1559	0.0	+	chr12	79657920	79767070	ENSMUST00000218039.2|Rad51b|ENSMUSG00000059060.15|protein_coding_Intron_8	0.0	+	0.11802107191937701	79670677	79670927	79706567	79706817	109150	1828
chr12	80259155	80259333	m6AIP_SySy_peak_1562	0.0	-	chr12	80209473	80259986	ENSMUST00000021554.15|Actn1|ENSMUSG00000015143.15|protein_coding_Intron_1	0.0	-	0.014313147110644797	80259155	80259333	80238397	80238575	50513	452
chr12	80722136	80722236	m6AIP_abcam_peak_1883	0.0	+	chr12	80722095	80722318	ENSMUST00000140770.1|Plekhd1|ENSMUSG00000066438.6|protein_coding_Intron_12	0.0	+	0.43946188340807174	80722136	80722236	80722119	80722219	223	450
chr12	80838604	80838705	m6AIP_abcam_peak_1884	0.0	+	chr12	80828243	80851213	ENSMUST00000220238.1|Susd6|ENSMUSG00000021133.9|protein_coding_Intron_2	0.0	+	0.45319982585981716	80838604	80838705	80839499	80839600	22970	2519
chr12	80945596	80945748	m6AIP_SySy_peak_1565	0.0	+	chr12	80945672	80946575	ENSMUST00000110351.7|Srsf5|ENSMUSG00000021134.17|protein_coding_Intron_1	0.0	+	0.013289036544850499	80945672	80945748	80945729	80945805	903	903
chr12	81493502	81493607	m6AIP_abcam_peak_1889	0.0	-	chr12	81481002	81504543	ENSMUST00000166664.1|Gm20498|ENSMUSG00000021139.17|protein_coding_Intron_3	0.0	-	0.4669300369567988	81493502	81493607	81489111	81489216	23541	21750
chr12	82191645	82191819	m6AIP_abcam_peak_1894	0.0	+	chr12	82170076	82234462	ENSMUST00000166429.8|Sipa1l1|ENSMUSG00000042700.16|protein_coding_Intron_1	0.0	+	0.3368434131643525	82191645	82191819	82179140	82179314	64386	2800
chr12	82210300	82210423	m6AIP_abcam_peak_1895	0.0	+	chr12	82170076	82234462	ENSMUST00000166429.8|Sipa1l1|ENSMUSG00000042700.16|protein_coding_Intron_1	0.0	+	0.6260677787096574	82210300	82210423	82227579	82227702	64386	8480
chr12	82239477	82239592	m6AIP_abcam_peak_1896	0.0	+	chr12	82234528	82311348	ENSMUST00000166429.8|Sipa1l1|ENSMUSG00000042700.16|protein_coding_Intron_2	0.0	+	0.06517833897422547	82239477	82239592	82284367	82284482	76820	5855
chr12	83568508	83568626	m6AIP_abcam_peak_1900	0.0	-	chr12	83558720	83568848	ENSMUST00000221919.1|Zfyve1|ENSMUSG00000042628.8|protein_coding_Intron_5	0.0	-	0.027349921011058487	83568508	83568626	83564294	83564412	10128	531
chr12	84192410	84192535	m6AIP_SySy_peak_1590a	0.0	-	chr12	84174423	84193498	ENSMUST00000110294.1|Elmsan1|ENSMUSG00000042507.15|protein_coding_Intron_1	0.0	-	0.05389252948885981	84192410	84192535	84191973	84192098	19075	1319
chr12	84192536	84192661	m6AIP_SySy_peak_1590b	0.0	-	chr12	84174423	84193498	ENSMUST00000110294.1|Elmsan1|ENSMUSG00000042507.15|protein_coding_Intron_1	0.0	-	0.04697247706422014	84192536	84192661	84192023	84192148	19075	994
chr12	84323180	84323334	m6AIP_abcam_peak_1912	0.0	+	chr12	84323019	84325570	ENSMUST00000045931.11|Zfp410|ENSMUSG00000042472.11|protein_coding_Intron_3	0.0	+	0.08349666797334379	84323180	84323334	84324523	84324677	2551	1118
chr12	84367027	84367130	m6AIP_abcam_peak_1913	0.0	+	chr12	84367019	84368142	ENSMUST00000110276.7|Coq6|ENSMUSG00000021235.13|protein_coding_Intron_3	0.0	+	0.051647373107747106	84367027	84367130	84367413	84367516	1123	1546
chr12	84417881	84418131	m6AIP_abcam_peak_1914	0.0	+	chr12	84414717	84419973	ENSMUST00000081828.12|Bbof1|ENSMUSG00000057265.13|protein_coding_Intron_4	0.0	+	0.6257610350076104	84417881	84418131	84415913	84416163	5256	1244
chr12	84418141	84418267	m6AIP_SySy_peak_1592a	0.0	+	chr12	84414717	84419973	ENSMUST00000081828.12|Bbof1|ENSMUSG00000057265.13|protein_coding_Intron_4	0.0	+	0.667427701674277	84418141	84418267	84414817	84414943	5256	2967
chr12	84418268	84418377	m6AIP_SySy_peak_1592b	0.0	+	chr12	84414717	84419973	ENSMUST00000081828.12|Bbof1|ENSMUSG00000057265.13|protein_coding_Intron_4	0.0	+	0.6837899543378996	84418268	84418377	84416872	84416981	5256	1781
chr12	84454336	84454586	m6AIP_abcam_peak_1915	0.0	+	chr12	84451543	84456240	ENSMUST00000137170.2|Lin52|ENSMUSG00000085793.2|protein_coding_Intron_1	0.0	+	0.6212476048541622	84454336	84454586	84453146	84453396	4697	1632
chr12	85053977	85054130	m6AIP_SySy_peak_1598	0.0	+	chr12	85050372	85057221	ENSMUST00000021670.14|Ylpm1|ENSMUSG00000021244.15|protein_coding_Intron_16	0.0	+	0.5343845816907578	85053977	85054130	85052196	85052349	6849	4517
chr12	86477748	86477857	m6AIP_abcam_peak_1926	0.0	+	chr12	86470555	86488546	ENSMUST00000110204.8|Esrrb|ENSMUSG00000021255.17|protein_coding_Intron_2	0.0	+	0.4023678505919627	86477748	86477857	86479471	86479580	17991	4270
chr12	86478636	86478814	m6AIP_abcam_peak_1927	0.0	+	chr12	86470555	86488546	ENSMUST00000110204.8|Esrrb|ENSMUSG00000021255.17|protein_coding_Intron_2	0.0	+	0.45350453004279917	86478636	86478814	86477675	86477853	17991	17991
chr12	87286596	87286756	m6AIP_SySy_peak_1619	0.0	-	chr12	87285386	87286894	ENSMUST00000125733.7|Ism2|ENSMUSG00000050671.12|protein_coding_Intron_2	0.0	-	0.14522546419098148	87286596	87286756	87286096	87286256	1508	2239
chr12	91205609	91205768	m6AIP_abcam_peak_1934	0.0	-	chr12	91083723	91213564	ENSMUST00000141429.7|Cep128|ENSMUSG00000061533.16|protein_coding_Intron_20	0.0	-	0.06041235049021498	91205609	91205768	91211105	91211264	129841	1896
chr12	91684706	91684889	m6AIP_SySy_peak_1623	0.0	-	chr12	91649070	91713926	ENSMUST00000164713.7|Ston2|ENSMUSG00000020961.15|protein_coding_Intron_3	0.0	-	0.4499506599235229	91684706	91684889	91664836	91665019	64856	64856
chr12	91821049	91821155	m6AIP_abcam_peak_1940	0.0	-	chr12	91820110	91823533	ENSMUST00000021347.11|Sel1l|ENSMUSG00000020964.14|protein_coding_Intron_11	0.0	-	0.7110721589249196	91821049	91821155	91820804	91820910	3423	3981
chr12	98813781	98813863	m6AIP_SySy_peak_1627a	0.0	-	chr12	98810617	98815934	ENSMUST00000223282.1|Eml5|ENSMUSG00000051166.10|protein_coding_Intron_31	0.0	-	0.3994733872484484	98813781	98813863	98812063	98812145	5317	1170
chr12	98813864	98813996	m6AIP_SySy_peak_1627b	0.0	-	chr12	98810617	98815934	ENSMUST00000223282.1|Eml5|ENSMUSG00000051166.10|protein_coding_Intron_31	0.0	-	0.37897310513447435	98813864	98813996	98812536	98812668	5317	2169
chr12	98813997	98814095	m6AIP_SySy_peak_1627c	0.0	-	chr12	98810617	98815934	ENSMUST00000223282.1|Eml5|ENSMUSG00000051166.10|protein_coding_Intron_31	0.0	-	0.34944517585104384	98813997	98814095	98812497	98812595	5317	1784
chr12	98894700	98894814	m6AIP_abcam_peak_1945	0.0	-	chr12	98887141	98900831	ENSMUST00000223282.1|Eml5|ENSMUSG00000051166.10|protein_coding_Intron_1	0.0	-	0.44251278305332364	98894700	98894814	98897728	98897842	13690	1962
chr12	99261506	99261641	m6AIP_abcam_peak_1946	0.0	-	chr12	99209566	99291236	ENSMUST00000046859.11|Foxn3|ENSMUSG00000033713.12|protein_coding_Intron_4	0.0	-	0.3631933390473858	99261506	99261641	99262334	99262469	81670	50120
chr12	99289137	99289252	m6AIP_abcam_peak_1947	0.0	-	chr12	99209566	99291236	ENSMUST00000046859.11|Foxn3|ENSMUSG00000033713.12|protein_coding_Intron_4	0.0	-	0.02510101628504957	99289137	99289252	99246597	99246712	81670	12647
chr12	99328171	99328290	m6AIP_abcam_peak_1948	0.0	-	chr12	99291301	99341421	ENSMUST00000046859.11|Foxn3|ENSMUSG00000033713.12|protein_coding_Intron_3	0.0	-	0.2630885873902634	99328171	99328290	99297550	99297669	50120	46826
chr12	99363580	99363755	m6AIP_abcam_peak_1949	0.0	-	chr12	99341534	99388360	ENSMUST00000046859.11|Foxn3|ENSMUSG00000033713.12|protein_coding_Intron_2	0.0	-	0.5277837099047538	99363580	99363755	99364170	99364345	46826	4752
chr12	100924827	100924938	m6AIP_abcam_peak_1956	0.0	-	chr12	100923368	100928826	ENSMUST00000085096.9|Ccdc88c|ENSMUSG00000021182.16|protein_coding_Intron_25	0.0	-	0.7235251007695127	100924827	100924938	100924679	100924790	5458	732
chr12	101889421	101889578	m6AIP_abcam_peak_1961	0.0	-	chr12	101887020	101889704	ENSMUST00000021605.13|Trip11|ENSMUSG00000021188.14|protein_coding_Intron_9	0.0	-	0.06631892697466468	101889421	101889578	101887039	101887196	2684	531
chr12	101924060	101924267	m6AIP_SySy_peak_1642	0.0	-	chr12	101923204	101926483	ENSMUST00000021606.11|Atxn3|ENSMUSG00000021189.11|protein_coding_Intron_10	0.0	-	0.7133272339127783	101924060	101924267	101923939	101924146	3279	2084
chr12	102624762	102624909	m6AIP_abcam_peak_1965	0.0	-	chr12	102623425	102675442	ENSMUST00000046518.11|Itpk1|ENSMUSG00000057963.9|protein_coding_Intron_2	0.0	-	0.9725666608993214	102624762	102624909	102664275	102664422	52017	527
chr12	102674993	102675110	m6AIP_abcam_peak_1966	0.0	-	chr12	102623425	102675442	ENSMUST00000046518.11|Itpk1|ENSMUSG00000057963.9|protein_coding_Intron_2	0.0	-	0.0074014264567352495	102674993	102675110	102639585	102639702	52017	527
chr12	102690822	102690886	m6AIP_abcam_peak_1967a	0.0	-	chr12	102675467	102720051	ENSMUST00000178129.1|Gm28373|ENSMUSG00000096751.3|lncRNA_Intron_2	0.0	-	0.6544948860577786	102690822	102690886	102708411	102708475	44584	44584
chr12	102690822	102690886	m6AIP_abcam_peak_1967a	0.0	-	chr12	102675467	102704721	ENSMUST00000046518.11|Itpk1|ENSMUSG00000057963.9|protein_coding_Intron_1	0.0	-	0.47343952963697267	102690822	102690886	102685165	102685229	29254	3437
chr12	102690887	102690953	m6AIP_abcam_peak_1967b	0.0	-	chr12	102675467	102720051	ENSMUST00000178129.1|Gm28373|ENSMUSG00000096751.3|lncRNA_Intron_2	0.0	-	0.6528799569352234	102690887	102690953	102685305	102685371	44584	44584
chr12	102690887	102690953	m6AIP_abcam_peak_1967b	0.0	-	chr12	102675467	102704721	ENSMUST00000046518.11|Itpk1|ENSMUSG00000057963.9|protein_coding_Intron_1	0.0	-	0.47097832775005133	102690887	102690953	102698005	102698071	29254	17093
chr12	102742372	102742583	m6AIP_SySy_peak_1646	0.0	-	chr12	102720194	102757540	ENSMUST00000179306.1|Gm28051|ENSMUSG00000098530.1|protein_coding_Intron_1	0.0	-	0.402800835430836	102742372	102742583	102747973	102748184	37346	37346
chr12	102742757	102743007	m6AIP_SySy_peak_1647	0.0	-	chr12	102720194	102757540	ENSMUST00000179306.1|Gm28051|ENSMUSG00000098530.1|protein_coding_Intron_1	0.0	-	0.3924918331280458	102742757	102743007	102736596	102736846	37346	37346
chr12	102749287	102749481	m6AIP_abcam_peak_1968	0.0	-	chr12	102720194	102757540	ENSMUST00000179306.1|Gm28051|ENSMUSG00000098530.1|protein_coding_Intron_1	0.0	-	0.22023777646869813	102749287	102749481	102754977	102755171	37346	37346
chr12	102749287	102749481	m6AIP_abcam_peak_1968	0.0	-	chr12	102743394	102757540	ENSMUST00000174651.1|Gm20604|ENSMUSG00000041716.7|protein_coding_Intron_1	0.0	-	0.5814364484659975	102749287	102749481	102746415	102746609	14146	14146
chr12	102753825	102754075	m6AIP_SySy_peak_1649	0.0	-	chr12	102720194	102757540	ENSMUST00000179306.1|Gm28051|ENSMUSG00000098530.1|protein_coding_Intron_1	0.0	-	0.09612809939484812	102753825	102754075	102723476	102723726	37346	37346
chr12	102753825	102754075	m6AIP_SySy_peak_1649	0.0	-	chr12	102743394	102757540	ENSMUST00000174651.1|Gm20604|ENSMUSG00000041716.7|protein_coding_Intron_1	0.0	-	0.25378198784108585	102753825	102754075	102743754	102744004	14146	14146
chr12	102757227	102757330	m6AIP_abcam_peak_1970	0.0	-	chr12	102754166	102757540	ENSMUST00000173969.1|Gon7|ENSMUSG00000091931.5|protein_coding_Intron_1	0.0	-	0.07854179016004748	102757227	102757330	102754368	102754471	3374	3374
chr12	102757227	102757330	m6AIP_abcam_peak_1970	0.0	-	chr12	102720194	102757540	ENSMUST00000179306.1|Gm28051|ENSMUSG00000098530.1|protein_coding_Intron_1	0.0	-	0.007095806779842562	102757227	102757330	102752471	102752574	37346	37346
chr12	102757227	102757330	m6AIP_abcam_peak_1970	0.0	-	chr12	102743394	102757540	ENSMUST00000174651.1|Gm20604|ENSMUSG00000041716.7|protein_coding_Intron_1	0.0	-	0.018733210801640032	102757227	102757330	102754504	102754607	14146	14146
chr12	102867975	102868077	m6AIP_abcam_peak_1972	0.0	-	chr12	102841191	102878215	ENSMUST00000223554.1|Btbd7|ENSMUSG00000041702.7|protein_coding_Intron_1	0.0	-	0.2752538893690579	102867975	102868077	102861325	102861427	37024	2002
chr12	104780278	104780420	m6AIP_SySy_peak_1658	0.0	-	chr12	104777141	104780721	ENSMUST00000109937.8|Clmn|ENSMUSG00000021097.15|protein_coding_Intron_9	0.0	-	0.1002793296089386	104780278	104780420	104778728	104778870	3580	3351
chr12	105833303	105833423	m6AIP_abcam_peak_1981	0.0	+	chr12	105833162	105834709	ENSMUST00000109901.8|Papola|ENSMUSG00000021111.15|protein_coding_Intron_20	0.0	+	0.12475759534583064	105833303	105833423	105833758	105833878	1547	1478
chr12	108167656	108167897	m6AIP_abcam_peak_1985	0.0	-	chr12	108165172	108179152	ENSMUST00000071095.13|Setd3|ENSMUSG00000056770.15|protein_coding_Intron_1	0.0	-	0.8184549356223176	108167656	108167897	108166683	108166924	13980	749
chr12	108198083	108198162	m6AIP_abcam_peak_1986a	0.0	+	chr12	108196372	108199308	ENSMUST00000221167.1|Ccnk|ENSMUSG00000021258.10|protein_coding_Intron_10	0.0	+	0.5946866485013624	108198083	108198162	108197195	108197274	2936	667
chr12	108198163	108198291	m6AIP_abcam_peak_1986b	0.0	+	chr12	108196372	108199308	ENSMUST00000221167.1|Ccnk|ENSMUSG00000021258.10|protein_coding_Intron_10	0.0	+	0.6127384196185286	108198163	108198291	108198348	108198476	2936	564
chr12	108805650	108805752	m6AIP_abcam_peak_1987	0.0	+	chr12	108794091	108806478	ENSMUST00000021692.8|Yy1|ENSMUSG00000021264.12|protein_coding_Intron_1	0.0	+	0.9339630257528053	108805650	108805752	108805984	108806086	12387	6277
chr12	108807866	108808045	m6AIP_abcam_peak_1988	0.0	+	chr12	108806641	108812918	ENSMUST00000021692.8|Yy1|ENSMUSG00000021264.12|protein_coding_Intron_2	0.0	+	0.20216664011470448	108807866	108808045	108811244	108811423	6277	12387
chr12	108869932	108870136	m6AIP_SySy_peak_1670	0.0	-	chr12	108867777	108875113	ENSMUST00000161154.1|Wars|ENSMUSG00000021266.16|protein_coding_Intron_6	0.0	-	0.7029716466739367	108869932	108870136	108870545	108870749	7336	1377
chr12	108906500	108906698	m6AIP_abcam_peak_1991	0.0	+	chr12	108898725	108980690	ENSMUST00000047115.8|Wdr25|ENSMUSG00000040877.16|protein_coding_Intron_3	0.0	+	0.09589458915390715	108906500	108906698	108949009	108949207	81965	81965
chr12	108949806	108949920	m6AIP_abcam_peak_1992	0.0	+	chr12	108898725	108980690	ENSMUST00000047115.8|Wdr25|ENSMUSG00000040877.16|protein_coding_Intron_3	0.0	+	0.6241688525590191	108949806	108949920	108977106	108977220	81965	695
chr12	110501616	110501736	m6AIP_abcam_peak_1999	0.0	+	chr12	110485952	110522490	ENSMUST00000084985.10|Ppp2r5c|ENSMUSG00000017843.14|protein_coding_Intron_1	0.0	+	0.4300454321528272	110501616	110501736	110517470	110517590	36538	3976
chr12	110784495	110784595	m6AIP_abcam_peak_2001	0.0	+	chr12	110779478	110793113	ENSMUST00000095410.7|Wdr20|ENSMUSG00000037957.14|protein_coding_Intron_2	0.0	+	0.3735240190685735	110784495	110784595	110791130	110791230	13635	13635
chr12	111494491	111494674	m6AIP_SySy_peak_1692a	0.0	-	chr12	111451069	111498260	ENSMUST00000221429.1|Gm40578|ENSMUSG00000113029.1|lncRNA_Intron_2	0.0	-	0.0772181136233604	111494491	111494674	111470359	111470542	47191	1107
chr12	111494675	111494808	m6AIP_SySy_peak_1692b	0.0	-	chr12	111451069	111498260	ENSMUST00000221429.1|Gm40578|ENSMUSG00000113029.1|lncRNA_Intron_2	0.0	-	0.07471763683753263	111494675	111494808	111486817	111486950	47191	1107
chr12	111791136	111791257	m6AIP_abcam_peak_2014a	0.0	+	chr12	111789486	111795547	ENSMUST00000239017.1|Klc1|ENSMUSG00000021288.19|protein_coding_Intron_13	0.0	+	0.2811417257878238	111791136	111791257	111791177	111791298	6061	118
chr12	111791258	111791393	m6AIP_abcam_peak_2014b	0.0	+	chr12	111789486	111795547	ENSMUST00000239017.1|Klc1|ENSMUSG00000021288.19|protein_coding_Intron_13	0.0	+	0.3035802672826266	111791258	111791393	111792897	111793032	6061	784
chr12	111797626	111797828	m6AIP_abcam_peak_2015	0.0	+	chr12	111795678	111800343	ENSMUST00000239017.1|Klc1|ENSMUSG00000021288.19|protein_coding_Intron_14	0.0	+	0.4415862808145766	111797626	111797828	111796522	111796724	4665	491
chr12	112612780	112613008	m6AIP_SySy_peak_1701	0.0	+	chr12	112612604	112614894	ENSMUST00000101029.3|Inf2|ENSMUSG00000037679.9|protein_coding_Intron_22	0.0	+	0.10218340611353711	112612780	112613008	112614075	112614303	2290	77
chr12	112613621	112613861	m6AIP_SySy_peak_1702	0.0	+	chr12	112612604	112614894	ENSMUST00000101029.3|Inf2|ENSMUSG00000037679.9|protein_coding_Intron_22	0.0	+	0.514410480349345	112613621	112613861	112613753	112613993	2290	436
chr12	112741223	112741379	m6AIP_abcam_peak_2023	0.0	+	chr12	112741011	112742952	ENSMUST00000101018.10|Cep170b|ENSMUSG00000072825.11|protein_coding_Intron_13	0.0	+	0.1334363730036064	112741223	112741379	112741089	112741245	1941	416
chr12	112789208	112789374	m6AIP_abcam_peak_2029a	0.0	-	chr12	112788178	112802471	ENSMUST00000124526.1|Ahnak2|ENSMUSG00000072812.4|protein_coding_Intron_1	0.0	-	0.9245085006646611	112789208	112789374	112801589	112801755	14293	271
chr12	112789375	112789619	m6AIP_abcam_peak_2029b	0.0	-	chr12	112788178	112802471	ENSMUST00000124526.1|Ahnak2|ENSMUSG00000072812.4|protein_coding_Intron_1	0.0	-	0.9079269572518016	112789375	112789619	112791741	112791985	14293	14293
chr12	112789629	112789797	m6AIP_abcam_peak_2029c	0.0	-	chr12	112788178	112802471	ENSMUST00000124526.1|Ahnak2|ENSMUSG00000072812.4|protein_coding_Intron_1	0.0	-	0.8897362345203946	112789629	112789797	112792776	112792944	14293	271
chr12	112824806	112824908	m6AIP_abcam_peak_2031	0.0	-	chr12	112822112	112828848	ENSMUST00000062092.6|Cdca4|ENSMUSG00000047832.9|protein_coding_Intron_1	0.0	-	0.5948634204275535	112824806	112824908	112822988	112823090	6736	6736
chr12	112919336	112919469	m6AIP_abcam_peak_2032a	0.0	-	chr12	112916939	112920071	ENSMUST00000075827.4|Jag2|ENSMUSG00000002799.6|protein_coding_Intron_5	0.0	-	0.22030651340996166	112919336	112919469	112918874	112919007	3132	108
chr12	112919470	112919624	m6AIP_abcam_peak_2032b	0.0	-	chr12	112916939	112920071	ENSMUST00000075827.4|Jag2|ENSMUSG00000002799.6|protein_coding_Intron_5	0.0	-	0.163154533844189	112919470	112919624	112919377	112919531	3132	78
chr12	112977419	112977533	m6AIP_SySy_peak_1720a	0.0	-	chr12	112973621	112979684	ENSMUST00000011302.8|Brf1|ENSMUSG00000011158.8|protein_coding_Intron_5	0.0	-	0.3658254989279235	112977419	112977533	112979006	112979120	6063	84
chr12	112977534	112977723	m6AIP_SySy_peak_1720b	0.0	-	chr12	112973621	112979684	ENSMUST00000011302.8|Brf1|ENSMUSG00000011158.8|protein_coding_Intron_5	0.0	-	0.3433943592281049	112977534	112977723	112976838	112977027	6063	601
chr12	112978291	112978541	m6AIP_SySy_peak_1721a	0.0	-	chr12	112973621	112979684	ENSMUST00000011302.8|Brf1|ENSMUSG00000011158.8|protein_coding_Intron_5	0.0	-	0.2091373907306614	112978291	112978541	112978479	112978729	6063	744
chr13	3903223	3903341	m6AIP_SySy_peak_1736	0.0	-	chr13	3888978	3907796	ENSMUST00000091853.11|Net1|ENSMUSG00000021215.15|protein_coding_Intron_3	0.0	-	0.2417366351365714	3903223	3903341	3896225	3896343	18818	5011
chr13	3903715	3903887	m6AIP_SySy_peak_1737	0.0	-	chr13	3888978	3907796	ENSMUST00000091853.11|Net1|ENSMUSG00000021215.15|protein_coding_Intron_3	0.0	-	0.21155276862578387	3903715	3903887	3894773	3894945	18818	314
chr13	3917630	3917777	m6AIP_SySy_peak_1738	0.0	-	chr13	3912934	3917937	ENSMUST00000091853.11|Net1|ENSMUSG00000021215.15|protein_coding_Intron_1	0.0	-	0.05016989806116334	3917630	3917777	3917144	3917291	5003	310
chr13	6601540	6601787	m6AIP_abcam_peak_2051	0.0	-	chr13	6600666	6602712	ENSMUST00000138703.7|Pfkp|ENSMUSG00000021196.14|protein_coding_Intron_13	0.0	-	0.489247311827957	6601540	6601787	6601912	6602159	2046	1492
chr13	6604706	6604878	m6AIP_SySy_peak_1740	0.0	-	chr13	6603463	6604955	ENSMUST00000138703.7|Pfkp|ENSMUSG00000021196.14|protein_coding_Intron_10	0.0	-	0.13337801608579092	6604706	6604878	6603872	6604044	1492	219
chr13	6640381	6640556	m6AIP_abcam_peak_2052a	0.0	-	chr13	6635998	6648570	ENSMUST00000138703.7|Pfkp|ENSMUSG00000021196.14|protein_coding_Intron_1	0.0	-	0.6414253897550111	6640381	6640556	6643454	6643629	12572	2046
chr13	6640557	6640680	m6AIP_abcam_peak_2052b	0.0	-	chr13	6635998	6648570	ENSMUST00000138703.7|Pfkp|ENSMUSG00000021196.14|protein_coding_Intron_1	0.0	-	0.6332325803372574	6640557	6640680	6642672	6642795	12572	10711
chr13	6642515	6642621	m6AIP_abcam_peak_2053	0.0	-	chr13	6635998	6648570	ENSMUST00000138703.7|Pfkp|ENSMUSG00000021196.14|protein_coding_Intron_1	0.0	-	0.47836461979000955	6642515	6642621	6638964	6639070	12572	855
chr13	8849421	8849521	m6AIP_SySy_peak_1741	0.0	-	chr13	8847686	8849533	ENSMUST00000054251.12|Wdr37|ENSMUSG00000021147.17|protein_coding_Intron_6	0.0	-	0.0314022739577694	8849421	8849521	8848992	8849092	1847	2783
chr13	9153369	9153552	m6AIP_abcam_peak_2056	0.0	+	chr13	9151224	9158122	ENSMUST00000188211.7|Larp4b|ENSMUSG00000033499.14|protein_coding_Intron_11	0.0	+	0.3345897361554074	9153369	9153552	9156899	9157082	6898	5872
chr13	9293749	9293917	m6AIP_abcam_peak_2059	0.0	+	chr13	9277066	9493104	ENSMUST00000166299.1|Dip2c|ENSMUSG00000048264.16|protein_coding_Intron_1	0.0	+	0.07744933761653043	9293749	9293917	9356927	9357095	216038	13318
chr13	9328393	9328519	m6AIP_abcam_peak_2060	0.0	+	chr13	9277066	9493104	ENSMUST00000166299.1|Dip2c|ENSMUSG00000048264.16|protein_coding_Intron_1	0.0	+	0.23788407594960145	9328393	9328519	9337504	9337630	216038	1322
chr13	9343416	9343513	m6AIP_abcam_peak_2061a	0.0	+	chr13	9277066	9493104	ENSMUST00000166299.1|Dip2c|ENSMUSG00000048264.16|protein_coding_Intron_1	0.0	+	0.3074551699238097	9343416	9343513	9320024	9320121	216038	4019
chr13	9343514	9343633	m6AIP_abcam_peak_2061b	0.0	+	chr13	9277066	9493104	ENSMUST00000166299.1|Dip2c|ENSMUSG00000048264.16|protein_coding_Intron_1	0.0	+	0.3076680954276562	9343514	9343633	9368498	9368617	216038	1638
chr13	9362420	9362567	m6AIP_abcam_peak_2062	0.0	+	chr13	9277066	9493104	ENSMUST00000166299.1|Dip2c|ENSMUSG00000048264.16|protein_coding_Intron_1	0.0	+	0.3952267656615966	9362420	9362567	9472999	9473146	216038	13318
chr13	12087853	12087976	m6AIP_abcam_peak_2068	0.0	-	chr13	11946002	12106398	ENSMUST00000021750.14|Ryr2|ENSMUSG00000021313.16|protein_coding_Intron_1	0.0	-	0.11523978154068681	12087853	12087976	12014968	12015091	160396	6222
chr13	14096180	14096372	m6AIP_abcam_peak_2073	0.0	+	chr13	14064879	14120140	ENSMUST00000110534.7|Arid4b|ENSMUSG00000039219.18|protein_coding_Intron_2	0.0	+	0.5693346121134254	14096180	14096372	14083237	14083429	55261	2713
chr13	17773345	17773507	m6AIP_abcam_peak_2085	0.0	-	chr13	17772957	17803437	ENSMUST00000042365.8|Cdk13|ENSMUSG00000041297.8|protein_coding_Intron_1	0.0	-	0.9860892388451443	17773345	17773507	17777084	17777246	30480	1357
chr13	17777409	17777512	m6AIP_abcam_peak_2086	0.0	-	chr13	17772957	17803437	ENSMUST00000042365.8|Cdk13|ENSMUSG00000041297.8|protein_coding_Intron_1	0.0	-	0.8524278215223097	17777409	17777512	17786921	17787024	30480	11243
chr13	17784533	17784742	m6AIP_abcam_peak_2087	0.0	-	chr13	17772957	17803437	ENSMUST00000042365.8|Cdk13|ENSMUSG00000041297.8|protein_coding_Intron_1	0.0	-	0.6156167979002625	17784533	17784742	17795100	17795309	30480	1342
chr13	17793301	17793402	m6AIP_abcam_peak_2088	0.0	-	chr13	17772957	17803437	ENSMUST00000042365.8|Cdk13|ENSMUSG00000041297.8|protein_coding_Intron_1	0.0	-	0.33087270341207353	17793301	17793402	17792638	17792739	30480	815
chr13	17794178	17794298	m6AIP_abcam_peak_2089	0.0	-	chr13	17772957	17803437	ENSMUST00000042365.8|Cdk13|ENSMUSG00000041297.8|protein_coding_Intron_1	0.0	-	0.3020997375328084	17794178	17794298	17802311	17802431	30480	444
chr13	17927500	17927631	m6AIP_abcam_peak_2090	0.0	-	chr13	17897102	17944016	ENSMUST00000009003.8|Rala|ENSMUSG00000008859.8|protein_coding_Intron_1	0.0	-	0.3509187023063478	17927500	17927631	17915906	17916037	46914	4440
chr13	18849533	18849686	m6AIP_abcam_peak_2091	0.0	+	chr13	18849023	18852340	ENSMUST00000072961.5|Vps41|ENSMUSG00000041236.8|protein_coding_Intron_22	0.0	+	0.16943020801929454	18849533	18849686	18850655	18850808	3317	902
chr13	20204114	20204240	m6AIP_abcam_peak_2092	0.0	+	chr13	20185504	20208133	ENSMUST00000072519.6|Elmo1|ENSMUSG00000041112.17|protein_coding_Intron_2	0.0	+	0.8239427283574174	20204114	20204240	20190314	20190440	22629	51874
chr13	20386015	20386139	m6AIP_abcam_peak_2093	0.0	+	chr13	20373190	20449469	ENSMUST00000072519.6|Elmo1|ENSMUSG00000041112.17|protein_coding_Intron_15	0.0	+	0.16899802042501869	20386015	20386139	20438664	20438788	76279	22629
chr13	20455466	20455679	m6AIP_abcam_peak_2094	0.0	+	chr13	20449606	20564423	ENSMUST00000072519.6|Elmo1|ENSMUSG00000041112.17|protein_coding_Intron_16	0.0	+	0.05209158922459218	20455466	20455679	20494640	20494853	114817	9761
chr13	20502699	20502829	m6AIP_abcam_peak_2095	0.0	+	chr13	20449606	20564423	ENSMUST00000072519.6|Elmo1|ENSMUSG00000041112.17|protein_coding_Intron_16	0.0	+	0.4632937631187019	20502699	20502829	20538276	20538406	114817	9761
chr13	21181254	21181361	m6AIP_SySy_peak_1762a	0.0	+	chr13	21180914	21181983	ENSMUST00000222544.1|Trim27|ENSMUSG00000021326.13|protein_coding_Intron_2	0.0	+	0.3479887745556595	21181254	21181361	21181023	21181130	1069	1652
chr13	21181362	21181563	m6AIP_SySy_peak_1762b	0.0	+	chr13	21180914	21181983	ENSMUST00000222544.1|Trim27|ENSMUSG00000021326.13|protein_coding_Intron_2	0.0	+	0.490177736202058	21181362	21181563	21181538	21181739	1069	121
chr13	21185321	21185420	m6AIP_abcam_peak_2097a	0.0	+	chr13	21183962	21188040	ENSMUST00000222544.1|Trim27|ENSMUSG00000021326.13|protein_coding_Intron_4	0.0	+	0.3464933791074056	21185321	21185420	21186669	21186768	4078	121
chr13	21185421	21185524	m6AIP_abcam_peak_2097b	0.0	+	chr13	21183962	21188040	ENSMUST00000222544.1|Trim27|ENSMUSG00000021326.13|protein_coding_Intron_4	0.0	+	0.3692986758214811	21185421	21185524	21187128	21187231	4078	379
chr13	21188743	21188903	m6AIP_abcam_peak_2098	0.0	+	chr13	21188063	21189854	ENSMUST00000222544.1|Trim27|ENSMUSG00000021326.13|protein_coding_Intron_5	0.0	+	0.3891680625348967	21188743	21188903	21189614	21189774	1791	121
chr13	21395821	21395969	m6AIP_abcam_peak_2101	0.0	-	chr13	21394906	21396099	ENSMUST00000116434.10|Zkscan3|ENSMUSG00000021327.19|protein_coding_Intron_2	0.0	-	0.16848281642917018	21395821	21395969	21395513	21395661	1193	431
chr13	23600160	23600268	m6AIP_SySy_peak_1786	0.0	-	chr13	23585966	23620915	ENSMUST00000051091.4|H2bc6|ENSMUSG00000047246.7|protein_coding_Intron_1	0.0	-	0.5917765887435977	23600160	23600268	23596530	23596638	34949	34949
chr13	29665924	29666088	m6AIP_abcam_peak_2115	0.0	-	chr13	29625724	29691598	ENSMUST00000006353.13|Cdkal1|ENSMUSG00000006191.17|protein_coding_Intron_8	0.0	-	0.3891975589762273	29665924	29666088	29674062	29674226	65874	34670
chr13	29927887	29927987	m6AIP_abcam_peak_2117	0.0	-	chr13	29920225	29985299	ENSMUST00000102948.10|E2f3|ENSMUSG00000016477.18|protein_coding_Intron_1	0.0	-	0.8813197283093094	29927887	29927987	29947081	29947181	65074	3327
chr13	29959749	29959922	m6AIP_abcam_peak_2118	0.0	-	chr13	29920225	29985299	ENSMUST00000102948.10|E2f3|ENSMUSG00000016477.18|protein_coding_Intron_1	0.0	-	0.39199987706303596	29959749	29959922	29939998	29940171	65074	2075
chr13	29967137	29967321	m6AIP_abcam_peak_2119	0.0	-	chr13	29920225	29985299	ENSMUST00000102948.10|E2f3|ENSMUSG00000016477.18|protein_coding_Intron_1	0.0	-	0.2769155115714418	29967137	29967321	29978346	29978530	65074	1027
chr13	30856148	30856261	m6AIP_abcam_peak_2120	0.0	-	chr13	30826094	30856653	ENSMUST00000102946.7|Exoc2|ENSMUSG00000021357.14|protein_coding_Intron_24	0.0	-	0.01472561274910833	30856148	30856261	30850293	30850406	30559	1992
chr13	33904539	33904643	m6AIP_abcam_peak_2123	0.0	-	chr13	33899436	33905642	ENSMUST00000172184.1|Serpinb6c|ENSMUSG00000052180.15|protein_coding_Intron_1	0.0	-	0.16999677731227847	33904539	33904643	33904544	33904648	6206	13026
chr13	35797512	35797628	m6AIP_abcam_peak_2129	0.0	+	chr13	35790175	35815908	ENSMUST00000075220.13|Cdyl|ENSMUSG00000059288.14|protein_coding_Intron_4	0.0	+	0.28737418878482884	35797512	35797628	35805320	35805436	25733	106262
chr13	35869814	35870006	m6AIP_abcam_peak_2131	0.0	+	chr13	35863409	35871577	ENSMUST00000075220.13|Cdyl|ENSMUSG00000059288.14|protein_coding_Intron_8	0.0	+	0.7937071498530852	35869814	35870006	35867114	35867306	8168	9818
chr13	36010369	36010533	m6AIP_abcam_peak_2132	0.0	-	chr13	35979907	36092805	ENSMUST00000053265.7|Lyrm4|ENSMUSG00000046573.7|protein_coding_Intron_2	0.0	-	0.7297383478892452	36010369	36010533	36079963	36080127	112898	24148
chr13	36010369	36010533	m6AIP_abcam_peak_2132	0.0	-	chr13	36008517	36189203	ENSMUST00000223888.1|Gm48765|ENSMUSG00000114407.1|lncRNA_Intron_1	0.0	-	0.989473451180501	36010369	36010533	36107136	36107300	180686	180686
chr13	36060401	36060573	m6AIP_abcam_peak_2133	0.0	-	chr13	35979907	36092805	ENSMUST00000053265.7|Lyrm4|ENSMUSG00000046573.7|protein_coding_Intron_2	0.0	-	0.28641782848234687	36060401	36060573	36028555	36028727	112898	24148
chr13	36060401	36060573	m6AIP_abcam_peak_2133	0.0	-	chr13	36008517	36189203	ENSMUST00000223888.1|Gm48765|ENSMUSG00000114407.1|lncRNA_Intron_1	0.0	-	0.7124735729386893	36060401	36060573	36068068	36068240	180686	180686
chr13	36079758	36079939	m6AIP_abcam_peak_2134	0.0	-	chr13	35979907	36092805	ENSMUST00000053265.7|Lyrm4|ENSMUSG00000046573.7|protein_coding_Intron_2	0.0	-	0.11514818685893458	36079758	36079939	36014310	36014491	112898	24148
chr13	36079758	36079939	m6AIP_abcam_peak_2134	0.0	-	chr13	36008517	36189203	ENSMUST00000223888.1|Gm48765|ENSMUSG00000114407.1|lncRNA_Intron_1	0.0	-	0.6054591944035509	36079758	36079939	36017337	36017518	180686	180686
chr13	36172967	36173121	m6AIP_abcam_peak_2135	0.0	+	chr13	36118005	36204508	ENSMUST00000224916.1|Fars2|ENSMUSG00000021420.13|protein_coding_Intron_1	0.0	+	0.6362785105718877	36172967	36173121	36185281	36185435	86503	26980
chr13	36382838	36382952	m6AIP_abcam_peak_2137	0.0	+	chr13	36342097	36410078	ENSMUST00000224916.1|Fars2|ENSMUSG00000021420.13|protein_coding_Intron_5	0.0	+	0.5999764640120033	36382838	36382952	36404128	36404242	67981	86503
chr13	40887065	40887254	m6AIP_abcam_peak_2147	0.0	+	chr13	40861273	40953575	ENSMUST00000110191.9|Gcnt2|ENSMUSG00000021360.16|protein_coding_Intron_1	0.0	+	0.27973391692487704	40887065	40887254	40879980	40880169	92302	4480
chr13	40887367	40887526	m6AIP_SySy_peak_1816	0.0	+	chr13	40861273	40953575	ENSMUST00000110191.9|Gcnt2|ENSMUSG00000021360.16|protein_coding_Intron_1	0.0	+	0.28282160733245215	40887367	40887526	40939535	40939694	92302	92302
chr13	40887822	40888014	m6AIP_abcam_peak_2148	0.0	+	chr13	40861273	40953575	ENSMUST00000110191.9|Gcnt2|ENSMUSG00000021360.16|protein_coding_Intron_1	0.0	+	0.2880327620203246	40887822	40888014	40944827	40945019	92302	4480
chr13	40888111	40888292	m6AIP_abcam_peak_2149	0.0	+	chr13	40861273	40953575	ENSMUST00000110191.9|Gcnt2|ENSMUSG00000021360.16|protein_coding_Intron_1	0.0	+	0.29160798249225367	40888111	40888292	40881750	40881931	92302	4480
chr13	40890666	40890799	m6AIP_abcam_peak_2150	0.0	+	chr13	40861273	40953575	ENSMUST00000110191.9|Gcnt2|ENSMUSG00000021360.16|protein_coding_Intron_1	0.0	+	0.31946220016901045	40890666	40890799	40907785	40907918	92302	4480
chr13	40893174	40893424	m6AIP_abcam_peak_2151	0.0	+	chr13	40861273	40953575	ENSMUST00000110191.9|Gcnt2|ENSMUSG00000021360.16|protein_coding_Intron_1	0.0	+	0.34696972980000435	40893174	40893424	40877389	40877639	92302	4480
chr13	40903181	40903329	m6AIP_abcam_peak_2152	0.0	+	chr13	40861273	40953575	ENSMUST00000110191.9|Gcnt2|ENSMUSG00000021360.16|protein_coding_Intron_1	0.0	+	0.45503889406513404	40903181	40903329	40933500	40933648	92302	92302
chr13	40917795	40917950	m6AIP_SySy_peak_1817	0.0	+	chr13	40861273	40953575	ENSMUST00000110191.9|Gcnt2|ENSMUSG00000021360.16|protein_coding_Intron_1	0.0	+	0.6132911529544322	40917795	40917950	40876312	40876467	92302	92302
chr13	40918304	40918466	m6AIP_SySy_peak_1818a	0.0	+	chr13	40861273	40953575	ENSMUST00000110191.9|Gcnt2|ENSMUSG00000021360.16|protein_coding_Intron_1	0.0	+	0.6188489956880674	40918304	40918466	40949117	40949279	92302	4480
chr13	40918467	40918576	m6AIP_SySy_peak_1818b	0.0	+	chr13	40861273	40953575	ENSMUST00000110191.9|Gcnt2|ENSMUSG00000021360.16|protein_coding_Intron_1	0.0	+	0.6204415938982903	40918467	40918576	40938948	40939057	92302	92302
chr13	40918689	40918795	m6AIP_SySy_peak_1819	0.0	+	chr13	40861273	40953575	ENSMUST00000110191.9|Gcnt2|ENSMUSG00000021360.16|protein_coding_Intron_1	0.0	+	0.6225217221728673	40918689	40918795	40892761	40892867	92302	92302
chr13	40957331	40957444	m6AIP_abcam_peak_2154	0.0	+	chr13	40953671	40958151	ENSMUST00000110191.9|Gcnt2|ENSMUSG00000021360.16|protein_coding_Intron_2	0.0	+	0.828125	40957331	40957444	40957226	40957339	4480	92302
chr13	43473955	43474093	m6AIP_abcam_peak_2160	0.0	-	chr13	43461823	43480411	ENSMUST00000144326.3|Ranbp9|ENSMUSG00000038546.9|protein_coding_Intron_1	0.0	-	0.34484613729287716	43473955	43474093	43479823	43479961	18588	5687
chr13	44768626	44768712	m6AIP_abcam_peak_2161a	0.0	+	chr13	44731916	44823379	ENSMUST00000173246.7|Jarid2|ENSMUSG00000038518.15|protein_coding_Intron_1	0.0	+	0.40190022194767283	44768626	44768712	44737984	44738070	91463	5736
chr13	44768713	44768731	m6AIP_abcam_peak_2161b	0.0	+	chr13	44731916	44823379	ENSMUST00000173246.7|Jarid2|ENSMUSG00000038518.15|protein_coding_Intron_1	0.0	+	0.40246875785836894	44768713	44768731	44734178	44734196	91463	91463
chr13	44768732	44768826	m6AIP_abcam_peak_2161c	0.0	+	chr13	44731916	44823379	ENSMUST00000173246.7|Jarid2|ENSMUSG00000038518.15|protein_coding_Intron_1	0.0	+	0.40287329302559505	44768732	44768826	44809633	44809727	91463	387
chr13	46716022	46716158	m6AIP_abcam_peak_2166	0.0	-	chr13	46713869	46717100	ENSMUST00000021803.9|Nup153|ENSMUSG00000021374.10|protein_coding_Intron_2	0.0	-	0.3110492107706593	46716022	46716158	46714392	46714528	3231	2901
chr13	47102032	47102144	m6AIP_abcam_peak_2168	0.0	-	chr13	47102074	47105571	ENSMUST00000021807.12|Dek|ENSMUSG00000021377.15|protein_coding_Intron_2	0.0	-	0.9997140406062339	47102074	47102144	47103514	47103584	3497	9539
chr13	49593049	49593170	m6AIP_abcam_peak_2173	0.0	-	chr13	49465758	49627254	ENSMUST00000021818.8|Cenpp|ENSMUSG00000021391.10|protein_coding_Intron_5	0.0	-	0.2111878931985931	49593049	49593170	49472501	49472622	161496	357
chr13	49594268	49594379	m6AIP_abcam_peak_2174	0.0	-	chr13	49465758	49627254	ENSMUST00000021818.8|Cenpp|ENSMUSG00000021391.10|protein_coding_Intron_5	0.0	-	0.20385025016099467	49594268	49594379	49538010	49538121	161496	13874
chr13	49594504	49594605	m6AIP_abcam_peak_2175	0.0	-	chr13	49465758	49627254	ENSMUST00000021818.8|Cenpp|ENSMUSG00000021391.10|protein_coding_Intron_5	0.0	-	0.20250656363005892	49594504	49594605	49552886	49552987	161496	6251
chr13	49594720	49594820	m6AIP_abcam_peak_2176	0.0	-	chr13	49465758	49627254	ENSMUST00000021818.8|Cenpp|ENSMUSG00000021391.10|protein_coding_Intron_5	0.0	-	0.20118764551444002	49594720	49594820	49473526	49473626	161496	357
chr13	49598754	49598857	m6AIP_abcam_peak_2177a	0.0	-	chr13	49465758	49627254	ENSMUST00000021818.8|Cenpp|ENSMUSG00000021391.10|protein_coding_Intron_5	0.0	-	0.1762334670827761	49598754	49598857	49513008	49513111	161496	6251
chr13	49598858	49598948	m6AIP_abcam_peak_2177b	0.0	-	chr13	49465758	49627254	ENSMUST00000021818.8|Cenpp|ENSMUSG00000021391.10|protein_coding_Intron_5	0.0	-	0.17542230148115123	49598858	49598948	49532804	49532894	161496	13874
chr13	49599733	49599894	m6AIP_abcam_peak_2178	0.0	-	chr13	49465758	49627254	ENSMUST00000021818.8|Cenpp|ENSMUSG00000021391.10|protein_coding_Intron_5	0.0	-	0.1702395105761133	49599733	49599894	49597637	49597798	161496	13874
chr13	51133579	51133679	m6AIP_abcam_peak_2180	0.0	+	chr13	51127973	51139356	ENSMUST00000095797.5|Spin1|ENSMUSG00000021395.11|protein_coding_Intron_3	0.0	+	0.4968813142405341	51133579	51133679	51136169	51136269	11383	11383
chr13	51668656	51668807	m6AIP_SySy_peak_1846a	0.0	+	chr13	51665474	51670806	ENSMUST00000040117.14|Secisbp2|ENSMUSG00000035139.14|protein_coding_Intron_7	0.0	+	0.6099024756189048	51668656	51668807	51665932	51666083	5332	1554
chr13	51668808	51668987	m6AIP_SySy_peak_1846b	0.0	+	chr13	51665474	51670806	ENSMUST00000040117.14|Secisbp2|ENSMUSG00000035139.14|protein_coding_Intron_7	0.0	+	0.640847711927982	51668808	51668987	51666466	51666645	5332	644
chr13	52630085	52630193	m6AIP_abcam_peak_2185	0.0	+	chr13	52624776	52631656	ENSMUST00000120135.7|Syk|ENSMUSG00000021457.14|protein_coding_Intron_7	0.0	+	0.7838662790697675	52630085	52630193	52626636	52626744	6880	1070
chr13	53210749	53210932	m6AIP_abcam_peak_2193	0.0	-	chr13	53146711	53285780	ENSMUST00000021918.8|Ror2|ENSMUSG00000021464.14|protein_coding_Intron_1	0.0	-	0.5383730378445233	53210749	53210932	53273290	53273473	139069	3884
chr13	53243743	53243847	m6AIP_abcam_peak_2194	0.0	-	chr13	53146711	53285780	ENSMUST00000021918.8|Ror2|ENSMUSG00000021464.14|protein_coding_Intron_1	0.0	-	0.30217374109255113	53243743	53243847	53226084	53226188	139069	9125
chr13	54094403	54094523	m6AIP_abcam_peak_2196	0.0	+	chr13	54093981	54096730	ENSMUST00000021930.9|Sfxn1|ENSMUSG00000021474.9|protein_coding_Intron_7	0.0	+	0.17642779192433614	54094403	54094523	54094890	54095010	2749	1051
chr13	54597339	54597449	m6AIP_abcam_peak_2203	0.0	-	chr13	54597079	54598721	ENSMUST00000049575.7|Cltb|ENSMUSG00000047547.14|protein_coding_Intron_4	0.0	-	0.7898903775883069	54597339	54597449	54597314	54597424	1642	1642
chr13	54598644	54598841	m6AIP_abcam_peak_2204	0.0	-	chr13	54597079	54598721	ENSMUST00000049575.7|Cltb|ENSMUSG00000047547.14|protein_coding_Intron_4	0.0	-	0.016443361753958552	54598644	54598721	54598156	54598233	1642	2983
chr13	55661471	55661641	m6AIP_abcam_peak_2218	0.0	+	chr13	55660799	55663218	ENSMUST00000172272.7|Ddx46|ENSMUSG00000021500.17|protein_coding_Intron_13	0.0	+	0.31541959487391485	55661471	55661641	55661625	55661795	2419	3587
chr13	59477374	59477505	m6AIP_SySy_peak_1880	0.0	-	chr13	59477138	59482516	ENSMUST00000022040.13|Agtpbp1|ENSMUSG00000021557.15|protein_coding_Intron_18	0.0	-	0.940312383785794	59477374	59477505	59481944	59482075	5378	7455
chr13	59587605	59587849	m6AIP_abcam_peak_2220	0.0	+	chr13	59586281	59595348	ENSMUST00000022038.14|Naa35|ENSMUSG00000021555.15|protein_coding_Intron_2	0.0	+	0.15220028675416344	59587605	59587849	59590819	59591063	9067	2657
chr13	59645221	59645343	m6AIP_abcam_peak_2221	0.0	-	chr13	59645222	59649562	ENSMUST00000022039.6|Golm1|ENSMUSG00000021556.12|protein_coding_Intron_5	0.0	-	0.9993087557603687	59645222	59645343	59648549	59648670	4340	1030
chr13	59709871	59709942	m6AIP_abcam_peak_2225a	0.0	-	chr13	59706891	59710253	ENSMUST00000224982.1|Spata31d1a|ENSMUSG00000050876.9|protein_coding_Intron_1	0.0	-	0.10767400356930401	59709871	59709942	59709491	59709562	3362	118
chr13	59709943	59710026	m6AIP_abcam_peak_2225b	0.0	-	chr13	59706891	59710253	ENSMUST00000224982.1|Spata31d1a|ENSMUSG00000050876.9|protein_coding_Intron_1	0.0	-	0.07852468768590126	59709943	59710026	59709275	59709358	3362	844
chr13	62135698	62135948	m6AIP_abcam_peak_2235	0.0	+	chr13	62130028	62169441	ENSMUST00000099449.3|Zfp808|ENSMUSG00000074867.4|protein_coding_Intron_1	0.0	+	0.1470327049450689	62135698	62135948	62153443	62153693	39413	1335
chr13	62142292	62142432	m6AIP_abcam_peak_2236	0.0	+	chr13	62130028	62169441	ENSMUST00000099449.3|Zfp808|ENSMUSG00000074867.4|protein_coding_Intron_1	0.0	+	0.3121812599903585	62142292	62142432	62148182	62148322	39413	1335
chr13	62161272	62161379	m6AIP_SySy_peak_1888	0.0	+	chr13	62130028	62169441	ENSMUST00000099449.3|Zfp808|ENSMUSG00000074867.4|protein_coding_Intron_1	0.0	+	0.7951437343008652	62161272	62161379	62142926	62143033	39413	39413
chr13	62377509	62377759	m6AIP_abcam_peak_2242	0.0	-	chr13	62371936	62383079	ENSMUST00000187656.6|Gm3604|ENSMUSG00000094942.7|protein_coding_Intron_1	0.0	-	0.4900834604684555	62377509	62377759	62379200	62379450	11143	11143
chr13	62461122	62461372	m6AIP_abcam_peak_2246	0.0	-	chr13	62457059	62466706	ENSMUST00000221747.1|Gm49359|ENSMUSG00000113450.1|protein_coding_Intron_1	0.0	-	0.5658754016792785	62461122	62461372	62463018	62463268	9647	185
chr13	62461122	62461372	m6AIP_abcam_peak_2246	0.0	-	chr13	62457059	62558486	ENSMUST00000076195.6|Zfp935|ENSMUSG00000055228.8|protein_coding_Intron_1	0.0	-	0.958709219438611	62461122	62461372	62487645	62487895	101427	101427
chr13	62544312	62544562	m6AIP_abcam_peak_2247	0.0	-	chr13	62457059	62558486	ENSMUST00000076195.6|Zfp935|ENSMUSG00000055228.8|protein_coding_Intron_1	0.0	-	0.13851341358809788	62544312	62544562	62550684	62550934	101427	1739
chr13	62544312	62544562	m6AIP_abcam_peak_2247	0.0	-	chr13	62520544	62558486	ENSMUST00000101547.11|Zfp934|ENSMUSG00000074865.11|protein_coding_Intron_1	0.0	-	0.3702756839386432	62544312	62544562	62550214	62550464	37942	1441
chr13	62548946	62549137	m6AIP_SySy_peak_1895	0.0	-	chr13	62457059	62558486	ENSMUST00000076195.6|Zfp935|ENSMUSG00000055228.8|protein_coding_Intron_1	0.0	-	0.09281552249401048	62548946	62549137	62494398	62494589	101427	1739
chr13	62548946	62549137	m6AIP_SySy_peak_1895	0.0	-	chr13	62520544	62558486	ENSMUST00000101547.11|Zfp934|ENSMUSG00000074865.11|protein_coding_Intron_1	0.0	-	0.248115544778873	62548946	62549137	62525067	62525258	37942	37942
chr13	62553206	62553456	m6AIP_SySy_peak_1896	0.0	-	chr13	62457059	62558486	ENSMUST00000076195.6|Zfp935|ENSMUSG00000055228.8|protein_coding_Intron_1	0.0	-	0.05082473108738306	62553206	62553456	62460075	62460325	101427	1739
chr13	62553206	62553456	m6AIP_SySy_peak_1896	0.0	-	chr13	62520544	62558486	ENSMUST00000101547.11|Zfp934|ENSMUSG00000074865.11|protein_coding_Intron_1	0.0	-	0.13586526804069365	62553206	62553456	62541662	62541912	37942	37942
chr13	62553793	62554043	m6AIP_SySy_peak_1897	0.0	-	chr13	62457059	62558486	ENSMUST00000076195.6|Zfp935|ENSMUSG00000055228.8|protein_coding_Intron_1	0.0	-	0.04503731747956663	62553793	62554043	62525868	62526118	101427	101427
chr13	62553793	62554043	m6AIP_SySy_peak_1897	0.0	-	chr13	62520544	62558486	ENSMUST00000101547.11|Zfp934|ENSMUSG00000074865.11|protein_coding_Intron_1	0.0	-	0.12039428601549729	62553793	62554043	62554066	62554316	37942	37942
chr13	63272935	63273068	m6AIP_SySy_peak_1901a	0.0	+	chr13	63240331	63282141	ENSMUST00000091560.10|Aopep|ENSMUSG00000021458.17|protein_coding_Intron_12	0.0	+	0.7815116000956709	63272935	63273068	63257259	63257392	41810	1767
chr13	63273069	63273209	m6AIP_SySy_peak_1901b	0.0	+	chr13	63240331	63282141	ENSMUST00000091560.10|Aopep|ENSMUSG00000021458.17|protein_coding_Intron_12	0.0	+	0.7845491509208323	63273069	63273209	63274855	63274995	41810	41810
chr13	63273868	63274081	m6AIP_SySy_peak_1902	0.0	+	chr13	63240331	63282141	ENSMUST00000091560.10|Aopep|ENSMUSG00000021458.17|protein_coding_Intron_12	0.0	+	0.8034680698397513	63273868	63274081	63249237	63249450	41810	29920
chr13	63286060	63286221	m6AIP_abcam_peak_2254	0.0	+	chr13	63282258	63296857	ENSMUST00000091560.10|Aopep|ENSMUSG00000021458.17|protein_coding_Intron_13	0.0	+	0.2664566066168916	63286060	63286221	63292811	63292972	14599	10555
chr13	63860848	63860941	m6AIP_abcam_peak_2259a	0.0	+	chr13	63858326	63865957	ENSMUST00000238465.1|Ercc6l2|ENSMUSG00000021470.19|protein_coding_Intron_12	0.0	+	0.334949547896737	63860848	63860941	63864494	63864587	7631	4090
chr13	63860942	63861061	m6AIP_abcam_peak_2259b	0.0	+	chr13	63858326	63865957	ENSMUST00000238465.1|Ercc6l2|ENSMUSG00000021470.19|protein_coding_Intron_12	0.0	+	0.35067487878390774	63860942	63861061	63863482	63863601	7631	4457
chr13	64196330	64196580	m6AIP_SySy_peak_1912	0.0	-	chr13	64190352	64201331	ENSMUST00000221634.1|Cdc14b|ENSMUSG00000033102.15|protein_coding_Intron_13	0.0	-	0.44412059386100733	64196330	64196580	64198773	64199023	10979	731
chr13	64206426	64206551	m6AIP_abcam_peak_2263	0.0	-	chr13	64201448	64209106	ENSMUST00000221634.1|Cdc14b|ENSMUSG00000033102.15|protein_coding_Intron_12	0.0	-	0.3485244189083312	64206426	64206551	64205343	64205468	7658	109
chr13	64214180	64214310	m6AIP_abcam_peak_2264	0.0	-	chr13	64210333	64215499	ENSMUST00000221634.1|Cdc14b|ENSMUSG00000033102.15|protein_coding_Intron_9	0.0	-	0.237901664730933	64214180	64214310	64213326	64213456	5166	109
chr13	65336786	65336951	m6AIP_abcam_peak_2268	0.0	-	chr13	65336523	65340548	ENSMUST00000220595.1|Gm7762|ENSMUSG00000113406.1|lncRNA_Intron_3	0.0	-	0.8998757763975155	65336786	65336951	65339978	65340143	4025	4025
chr13	66918628	66918758	m6AIP_abcam_peak_2272	0.0	-	chr13	66917173	66922755	ENSMUST00000021991.10|Mterf3|ENSMUSG00000021519.11|protein_coding_Intron_4	0.0	-	0.7223217484772483	66918628	66918758	66921611	66921741	5582	1562
chr13	67343039	67343164	m6AIP_SySy_peak_1924a	0.0	-	chr13	67320954	67345349	ENSMUST00000044819.6|Gm28044|ENSMUSG00000098781.1|protein_coding_Intron_3	0.0	-	0.09333879893420782	67343039	67343164	67332776	67332901	24395	2294
chr13	67343165	67343312	m6AIP_SySy_peak_1924b	0.0	-	chr13	67320954	67345349	ENSMUST00000044819.6|Gm28044|ENSMUSG00000098781.1|protein_coding_Intron_3	0.0	-	0.08567329370772703	67343165	67343312	67332209	67332356	24395	424
chr13	67343313	67343428	m6AIP_SySy_peak_1924c	0.0	-	chr13	67320954	67345349	ENSMUST00000044819.6|Gm28044|ENSMUSG00000098781.1|protein_coding_Intron_3	0.0	-	0.08124615699938509	67343313	67343428	67343048	67343163	24395	424
chr13	67415053	67415165	m6AIP_abcam_peak_2276	0.0	-	chr13	67413960	67421341	ENSMUST00000056470.9|Zfp459|ENSMUSG00000055560.8|protein_coding_Intron_1	0.0	-	0.8451429345617125	67415053	67415165	67414943	67415055	7381	4365
chr13	67516141	67516252	m6AIP_SySy_peak_1927	0.0	-	chr13	67494729	67520625	ENSMUST00000167914.1|Gm26965|ENSMUSG00000097565.1|protein_coding_Intron_3	0.0	-	0.17021933889403773	67516141	67516252	67513079	67513190	25896	1856
chr13	67618218	67618377	m6AIP_SySy_peak_1930a	0.0	-	chr13	67596775	67637646	ENSMUST00000224814.1|Gm49345|ENSMUSG00000114923.1|protein_coding_Intron_1	0.0	-	0.4739057033104157	67618218	67618377	67599014	67599173	40871	40871
chr13	67618378	67618605	m6AIP_SySy_peak_1930b	0.0	-	chr13	67596775	67637646	ENSMUST00000224814.1|Gm49345|ENSMUSG00000114923.1|protein_coding_Intron_1	0.0	-	0.46893885640184974	67618378	67618605	67606499	67606726	40871	40871
chr13	73776935	73777047	m6AIP_abcam_peak_2295	0.0	+	chr13	73763890	73784518	ENSMUST00000017900.8|Slc12a7|ENSMUSG00000017756.9|protein_coding_Intron_1	0.0	+	0.6340411091719992	73776935	73777047	73782614	73782726	20628	652
chr13	73804200	73804304	m6AIP_abcam_peak_2296	0.0	+	chr13	73801096	73805413	ENSMUST00000017900.8|Slc12a7|ENSMUSG00000017756.9|protein_coding_Intron_17	0.0	+	0.7303683113273106	73804200	73804304	73801364	73801468	4317	1170
chr13	73925794	73925979	m6AIP_SySy_peak_1951a	0.0	-	chr13	73921236	73927910	ENSMUST00000022053.10|Trip13|ENSMUSG00000021569.10|protein_coding_Intron_6	0.0	-	0.3073119568474678	73925794	73925979	73927632	73927817	6674	2642
chr13	73925980	73926126	m6AIP_SySy_peak_1951b	0.0	-	chr13	73921236	73927910	ENSMUST00000022053.10|Trip13|ENSMUSG00000021569.10|protein_coding_Intron_6	0.0	-	0.27105184297273	73925980	73926126	73922767	73922913	6674	410
chr13	73935838	73935949	m6AIP_abcam_peak_2299	0.0	-	chr13	73932987	73936106	ENSMUST00000022053.10|Trip13|ENSMUSG00000021569.10|protein_coding_Intron_2	0.0	-	0.0705354280218019	73935838	73935949	73933468	73933579	3119	410
chr13	74461296	74461461	m6AIP_abcam_peak_2305	0.0	-	chr13	74450362	74462581	ENSMUST00000222455.1|E430024I08Rik|ENSMUSG00000112964.1|lncRNA_Intron_1	0.0	-	0.09992634421802116	74461296	74461461	74451789	74451954	12219	12219
chr13	75709539	75709635	m6AIP_abcam_peak_2311a	0.0	+	chr13	75707797	75724952	ENSMUST00000001583.7|Ell2|ENSMUSG00000001542.7|protein_coding_Intron_1	0.0	+	0.10306033226464588	75709539	75709635	75720841	75720937	17155	3318
chr13	75709636	75709802	m6AIP_abcam_peak_2311b	0.0	+	chr13	75707797	75724952	ENSMUST00000001583.7|Ell2|ENSMUSG00000001542.7|protein_coding_Intron_1	0.0	+	0.11139609443310988	75709636	75709802	75708578	75708744	17155	89
chr13	75739502	75739629	m6AIP_abcam_peak_2312	0.0	+	chr13	75725000	75746291	ENSMUST00000001583.7|Ell2|ENSMUSG00000001542.7|protein_coding_Intron_2	0.0	+	0.6818843642853788	75739502	75739629	75737186	75737313	21291	5343
chr13	76005711	76005961	m6AIP_SySy_peak_1963	0.0	-	chr13	76003088	76007982	ENSMUST00000050997.1|Rfesd|ENSMUSG00000043190.14|protein_coding_Intron_3	0.0	-	0.43849611769513686	76005711	76005961	76006000	76006250	4894	93
chr13	76180328	76180489	m6AIP_abcam_peak_2314	0.0	+	chr13	76180196	76182814	ENSMUST00000224386.1|Ttc37|ENSMUSG00000033991.9|protein_coding_Intron_41	0.0	+	0.08938120702826585	76180328	76180489	76181378	76181539	2618	2433
chr13	77097694	77097869	m6AIP_abcam_peak_2315	0.0	-	chr13	77092411	77100921	ENSMUST00000151524.8|Slf1|ENSMUSG00000021597.16|protein_coding_Intron_9	0.0	-	0.3757931844888367	77097694	77097869	77095840	77096015	8510	725
chr13	78025220	78025350	m6AIP_abcam_peak_2317	0.0	+	chr13	78006472	78163512	ENSMUST00000163257.8|Fam172a|ENSMUSG00000064138.14|protein_coding_Intron_10	0.0	+	0.12013499745287824	78025220	78025350	78076508	78076638	157040	47481
chr13	81530385	81530601	m6AIP_SySy_peak_1970	0.0	-	chr13	81529058	81531566	ENSMUST00000095585.10|Adgrv1|ENSMUSG00000069170.14|protein_coding_Intron_27	0.0	-	0.42344497607655507	81530385	81530601	81530601	81530817	2508	1301
chr13	84242006	84242154	m6AIP_abcam_peak_2324	0.0	+	chr13	84222434	84251229	ENSMUST00000057495.9|Tmem161b|ENSMUSG00000035762.11|protein_coding_Intron_1	0.0	+	0.6833825316895294	84242006	84242154	84228176	84228324	28795	11930
chr13	85274781	85274881	m6AIP_abcam_peak_2326	0.0	-	chr13	85258470	85288395	ENSMUST00000109552.2|Rasa1|ENSMUSG00000021549.14|protein_coding_Intron_1	0.0	-	0.4546700083542189	85274781	85274881	85287066	85287166	29925	705
chr13	90014177	90014285	m6AIP_abcam_peak_2329	0.0	-	chr13	90001084	90062008	ENSMUST00000022115.13|Xrcc4|ENSMUSG00000021615.13|protein_coding_Intron_3	0.0	-	0.7841737246405358	90014177	90014285	90053573	90053681	60924	17807
chr13	92282989	92283180	m6AIP_abcam_peak_2332	0.0	-	chr13	92274917	92285876	ENSMUST00000185852.6|Msh3|ENSMUSG00000014850.15|protein_coding_Intron_13	0.0	-	0.2529427867506159	92282989	92283180	92278155	92278346	10959	609
chr13	92284662	92284763	m6AIP_abcam_peak_2333	0.0	-	chr13	92274917	92285876	ENSMUST00000185852.6|Msh3|ENSMUSG00000014850.15|protein_coding_Intron_13	0.0	-	0.1073090610457158	92284662	92284763	92276458	92276559	10959	6756
chr13	92337101	92337278	m6AIP_abcam_peak_2334a	0.0	-	chr13	92312686	92342245	ENSMUST00000185852.6|Msh3|ENSMUSG00000014850.15|protein_coding_Intron_8	0.0	-	0.17060793666903484	92337101	92337278	92320738	92320915	29559	1773
chr13	92337279	92337441	m6AIP_abcam_peak_2334b	0.0	-	chr13	92312686	92342245	ENSMUST00000185852.6|Msh3|ENSMUSG00000014850.15|protein_coding_Intron_8	0.0	-	0.16536418688047638	92337279	92337441	92321224	92321386	29559	7960
chr13	92337442	92337552	m6AIP_abcam_peak_2334c	0.0	-	chr13	92312686	92342245	ENSMUST00000185852.6|Msh3|ENSMUSG00000014850.15|protein_coding_Intron_8	0.0	-	0.1596129774349606	92337442	92337552	92335697	92335807	29559	2543
chr13	93096060	93096161	m6AIP_abcam_peak_2335	0.0	+	chr13	93096051	93096532	ENSMUST00000224009.1|A630019I02Rik|ENSMUSG00000114968.1|lncRNA_Intron_3	0.0	+	0.11642411642411643	93096060	93096161	93096116	93096217	481	115
chr13	93366558	93366743	m6AIP_SySy_peak_1983	0.0	+	chr13	93356079	93387523	ENSMUST00000079086.7|Homer1|ENSMUSG00000007617.18|protein_coding_Intron_5	0.0	+	0.3368528177076708	93366558	93366743	93370344	93370529	31444	31444
chr13	93441541	93441644	m6AIP_abcam_peak_2339	0.0	-	chr13	93441621	93442585	ENSMUST00000065537.8|Jmy|ENSMUSG00000021690.10|protein_coding_Intron_8	0.0	-	0.9979253112033195	93441621	93441644	93442149	93442172	964	7903
chr13	94372212	94372319	m6AIP_abcam_peak_2340a	0.0	+	chr13	94359231	94390791	ENSMUST00000022196.4|Ap3b1|ENSMUSG00000021686.6|protein_coding_Intron_1	0.0	+	0.4147972116603295	94372212	94372319	94365352	94365459	31560	31560
chr13	94372320	94372410	m6AIP_abcam_peak_2340b	0.0	+	chr13	94359231	94390791	ENSMUST00000022196.4|Ap3b1|ENSMUSG00000021686.6|protein_coding_Intron_1	0.0	+	0.4158745247148289	94372320	94372410	94379220	94379310	31560	2437
chr13	97082249	97082368	m6AIP_abcam_peak_2348	0.0	+	chr13	97067322	97091817	ENSMUST00000169863.8|Fam169a|ENSMUSG00000041817.14|protein_coding_Intron_1	0.0	+	0.6120432741375791	97082249	97082368	97091217	97091336	24495	1638
chr13	97087388	97087540	m6AIP_abcam_peak_2349	0.0	+	chr13	97067322	97091817	ENSMUST00000169863.8|Fam169a|ENSMUSG00000041817.14|protein_coding_Intron_1	0.0	+	0.8215962441314554	97087388	97087540	97091646	97091798	24495	3603
chr13	97096839	97097089	m6AIP_abcam_peak_2350	0.0	+	chr13	97094147	97097539	ENSMUST00000169863.8|Fam169a|ENSMUSG00000041817.14|protein_coding_Intron_4	0.0	+	0.8304834905660378	97096839	97097089	97095378	97095628	3392	371
chr13	97190516	97190648	m6AIP_abcam_peak_2354	0.0	-	chr13	97189352	97191212	ENSMUST00000022169.9|Hexb|ENSMUSG00000021665.9|protein_coding_Intron_3	0.0	-	0.3349462365591398	97190516	97190648	97189911	97190043	1860	733
chr13	97511421	97511590	m6AIP_SySy_peak_2008a	0.0	+	chr13	97511434	97515498	ENSMUST00000225874.1|Gm2379|ENSMUSG00000114926.1|lncRNA_Intron_1	0.0	+	0.01624015748031496	97511434	97511590	97513625	97513781	4064	4064
chr13	97511591	97511764	m6AIP_SySy_peak_2008b	0.0	+	chr13	97511434	97515498	ENSMUST00000225874.1|Gm2379|ENSMUSG00000114926.1|lncRNA_Intron_1	0.0	+	0.06126968503937008	97511591	97511764	97515020	97515193	4064	4064
chr13	97511765	97511972	m6AIP_SySy_peak_2008c	0.0	+	chr13	97511434	97515498	ENSMUST00000225874.1|Gm2379|ENSMUSG00000114926.1|lncRNA_Intron_1	0.0	+	0.1016240157480315	97511765	97511972	97511507	97511714	4064	4064
chr13	97512109	97512359	m6AIP_SySy_peak_2008d	0.0	+	chr13	97511434	97515498	ENSMUST00000225874.1|Gm2379|ENSMUSG00000114926.1|lncRNA_Intron_1	0.0	+	0.1968503937007874	97512109	97512359	97514489	97514739	4064	4064
chr13	97512499	97512653	m6AIP_SySy_peak_2009	0.0	+	chr13	97511434	97515498	ENSMUST00000225874.1|Gm2379|ENSMUSG00000114926.1|lncRNA_Intron_1	0.0	+	0.2736220472440945	97512499	97512653	97511996	97512150	4064	4064
chr13	98027769	98027949	m6AIP_SySy_peak_2012	0.0	-	chr13	97996933	98029376	ENSMUST00000109426.2|Arhgef28|ENSMUSG00000021662.11|protein_coding_Intron_9	0.0	-	0.04620411182689643	98027769	98027949	98029190	98029370	32443	2562
chr13	98798158	98798277	m6AIP_abcam_peak_2370	0.0	-	chr13	98796367	98806305	ENSMUST00000040340.15|Fcho2|ENSMUSG00000041685.16|protein_coding_Intron_2	0.0	-	0.813141477158382	98798158	98798277	98796914	98797033	9938	216
chr13	98872415	98872566	m6AIP_abcam_peak_2372	0.0	-	chr13	98870321	98875603	ENSMUST00000109401.7|Tnpo1|ENSMUSG00000009470.17|protein_coding_Intron_6	0.0	-	0.5846270352139341	98872415	98872566	98871564	98871715	5282	3801
chr13	98922105	98922355	m6AIP_SySy_peak_2014	0.0	-	chr13	98890790	98926250	ENSMUST00000109401.7|Tnpo1|ENSMUSG00000009470.17|protein_coding_Intron_1	0.0	-	0.11336717428087983	98922105	98922355	98911689	98911939	35460	1752
chr13	98922648	98922753	m6AIP_abcam_peak_2374a	0.0	-	chr13	98890790	98926250	ENSMUST00000109401.7|Tnpo1|ENSMUSG00000009470.17|protein_coding_Intron_1	0.0	-	0.10045121263395373	98922648	98922753	98923101	98923206	35460	81
chr13	98922754	98922867	m6AIP_abcam_peak_2374b	0.0	-	chr13	98890790	98926250	ENSMUST00000109401.7|Tnpo1|ENSMUSG00000009470.17|protein_coding_Intron_1	0.0	-	0.0967287084038353	98922754	98922867	98908866	98908979	35460	2671
chr13	99373112	99373246	m6AIP_abcam_peak_2375	0.0	+	chr13	99365283	99400261	ENSMUST00000052249.6|Mrps27|ENSMUSG00000041632.7|protein_coding_Intron_4	0.0	+	0.22599919949682656	99373112	99373246	99398663	99398797	34978	14555
chr13	100712843	100712986	m6AIP_abcam_peak_2385	0.0	-	chr13	100711596	100716500	ENSMUST00000091299.7|Cdk7|ENSMUSG00000069089.8|protein_coding_Intron_7	0.0	-	0.7281810766721044	100712843	100712986	100714682	100714825	4904	2026
chr13	104050288	104050496	m6AIP_SySy_peak_2025a	0.0	-	chr13	104046390	104050494	ENSMUST00000109315.4|Nln|ENSMUSG00000021710.11|protein_coding_Intron_8	0.0	-	0.029483430799220223	104050288	104050494	104049958	104050164	4104	3419
chr13	104174166	104174416	m6AIP_SySy_peak_2026	0.0	-	chr13	104169888	104178113	ENSMUST00000022224.15|Trappc13|ENSMUSG00000021711.17|protein_coding_Intron_1	0.0	-	0.46468085106382984	104174166	104174416	104175301	104175551	8225	496
chr13	104183522	104183639	m6AIP_abcam_peak_2392	0.0	+	chr13	104181236	104184725	ENSMUST00000022225.11|Trim23|ENSMUSG00000021712.15|protein_coding_Intron_2	0.0	+	0.6726855832616796	104183522	104183639	104183125	104183242	3489	1364
chr13	104198222	104198337	m6AIP_abcam_peak_2393	0.0	+	chr13	104198119	104198593	ENSMUST00000022225.11|Trim23|ENSMUSG00000021712.15|protein_coding_Intron_8	0.0	+	0.38396624472573837	104198222	104198337	104198242	104198357	474	1419
chr13	104794620	104794786	m6AIP_abcam_peak_2396a	0.0	-	chr13	104792650	104796409	ENSMUST00000022228.12|Cwc27|ENSMUSG00000021715.12|protein_coding_Intron_9	0.0	-	0.45836658685820697	104794620	104794786	104794710	104794876	3759	3174
chr13	104794787	104794946	m6AIP_abcam_peak_2396b	0.0	-	chr13	104792650	104796409	ENSMUST00000022228.12|Cwc27|ENSMUSG00000021715.12|protein_coding_Intron_9	0.0	-	0.4043628624634211	104794787	104794946	104793751	104793910	3759	3384
chr13	106814897	106814998	m6AIP_abcam_peak_2397	0.0	-	chr13	106812292	106822955	ENSMUST00000186033.6|Ipo11|ENSMUSG00000042590.17|protein_coding_Intron_28	0.0	-	0.7504454656288099	106814897	106814998	106819651	106819752	10663	578
chr13	106834030	106834269	m6AIP_SySy_peak_2029	0.0	-	chr13	106823051	106842088	ENSMUST00000186033.6|Ipo11|ENSMUSG00000042590.17|protein_coding_Intron_27	0.0	-	0.4153490570993329	106834030	106834269	106823128	106823367	19037	8707
chr13	106885933	106886033	m6AIP_abcam_peak_2398	0.0	-	chr13	106883573	106886666	ENSMUST00000186033.6|Ipo11|ENSMUSG00000042590.17|protein_coding_Intron_12	0.0	-	0.2256708697057873	106885933	106886033	106883827	106883927	3093	2644
chr13	106891981	106892086	m6AIP_abcam_peak_2399	0.0	-	chr13	106891768	106892422	ENSMUST00000186033.6|Ipo11|ENSMUSG00000042590.17|protein_coding_Intron_9	0.0	-	0.6100917431192661	106891981	106892086	106892124	106892229	654	3335
chr13	107821801	107821963	m6AIP_abcam_peak_2401	0.0	-	chr13	107788009	107889396	ENSMUST00000105097.2|Zswim6|ENSMUSG00000032846.10|protein_coding_Intron_2	0.0	-	0.6656869223864992	107821801	107821963	107789155	107789317	101387	658
chr13	108071517	108071640	m6AIP_abcam_peak_2403	0.0	-	chr13	108052954	108081352	ENSMUST00000163558.2|Ndufaf2|ENSMUSG00000068184.7|protein_coding_Intron_3	0.0	-	0.3441791675470104	108071517	108071640	108068695	108068818	28398	10140
chr13	109260471	109260721	m6AIP_SySy_peak_2032	0.0	+	chr13	109117080	109740386	ENSMUST00000120671.7|Pde4d|ENSMUSG00000021699.17|protein_coding_Intron_1	0.0	+	0.23024966870205005	109260471	109260721	109276954	109277204	623306	1344
chr13	109348223	109348332	m6AIP_abcam_peak_2406	0.0	+	chr13	109117080	109740386	ENSMUST00000120671.7|Pde4d|ENSMUSG00000021699.17|protein_coding_Intron_1	0.0	+	0.370933377827263	109348223	109348332	109472767	109472876	623306	623306
chr13	109361138	109361338	m6AIP_abcam_peak_2407	0.0	+	chr13	109117080	109740386	ENSMUST00000120671.7|Pde4d|ENSMUSG00000021699.17|protein_coding_Intron_1	0.0	+	0.39163428556760244	109361138	109361338	109574761	109574961	623306	672
chr13	109557005	109557223	m6AIP_abcam_peak_2408	0.0	+	chr13	109117080	109740386	ENSMUST00000120671.7|Pde4d|ENSMUSG00000021699.17|protein_coding_Intron_1	0.0	+	0.7060496770446618	109557005	109557223	109403144	109403362	623306	623306
chr13	109670872	109670990	m6AIP_abcam_peak_2409	0.0	+	chr13	109117080	109740386	ENSMUST00000120671.7|Pde4d|ENSMUSG00000021699.17|protein_coding_Intron_1	0.0	+	0.8885731887708445	109670872	109670990	109207507	109207625	623306	16998
chr13	109671077	109671188	m6AIP_abcam_peak_2410	0.0	+	chr13	109117080	109740386	ENSMUST00000120671.7|Pde4d|ENSMUSG00000021699.17|protein_coding_Intron_1	0.0	+	0.8889004758497432	109671077	109671188	109181530	109181641	623306	3023
chr13	109685575	109685825	m6AIP_SySy_peak_2033	0.0	+	chr13	109117080	109740386	ENSMUST00000120671.7|Pde4d|ENSMUSG00000021699.17|protein_coding_Intron_1	0.0	+	0.912264601977199	109685575	109685825	109213916	109214166	623306	1198
chr13	109917398	109917503	m6AIP_abcam_peak_2412	0.0	+	chr13	109903689	109933867	ENSMUST00000120671.7|Pde4d|ENSMUSG00000021699.17|protein_coding_Intron_6	0.0	+	0.45589502286433825	109917398	109917503	109909686	109909791	30178	1130
chr13	111487492	111487669	m6AIP_SySy_peak_2037a	0.0	-	chr13	111466970	111549609	ENSMUST00000231096.1|Gm49496|ENSMUSG00000116016.1|protein_coding_Intron_1	0.0	-	0.750154285506843	111487492	111487669	111469167	111469344	82639	977
chr13	111487670	111487740	m6AIP_SySy_peak_2037b	0.0	-	chr13	111466970	111549609	ENSMUST00000231096.1|Gm49496|ENSMUSG00000116016.1|protein_coding_Intron_1	0.0	-	0.7488473965077022	111487670	111487740	111519240	111519310	82639	4024
chr13	111792531	111792722	m6AIP_abcam_peak_2420	0.0	-	chr13	111776018	111808502	ENSMUST00000109267.8|Map3k1|ENSMUSG00000021754.17|protein_coding_Intron_1	0.0	-	0.48796330501169805	111792531	111792722	111795028	111795219	32484	644
chr13	112468413	112468578	m6AIP_abcam_peak_2421	0.0	+	chr13	112464250	112472586	ENSMUST00000183663.7|Il6st|ENSMUSG00000021756.12|protein_coding_Intron_1	0.0	+	0.5099568138195777	112468413	112468578	112466329	112466494	8336	8336
chr13	112470547	112470725	m6AIP_abcam_peak_2422	0.0	+	chr13	112464250	112472586	ENSMUST00000183663.7|Il6st|ENSMUSG00000021756.12|protein_coding_Intron_1	0.0	+	0.7598368522072937	112470547	112470725	112468652	112468830	8336	907
chr13	112578209	112578317	m6AIP_SySy_peak_2046	0.0	-	chr13	112565901	112580637	ENSMUST00000051756.7|Il31ra|ENSMUSG00000050377.8|protein_coding_Intron_1	0.0	-	0.16157709011943544	112578209	112578317	112578434	112578542	14736	1096
chr13	112868490	112868597	m6AIP_abcam_peak_2428	0.0	-	chr13	112867995	112869010	ENSMUST00000022281.4|Mtrex|ENSMUSG00000016018.4|protein_coding_Intron_26	0.0	-	0.43349753694581283	112868490	112868597	112868322	112868429	1015	818
chr13	112870306	112870468	m6AIP_SySy_peak_2048	0.0	-	chr13	112869115	112872898	ENSMUST00000022281.4|Mtrex|ENSMUSG00000016018.4|protein_coding_Intron_25	0.0	-	0.6579434311393074	112870306	112870468	112870441	112870603	3783	1476
chr13	113823113	113823276	m6AIP_abcam_peak_2435	0.0	+	chr13	113794696	113922246	ENSMUST00000091201.6|Arl15|ENSMUSG00000042348.10|protein_coding_Intron_1	0.0	+	0.22319874558996472	113823113	113823276	113864324	113864487	127550	127550
chr13	113940977	113941114	m6AIP_abcam_peak_2437	0.0	+	chr13	113934123	113967581	ENSMUST00000091201.6|Arl15|ENSMUSG00000042348.10|protein_coding_Intron_3	0.0	+	0.20658736326140237	113940977	113941114	113963774	113963911	33458	11672
chr13	113977502	113977602	m6AIP_abcam_peak_2438	0.0	+	chr13	113967790	114154703	ENSMUST00000091201.6|Arl15|ENSMUSG00000042348.10|protein_coding_Intron_4	0.0	+	0.05222750691498183	113977502	113977602	114129645	114129745	186913	33458
chr13	114344189	114344297	m6AIP_abcam_peak_2439	0.0	-	chr13	114317029	114351447	ENSMUST00000022286.7|Ndufs4|ENSMUSG00000021764.8|protein_coding_Intron_2	0.0	-	0.20951246440815852	114344189	114344297	114327309	114327417	34418	8966
chr13	114361456	114361592	m6AIP_SySy_peak_2059	0.0	-	chr13	114351526	114387958	ENSMUST00000022286.7|Ndufs4|ENSMUSG00000021764.8|protein_coding_Intron_1	0.0	-	0.7253238910847606	114361456	114361592	114368001	114368137	36432	18950
chr13	118386393	118386632	m6AIP_SySy_peak_2060	0.0	-	chr13	118385379	118386651	ENSMUST00000022245.9|Mrps30|ENSMUSG00000021731.10|protein_coding_Intron_1	0.0	-	0.12421383647798745	118386393	118386632	118385483	118385722	1272	1514
chr13	119463796	119463961	m6AIP_abcam_peak_2441	0.0	+	chr13	119463119	119464564	ENSMUST00000224312.1|4833420G17Rik|ENSMUSG00000062822.8|protein_coding_Intron_1	0.0	+	0.5446366782006921	119463796	119463961	119463621	119463786	1445	3422
chr14	7858480	7858580	m6AIP_abcam_peak_2446	0.0	+	chr14	7818443	7867536	ENSMUST00000052678.8|Flnb|ENSMUSG00000025278.9|protein_coding_Intron_1	0.0	+	0.8165318884566027	7858480	7858580	7840028	7840128	49093	1177
chr14	8501366	8501527	m6AIP_SySy_peak_2074	0.0	-	chr14	8482620	8510861	ENSMUST00000102996.3|4930452B06Rik|ENSMUSG00000021747.12|protein_coding_Intron_12	0.0	-	0.33249530823979323	8501366	8501527	8494719	8494880	28241	11137
chr14	11554519	11554687	m6AIP_abcam_peak_2454	0.0	+	chr14	11554332	11721114	ENSMUST00000022264.12|Ptprg|ENSMUSG00000021745.14|protein_coding_Intron_1	0.0	+	0.001187178472497032	11554519	11554687	11578688	11578856	166782	9678
chr14	11626496	11626596	m6AIP_abcam_peak_2455	0.0	+	chr14	11554332	11721114	ENSMUST00000022264.12|Ptprg|ENSMUSG00000021745.14|protein_coding_Intron_1	0.0	+	0.4329304121547889	11626496	11626596	11710058	11710158	166782	74618
chr14	11627193	11627293	m6AIP_abcam_peak_2456	0.0	+	chr14	11554332	11721114	ENSMUST00000022264.12|Ptprg|ENSMUSG00000021745.14|protein_coding_Intron_1	0.0	+	0.43719346212421006	11627193	11627293	11618527	11618627	166782	562
chr14	11784997	11785110	m6AIP_abcam_peak_2457	0.0	+	chr14	11721219	11952715	ENSMUST00000022264.12|Ptprg|ENSMUSG00000021745.14|protein_coding_Intron_2	0.0	+	0.2756462314683623	11784997	11785110	11741308	11741421	231496	53978
chr14	11966691	11966940	m6AIP_abcam_peak_2458	0.0	+	chr14	11962722	12037340	ENSMUST00000022264.12|Ptprg|ENSMUSG00000021745.14|protein_coding_Intron_4	0.0	+	0.05500013401592109	11966691	11966940	11971450	11971699	74618	12386
chr14	13849125	13849331	m6AIP_abcam_peak_2460	0.0	-	chr14	13845466	13856665	ENSMUST00000144914.2|Gm281|ENSMUSG00000084902.2|protein_coding_Intron_11	0.0	-	0.6622912760067863	13849125	13849331	13846119	13846325	11199	1800
chr14	13853030	13853153	m6AIP_abcam_peak_2461	0.0	-	chr14	13845466	13856665	ENSMUST00000144914.2|Gm281|ENSMUSG00000084902.2|protein_coding_Intron_11	0.0	-	0.3185105813019019	13853030	13853153	13853885	13854008	11199	11199
chr14	13960674	13960815	m6AIP_abcam_peak_2462	0.0	-	chr14	13954656	13961184	ENSMUST00000065865.9|Thoc7|ENSMUSG00000053453.9|protein_coding_Intron_1	0.0	-	0.06908700980392157	13960674	13960815	13959158	13959299	6528	1812
chr14	14343851	14344017	m6AIP_SySy_peak_2077	0.0	-	chr14	14329473	14347142	ENSMUST00000224991.1|Gm48860|ENSMUSG00000114883.1|lncRNA_Intron_1	0.0	-	0.18122134812383273	14343851	14344017	14334019	14334185	17669	17669
chr14	14344363	14344541	m6AIP_SySy_peak_2078	0.0	-	chr14	14329473	14347142	ENSMUST00000224991.1|Gm48860|ENSMUSG00000114883.1|lncRNA_Intron_1	0.0	-	0.1539419321976343	14344363	14344541	14335217	14335395	17669	17669
chr14	14755971	14756136	m6AIP_abcam_peak_2465	0.0	+	chr14	14750522	14757284	ENSMUST00000223761.2|Slc4a7|ENSMUSG00000021733.11|protein_coding_Intron_10	0.0	+	0.8146997929606625	14755971	14756136	14752149	14752314	6762	1540
chr14	14763804	14764008	m6AIP_abcam_peak_2466	0.0	+	chr14	14762522	14765576	ENSMUST00000223761.2|Slc4a7|ENSMUSG00000021733.11|protein_coding_Intron_13	0.0	+	0.47969875573018994	14763804	14764008	14762839	14763043	3054	3185
chr14	19278107	19278244	m6AIP_abcam_peak_2468	0.0	+	chr14	19271403	19282257	ENSMUST00000224018.1|Gm48099|ENSMUSG00000114304.1|lncRNA_Intron_1	0.0	+	0.6240095817210245	19278107	19278244	19274565	19274702	10854	10854
chr14	19772734	19772856	m6AIP_abcam_peak_2470	0.0	+	chr14	19768937	19777995	ENSMUST00000022340.4|Nid2|ENSMUSG00000021806.4|protein_coding_Intron_4	0.0	+	0.42636343563700596	19772734	19772856	19769235	19769357	9058	8305
chr14	19912310	19912443	m6AIP_abcam_peak_2472	0.0	-	chr14	19891401	19960653	ENSMUST00000160013.7|Gng2|ENSMUSG00000043004.13|protein_coding_Intron_2	0.0	-	0.6971495408074857	19912310	19912443	19910983	19911116	69252	15350
chr14	19932031	19932208	m6AIP_abcam_peak_2473	0.0	-	chr14	19891401	19960653	ENSMUST00000160013.7|Gng2|ENSMUSG00000043004.13|protein_coding_Intron_2	0.0	-	0.4124213019118581	19932031	19932208	19956787	19956964	69252	15350
chr14	19932894	19933005	m6AIP_abcam_peak_2474a	0.0	-	chr14	19891401	19960653	ENSMUST00000160013.7|Gng2|ENSMUSG00000043004.13|protein_coding_Intron_2	0.0	-	0.4000028880032346	19932894	19933005	19941194	19941305	69252	69252
chr14	19933006	19933138	m6AIP_abcam_peak_2474b	0.0	-	chr14	19891401	19960653	ENSMUST00000160013.7|Gng2|ENSMUSG00000043004.13|protein_coding_Intron_2	0.0	-	0.3984289262403974	19933006	19933138	19891953	19892085	69252	69252
chr14	19958667	19958820	m6AIP_abcam_peak_2475	0.0	-	chr14	19891401	19960653	ENSMUST00000160013.7|Gng2|ENSMUSG00000043004.13|protein_coding_Intron_2	0.0	-	0.02704615029168833	19958667	19958820	19906008	19906161	69252	69252
chr14	20175647	20175811	m6AIP_abcam_peak_2477	0.0	-	chr14	20146612	20181266	ENSMUST00000024011.9|Kcnk5|ENSMUSG00000023243.9|protein_coding_Intron_1	0.0	-	0.16090494603797545	20175647	20175811	20180112	20180276	34654	152
chr14	20387721	20387895	m6AIP_SySy_peak_2084	0.0	-	chr14	20385886	20387956	ENSMUST00000022345.6|Dnajc9|ENSMUSG00000021811.7|protein_coding_Intron_3	0.0	-	0.07342995169082123	20387721	20387895	20387711	20387885	2070	88
chr14	20535639	20535878	m6AIP_abcam_peak_2481	0.0	-	chr14	20531860	20546355	ENSMUST00000159027.7|Ppp3cb|ENSMUSG00000021816.11|protein_coding_Intron_1	0.0	-	0.7271472921697137	20535639	20535878	20532117	20532356	14495	1584
chr14	20640535	20640654	m6AIP_abcam_peak_2484	0.0	-	chr14	20607905	20640916	ENSMUST00000022356.11|Usp54|ENSMUSG00000034235.17|protein_coding_Intron_1	0.0	-	0.009481687922207716	20640535	20640654	20631817	20631936	33011	2937
chr14	20753887	20754008	m6AIP_abcam_peak_2488	0.0	-	chr14	20747851	20755658	ENSMUST00000226630.1|Camk2g|ENSMUSG00000021820.18|protein_coding_Intron_13	0.0	-	0.22646343025489946	20753887	20754008	20754310	20754431	7807	3838
chr14	20762833	20762928	m6AIP_abcam_peak_2489a	0.0	-	chr14	20760480	20764151	ENSMUST00000226630.1|Camk2g|ENSMUSG00000021820.18|protein_coding_Intron_10	0.0	-	0.34867883410514844	20762833	20762928	20762161	20762256	3671	1975
chr14	20762929	20763027	m6AIP_abcam_peak_2489b	0.0	-	chr14	20760480	20764151	ENSMUST00000226630.1|Camk2g|ENSMUSG00000021820.18|protein_coding_Intron_10	0.0	-	0.3170798147643694	20762929	20763027	20763349	20763447	3671	406
chr14	21544380	21544522	m6AIP_abcam_peak_2493	0.0	+	chr14	21517498	21609753	ENSMUST00000238837.1|Kat6b|ENSMUSG00000021767.19|protein_coding_Intron_1	0.0	+	0.2919191371741369	21544380	21544522	21586836	21586978	92255	453
chr14	21553303	21553460	m6AIP_abcam_peak_2494	0.0	+	chr14	21517498	21609753	ENSMUST00000238837.1|Kat6b|ENSMUSG00000021767.19|protein_coding_Intron_1	0.0	+	0.3882824779144762	21553303	21553460	21590564	21590721	92255	1990
chr14	21560104	21560216	m6AIP_abcam_peak_2495	0.0	+	chr14	21517498	21609753	ENSMUST00000238837.1|Kat6b|ENSMUSG00000021767.19|protein_coding_Intron_1	0.0	+	0.46233808465665815	21560104	21560216	21526265	21526377	92255	453
chr14	25847184	25847354	m6AIP_abcam_peak_2504	0.0	+	chr14	25842295	25868863	ENSMUST00000022416.14|Anxa11|ENSMUSG00000021866.15|protein_coding_Intron_1	0.0	+	0.18514754591990365	25847184	25847354	25847963	25848133	26568	1876
chr14	25848059	25848225	m6AIP_abcam_peak_2505	0.0	+	chr14	25842295	25868863	ENSMUST00000022416.14|Anxa11|ENSMUSG00000021866.15|protein_coding_Intron_1	0.0	+	0.22241041854862992	25848059	25848225	25847267	25847433	26568	26568
chr14	26443304	26443478	m6AIP_abcam_peak_2506	0.0	-	chr14	26442634	26453537	ENSMUST00000139075.7|Slmap|ENSMUSG00000021870.17|protein_coding_Intron_13	0.0	-	0.9339631294139228	26443304	26443478	26447182	26447356	10903	686
chr14	26475561	26475720	m6AIP_abcam_peak_2507	0.0	-	chr14	26473971	26482818	ENSMUST00000139075.7|Slmap|ENSMUSG00000021870.17|protein_coding_Intron_2	0.0	-	0.8099920877133492	26475561	26475720	26481339	26481498	8847	552
chr14	26475857	26475971	m6AIP_abcam_peak_2508	0.0	-	chr14	26473971	26482818	ENSMUST00000139075.7|Slmap|ENSMUSG00000021870.17|protein_coding_Intron_2	0.0	-	0.776873516446253	26475857	26475971	26475493	26475607	8847	1484
chr14	26924182	26924409	m6AIP_abcam_peak_2513	0.0	-	chr14	26923871	26925416	ENSMUST00000036570.4|Appl1|ENSMUSG00000040760.11|protein_coding_Intron_21	0.0	-	0.7275080906148867	26924182	26924409	26924799	26925026	1545	1767
chr14	27066993	27067152	m6AIP_abcam_peak_2514	0.0	+	chr14	27039229	27076350	ENSMUST00000035336.4|Il17rd|ENSMUSG00000040717.6|protein_coding_Intron_1	0.0	+	0.7491716279195065	27066993	27067152	27053532	27053691	37121	95
chr14	27096419	27096528	m6AIP_abcam_peak_2515	0.0	+	chr14	27096087	27099482	ENSMUST00000035336.4|Il17rd|ENSMUSG00000040717.6|protein_coding_Intron_11	0.0	+	0.12577319587628866	27096419	27096528	27096209	27096318	3395	4618
chr14	27288330	27288456	m6AIP_abcam_peak_2518	0.0	+	chr14	27265585	27362789	ENSMUST00000225949.1|Arhgef3|ENSMUSG00000021895.10|protein_coding_Intron_5	0.0	+	0.23465083741409817	27288330	27288456	27275296	27275422	97204	29069
chr14	27430023	27430153	m6AIP_SySy_peak_2109	0.0	+	chr14	27429384	27438598	ENSMUST00000022450.5|Tasor|ENSMUSG00000040651.9|protein_coding_Intron_1	0.0	+	0.07976991534621229	27430023	27430153	27430545	27430675	9214	384
chr14	27501166	27501413	m6AIP_abcam_peak_2526	0.0	-	chr14	27500682	27505637	ENSMUST00000223689.1|Ccdc66|ENSMUSG00000046753.10|protein_coding_Intron_3	0.0	-	0.8847628657921291	27501166	27501413	27504427	27504674	4955	518
chr14	27503425	27503668	m6AIP_abcam_peak_2527	0.0	-	chr14	27500682	27505637	ENSMUST00000223689.1|Ccdc66|ENSMUSG00000046753.10|protein_coding_Intron_3	0.0	-	0.43854692230070635	27503425	27503668	27503390	27503633	4955	1205
chr14	30552641	30552747	m6AIP_abcam_peak_2531	0.0	+	chr14	30549380	30558720	ENSMUST00000022529.7|Tkt|ENSMUSG00000021957.7|protein_coding_Intron_1	0.0	+	0.35513918629550323	30552641	30552747	30553396	30553502	9340	1006
chr14	30560900	30561053	m6AIP_SySy_peak_2116	0.0	+	chr14	30560684	30565487	ENSMUST00000022529.7|Tkt|ENSMUSG00000021957.7|protein_coding_Intron_4	0.0	+	0.0545492400582969	30560900	30561053	30562153	30562306	4803	816
chr14	30688195	30688316	m6AIP_abcam_peak_2532	0.0	+	chr14	30682856	30689704	ENSMUST00000064230.15|Rft1|ENSMUSG00000052395.17|protein_coding_Intron_11	0.0	+	0.7867990654205608	30688195	30688316	30688451	30688572	6848	6848
chr14	30729026	30729111	m6AIP_abcam_peak_2534a	0.0	+	chr14	30715875	30765962	ENSMUST00000054230.11|Sfmbt1|ENSMUSG00000006527.16|protein_coding_Intron_1	0.0	+	0.26352147263761055	30729026	30729111	30758613	30758698	50087	7624
chr14	30729112	30729230	m6AIP_abcam_peak_2534b	0.0	+	chr14	30715875	30765962	ENSMUST00000054230.11|Sfmbt1|ENSMUSG00000006527.16|protein_coding_Intron_1	0.0	+	0.26475931878531356	30729112	30729230	30738495	30738613	50087	983
chr14	31005521	31005625	m6AIP_abcam_peak_2535	0.0	+	chr14	31001997	31006458	ENSMUST00000022476.8|Glt8d1|ENSMUSG00000021916.16|protein_coding_Intron_1	0.0	+	0.800941492938803	31005521	31005625	31005455	31005559	4461	228
chr14	31486969	31487212	m6AIP_abcam_peak_2540	0.0	-	chr14	31482932	31487570	ENSMUST00000055303.4|Mettl6|ENSMUSG00000021891.8|protein_coding_Intron_4	0.0	-	0.10586459680896942	31486969	31487212	31482973	31483216	4638	937
chr14	31493308	31493527	m6AIP_SySy_peak_2125a	0.0	-	chr14	31492456	31493596	ENSMUST00000055303.4|Mettl6|ENSMUSG00000021891.8|protein_coding_Intron_2	0.0	-	0.14824561403508774	31493308	31493527	31493130	31493349	1140	4638
chr14	32099697	32099798	m6AIP_abcam_peak_2543	0.0	+	chr14	32099631	32100985	ENSMUST00000022462.13|Oxnad1|ENSMUSG00000021906.14|protein_coding_Intron_6	0.0	+	0.07976366322008863	32099697	32099798	32100232	32100333	1354	1162
chr14	32200726	32200828	m6AIP_abcam_peak_2544	0.0	-	chr14	32199027	32201642	ENSMUST00000013845.12|Timm23|ENSMUSG00000013701.13|protein_coding_Intron_1	0.0	-	0.32198852772466535	32200726	32200828	32201361	32201463	2615	366
chr14	32236533	32236783	m6AIP_abcam_peak_2547	0.0	+	chr14	32217734	32238530	ENSMUST00000022470.14|Parg|ENSMUSG00000021911.16|protein_coding_Intron_7	0.0	+	0.9099826889786498	32236533	32236783	32220032	32220282	20796	3141
chr14	32327775	32328025	m6AIP_SySy_peak_2129	0.0	+	chr14	32327149	32332180	ENSMUST00000022480.7|Ogdhl|ENSMUSG00000021913.8|protein_coding_Intron_4	0.0	+	0.14927449811170743	32327775	32328025	32329241	32329491	5031	1478
chr14	32559053	32559186	m6AIP_abcam_peak_2550	0.0	+	chr14	32558604	32560708	ENSMUST00000066807.7|Ercc6|ENSMUSG00000054051.7|protein_coding_Intron_10	0.0	+	0.23288973384030418	32559053	32559186	32559498	32559631	2104	80
chr14	47311168	47311308	m6AIP_SySy_peak_2149	0.0	+	chr14	47311113	47319411	ENSMUST00000166743.8|Mapk1ip1l|ENSMUSG00000021840.17|protein_coding_Intron_3	0.0	+	0.014943359845745963	47311168	47311308	47319251	47319391	8298	8298
chr14	50920895	50921114	m6AIP_SySy_peak_2160	0.0	-	chr14	50920049	50924663	ENSMUST00000159292.7|Osgep|ENSMUSG00000006289.14|protein_coding_Intron_1	0.0	-	0.7897702644126572	50920895	50921114	50920661	50920880	4614	95
chr14	52089031	52089244	m6AIP_abcam_peak_2580	0.0	-	chr14	52084391	52098014	ENSMUST00000111610.11|Hnrnpc|ENSMUSG00000060373.15|protein_coding_Intron_2	0.0	-	0.6513249651324965	52089031	52089244	52085213	52085426	13623	1676
chr14	52101511	52101648	m6AIP_abcam_peak_2581	0.0	-	chr14	52098040	52103888	ENSMUST00000111610.11|Hnrnpc|ENSMUSG00000060373.15|protein_coding_Intron_1	0.0	-	0.39398084815321477	52101511	52101648	52100032	52100169	5848	94
chr14	52161773	52161877	m6AIP_abcam_peak_2582c	0.0	-	chr14	52161822	52162686	ENSMUST00000046709.8|Supt16|ENSMUSG00000035726.8|protein_coding_Intron_25	0.0	-	0.9791666666666666	52161822	52161877	52162005	52162060	864	743
chr14	54395915	54396072	m6AIP_abcam_peak_2593	0.0	-	chr14	54379121	54408502	ENSMUST00000197440.4|Slc7a7|ENSMUSG00000000958.10|protein_coding_Intron_4	0.0	-	0.42612572751097644	54395915	54396072	54389196	54389353	29381	29381
chr14	54549347	54549464	m6AIP_abcam_peak_2595a	0.0	-	chr14	54549000	54549668	ENSMUST00000022784.8|Haus4|ENSMUSG00000022177.9|protein_coding_Intron_4	0.0	-	0.37874251497005984	54549347	54549464	54549270	54549387	668	3043
chr14	54549465	54549581	m6AIP_abcam_peak_2595b	0.0	-	chr14	54549000	54549668	ENSMUST00000022784.8|Haus4|ENSMUSG00000022177.9|protein_coding_Intron_4	0.0	-	0.22904191616766467	54549465	54549581	54549213	54549329	668	93
chr14	54649750	54649964	m6AIP_abcam_peak_2598	0.0	-	chr14	54648130	54651716	ENSMUST00000022793.14|Acin1|ENSMUSG00000022185.19|protein_coding_Intron_9	0.0	-	0.5080870050195203	54649750	54649964	54649124	54649338	3586	1438
chr14	54650097	54650207	m6AIP_abcam_peak_2599	0.0	-	chr14	54648130	54651716	ENSMUST00000022793.14|Acin1|ENSMUSG00000022185.19|protein_coding_Intron_9	0.0	-	0.44841048522030114	54650097	54650207	54648228	54648338	3586	675
chr14	54650426	54650606	m6AIP_abcam_peak_2600	0.0	-	chr14	54648130	54651716	ENSMUST00000022793.14|Acin1|ENSMUSG00000022185.19|protein_coding_Intron_9	0.0	-	0.3404907975460123	54650426	54650606	54650850	54651030	3586	182
chr14	54921339	54921440	m6AIP_abcam_peak_2603	0.0	-	chr14	54921181	54925437	ENSMUST00000022813.7|Efs|ENSMUSG00000022203.7|protein_coding_Intron_1	0.0	-	0.9609962406015038	54921339	54921440	54921286	54921387	4256	1796
chr14	54924978	54925095	m6AIP_abcam_peak_2604	0.0	-	chr14	54921181	54925437	ENSMUST00000022813.7|Efs|ENSMUSG00000022203.7|protein_coding_Intron_1	0.0	-	0.08552631578947367	54924978	54925095	54923099	54923216	4256	4256
chr14	55068616	55068785	m6AIP_abcam_peak_2609	0.0	-	chr14	55068308	55070138	ENSMUST00000036328.8|Zfhx2|ENSMUSG00000040721.9|protein_coding_Intron_6	0.0	-	0.7896174863387978	55068616	55068785	55069137	55069306	1830	447
chr14	55069664	55069798	m6AIP_abcam_peak_2610	0.0	-	chr14	55068308	55070138	ENSMUST00000036328.8|Zfhx2|ENSMUSG00000040721.9|protein_coding_Intron_6	0.0	-	0.20928961748633879	55069664	55069798	55068663	55068797	1830	496
chr14	55072233	55072358	m6AIP_abcam_peak_2611a	0.0	-	chr14	55072099	55072546	ENSMUST00000036328.8|Zfhx2|ENSMUSG00000040721.9|protein_coding_Intron_3	0.0	-	0.5883668903803132	55072233	55072358	55072277	55072402	447	148
chr14	55072359	55072490	m6AIP_abcam_peak_2611b	0.0	-	chr14	55072099	55072546	ENSMUST00000036328.8|Zfhx2|ENSMUSG00000040721.9|protein_coding_Intron_3	0.0	-	0.24608501118568238	55072359	55072490	55072108	55072239	447	496
chr14	55085636	55085886	m6AIP_abcam_peak_2614	0.0	-	chr14	55075284	55092007	ENSMUST00000036328.8|Zfhx2|ENSMUSG00000040721.9|protein_coding_Intron_1	0.0	-	0.37349757818573226	55085636	55085886	55079950	55080200	16723	363
chr14	55089788	55089975	m6AIP_abcam_peak_2615a	0.0	-	chr14	55075284	55092007	ENSMUST00000036328.8|Zfhx2|ENSMUSG00000040721.9|protein_coding_Intron_1	0.0	-	0.12898403396519764	55089788	55089975	55086534	55086721	16723	1830
chr14	55090025	55090206	m6AIP_abcam_peak_2615b	0.0	-	chr14	55075284	55092007	ENSMUST00000036328.8|Zfhx2|ENSMUSG00000040721.9|protein_coding_Intron_1	0.0	-	0.11104466901871679	55090025	55090206	55089666	55089847	16723	203
chr14	56494910	56495048	m6AIP_abcam_peak_2624	0.0	+	chr14	56493404	56500427	ENSMUST00000095793.2|Rnf17|ENSMUSG00000000365.9|protein_coding_Intron_26	0.0	+	0.22582941762779438	56494910	56495048	56495196	56495334	7023	3291
chr14	56668681	56668822	m6AIP_SySy_peak_2199	0.0	+	chr14	56668564	56672404	ENSMUST00000116468.1|Mphosph8|ENSMUSG00000079184.10|protein_coding_Intron_1	0.0	+	0.054947916666666666	56668681	56668822	56670342	56670483	3840	2362
chr14	56806212	56806325	m6AIP_abcam_peak_2627a	0.0	-	chr14	56804863	56810739	ENSMUST00000173954.2|Zmym5|ENSMUSG00000040123.17|protein_coding_Intron_2	0.0	-	0.7597004765146358	56806212	56806325	56809644	56809757	5876	4956
chr14	56806326	56806448	m6AIP_abcam_peak_2627b	0.0	-	chr14	56804863	56810739	ENSMUST00000173954.2|Zmym5|ENSMUSG00000040123.17|protein_coding_Intron_2	0.0	-	0.7423417290673928	56806326	56806448	56806188	56806310	5876	175
chr14	57600152	57600273	m6AIP_abcam_peak_2630	0.0	-	chr14	57598045	57602488	ENSMUST00000174545.8|Xpo4|ENSMUSG00000021952.16|protein_coding_Intron_13	0.0	-	0.5064145847400405	57600152	57600273	57600613	57600734	4443	7886
chr14	59060374	59060478	m6AIP_SySy_peak_2211	0.0	-	chr14	59050518	59060486	ENSMUST00000224109.1|Gm33472|ENSMUSG00000114441.1|lncRNA_Intron_2	0.0	-	0.003912520064205505	59060374	59060478	59058033	59058137	9968	9968
chr14	59223560	59223665	m6AIP_abcam_peak_2636	0.0	+	chr14	59223300	59224632	ENSMUST00000022551.13|Rcbtb1|ENSMUSG00000035469.17|protein_coding_Intron_7	0.0	+	0.25675675675675674	59223560	59223665	59223325	59223430	1332	7010
chr14	59223976	59224153	m6AIP_SySy_peak_2212	0.0	+	chr14	59223300	59224632	ENSMUST00000022551.13|Rcbtb1|ENSMUSG00000035469.17|protein_coding_Intron_7	0.0	+	0.5465465465465466	59223976	59224153	59224336	59224513	1332	1505
chr14	59569363	59569531	m6AIP_SySy_peak_2214	0.0	-	chr14	59569008	59573646	ENSMUST00000225839.1|Cdadc1|ENSMUSG00000021982.14|protein_coding_Intron_8	0.0	-	0.9049159120310478	59569363	59569531	59572506	59572674	4638	5421
chr14	63191350	63191600	m6AIP_SySy_peak_2233	0.0	-	chr14	63188781	63191704	ENSMUST00000038229.4|Neil2|ENSMUSG00000035121.6|protein_coding_Intron_2	0.0	-	0.07834416695176194	63191350	63191600	63189710	63189960	2923	1565
chr14	63493269	63493519	m6AIP_abcam_peak_2651	0.0	-	chr14	63492846	63493741	ENSMUST00000022522.14|Tdh|ENSMUSG00000021953.14|protein_coding_Intron_8	0.0	-	0.3877094972067039	63493269	63493519	63493179	63493429	895	895
chr14	63497126	63497364	m6AIP_abcam_peak_2652	0.0	-	chr14	63497015	63497597	ENSMUST00000022522.14|Tdh|ENSMUSG00000021953.14|protein_coding_Intron_3	0.0	-	0.604810996563574	63497126	63497364	63497241	63497479	582	8389
chr14	63609606	63609778	m6AIP_abcam_peak_2653	0.0	+	chr14	63607284	63798206	ENSMUST00000119973.2|Xkr6|ENSMUSG00000035067.9|protein_coding_Intron_1	0.0	+	0.012287740543258504	63609606	63609778	63735141	63735313	190922	190922
chr14	63630824	63631022	m6AIP_abcam_peak_2654	0.0	+	chr14	63607284	63798206	ENSMUST00000119973.2|Xkr6|ENSMUSG00000035067.9|protein_coding_Intron_1	0.0	+	0.12353736080703115	63630824	63631022	63696777	63696975	190922	190922
chr14	63650549	63650743	m6AIP_abcam_peak_2655	0.0	+	chr14	63607284	63798206	ENSMUST00000119973.2|Xkr6|ENSMUSG00000035067.9|protein_coding_Intron_1	0.0	+	0.22724987167534386	63650549	63650743	63639741	63639935	190922	20422
chr14	63664936	63665121	m6AIP_SySy_peak_2236	0.0	+	chr14	63607284	63798206	ENSMUST00000119973.2|Xkr6|ENSMUSG00000035067.9|protein_coding_Intron_1	0.0	+	0.3023433653533904	63664936	63665121	63778014	63778199	190922	190922
chr14	63665681	63665931	m6AIP_SySy_peak_2237	0.0	+	chr14	63607284	63798206	ENSMUST00000119973.2|Xkr6|ENSMUSG00000035067.9|protein_coding_Intron_1	0.0	+	0.30652308272488243	63665681	63665931	63656856	63657106	190922	20422
chr14	64589234	64589391	m6AIP_abcam_peak_2658	0.0	+	chr14	64588967	64589840	ENSMUST00000180610.7|Mir124a-1hg|ENSMUSG00000097545.7|lncRNA_Intron_2	0.0	+	0.3722794959908362	64589234	64589391	64589130	64589287	873	622
chr14	64805335	64805527	m6AIP_abcam_peak_2660	0.0	+	chr14	64803730	64806030	ENSMUST00000224503.1|Kif13b|ENSMUSG00000060012.9|protein_coding_Intron_39	0.0	+	0.7530434782608696	64805335	64805527	64805633	64805825	2300	2438
chr14	64995953	64996148	m6AIP_abcam_peak_2661a	0.0	+	chr14	64995068	65007245	ENSMUST00000043914.6|Ints9|ENSMUSG00000021975.8|protein_coding_Intron_6	0.0	+	0.082943253674961	64995953	64996148	64999974	65000169	12177	849
chr14	64996149	64996279	m6AIP_abcam_peak_2661b	0.0	+	chr14	64995068	65007245	ENSMUST00000043914.6|Ints9|ENSMUSG00000021975.8|protein_coding_Intron_6	0.0	+	0.094686704442802	64996149	64996279	65004768	65004898	12177	29754
chr14	65087863	65087973	m6AIP_abcam_peak_2664	0.0	-	chr14	65080515	65097996	ENSMUST00000225633.1|Extl3|ENSMUSG00000021978.9|protein_coding_Intron_1	0.0	-	0.5765116412104571	65087863	65087973	65081980	65082090	17481	17481
chr14	66101804	66102054	m6AIP_SySy_peak_2245	0.0	-	chr14	66101671	66102146	ENSMUST00000070515.1|Ephx2|ENSMUSG00000022040.8|protein_coding_Intron_7	0.0	-	0.45684210526315794	66101804	66102054	66101744	66101994	475	1232
chr14	69248847	69249097	m6AIP_SySy_peak_2256	0.0	-	chr14	69247637	69249393	ENSMUST00000037064.4|Slc25a37|ENSMUSG00000034248.7|protein_coding_Intron_2	0.0	-	0.23974943052391795	69248847	69249097	69248859	69249109	1756	35109
chr14	70615700	70615784	m6AIP_abcam_peak_2687a	0.0	-	chr14	70615713	70616073	ENSMUST00000022694.16|Dmtn|ENSMUSG00000022099.17|protein_coding_Intron_5	0.0	-	0.9027777777777778	70615713	70615784	70615836	70615907	360	178
chr14	70615785	70615870	m6AIP_abcam_peak_2687b	0.0	-	chr14	70615713	70616073	ENSMUST00000022694.16|Dmtn|ENSMUSG00000022099.17|protein_coding_Intron_5	0.0	-	0.7361111111111112	70615785	70615870	70615815	70615900	360	248
chr14	70625838	70625954	m6AIP_abcam_peak_2688	0.0	-	chr14	70618408	70626738	ENSMUST00000022694.16|Dmtn|ENSMUSG00000022099.17|protein_coding_Intron_1	0.0	-	0.10396158463385352	70625838	70625954	70626357	70626473	8330	1422
chr14	70757608	70757724	m6AIP_abcam_peak_2689	0.0	-	chr14	70707433	70766511	ENSMUST00000167242.7|Xpo7|ENSMUSG00000022100.14|protein_coding_Intron_1	0.0	-	0.14971732286130202	70757608	70757724	70759001	70759117	59078	1437
chr14	73592155	73592330	m6AIP_abcam_peak_2692	0.0	+	chr14	73591152	73592631	ENSMUST00000160507.7|Sucla2|ENSMUSG00000022110.13|protein_coding_Intron_8	0.0	+	0.7281947261663286	73592155	73592330	73591874	73592049	1479	8012
chr14	74916455	74916672	m6AIP_abcam_peak_2693	0.0	-	chr14	74858121	74947383	ENSMUST00000088970.6|Lrch1|ENSMUSG00000068015.8|protein_coding_Intron_1	0.0	-	0.3453653290313907	74916455	74916672	74940306	74940523	89262	3357
chr14	75752761	75752849	m6AIP_abcam_peak_2701a	0.0	-	chr14	75747199	75754264	ENSMUST00000049168.8|Cog3|ENSMUSG00000034893.9|protein_coding_Intron_1	0.0	-	0.2063694267515923	75752761	75752849	75747619	75747707	7065	2872
chr14	75752850	75752948	m6AIP_abcam_peak_2701b	0.0	-	chr14	75747199	75754264	ENSMUST00000049168.8|Cog3|ENSMUSG00000034893.9|protein_coding_Intron_1	0.0	-	0.1937721160651097	75752850	75752948	75754142	75754240	7065	1460
chr14	76440048	76440298	m6AIP_SySy_peak_2274	0.0	+	chr14	76419009	76505248	ENSMUST00000048371.14|Tsc22d1|ENSMUSG00000022010.19|protein_coding_Intron_1	0.0	+	0.24541100894027065	76440048	76440298	76455084	76455334	86239	86239
chr14	77524385	77524485	m6AIP_abcam_peak_2710	0.0	+	chr14	77508274	77577611	ENSMUST00000227662.1|Enox1|ENSMUSG00000022012.9|protein_coding_Intron_4	0.0	+	0.23325208762998112	77524385	77524485	77577305	77577405	69337	30401
chr14	77530821	77530986	m6AIP_abcam_peak_2711	0.0	+	chr14	77508274	77577611	ENSMUST00000227662.1|Enox1|ENSMUSG00000022012.9|protein_coding_Intron_4	0.0	+	0.3263625481344737	77530821	77530986	77508722	77508887	69337	13127
chr14	77564100	77564189	m6AIP_abcam_peak_2712a	0.0	+	chr14	77508274	77577611	ENSMUST00000227662.1|Enox1|ENSMUSG00000022012.9|protein_coding_Intron_4	0.0	+	0.8058468061785194	77564100	77564189	77559926	77560015	69337	13127
chr14	77564190	77564320	m6AIP_abcam_peak_2712b	0.0	+	chr14	77508274	77577611	ENSMUST00000227662.1|Enox1|ENSMUSG00000022012.9|protein_coding_Intron_4	0.0	+	0.807043858257496	77564190	77564320	77575972	77576102	69337	18294
chr14	77572842	77572966	m6AIP_abcam_peak_2713	0.0	+	chr14	77508274	77577611	ENSMUST00000227662.1|Enox1|ENSMUSG00000022012.9|protein_coding_Intron_4	0.0	+	0.9325756810937883	77572842	77572966	77521809	77521933	69337	4996
chr14	77605864	77606028	m6AIP_abcam_peak_2714	0.0	+	chr14	77592992	77611286	ENSMUST00000227662.1|Enox1|ENSMUSG00000022012.9|protein_coding_Intron_8	0.0	+	0.7050399037935935	77605864	77606028	77597833	77597997	18294	30401
chr14	77628736	77628906	m6AIP_abcam_peak_2715	0.0	+	chr14	77615556	77632562	ENSMUST00000227662.1|Enox1|ENSMUSG00000022012.9|protein_coding_Intron_10	0.0	+	0.778489944725391	77628736	77628906	77627151	77627321	17006	3225
chr14	77644831	77645026	m6AIP_abcam_peak_2716a	0.0	+	chr14	77637800	77664618	ENSMUST00000227662.1|Enox1|ENSMUSG00000022012.9|protein_coding_Intron_12	0.0	+	0.2657170557088523	77644831	77645026	77657745	77657940	26818	1189
chr14	77645027	77645204	m6AIP_abcam_peak_2716b	0.0	+	chr14	77637800	77664618	ENSMUST00000227662.1|Enox1|ENSMUSG00000022012.9|protein_coding_Intron_12	0.0	+	0.2732865985532105	77645027	77645204	77663923	77664100	26818	69337
chr14	77649571	77649743	m6AIP_SySy_peak_2279	0.0	+	chr14	77637800	77664618	ENSMUST00000227662.1|Enox1|ENSMUSG00000022012.9|protein_coding_Intron_12	0.0	+	0.4410843463345514	77649571	77649743	77655755	77655927	26818	69337
chr14	77687834	77688000	m6AIP_abcam_peak_2718	0.0	+	chr14	77668793	77699194	ENSMUST00000227662.1|Enox1|ENSMUSG00000022012.9|protein_coding_Intron_14	0.0	+	0.627972764053814	77687834	77688000	77674298	77674464	30401	4996
chr14	78506113	78506213	m6AIP_abcam_peak_2719	0.0	-	chr14	78503025	78507724	ENSMUST00000022593.6|Akap11|ENSMUSG00000022016.16|protein_coding_Intron_7	0.0	-	0.3302830389444563	78506113	78506213	78506991	78507091	4699	3194
chr14	78593972	78594118	m6AIP_abcam_peak_2722	0.0	-	chr14	78589981	78595146	ENSMUST00000226342.2|Dgkh|ENSMUSG00000034731.11|protein_coding_Intron_21	0.0	-	0.21936108422071632	78593972	78594118	78593470	78593616	5165	1157
chr14	78597610	78597721	m6AIP_abcam_peak_2723	0.0	-	chr14	78596762	78599007	ENSMUST00000226342.2|Dgkh|ENSMUSG00000034731.11|protein_coding_Intron_18	0.0	-	0.6053452115812918	78597610	78597721	78598296	78598407	2245	303
chr14	78611190	78611302	m6AIP_SySy_peak_2282	0.0	-	chr14	78609594	78612854	ENSMUST00000226342.2|Dgkh|ENSMUSG00000034731.11|protein_coding_Intron_13	0.0	-	0.49754601226993866	78611190	78611302	78611706	78611818	3260	71110
chr14	78617307	78617413	m6AIP_abcam_peak_2724	0.0	-	chr14	78616587	78618522	ENSMUST00000226342.2|Dgkh|ENSMUSG00000034731.11|protein_coding_Intron_10	0.0	-	0.6103359173126615	78617307	78617413	78617316	78617422	1935	4502
chr14	78649712	78649920	m6AIP_abcam_peak_2725	0.0	-	chr14	78628165	78651680	ENSMUST00000226342.2|Dgkh|ENSMUSG00000034731.11|protein_coding_Intron_4	0.0	-	0.07731235381671275	78649712	78649920	78643866	78644074	23515	3260
chr14	78674606	78674785	m6AIP_abcam_peak_2726	0.0	-	chr14	78653796	78724906	ENSMUST00000226342.2|Dgkh|ENSMUSG00000034731.11|protein_coding_Intron_2	0.0	-	0.7056532133314584	78674606	78674785	78715983	78716162	71110	268
chr14	78677442	78677672	m6AIP_abcam_peak_2727	0.0	-	chr14	78653796	78724906	ENSMUST00000226342.2|Dgkh|ENSMUSG00000034731.11|protein_coding_Intron_2	0.0	-	0.66664322880045	78677442	78677672	78685782	78686012	71110	2803
chr14	79096769	79096886	m6AIP_SySy_peak_2283	0.0	+	chr14	79096539	79098233	ENSMUST00000040990.6|Vwa8|ENSMUSG00000058997.8|protein_coding_Intron_34	0.0	+	0.1729634002361275	79096769	79096886	79098074	79098191	1694	5471
chr14	86794442	86794562	m6AIP_abcam_peak_2729	0.0	-	chr14	86772702	86810335	ENSMUST00000168889.2|Diaph3|ENSMUSG00000022021.14|protein_coding_Intron_25	0.0	-	0.4209337549491138	86794442	86794562	86798379	86798499	37633	35695
chr14	86939601	86939751	m6AIP_abcam_peak_2730	0.0	-	chr14	86918864	86965441	ENSMUST00000168889.2|Diaph3|ENSMUSG00000022021.14|protein_coding_Intron_17	0.0	-	0.5530412005925671	86939601	86939751	86958156	86958306	46577	4236
chr14	87024627	87024772	m6AIP_abcam_peak_2731	0.0	-	chr14	87007400	87037455	ENSMUST00000168889.2|Diaph3|ENSMUSG00000022021.14|protein_coding_Intron_5	0.0	-	0.4263516885709533	87024627	87024772	87016492	87016637	30055	8645
chr14	99043772	99044014	m6AIP_abcam_peak_2733	0.0	-	chr14	99040660	99045993	ENSMUST00000042662.9|Mzt1|ENSMUSG00000033186.9|protein_coding_Intron_1	0.0	-	0.40165010313144567	99043772	99044014	99045624	99045866	5333	4004
chr14	99060258	99060401	m6AIP_abcam_peak_2734	0.0	+	chr14	99060305	99060974	ENSMUST00000022656.7|Bora|ENSMUSG00000022070.7|protein_coding_Intron_6	0.0	+	0.03288490284005979	99060305	99060401	99060446	99060542	669	4040
chr14	99064390	99064502	m6AIP_abcam_peak_2735	0.0	+	chr14	99062404	99068007	ENSMUST00000022656.7|Bora|ENSMUSG00000022070.7|protein_coding_Intron_9	0.0	+	0.35820096376940924	99064390	99064502	99062438	99062550	5603	3418
chr14	99950845	99951053	m6AIP_abcam_peak_2737	0.0	-	chr14	99942096	99987430	ENSMUST00000228216.1|Klf12|ENSMUSG00000072294.5|protein_coding_Intron_5	0.0	-	0.8047381656152115	99950845	99951053	99959434	99959642	45334	39871
chr14	99961876	99962008	m6AIP_abcam_peak_2738	0.0	-	chr14	99942096	99987430	ENSMUST00000228216.1|Klf12|ENSMUSG00000072294.5|protein_coding_Intron_5	0.0	-	0.5625799620593814	99961876	99962008	99958216	99958348	45334	41794
chr14	100047249	100047358	m6AIP_abcam_peak_2740	0.0	-	chr14	100023168	100109770	ENSMUST00000228216.1|Klf12|ENSMUSG00000072294.5|protein_coding_Intron_3	0.0	-	0.7214613981201358	100047249	100047358	100045690	100045799	86602	41794
chr14	100228577	100228764	m6AIP_abcam_peak_2741	0.0	-	chr14	100149795	100284530	ENSMUST00000228216.1|Klf12|ENSMUSG00000072294.5|protein_coding_Intron_1	0.0	-	0.41458418376813744	100228577	100228764	100281253	100281440	134735	134735
chr14	100241975	100242134	m6AIP_abcam_peak_2742	0.0	-	chr14	100149795	100284530	ENSMUST00000228216.1|Klf12|ENSMUSG00000072294.5|protein_coding_Intron_1	0.0	-	0.315040635321186	100241975	100242134	100217132	100217291	134735	86602
chr14	100242579	100242720	m6AIP_abcam_peak_2743	0.0	-	chr14	100149795	100284530	ENSMUST00000228216.1|Klf12|ENSMUSG00000072294.5|protein_coding_Intron_1	0.0	-	0.3104612758377556	100242579	100242720	100154363	100154504	134735	86602
chr14	100263455	100263559	m6AIP_abcam_peak_2744	0.0	-	chr14	100149795	100284530	ENSMUST00000228216.1|Klf12|ENSMUSG00000072294.5|protein_coding_Intron_1	0.0	-	0.1562622926485323	100263455	100263559	100200777	100200881	134735	134735
chr14	103657666	103657781	m6AIP_abcam_peak_2751	0.0	+	chr14	103657072	103685668	ENSMUST00000069443.13|Slain1|ENSMUSG00000055717.13|protein_coding_Intron_2	0.0	+	0.023045181144215974	103657666	103657781	103671612	103671727	28596	2243
chr14	105161834	105161936	m6AIP_abcam_peak_2755	0.0	-	chr14	105160613	105176781	ENSMUST00000163545.7|Rbm26|ENSMUSG00000022119.15|protein_coding_Intron_1	0.0	-	0.9201509153884215	105161834	105161936	105172466	105172568	16168	1082
chr14	105175042	105175158	m6AIP_abcam_peak_2756	0.0	-	chr14	105160613	105176781	ENSMUST00000163545.7|Rbm26|ENSMUSG00000022119.15|protein_coding_Intron_1	0.0	-	0.10557892132607616	105175042	105175158	105167123	105167239	16168	1563
chr14	105175261	105175403	m6AIP_abcam_peak_2757	0.0	-	chr14	105160613	105176781	ENSMUST00000163545.7|Rbm26|ENSMUSG00000022119.15|protein_coding_Intron_1	0.0	-	0.08968332508659083	105175261	105175403	105174910	105175052	16168	1328
chr14	118519813	118519932	m6AIP_abcam_peak_2763	0.0	-	chr14	118516588	118526211	ENSMUST00000036554.13|Abcc4|ENSMUSG00000032849.14|protein_coding_Intron_25	0.0	-	0.6585264470539333	118519813	118519932	118523772	118523891	9623	36928
chr14	118573933	118574060	m6AIP_abcam_peak_2764	0.0	-	chr14	118553363	118594761	ENSMUST00000036554.13|Abcc4|ENSMUSG00000032849.14|protein_coding_Intron_19	0.0	-	0.5016909029421711	118573933	118574060	118560678	118560805	41398	1916
chr14	118575093	118575198	m6AIP_abcam_peak_2765	0.0	-	chr14	118553363	118594761	ENSMUST00000036554.13|Abcc4|ENSMUSG00000032849.14|protein_coding_Intron_19	0.0	-	0.47391178317793126	118575093	118575198	118559664	118559769	41398	1043
chr14	118604284	118604410	m6AIP_SySy_peak_2306	0.0	-	chr14	118604253	118611436	ENSMUST00000036554.13|Abcc4|ENSMUSG00000032849.14|protein_coding_Intron_13	0.0	-	0.9890018098287624	118604284	118604410	118604546	118604672	7183	915
chr14	118666072	118666185	m6AIP_abcam_peak_2766	0.0	-	chr14	118654374	118668346	ENSMUST00000036554.13|Abcc4|ENSMUSG00000032849.14|protein_coding_Intron_3	0.0	-	0.15946178070426564	118666072	118666185	118661495	118661608	13972	636
chr14	118921889	118922010	m6AIP_abcam_peak_2767	0.0	-	chr14	118915274	118922242	ENSMUST00000047208.11|Dzip1|ENSMUSG00000042156.16|protein_coding_Intron_2	0.0	-	0.04061423650975893	118921889	118922010	118915714	118915835	6968	1497
chr14	120282746	120282852	m6AIP_abcam_peak_2769a	0.0	+	chr14	120275905	120324793	ENSMUST00000167459.2|Mbnl2|ENSMUSG00000022139.17|protein_coding_Intron_1	0.0	+	0.14044346260841106	120282746	120282852	120300773	120300879	48888	53737
chr14	120282853	120282987	m6AIP_abcam_peak_2769b	0.0	+	chr14	120275905	120324793	ENSMUST00000167459.2|Mbnl2|ENSMUSG00000022139.17|protein_coding_Intron_1	0.0	+	0.14381852397316314	120282853	120282987	120310444	120310578	48888	1266
chr14	120343914	120344033	m6AIP_abcam_peak_2771	0.0	+	chr14	120325412	120379149	ENSMUST00000167459.2|Mbnl2|ENSMUSG00000022139.17|protein_coding_Intron_2	0.0	+	0.3460743993896198	120343914	120344033	120341383	120341502	53737	6731
chr14	120401801	120402026	m6AIP_abcam_peak_2772	0.0	+	chr14	120396604	120403335	ENSMUST00000167459.2|Mbnl2|ENSMUSG00000022139.17|protein_coding_Intron_7	0.0	+	0.7822017530827514	120401801	120402026	120399931	120400156	6731	53737
chr14	120933984	120934088	m6AIP_abcam_peak_2774a	0.0	+	chr14	120933403	120935028	ENSMUST00000032898.8|Ipo5|ENSMUSG00000030662.10|protein_coding_Intron_13	0.0	+	0.368	120933984	120934088	120933428	120933532	1625	811
chr14	120934089	120934214	m6AIP_abcam_peak_2774b	0.0	+	chr14	120933403	120935028	ENSMUST00000032898.8|Ipo5|ENSMUSG00000030662.10|protein_coding_Intron_13	0.0	+	0.47692307692307695	120934089	120934214	120934203	120934328	1625	1625
chr14	121368465	121368580	m6AIP_abcam_peak_2775a	0.0	-	chr14	121337652	121378897	ENSMUST00000079817.7|Stk24|ENSMUSG00000063410.8|protein_coding_Intron_1	0.0	-	0.2515698872590617	121368465	121368580	121369548	121369663	41245	1304
chr14	121368581	121368690	m6AIP_abcam_peak_2775b	0.0	-	chr14	121337652	121378897	ENSMUST00000079817.7|Stk24|ENSMUSG00000063410.8|protein_coding_Intron_1	0.0	-	0.24863619832706996	121368581	121368690	121345064	121345173	41245	2334
chr14	121881901	121882062	m6AIP_abcam_peak_2776	0.0	+	chr14	121878774	121905122	ENSMUST00000039803.6|Ubac2|ENSMUSG00000041765.6|protein_coding_Intron_1	0.0	+	0.12361469561257021	121881901	121882062	121889917	121890078	26348	26348
chr14	121882354	121882520	m6AIP_abcam_peak_2777	0.0	+	chr14	121878774	121905122	ENSMUST00000039803.6|Ubac2|ENSMUSG00000041765.6|protein_coding_Intron_1	0.0	+	0.13955518445422802	121882354	121882520	121903456	121903622	26348	10909
chr14	121899942	121900047	m6AIP_abcam_peak_2778	0.0	+	chr14	121878774	121905122	ENSMUST00000039803.6|Ubac2|ENSMUSG00000041765.6|protein_coding_Intron_1	0.0	+	0.8056398967663579	121899942	121900047	121903337	121903442	26348	11036
chr14	121920695	121920802	m6AIP_abcam_peak_2779	0.0	+	chr14	121908320	121973608	ENSMUST00000039803.6|Ubac2|ENSMUSG00000041765.6|protein_coding_Intron_4	0.0	+	0.19089266021320916	121920695	121920802	121951641	121951748	65288	26348
chr14	121933109	121933263	m6AIP_abcam_peak_2780	0.0	+	chr14	121908320	121973608	ENSMUST00000039803.6|Ubac2|ENSMUSG00000041765.6|protein_coding_Intron_4	0.0	+	0.3806059306457542	121933109	121933263	121929551	121929705	65288	26348
chr14	121935853	121936084	m6AIP_abcam_peak_2781	0.0	+	chr14	121908320	121973608	ENSMUST00000039803.6|Ubac2|ENSMUSG00000041765.6|protein_coding_Intron_4	0.0	+	0.4227269942409019	121935853	121936084	121924055	121924286	65288	2040
chr14	121974409	121974509	m6AIP_abcam_peak_2782	0.0	+	chr14	121973732	121983267	ENSMUST00000039803.6|Ubac2|ENSMUSG00000041765.6|protein_coding_Intron_5	0.0	+	0.07624541164132145	121974409	121974509	121980594	121980694	9535	2040
chr14	122122227	122122422	m6AIP_abcam_peak_2783	0.0	+	chr14	122107435	122123715	ENSMUST00000026624.10|Tm9sf2|ENSMUSG00000025544.13|protein_coding_Intron_1	0.0	+	0.9136977886977887	122122227	122122422	122110827	122111022	16280	3149
chr14	122211525	122211632	m6AIP_abcam_peak_2784	0.0	+	chr14	122181781	122311243	ENSMUST00000026625.6|Clybl|ENSMUSG00000025545.10|protein_coding_Intron_1	0.0	+	0.2301679257233783	122211525	122211632	122243240	122243347	129462	59810
chr14	122217842	122217972	m6AIP_abcam_peak_2785	0.0	+	chr14	122181781	122311243	ENSMUST00000026625.6|Clybl|ENSMUSG00000025545.10|protein_coding_Intron_1	0.0	+	0.27902396069889235	122217842	122217972	122226628	122226758	129462	17624
chr14	122659674	122659880	m6AIP_abcam_peak_2786	0.0	+	chr14	122658780	122664253	ENSMUST00000038374.12|Pcca|ENSMUSG00000041650.15|protein_coding_Intron_10	0.0	+	0.18710031061575005	122659674	122659880	122660514	122660720	5473	52351
chr14	122897161	122897334	m6AIP_abcam_peak_2787	0.0	-	chr14	122891816	122900475	ENSMUST00000038075.11|Ggact|ENSMUSG00000041625.15|protein_coding_Intron_2	0.0	-	0.3725603418408592	122897161	122897334	122898058	122898231	8659	8659
chr14	122897480	122897593	m6AIP_abcam_peak_2788	0.0	-	chr14	122891816	122900475	ENSMUST00000038075.11|Ggact|ENSMUSG00000041625.15|protein_coding_Intron_2	0.0	-	0.33860722947222543	122897480	122897593	122895415	122895528	8659	12568
chr15	3987501	3987631	m6AIP_abcam_peak_2790	0.0	-	chr15	3986479	3988590	ENSMUST00000046633.9|AW549877|ENSMUSG00000041935.10|protein_coding_Intron_5	0.0	-	0.4864992894362862	3987501	3987631	3987313	3987443	2111	2111
chr15	6743926	6744056	m6AIP_abcam_peak_2795	0.0	+	chr15	6735462	6744327	ENSMUST00000061656.7|Rictor|ENSMUSG00000050310.9|protein_coding_Intron_3	0.0	+	0.9659334461364918	6743926	6744056	6736493	6736623	8865	267
chr15	7188672	7188780	m6AIP_abcam_peak_2801a	0.0	+	chr15	7188168	7190114	ENSMUST00000171588.1|Lifr|ENSMUSG00000054263.12|protein_coding_Intron_17	0.0	+	0.28365878725590954	7188672	7188780	7189301	7189409	1946	747
chr15	7188781	7188885	m6AIP_abcam_peak_2801b	0.0	+	chr15	7188168	7190114	ENSMUST00000171588.1|Lifr|ENSMUSG00000054263.12|protein_coding_Intron_17	0.0	+	0.34686536485097635	7188781	7188885	7189878	7189982	1946	405
chr15	7966459	7966565	m6AIP_abcam_peak_2803	0.0	-	chr15	7924307	7976967	ENSMUST00000045766.7|Wdr70|ENSMUSG00000039828.7|protein_coding_Intron_10	0.0	-	0.1993353589061907	7966459	7966565	7932605	7932711	52660	31310
chr15	8205759	8205861	m6AIP_SySy_peak_2316	0.0	+	chr15	8203837	8209961	ENSMUST00000110617.1|Cplane1|ENSMUSG00000039801.7|protein_coding_Intron_21	0.0	+	0.3205421293272371	8205759	8205861	8205817	8205919	6124	201
chr15	8223236	8223344	m6AIP_abcam_peak_2807	0.0	+	chr15	8223150	8226912	ENSMUST00000110617.1|Cplane1|ENSMUSG00000039801.7|protein_coding_Intron_31	0.0	+	0.037480063795853266	8223236	8223344	8224123	8224231	3762	1641
chr15	8661059	8661166	m6AIP_abcam_peak_2814	0.0	-	chr15	8651053	8688287	ENSMUST00000005493.13|Slc1a3|ENSMUSG00000005360.14|protein_coding_Intron_3	0.0	-	0.7299511199441371	8661059	8661166	8664681	8664788	37234	2716
chr15	8675906	8676019	m6AIP_abcam_peak_2816	0.0	-	chr15	8651053	8688287	ENSMUST00000005493.13|Slc1a3|ENSMUSG00000005360.14|protein_coding_Intron_3	0.0	-	0.33101466401675883	8675906	8676019	8676397	8676510	37234	20136
chr15	8693888	8693993	m6AIP_abcam_peak_2817	0.0	-	chr15	8688425	8708561	ENSMUST00000005493.13|Slc1a3|ENSMUSG00000005360.14|protein_coding_Intron_2	0.0	-	0.7262614223281685	8693888	8693993	8701752	8701857	20136	523
chr15	9173518	9173624	m6AIP_abcam_peak_2819	0.0	+	chr15	9172240	9175123	ENSMUST00000227556.1|Lmbrd2|ENSMUSG00000039704.7|protein_coding_Intron_9	0.0	+	0.46063128685397153	9173518	9173624	9173026	9173132	2883	5234
chr15	10467903	10468153	m6AIP_abcam_peak_2821	0.0	-	chr15	10463980	10470264	ENSMUST00000136591.7|Dnajc21|ENSMUSG00000044224.16|protein_coding_Intron_1	0.0	-	0.35582431572246975	10467903	10468153	10464163	10464413	6284	1013
chr15	10484301	10484372	m6AIP_abcam_peak_2822a	0.0	-	chr15	10483406	10485734	ENSMUST00000022855.11|Brix1|ENSMUSG00000022247.12|protein_coding_Intron_1	0.0	-	0.606958762886598	10484301	10484372	10484584	10484655	2328	282
chr15	10484373	10484536	m6AIP_abcam_peak_2822b	0.0	-	chr15	10483406	10485734	ENSMUST00000022855.11|Brix1|ENSMUSG00000022247.12|protein_coding_Intron_1	0.0	-	0.5682989690721649	10484373	10484536	10485014	10485177	2328	210
chr15	10597375	10597569	m6AIP_abcam_peak_2824	0.0	-	chr15	10595892	10599719	ENSMUST00000090339.10|Rai14|ENSMUSG00000022246.14|protein_coding_Intron_5	0.0	-	0.5952443166971518	10597375	10597569	10595902	10596096	3827	57104
chr15	10626605	10626816	m6AIP_abcam_peak_2825	0.0	-	chr15	10610093	10633135	ENSMUST00000090339.10|Rai14|ENSMUSG00000022246.14|protein_coding_Intron_3	0.0	-	0.277102682058849	10626605	10626816	10621935	10622146	23042	719
chr15	10669148	10669289	m6AIP_abcam_peak_2826	0.0	-	chr15	10633266	10690370	ENSMUST00000090339.10|Rai14|ENSMUSG00000022246.14|protein_coding_Intron_2	0.0	-	0.3707621182404035	10669148	10669289	10660398	10660539	57104	719
chr15	10679744	10679929	m6AIP_abcam_peak_2827	0.0	-	chr15	10633266	10690370	ENSMUST00000090339.10|Rai14|ENSMUSG00000022246.14|protein_coding_Intron_2	0.0	-	0.1854686186606893	10679744	10679929	10643518	10643703	57104	456
chr15	11985638	11985768	m6AIP_abcam_peak_2828	0.0	-	chr15	11984297	11986455	ENSMUST00000022816.14|Sub1|ENSMUSG00000022205.15|protein_coding_Intron_4	0.0	-	0.3466172381835032	11985638	11985768	11985491	11985621	2158	4394
chr15	11987916	11988048	m6AIP_abcam_peak_2829	0.0	-	chr15	11986564	11990958	ENSMUST00000022816.14|Sub1|ENSMUSG00000022205.15|protein_coding_Intron_3	0.0	-	0.6809285389167046	11987916	11988048	11988994	11989126	4394	4394
chr15	12220670	12220771	m6AIP_abcam_peak_2832	0.0	+	chr15	12205279	12230273	ENSMUST00000038172.15|Mtmr12|ENSMUSG00000039458.15|protein_coding_Intron_1	0.0	+	0.6163879331039449	12220670	12220771	12205453	12205554	24994	2091
chr15	12447540	12447647	m6AIP_abcam_peak_2842	0.0	-	chr15	12445665	12457797	ENSMUST00000075317.11|Pdzd2|ENSMUSG00000022197.16|protein_coding_Intron_2	0.0	-	0.8405868776788659	12447540	12447647	12449854	12449961	12132	1588
chr15	12908994	12909096	m6AIP_abcam_peak_2846a	0.0	+	chr15	12907394	12912510	ENSMUST00000169061.7|Drosha|ENSMUSG00000022191.16|protein_coding_Intron_26	0.0	+	0.3217357310398749	12908994	12909096	12910697	12910799	5116	2795
chr15	12909097	12909188	m6AIP_abcam_peak_2846b	0.0	+	chr15	12907394	12912510	ENSMUST00000169061.7|Drosha|ENSMUSG00000022191.16|protein_coding_Intron_26	0.0	+	0.34401876465989056	12909097	12909188	12910142	12910233	5116	1843
chr15	25808759	25808873	m6AIP_SySy_peak_2333a	0.0	+	chr15	25808188	25810358	ENSMUST00000110457.7|Myo10|ENSMUSG00000022272.17|protein_coding_Intron_39	0.0	+	0.28525345622119813	25808759	25808873	25809259	25809373	2170	172
chr15	25808874	25809008	m6AIP_SySy_peak_2333b	0.0	+	chr15	25808188	25810358	ENSMUST00000110457.7|Myo10|ENSMUSG00000022272.17|protein_coding_Intron_39	0.0	+	0.34700460829493085	25808874	25809008	25808322	25808456	2170	2436
chr15	33221747	33221849	m6AIP_abcam_peak_2855	0.0	+	chr15	33213263	33249925	ENSMUST00000042167.9|Cpq|ENSMUSG00000039007.10|protein_coding_Intron_2	0.0	+	0.23402978560907753	33221747	33221849	33230103	33230205	36662	78788
chr15	34083374	34083498	m6AIP_abcam_peak_2856	0.0	+	chr15	34083413	34099483	ENSMUST00000022865.16|Mtdh|ENSMUSG00000022255.16|protein_coding_Intron_1	0.0	+	0.0005600497822028624	34083413	34083498	34093834	34093919	16070	690
chr15	34101165	34101279	m6AIP_abcam_peak_2857	0.0	+	chr15	34099585	34114023	ENSMUST00000022865.16|Mtdh|ENSMUSG00000022255.16|protein_coding_Intron_2	0.0	+	0.11476658817010667	34101165	34101279	34105593	34105707	14438	1335
chr15	34517070	34517173	m6AIP_abcam_peak_2859	0.0	+	chr15	34515957	34517826	ENSMUST00000052290.13|Pop1|ENSMUSG00000022325.14|protein_coding_Intron_13	0.0	+	0.6297485286249331	34517070	34517173	34516904	34517007	1869	396
chr15	35060069	35060239	m6AIP_abcam_peak_2860a	0.0	-	chr15	35008298	35072429	ENSMUST00000018476.13|Stk3|ENSMUSG00000022329.15|protein_coding_Intron_6	0.0	-	0.19148305811542	35060069	35060239	35060249	35060419	64131	39881
chr15	35060240	35060403	m6AIP_abcam_peak_2860b	0.0	-	chr15	35008298	35072429	ENSMUST00000018476.13|Stk3|ENSMUSG00000022329.15|protein_coding_Intron_6	0.0	-	0.18862952394317878	35060240	35060403	35052148	35052311	64131	459
chr15	35109373	35109477	m6AIP_SySy_peak_2344	0.0	-	chr15	35099548	35114528	ENSMUST00000018476.13|Stk3|ENSMUSG00000022329.15|protein_coding_Intron_3	0.0	-	0.34078771695594123	35109373	35109477	35113410	35113514	14980	26212
chr15	35146957	35147062	m6AIP_abcam_peak_2861	0.0	-	chr15	35115645	35155526	ENSMUST00000018476.13|Stk3|ENSMUSG00000022329.15|protein_coding_Intron_1	0.0	-	0.2124319851558386	35146957	35147062	35130467	35130572	39881	40754
chr15	35750412	35750562	m6AIP_abcam_peak_2862	0.0	+	chr15	35745784	35770455	ENSMUST00000048646.8|Vps13b|ENSMUSG00000037646.10|protein_coding_Intron_35	0.0	+	0.18868306919054761	35750412	35750562	35770118	35770268	24671	39694
chr15	35795769	35795879	m6AIP_abcam_peak_2863	0.0	+	chr15	35794489	35834183	ENSMUST00000048646.8|Vps13b|ENSMUSG00000037646.10|protein_coding_Intron_39	0.0	+	0.03305285433566786	35795769	35795879	35827837	35827947	39694	4676
chr15	35796956	35797052	m6AIP_abcam_peak_2864a	0.0	+	chr15	35794489	35834183	ENSMUST00000048646.8|Vps13b|ENSMUSG00000037646.10|protein_coding_Intron_39	0.0	+	0.06295661812868443	35796956	35797052	35796418	35796514	39694	2931
chr15	35797053	35797136	m6AIP_abcam_peak_2864b	0.0	+	chr15	35794489	35834183	ENSMUST00000048646.8|Vps13b|ENSMUSG00000037646.10|protein_coding_Intron_39	0.0	+	0.06623167229304176	35797053	35797136	35808136	35808219	39694	757
chr15	36073545	36073684	m6AIP_SySy_peak_2347	0.0	-	chr15	36054878	36080816	ENSMUST00000172831.7|Rgs22|ENSMUSG00000037627.16|protein_coding_Intron_14	0.0	-	0.27754645693576996	36073545	36073684	36080516	36080655	25938	420
chr15	36788321	36788440	m6AIP_abcam_peak_2870	0.0	-	chr15	36776369	36790683	ENSMUST00000022894.13|Ywhaz|ENSMUSG00000022285.17|protein_coding_Intron_3	0.0	-	0.1601928182199246	36788321	36788440	36784862	36784981	14314	14314
chr15	37943895	37944008	m6AIP_SySy_peak_2353	0.0	-	chr15	37937349	37944497	ENSMUST00000022901.15|Rrm2b|ENSMUSG00000022292.16|protein_coding_Intron_5	0.0	-	0.076664801343033	37943895	37944008	37941042	37941155	7148	7148
chr15	37986820	37986945	m6AIP_abcam_peak_2872	0.0	-	chr15	37986199	37988203	ENSMUST00000226414.1|Ubr5|ENSMUSG00000037487.7|protein_coding_Intron_45	0.0	-	0.6586826347305389	37986820	37986945	37987281	37987406	2004	1989
chr15	38011842	38012035	m6AIP_SySy_peak_2354a	0.0	-	chr15	38009777	38013441	ENSMUST00000226414.1|Ubr5|ENSMUSG00000037487.7|protein_coding_Intron_22	0.0	-	0.41375545851528384	38011842	38012035	38012234	38012427	3664	2004
chr15	38012036	38012193	m6AIP_SySy_peak_2354b	0.0	-	chr15	38009777	38013441	ENSMUST00000226414.1|Ubr5|ENSMUSG00000037487.7|protein_coding_Intron_22	0.0	-	0.35316593886462877	38012036	38012193	38010704	38010861	3664	30214
chr15	38017540	38017724	m6AIP_abcam_peak_2875	0.0	-	chr15	38015148	38018278	ENSMUST00000226414.1|Ubr5|ENSMUSG00000037487.7|protein_coding_Intron_20	0.0	-	0.20638977635782751	38017540	38017724	38017050	38017234	3130	1687
chr15	38017979	38018079	m6AIP_abcam_peak_2876	0.0	-	chr15	38015148	38018278	ENSMUST00000226414.1|Ubr5|ENSMUSG00000037487.7|protein_coding_Intron_20	0.0	-	0.08083067092651752	38017979	38018079	38015153	38015253	3130	2272
chr15	38072561	38072722	m6AIP_abcam_peak_2877	0.0	-	chr15	38048149	38078363	ENSMUST00000226414.1|Ubr5|ENSMUSG00000037487.7|protein_coding_Intron_1	0.0	-	0.19044151717746738	38072561	38072722	38048959	38049120	30214	174
chr15	38669492	38669592	m6AIP_abcam_peak_2879	0.0	+	chr15	38662083	38672856	ENSMUST00000022904.7|Atp6v1c1|ENSMUSG00000022295.8|protein_coding_Intron_1	0.0	+	0.6941427643182029	38669492	38669592	38666780	38666880	10773	10773
chr15	38686444	38686645	m6AIP_abcam_peak_2880	0.0	+	chr15	38683009	38686803	ENSMUST00000022904.7|Atp6v1c1|ENSMUSG00000022295.8|protein_coding_Intron_8	0.0	+	0.9259356879283078	38686444	38686645	38686422	38686623	3794	2063
chr15	39288561	39288671	m6AIP_abcam_peak_2881	0.0	+	chr15	39198538	39292101	ENSMUST00000042917.9|Rims2|ENSMUSG00000037386.16|protein_coding_Intron_1	0.0	+	0.9628699379028035	39288561	39288671	39221258	39221368	93563	1701
chr15	39586527	39586722	m6AIP_abcam_peak_2885	0.0	+	chr15	39585762	39616268	ENSMUST00000042917.9|Rims2|ENSMUSG00000037386.16|protein_coding_Intron_21	0.0	+	0.028060053759916083	39586527	39586722	39615069	39615264	30506	14301
chr15	39602094	39602263	m6AIP_SySy_peak_2360	0.0	+	chr15	39585762	39616268	ENSMUST00000042917.9|Rims2|ENSMUSG00000037386.16|protein_coding_Intron_21	0.0	+	0.5376319412574575	39602094	39602263	39599040	39599209	30506	1701
chr15	41810303	41810486	m6AIP_SySy_peak_2364	0.0	+	chr15	41801695	41813573	ENSMUST00000110297.9|Oxr1|ENSMUSG00000022307.16|protein_coding_Intron_6	0.0	+	0.7297524835830947	41810303	41810486	41805916	41806099	11878	1794
chr15	51828932	51829182	m6AIP_abcam_peak_2898	0.0	-	chr15	51799359	51842467	ENSMUST00000022925.9|Eif3h|ENSMUSG00000022312.11|protein_coding_Intron_2	0.0	-	0.31107915004175557	51828932	51829182	51813771	51814021	43108	1954
chr15	53225224	53225374	m6AIP_abcam_peak_2899	0.0	-	chr15	53107571	53344401	ENSMUST00000077273.8|Ext1|ENSMUSG00000061731.9|protein_coding_Intron_1	0.0	-	0.5030570451378626	53225224	53225374	53300210	53300360	236830	2233
chr15	55080690	55080790	m6AIP_abcam_peak_2903	0.0	-	chr15	55080341	55082166	ENSMUST00000110231.1|Dscc1|ENSMUSG00000022422.13|protein_coding_Intron_8	0.0	-	0.7835616438356164	55080690	55080790	55081662	55081762	1825	1102
chr15	58052397	58052647	m6AIP_abcam_peak_2905	0.0	-	chr15	58031100	58069318	ENSMUST00000176935.7|Gm29394|ENSMUSG00000022362.13|protein_coding_Intron_2	0.0	-	0.4394787796326338	58052397	58052647	58036655	58036905	38218	1912
chr15	58100495	58100639	m6AIP_abcam_peak_2907	0.0	-	chr15	58100089	58102376	ENSMUST00000038194.4|Atad2|ENSMUSG00000022360.8|protein_coding_Intron_22	0.0	-	0.8014866637516397	58100495	58100639	58101532	58101676	2287	546
chr15	58113061	58113247	m6AIP_abcam_peak_2908	0.0	-	chr15	58111276	58114169	ENSMUST00000038194.4|Atad2|ENSMUSG00000022360.8|protein_coding_Intron_13	0.0	-	0.3460076045627376	58113061	58113247	58111897	58112083	2893	1062
chr15	58898782	58899032	m6AIP_SySy_peak_2380a	0.0	+	chr15	58889494	58936267	ENSMUST00000228787.1|Gm49356|ENSMUSG00000115463.1|protein_coding_Intron_1	0.0	+	0.20124858358454664	58898782	58899032	58919346	58919596	46773	46773
chr15	58899046	58899284	m6AIP_SySy_peak_2380b	0.0	+	chr15	58889494	58936267	ENSMUST00000228787.1|Gm49356|ENSMUSG00000115463.1|protein_coding_Intron_1	0.0	+	0.20689286554208625	58899046	58899284	58924417	58924655	46773	891
chr15	58899285	58899448	m6AIP_SySy_peak_2380c	0.0	+	chr15	58889494	58936267	ENSMUST00000228787.1|Gm49356|ENSMUSG00000115463.1|protein_coding_Intron_1	0.0	+	0.2117674726872341	58899285	58899448	58901954	58902117	46773	891
chr15	58899862	58899967	m6AIP_SySy_peak_2381a	0.0	+	chr15	58889494	58936267	ENSMUST00000228787.1|Gm49356|ENSMUSG00000115463.1|protein_coding_Intron_1	0.0	+	0.22247878049301947	58899862	58899967	58917646	58917751	46773	891
chr15	58899968	58900118	m6AIP_SySy_peak_2381b	0.0	+	chr15	58889494	58936267	ENSMUST00000228787.1|Gm49356|ENSMUSG00000115463.1|protein_coding_Intron_1	0.0	+	0.22538644089538837	58899968	58900118	58927214	58927364	46773	46773
chr15	58900119	58900237	m6AIP_SySy_peak_2381c	0.0	+	chr15	58889494	58936267	ENSMUST00000228787.1|Gm49356|ENSMUSG00000115463.1|protein_coding_Intron_1	0.0	+	0.22893549697475038	58900119	58900237	58911190	58911308	46773	46773
chr15	58900767	58900928	m6AIP_SySy_peak_2382a	0.0	+	chr15	58889494	58936267	ENSMUST00000228787.1|Gm49356|ENSMUSG00000115463.1|protein_coding_Intron_1	0.0	+	0.24283240330960168	58900767	58900928	58901346	58901507	46773	46773
chr15	58900929	58901077	m6AIP_SySy_peak_2382b	0.0	+	chr15	58889494	58936267	ENSMUST00000228787.1|Gm49356|ENSMUSG00000115463.1|protein_coding_Intron_1	0.0	+	0.24614628097406624	58900929	58901077	58894861	58895009	46773	46773
chr15	58962292	58962450	m6AIP_abcam_peak_2913	0.0	-	chr15	58956590	58964496	ENSMUST00000080371.7|Mtss1|ENSMUSG00000022353.10|protein_coding_Intron_7	0.0	-	0.27042752339994935	58962292	58962450	58959519	58959677	7906	1219
chr15	59016537	59016708	m6AIP_abcam_peak_2914	0.0	-	chr15	58972560	59055017	ENSMUST00000080371.7|Mtss1|ENSMUSG00000022353.10|protein_coding_Intron_3	0.0	-	0.465818547849182	59016537	59016708	59002803	59002974	82457	1407
chr15	59033639	59033791	m6AIP_abcam_peak_2915	0.0	-	chr15	58972560	59055017	ENSMUST00000080371.7|Mtss1|ENSMUSG00000022353.10|protein_coding_Intron_3	0.0	-	0.2587530470427011	59033639	59033791	59018212	59018364	82457	2063
chr15	59057459	59057573	m6AIP_abcam_peak_2916	0.0	-	chr15	59055091	59058360	ENSMUST00000080371.7|Mtss1|ENSMUSG00000022353.10|protein_coding_Intron_2	0.0	-	0.2661364331599878	59057459	59057573	59055879	59055993	3269	3269
chr15	59508281	59508417	m6AIP_abcam_peak_2918	0.0	+	chr15	59496854	59591696	ENSMUST00000227173.1|Nsmce2|ENSMUSG00000059586.10|protein_coding_Intron_5	0.0	+	0.12108559498956159	59508281	59508417	59557910	59558046	94842	39181
chr15	59553322	59553395	m6AIP_abcam_peak_2919a	0.0	+	chr15	59496854	59591696	ENSMUST00000227173.1|Nsmce2|ENSMUSG00000059586.10|protein_coding_Intron_5	0.0	+	0.5955589295881571	59553322	59553395	59540807	59540880	94842	39181
chr15	59553396	59553520	m6AIP_abcam_peak_2919b	0.0	+	chr15	59496854	59591696	ENSMUST00000227173.1|Nsmce2|ENSMUSG00000059586.10|protein_coding_Intron_5	0.0	+	0.5967820164062335	59553396	59553520	59521765	59521889	94842	41310
chr15	62042057	62042197	m6AIP_abcam_peak_2922	0.0	+	chr15	62038201	62107147	ENSMUST00000181416.8|Pvt1|ENSMUSG00000097039.8|lncRNA_Intron_1	0.0	+	0.05623241377309779	62042057	62042197	62038346	62038486	68946	2338
chr15	62044595	62044818	m6AIP_abcam_peak_2923	0.0	+	chr15	62038201	62107147	ENSMUST00000181416.8|Pvt1|ENSMUSG00000097039.8|lncRNA_Intron_1	0.0	+	0.09549502509210106	62044595	62044818	62091504	62091727	68946	68946
chr15	62113192	62113324	m6AIP_abcam_peak_2924	0.0	+	chr15	62107465	62149238	ENSMUST00000181416.8|Pvt1|ENSMUSG00000097039.8|lncRNA_Intron_2	0.0	+	0.13740933138630215	62113192	62113324	62111776	62111908	41773	2338
chr15	62120639	62120775	m6AIP_abcam_peak_2925	0.0	+	chr15	62107465	62149238	ENSMUST00000181416.8|Pvt1|ENSMUSG00000097039.8|lncRNA_Intron_2	0.0	+	0.31668781270198454	62120639	62120775	62107743	62107879	41773	68946
chr15	63961362	63961540	m6AIP_abcam_peak_2926	0.0	-	chr15	63956682	63970929	ENSMUST00000063838.10|Fam49b|ENSMUSG00000022378.14|protein_coding_Intron_2	0.0	-	0.664280199340212	63961362	63961540	63961523	63961701	14247	14247
chr15	66609723	66609839	m6AIP_SySy_peak_2389	0.0	+	chr15	66609608	66613020	ENSMUST00000048188.9|Phf20l1|ENSMUSG00000072501.5|protein_coding_Intron_9	0.0	+	0.053341148886283704	66609723	66609839	66610889	66611005	3412	4825
chr15	66613284	66613438	m6AIP_SySy_peak_2390	0.0	+	chr15	66613270	66615219	ENSMUST00000048188.9|Phf20l1|ENSMUSG00000072501.5|protein_coding_Intron_10	0.0	+	0.03181118522319138	66613284	66613438	66614139	66614293	1949	3412
chr15	73131435	73131589	m6AIP_abcam_peak_2931	0.0	-	chr15	73131042	73137992	ENSMUST00000044113.11|Ago2|ENSMUSG00000036698.11|protein_coding_Intron_3	0.0	-	0.9392805755395683	73131435	73131589	73132178	73132332	6950	1886
chr15	73363314	73363462	m6AIP_abcam_peak_2932	0.0	-	chr15	73343359	73394647	ENSMUST00000239146.1|Ptk2|ENSMUSG00000022607.18|protein_coding_Intron_2	0.0	-	0.6094992980814226	73363314	73363462	73353696	73353844	51288	4159
chr15	73389800	73389949	m6AIP_abcam_peak_2933	0.0	-	chr15	73343359	73394647	ENSMUST00000239146.1|Ptk2|ENSMUSG00000022607.18|protein_coding_Intron_2	0.0	-	0.09358914365933557	73389800	73389949	73369020	73369169	51288	7991
chr15	76007182	76007356	m6AIP_abcam_peak_2951	0.0	-	chr15	76006562	76012796	ENSMUST00000238313.1|Fam83h|ENSMUSG00000046761.13|protein_coding_Intron_1	0.0	-	0.8907603464870067	76007182	76007356	76010393	76010567	6234	801
chr15	76405321	76405495	m6AIP_SySy_peak_2441	0.0	+	chr15	76402581	76407891	ENSMUST00000096385.10|Mroh1|ENSMUSG00000022558.16|protein_coding_Intron_7	0.0	+	0.5382297551789077	76405321	76405495	76403587	76403761	5310	263
chr15	76406303	76406403	m6AIP_abcam_peak_2964	0.0	+	chr15	76402581	76407891	ENSMUST00000096385.10|Mroh1|ENSMUSG00000022558.16|protein_coding_Intron_7	0.0	+	0.7030131826741997	76406303	76406403	76406616	76406716	5310	269
chr15	76423281	76423410	m6AIP_abcam_peak_2965	0.0	+	chr15	76421213	76423715	ENSMUST00000096385.10|Mroh1|ENSMUSG00000022558.16|protein_coding_Intron_13	0.0	+	0.841726618705036	76423281	76423410	76421507	76421636	2502	245
chr15	76538199	76538421	m6AIP_SySy_peak_2442a	0.0	-	chr15	76538075	76538324	ENSMUST00000023219.8|Fbxl6|ENSMUSG00000022559.8|protein_coding_Intron_1	0.0	-	0.0	76538199	76538324	76538166	76538291	249	83
chr15	76605800	76605890	m6AIP_abcam_peak_2966a	0.0	-	chr15	76603751	76607334	ENSMUST00000230157.1|Cpsf1|ENSMUSG00000034022.8|protein_coding_Intron_1	0.0	-	0.41613173318448227	76605800	76605890	76606620	76606710	3583	72
chr15	76605891	76606027	m6AIP_abcam_peak_2966b	0.0	-	chr15	76603751	76607334	ENSMUST00000230157.1|Cpsf1|ENSMUSG00000034022.8|protein_coding_Intron_1	0.0	-	0.38905944739045495	76605891	76606027	76604733	76604869	3583	72
chr15	76802521	76802706	m6AIP_abcam_peak_2972	0.0	-	chr15	76765651	76817991	ENSMUST00000239003.1|Arhgap39|ENSMUSG00000033697.16|protein_coding_Intron_1	0.0	-	0.29342758884218567	76802521	76802706	76816631	76816816	52340	574
chr15	76890117	76890237	m6AIP_abcam_peak_2973	0.0	+	chr15	76888347	76900351	ENSMUST00000230214.1|Gm49527|ENSMUSG00000116024.1|protein_coding_Intron_4	0.0	+	0.15153282239253582	76890117	76890237	76893173	76893293	12004	6992
chr15	76890255	76890431	m6AIP_SySy_peak_2451	0.0	+	chr15	76888347	76900351	ENSMUST00000230214.1|Gm49527|ENSMUSG00000116024.1|protein_coding_Intron_4	0.0	+	0.16286237920693103	76890255	76890431	76889754	76889930	12004	12004
chr15	76891216	76891425	m6AIP_SySy_peak_2452a	0.0	+	chr15	76888347	76900351	ENSMUST00000230214.1|Gm49527|ENSMUSG00000116024.1|protein_coding_Intron_4	0.0	+	0.24941686104631788	76891216	76891425	76893360	76893569	12004	6992
chr15	76891426	76891591	m6AIP_SySy_peak_2452b	0.0	+	chr15	76888347	76900351	ENSMUST00000230214.1|Gm49527|ENSMUSG00000116024.1|protein_coding_Intron_4	0.0	+	0.26366211262912365	76891426	76891591	76898399	76898564	12004	12004
chr15	76891592	76891798	m6AIP_SySy_peak_2452c	0.0	+	chr15	76888347	76900351	ENSMUST00000230214.1|Gm49527|ENSMUSG00000116024.1|protein_coding_Intron_4	0.0	+	0.27707430856381204	76891592	76891798	76896846	76897052	12004	329
chr15	77153684	77153843	m6AIP_abcam_peak_2977	0.0	-	chr15	77132941	77231386	ENSMUST00000171751.9|Rbfox2|ENSMUSG00000033565.18|protein_coding_Intron_2	0.0	-	0.7885621412971711	77153684	77153843	77156000	77156159	98445	1371
chr15	77208764	77208933	m6AIP_abcam_peak_2978	0.0	-	chr15	77132941	77231386	ENSMUST00000171751.9|Rbfox2|ENSMUSG00000033565.18|protein_coding_Intron_2	0.0	-	0.2287571740565798	77208764	77208933	77179379	77179548	98445	106
chr15	77209031	77209210	m6AIP_abcam_peak_2979a	0.0	-	chr15	77132941	77231386	ENSMUST00000171751.9|Rbfox2|ENSMUSG00000033565.18|protein_coding_Intron_2	0.0	-	0.22653258164457313	77209031	77209210	77198768	77198947	98445	2637
chr15	77209237	77209487	m6AIP_abcam_peak_2979b	0.0	-	chr15	77132941	77231386	ENSMUST00000171751.9|Rbfox2|ENSMUSG00000033565.18|protein_coding_Intron_2	0.0	-	0.22371882777185226	77209237	77209487	77180802	77181052	98445	106
chr15	77306070	77306173	m6AIP_abcam_peak_2980	0.0	-	chr15	77231437	77306363	ENSMUST00000171751.9|Rbfox2|ENSMUSG00000033565.18|protein_coding_Intron_1	0.0	-	0.0033766649761097778	77306070	77306173	77260335	77260438	74926	106
chr15	79215813	79215916	m6AIP_abcam_peak_2988	0.0	+	chr15	79210249	79216109	ENSMUST00000148028.1|Gm10863|ENSMUSG00000075555.12|lncRNA_Intron_2	0.0	+	0.9590443686006825	79215813	79215916	79213639	79213742	5860	777
chr15	79248866	79249093	m6AIP_SySy_peak_2464a	0.0	+	chr15	79248296	79255481	ENSMUST00000053926.11|Gm49486|ENSMUSG00000116121.1|protein_coding_Intron_12	0.0	+	0.09352818371607516	79248866	79249093	79249869	79250096	7185	836
chr15	79249127	79249377	m6AIP_SySy_peak_2464b	0.0	+	chr15	79248296	79255481	ENSMUST00000053926.11|Gm49486|ENSMUSG00000116121.1|protein_coding_Intron_12	0.0	+	0.13305497564370217	79249127	79249377	79248513	79248763	7185	381
chr15	79422279	79422433	m6AIP_SySy_peak_2468	0.0	-	chr15	79421010	79424839	ENSMUST00000117786.7|Csnk1e|ENSMUSG00000022433.20|protein_coding_Intron_7	0.0	-	0.6612692609036301	79422279	79422433	79421527	79421681	3829	94
chr15	79422550	79422770	m6AIP_SySy_peak_2469a	0.0	-	chr15	79421010	79424839	ENSMUST00000117786.7|Csnk1e|ENSMUSG00000022433.20|protein_coding_Intron_7	0.0	-	0.5651606163489162	79422550	79422770	79423864	79424084	3829	717
chr15	79422771	79422992	m6AIP_SySy_peak_2469b	0.0	-	chr15	79421010	79424839	ENSMUST00000117786.7|Csnk1e|ENSMUSG00000022433.20|protein_coding_Intron_7	0.0	-	0.515016975711674	79422771	79422992	79421238	79421459	3829	94
chr15	79422994	79423175	m6AIP_SySy_peak_2469c	0.0	-	chr15	79421010	79424839	ENSMUST00000117786.7|Csnk1e|ENSMUSG00000022433.20|protein_coding_Intron_7	0.0	-	0.44920344737529383	79422994	79423175	79421571	79421752	3829	588
chr15	79423176	79423327	m6AIP_SySy_peak_2469d	0.0	-	chr15	79421010	79424839	ENSMUST00000117786.7|Csnk1e|ENSMUSG00000022433.20|protein_coding_Intron_7	0.0	-	0.41943066074693136	79423176	79423327	79424547	79424698	3829	94
chr15	79423328	79423510	m6AIP_SySy_peak_2469e	0.0	-	chr15	79421010	79424839	ENSMUST00000117786.7|Csnk1e|ENSMUSG00000022433.20|protein_coding_Intron_7	0.0	-	0.3698093496996605	79423328	79423510	79421688	79421870	3829	717
chr15	79423511	79423651	m6AIP_SySy_peak_2469f	0.0	-	chr15	79421010	79424839	ENSMUST00000117786.7|Csnk1e|ENSMUSG00000022433.20|protein_coding_Intron_7	0.0	-	0.32384434578218857	79423511	79423651	79424180	79424320	3829	615
chr15	79517299	79517544	m6AIP_abcam_peak_2993	0.0	+	chr15	79516640	79522810	ENSMUST00000010974.8|Kdelr3|ENSMUSG00000010830.8|protein_coding_Intron_1	0.0	+	0.1327390599675851	79517299	79517544	79520801	79521046	6170	1892
chr15	79518606	79518709	m6AIP_abcam_peak_2994	0.0	+	chr15	79516640	79522810	ENSMUST00000010974.8|Kdelr3|ENSMUSG00000010830.8|protein_coding_Intron_1	0.0	+	0.33241491085899516	79518606	79518709	79518092	79518195	6170	1892
chr15	79518985	79519085	m6AIP_abcam_peak_2995	0.0	+	chr15	79516640	79522810	ENSMUST00000010974.8|Kdelr3|ENSMUSG00000010830.8|protein_coding_Intron_1	0.0	+	0.38752025931928685	79518985	79519085	79519659	79519759	6170	1152
chr15	79543836	79543898	m6AIP_abcam_peak_2997b	0.0	-	chr15	79543856	79546194	ENSMUST00000054014.8|Ddx17|ENSMUSG00000055065.7|protein_coding_Intron_1	0.0	-	0.9871685201026519	79543856	79543898	79545516	79545558	2338	376
chr15	79587723	79587929	m6AIP_abcam_peak_2998a	0.0	-	chr15	79585760	79588750	ENSMUST00000023065.7|Dmc1|ENSMUSG00000022429.11|protein_coding_Intron_8	0.0	-	0.30167224080267563	79587723	79587929	79588477	79588683	2990	839
chr15	79587930	79588030	m6AIP_abcam_peak_2998b	0.0	-	chr15	79585760	79588750	ENSMUST00000023065.7|Dmc1|ENSMUSG00000022429.11|protein_coding_Intron_8	0.0	-	0.24682274247491642	79587930	79588030	79588577	79588677	2990	6056
chr15	79604394	79604523	m6AIP_abcam_peak_2999	0.0	-	chr15	79602484	79604961	ENSMUST00000023065.7|Dmc1|ENSMUSG00000022429.11|protein_coding_Intron_1	0.0	-	0.2115462252725071	79604394	79604523	79602719	79602848	2477	1324
chr15	80092755	80092996	m6AIP_abcam_peak_3006	0.0	+	chr15	80091492	80110443	ENSMUST00000009727.11|Syngr1|ENSMUSG00000022415.12|protein_coding_Intron_1	0.0	+	0.06907287214395019	80092755	80092996	80092778	80093019	18951	917
chr15	80245455	80245554	m6AIP_abcam_peak_3010a	0.0	+	chr15	80236153	80246736	ENSMUST00000023048.11|Mief1|ENSMUSG00000022412.14|protein_coding_Intron_2	0.0	+	0.8853822167627327	80245455	80245554	80236709	80236808	10583	986
chr15	80245555	80245644	m6AIP_abcam_peak_3010b	0.0	+	chr15	80236153	80246736	ENSMUST00000023048.11|Mief1|ENSMUSG00000022412.14|protein_coding_Intron_2	0.0	+	0.8919021071529812	80245555	80245644	80242808	80242897	10583	825
chr15	80246018	80246235	m6AIP_SySy_peak_2484	0.0	+	chr15	80236153	80246736	ENSMUST00000023048.11|Mief1|ENSMUSG00000022412.14|protein_coding_Intron_2	0.0	+	0.9387697250307097	80246018	80246235	80239767	80239984	10583	986
chr15	80814682	80814908	m6AIP_abcam_peak_3014	0.0	+	chr15	80784806	80858680	ENSMUST00000067689.8|Tnrc6b|ENSMUSG00000047888.10|protein_coding_Intron_4	0.0	+	0.40509516203265017	80814682	80814908	80850777	80851003	73874	272
chr15	81325248	81325373	m6AIP_abcam_peak_3019	0.0	-	chr15	81323692	81327040	ENSMUST00000023040.8|Slc25a17|ENSMUSG00000022404.8|protein_coding_Intron_7	0.0	-	0.5182198327359617	81325248	81325373	81326767	81326892	3348	3348
chr15	81376449	81376549	m6AIP_abcam_peak_3020	0.0	-	chr15	81374906	81377687	ENSMUST00000172107.7|St13|ENSMUSG00000022403.15|protein_coding_Intron_7	0.0	-	0.42754404890327224	81376449	81376549	81377489	81377589	2781	2904
chr15	81687077	81687312	m6AIP_SySy_peak_2499a	0.0	+	chr15	81686991	81687845	ENSMUST00000174229.7|L3mbtl2|ENSMUSG00000022394.14|protein_coding_Intron_17	0.0	+	0.22950819672131148	81687077	81687312	81687150	81687385	854	618
chr15	81687320	81687570	m6AIP_SySy_peak_2499b	0.0	+	chr15	81686991	81687845	ENSMUST00000174229.7|L3mbtl2|ENSMUSG00000022394.14|protein_coding_Intron_17	0.0	+	0.531615925058548	81687320	81687570	81687333	81687583	854	785
chr15	81924499	81924614	m6AIP_abcam_peak_3030	0.0	-	chr15	81922505	81925785	ENSMUST00000023113.6|Polr3h|ENSMUSG00000022476.8|protein_coding_Intron_1	0.0	-	0.37682926829268293	81924499	81924614	81924813	81924928	3280	3647
chr15	81925446	81925630	m6AIP_abcam_peak_3031	0.0	-	chr15	81922505	81925785	ENSMUST00000023113.6|Polr3h|ENSMUSG00000022476.8|protein_coding_Intron_1	0.0	-	0.08201219512195124	81925446	81925630	81925386	81925570	3280	3647
chr15	82152168	82152315	m6AIP_abcam_peak_3033	0.0	+	chr15	82147490	82169737	ENSMUST00000023100.7|Srebf2|ENSMUSG00000022463.8|protein_coding_Intron_1	0.0	+	0.21405133276396818	82152168	82152315	82153391	82153538	22247	752
chr15	82841546	82841646	m6AIP_abcam_peak_3035	0.0	-	chr15	82825324	82851512	ENSMUST00000109510.9|Tcf20|ENSMUSG00000041852.15|protein_coding_Intron_2	0.0	-	0.37925767527111653	82841546	82841646	82836869	82836969	26188	1007
chr15	82866724	82866884	m6AIP_abcam_peak_3039	0.0	-	chr15	82857284	82911985	ENSMUST00000109510.9|Tcf20|ENSMUSG00000041852.15|protein_coding_Intron_1	0.0	-	0.8270415531708744	82866724	82866884	82905754	82905914	54701	1007
chr15	82888781	82888900	m6AIP_abcam_peak_3040a	0.0	-	chr15	82857284	82911985	ENSMUST00000109510.9|Tcf20|ENSMUSG00000041852.15|protein_coding_Intron_1	0.0	-	0.42342918776621996	82888781	82888900	82890762	82890881	54701	4693
chr15	82888901	82889040	m6AIP_abcam_peak_3040b	0.0	-	chr15	82857284	82911985	ENSMUST00000109510.9|Tcf20|ENSMUSG00000041852.15|protein_coding_Intron_1	0.0	-	0.4205590391400523	82888901	82889040	82896020	82896159	54701	54701
chr15	83239677	83239851	m6AIP_SySy_peak_2509	0.0	-	chr15	83230657	83251699	ENSMUST00000049530.13|A4galt|ENSMUSG00000047878.13|protein_coding_Intron_1	0.0	-	0.5694800874441592	83239677	83239851	83241393	83241567	21042	1919
chr15	83358531	83358764	m6AIP_SySy_peak_2510	0.0	-	chr15	83358037	83365028	ENSMUST00000178628.8|1700001L05Rik|ENSMUSG00000075511.9|lncRNA_Intron_2	0.0	-	0.9216135030753826	83358531	83358764	83363108	83363341	6991	1476
chr15	83358820	83358910	m6AIP_abcam_peak_3046c	0.0	-	chr15	83358037	83365028	ENSMUST00000178628.8|1700001L05Rik|ENSMUSG00000075511.9|lncRNA_Intron_2	0.0	-	0.8772707767129166	83358820	83358910	83361371	83361461	6991	6991
chr15	83429713	83429813	m6AIP_abcam_peak_3048	0.0	-	chr15	83401999	83464458	ENSMUST00000171436.7|Pacsin2|ENSMUSG00000016664.16|protein_coding_Intron_1	0.0	-	0.5555484397764934	83429713	83429813	83458260	83458360	62459	9209
chr15	84205602	84205702	m6AIP_abcam_peak_3049	0.0	+	chr15	84204095	84206870	ENSMUST00000023071.7|Samm50|ENSMUSG00000022437.7|protein_coding_Intron_10	0.0	+	0.5621621621621622	84205602	84205702	84205268	84205368	2775	2947
chr15	84284807	84284910	m6AIP_abcam_peak_3050	0.0	+	chr15	84282864	84290386	ENSMUST00000023072.6|Parvb|ENSMUSG00000022438.6|protein_coding_Intron_4	0.0	+	0.2657537888859346	84284807	84284910	84288721	84288824	7522	4949
chr15	84804500	84804656	m6AIP_abcam_peak_3051	0.0	-	chr15	84803585	84804759	ENSMUST00000159939.7|Phf21b|ENSMUSG00000016624.15|protein_coding_Intron_4	0.0	-	0.21124361158432714	84804500	84804656	84803635	84803791	1174	185
chr15	84834653	84834834	m6AIP_abcam_peak_3052	0.0	-	chr15	84808158	84854738	ENSMUST00000159939.7|Phf21b|ENSMUSG00000016624.15|protein_coding_Intron_2	0.0	-	0.4290468012022327	84834653	84834834	84811853	84812034	46580	1243
chr15	85430112	85430334	m6AIP_abcam_peak_3055	0.0	+	chr15	85393506	85438101	ENSMUST00000163242.2|Atxn10|ENSMUSG00000016541.10|protein_coding_Intron_9	0.0	+	0.822468886646485	85430112	85430334	85411085	85411307	44595	453
chr15	85863736	85863957	m6AIP_SySy_peak_2518	0.0	+	chr15	85862695	85864106	ENSMUST00000231074.1|Gtse1|ENSMUSG00000022385.11|protein_coding_Intron_3	0.0	+	0.8022678951098512	85863736	85863957	85862766	85862987	1411	109
chr15	86251915	86252058	m6AIP_abcam_peak_3063a	0.0	+	chr15	86239293	86292133	ENSMUST00000063414.8|Tbc1d22a|ENSMUSG00000051864.10|protein_coding_Intron_4	0.0	+	0.2401778955336866	86251915	86252058	86279523	86279666	52840	14841
chr15	86252059	86252228	m6AIP_abcam_peak_3063b	0.0	+	chr15	86239293	86292133	ENSMUST00000063414.8|Tbc1d22a|ENSMUSG00000051864.10|protein_coding_Intron_4	0.0	+	0.24301665404996214	86252059	86252228	86266823	86266992	52840	7442
chr15	86334031	86334164	m6AIP_abcam_peak_3064	0.0	+	chr15	86311841	86351653	ENSMUST00000063414.8|Tbc1d22a|ENSMUSG00000051864.10|protein_coding_Intron_8	0.0	+	0.5588767205867577	86334031	86334164	86348939	86349072	39812	47525
chr15	88703278	88703390	m6AIP_abcam_peak_3066a	0.0	-	chr15	88701270	88707033	ENSMUST00000109381.8|Brd1|ENSMUSG00000022387.17|protein_coding_Intron_7	0.0	-	0.6448030539649487	88703278	88703390	88701276	88701388	5763	413
chr15	88703391	88703591	m6AIP_abcam_peak_3066b	0.0	-	chr15	88701270	88707033	ENSMUST00000109381.8|Brd1|ENSMUSG00000022387.17|protein_coding_Intron_7	0.0	-	0.6189484643414889	88703391	88703591	88704100	88704300	5763	12261
chr15	88810511	88810628	m6AIP_abcam_peak_3071	0.0	-	chr15	88806721	88811296	ENSMUST00000162183.7|Alg12|ENSMUSG00000035845.17|protein_coding_Intron_7	0.0	-	0.16000000000000003	88810511	88810628	88809355	88809472	4575	645
chr15	89077777	89077932	m6AIP_abcam_peak_3074	0.0	+	chr15	89076141	89080979	ENSMUST00000081702.11|Trabd|ENSMUSG00000015363.13|protein_coding_Intron_1	0.0	+	0.35365853658536583	89077777	89077932	89080533	89080688	4838	118
chr15	95793889	95794045	m6AIP_abcam_peak_3090	0.0	+	chr15	95791056	95830643	ENSMUST00000227791.1|Ano6|ENSMUSG00000064210.7|protein_coding_Intron_1	0.0	+	0.07350898022077955	95793889	95794045	95802589	95802745	39587	6054
chr15	95959327	95959491	m6AIP_abcam_peak_3091	0.0	+	chr15	95956021	95962075	ENSMUST00000227791.1|Ano6|ENSMUSG00000064210.7|protein_coding_Intron_17	0.0	+	0.5713577799801784	95959327	95959491	95957959	95958123	6054	7145
chr15	96309423	96309546	m6AIP_abcam_peak_3094	0.0	+	chr15	96289152	96349992	ENSMUST00000096250.4|Arid2|ENSMUSG00000033237.19|protein_coding_Intron_3	0.0	+	0.33446745562130176	96309423	96309546	96311642	96311765	60840	60840
chr15	96326721	96326881	m6AIP_abcam_peak_3095	0.0	+	chr15	96289152	96349992	ENSMUST00000096250.4|Arid2|ENSMUSG00000033237.19|protein_coding_Intron_3	0.0	+	0.618491124260355	96326721	96326881	96297227	96297387	60840	568
chr15	96385078	96385239	m6AIP_abcam_peak_3098	0.0	+	chr15	96378962	96390875	ENSMUST00000096250.4|Arid2|ENSMUSG00000033237.19|protein_coding_Intron_16	0.0	+	0.5148157475027281	96385078	96385239	96385152	96385313	11913	893
chr15	96395582	96395766	m6AIP_abcam_peak_3099	0.0	+	chr15	96392664	96401952	ENSMUST00000096250.4|Arid2|ENSMUSG00000033237.19|protein_coding_Intron_20	0.0	+	0.32041343669250644	96395582	96395766	96398129	96398313	9288	893
chr15	96606637	96606737	m6AIP_abcam_peak_3105	0.0	-	chr15	96592580	96609855	ENSMUST00000088452.10|Slc38a1|ENSMUSG00000023169.15|protein_coding_Intron_4	0.0	-	0.18506512301013023	96606637	96606737	96609329	96609429	17275	93
chr15	96612866	96612984	m6AIP_abcam_peak_3106	0.0	-	chr15	96609971	96616141	ENSMUST00000088452.10|Slc38a1|ENSMUSG00000023169.15|protein_coding_Intron_3	0.0	-	0.5236628849270665	96612866	96612984	96615427	96615545	6170	93
chr15	96613816	96614066	m6AIP_SySy_peak_2557	0.0	-	chr15	96609971	96616141	ENSMUST00000088452.10|Slc38a1|ENSMUSG00000023169.15|protein_coding_Intron_3	0.0	-	0.35656401944894656	96613816	96614066	96614517	96614767	6170	7738
chr15	96614913	96615016	m6AIP_SySy_peak_2558	0.0	-	chr15	96609971	96616141	ENSMUST00000088452.10|Slc38a1|ENSMUSG00000023169.15|protein_coding_Intron_3	0.0	-	0.19092382495948135	96614913	96615016	96610697	96610800	6170	1777
chr15	96615406	96615656	m6AIP_SySy_peak_2559	0.0	-	chr15	96609971	96616141	ENSMUST00000088452.10|Slc38a1|ENSMUSG00000023169.15|protein_coding_Intron_3	0.0	-	0.09886547811993518	96615406	96615656	96615270	96615520	6170	1777
chr15	96615892	96616002	m6AIP_abcam_peak_3110a	0.0	-	chr15	96609971	96616141	ENSMUST00000088452.10|Slc38a1|ENSMUSG00000023169.15|protein_coding_Intron_3	0.0	-	0.036304700162074544	96615892	96616002	96612043	96612153	6170	1105
chr15	96616003	96616123	m6AIP_abcam_peak_3110b	0.0	-	chr15	96609971	96616141	ENSMUST00000088452.10|Slc38a1|ENSMUSG00000023169.15|protein_coding_Intron_3	0.0	-	0.00826580226904372	96616003	96616123	96611061	96611181	6170	93
chr15	97376798	97376957	m6AIP_SySy_peak_2561	0.0	+	chr15	97374149	97384027	ENSMUST00000059433.7|Pced1b|ENSMUSG00000044250.8|protein_coding_Intron_5	0.0	+	0.27718161571168254	97376798	97376957	97376661	97376820	9878	30169
chr15	97376992	97377093	m6AIP_abcam_peak_3112	0.0	+	chr15	97374149	97384027	ENSMUST00000059433.7|Pced1b|ENSMUSG00000044250.8|protein_coding_Intron_5	0.0	+	0.28801376796922457	97376992	97377093	97383340	97383441	9878	9878
chr15	98088793	98088938	m6AIP_abcam_peak_3115	0.0	-	chr15	98087133	98092647	ENSMUST00000180657.1|Senp1|ENSMUSG00000033075.17|protein_coding_Intron_1	0.0	-	0.6882480957562568	98088793	98088938	98092439	98092584	5514	1985
chr15	98950649	98950765	m6AIP_abcam_peak_3129	0.0	-	chr15	98932562	98951187	ENSMUST00000134214.2|Gm49450|ENSMUSG00000116358.1|protein_coding_Intron_3	0.0	-	0.024590604026845653	98950649	98950765	98946869	98946985	18625	18625
chr15	99127119	99127307	m6AIP_abcam_peak_3131	0.0	+	chr15	99126887	99149633	ENSMUST00000063517.5|Spats2|ENSMUSG00000051934.5|protein_coding_Intron_1	0.0	+	0.012793458190451069	99127119	99127307	99145332	99145520	22746	1946
chr15	99299980	99300176	m6AIP_abcam_peak_3132a	0.0	+	chr15	99295428	99303282	ENSMUST00000145482.7|Prpf40b|ENSMUSG00000023007.15|protein_coding_Intron_1	0.0	+	0.592436974789916	99299980	99300176	99300752	99300948	7854	214
chr15	99300177	99300369	m6AIP_abcam_peak_3132b	0.0	+	chr15	99295428	99303282	ENSMUST00000145482.7|Prpf40b|ENSMUSG00000023007.15|protein_coding_Intron_1	0.0	+	0.6170104405398523	99300177	99300369	99298118	99298310	7854	675
chr15	99300370	99300497	m6AIP_abcam_peak_3132c	0.0	+	chr15	99295428	99303282	ENSMUST00000145482.7|Prpf40b|ENSMUSG00000023007.15|protein_coding_Intron_1	0.0	+	0.6414565826330533	99300370	99300497	99296039	99296166	7854	4542
chr15	99748360	99748514	m6AIP_SySy_peak_2585	0.0	-	chr15	99747167	99751235	ENSMUST00000023762.12|Cers5|ENSMUSG00000023021.15|protein_coding_Intron_2	0.0	-	0.6944444444444444	99748360	99748514	99748495	99748649	4068	584
chr15	99831521	99831621	m6AIP_abcam_peak_3141	0.0	-	chr15	99826837	99843674	ENSMUST00000073691.4|Lima1|ENSMUSG00000023022.14|protein_coding_Intron_2	0.0	-	0.7187741284076736	99831521	99831621	99838258	99838358	16837	2223
chr15	100004787	100004953	m6AIP_abcam_peak_3142	0.0	+	chr15	100001850	100005240	ENSMUST00000100206.3|Larp4|ENSMUSG00000023025.16|protein_coding_Intron_12	0.0	+	0.8696165191740413	100004787	100004953	100004815	100004981	3390	1749
chr15	100235578	100235719	m6AIP_abcam_peak_3144	0.0	+	chr15	100232831	100245244	ENSMUST00000023769.10|Atf1|ENSMUSG00000023027.13|protein_coding_Intron_2	0.0	+	0.22710062031740916	100235578	100235719	100234551	100234692	12413	5301
chr15	102104845	102105095	m6AIP_abcam_peak_3153	0.0	+	chr15	102104638	102105338	ENSMUST00000046144.9|Tns2|ENSMUSG00000037003.16|protein_coding_Intron_2	0.0	+	0.4742857142857143	102104845	102105095	102104915	102105165	700	114
chr15	102247360	102247586	m6AIP_abcam_peak_3158	0.0	-	chr15	102241984	102252418	ENSMUST00000043172.14|Rarg|ENSMUSG00000001288.15|protein_coding_Intron_3	0.0	-	0.47929844738355376	102247360	102247586	102245591	102245817	10434	426
chr15	102426606	102426741	m6AIP_abcam_peak_3166	0.0	+	chr15	102425796	102429956	ENSMUST00000001326.6|Sp1|ENSMUSG00000001280.13|protein_coding_Intron_4	0.0	+	0.2144230769230769	102426606	102426741	102429432	102429567	4160	4160
chr15	102624665	102624896	m6AIP_abcam_peak_3167	0.0	-	chr15	102593740	102625038	ENSMUST00000184772.1|Gm28047|ENSMUSG00000052414.9|protein_coding_Intron_1	0.0	-	0.006038724519138561	102624665	102624896	102624553	102624784	31298	5467
chr15	102624665	102624896	m6AIP_abcam_peak_3167	0.0	-	chr15	102593740	102625361	ENSMUST00000184616.7|Atf7|ENSMUSG00000099083.7|protein_coding_Intron_1	0.0	-	0.016191771291230506	102624665	102624896	102620987	102621218	31621	3538
chr16	3917137	3917349	m6AIP_abcam_peak_3176	0.0	+	chr16	3915602	3917825	ENSMUST00000176233.1|Gm20695|ENSMUSG00000093575.1|protein_coding_Intron_7	0.0	+	0.7530364372469636	3917137	3917349	3917571	3917783	2223	2053
chr16	3917137	3917349	m6AIP_abcam_peak_3176	0.0	+	chr16	3915602	3917825	ENSMUST00000040881.13|Cluap1|ENSMUSG00000014232.14|protein_coding_Intron_4	0.0	+	0.7530364372469636	3917137	3917349	3916633	3916845	2223	3153
chr16	3926462	3926587	m6AIP_abcam_peak_3177a	0.0	+	chr16	3923973	3928489	ENSMUST00000040881.13|Cluap1|ENSMUSG00000014232.14|protein_coding_Intron_7	0.0	+	0.5606731620903455	3926462	3926587	3924151	3924276	4516	3794
chr16	3926588	3926694	m6AIP_abcam_peak_3177b	0.0	+	chr16	3923973	3928489	ENSMUST00000040881.13|Cluap1|ENSMUSG00000014232.14|protein_coding_Intron_7	0.0	+	0.5976527900797166	3926588	3926694	3927631	3927737	4516	4516
chr16	4001030	4001201	m6AIP_SySy_peak_2619a	0.0	-	chr16	3999345	4001360	ENSMUST00000040790.13|Slx4|ENSMUSG00000039738.16|protein_coding_Intron_1	0.0	-	0.1086848635235732	4001030	4001201	4000189	4000360	2015	408
chr16	4001202	4001351	m6AIP_SySy_peak_2619b	0.0	-	chr16	3999345	4001360	ENSMUST00000040790.13|Slx4|ENSMUSG00000039738.16|protein_coding_Intron_1	0.0	-	0.047642679900744445	4001202	4001351	3999981	4000130	2015	129
chr16	4047640	4047745	m6AIP_abcam_peak_3184	0.0	-	chr16	4046065	4049350	ENSMUST00000006137.8|Trap1|ENSMUSG00000005981.11|protein_coding_Intron_12	0.0	-	0.5187214611872146	4047640	4047745	4047935	4048040	3285	1152
chr16	4071550	4071679	m6AIP_abcam_peak_3185	0.0	-	chr16	4069021	4077692	ENSMUST00000006137.8|Trap1|ENSMUSG00000005981.11|protein_coding_Intron_1	0.0	-	0.7025717910275631	4071550	4071679	4074779	4074908	8671	3285
chr16	4091196	4091354	m6AIP_abcam_peak_3190	0.0	-	chr16	4088405	4091791	ENSMUST00000023165.8|Crebbp|ENSMUSG00000022521.10|protein_coding_Intron_28	0.0	-	0.14678086237448318	4091196	4091354	4089298	4089456	3386	256
chr16	4114104	4114208	m6AIP_abcam_peak_3191	0.0	-	chr16	4109218	4114773	ENSMUST00000023165.8|Crebbp|ENSMUSG00000022521.10|protein_coding_Intron_16	0.0	-	0.11359135913591356	4114104	4114208	4112451	4112555	5555	281
chr16	4121816	4122062	m6AIP_abcam_peak_3193	0.0	-	chr16	4119856	4124169	ENSMUST00000023165.8|Crebbp|ENSMUSG00000022521.10|protein_coding_Intron_11	0.0	-	0.5290980755854393	4121816	4122062	4122907	4123153	4313	824
chr16	4162571	4162695	m6AIP_abcam_peak_3194	0.0	-	chr16	4155033	4179423	ENSMUST00000023165.8|Crebbp|ENSMUSG00000022521.10|protein_coding_Intron_2	0.0	-	0.6888888888888889	4162571	4162695	4160050	4160174	24390	510
chr16	4163178	4163285	m6AIP_abcam_peak_3195	0.0	-	chr16	4155033	4179423	ENSMUST00000023165.8|Crebbp|ENSMUSG00000022521.10|protein_coding_Intron_2	0.0	-	0.6642476424764248	4163178	4163285	4157857	4157964	24390	824
chr16	4165441	4165623	m6AIP_SySy_peak_2625a	0.0	-	chr16	4155033	4179423	ENSMUST00000023165.8|Crebbp|ENSMUSG00000022521.10|protein_coding_Intron_2	0.0	-	0.5699466994669946	4165441	4165623	4178120	4178302	24390	4313
chr16	4165624	4165781	m6AIP_SySy_peak_2625b	0.0	-	chr16	4155033	4179423	ENSMUST00000023165.8|Crebbp|ENSMUSG00000022521.10|protein_coding_Intron_2	0.0	-	0.5615826158261583	4165624	4165781	4165731	4165888	24390	421
chr16	4166122	4166289	m6AIP_abcam_peak_3197	0.0	-	chr16	4155033	4179423	ENSMUST00000023165.8|Crebbp|ENSMUSG00000022521.10|protein_coding_Intron_2	0.0	-	0.5438294382943829	4166122	4166289	4171291	4171458	24390	1265
chr16	4166631	4166844	m6AIP_abcam_peak_3198	0.0	-	chr16	4155033	4179423	ENSMUST00000023165.8|Crebbp|ENSMUSG00000022521.10|protein_coding_Intron_2	0.0	-	0.5202952029520296	4166631	4166844	4164658	4164871	24390	3156
chr16	4193194	4193307	m6AIP_abcam_peak_3200	0.0	-	chr16	4180133	4213138	ENSMUST00000023165.8|Crebbp|ENSMUSG00000022521.10|protein_coding_Intron_1	0.0	-	0.6026056658082108	4193194	4193307	4204367	4204480	33005	510
chr16	4354817	4354943	m6AIP_abcam_peak_3201	0.0	-	chr16	4323957	4417852	ENSMUST00000117801.7|Adcy9|ENSMUSG00000005580.11|protein_coding_Intron_2	0.0	-	0.6711752489482933	4354817	4354943	4365816	4365942	93895	187
chr16	4649186	4649332	m6AIP_abcam_peak_3205	0.0	-	chr16	4635438	4655009	ENSMUST00000038552.12|Coro7|ENSMUSG00000039637.15|protein_coding_Intron_9	0.0	-	0.292115885749323	4649186	4649332	4638210	4638356	19571	276
chr16	5049332	5049582	m6AIP_SySy_peak_2636	0.0	-	chr16	5048786	5049805	ENSMUST00000115844.2|Glyr1|ENSMUSG00000022536.14|protein_coding_Intron_1	0.0	-	0.34151128557409227	5049332	5049582	5049462	5049712	1019	5059
chr16	8476292	8476542	m6AIP_abcam_peak_3212	0.0	+	chr16	8473966	8477966	ENSMUST00000046470.15|Mettl22|ENSMUSG00000039345.16|protein_coding_Intron_2	0.0	+	0.61275	8476292	8476542	8474845	8475095	4000	1861
chr16	8727516	8727632	m6AIP_abcam_peak_3216	0.0	-	chr16	8716619	8756815	ENSMUST00000160405.7|Usp7|ENSMUSG00000022710.17|protein_coding_Intron_2	0.0	-	0.7267389790028859	8727516	8727632	8738187	8738303	40196	704
chr16	8738754	8738855	m6AIP_SySy_peak_2645	0.0	-	chr16	8716619	8756815	ENSMUST00000160405.7|Usp7|ENSMUSG00000022710.17|protein_coding_Intron_2	0.0	-	0.44800477659468607	8738754	8738855	8741290	8741391	40196	35163
chr16	8772983	8773092	m6AIP_abcam_peak_3217	0.0	-	chr16	8757072	8792235	ENSMUST00000160405.7|Usp7|ENSMUSG00000022710.17|protein_coding_Intron_1	0.0	-	0.5461422517987657	8772983	8773092	8778948	8779057	35163	1112
chr16	10530418	10530605	m6AIP_SySy_peak_2652	0.0	-	chr16	10519167	10542271	ENSMUST00000184863.7|Dexi|ENSMUSG00000038055.12|protein_coding_Intron_1	0.0	-	0.5109937673130194	10530418	10530605	10524303	10524490	23104	3592
chr16	10629458	10629615	m6AIP_abcam_peak_3227	0.0	+	chr16	10627501	10630044	ENSMUST00000115824.9|Clec16a|ENSMUSG00000068663.14|protein_coding_Intron_14	0.0	+	0.7758552890287063	10629458	10629615	10628370	10628527	2543	2963
chr16	11585713	11585918	m6AIP_abcam_peak_3233	0.0	+	chr16	11571805	11631457	ENSMUST00000180792.7|Snx29|ENSMUSG00000071669.14|protein_coding_Intron_15	0.0	+	0.23613625695701737	11585713	11585918	11618866	11619071	59652	54286
chr16	13302731	13302857	m6AIP_abcam_peak_3236a	0.0	+	chr16	13265139	13326381	ENSMUST00000009713.13|Mrtfb|ENSMUSG00000009569.14|protein_coding_Intron_2	0.0	+	0.614659873942719	13302731	13302857	13318880	13319006	61242	473
chr16	13302858	13302973	m6AIP_abcam_peak_3236b	0.0	+	chr16	13265139	13326381	ENSMUST00000009713.13|Mrtfb|ENSMUSG00000009569.14|protein_coding_Intron_2	0.0	+	0.6171581594330688	13302858	13302973	13282457	13282572	61242	3714
chr16	13346991	13347190	m6AIP_abcam_peak_3237	0.0	+	chr16	13326571	13378263	ENSMUST00000009713.13|Mrtfb|ENSMUSG00000009569.14|protein_coding_Intron_3	0.0	+	0.39789522556681883	13346991	13347190	13371454	13371653	51692	9038
chr16	13665498	13665602	m6AIP_abcam_peak_3239	0.0	-	chr16	13664888	13665901	ENSMUST00000058884.9|Parn|ENSMUSG00000022685.9|protein_coding_Intron_3	0.0	-	0.3040473840078973	13665498	13665602	13665538	13665642	1013	1119
chr16	13793470	13793585	m6AIP_abcam_peak_3241	0.0	+	chr16	13793046	13795984	ENSMUST00000023363.7|Rrn3|ENSMUSG00000022682.8|protein_coding_Intron_9	0.0	+	0.16848196051735875	13793470	13793585	13793601	13793716	2938	1028
chr16	13804164	13804280	m6AIP_abcam_peak_3242a	0.0	+	chr16	13800016	13804948	ENSMUST00000023363.7|Rrn3|ENSMUSG00000022682.8|protein_coding_Intron_12	0.0	+	0.8448905109489051	13804164	13804280	13802310	13802426	4932	958
chr16	13804281	13804455	m6AIP_abcam_peak_3242b	0.0	+	chr16	13800016	13804948	ENSMUST00000023363.7|Rrn3|ENSMUSG00000022682.8|protein_coding_Intron_12	0.0	+	0.8848337388483374	13804281	13804455	13802594	13802768	4932	2534
chr16	13804456	13804606	m6AIP_abcam_peak_3242c	0.0	+	chr16	13800016	13804948	ENSMUST00000023363.7|Rrn3|ENSMUSG00000022682.8|protein_coding_Intron_12	0.0	+	0.9156528791565288	13804456	13804606	13802063	13802213	4932	1413
chr16	13804607	13804709	m6AIP_abcam_peak_3242d	0.0	+	chr16	13800016	13804948	ENSMUST00000023363.7|Rrn3|ENSMUSG00000022682.8|protein_coding_Intron_12	0.0	+	0.9462692619626926	13804607	13804709	13802023	13802125	4932	1974
chr16	14133644	14133747	m6AIP_abcam_peak_3243a	0.0	-	chr16	14132806	14136937	ENSMUST00000090300.5|Marf1|ENSMUSG00000060657.8|protein_coding_Intron_13	0.0	-	0.7840716533526991	14133644	14133747	14134582	14134685	4131	1899
chr16	14133748	14133857	m6AIP_abcam_peak_3243b	0.0	-	chr16	14132806	14136937	ENSMUST00000090300.5|Marf1|ENSMUSG00000060657.8|protein_coding_Intron_13	0.0	-	0.7596223674655047	14133748	14133857	14134956	14135065	4131	1661
chr16	15573572	15573685	m6AIP_abcam_peak_3246	0.0	-	chr16	15556543	15577014	ENSMUST00000115777.9|Ube2v2|ENSMUSG00000022674.15|protein_coding_Intron_3	0.0	-	0.16452542621269117	15573572	15573685	15556862	15556975	20471	13252
chr16	15640119	15640362	m6AIP_abcam_peak_3247	0.0	+	chr16	15638042	15648719	ENSMUST00000023352.8|Prkdc|ENSMUSG00000022672.8|protein_coding_Intron_1	0.0	+	0.21241921888170834	15640119	15640362	15639390	15639633	10677	1471
chr16	16023172	16023320	m6AIP_abcam_peak_3249	0.0	-	chr16	15968717	16037489	ENSMUST00000040248.8|Spidr|ENSMUSG00000041974.10|protein_coding_Intron_8	0.0	-	0.20700284999709184	16023172	16023320	15982739	15982887	68772	29908
chr16	16075266	16075433	m6AIP_abcam_peak_3250	0.0	-	chr16	16053516	16114826	ENSMUST00000040248.8|Spidr|ENSMUSG00000041974.10|protein_coding_Intron_5	0.0	-	0.6443483934105366	16075266	16075433	16061357	16061524	61310	68772
chr16	16075961	16076115	m6AIP_SySy_peak_2673	0.0	-	chr16	16053516	16114826	ENSMUST00000040248.8|Spidr|ENSMUSG00000041974.10|protein_coding_Intron_5	0.0	-	0.632718969173055	16075961	16076115	16091195	16091349	61310	1583
chr16	16124306	16124410	m6AIP_abcam_peak_3251	0.0	-	chr16	16118983	16140005	ENSMUST00000040248.8|Spidr|ENSMUSG00000041974.10|protein_coding_Intron_3	0.0	-	0.7453144324992864	16124306	16124410	16131139	16131243	21022	5881
chr16	16125143	16125247	m6AIP_abcam_peak_3252	0.0	-	chr16	16118983	16140005	ENSMUST00000040248.8|Spidr|ENSMUSG00000041974.10|protein_coding_Intron_3	0.0	-	0.7063552468842165	16125143	16125247	16123440	16123544	21022	2490
chr16	16126314	16126429	m6AIP_SySy_peak_2674	0.0	-	chr16	16118983	16140005	ENSMUST00000040248.8|Spidr|ENSMUSG00000041974.10|protein_coding_Intron_3	0.0	-	0.6485110836266768	16126314	16126429	16126530	16126645	21022	29908
chr16	16430626	16430728	m6AIP_abcam_peak_3254	0.0	-	chr16	16425907	16435940	ENSMUST00000161861.7|Fgd4|ENSMUSG00000022788.16|protein_coding_Intron_14	0.0	-	0.5213794478221867	16430626	16430728	16427772	16427874	10033	384
chr16	16882274	16882406	m6AIP_abcam_peak_3256	0.0	+	chr16	16880678	16882500	ENSMUST00000023465.15|Top3b|ENSMUSG00000022779.16|protein_coding_Intron_5	0.0	+	0.9143798024149287	16882274	16882406	16881591	16881723	1822	1482
chr16	16986647	16986789	m6AIP_abcam_peak_3257	0.0	+	chr16	16983739	17015897	ENSMUST00000069107.13|Mapk1|ENSMUSG00000063358.17|protein_coding_Intron_1	0.0	+	0.09248087567634804	16986647	16986789	17004661	17004803	32158	2205
chr16	16987581	16987701	m6AIP_abcam_peak_3258	0.0	+	chr16	16983739	17015897	ENSMUST00000069107.13|Mapk1|ENSMUSG00000063358.17|protein_coding_Intron_1	0.0	+	0.12140058461347099	16987581	16987701	16998692	16998812	32158	8952
chr16	17097912	17098049	m6AIP_abcam_peak_3259	0.0	-	chr16	17097447	17100255	ENSMUST00000231712.1|Ppil2|ENSMUSG00000022771.17|protein_coding_Intron_6	0.0	-	0.8240740740740741	17097912	17098049	17099440	17099577	2808	1448
chr16	17121143	17121284	m6AIP_SySy_peak_2677b	0.0	-	chr16	17121079	17121295	ENSMUST00000093336.7|2610318N02Rik|ENSMUSG00000049916.12|protein_coding_Intron_3	0.0	-	0.4027777777777778	17121143	17121284	17121099	17121240	216	209
chr16	17257721	17257900	m6AIP_SySy_peak_2681	0.0	+	chr16	17255066	17276065	ENSMUST00000232426.1|Gm49573|ENSMUSG00000116743.1|lncRNA_Intron_2	0.0	+	0.1311491023382066	17257721	17257900	17257690	17257869	20999	165
chr16	17258285	17258532	m6AIP_SySy_peak_2682a	0.0	+	chr16	17255066	17276065	ENSMUST00000232426.1|Gm49573|ENSMUSG00000116743.1|lncRNA_Intron_2	0.0	+	0.15910281441973428	17258285	17258532	17268327	17268574	20999	165
chr16	17258564	17258775	m6AIP_SySy_peak_2682b	0.0	+	chr16	17255066	17276065	ENSMUST00000232426.1|Gm49573|ENSMUSG00000116743.1|lncRNA_Intron_2	0.0	+	0.17253202533453973	17258564	17258775	17274348	17274559	20999	21237
chr16	17258776	17258874	m6AIP_SySy_peak_2682c	0.0	+	chr16	17255066	17276065	ENSMUST00000232426.1|Gm49573|ENSMUSG00000116743.1|lncRNA_Intron_2	0.0	+	0.18086575551216724	17258776	17258874	17262332	17262430	20999	21237
chr16	17262260	17262510	m6AIP_SySy_peak_2683	0.0	+	chr16	17255066	17276065	ENSMUST00000232426.1|Gm49573|ENSMUSG00000116743.1|lncRNA_Intron_2	0.0	+	0.34854040668603264	17262260	17262510	17260186	17260436	20999	21237
chr16	17474877	17475012	m6AIP_abcam_peak_3270	0.0	+	chr16	17469358	17483660	ENSMUST00000006293.4|Crkl|ENSMUSG00000006134.4|protein_coding_Intron_2	0.0	+	0.388127534610544	17474877	17475012	17477034	17477169	14302	16104
chr16	17778273	17778410	m6AIP_SySy_peak_2690	0.0	+	chr16	17777120	17784202	ENSMUST00000120488.2|Klhl22|ENSMUSG00000022750.18|protein_coding_Intron_4	0.0	+	0.17085569048291444	17778273	17778410	17777639	17777776	7082	1529
chr16	17840605	17840743	m6AIP_SySy_peak_2691a	0.0	-	chr16	17838134	17842561	ENSMUST00000150068.1|Gm20518|ENSMUSG00000092470.1|protein_coding_Intron_10	0.0	-	0.42579625028235824	17840605	17840743	17840722	17840860	4427	1025
chr16	17840744	17840926	m6AIP_SySy_peak_2691b	0.0	-	chr16	17838134	17842561	ENSMUST00000150068.1|Gm20518|ENSMUSG00000092470.1|protein_coding_Intron_10	0.0	-	0.3950756720126497	17840744	17840926	17841371	17841553	4427	82
chr16	17841756	17841880	m6AIP_SySy_peak_2692	0.0	-	chr16	17838134	17842561	ENSMUST00000150068.1|Gm20518|ENSMUSG00000092470.1|protein_coding_Intron_10	0.0	-	0.1603794894962729	17841756	17841880	17841811	17841935	4427	82
chr16	18075787	18075895	m6AIP_abcam_peak_3280b	0.0	-	chr16	18073653	18076241	ENSMUST00000003620.12|Prodh|ENSMUSG00000003526.12|protein_coding_Intron_11	0.0	-	0.14837712519319934	18075787	18075895	18074699	18074807	2588	1026
chr16	18087825	18088003	m6AIP_abcam_peak_3281	0.0	-	chr16	18084755	18088887	ENSMUST00000003620.12|Prodh|ENSMUSG00000003526.12|protein_coding_Intron_1	0.0	-	0.23668925459825751	18087825	18088003	18088312	18088490	4132	2588
chr16	18255241	18255380	m6AIP_SySy_peak_2697	0.0	-	chr16	18247425	18255520	ENSMUST00000232144.1|Gm49776|ENSMUSG00000116925.1|protein_coding_Intron_3	0.0	-	0.027177269919703484	18255241	18255380	18251760	18251899	8095	8095
chr16	18501391	18501641	m6AIP_SySy_peak_2700	0.0	+	chr16	18499140	18540434	ENSMUST00000167778.8|Gnb1l|ENSMUSG00000000884.17|protein_coding_Intron_2	0.0	+	0.05753862546616942	18501391	18501641	18501981	18502231	41294	94
chr16	18839194	18839379	m6AIP_SySy_peak_2701	0.0	+	chr16	18836873	18894773	ENSMUST00000190050.1|Gm28539|ENSMUSG00000099908.1|protein_coding_Intron_2	0.0	+	0.041882556131260795	18839194	18839379	18844371	18844556	57900	1890
chr16	18877994	18878237	m6AIP_SySy_peak_2702	0.0	+	chr16	18877519	18894773	ENSMUST00000004222.13|Hira|ENSMUSG00000022702.16|protein_coding_Intron_1	0.0	+	0.032977860206328966	18877994	18878237	18887510	18887753	17254	1617
chr16	18877994	18878237	m6AIP_SySy_peak_2702	0.0	+	chr16	18836873	18894773	ENSMUST00000190050.1|Gm28539|ENSMUSG00000099908.1|protein_coding_Intron_2	0.0	+	0.7118307426597582	18877994	18878237	18860178	18860421	57900	1574
chr16	18880548	18880737	m6AIP_abcam_peak_3287	0.0	+	chr16	18877519	18894773	ENSMUST00000004222.13|Hira|ENSMUSG00000022702.16|protein_coding_Intron_1	0.0	+	0.1783354584444187	18880548	18880737	18878670	18878859	17254	1133
chr16	18880548	18880737	m6AIP_abcam_peak_3287	0.0	+	chr16	18836873	18894773	ENSMUST00000190050.1|Gm28539|ENSMUSG00000099908.1|protein_coding_Intron_2	0.0	+	0.755146804835924	18880548	18880737	18888501	18888690	57900	1574
chr16	18904936	18905034	m6AIP_abcam_peak_3288a	0.0	+	chr16	18899457	18910647	ENSMUST00000004222.13|Hira|ENSMUSG00000022702.16|protein_coding_Intron_5	0.0	+	0.4954423592493298	18904936	18905034	18899485	18899583	11190	1825
chr16	18904936	18905034	m6AIP_abcam_peak_3288a	0.0	+	chr16	18899457	18910647	ENSMUST00000190050.1|Gm28539|ENSMUSG00000099908.1|protein_coding_Intron_6	0.0	+	0.4954423592493298	18904936	18905034	18904979	18905077	11190	86
chr16	18905035	18905167	m6AIP_abcam_peak_3288b	0.0	+	chr16	18899457	18910647	ENSMUST00000004222.13|Hira|ENSMUSG00000022702.16|protein_coding_Intron_5	0.0	+	0.5015192135835568	18905035	18905167	18902669	18902801	11190	1955
chr16	18905035	18905167	m6AIP_abcam_peak_3288b	0.0	+	chr16	18899457	18910647	ENSMUST00000190050.1|Gm28539|ENSMUSG00000099908.1|protein_coding_Intron_6	0.0	+	0.5015192135835568	18905035	18905167	18906971	18907103	11190	57900
chr16	18957466	18957609	m6AIP_abcam_peak_3289	0.0	+	chr16	18956257	18969439	ENSMUST00000004222.13|Hira|ENSMUSG00000022702.16|protein_coding_Intron_24	0.0	+	0.09861932938856016	18957466	18957609	18957019	18957162	13182	2688
chr16	20370110	20370218	m6AIP_abcam_peak_3294	0.0	-	chr16	20369210	20372119	ENSMUST00000079158.12|Abcc5|ENSMUSG00000022822.16|protein_coding_Intron_17	0.0	-	0.6737710553454795	20370110	20370218	20371027	20371135	2909	3207
chr16	20620481	20620731	m6AIP_abcam_peak_3297	0.0	-	chr16	20620243	20621025	ENSMUST00000052939.2|Camk2n2|ENSMUSG00000051146.2|protein_coding_Intron_1	0.0	-	0.5358056265984654	20620481	20620731	20620288	20620538	782	782
chr16	20689988	20690093	m6AIP_abcam_peak_3299	0.0	+	chr16	20689332	20692246	ENSMUST00000115460.7|Eif4g1|ENSMUSG00000045983.16|protein_coding_Intron_31	0.0	+	0.24708304735758407	20689988	20690093	20690121	20690226	2914	612
chr16	24394535	24394637	m6AIP_abcam_peak_3303	0.0	+	chr16	24393604	24442780	ENSMUST00000038053.13|Lpp|ENSMUSG00000033306.15|protein_coding_Intron_1	0.0	+	0.019542053034000327	24394535	24394637	24436881	24436983	49176	48458
chr16	24489327	24489503	m6AIP_abcam_peak_3304	0.0	+	chr16	24456942	24559591	ENSMUST00000038053.13|Lpp|ENSMUSG00000033306.15|protein_coding_Intron_3	0.0	+	0.31646679461076094	24489327	24489503	24512328	24512504	102649	48458
chr16	24516408	24516571	m6AIP_abcam_peak_3305	0.0	+	chr16	24456942	24559591	ENSMUST00000038053.13|Lpp|ENSMUSG00000033306.15|protein_coding_Intron_3	0.0	+	0.5794503599645393	24516408	24516571	24530699	24530862	102649	44572
chr16	24611499	24611673	m6AIP_abcam_peak_3306	0.0	+	chr16	24608317	24661676	ENSMUST00000038053.13|Lpp|ENSMUSG00000033306.15|protein_coding_Intron_5	0.0	+	0.0612830075526153	24611499	24611673	24645728	24645902	53359	44572
chr16	28895462	28895575	m6AIP_abcam_peak_3308	0.0	-	chr16	28829009	28929452	ENSMUST00000100023.2|Mb21d2|ENSMUSG00000051065.9|protein_coding_Intron_1	0.0	-	0.3379926923727885	28895462	28895575	28899681	28899794	100443	100443
chr16	31036058	31036160	m6AIP_SySy_peak_2731a	0.0	-	chr16	31007846	31050631	ENSMUST00000055389.8|Xxylt1|ENSMUSG00000047434.14|protein_coding_Intron_2	0.0	-	0.340002337267734	31036058	31036160	31050097	31050199	42785	49979
chr16	31036161	31036360	m6AIP_SySy_peak_2731b	0.0	-	chr16	31007846	31050631	ENSMUST00000055389.8|Xxylt1|ENSMUSG00000047434.14|protein_coding_Intron_2	0.0	-	0.3363795722800047	31036161	31036360	31012341	31012540	42785	42785
chr16	31169148	31169335	m6AIP_abcam_peak_3314	0.0	-	chr16	31160388	31200938	ENSMUST00000229010.2|Acap2|ENSMUSG00000049076.12|protein_coding_Intron_1	0.0	-	0.7813563501849569	31169148	31169335	31183845	31184032	40550	5638
chr16	32241486	32241675	m6AIP_abcam_peak_3319	0.0	-	chr16	32238756	32246493	ENSMUST00000042732.5|Fbxo45|ENSMUSG00000035764.5|protein_coding_Intron_1	0.0	-	0.6428848390849167	32241486	32241675	32240165	32240354	7737	5131
chr16	32334539	32334726	m6AIP_abcam_peak_3323	0.0	+	chr16	32332360	32352798	ENSMUST00000115151.4|Ubxn7|ENSMUSG00000053774.9|protein_coding_Intron_1	0.0	+	0.10803405421274097	32334539	32334726	32351150	32351337	20438	2966
chr16	33392463	33392605	m6AIP_abcam_peak_3332	0.0	+	chr16	33381027	33421320	ENSMUST00000165418.8|Zfp148|ENSMUSG00000022811.17|protein_coding_Intron_1	0.0	+	0.2848881939791031	33392463	33392605	33418481	33418623	40293	5791
chr16	33393023	33393147	m6AIP_abcam_peak_3333	0.0	+	chr16	33381027	33421320	ENSMUST00000165418.8|Zfp148|ENSMUSG00000022811.17|protein_coding_Intron_1	0.0	+	0.29955575410120866	33393023	33393147	33415336	33415460	40293	1121
chr16	33395899	33396110	m6AIP_abcam_peak_3334a	0.0	+	chr16	33381027	33421320	ENSMUST00000165418.8|Zfp148|ENSMUSG00000022811.17|protein_coding_Intron_1	0.0	+	0.3712307348670985	33395899	33396110	33397165	33397376	40293	1121
chr16	33396168	33396375	m6AIP_abcam_peak_3334b	0.0	+	chr16	33381027	33421320	ENSMUST00000165418.8|Zfp148|ENSMUSG00000022811.17|protein_coding_Intron_1	0.0	+	0.37887474251110614	33396168	33396375	33388466	33388673	40293	5791
chr16	33397205	33397402	m6AIP_abcam_peak_3335	0.0	+	chr16	33381027	33421320	ENSMUST00000165418.8|Zfp148|ENSMUSG00000022811.17|protein_coding_Intron_1	0.0	+	0.4036184945275854	33397205	33397402	33402778	33402975	40293	282
chr16	33398046	33398177	m6AIP_abcam_peak_3336	0.0	+	chr16	33381027	33421320	ENSMUST00000165418.8|Zfp148|ENSMUSG00000022811.17|protein_coding_Intron_1	0.0	+	0.4240438785893331	33398046	33398177	33384647	33384778	40293	9853
chr16	35030030	35030139	m6AIP_abcam_peak_3344	0.0	+	chr16	35025942	35048719	ENSMUST00000061156.9|Hacd2|ENSMUSG00000035376.10|protein_coding_Intron_2	0.0	+	0.1801378583658954	35030030	35030139	35042938	35043047	22777	26867
chr16	35036746	35036815	m6AIP_abcam_peak_3345a	0.0	+	chr16	35025942	35048719	ENSMUST00000061156.9|Hacd2|ENSMUSG00000035376.10|protein_coding_Intron_2	0.0	+	0.47504061114281954	35036746	35036815	35036367	35036436	22777	26867
chr16	35036816	35036969	m6AIP_abcam_peak_3345b	0.0	+	chr16	35025942	35048719	ENSMUST00000061156.9|Hacd2|ENSMUSG00000035376.10|protein_coding_Intron_2	0.0	+	0.47864073407384644	35036816	35036969	35045247	35045400	22777	3189
chr16	35043153	35043269	m6AIP_abcam_peak_3346a	0.0	+	chr16	35025942	35048719	ENSMUST00000061156.9|Hacd2|ENSMUSG00000035376.10|protein_coding_Intron_2	0.0	+	0.7578258769811652	35043153	35043269	35044554	35044670	22777	24061
chr16	35043270	35043382	m6AIP_abcam_peak_3346b	0.0	+	chr16	35025942	35048719	ENSMUST00000061156.9|Hacd2|ENSMUSG00000035376.10|protein_coding_Intron_2	0.0	+	0.7637529086359046	35043270	35043382	35036323	35036435	22777	4190
chr16	35353124	35353224	m6AIP_abcam_peak_3347	0.0	-	chr16	35348994	35361560	ENSMUST00000043521.4|Sec22a|ENSMUSG00000034473.14|protein_coding_Intron_2	0.0	-	0.6669584593347126	35353124	35353224	35353258	35353358	12566	2064
chr16	35771187	35771359	m6AIP_abcam_peak_3348	0.0	+	chr16	35770539	35787189	ENSMUST00000231579.1|Hspbap1|ENSMUSG00000022849.5|protein_coding_Intron_1	0.0	+	0.0421021021021021	35771187	35771359	35774338	35774510	16650	12199
chr16	36044288	36044403	m6AIP_abcam_peak_3351	0.0	-	chr16	36044091	36046378	ENSMUST00000004057.8|Fam162a|ENSMUSG00000003955.8|protein_coding_Intron_4	0.0	-	0.8863139484040228	36044288	36044403	36045035	36045150	2287	3354
chr16	36066426	36066596	m6AIP_abcam_peak_3352	0.0	-	chr16	36052408	36071469	ENSMUST00000004057.8|Fam162a|ENSMUSG00000003955.8|protein_coding_Intron_1	0.0	-	0.26336498609726666	36066426	36066596	36057326	36057496	19061	2287
chr16	36080933	36081038	m6AIP_abcam_peak_3353a	0.0	+	chr16	36072137	36082690	ENSMUST00000164916.8|Ccdc58|ENSMUSG00000075229.11|protein_coding_Intron_1	0.0	+	0.839382166208661	36080933	36081038	36080758	36080863	10553	1873
chr16	36081039	36081191	m6AIP_abcam_peak_3353b	0.0	+	chr16	36072137	36082690	ENSMUST00000164916.8|Ccdc58|ENSMUSG00000075229.11|protein_coding_Intron_1	0.0	+	0.847721027196058	36081039	36081191	36076145	36076297	10553	4737
chr16	36085728	36085832	m6AIP_abcam_peak_3354	0.0	+	chr16	36085163	36089900	ENSMUST00000164916.8|Ccdc58|ENSMUSG00000075229.11|protein_coding_Intron_3	0.0	+	0.13911758496938992	36085728	36085832	36089106	36089210	4737	1873
chr16	36719444	36719555	m6AIP_abcam_peak_3355	0.0	+	chr16	36716253	36721537	ENSMUST00000023617.12|Ildr1|ENSMUSG00000022900.14|protein_coding_Intron_5	0.0	+	0.6205526116578349	36719444	36719555	36719897	36720008	5284	1058
chr16	36764035	36764143	m6AIP_abcam_peak_3357	0.0	-	chr16	36762387	36772063	ENSMUST00000023616.9|Slc15a2|ENSMUSG00000022899.9|protein_coding_Intron_7	0.0	-	0.8248243075651096	36764035	36764143	36765409	36765517	9676	732
chr16	36846036	36846212	m6AIP_abcam_peak_3358	0.0	+	chr16	36843458	36847480	ENSMUST00000023535.3|Iqcb1|ENSMUSG00000022837.14|protein_coding_Intron_7	0.0	+	0.6514172053704624	36846036	36846212	36843548	36843724	4022	214
chr16	37036829	37037064	m6AIP_abcam_peak_3370	0.0	+	chr16	37035009	37040482	ENSMUST00000054034.6|Polq|ENSMUSG00000034206.15|protein_coding_Intron_9	0.0	+	0.3489859309336744	37036829	37037064	37036361	37036596	5473	371
chr16	37038799	37038985	m6AIP_abcam_peak_3371	0.0	+	chr16	37035009	37040482	ENSMUST00000054034.6|Polq|ENSMUSG00000034206.15|protein_coding_Intron_9	0.0	+	0.696692855837749	37038799	37038985	37039955	37040141	5473	818
chr16	37516906	37517156	m6AIP_abcam_peak_3374	0.0	-	chr16	37515960	37522750	ENSMUST00000023525.8|Gtf2e1|ENSMUSG00000022828.10|protein_coding_Intron_3	0.0	-	0.8422680412371134	37516906	37517156	37517336	37517586	6790	12768
chr16	37517526	37517642	m6AIP_abcam_peak_3375	0.0	-	chr16	37515960	37522750	ENSMUST00000023525.8|Gtf2e1|ENSMUSG00000022828.10|protein_coding_Intron_3	0.0	-	0.7559646539027982	37517526	37517642	37519985	37520101	6790	3459
chr16	37517784	37517955	m6AIP_abcam_peak_3376	0.0	-	chr16	37515960	37522750	ENSMUST00000023525.8|Gtf2e1|ENSMUSG00000022828.10|protein_coding_Intron_3	0.0	-	0.7173784977908689	37517784	37517955	37517507	37517678	6790	3899
chr16	37870421	37870581	m6AIP_abcam_peak_3377	0.0	+	chr16	37868980	37877048	ENSMUST00000078717.6|Lrrc58|ENSMUSG00000034158.9|protein_coding_Intron_1	0.0	+	0.18542389687654934	37870421	37870581	37876405	37876565	8068	2689
chr16	38123403	38123533	m6AIP_abcam_peak_3379	0.0	+	chr16	38090613	38144259	ENSMUST00000114750.1|Gsk3b|ENSMUSG00000022812.14|protein_coding_Intron_1	0.0	+	0.6121984863736346	38123403	38123533	38122367	38122497	53646	9022
chr16	38572624	38572781	m6AIP_abcam_peak_3384	0.0	+	chr16	38564301	38573053	ENSMUST00000002924.14|Tmem39a|ENSMUSG00000002845.14|protein_coding_Intron_2	0.0	+	0.9563528336380256	38572624	38572781	38566263	38566420	8752	2466
chr16	42929074	42929174	m6AIP_abcam_peak_3385	0.0	+	chr16	42907721	43007017	ENSMUST00000114694.8|Zbtb20|ENSMUSG00000022708.16|protein_coding_Intron_1	0.0	+	0.21552731227844021	42929074	42929174	42909340	42909440	99296	74427
chr16	43151626	43151745	m6AIP_SySy_peak_2772	0.0	+	chr16	43146943	43193464	ENSMUST00000114694.8|Zbtb20|ENSMUSG00000022708.16|protein_coding_Intron_5	0.0	+	0.1022119043012833	43151626	43151745	43152824	43152943	46521	39220
chr16	43894302	43894415	m6AIP_abcam_peak_3387	0.0	+	chr16	43890038	43898089	ENSMUST00000178400.8|Ccdc191|ENSMUSG00000022701.18|protein_coding_Intron_1	0.0	+	0.5363308905725996	43894302	43894415	43894117	43894230	8051	8051
chr16	44745581	44745689	m6AIP_abcam_peak_3396	0.0	-	chr16	44745493	44745998	ENSMUST00000162512.7|Gtpbp8|ENSMUSG00000022668.10|protein_coding_Intron_1	0.0	-	0.7267326732673267	44745581	44745689	44745521	44745629	505	505
chr16	48293677	48293763	m6AIP_SySy_peak_2782a	0.0	+	chr16	48293106	48293698	ENSMUST00000096045.8|Dppa4|ENSMUSG00000058550.15|protein_coding_Intron_6	0.0	+	0.9983108108108109	48293677	48293698	48293600	48293621	592	1596
chr16	48437473	48437591	m6AIP_abcam_peak_3399a	0.0	+	chr16	48437328	48442404	ENSMUST00000023330.7|Morc1|ENSMUSG00000022652.7|protein_coding_Intron_2	0.0	+	0.039401103230890466	48437473	48437591	48442073	48442191	5076	1267
chr16	48437592	48437708	m6AIP_abcam_peak_3399b	0.0	+	chr16	48437328	48442404	ENSMUST00000023330.7|Morc1|ENSMUSG00000022652.7|protein_coding_Intron_2	0.0	+	0.06461780929866036	48437592	48437708	48438152	48438268	5076	3873
chr16	48498168	48498337	m6AIP_SySy_peak_2783	0.0	+	chr16	48479953	48498746	ENSMUST00000023330.7|Morc1|ENSMUSG00000022652.7|protein_coding_Intron_9	0.0	+	0.9709998403660938	48498168	48498337	48492051	48492220	18793	3333
chr16	48519955	48520152	m6AIP_abcam_peak_3400	0.0	+	chr16	48514740	48558368	ENSMUST00000023330.7|Morc1|ENSMUSG00000022652.7|protein_coding_Intron_14	0.0	+	0.12015219583753553	48519955	48520152	48531815	48532012	43628	3937
chr16	48528348	48528537	m6AIP_abcam_peak_3401	0.0	+	chr16	48514740	48558368	ENSMUST00000023330.7|Morc1|ENSMUSG00000022652.7|protein_coding_Intron_14	0.0	+	0.3136517832584579	48528348	48528537	48528223	48528412	43628	4245
chr16	48535425	48535531	m6AIP_abcam_peak_3402	0.0	+	chr16	48514740	48558368	ENSMUST00000023330.7|Morc1|ENSMUSG00000022652.7|protein_coding_Intron_14	0.0	+	0.475359860639956	48535425	48535531	48543043	48543149	43628	607
chr16	48555916	48556024	m6AIP_abcam_peak_3403	0.0	+	chr16	48514740	48558368	ENSMUST00000023330.7|Morc1|ENSMUSG00000022652.7|protein_coding_Intron_14	0.0	+	0.9453791143302467	48555916	48556024	48542020	48542128	43628	3873
chr16	48558625	48558725	m6AIP_abcam_peak_3404	0.0	+	chr16	48558497	48561534	ENSMUST00000023330.7|Morc1|ENSMUSG00000022652.7|protein_coding_Intron_15	0.0	+	0.057622653934804084	48558625	48558725	48560072	48560172	3037	5076
chr16	48603615	48603812	m6AIP_abcam_peak_3405	0.0	+	chr16	48592615	48612288	ENSMUST00000023330.7|Morc1|ENSMUSG00000022652.7|protein_coding_Intron_20	0.0	+	0.5632084582930921	48603615	48603812	48599158	48599355	19673	1267
chr16	48628652	48628892	m6AIP_abcam_peak_3406	0.0	+	chr16	48627107	48630704	ENSMUST00000023330.7|Morc1|ENSMUSG00000022652.7|protein_coding_Intron_26	0.0	+	0.4684459271615235	48628652	48628892	48628591	48628831	3597	5076
chr16	52083687	52083801	m6AIP_abcam_peak_3407	0.0	+	chr16	52047449	52112100	ENSMUST00000227879.1|Cblb|ENSMUSG00000022637.11|protein_coding_Intron_3	0.0	+	0.5613988956087299	52083687	52083801	52097970	52098084	64651	5005
chr16	52084361	52084472	m6AIP_abcam_peak_3408	0.0	+	chr16	52047449	52112100	ENSMUST00000227879.1|Cblb|ENSMUSG00000022637.11|protein_coding_Intron_3	0.0	+	0.5717158280614376	52084361	52084472	52077428	52077539	64651	116
chr16	55884083	55884273	m6AIP_SySy_peak_2785	0.0	-	chr16	55866550	55890581	ENSMUST00000099705.4|Nxpe3|ENSMUSG00000075033.4|protein_coding_Intron_2	0.0	-	0.2661146019724523	55884083	55884273	55870769	55870959	24031	10487
chr16	56137520	56137711	m6AIP_abcam_peak_3419	0.0	+	chr16	56123970	56138984	ENSMUST00000089362.8|Senp7|ENSMUSG00000052917.15|protein_coding_Intron_6	0.0	+	0.9057546290129213	56137520	56137711	56133307	56133498	15014	1515
chr16	57133777	57133947	m6AIP_abcam_peak_3420	0.0	+	chr16	57133250	57134652	ENSMUST00000166897.2|Tomm70a|ENSMUSG00000022752.9|protein_coding_Intron_2	0.0	+	0.38373751783166904	57133777	57133947	57133984	57134154	1402	2400
chr16	57391496	57391669	m6AIP_SySy_peak_2794	0.0	-	chr16	57323543	57606665	ENSMUST00000114371.4|Cmss1|ENSMUSG00000022748.8|protein_coding_Intron_1	0.0	-	0.7597784700588439	57391496	57391669	57558176	57558349	283122	3057
chr16	57483165	57483304	m6AIP_abcam_peak_3425	0.0	-	chr16	57323543	57606665	ENSMUST00000114371.4|Cmss1|ENSMUSG00000022748.8|protein_coding_Intron_1	0.0	-	0.4360240461709086	57483165	57483304	57463155	57463294	283122	3823
chr16	57521011	57521119	m6AIP_abcam_peak_3426a	0.0	-	chr16	57323543	57606665	ENSMUST00000114371.4|Cmss1|ENSMUSG00000022748.8|protein_coding_Intron_1	0.0	-	0.30235022357852803	57521011	57521119	57448180	57448288	283122	1302
chr16	57521120	57521190	m6AIP_abcam_peak_3426b	0.0	-	chr16	57323543	57606665	ENSMUST00000114371.4|Cmss1|ENSMUSG00000022748.8|protein_coding_Intron_1	0.0	-	0.3019440382591251	57521120	57521190	57558988	57559058	283122	3057
chr16	57576903	57577033	m6AIP_abcam_peak_3427	0.0	-	chr16	57323543	57606665	ENSMUST00000114371.4|Cmss1|ENSMUSG00000022748.8|protein_coding_Intron_1	0.0	-	0.10480994059098203	57576903	57577033	57546786	57546916	283122	3057
chr16	57582738	57582883	m6AIP_abcam_peak_3428	0.0	-	chr16	57323543	57606665	ENSMUST00000114371.4|Cmss1|ENSMUSG00000022748.8|protein_coding_Intron_1	0.0	-	0.08421457887412498	57582738	57582883	57339863	57340008	283122	3823
chr16	57582966	57583105	m6AIP_abcam_peak_3429	0.0	-	chr16	57323543	57606665	ENSMUST00000114371.4|Cmss1|ENSMUSG00000022748.8|protein_coding_Intron_1	0.0	-	0.08330684298641577	57582966	57583105	57454179	57454318	283122	1614
chr16	58457123	58457223	m6AIP_abcam_peak_3430	0.0	+	chr16	58456408	58460954	ENSMUST00000046663.7|Dcbld2|ENSMUSG00000035107.13|protein_coding_Intron_12	0.0	+	0.16739991201055873	58457123	58457223	58460470	58460570	4546	800
chr16	62854845	62855034	m6AIP_SySy_peak_2798	0.0	+	chr16	62854504	62885400	ENSMUST00000023629.8|Pros1|ENSMUSG00000022912.8|protein_coding_Intron_1	0.0	+	0.013237959606421544	62854845	62855034	62874351	62874540	30896	2214
chr16	62855449	62855550	m6AIP_SySy_peak_2799	0.0	+	chr16	62854504	62885400	ENSMUST00000023629.8|Pros1|ENSMUSG00000022912.8|protein_coding_Intron_1	0.0	+	0.03214008285862247	62855449	62855550	62869672	62869773	30896	3684
chr16	62855717	62855890	m6AIP_SySy_peak_2800a	0.0	+	chr16	62854504	62885400	ENSMUST00000023629.8|Pros1|ENSMUSG00000022912.8|protein_coding_Intron_1	0.0	+	0.04217374417400311	62855717	62855890	62868347	62868520	30896	4044
chr16	62855891	62856100	m6AIP_SySy_peak_2800b	0.0	+	chr16	62854504	62885400	ENSMUST00000023629.8|Pros1|ENSMUSG00000022912.8|protein_coding_Intron_1	0.0	+	0.04761134127395132	62855891	62856100	62869787	62869996	30896	2807
chr16	62870318	62870473	m6AIP_SySy_peak_2801	0.0	+	chr16	62854504	62885400	ENSMUST00000023629.8|Pros1|ENSMUSG00000022912.8|protein_coding_Intron_1	0.0	+	0.5164422578974625	62870318	62870473	62874186	62874341	30896	104
chr16	64793293	64793462	m6AIP_abcam_peak_3436	0.0	-	chr16	64791971	64794420	ENSMUST00000207826.1|Zfp654|ENSMUSG00000047141.5|protein_coding_Intron_4	0.0	-	0.4287464271131074	64793293	64793462	64792058	64792227	2449	20068
chr16	64797822	64797993	m6AIP_abcam_peak_3437	0.0	-	chr16	64794556	64814624	ENSMUST00000207826.1|Zfp654|ENSMUSG00000047141.5|protein_coding_Intron_3	0.0	-	0.8336655371736097	64797822	64797993	64799305	64799476	20068	1502
chr16	72663262	72663331	m6AIP_SySy_peak_2808a	0.0	+	chr16	72563783	72742125	ENSMUST00000232205.1|Robo1|ENSMUSG00000022883.11|protein_coding_Intron_1	0.0	+	0.5578887754987608	72663262	72663331	72705720	72705789	178342	5048
chr16	72663332	72663478	m6AIP_SySy_peak_2808b	0.0	+	chr16	72563783	72742125	ENSMUST00000232205.1|Robo1|ENSMUSG00000022883.11|protein_coding_Intron_1	0.0	+	0.5583093158089514	72663332	72663478	72681082	72681228	178342	340
chr16	72663962	72664212	m6AIP_SySy_peak_2809	0.0	+	chr16	72563783	72742125	ENSMUST00000232205.1|Robo1|ENSMUSG00000022883.11|protein_coding_Intron_1	0.0	+	0.5624250036446827	72663962	72664212	72607764	72608014	178342	5048
chr16	84796238	84796338	m6AIP_abcam_peak_3447	0.0	+	chr16	84793730	84801569	ENSMUST00000231910.1|Jam2|ENSMUSG00000053062.16|protein_coding_Intron_1	0.0	+	0.32606199770378874	84796238	84796338	84798355	84798455	7839	2386
chr16	84819238	84819316	m6AIP_abcam_peak_3448a	0.0	+	chr16	84818775	84821259	ENSMUST00000231910.1|Jam2|ENSMUSG00000053062.16|protein_coding_Intron_8	0.0	+	0.1996779388083736	84819238	84819316	84820776	84820854	2484	997
chr16	84819317	84819417	m6AIP_abcam_peak_3448b	0.0	+	chr16	84818775	84821259	ENSMUST00000231910.1|Jam2|ENSMUSG00000053062.16|protein_coding_Intron_8	0.0	+	0.22745571658615138	84819317	84819417	84819636	84819736	2484	5196
chr16	84819418	84819532	m6AIP_abcam_peak_3448c	0.0	+	chr16	84818775	84821259	ENSMUST00000231910.1|Jam2|ENSMUSG00000053062.16|protein_coding_Intron_8	0.0	+	0.29025764895330114	84819418	84819532	84819142	84819256	2484	1484
chr16	90234847	90234965	m6AIP_abcam_peak_3461	0.0	-	chr16	90230244	90242526	ENSMUST00000039280.8|Scaf4|ENSMUSG00000022983.16|protein_coding_Intron_19	0.0	-	0.6193616674808663	90234847	90234965	90238259	90238377	12282	1013
chr16	90239540	90239660	m6AIP_SySy_peak_2828a	0.0	-	chr16	90230244	90242526	ENSMUST00000039280.8|Scaf4|ENSMUSG00000022983.16|protein_coding_Intron_19	0.0	-	0.23986321446018566	90239540	90239660	90233138	90233258	12282	923
chr16	90239661	90239859	m6AIP_SySy_peak_2828b	0.0	-	chr16	90230244	90242526	ENSMUST00000039280.8|Scaf4|ENSMUSG00000022983.16|protein_coding_Intron_19	0.0	-	0.22667318026380068	90239661	90239859	90232064	90232262	12282	923
chr16	90246649	90246794	m6AIP_abcam_peak_3462	0.0	-	chr16	90245537	90247169	ENSMUST00000039280.8|Scaf4|ENSMUSG00000022983.16|protein_coding_Intron_14	0.0	-	0.29289215686274506	90246649	90246794	90245852	90245997	1632	1000
chr16	90281414	90281625	m6AIP_abcam_peak_3463	0.0	-	chr16	90263176	90284002	ENSMUST00000039280.8|Scaf4|ENSMUSG00000022983.16|protein_coding_Intron_1	0.0	-	0.12253913377508885	90281414	90281625	90282957	90283168	20826	767
chr16	90392323	90392432	m6AIP_abcam_peak_3464	0.0	+	chr16	90386716	90432513	ENSMUST00000065856.7|Hunk|ENSMUSG00000053414.8|protein_coding_Intron_1	0.0	+	0.12481166888660829	90392323	90392432	90407836	90407945	45797	10325
chr16	90483301	90483444	m6AIP_abcam_peak_3465	0.0	+	chr16	90481333	90487858	ENSMUST00000065856.7|Hunk|ENSMUSG00000053414.8|protein_coding_Intron_8	0.0	+	0.30973180076628354	90483301	90483444	90481791	90481934	6525	6525
chr16	91034587	91034734	m6AIP_SySy_peak_2839	0.0	-	chr16	91034287	91034799	ENSMUST00000118522.7|Paxbp1|ENSMUSG00000022974.12|protein_coding_Intron_6	0.0	-	0.244140625	91034587	91034734	91034522	91034669	512	901
chr16	91404143	91404268	m6AIP_SySy_peak_2841	0.0	+	chr16	91393913	91407617	ENSMUST00000160764.1|Gm21970|ENSMUSG00000093701.7|protein_coding_Intron_2	0.0	+	0.7526999416228838	91404143	91404268	91404577	91404702	13704	4552
chr16	91404405	91404504	m6AIP_SySy_peak_2842a	0.0	+	chr16	91393913	91407617	ENSMUST00000160764.1|Gm21970|ENSMUSG00000093701.7|protein_coding_Intron_2	0.0	+	0.7680239346176299	91404405	91404504	91396153	91396252	13704	13704
chr16	91404505	91404629	m6AIP_SySy_peak_2842b	0.0	+	chr16	91393913	91407617	ENSMUST00000160764.1|Gm21970|ENSMUSG00000093701.7|protein_coding_Intron_2	0.0	+	0.7778021015761821	91404505	91404629	91399818	91399942	13704	4552
chr16	91662600	91662674	m6AIP_SySy_peak_2849a	0.0	+	chr16	91662261	91664197	ENSMUST00000117633.7|Son|ENSMUSG00000022961.18|protein_coding_Intron_4	0.0	+	0.2009297520661157	91662600	91662674	91664076	91664150	1936	1856
chr16	91662675	91662750	m6AIP_SySy_peak_2849b	0.0	+	chr16	91662261	91664197	ENSMUST00000117633.7|Son|ENSMUSG00000022961.18|protein_coding_Intron_4	0.0	+	0.2308884297520661	91662675	91662750	91663062	91663137	1936	3935
chr16	91698313	91698449	m6AIP_abcam_peak_3477	0.0	-	chr16	91695359	91699176	ENSMUST00000073466.12|Cryzl1|ENSMUSG00000058240.14|protein_coding_Intron_8	0.0	-	0.20880272465286875	91698313	91698449	91698908	91699044	3817	960
chr16	91698313	91698449	m6AIP_abcam_peak_3477	0.0	-	chr16	91686370	91926458	ENSMUST00000159295.7|Atp5o|ENSMUSG00000116933.1|protein_coding_Intron_2	0.0	-	0.9499808403585353	91698313	91698449	91843440	91843576	240088	240088
chr16	91709925	91710050	m6AIP_abcam_peak_3478	0.0	-	chr16	91708873	91712194	ENSMUST00000073466.12|Cryzl1|ENSMUSG00000058240.14|protein_coding_Intron_4	0.0	-	0.655224330021078	91709925	91710050	91709436	91709561	3321	3817
chr16	91709925	91710050	m6AIP_abcam_peak_3478	0.0	-	chr16	91686370	91926458	ENSMUST00000159295.7|Atp5o|ENSMUSG00000116933.1|protein_coding_Intron_2	0.0	-	0.9015027823131518	91709925	91710050	91721494	91721619	240088	240088
chr16	91749527	91749640	m6AIP_SySy_peak_2850	0.0	+	chr16	91729599	91782160	ENSMUST00000064797.11|Itsn1|ENSMUSG00000022957.20|protein_coding_Intron_1	0.0	+	0.380377085671886	91749527	91749640	91753155	91753268	52561	2729
chr16	91749804	91749919	m6AIP_abcam_peak_3479	0.0	+	chr16	91729599	91782160	ENSMUST00000064797.11|Itsn1|ENSMUSG00000022957.20|protein_coding_Intron_1	0.0	+	0.3847149026844999	91749804	91749919	91730348	91730463	52561	3553
chr16	91765376	91765573	m6AIP_abcam_peak_3480	0.0	+	chr16	91729599	91782160	ENSMUST00000064797.11|Itsn1|ENSMUSG00000022957.20|protein_coding_Intron_1	0.0	+	0.6813036281653697	91765376	91765573	91734490	91734687	52561	2818
chr16	91798121	91798203	m6AIP_abcam_peak_3481a	0.0	+	chr16	91793767	91801526	ENSMUST00000064797.11|Itsn1|ENSMUSG00000022957.20|protein_coding_Intron_5	0.0	+	0.564376852687202	91798121	91798203	91794351	91794433	7759	1017
chr16	91798204	91798311	m6AIP_abcam_peak_3481b	0.0	+	chr16	91793767	91801526	ENSMUST00000064797.11|Itsn1|ENSMUSG00000022957.20|protein_coding_Intron_5	0.0	+	0.5794561154787988	91798204	91798311	91798461	91798568	7759	672
chr16	92076907	92077065	m6AIP_SySy_peak_2851a	0.0	+	chr16	92058480	92099593	ENSMUST00000047429.8|Mrps6|ENSMUSG00000039680.10|protein_coding_Intron_1	0.0	+	0.4512441320263664	92076907	92077065	92075427	92075585	41113	11999
chr16	92076907	92077065	m6AIP_SySy_peak_2851a	0.0	+	chr16	92058480	92099593	ENSMUST00000232677.1|Gm49711|ENSMUSG00000116930.1|protein_coding_Intron_1	0.0	+	0.4512441320263664	92076907	92077065	92088908	92089066	41113	85176
chr16	92077066	92077226	m6AIP_SySy_peak_2851b	0.0	+	chr16	92058480	92099593	ENSMUST00000047429.8|Mrps6|ENSMUSG00000039680.10|protein_coding_Intron_1	0.0	+	0.45292243329360543	92077066	92077226	92078985	92079145	41113	11999
chr16	92077066	92077226	m6AIP_SySy_peak_2851b	0.0	+	chr16	92058480	92099593	ENSMUST00000232677.1|Gm49711|ENSMUSG00000116930.1|protein_coding_Intron_1	0.0	+	0.45292243329360543	92077066	92077226	92060083	92060243	41113	85176
chr16	92078171	92078258	m6AIP_SySy_peak_2852a	0.0	+	chr16	92058480	92099593	ENSMUST00000047429.8|Mrps6|ENSMUSG00000039680.10|protein_coding_Intron_1	0.0	+	0.47967796074234426	92078171	92078258	92062654	92062741	41113	41113
chr16	92078171	92078258	m6AIP_SySy_peak_2852a	0.0	+	chr16	92058480	92099593	ENSMUST00000232677.1|Gm49711|ENSMUSG00000116930.1|protein_coding_Intron_1	0.0	+	0.47967796074234426	92078171	92078258	92074607	92074694	41113	41113
chr16	92078259	92078430	m6AIP_SySy_peak_2852b	0.0	+	chr16	92058480	92099593	ENSMUST00000047429.8|Mrps6|ENSMUSG00000039680.10|protein_coding_Intron_1	0.0	+	0.48249945272784767	92078259	92078430	92091640	92091811	41113	11999
chr16	92078259	92078430	m6AIP_SySy_peak_2852b	0.0	+	chr16	92058480	92099593	ENSMUST00000232677.1|Gm49711|ENSMUSG00000116930.1|protein_coding_Intron_1	0.0	+	0.48249945272784767	92078259	92078430	92083346	92083517	41113	85176
chr16	92078431	92078600	m6AIP_SySy_peak_2852c	0.0	+	chr16	92058480	92099593	ENSMUST00000047429.8|Mrps6|ENSMUSG00000039680.10|protein_coding_Intron_1	0.0	+	0.48806946707853965	92078431	92078600	92095250	92095419	41113	41113
chr16	92078431	92078600	m6AIP_SySy_peak_2852c	0.0	+	chr16	92058480	92099593	ENSMUST00000232677.1|Gm49711|ENSMUSG00000116930.1|protein_coding_Intron_1	0.0	+	0.48806946707853965	92078431	92078600	92097282	92097451	41113	1469
chr16	92078775	92078966	m6AIP_SySy_peak_2853a	0.0	+	chr16	92058480	92099593	ENSMUST00000047429.8|Mrps6|ENSMUSG00000039680.10|protein_coding_Intron_1	0.0	+	0.4953664291100139	92078775	92078966	92078236	92078427	41113	41113
chr16	92078775	92078966	m6AIP_SySy_peak_2853a	0.0	+	chr16	92058480	92099593	ENSMUST00000232677.1|Gm49711|ENSMUSG00000116930.1|protein_coding_Intron_1	0.0	+	0.4953664291100139	92078775	92078966	92079960	92080151	41113	41113
chr16	92078967	92079159	m6AIP_SySy_peak_2853b	0.0	+	chr16	92058480	92099593	ENSMUST00000047429.8|Mrps6|ENSMUSG00000039680.10|protein_coding_Intron_1	0.0	+	0.5012526451487365	92078967	92079159	92069736	92069928	41113	11999
chr16	92078967	92079159	m6AIP_SySy_peak_2853b	0.0	+	chr16	92058480	92099593	ENSMUST00000232677.1|Gm49711|ENSMUSG00000116930.1|protein_coding_Intron_1	0.0	+	0.5012526451487365	92078967	92079159	92089015	92089207	41113	41113
chr16	92079160	92079357	m6AIP_SySy_peak_2853c	0.0	+	chr16	92058480	92099593	ENSMUST00000047429.8|Mrps6|ENSMUSG00000039680.10|protein_coding_Intron_1	0.0	+	0.504755186923844	92079160	92079357	92067790	92067987	41113	11999
chr16	92079160	92079357	m6AIP_SySy_peak_2853c	0.0	+	chr16	92058480	92099593	ENSMUST00000232677.1|Gm49711|ENSMUSG00000116930.1|protein_coding_Intron_1	0.0	+	0.504755186923844	92079160	92079357	92064844	92065041	41113	85176
chr16	92097022	92097146	m6AIP_abcam_peak_3487	0.0	+	chr16	92058480	92099593	ENSMUST00000047429.8|Mrps6|ENSMUSG00000039680.10|protein_coding_Intron_1	0.0	+	0.9382920244204996	92097022	92097146	92071956	92072080	41113	41113
chr16	92097022	92097146	m6AIP_abcam_peak_3487	0.0	+	chr16	92058480	92099593	ENSMUST00000232677.1|Gm49711|ENSMUSG00000116930.1|protein_coding_Intron_1	0.0	+	0.9382920244204996	92097022	92097146	92064128	92064252	41113	1469
chr16	92465028	92465278	m6AIP_SySy_peak_2854	0.0	-	chr16	92397436	92465832	ENSMUST00000060005.14|Rcan1|ENSMUSG00000022951.16|protein_coding_Intron_1	0.0	-	0.009927481139247907	92465028	92465278	92422363	92422613	68396	68396
chr16	92695986	92696088	m6AIP_SySy_peak_2855	0.0	-	chr16	92695737	92825588	ENSMUST00000023673.13|Runx1|ENSMUSG00000022952.17|protein_coding_Intron_2	0.0	-	0.9974432233868049	92695986	92696088	92782434	92782536	129851	30393
chr16	93589697	93589851	m6AIP_SySy_peak_2856a	0.0	-	chr16	93587900	93589910	ENSMUST00000233931.1|Setd4|ENSMUSG00000022948.16|protein_coding_Intron_8	0.0	-	0.06169154228855722	93589697	93589851	93588311	93588465	2010	354
chr16	93590033	93590248	m6AIP_SySy_peak_2856c	0.0	-	chr16	93590085	93590873	ENSMUST00000233931.1|Setd4|ENSMUSG00000022948.16|protein_coding_Intron_7	0.0	-	0.9200507614213198	93590085	93590248	93590599	93590762	788	354
chr16	93590249	93590432	m6AIP_SySy_peak_2856d	0.0	-	chr16	93590085	93590873	ENSMUST00000233931.1|Setd4|ENSMUSG00000022948.16|protein_coding_Intron_7	0.0	-	0.6637055837563453	93590249	93590432	93590444	93590627	788	1338
chr16	93590433	93590565	m6AIP_SySy_peak_2856e	0.0	-	chr16	93590085	93590873	ENSMUST00000233931.1|Setd4|ENSMUSG00000022948.16|protein_coding_Intron_7	0.0	-	0.4517766497461929	93590433	93590565	93590613	93590745	788	2330
chr16	93590566	93590740	m6AIP_SySy_peak_2856f	0.0	-	chr16	93590085	93590873	ENSMUST00000233931.1|Setd4|ENSMUSG00000022948.16|protein_coding_Intron_7	0.0	-	0.3274111675126904	93590566	93590740	93590242	93590416	788	2010
chr16	93596927	93597033	m6AIP_abcam_peak_3489	0.0	-	chr16	93596335	93599211	ENSMUST00000233931.1|Setd4|ENSMUSG00000022948.16|protein_coding_Intron_4	0.0	-	0.7771210013908205	93596927	93597033	93597949	93598055	2876	354
chr16	93598360	93598494	m6AIP_SySy_peak_2857	0.0	-	chr16	93596335	93599211	ENSMUST00000233931.1|Setd4|ENSMUSG00000022948.16|protein_coding_Intron_4	0.0	-	0.27121001390820587	93598360	93598494	93598909	93599043	2876	1338
chr16	93889604	93889704	m6AIP_abcam_peak_3495	0.0	+	chr16	93888912	93889960	ENSMUST00000232065.1|Gm49617|ENSMUSG00000116890.1|lncRNA_Intron_1	0.0	+	0.7480916030534351	93889604	93889704	93888969	93889069	1048	1048
chr16	93889604	93889704	m6AIP_abcam_peak_3495	0.0	+	chr16	93888145	93891499	ENSMUST00000023666.10|Chaf1b|ENSMUSG00000022945.12|protein_coding_Intron_5	0.0	+	0.462432915921288	93889604	93889704	93889761	93889861	3354	3354
chr16	93897038	93897141	m6AIP_abcam_peak_3496	0.0	+	chr16	93894986	93900022	ENSMUST00000023666.10|Chaf1b|ENSMUSG00000022945.12|protein_coding_Intron_10	0.0	+	0.41620333598093723	93897038	93897141	93899023	93899126	5036	5036
chr16	93897572	93897672	m6AIP_abcam_peak_3497	0.0	+	chr16	93894986	93900022	ENSMUST00000023666.10|Chaf1b|ENSMUSG00000022945.12|protein_coding_Intron_10	0.0	+	0.5232327243844321	93897572	93897672	93895643	93895743	5036	533
chr16	94212996	94213138	m6AIP_abcam_peak_3501	0.0	-	chr16	94141416	94231063	ENSMUST00000227141.1|Hlcs|ENSMUSG00000040820.16|protein_coding_Intron_6	0.0	-	0.2008433076399656	94212996	94213138	94176653	94176795	89647	2136
chr16	94395070	94395176	m6AIP_SySy_peak_2864a	0.0	+	chr16	94393174	94403313	ENSMUST00000232660.1|Ttc3|ENSMUSG00000040785.19|protein_coding_Intron_9	0.0	+	0.19232665943386923	94395070	94395176	94401783	94401889	10139	962
chr16	94395177	94395300	m6AIP_SySy_peak_2864b	0.0	+	chr16	94393174	94403313	ENSMUST00000232660.1|Ttc3|ENSMUSG00000040785.19|protein_coding_Intron_9	0.0	+	0.2027813393825821	94395177	94395300	94394101	94394224	10139	1816
chr16	94395301	94395426	m6AIP_SySy_peak_2864c	0.0	+	chr16	94393174	94403313	ENSMUST00000232660.1|Ttc3|ENSMUSG00000040785.19|protein_coding_Intron_9	0.0	+	0.21688529440773252	94395301	94395426	94395751	94395876	10139	967
chr16	94395427	94395606	m6AIP_SySy_peak_2864d	0.0	+	chr16	94393174	94403313	ENSMUST00000232660.1|Ttc3|ENSMUSG00000040785.19|protein_coding_Intron_9	0.0	+	0.22753723246868526	94395427	94395606	94393313	94393492	10139	2871
chr16	94396100	94396204	m6AIP_SySy_peak_2865a	0.0	+	chr16	94393174	94403313	ENSMUST00000232660.1|Ttc3|ENSMUSG00000040785.19|protein_coding_Intron_9	0.0	+	0.29213926422724135	94396100	94396204	94397926	94398030	10139	1002
chr16	94396205	94396399	m6AIP_SySy_peak_2865b	0.0	+	chr16	94393174	94403313	ENSMUST00000232660.1|Ttc3|ENSMUSG00000040785.19|protein_coding_Intron_9	0.0	+	0.3057500739717921	94396205	94396399	94400828	94401022	10139	1729
chr16	94396824	94397001	m6AIP_SySy_peak_2866	0.0	+	chr16	94393174	94403313	ENSMUST00000232660.1|Ttc3|ENSMUSG00000040785.19|protein_coding_Intron_9	0.0	+	0.3618700069040339	94396824	94397001	94399744	94399921	10139	2871
chr16	94579005	94579175	m6AIP_abcam_peak_3507a	0.0	+	chr16	94570534	94611418	ENSMUST00000119878.7|Dyrk1a|ENSMUSG00000022897.15|protein_coding_Intron_1	0.0	+	0.20961745426083553	94579005	94579175	94581835	94582005	40884	4048
chr16	94579176	94579331	m6AIP_abcam_peak_3507b	0.0	+	chr16	94570534	94611418	ENSMUST00000119878.7|Dyrk1a|ENSMUSG00000022897.15|protein_coding_Intron_1	0.0	+	0.21316407396536544	94579176	94579331	94597336	94597491	40884	4977
chr16	94600177	94600382	m6AIP_abcam_peak_3508	0.0	+	chr16	94570534	94611418	ENSMUST00000119878.7|Dyrk1a|ENSMUSG00000022897.15|protein_coding_Intron_1	0.0	+	0.726812444966246	94600177	94600382	94586729	94586934	40884	1137
chr16	94605145	94605311	m6AIP_abcam_peak_3509	0.0	+	chr16	94570534	94611418	ENSMUST00000119878.7|Dyrk1a|ENSMUSG00000022897.15|protein_coding_Intron_1	0.0	+	0.8475931904901673	94605145	94605311	94604705	94604871	40884	7442
chr16	94620188	94620438	m6AIP_SySy_peak_2869	0.0	+	chr16	94611504	94659496	ENSMUST00000119878.7|Dyrk1a|ENSMUSG00000022897.15|protein_coding_Intron_2	0.0	+	0.1835514252375396	94620188	94620438	94613420	94613670	47992	1137
chr16	94620519	94620589	m6AIP_abcam_peak_3511a	0.0	+	chr16	94611504	94659496	ENSMUST00000119878.7|Dyrk1a|ENSMUSG00000022897.15|protein_coding_Intron_2	0.0	+	0.18819803300550092	94620519	94620589	94655023	94655093	47992	4048
chr16	94620590	94620689	m6AIP_abcam_peak_3511b	0.0	+	chr16	94611504	94659496	ENSMUST00000119878.7|Dyrk1a|ENSMUSG00000022897.15|protein_coding_Intron_2	0.0	+	0.18978163027171197	94620590	94620689	94624378	94624477	47992	4048
chr16	94629804	94629937	m6AIP_abcam_peak_3512a	0.0	+	chr16	94611504	94659496	ENSMUST00000119878.7|Dyrk1a|ENSMUSG00000022897.15|protein_coding_Intron_2	0.0	+	0.3827512918819803	94629804	94629937	94649869	94650002	47992	7442
chr16	94629938	94630115	m6AIP_abcam_peak_3512b	0.0	+	chr16	94611504	94659496	ENSMUST00000119878.7|Dyrk1a|ENSMUSG00000022897.15|protein_coding_Intron_2	0.0	+	0.3854600766794466	94629938	94630115	94634284	94634461	47992	2700
chr16	94630116	94630354	m6AIP_abcam_peak_3512c	0.0	+	chr16	94611504	94659496	ENSMUST00000119878.7|Dyrk1a|ENSMUSG00000022897.15|protein_coding_Intron_2	0.0	+	0.390169194865811	94630116	94630354	94650765	94651003	47992	2350
chr16	94648803	94649053	m6AIP_abcam_peak_3513	0.0	+	chr16	94611504	94659496	ENSMUST00000119878.7|Dyrk1a|ENSMUSG00000022897.15|protein_coding_Intron_2	0.0	+	0.7797966327721287	94648803	94649053	94622794	94623044	47992	1747
chr16	96001857	96001996	m6AIP_SySy_peak_2874a	0.0	-	chr16	95993977	96002433	ENSMUST00000099502.8|Brwd1|ENSMUSG00000022914.17|protein_coding_Intron_41	0.0	-	0.06019394512771992	96001857	96001996	95994920	95995059	8456	1172
chr16	96001997	96002157	m6AIP_SySy_peak_2874b	0.0	-	chr16	95993977	96002433	ENSMUST00000099502.8|Brwd1|ENSMUSG00000022914.17|protein_coding_Intron_41	0.0	-	0.04292809839167455	96001997	96002157	96001144	96001304	8456	310
chr16	96002158	96002371	m6AIP_SySy_peak_2874c	0.0	-	chr16	95993977	96002433	ENSMUST00000099502.8|Brwd1|ENSMUSG00000022914.17|protein_coding_Intron_41	0.0	-	0.022114474929044503	96002158	96002371	95994347	95994560	8456	1839
chr16	96004730	96004832	m6AIP_SySy_peak_2875	0.0	-	chr16	96003354	96008719	ENSMUST00000099502.8|Brwd1|ENSMUSG00000022914.17|protein_coding_Intron_40	0.0	-	0.7330848089468779	96004730	96004832	96005737	96005839	5365	1346
chr16	96077443	96077549	m6AIP_abcam_peak_3519	0.0	-	chr16	96068627	96081813	ENSMUST00000099502.8|Brwd1|ENSMUSG00000022914.17|protein_coding_Intron_4	0.0	-	0.329364477476111	96077443	96077549	96070893	96070999	13186	3468
chr16	98010893	98011056	m6AIP_SySy_peak_2885	0.0	+	chr16	98010168	98015665	ENSMUST00000232308.1|B230307C23Rik|ENSMUSG00000080717.10|protein_coding_Intron_4	0.0	+	0.14062215754047663	98010893	98011056	98011465	98011628	5497	11192
chr16	98071249	98071404	m6AIP_abcam_peak_3526	0.0	-	chr16	98069351	98082345	ENSMUST00000231741.1|A630089N07Rik|ENSMUSG00000116673.1|protein_coding_Intron_1	0.0	-	0.8493150684931507	98071249	98071404	98074961	98075116	12994	188
chr16	98074945	98075142	m6AIP_abcam_peak_3527	0.0	-	chr16	98069351	98082345	ENSMUST00000231741.1|A630089N07Rik|ENSMUSG00000116673.1|protein_coding_Intron_1	0.0	-	0.5668770201631522	98074945	98075142	98081000	98081197	12994	188
chr16	98075689	98075867	m6AIP_abcam_peak_3528	0.0	-	chr16	98069351	98082345	ENSMUST00000231741.1|A630089N07Rik|ENSMUSG00000116673.1|protein_coding_Intron_1	0.0	-	0.5060797291057411	98075689	98075867	98079737	98079915	12994	1180
chr16	98081610	98081792	m6AIP_SySy_peak_2887	0.0	-	chr16	98069351	98082345	ENSMUST00000231741.1|A630089N07Rik|ENSMUSG00000116673.1|protein_coding_Intron_1	0.0	-	0.04832999846082808	98081610	98081792	98081716	98081898	12994	12994
chr17	3137364	3137517	m6AIP_abcam_peak_3529	0.0	+	chr17	3115418	3145074	ENSMUST00000076734.7|Scaf8|ENSMUSG00000046201.9|protein_coding_Intron_1	0.0	+	0.7425478823846776	3137364	3137517	3119889	3120042	29656	1714
chr17	3155967	3156159	m6AIP_abcam_peak_3530	0.0	+	chr17	3148580	3159162	ENSMUST00000076734.7|Scaf8|ENSMUSG00000046201.9|protein_coding_Intron_3	0.0	+	0.7048762048762048	3155967	3156159	3152997	3153189	10582	1696
chr17	5101842	5101959	m6AIP_abcam_peak_3535	0.0	+	chr17	5097732	5126913	ENSMUST00000232180.1|Arid1b|ENSMUSG00000069729.14|protein_coding_Intron_3	0.0	+	0.14290120283746274	5101842	5101959	5113873	5113990	29181	2016
chr17	5174669	5174776	m6AIP_abcam_peak_3536	0.0	+	chr17	5127024	5242827	ENSMUST00000232180.1|Arid1b|ENSMUSG00000069729.14|protein_coding_Intron_4	0.0	+	0.41187188587515006	5174669	5174776	5128463	5128570	115803	4665
chr17	6743215	6743327	m6AIP_abcam_peak_3544	0.0	-	chr17	6742853	6747263	ENSMUST00000064234.6|Ezr|ENSMUSG00000052397.8|protein_coding_Intron_7	0.0	-	0.9052154195011338	6743215	6743327	6743813	6743925	4410	205
chr17	7182038	7182163	m6AIP_abcam_peak_3545	0.0	+	chr17	7170443	7227912	ENSMUST00000024575.7|Rps6ka2|ENSMUSG00000023809.10|protein_coding_Intron_1	0.0	+	0.20285719257338738	7182038	7182163	7223295	7223420	57469	1381
chr17	7243881	7244011	m6AIP_abcam_peak_3546	0.0	+	chr17	7236127	7246701	ENSMUST00000024575.7|Rps6ka2|ENSMUSG00000023809.10|protein_coding_Intron_3	0.0	+	0.7402118403631549	7243881	7244011	7244322	7244452	10574	5806
chr17	7297853	7298055	m6AIP_abcam_peak_3547	0.0	+	chr17	7296132	7299282	ENSMUST00000024575.7|Rps6ka2|ENSMUSG00000023809.10|protein_coding_Intron_19	0.0	+	0.553968253968254	7297853	7298055	7296978	7297180	3150	5806
chr17	8183404	8183556	m6AIP_abcam_peak_3548a	0.0	+	chr17	8182454	8184400	ENSMUST00000097419.9|Fgfr1op|ENSMUSG00000069135.11|protein_coding_Intron_8	0.0	+	0.5369989722507709	8183404	8183556	8183117	8183269	1946	438
chr17	8183557	8183696	m6AIP_abcam_peak_3548b	0.0	+	chr17	8182454	8184400	ENSMUST00000097419.9|Fgfr1op|ENSMUSG00000069135.11|protein_coding_Intron_8	0.0	+	0.5971223021582733	8183557	8183696	8183094	8183233	1946	3057
chr17	8183856	8183958	m6AIP_abcam_peak_3549	0.0	+	chr17	8182454	8184400	ENSMUST00000097419.9|Fgfr1op|ENSMUSG00000069135.11|protein_coding_Intron_8	0.0	+	0.7492291880781089	8183856	8183958	8184037	8184139	1946	438
chr17	8312613	8312775	m6AIP_abcam_peak_3550	0.0	+	chr17	8311285	8318843	ENSMUST00000154553.1|Sft2d1|ENSMUSG00000073468.12|protein_coding_Intron_1	0.0	+	0.17808944165123047	8312613	8312775	8317787	8317949	7558	488
chr17	8312613	8312775	m6AIP_abcam_peak_3550	0.0	+	chr17	8311285	8372394	ENSMUST00000140890.2|Gm49987|ENSMUSG00000117569.1|lncRNA_Intron_1	0.0	+	0.022026215451079217	8312613	8312775	8320596	8320758	61109	1493
chr17	10294107	10294255	m6AIP_abcam_peak_3551	0.0	-	chr17	10282981	10318731	ENSMUST00000233645.1|Qk|ENSMUSG00000062078.15|protein_coding_Intron_1	0.0	-	0.6861258741258741	10294107	10294255	10288177	10288325	35750	35750
chr17	12168146	12168254	m6AIP_abcam_peak_3552	0.0	+	chr17	12151949	12198751	ENSMUST00000024594.8|Agpat4|ENSMUSG00000023827.8|protein_coding_Intron_2	0.0	+	0.34714328447502246	12168146	12168254	12195562	12195670	46802	2662
chr17	12201767	12201958	m6AIP_abcam_peak_3553	0.0	+	chr17	12198921	12210210	ENSMUST00000024594.8|Agpat4|ENSMUSG00000023827.8|protein_coding_Intron_3	0.0	+	0.25927894410488084	12201767	12201958	12202545	12202736	11289	1718
chr17	12264516	12264628	m6AIP_abcam_peak_3556	0.0	-	chr17	12264148	12270862	ENSMUST00000089058.6|Map3k4|ENSMUSG00000014426.9|protein_coding_Intron_3	0.0	-	0.9366994340184689	12264516	12264628	12264650	12264762	6714	2014
chr17	12889661	12889761	m6AIP_abcam_peak_3561	0.0	-	chr17	12888969	12890075	ENSMUST00000163394.2|Pnldc1|ENSMUSG00000073460.5|protein_coding_Intron_18	0.0	-	0.3291139240506329	12889661	12889761	12889534	12889634	1106	1536
chr17	12896383	12896492	m6AIP_abcam_peak_3562	0.0	-	chr17	12895597	12897260	ENSMUST00000163394.2|Pnldc1|ENSMUSG00000073460.5|protein_coding_Intron_10	0.0	-	0.507516536380036	12896383	12896492	12896387	12896496	1663	1106
chr17	12974698	12974825	m6AIP_SySy_peak_2909	0.0	-	chr17	12969559	12975295	ENSMUST00000159551.7|Wtap|ENSMUSG00000060475.13|protein_coding_Intron_6	0.0	-	0.09553695955369601	12974698	12974825	12973489	12973616	5736	1353
chr17	13591462	13591562	m6AIP_abcam_peak_3566	0.0	-	chr17	13554092	13761285	ENSMUST00000135850.7|Gm49936|ENSMUSG00000117063.1|lncRNA_Intron_1	0.0	-	0.8193133937922613	13591462	13591562	13704315	13704415	207193	5579
chr17	13777307	13777547	m6AIP_abcam_peak_3567	0.0	+	chr17	13760778	13803938	ENSMUST00000137784.7|Afdn|ENSMUSG00000068036.16|protein_coding_Intron_1	0.0	+	0.3845922150139018	13777307	13777547	13761763	13762003	43160	2722
chr17	13778099	13778264	m6AIP_abcam_peak_3568	0.0	+	chr17	13760778	13803938	ENSMUST00000137784.7|Afdn|ENSMUSG00000068036.16|protein_coding_Intron_1	0.0	+	0.4032669138090825	13778099	13778264	13787380	13787545	43160	661
chr17	13848931	13849132	m6AIP_SySy_peak_2910	0.0	+	chr17	13848375	13849107	ENSMUST00000137784.7|Afdn|ENSMUSG00000068036.16|protein_coding_Intron_16	0.0	+	0.7745901639344263	13848931	13849107	13848716	13848892	732	7110
chr17	16965359	16965529	m6AIP_abcam_peak_3576	0.0	+	chr17	16951708	16971170	ENSMUST00000190415.1|BC002059|ENSMUSG00000060149.7|lncRNA_Intron_1	0.0	+	0.7029082314253416	16965359	16965529	16964820	16964990	19462	1193
chr17	17610139	17610321	m6AIP_abcam_peak_3589	0.0	-	chr17	17579372	17624393	ENSMUST00000041047.3|Lnpep|ENSMUSG00000023845.7|protein_coding_Intron_1	0.0	-	0.31443104329090865	17610139	17610321	17616584	17616766	45021	596
chr17	17831307	17831436	m6AIP_abcam_peak_3591a	0.0	+	chr17	17831262	17832058	ENSMUST00000172097.8|Spaca6|ENSMUSG00000080316.11|protein_coding_Intron_1	0.0	+	0.10678391959798995	17831307	17831436	17831478	17831607	796	796
chr17	17831437	17831605	m6AIP_abcam_peak_3591b	0.0	+	chr17	17831262	17832058	ENSMUST00000172097.8|Spaca6|ENSMUSG00000080316.11|protein_coding_Intron_1	0.0	+	0.33291457286432163	17831437	17831605	17831874	17832042	796	458
chr17	17831606	17831811	m6AIP_abcam_peak_3591c	0.0	+	chr17	17831262	17832058	ENSMUST00000172097.8|Spaca6|ENSMUSG00000080316.11|protein_coding_Intron_1	0.0	+	0.5326633165829145	17831606	17831811	17831689	17831894	796	72
chr17	21009265	21009385	m6AIP_abcam_peak_3592	0.0	+	chr17	21008986	21011675	ENSMUST00000088811.6|Zfp160|ENSMUSG00000067942.6|protein_coding_Intron_1	0.0	+	0.13425065079955373	21009265	21009385	21010393	21010513	2689	8299
chr17	23806579	23806747	m6AIP_abcam_peak_3619a	0.0	+	chr17	23803398	23806931	ENSMUST00000190686.6|Srrm2|ENSMUSG00000039218.17|protein_coding_Intron_1	0.0	+	0.9289555618454571	23806579	23806747	23806351	23806519	3533	1450
chr17	23806748	23806860	m6AIP_abcam_peak_3619b	0.0	+	chr17	23803398	23806931	ENSMUST00000190686.6|Srrm2|ENSMUSG00000039218.17|protein_coding_Intron_1	0.0	+	0.9677328049816021	23806748	23806860	23804502	23804614	3533	1090
chr17	23807248	23807421	m6AIP_abcam_peak_3620a	0.0	+	chr17	23807202	23808065	ENSMUST00000190686.6|Srrm2|ENSMUSG00000039218.17|protein_coding_Intron_2	0.0	+	0.16106604866743918	23807248	23807421	23807723	23807896	863	111
chr17	23807422	23807605	m6AIP_abcam_peak_3620b	0.0	+	chr17	23807202	23808065	ENSMUST00000190686.6|Srrm2|ENSMUSG00000039218.17|protein_coding_Intron_2	0.0	+	0.3499420625724218	23807422	23807605	23807849	23808032	863	557
chr17	23812007	23812150	m6AIP_abcam_peak_3621	0.0	+	chr17	23811731	23812427	ENSMUST00000190686.6|Srrm2|ENSMUSG00000039218.17|protein_coding_Intron_9	0.0	+	0.514367816091954	23812007	23812150	23812210	23812353	696	263
chr17	24137389	24137493	m6AIP_abcam_peak_3624	0.0	-	chr17	24111117	24141436	ENSMUST00000102927.9|Pdpk1|ENSMUSG00000024122.16|protein_coding_Intron_1	0.0	-	0.13193047264091828	24137389	24137493	24135257	24135361	30319	3576
chr17	24168435	24168641	m6AIP_abcam_peak_3625	0.0	-	chr17	24164882	24169205	ENSMUST00000024932.11|Atp6v0c|ENSMUSG00000024121.13|protein_coding_Intron_1	0.0	-	0.1475826972010178	24168435	24168641	24166608	24166814	4323	90
chr17	24232324	24232442	m6AIP_abcam_peak_3630	0.0	-	chr17	24231908	24234369	ENSMUST00000115390.4|Ccnf|ENSMUSG00000072082.7|protein_coding_Intron_10	0.0	-	0.8110524177163755	24232324	24232442	24232241	24232359	2461	2546
chr17	24512658	24512767	m6AIP_abcam_peak_3632	0.0	-	chr17	24512386	24512949	ENSMUST00000176652.7|Traf7|ENSMUSG00000052752.15|protein_coding_Intron_9	0.0	-	0.4245115452930728	24512658	24512767	24512479	24512588	563	88
chr17	24624765	24624877	m6AIP_abcam_peak_3637	0.0	-	chr17	24623602	24625267	ENSMUST00000227745.1|Tsc2|ENSMUSG00000002496.10|protein_coding_Intron_9	0.0	-	0.2660660660660661	24624765	24624877	24624172	24624284	1665	426
chr17	24720701	24720895	m6AIP_SySy_peak_2981a	0.0	+	chr17	24720731	24720968	ENSMUST00000146867.1|Rps2|ENSMUSG00000044533.15|protein_coding_Intron_2	0.0	+	0.39662447257383965	24720731	24720895	24720741	24720905	237	237
chr17	24720896	24720987	m6AIP_SySy_peak_2981b	0.0	+	chr17	24720731	24720968	ENSMUST00000146867.1|Rps2|ENSMUSG00000044533.15|protein_coding_Intron_2	0.0	+	0.9957805907172996	24720896	24720968	24720856	24720928	237	75
chr17	24915397	24915522	m6AIP_SySy_peak_2987a	0.0	-	chr17	24914705	24917994	ENSMUST00000115229.9|Mapk8ip3|ENSMUSG00000024163.17|protein_coding_Intron_6	0.0	-	0.7707509881422925	24915397	24915522	24914993	24915118	3289	101
chr17	24915523	24915668	m6AIP_SySy_peak_2987b	0.0	-	chr17	24914705	24917994	ENSMUST00000115229.9|Mapk8ip3|ENSMUSG00000024163.17|protein_coding_Intron_6	0.0	-	0.7315293402249924	24915523	24915668	24917653	24917798	3289	2332
chr17	24915669	24915846	m6AIP_SySy_peak_2987c	0.0	-	chr17	24914705	24917994	ENSMUST00000115229.9|Mapk8ip3|ENSMUSG00000024163.17|protein_coding_Intron_6	0.0	-	0.6822742474916388	24915669	24915846	24916488	24916665	3289	540
chr17	24915965	24916197	m6AIP_SySy_peak_2988	0.0	-	chr17	24914705	24917994	ENSMUST00000115229.9|Mapk8ip3|ENSMUSG00000024163.17|protein_coding_Intron_6	0.0	-	0.5919732441471572	24915965	24916197	24915464	24915696	3289	99
chr17	24916427	24916492	m6AIP_abcam_peak_3645a	0.0	-	chr17	24914705	24917994	ENSMUST00000115229.9|Mapk8ip3|ENSMUSG00000024163.17|protein_coding_Intron_6	0.0	-	0.46305868044998477	24916427	24916492	24915696	24915761	3289	3611
chr17	24916493	24916560	m6AIP_abcam_peak_3645b	0.0	-	chr17	24914705	24917994	ENSMUST00000115229.9|Mapk8ip3|ENSMUSG00000024163.17|protein_coding_Intron_6	0.0	-	0.4445120097294011	24916493	24916560	24915384	24915451	3289	141
chr17	24987316	24987544	m6AIP_abcam_peak_3648	0.0	-	chr17	24985607	24992269	ENSMUST00000233774.1|Cramp1l|ENSMUSG00000038002.9|protein_coding_Intron_6	0.0	-	0.7296607625337737	24987316	24987544	24991083	24991311	6662	423
chr17	25218957	25219105	m6AIP_abcam_peak_3651	0.0	+	chr17	25218755	25228582	ENSMUST00000039734.11|Unkl|ENSMUSG00000015127.14|protein_coding_Intron_10	0.0	+	0.025440113971710594	25218957	25219105	25227929	25228077	9827	1347
chr17	25657855	25657966	m6AIP_abcam_peak_3653	0.0	+	chr17	25656113	25662513	ENSMUST00000063344.14|Lmf1|ENSMUSG00000002279.19|protein_coding_Intron_10	0.0	+	0.278125	25657855	25657966	25662309	25662420	6400	143
chr17	25792148	25792271	m6AIP_SySy_peak_2998	0.0	-	chr17	25791486	25795373	ENSMUST00000235889.1|Gm50367|ENSMUSG00000118135.1|protein_coding_Intron_1	0.0	-	0.8106508875739645	25792148	25792271	25793361	25793484	3887	3887
chr17	25839027	25839134	m6AIP_abcam_peak_3660	0.0	-	chr17	25836572	25839291	ENSMUST00000176751.1|Gm20683|ENSMUSG00000093593.1|protein_coding_Intron_11	0.0	-	0.0893710923133505	25839027	25839134	25836604	25836711	2719	217
chr17	25875867	25876054	m6AIP_SySy_peak_3002	0.0	+	chr17	25875726	25875959	ENSMUST00000026827.15|Mettl26|ENSMUSG00000025731.16|protein_coding_Intron_1	0.0	+	0.8497854077253219	25875867	25875959	25875803	25875895	233	233
chr17	26253011	26253261	m6AIP_SySy_peak_3007	0.0	+	chr17	26253091	26255030	ENSMUST00000114976.8|Luc7l|ENSMUSG00000024188.16|protein_coding_Intron_1	0.0	+	0.02320783909231563	26253091	26253261	26254660	26254830	1939	1496
chr17	26262475	26262597	m6AIP_abcam_peak_3667	0.0	+	chr17	26258024	26266282	ENSMUST00000114976.8|Luc7l|ENSMUSG00000024188.16|protein_coding_Intron_3	0.0	+	0.5425042383143618	26262475	26262597	26265939	26266061	8258	8315
chr17	26728120	26728241	m6AIP_abcam_peak_3669	0.0	+	chr17	26715774	26739542	ENSMUST00000142539.7|Crebrf|ENSMUSG00000048249.14|protein_coding_Intron_1	0.0	+	0.5220043756311007	26728120	26728241	26723038	26723159	23768	23768
chr17	26918165	26918265	m6AIP_abcam_peak_3671	0.0	+	chr17	26917285	26920796	ENSMUST00000078961.5|Kifc5b|ENSMUSG00000024301.10|protein_coding_Intron_1	0.0	+	0.27228709769296494	26918165	26918265	26918614	26918714	3511	320
chr17	26924837	26925008	m6AIP_SySy_peak_3012b	0.0	+	chr17	26924788	26925441	ENSMUST00000078961.5|Kifc5b|ENSMUSG00000024301.10|protein_coding_Intron_7	0.0	+	0.23889739663093415	26924837	26925008	26925032	26925203	653	687
chr17	26925009	26925136	m6AIP_SySy_peak_3012c	0.0	+	chr17	26924788	26925441	ENSMUST00000078961.5|Kifc5b|ENSMUSG00000024301.10|protein_coding_Intron_7	0.0	+	0.43797856049004597	26925009	26925136	26925212	26925339	653	653
chr17	27028371	27028621	m6AIP_SySy_peak_3017	0.0	+	chr17	27025459	27028832	ENSMUST00000133257.8|Gm50253|ENSMUSG00000117819.1|protein_coding_Intron_3	0.0	+	0.9003854135784168	27028371	27028621	27026379	27026629	3373	3373
chr17	27913624	27913771	m6AIP_SySy_peak_3021	0.0	+	chr17	27909646	27974904	ENSMUST00000025058.14|Anks1|ENSMUSG00000024219.16|protein_coding_Intron_1	0.0	+	0.06192344233657176	27913624	27913771	27936742	27936889	65258	223
chr17	28001101	28001236	m6AIP_abcam_peak_3681	0.0	+	chr17	27996054	28007848	ENSMUST00000025058.14|Anks1|ENSMUSG00000024219.16|protein_coding_Intron_11	0.0	+	0.4361539765982703	28001101	28001236	27996892	27997027	11794	29647
chr17	28002407	28002537	m6AIP_abcam_peak_3682	0.0	+	chr17	27996054	28007848	ENSMUST00000025058.14|Anks1|ENSMUSG00000024219.16|protein_coding_Intron_11	0.0	+	0.5445141597422418	28002407	28002537	27996339	27996469	11794	1709
chr17	28042214	28042319	m6AIP_SySy_peak_3022	0.0	+	chr17	28038146	28042569	ENSMUST00000025058.14|Anks1|ENSMUSG00000024219.16|protein_coding_Intron_13	0.0	+	0.9391815509834953	28042214	28042319	28042350	28042455	4423	1575
chr17	28423640	28423741	m6AIP_abcam_peak_3689	0.0	-	chr17	28416025	28428351	ENSMUST00000114792.7|Fkbp5|ENSMUSG00000024222.17|protein_coding_Intron_8	0.0	-	0.3813078046405971	28423640	28423741	28418139	28418240	12326	11362
chr17	28432329	28432536	m6AIP_abcam_peak_3690	0.0	-	chr17	28429363	28437991	ENSMUST00000114792.7|Fkbp5|ENSMUSG00000024222.17|protein_coding_Intron_6	0.0	-	0.6477746870653686	28432329	28432536	28436960	28437167	8628	3744
chr17	28712368	28712469	m6AIP_abcam_peak_3695	0.0	+	chr17	28691855	28713773	ENSMUST00000004990.13|Mapk14|ENSMUSG00000053436.15|protein_coding_Intron_1	0.0	+	0.9381786659366731	28712368	28712469	28698893	28698994	21918	1479
chr17	29256685	29256893	m6AIP_abcam_peak_3705	0.0	-	chr17	29252318	29261736	ENSMUST00000024802.9|Ppil1|ENSMUSG00000024007.15|protein_coding_Intron_2	0.0	-	0.5157145890847314	29256685	29256893	29260229	29260437	9418	524
chr17	29346528	29346778	m6AIP_abcam_peak_3706	0.0	-	chr17	29342907	29347466	ENSMUST00000095427.11|Mtch1|ENSMUSG00000024012.18|protein_coding_Intron_1	0.0	-	0.17832858082912917	29346528	29346778	29344230	29344480	4559	2161
chr17	29346971	29347157	m6AIP_abcam_peak_3707a	0.0	-	chr17	29342907	29347466	ENSMUST00000095427.11|Mtch1|ENSMUSG00000024012.18|protein_coding_Intron_1	0.0	-	0.08269357315200698	29346971	29347157	29346018	29346204	4559	115
chr17	29347158	29347311	m6AIP_abcam_peak_3707b	0.0	-	chr17	29342907	29347466	ENSMUST00000095427.11|Mtch1|ENSMUSG00000024012.18|protein_coding_Intron_1	0.0	-	0.052204430796227275	29347158	29347311	29344953	29345106	4559	292
chr17	29626930	29627180	m6AIP_SySy_peak_3039	0.0	+	chr17	29549994	29663171	ENSMUST00000150388.2|Gm28052|ENSMUSG00000099329.2|lncRNA_Intron_1	0.0	+	0.6808892266096468	29626930	29627180	29635547	29635797	113177	1506
chr17	29627245	29627365	m6AIP_abcam_peak_3708c	0.0	+	chr17	29549994	29663171	ENSMUST00000150388.2|Gm28052|ENSMUSG00000099329.2|lncRNA_Intron_1	0.0	+	0.6826740415455437	29627245	29627365	29551254	29551374	113177	1257
chr17	29627245	29627365	m6AIP_abcam_peak_3708c	0.0	+	chr17	29627249	29628959	ENSMUST00000024817.14|Rnf8|ENSMUSG00000090083.11|protein_coding_Intron_3	0.0	+	0.004678362573099415	29627249	29627365	29627417	29627533	1710	1049
chr17	29627245	29627365	m6AIP_abcam_peak_3708c	0.0	+	chr17	29627249	29628959	ENSMUST00000130871.1|Gm28043|ENSMUSG00000098374.1|protein_coding_Intron_3	0.0	+	0.004678362573099415	29627249	29627365	29627780	29627896	1710	2648
chr17	29702787	29703005	m6AIP_SySy_peak_3041	0.0	-	chr17	29700252	29704369	ENSMUST00000129091.8|Ccdc167|ENSMUSG00000024018.18|protein_coding_Intron_4	0.0	-	0.36361428224435266	29702787	29703005	29702489	29702707	4117	4117
chr17	30007774	30008024	m6AIP_abcam_peak_3709	0.0	+	chr17	30005308	30060809	ENSMUST00000226208.2|Zfand3|ENSMUSG00000044477.12|protein_coding_Intron_1	0.0	+	0.04668384353435073	30007774	30008024	30006618	30006868	55501	39194
chr17	30058638	30058875	m6AIP_abcam_peak_3710	0.0	+	chr17	30005308	30060809	ENSMUST00000226208.2|Zfand3|ENSMUSG00000044477.12|protein_coding_Intron_1	0.0	+	0.96509972793283	30058638	30058875	30022501	30022738	55501	39194
chr17	30163505	30163607	m6AIP_abcam_peak_3711	0.0	+	chr17	30153368	30192562	ENSMUST00000226208.2|Zfand3|ENSMUSG00000044477.12|protein_coding_Intron_4	0.0	+	0.2599122314639996	30163505	30163607	30164954	30165056	39194	39194
chr17	30415193	30415314	m6AIP_abcam_peak_3712	0.0	-	chr17	30334332	30513555	ENSMUST00000168787.7|Btbd9|ENSMUSG00000062202.14|protein_coding_Intron_6	0.0	-	0.5482945827265473	30415193	30415314	30513212	30513333	179223	7389
chr17	30445338	30445543	m6AIP_abcam_peak_3713a	0.0	-	chr17	30334332	30513555	ENSMUST00000168787.7|Btbd9|ENSMUSG00000062202.14|protein_coding_Intron_6	0.0	-	0.38002376927068515	30445338	30445543	30427317	30427522	179223	24569
chr17	30445544	30445672	m6AIP_abcam_peak_3713b	0.0	-	chr17	30334332	30513555	ENSMUST00000168787.7|Btbd9|ENSMUSG00000062202.14|protein_coding_Intron_6	0.0	-	0.37893015963352916	30445544	30445672	30437936	30438064	179223	24569
chr17	30457507	30457607	m6AIP_abcam_peak_3714	0.0	-	chr17	30334332	30513555	ENSMUST00000168787.7|Btbd9|ENSMUSG00000062202.14|protein_coding_Intron_6	0.0	-	0.3123371442281404	30457507	30457607	30464376	30464476	179223	3428
chr17	30464215	30464465	m6AIP_abcam_peak_3715	0.0	-	chr17	30459602	30513555	ENSMUST00000235858.1|Gm50252|ENSMUSG00000118341.1|lncRNA_Intron_6	0.0	-	0.9121828257928197	30464215	30464465	30498803	30499053	53953	53953
chr17	30464215	30464465	m6AIP_abcam_peak_3715	0.0	-	chr17	30334332	30513555	ENSMUST00000168787.7|Btbd9|ENSMUSG00000062202.14|protein_coding_Intron_6	0.0	-	0.27460203210525436	30464215	30464465	30355872	30356122	179223	3428
chr17	30485076	30485211	m6AIP_abcam_peak_3716	0.0	-	chr17	30459602	30513555	ENSMUST00000235858.1|Gm50252|ENSMUSG00000118341.1|lncRNA_Intron_6	0.0	-	0.5259021741145071	30485076	30485211	30513317	30513452	53953	2324
chr17	30485076	30485211	m6AIP_abcam_peak_3716	0.0	-	chr17	30334332	30513555	ENSMUST00000168787.7|Btbd9|ENSMUSG00000062202.14|protein_coding_Intron_6	0.0	-	0.15831673390134082	30485076	30485211	30339761	30339896	179223	45975
chr17	30493459	30493619	m6AIP_abcam_peak_3717a	0.0	-	chr17	30459602	30513555	ENSMUST00000235858.1|Gm50252|ENSMUSG00000118341.1|lncRNA_Intron_6	0.0	-	0.370414990825348	30493459	30493619	30493033	30493193	53953	393220
[truncated: 3,074 more rows]
