# Supplementary material for: Acute depletion of METTL3 implicates N6-methyladenosine in alternative intron/exon inclusion in the nascent transcriptome
Source: Genome Res. 2021 Aug;31(8):1395–408. doi: 10.1101/gr.271635.120 (PMC8327914; doi:10.1101/gr.271635.120)
Supplement: Supplemental Material [file supp_gr.271635.120_Supplemental_Code.tar.gz.zip › Nascent_m6A_Scripts/intron_methylation/m6AIP_Cfg1_Cfg2.summits.Intersects_with_GENCODE_vM24_MaxORF_LongestNcRNA.intron.Table]

chr	start	end	peak_id	score	strand	intron_chr	intron_start	intron_end	intron_id	intron_score	intron_strand	rPos	Overlap_start	Overlap_end	Control_start	Control_end	Intron_length	Control_length	ExonORIntron	Overlap_Phastcon	Control_Phastcon	Overlap_GC	Control_GC	Class	m6A_Intensity
chr1	4781845	4782083	m6AIP_SySy_peak_1	0.0	-	chr1	4777648	4782567	ENSMUST00000156816.6|Mrpl15|ENSMUSG00000033845.13|protein_coding_Intron_3	0.0	-	0.13275055905671884	4781845	4782083	4779761	4779999	4919	723	Alternative_ExonIntron	0.302324	0.0679958	0.46638655462184875	0.3403361344537815	Cfg1	2.40196894801533
chr1	4983900	4984029	m6AIP_abcam_peak_2	0.0	-	chr1	4923989	5020737	ENSMUST00000118000.7|Rgs20|ENSMUSG00000002459.17|protein_coding_Intron_2	0.0	-	0.3799871831975855	4983900	4984029	4995595	4995724	96748	1651	Constitutive_Intron	0	0	0.4728682170542636	0.3333333333333333	Cfg3	1.72203183299092
chr1	5127220	5127320	m6AIP_abcam_peak_3	0.0	+	chr1	5124469	5133083	ENSMUST00000044369.12|Atp6v1h|ENSMUSG00000033793.12|protein_coding_Intron_9	0.0	+	0.3242396099373114	5127220	5127320	5126128	5126228	8614	6789	Constitutive_Intron	0.48383	0	0.46	0.5	Cfg3	0.471878459270871
chr1	6251387	6251507	m6AIP_SySy_peak_5a	0.0	+	chr1	6250167	6260929	ENSMUST00000027040.12|Rb1cc1|ENSMUSG00000025907.14|protein_coding_Intron_15	0.0	+	0.11958743727931612	6251387	6251507	6260678	6260798	10762	1738	Constitutive_Intron	0.0249083	0.0158583	0.4083333333333333	0.4	Cfg2	1.99462231853126
chr1	6251508	6251619	m6AIP_SySy_peak_5b	0.0	+	chr1	6250167	6260929	ENSMUST00000027040.12|Rb1cc1|ENSMUSG00000025907.14|protein_coding_Intron_15	0.0	+	0.12962274670135662	6251508	6251619	6256230	6256341	10762	12982	Constitutive_Intron	0.135324	0.141766	0.38738738738738737	0.44144144144144143	Cfg2	1.42085558929907
chr1	7111915	7112088	m6AIP_abcam_peak_8	0.0	+	chr1	7089216	7120193	ENSMUST00000061280.16|Pcmtd1|ENSMUSG00000051285.17|protein_coding_Intron_1	0.0	+	0.7340607547535268	7111915	7112088	7109060	7109233	30977	2184	Constitutive_Intron	0.0953757	0.0368844	0.5317919075144508	0.4624277456647399	Cfg3	0.408389355094355
chr1	7164483	7164588	m6AIP_abcam_peak_10	0.0	+	chr1	7163371	7169514	ENSMUST00000061280.16|Pcmtd1|ENSMUSG00000051285.17|protein_coding_Intron_5	0.0	+	0.18720494872212273	7164483	7164588	7164619	7164724	6143	27021	Constitutive_Intron	0.0387048	0.0173714	0.4666666666666667	0.42857142857142855	Cfg3	0.652235549652995
chr1	10115088	10115324	m6AIP_abcam_peak_19	0.0	+	chr1	10113707	10116017	ENSMUST00000071087.11|Cspp1|ENSMUSG00000056763.16|protein_coding_Intron_21	0.0	+	0.6151515151515151	10115088	10115324	10114613	10114849	2310	3911	Constitutive_Intron	0.138843	0.10839	0.4872881355932203	0.4110169491525424	Cfg3	0.42290866889181
chr1	15811104	15811227	m6AIP_abcam_peak_28	0.0	+	chr1	15807736	15813040	ENSMUST00000188371.6|Terf1|ENSMUSG00000025925.14|protein_coding_Intron_2	0.0	+	0.6370663650075414	15811104	15811227	15811434	15811557	5304	2723	Constitutive_Intron	0.458455	0.22261	0.37398373983739835	0.45528455284552843	Cfg3	-0.344730276249375
chr1	15811330	15811441	m6AIP_abcam_peak_29	0.0	+	chr1	15807736	15813040	ENSMUST00000188371.6|Terf1|ENSMUSG00000025925.14|protein_coding_Intron_2	0.0	+	0.6909879336349924	15811330	15811441	15808817	15808928	5304	5304	Constitutive_Intron	0.0570721	0.0864054	0.44144144144144143	0.3153153153153153	Cfg3	0.22190717340925
chr1	20813543	20813651	m6AIP_abcam_peak_33	0.0	-	chr1	20813114	20814398	ENSMUST00000053266.10|Mcm3|ENSMUSG00000041859.10|protein_coding_Intron_6	0.0	-	0.5887850467289719	20813543	20813651	20813771	20813879	1284	457	Constitutive_Intron	0.0162593	0.215926	0.4444444444444444	0.39814814814814814	Cfg3	0.682264715295712
chr1	24071954	24072080	m6AIP_abcam_peak_37	0.0	-	chr1	24067978	24085410	ENSMUST00000027337.14|Fam135a|ENSMUSG00000026153.15|protein_coding_Intron_3	0.0	-	0.7696190913262965	24071954	24072080	24084372	24084498	17432	6775	Constitutive_Intron	0.60481	0.0230794	0.4603174603174603	0.48412698412698413	Cfg3	1.47851170330083
chr1	30813549	30813690	m6AIP_abcam_peak_40	0.0	-	chr1	30813152	30813959	ENSMUST00000186733.6|Phf3|ENSMUSG00000048874.15|protein_coding_Intron_10	0.0	-	0.42750929368029744	30813549	30813690	30813779	30813920	807	2376	Alternative_ExonIntron	0.0247163	0.0218014	0.49645390070921985	0.375886524822695	Cfg3	0.991281986154824
chr1	30829439	30829626	m6AIP_SySy_peak_31	0.0	-	chr1	30824519	30829842	ENSMUST00000186733.6|Phf3|ENSMUSG00000048874.15|protein_coding_Intron_4	0.0	-	0.048844636483186155	30829439	30829626	30825329	30825516	5323	1870	Alternative_ExonIntron	0.30316	0.0035615	0.3582887700534759	0.40641711229946526	Cfg2	2.18046500407317
chr1	30852734	30852864	m6AIP_abcam_peak_42	0.0	-	chr1	30837266	30862986	ENSMUST00000186733.6|Phf3|ENSMUSG00000048874.15|protein_coding_Intron_2	0.0	-	0.3977838258164852	30852734	30852864	30857862	30857992	25720	1870	Constitutive_Intron	0.00861538	0	0.45384615384615384	0.34615384615384615	Cfg3	0.407614390629192
chr1	33571753	33571881	m6AIP_abcam_peak_43a	0.0	-	chr1	33533363	33628394	ENSMUST00000027312.10|Prim2|ENSMUSG00000026134.11|protein_coding_Intron_7	0.0	-	0.5952899580137008	33571753	33571881	33609521	33609649	95031	3188	Constitutive_Intron	0.00119531	0.142344	0.5	0.421875	Cfg3	1.35830507082763
chr1	33571882	33572003	m6AIP_abcam_peak_43b	0.0	-	chr1	33533363	33628394	ENSMUST00000027312.10|Prim2|ENSMUSG00000026134.11|protein_coding_Intron_7	0.0	-	0.5940377350548769	33571882	33572003	33578789	33578910	95031	4141	Constitutive_Intron	0.00109091	0.0417025	0.5289256198347108	0.512396694214876	Cfg3	1.18728468268656
chr1	33637680	33637880	m6AIP_abcam_peak_44	0.0	-	chr1	33630433	33662245	ENSMUST00000027312.10|Prim2|ENSMUSG00000026134.11|protein_coding_Intron_5	0.0	-	0.7707154532880673	33637680	33637880	33659626	33659826	31812	9748	Constitutive_Intron	0.00477	0.0238696	0.545	0.43	Cfg3	1.2716687764627
chr1	33791567	33791734	m6AIP_abcam_peak_48	0.0	-	chr1	33786532	33805338	ENSMUST00000019861.12|Zfp451|ENSMUSG00000042197.13|protein_coding_Intron_3	0.0	-	0.7273210677443369	33791567	33791734	33798382	33798549	18806	1180	Constitutive_Intron	0.162892	0.462365	0.5389221556886228	0.3592814371257485	Cfg3	1.12758716523758
chr1	33801369	33801480	m6AIP_SySy_peak_36a	0.0	-	chr1	33786532	33805338	ENSMUST00000019861.12|Zfp451|ENSMUSG00000042197.13|protein_coding_Intron_3	0.0	-	0.2089226842497075	33801369	33801480	33800709	33800820	18806	861	Alternative_ExonIntron	0.107288	0.520135	0.38738738738738737	0.44144144144144143	Cfg2	0.549735414082619
chr1	33801481	33801631	m6AIP_SySy_peak_36b	0.0	-	chr1	33786532	33805338	ENSMUST00000019861.12|Zfp451|ENSMUSG00000042197.13|protein_coding_Intron_3	0.0	-	0.20126555354674036	33801481	33801631	33795071	33795221	18806	861	Alternative_ExonIntron	0.36852	0.0423133	0.3933333333333333	0.31333333333333335	Cfg2	1.89553457587053
chr1	33801632	33801836	m6AIP_SySy_peak_36c	0.0	-	chr1	33786532	33805338	ENSMUST00000019861.12|Zfp451|ENSMUSG00000042197.13|protein_coding_Intron_3	0.0	-	0.19286397958098478	33801632	33801836	33793424	33793628	18806	846	Alternative_ExonIntron	0.354941	0.0618824	0.4068627450980392	0.45588235294117646	Cfg2	1.35391842456906
chr1	33801836	33802086	m6AIP_SySy_peak_36d	0.0	-	chr1	33786532	33805338	ENSMUST00000019861.12|Zfp451|ENSMUSG00000042197.13|protein_coding_Intron_3	0.0	-	0.17957034988833354	33801836	33802086	33803980	33804230	18806	18806	Alternative_ExonIntron	0.290788	0.032196	0.364	0.476	Cfg2	2.5216806537738
chr1	33802325	33802575	m6AIP_SySy_peak_36e	0.0	-	chr1	33786532	33805338	ENSMUST00000019861.12|Zfp451|ENSMUSG00000042197.13|protein_coding_Intron_3	0.0	-	0.1535680102095076	33802325	33802575	33789561	33789811	18806	3811	Alternative_ExonIntron	0.99174	0.054844	0.456	0.404	Cfg1	3.94408259369444
chr1	33914633	33914776	m6AIP_abcam_peak_50	0.0	+	chr1	33909033	33968702	ENSMUST00000183034.4|Dst|ENSMUSG00000026131.20|protein_coding_Intron_2	0.0	+	0.09443764768975516	33914633	33914776	33952823	33952966	59669	2022	Constitutive_Intron	0.0131678	0.161986	0.48951048951048953	0.45454545454545453	Cfg3	0.22979570537678
chr1	33915130	33915310	m6AIP_abcam_peak_51	0.0	+	chr1	33909033	33968702	ENSMUST00000183034.4|Dst|ENSMUSG00000026131.20|protein_coding_Intron_2	0.0	+	0.10476126631919422	33915130	33915310	33947653	33947833	59669	431	Constitutive_Intron	0.409183	0.122883	0.4666666666666667	0.45	Cfg3	0.25584486189367
chr1	33921029	33921199	m6AIP_abcam_peak_52	0.0	+	chr1	33909033	33968702	ENSMUST00000183034.4|Dst|ENSMUSG00000026131.20|protein_coding_Intron_2	0.0	+	0.20243342439122491	33921029	33921199	33914403	33914573	59669	617	Constitutive_Intron	0.00955882	0.0061	0.3588235294117647	0.5294117647058824	Cfg3	1.35026636131844
chr1	34090079	34090190	m6AIP_abcam_peak_53	0.0	+	chr1	34086303	34113932	ENSMUST00000183034.4|Dst|ENSMUSG00000026131.20|protein_coding_Intron_5	0.0	+	0.1391653697202215	34090079	34090190	34095643	34095754	27629	462	Constitutive_Intron	0.0780541	0	0.46846846846846846	0.4864864864864865	Cfg3	0.297105696387666
chr1	34104530	34104650	m6AIP_abcam_peak_54	0.0	+	chr1	34086303	34113932	ENSMUST00000183034.4|Dst|ENSMUSG00000026131.20|protein_coding_Intron_5	0.0	+	0.6618770132831445	34104530	34104650	34108853	34108973	27629	431	Constitutive_Intron	0	0.1332	0.5583333333333333	0.625	Cfg3	0.766286057482908
chr1	34177789	34177901	m6AIP_SySy_peak_37a	0.0	+	chr1	34174795	34184015	ENSMUST00000183034.4|Dst|ENSMUSG00000026131.20|protein_coding_Intron_35	0.0	+	0.3286334056399132	34177789	34177901	34178773	34178885	9220	540	Alternative_ExonIntron	0.783902	0.776562	0.4732142857142857	0.42857142857142855	Cfg1	1.08868961486021
chr1	34177902	34178034	m6AIP_SySy_peak_37b	0.0	+	chr1	34174795	34184015	ENSMUST00000183034.4|Dst|ENSMUSG00000026131.20|protein_coding_Intron_35	0.0	+	0.34533622559652927	34177902	34178034	34183247	34183379	9220	1663	Alternative_ExonIntron	0.634758	0.0163258	0.5151515151515151	0.3787878787878788	Cfg1	1.76857913187038
chr1	34178398	34178542	m6AIP_abcam_peak_57	0.0	+	chr1	34174795	34184015	ENSMUST00000183034.4|Dst|ENSMUSG00000026131.20|protein_coding_Intron_35	0.0	+	0.3989154013015184	34178398	34178542	34178772	34178916	9220	1937	Alternative_ExonIntron	0.342556	0.755264	0.5486111111111112	0.4444444444444444	Cfg3	1.35370659801319
chr1	34178649	34178760	m6AIP_abcam_peak_58	0.0	+	chr1	34174795	34184015	ENSMUST00000183034.4|Dst|ENSMUSG00000026131.20|protein_coding_Intron_35	0.0	+	0.41919739696312364	34178649	34178760	34178348	34178459	9220	102	Alternative_ExonIntron	0.62055	0.585865	0.5315315315315315	0.5315315315315315	Cfg3	0.122007245251313
chr1	34180230	34180480	m6AIP_SySy_peak_38	0.0	+	chr1	34174795	34184015	ENSMUST00000183034.4|Dst|ENSMUSG00000026131.20|protein_coding_Intron_35	0.0	+	0.6030368763557483	34180230	34180480	34179710	34179960	9220	1157	Alternative_ExonIntron	0.581392	0.798364	0.528	0.548	Cfg1	2.26729035286449
chr1	34181215	34181365	m6AIP_SySy_peak_39	0.0	+	chr1	34174795	34184015	ENSMUST00000183034.4|Dst|ENSMUSG00000026131.20|protein_coding_Intron_35	0.0	+	0.7063991323210412	34181215	34181365	34175117	34175267	9220	1012	Alternative_ExonIntron	0.621353	0.0701439	0.5333333333333333	0.4666666666666667	Cfg1	1.8077604963845
chr1	34182073	34182323	m6AIP_SySy_peak_40	0.0	+	chr1	34174795	34184015	ENSMUST00000183034.4|Dst|ENSMUSG00000026131.20|protein_coding_Intron_35	0.0	+	0.8029284164859002	34182073	34182323	34175552	34175802	9220	27629	Alternative_ExonIntron	0.751028	0.196272	0.456	0.448	Cfg2	1.79172726141993
chr1	34237702	34237865	m6AIP_SySy_peak_47	0.0	+	chr1	34229246	34242618	ENSMUST00000183034.4|Dst|ENSMUSG00000026131.20|protein_coding_Intron_60	0.0	+	0.638049655997607	34237702	34237865	34233895	34234058	13372	1663	Alternative_ExonIntron	0.916252	0.135166	0.5398773006134969	0.4723926380368098	Cfg1	2.40542384526987
chr1	34834540	34834701	m6AIP_abcam_peak_72	0.0	-	chr1	34828847	34836732	ENSMUST00000167518.7|Fam168b|ENSMUSG00000037503.12|protein_coding_Intron_2	0.0	-	0.2716550412175016	34834540	34834701	34831881	34832042	7885	4010	Constitutive_Intron	0.00793789	0.0328509	0.453416149068323	0.43478260869565216	Cfg3	0.604612527679026
chr1	36360277	36360437	m6AIP_abcam_peak_78	0.0	-	chr1	36358460	36365481	ENSMUST00000186470.1|Kansl3|ENSMUSG00000010453.12|protein_coding_Intron_2	0.0	-	0.733941034040735	36360277	36360437	36363570	36363730	7021	338	Constitutive_Intron	0.101669	0.0738125	0.50625	0.49375	Cfg3	1.10117201029439
chr1	36444710	36444826	m6AIP_abcam_peak_80	0.0	-	chr1	36443609	36445049	ENSMUST00000115011.7|Lman2l|ENSMUSG00000001143.13|protein_coding_Intron_1	0.0	-	0.19652777777777775	36444710	36444826	36444759	36444875	1440	961	Alternative_ExonIntron	0.0015431	0.158069	0.5	0.45689655172413796	Cfg3	1.30867354201484
chr1	36596597	36596703	m6AIP_abcam_peak_82	0.0	-	chr1	36586003	36600122	ENSMUST00000170295.7|Fam178b|ENSMUSG00000046337.17|protein_coding_Intron_10	0.0	-	0.24598059352645374	36596597	36596703	36589170	36589276	14119	21818	Constitutive_Intron	0	0.0273302	0.3584905660377358	0.5471698113207547	Cfg3	1.09729894134252
chr1	36806944	36807145	m6AIP_abcam_peak_83	0.0	-	chr1	36804646	36807883	ENSMUST00000194563.5|Tmem131|ENSMUSG00000026116.11|protein_coding_Intron_32	0.0	-	0.24961383997528575	36806944	36807145	36807332	36807533	3237	112	Constitutive_Intron	0.0308607	0.199299	0.5223880597014925	0.40298507462686567	Cfg3	0.820828837613917
chr1	36826004	36826125	m6AIP_abcam_peak_84	0.0	-	chr1	36825539	36827010	ENSMUST00000194563.5|Tmem131|ENSMUSG00000026116.11|protein_coding_Intron_16	0.0	-	0.6444595513256288	36826004	36826125	36826325	36826446	1471	365	Constitutive_Intron	0.00213223	0.0160496	0.45454545454545453	0.48760330578512395	Cfg3	0.590739100795479
chr1	36867115	36867301	m6AIP_abcam_peak_85	0.0	-	chr1	36854967	36872511	ENSMUST00000194563.5|Tmem131|ENSMUSG00000026116.11|protein_coding_Intron_5	0.0	-	0.3048335613315093	36867115	36867301	36861839	36862025	17544	2349	Constitutive_Intron	0	0.0905376	0.3817204301075269	0.44623655913978494	Cfg3	-0.0580931859886095
chr1	36867666	36867766	m6AIP_SySy_peak_59	0.0	-	chr1	36854967	36872511	ENSMUST00000194563.5|Tmem131|ENSMUSG00000026116.11|protein_coding_Intron_5	0.0	-	0.2721158230734154	36867666	36867766	36855321	36855421	17544	112	Constitutive_Intron	0.07438	0.00935	0.4	0.44	Cfg2	0.88026620502928
chr1	38060956	38061098	m6AIP_SySy_peak_62	0.0	-	chr1	38059294	38063114	ENSMUST00000027251.11|Rev1|ENSMUSG00000026082.11|protein_coding_Intron_13	0.0	-	0.5460732984293194	38060956	38061098	38062844	38062986	3820	8546	Constitutive_Intron	0	0.0117823	0.38028169014084506	0.33098591549295775	Cfg2	1.57579284419596
chr1	39368368	39368472	m6AIP_abcam_peak_91	0.0	+	chr1	39368255	39370013	ENSMUST00000194746.5|Rpl31|ENSMUSG00000073702.11|protein_coding_Intron_2	0.0	+	0.09215017064846416	39368368	39368472	39369355	39369459	1758	814	Constitutive_Intron	0.00210577	0.0808846	0.5769230769230769	0.4807692307692308	Cfg3	1.37006023496595
chr1	39569486	39569662	m6AIP_abcam_peak_93	0.0	-	chr1	39565332	39576826	ENSMUST00000062525.10|Rnf149|ENSMUSG00000048234.13|protein_coding_Intron_1	0.0	-	0.6306768748912477	39569486	39569662	39572341	39572517	11494	2962	Constitutive_Intron	0.276284	0.0608352	0.5113636363636364	0.4602272727272727	Cfg3	0.16111715723451
chr1	39905982	39906140	m6AIP_abcam_peak_94	0.0	+	chr1	39901574	39962177	ENSMUST00000163854.8|Map4k4|ENSMUSG00000026074.15|protein_coding_Intron_2	0.0	+	0.0736597198158507	39905982	39906140	39943347	39943505	60603	819	Constitutive_Intron	0.0540823	0.0628101	0.5253164556962026	0.3987341772151899	Cfg3	0.693244045493416
chr1	39980981	39981156	m6AIP_abcam_peak_95	0.0	+	chr1	39980650	39983138	ENSMUST00000163854.8|Map4k4|ENSMUSG00000026074.15|protein_coding_Intron_6	0.0	+	0.15554662379421222	39980981	39981156	39981370	39981545	2488	303	Constitutive_Intron	0.0622686	0.036	0.5028571428571429	0.4057142857142857	Cfg3	0.0940283611796501
chr1	42898600	42898744	m6AIP_SySy_peak_66b	0.0	+	chr1	42898608	42899440	ENSMUST00000057208.12|Mrps9|ENSMUSG00000060679.14|protein_coding_Intron_8	0.0	+	0.06850961538461539	42898608	42898744	42899149	42899285	832	7780	Alternative_ExonIntron	0.0571985	0.127588	0.5441176470588235	0.4264705882352941	Cfg2	1.7997456827894
chr1	42898745	42898951	m6AIP_SySy_peak_66c	0.0	+	chr1	42898608	42899440	ENSMUST00000057208.12|Mrps9|ENSMUSG00000060679.14|protein_coding_Intron_8	0.0	+	0.2620192307692308	42898745	42898951	42898732	42898938	832	7780	Alternative_ExonIntron	0.0245777	0.0213786	0.3883495145631068	0.3883495145631068	Cfg2	3.34403062088374
chr1	42898990	42899171	m6AIP_SySy_peak_66d	0.0	+	chr1	42898608	42899440	ENSMUST00000057208.12|Mrps9|ENSMUSG00000060679.14|protein_coding_Intron_8	0.0	+	0.609375	42898990	42899171	42898661	42898842	832	1940	Alternative_ExonIntron	0.0158564	0.0260442	0.36464088397790057	0.43646408839779005	Cfg2	1.81273169882164
chr1	43772200	43772300	m6AIP_abcam_peak_99	0.0	-	chr1	43771802	43774816	ENSMUST00000126008.7|Uxs1|ENSMUSG00000057363.12|protein_coding_Intron_8	0.0	-	0.8510285335102854	43772200	43772300	43774576	43774676	3014	8047	Constitutive_Intron	0	0.01483	0.49	0.4	Cfg3	2.17193572978236
chr1	43794956	43795093	m6AIP_abcam_peak_100	0.0	-	chr1	43790644	43797244	ENSMUST00000126008.7|Uxs1|ENSMUSG00000057363.12|protein_coding_Intron_5	0.0	-	0.33606060606060606	43794956	43795093	43793471	43793608	6600	6671	Constitutive_Intron	0.0888686	0.0272555	0.48905109489051096	0.40875912408759124	Cfg3	1.92495686635404
chr1	52170580	52170691	m6AIP_abcam_peak_103	0.0	-	chr1	52168958	52188678	ENSMUST00000114513.8|Gls|ENSMUSG00000026103.14|protein_coding_Intron_14	0.0	-	0.913235294117647	52170580	52170691	52171753	52171864	19720	4877	Constitutive_Intron	0.00206306	0.00715315	0.5045045045045045	0.45045045045045046	Cfg3	1.24912719909533
chr1	52187589	52187758	m6AIP_SySy_peak_76a	0.0	-	chr1	52168958	52188678	ENSMUST00000114513.8|Gls|ENSMUSG00000026103.14|protein_coding_Intron_14	0.0	-	0.050101419878296194	52187589	52187758	52183109	52183278	19720	2111	Alternative_ExonIntron	0.989763	0.00468047	0.42011834319526625	0.378698224852071	Cfg2	1.99036766797534
chr1	52187759	52187868	m6AIP_SySy_peak_76b	0.0	-	chr1	52168958	52188678	ENSMUST00000114513.8|Gls|ENSMUSG00000026103.14|protein_coding_Intron_14	0.0	-	0.04305273833671397	52187759	52187868	52172778	52172887	19720	4843	Alternative_ExonIntron	0.999028	0.024945	0.3669724770642202	0.3302752293577982	Cfg2	1.57951157891091
chr1	52225834	52225941	m6AIP_abcam_peak_104a	0.0	-	chr1	52220039	52232591	ENSMUST00000114513.8|Gls|ENSMUSG00000026103.14|protein_coding_Intron_1	0.0	-	0.5352931803696622	52225834	52225941	52226453	52226560	12552	1556	Constitutive_Intron	0.0983178	0.0401495	0.4205607476635514	0.2803738317757009	Cfg3	1.00235607949502
chr1	52225942	52226059	m6AIP_abcam_peak_104b	0.0	-	chr1	52220039	52232591	ENSMUST00000114513.8|Gls|ENSMUSG00000026103.14|protein_coding_Intron_1	0.0	-	0.5241395793499044	52225942	52226059	52220908	52221025	12552	2901	Constitutive_Intron	0.0493675	0.0800085	0.452991452991453	0.3076923076923077	Cfg3	0.890039226035171
chr1	52927725	52927911	m6AIP_abcam_peak_111	0.0	-	chr1	52925734	52952614	ENSMUST00000050567.10|1700019D03Rik|ENSMUSG00000043629.12|protein_coding_Intron_1	0.0	-	0.9242931547619048	52927725	52927911	52926608	52926794	26880	26880	Constitutive_Intron	0.182747	0.16236	0.521505376344086	0.42473118279569894	Cfg3	0.518837201818105
chr1	53263067	53263190	m6AIP_abcam_peak_112	0.0	-	chr1	53256792	53267827	ENSMUST00000027267.13|Pms1|ENSMUSG00000026098.13|protein_coding_Intron_4	0.0	-	0.42618939737199824	53263067	53263190	53261580	53261703	11035	2667	Alternative_ExonIntron	0.0125366	0.0291707	0.45528455284552843	0.37398373983739835	Cfg3	1.984882042792
chr1	58007237	58007343	m6AIP_abcam_peak_115	0.0	+	chr1	58002979	58013506	ENSMUST00000027202.8|Sgo2a|ENSMUSG00000026039.9|protein_coding_Intron_5	0.0	+	0.4101833380830246	58007237	58007343	58011216	58011322	10527	1783	Constitutive_Intron	0.11966	0	0.4716981132075472	0.5471698113207547	Cfg3	1.09483229290066
chr1	58487299	58487415	m6AIP_abcam_peak_122	0.0	-	chr1	58483703	58492856	ENSMUST00000027198.11|Orc2|ENSMUSG00000026037.14|protein_coding_Intron_7	0.0	-	0.5976182672347864	58487299	58487415	58490305	58490421	9153	1492	Constitutive_Intron	0.295534	0	0.5	0.4224137931034483	Cfg3	1.14506915185894
chr1	59647522	59647632	m6AIP_abcam_peak_130	0.0	-	chr1	59644594	59655457	ENSMUST00000091374.8|Sumo1|ENSMUSG00000026021.15|protein_coding_Intron_2	0.0	-	0.7252140292736813	59647522	59647632	59648733	59648843	10863	2027	Constitutive_Intron	0	0	0.39090909090909093	0.36363636363636365	Cfg3	0.857788534281965
chr1	60207978	60208050	m6AIP_abcam_peak_134a	0.0	+	chr1	60206416	60217195	ENSMUST00000160834.7|Nbeal1|ENSMUSG00000073664.11|protein_coding_Intron_7	0.0	+	0.14685963447444103	60207978	60208050	60215575	60215647	10779	1051	Constitutive_Intron	0	0.0144167	0.4583333333333333	0.3333333333333333	Cfg3	0.922971649990838
chr1	60208051	60208138	m6AIP_abcam_peak_134b	0.0	+	chr1	60206416	60217195	ENSMUST00000160834.7|Nbeal1|ENSMUSG00000073664.11|protein_coding_Intron_7	0.0	+	0.15418870025048706	60208051	60208138	60209583	60209670	10779	2732	Constitutive_Intron	0	0	0.3793103448275862	0.4942528735632184	Cfg3	0.998938856605369
chr1	60327048	60327188	m6AIP_abcam_peak_136	0.0	+	chr1	60319832	60328059	ENSMUST00000160834.7|Nbeal1|ENSMUSG00000073664.11|protein_coding_Intron_52	0.0	+	0.8845265588914549	60327048	60327188	60326885	60327025	8227	1703	Constitutive_Intron	0	0	0.45714285714285713	0.37857142857142856	Cfg3	1.20363955575616
chr1	60477038	60477216	m6AIP_SySy_peak_102a	0.0	+	chr1	60476832	60478002	ENSMUST00000188618.6|Abi2|ENSMUSG00000026782.15|protein_coding_Intron_11	0.0	+	0.2829059829059829	60477038	60477216	60477729	60477907	1170	2645	Alternative_ExonIntron	0.782152	0.220354	0.3707865168539326	0.43820224719101125	Cfg1	2.10017807216305
chr1	60477217	60477397	m6AIP_SySy_peak_102b	0.0	+	chr1	60476832	60478002	ENSMUST00000188618.6|Abi2|ENSMUSG00000026782.15|protein_coding_Intron_11	0.0	+	0.37606837606837606	60477217	60477397	60477119	60477299	1170	5900	Alternative_ExonIntron	0.386722	0.641067	0.43333333333333335	0.39444444444444443	Cfg1	2.87474483114188
chr1	63476716	63476861	m6AIP_abcam_peak_155	0.0	+	chr1	63447948	63477678	ENSMUST00000087374.9|Adam23|ENSMUSG00000025964.15|protein_coding_Intron_2	0.0	+	0.970770265724857	63476716	63476861	63459399	63459544	29730	37821	Constitutive_Intron	0.0119517	0.211276	0.496551724137931	0.4206896551724138	Cfg3	0.787961916413167
chr1	63510048	63510216	m6AIP_abcam_peak_156	0.0	+	chr1	63477755	63515576	ENSMUST00000087374.9|Adam23|ENSMUSG00000025964.15|protein_coding_Intron_3	0.0	+	0.8561910049972238	63510048	63510216	63502945	63503113	37821	6134	Constitutive_Intron	0.0153228	0.013506	0.4523809523809524	0.43452380952380953	Cfg3	1.64594477710955
chr1	63530847	63530941	m6AIP_abcam_peak_158a	0.0	+	chr1	63530298	63534285	ENSMUST00000087374.9|Adam23|ENSMUSG00000025964.15|protein_coding_Intron_6	0.0	+	0.1529972410333584	63530847	63530941	63531390	63531484	3987	13117	Alternative_ExonIntron	0.00312766	0.0246489	0.4787234042553192	0.6276595744680851	Cfg3	-0.389345029303796
chr1	63530942	63531060	m6AIP_abcam_peak_158b	0.0	+	chr1	63530298	63534285	ENSMUST00000087374.9|Adam23|ENSMUSG00000025964.15|protein_coding_Intron_6	0.0	+	0.17030348633057438	63530942	63531060	63533371	63533489	3987	1929	Alternative_ExonIntron	0.0485085	0.0809915	0.5423728813559322	0.5254237288135594	Cfg3	0.935778235808621
chr1	63562156	63562348	m6AIP_abcam_peak_159	0.0	+	chr1	63557488	63563408	ENSMUST00000087374.9|Adam23|ENSMUSG00000025964.15|protein_coding_Intron_18	0.0	+	0.8016891891891892	63562156	63562348	63559992	63560184	5920	13117	Constitutive_Intron	0.00722917	0.0339063	0.5	0.22916666666666666	Cfg3	0.620129246197972
chr1	63570506	63570676	m6AIP_abcam_peak_160	0.0	+	chr1	63567968	63570909	ENSMUST00000087374.9|Adam23|ENSMUSG00000025964.15|protein_coding_Intron_22	0.0	+	0.8820129207752465	63570506	63570676	63569475	63569645	2941	2941	Constitutive_Intron	0.0936059	0.0277294	0.5117647058823529	0.4	Cfg3	0.979850892568668
chr1	64561859	64562017	m6AIP_abcam_peak_164	0.0	+	chr1	64559768	64566216	ENSMUST00000049932.11|Creb1|ENSMUSG00000025958.14|protein_coding_Intron_4	0.0	+	0.33405707196029777	64561859	64562017	64563935	64564093	6448	20904	Alternative_ExonIntron	0.0683861	0.0467025	0.5126582278481012	0.2848101265822785	Cfg3	0.830563568337395
chr1	66714752	66714854	m6AIP_abcam_peak_174	0.0	+	chr1	66714716	66715112	ENSMUST00000113995.1|Rpe|ENSMUSG00000026005.15|protein_coding_Intron_4	0.0	+	0.1691919191919192	66714752	66714854	66714915	66715017	396	599	Constitutive_Intron	0.0357843	0.00627451	0.39215686274509803	0.23529411764705882	Cfg3	0.711429465886264
chr1	71053991	71054100	m6AIP_abcam_peak_178a	0.0	-	chr1	71053721	71065478	ENSMUST00000027393.7|Bard1|ENSMUSG00000026196.7|protein_coding_Intron_6	0.0	-	0.9738878965722548	71053991	71054100	71057992	71058101	11757	1219	Constitutive_Intron	0.0483945	0.0488899	0.5596330275229358	0.44954128440366975	Cfg3	0.920414402042286
chr1	71054101	71054299	m6AIP_abcam_peak_178b	0.0	-	chr1	71053721	71065478	ENSMUST00000027393.7|Bard1|ENSMUSG00000026196.7|protein_coding_Intron_6	0.0	-	0.961469762694565	71054101	71054299	71058701	71058899	11757	11757	Constitutive_Intron	0.204767	0.554835	0.5858585858585859	0.4090909090909091	Cfg3	0.620591297445337
chr1	72199074	72199174	m6AIP_abcam_peak_181	0.0	-	chr1	72192202	72212016	ENSMUST00000048860.8|Mreg|ENSMUSG00000039395.8|protein_coding_Intron_1	0.0	-	0.6498435449682043	72199074	72199174	72196424	72196524	19814	1586	Constitutive_Intron	0.00027	0.04661	0.51	0.5	Cfg3	1.53105085210372
chr1	72338067	72338268	m6AIP_abcam_peak_182	0.0	+	chr1	72334698	72338959	ENSMUST00000027379.9|Xrcc5|ENSMUSG00000026187.9|protein_coding_Intron_10	0.0	+	0.8136587655479934	72338067	72338268	72336880	72337081	4261	1562	Constitutive_Intron	0.00371144	0.107682	0.5074626865671642	0.5024875621890548	Cfg3	0.95828151880877
chr1	72343709	72343891	m6AIP_abcam_peak_183	0.0	+	chr1	72343142	72346227	ENSMUST00000027379.9|Xrcc5|ENSMUSG00000026187.9|protein_coding_Intron_13	0.0	+	0.21588330632090763	72343709	72343891	72345549	72345731	3085	2867	Constitutive_Intron	0.228582	0.367516	0.532967032967033	0.5384615384615384	Cfg3	1.5962195689227
chr1	72824990	72825138	m6AIP_abcam_peak_185	0.0	+	chr1	72824964	72849085	ENSMUST00000047328.10|Igfbp2|ENSMUSG00000039323.18|protein_coding_Intron_1	0.0	+	0.0028191202686455785	72824990	72825138	72848386	72848534	24121	2293	Constitutive_Intron	0.112845	0.022	0.5472972972972973	0.5337837837837838	Cfg3	1.03955265834151
chr1	72827221	72827359	m6AIP_abcam_peak_186	0.0	+	chr1	72824964	72849085	ENSMUST00000047328.10|Igfbp2|ENSMUSG00000039323.18|protein_coding_Intron_1	0.0	+	0.09688653040918702	72827221	72827359	72828289	72828427	24121	24121	Constitutive_Intron	0.201986	0.405261	0.4782608695652174	0.5144927536231884	Cfg3	0.927303977547019
chr1	72838723	72838876	m6AIP_abcam_peak_187	0.0	+	chr1	72824964	72849085	ENSMUST00000047328.10|Igfbp2|ENSMUSG00000039323.18|protein_coding_Intron_1	0.0	+	0.5734836864143278	72838723	72838876	72835941	72836094	24121	2293	Constitutive_Intron	0.240105	0.122895	0.46405228758169936	0.33986928104575165	Cfg3	0.403829375880203
chr1	74249748	74249872	m6AIP_abcam_peak_190	0.0	+	chr1	74248244	74251253	ENSMUST00000113820.8|Arpc2|ENSMUSG00000006304.14|protein_coding_Intron_4	0.0	+	0.5098039215686274	74249748	74249872	74250707	74250831	3009	2017	Constitutive_Intron	0.0735968	0.178492	0.5725806451612904	0.3467741935483871	Cfg3	0.177740754551425
chr1	77463778	77463932	m6AIP_abcam_peak_203	0.0	-	chr1	77445020	77506547	ENSMUST00000027451.12|Epha4|ENSMUSG00000026235.14|protein_coding_Intron_3	0.0	-	0.6944430900255172	77463778	77463932	77490584	77490738	61527	25226	Constitutive_Intron	0.0244416	0.0585909	0.45454545454545453	0.538961038961039	Cfg3	0.622074112707034
chr1	78664458	78664562	m6AIP_abcam_peak_205	0.0	+	chr1	78663280	78681592	ENSMUST00000035779.14|Acsl3|ENSMUSG00000032883.15|protein_coding_Intron_2	0.0	+	0.0672782874617737	78664458	78664562	78666516	78666620	18312	587	Alternative_ExonIntron	0.480356	0.928471	0.4807692307692308	0.46153846153846156	Cfg3	1.44071953969852
chr1	78665260	78665369	m6AIP_abcam_peak_206a	0.0	+	chr1	78663280	78681592	ENSMUST00000035779.14|Acsl3|ENSMUSG00000032883.15|protein_coding_Intron_2	0.0	+	0.11009174311926606	78665260	78665369	78678689	78678798	18312	1966	Alternative_ExonIntron	0.698294	0.155367	0.48623853211009177	0.44954128440366975	Cfg3	0.996467510328968
chr1	78665370	78665570	m6AIP_abcam_peak_206b	0.0	+	chr1	78663280	78681592	ENSMUST00000035779.14|Acsl3|ENSMUSG00000032883.15|protein_coding_Intron_2	0.0	+	0.11822848405417213	78665370	78665570	78676104	78676304	18312	18312	Alternative_ExonIntron	0.586575	0.0895088	0.45	0.475	Cfg3	1.72489321390442
chr1	78666258	78666499	m6AIP_SySy_peak_158a	0.0	+	chr1	78663280	78681592	ENSMUST00000035779.14|Acsl3|ENSMUSG00000032883.15|protein_coding_Intron_2	0.0	+	0.1694517256443862	78666258	78666499	78670709	78670950	18312	6226	Alternative_ExonIntron	0.857087	0.12939	0.4979253112033195	0.5726141078838174	Cfg1	2.07653523742124
chr1	78666500	78666672	m6AIP_SySy_peak_158b	0.0	+	chr1	78663280	78681592	ENSMUST00000035779.14|Acsl3|ENSMUSG00000032883.15|protein_coding_Intron_2	0.0	+	0.18228484054172128	78666500	78666672	78669600	78669772	18312	1703	Alternative_ExonIntron	0.820058	0.0299942	0.47674418604651164	0.45930232558139533	Cfg1	1.16420056482197
chr1	78668039	78668216	m6AIP_abcam_peak_208	0.0	+	chr1	78663280	78681592	ENSMUST00000035779.14|Acsl3|ENSMUSG00000032883.15|protein_coding_Intron_2	0.0	+	0.2686216688510267	78668039	78668216	78667340	78667517	18312	2025	Alternative_ExonIntron	0.23778	0.683678	0.4463276836158192	0.4350282485875706	Cfg3	0.520079025022278
chr1	78669869	78670006	m6AIP_abcam_peak_209	0.0	+	chr1	78663280	78681592	ENSMUST00000035779.14|Acsl3|ENSMUSG00000032883.15|protein_coding_Intron_2	0.0	+	0.36036478811708167	78669869	78670006	78663656	78663793	18312	587	Alternative_ExonIntron	0.0367591	0.0178613	0.43795620437956206	0.3284671532846715	Cfg3	0.3151138211136
chr1	78673563	78673736	m6AIP_abcam_peak_210	0.0	+	chr1	78663280	78681592	ENSMUST00000035779.14|Acsl3|ENSMUSG00000032883.15|protein_coding_Intron_2	0.0	+	0.5658038444735692	78673563	78673736	78665371	78665544	18312	1633	Constitutive_Intron	0.0500578	0.659971	0.4624277456647399	0.45664739884393063	Cfg3	1.232955400924
chr1	78691476	78691603	m6AIP_abcam_peak_211	0.0	+	chr1	78690378	78692081	ENSMUST00000035779.14|Acsl3|ENSMUSG00000032883.15|protein_coding_Intron_5	0.0	+	0.6852613035819143	78691476	78691603	78690518	78690645	1703	5037	Constitutive_Intron	0	0.136375	0.48031496062992124	0.1889763779527559	Cfg3	1.81352972455728
chr1	82855435	82855685	m6AIP_abcam_peak_212	0.0	+	chr1	82839889	82858355	ENSMUST00000190046.6|Agfg1|ENSMUSG00000026159.13|protein_coding_Intron_1	0.0	+	0.8486407451532546	82855435	82855685	82852717	82852967	18466	431	Constitutive_Intron	0.056836	0.117832	0.492	0.428	Cfg3	0.265835450722919
chr1	84226399	84226526	m6AIP_abcam_peak_214	0.0	-	chr1	84159378	84284340	ENSMUST00000168574.8|Pid1|ENSMUSG00000045658.16|protein_coding_Intron_1	0.0	-	0.463100782637922	84226399	84226526	84211054	84211181	124962	120724	Constitutive_Intron	0	0.337433	0.5196850393700787	0.33858267716535434	Cfg3	0.784866016595439
chr1	84733671	84733810	m6AIP_abcam_peak_217	0.0	-	chr1	84732127	84736981	ENSMUST00000027421.12|Trip12|ENSMUSG00000026219.14|protein_coding_Intron_33	0.0	-	0.669756901524516	84733671	84733810	84734502	84734641	4854	1011	Constitutive_Intron	0.00611511	0.00958993	0.4244604316546763	0.30935251798561153	Cfg3	0.954617010040163
chr1	84837944	84838157	m6AIP_abcam_peak_218	0.0	-	chr1	84814969	84839228	ENSMUST00000027421.12|Trip12|ENSMUSG00000026219.14|protein_coding_Intron_1	0.0	-	0.04699286862607688	84837944	84838157	84833013	84833226	24259	89	Constitutive_Intron	0.0206009	0.198111	0.4413145539906103	0.431924882629108	Cfg3	0.858981722686385
chr1	84838651	84838758	m6AIP_abcam_peak_219	0.0	-	chr1	84814969	84839228	ENSMUST00000027421.12|Trip12|ENSMUSG00000026219.14|protein_coding_Intron_1	0.0	-	0.021806339915083073	84838651	84838758	84829146	84829253	24259	3127	Alternative_ExonIntron	0.902794	0.0781667	0.6261682242990654	0.4485981308411215	Cfg3	1.25027508377888
chr1	86526981	86527178	m6AIP_SySy_peak_165a	0.0	+	chr1	86526950	86527848	ENSMUST00000188699.6|Ptma|ENSMUSG00000026238.14|protein_coding_Intron_1	0.0	+	0.11469933184855234	86526981	86527178	86527320	86527517	898	211	Constitutive_Intron	0.254604	0.27132	0.7258883248730964	0.7258883248730964	Cfg2	-0.221064730384965
chr1	86527214	86527370	m6AIP_SySy_peak_165b	0.0	+	chr1	86526950	86527848	ENSMUST00000188699.6|Ptma|ENSMUSG00000026238.14|protein_coding_Intron_1	0.0	+	0.43318485523385303	86527214	86527370	86527509	86527665	898	762	Constitutive_Intron	0.549359	0.252237	0.6794871794871795	0.7051282051282052	Cfg2	-0.388164793811484
chr1	86527371	86527528	m6AIP_SySy_peak_165c	0.0	+	chr1	86526950	86527848	ENSMUST00000188699.6|Ptma|ENSMUSG00000026238.14|protein_coding_Intron_1	0.0	+	0.5044543429844098	86527371	86527528	86527434	86527591	898	898	Constitutive_Intron	0.125624	0.00828025	0.7070063694267515	0.6815286624203821	Cfg2	-0.67345610713044
chr1	86529296	86529475	m6AIP_abcam_peak_228	0.0	+	chr1	86529244	86529455	ENSMUST00000188699.6|Ptma|ENSMUSG00000026238.14|protein_coding_Intron_4	0.0	+	0.3175355450236967	86529296	86529455	86529264	86529423	211	898	Constitutive_Intron	0.00902516	0.000849057	0.4779874213836478	0.4591194968553459	Cfg3	0.795642147890997
chr1	87232050	87232216	m6AIP_SySy_peak_166	0.0	+	chr1	87226233	87232593	ENSMUST00000050876.13|Eif4e2|ENSMUSG00000026254.17|protein_coding_Intron_6	0.0	+	0.9251572327044025	87232050	87232216	87229817	87229983	6360	94	Constitutive_Intron	0.00205422	0.0167771	0.5120481927710844	0.5542168674698795	Cfg2	0.949740823815467
chr1	87681067	87681242	m6AIP_abcam_peak_235	0.0	+	chr1	87676370	87681488	ENSMUST00000169754.7|Inpp5d|ENSMUSG00000026288.14|protein_coding_Intron_6	0.0	+	0.9234075810863619	87681067	87681242	87680594	87680769	5118	1913	Constitutive_Intron	0.00656571	0.0305829	0.5314285714285715	0.41714285714285715	Cfg3	0.469892301619794
chr1	87686286	87686487	m6AIP_abcam_peak_236	0.0	+	chr1	87683866	87691624	ENSMUST00000169754.7|Inpp5d|ENSMUSG00000026288.14|protein_coding_Intron_9	0.0	+	0.31567414282031453	87686286	87686487	87686068	87686269	7758	1913	Constitutive_Intron	0.0048209	0.0369751	0.4925373134328358	0.4626865671641791	Cfg3	0.886353857685972
chr1	87776958	87777089	m6AIP_abcam_peak_237	0.0	+	chr1	87775859	87778921	ENSMUST00000113190.2|Atg16l1|ENSMUSG00000026289.15|protein_coding_Intron_10	0.0	+	0.3997387328543436	87776958	87777089	87778594	87778725	3062	2687	Alternative_ExonIntron	0.623763	0.126015	0.48854961832061067	0.4198473282442748	Cfg3	-0.421795390374773
chr1	89678490	89678720	m6AIP_abcam_peak_250	0.0	+	chr1	89671271	89725960	ENSMUST00000074945.7|Agap1|ENSMUSG00000055013.16|protein_coding_Intron_10	0.0	+	0.1341403207226316	89678490	89678720	89708296	89708526	54689	54689	Constitutive_Intron	0.31783	0.878383	0.5	0.3782608695652174	Cfg3	1.82759613324407
chr1	89810560	89810691	m6AIP_abcam_peak_251a	0.0	+	chr1	89789324	89834433	ENSMUST00000074945.7|Agap1|ENSMUSG00000055013.16|protein_coding_Intron_13	0.0	+	0.4718570573499745	89810560	89810691	89833308	89833439	45109	45109	Constitutive_Intron	0.00176336	0.0428779	0.5114503816793893	0.5648854961832062	Cfg3	0.696042499431667
chr1	89810692	89810830	m6AIP_abcam_peak_251b	0.0	+	chr1	89789324	89834433	ENSMUST00000074945.7|Agap1|ENSMUSG00000055013.16|protein_coding_Intron_13	0.0	+	0.47553703252122637	89810692	89810830	89832835	89832973	45109	1245	Constitutive_Intron	0.00492754	0.00980435	0.5217391304347826	0.45652173913043476	Cfg3	2.69853353637481
chr1	91310995	91311106	m6AIP_abcam_peak_255	0.0	+	chr1	91309903	91315488	ENSMUST00000027532.12|Scly|ENSMUSG00000026307.12|protein_coding_Intron_7	0.0	+	0.20752014324082363	91310995	91311106	91314785	91314896	5585	2859	Alternative_ExonIntron	0.00713514	0	0.5315315315315315	0.4594594594594595	Cfg3	0.738973162083582
chr1	91398060	91398137	m6AIP_abcam_peak_256a	0.0	-	chr1	91391197	91398650	ENSMUST00000027534.12|Ilkap|ENSMUSG00000026309.14|protein_coding_Intron_1	0.0	-	0.07366161277337979	91398060	91398137	91394148	91394225	7453	7453	Constitutive_Intron	0.0166104	0.00783117	0.5324675324675324	0.35064935064935066	Cfg3	1.2012785990967
chr1	91398138	91398216	m6AIP_abcam_peak_256b	0.0	-	chr1	91391197	91398650	ENSMUST00000027534.12|Ilkap|ENSMUSG00000026309.14|protein_coding_Intron_1	0.0	-	0.06896551724137934	91398138	91398216	91392246	91392324	7453	2066	Constitutive_Intron	0.000948718	0.00166667	0.5256410256410257	0.3974358974358974	Cfg3	0.722012179597801
chr1	91510606	91510834	m6AIP_abcam_peak_258	0.0	+	chr1	91507568	91511351	ENSMUST00000189341.6|Traf3ip1|ENSMUSG00000034292.13|protein_coding_Intron_6	0.0	+	0.8485329103885805	91510606	91510834	91510351	91510579	3783	94	Constitutive_Intron	0.00102193	0.0157807	0.5307017543859649	0.5219298245614035	Cfg3	1.8999784158354
chr1	92911513	92911675	m6AIP_SySy_peak_186	0.0	+	chr1	92911483	92915058	ENSMUST00000027487.14|Rnpepl1|ENSMUSG00000026269.14|protein_coding_Intron_1	0.0	+	0.027412587412587414	92911513	92911675	92911636	92911798	3575	235	Alternative_ExonIntron	0.00717284	0.0579198	0.6234567901234568	0.5493827160493827	Cfg2	1.43025492195567
chr1	93276540	93276717	m6AIP_abcam_peak_262	0.0	+	chr1	93275470	93280480	ENSMUST00000062202.13|Sned1|ENSMUSG00000047793.13|protein_coding_Intron_16	0.0	+	0.23552894211576847	93276540	93276717	93275744	93275921	5010	144	Constitutive_Intron	0.00171751	0.00115254	0.4971751412429379	0.5141242937853108	Cfg3	1.12453294820314
chr1	93485071	93485175	m6AIP_abcam_peak_269	0.0	+	chr1	93479068	93489123	ENSMUST00000027495.14|Sept2|ENSMUSG00000026276.20|protein_coding_Intron_1	0.0	+	0.6036797613127797	93485071	93485175	93484730	93484834	10055	947	Constitutive_Intron	0.407442	0.178577	0.4423076923076923	0.46153846153846156	Cfg3	0.25123206383415
chr1	93485071	93485175	m6AIP_abcam_peak_269	0.0	+	chr1	93479180	93489123	ENSMUST00000168776.7|Sept2|ENSMUSG00000116048.1|protein_coding_Intron_1	0.0	+	0.5992155285125214	93485071	93485175	93485476	93485580	9943	1675	Constitutive_Intron	0.407442	0.0305481	0.4423076923076923	0.36538461538461536	Cfg3	0.25123206383415
chr1	93749286	93749408	m6AIP_SySy_peak_195	0.0	-	chr1	93725316	93749846	ENSMUST00000190116.6|Thap4|ENSMUSG00000026279.14|protein_coding_Intron_2	0.0	-	0.020627802690582953	93749286	93749408	93740973	93741095	24530	8415	Constitutive_Intron	0.00290984	0.446369	0.5163934426229508	0.45081967213114754	Cfg2	2.70287336533517
chr1	105521314	105521466	m6AIP_SySy_peak_200	0.0	-	chr1	105406906	105568775	ENSMUST00000188743.1|Gm28403|ENSMUSG00000101214.1|lncRNA_Intron_1	0.0	-	0.29279849755048837	105521314	105521466	105540180	105540332	161869	94	Alternative_ExonIntron	0.0885197	0	0.5	0.42105263157894735	Cfg2	1.34186473029066
chr1	105534004	105534106	m6AIP_SySy_peak_201	0.0	-	chr1	105406906	105568775	ENSMUST00000188743.1|Gm28403|ENSMUSG00000101214.1|lncRNA_Intron_1	0.0	-	0.21466741624399976	105534004	105534106	105412325	105412427	161869	161869	Constitutive_Intron	0	0.00246078	0.37254901960784315	0.5588235294117647	Cfg1	2.50407126523385
chr1	105534004	105534106	m6AIP_SySy_peak_201	0.0	-	chr1	105522127	105546663	ENSMUST00000186485.6|Pign|ENSMUSG00000056536.14|protein_coding_Intron_30	0.0	-	0.5149983697424193	105534004	105534106	105539002	105539104	24536	3754	Constitutive_Intron	0	0	0.37254901960784315	0.5098039215686274	Cfg1	2.50407126523385
chr1	105537479	105537648	m6AIP_abcam_peak_274	0.0	-	chr1	105406906	105568775	ENSMUST00000188743.1|Gm28403|ENSMUSG00000101214.1|lncRNA_Intron_1	0.0	-	0.19295850348121013	105537479	105537648	105410610	105410779	161869	18636	Constitutive_Intron	0	0.246629	0.39644970414201186	0.40828402366863903	Cfg3	1.74584110687308
chr1	105537479	105537648	m6AIP_abcam_peak_274	0.0	-	chr1	105522127	105546663	ENSMUST00000186485.6|Pign|ENSMUSG00000056536.14|protein_coding_Intron_30	0.0	-	0.3717802412781219	105537479	105537648	105532767	105532936	24536	633	Constitutive_Intron	0	0.128562	0.39644970414201186	0.2958579881656805	Cfg3	1.74584110687308
chr1	105566735	105566852	m6AIP_abcam_peak_275	0.0	-	chr1	105406906	105568775	ENSMUST00000188743.1|Gm28403|ENSMUSG00000101214.1|lncRNA_Intron_1	0.0	-	0.012213580117255263	105566735	105566852	105524494	105524611	161869	2109	Alternative_ExonIntron	0	0	0.5470085470085471	0.47863247863247865	Cfg3	1.45143863080361
chr1	105566735	105566852	m6AIP_abcam_peak_275	0.0	-	chr1	105566250	105579921	ENSMUST00000186485.6|Pign|ENSMUSG00000056536.14|protein_coding_Intron_22	0.0	-	0.959915148855241	105566735	105566852	105573043	105573160	13671	633	Alternative_ExonIntron	0	0.160821	0.5470085470085471	0.358974358974359	Cfg3	1.45143863080361
chr1	105566960	105567128	m6AIP_abcam_peak_276	0.0	-	chr1	105406906	105568775	ENSMUST00000188743.1|Gm28403|ENSMUSG00000101214.1|lncRNA_Intron_1	0.0	-	0.01054556462324474	105566960	105567128	105561591	105561759	161869	161869	Alternative_ExonIntron	0	0.156512	0.44047619047619047	0.3392857142857143	Cfg3	0.922370747977307
chr1	105566960	105567128	m6AIP_abcam_peak_276	0.0	-	chr1	105566250	105579921	ENSMUST00000186485.6|Pign|ENSMUSG00000056536.14|protein_coding_Intron_22	0.0	-	0.9401653134372029	105566960	105567128	105575492	105575660	13671	3754	Alternative_ExonIntron	0	0.367446	0.44047619047619047	0.25	Cfg3	0.922370747977307
chr1	105567547	105567725	m6AIP_SySy_peak_202	0.0	-	chr1	105406906	105568775	ENSMUST00000188743.1|Gm28403|ENSMUSG00000101214.1|lncRNA_Intron_1	0.0	-	0.006937708888051453	105567547	105567725	105553237	105553415	161869	1462	Alternative_ExonIntron	0	0.22932	0.4157303370786517	0.4550561797752809	Cfg2	2.44839974736749
chr1	105567547	105567725	m6AIP_SySy_peak_202	0.0	-	chr1	105566250	105579921	ENSMUST00000186485.6|Pign|ENSMUSG00000056536.14|protein_coding_Intron_22	0.0	-	0.8974471509033721	105567547	105567725	105570534	105570712	13671	438	Alternative_ExonIntron	0	0	0.4157303370786517	0.3539325842696629	Cfg2	2.44839974736749
chr1	105618356	105618475	m6AIP_abcam_peak_277	0.0	-	chr1	105599127	105637509	ENSMUST00000186485.6|Pign|ENSMUSG00000056536.14|protein_coding_Intron_14	0.0	-	0.49744671981658073	105618356	105618475	105622034	105622153	38382	2963	Constitutive_Intron	0	0.0108571	0.5798319327731093	0.2857142857142857	Cfg3	0.474075489993958
chr1	105748010	105748127	m6AIP_abcam_peak_278	0.0	+	chr1	105746185	105750321	ENSMUST00000086721.9|Relch|ENSMUSG00000026319.13|protein_coding_Intron_26	0.0	+	0.4564796905222437	105748010	105748127	105750183	105750300	4136	96	Constitutive_Intron	0.00591453	0.00723077	0.46153846153846156	0.4188034188034188	Cfg3	1.15747001119206
chr1	106748339	106748449	m6AIP_abcam_peak_283	0.0	-	chr1	106747836	106753211	ENSMUST00000010049.5|Kdsr|ENSMUSG00000009905.5|protein_coding_Intron_3	0.0	-	0.8919069767441861	106748339	106748449	106747961	106748071	5375	2607	Constitutive_Intron	0	0.141445	0.5727272727272728	0.44545454545454544	Cfg3	0.623276553752693
chr1	113894186	113894295	m6AIP_SySy_peak_212	0.0	-	chr1	113892048	113909334	ENSMUST00000180837.1|9330185C12Rik|ENSMUSG00000097648.1|lncRNA_Intron_2	0.0	-	0.8730186277912761	113894186	113894295	113905876	113905985	17286	17286	Constitutive_Intron	0	0	0.45871559633027525	0.4036697247706422	Cfg1	2.86606116681792
chr1	113894323	113894478	m6AIP_abcam_peak_284b	0.0	-	chr1	113892048	113909334	ENSMUST00000180837.1|9330185C12Rik|ENSMUSG00000097648.1|lncRNA_Intron_2	0.0	-	0.8632997801689228	113894323	113894478	113907467	113907622	17286	17286	Constitutive_Intron	0	0	0.47096774193548385	0.36774193548387096	Cfg3	2.01205120731318
chr1	113923957	113924057	m6AIP_abcam_peak_285	0.0	-	chr1	113909363	113963818	ENSMUST00000180837.1|9330185C12Rik|ENSMUSG00000097648.1|lncRNA_Intron_1	0.0	-	0.7317050775869984	113923957	113924057	113909993	113910093	54455	17286	Constitutive_Intron	0.01008	0	0.46	0.45	Cfg3	0.197546571327585
chr1	113946633	113946776	m6AIP_abcam_peak_286	0.0	-	chr1	113909363	113963818	ENSMUST00000180837.1|9330185C12Rik|ENSMUSG00000097648.1|lncRNA_Intron_1	0.0	-	0.31418602515838767	113946633	113946776	113923137	113923280	54455	54455	Constitutive_Intron	0.0140769	0.0658671	0.46153846153846156	0.36363636363636365	Cfg3	1.22680684322142
chr1	113949652	113949804	m6AIP_abcam_peak_287	0.0	-	chr1	113909363	113963818	ENSMUST00000180837.1|9330185C12Rik|ENSMUSG00000097648.1|lncRNA_Intron_1	0.0	-	0.2596639427049857	113949652	113949804	113912900	113913052	54455	54455	Constitutive_Intron	0	0	0.40789473684210525	0.35526315789473684	Cfg3	0.70101448664929
chr1	118302893	118303007	m6AIP_abcam_peak_289	0.0	-	chr1	118301037	118304690	ENSMUST00000027623.8|Tsn|ENSMUSG00000026374.14|protein_coding_Intron_5	0.0	-	0.47823706542567757	118302893	118303007	118304434	118304548	3653	3653	Constitutive_Intron	0.275096	0.252088	0.41228070175438597	0.4649122807017544	Cfg3	0.779036690690944
chr1	118841264	118841403	m6AIP_abcam_peak_295	0.0	-	chr1	118840590	118841915	ENSMUST00000062483.14|Gli2|ENSMUSG00000048402.14|protein_coding_Intron_12	0.0	-	0.44981132075471697	118841264	118841403	118841505	118841644	1325	778	Constitutive_Intron	0.00110791	0.511799	0.5539568345323741	0.5611510791366906	Cfg3	0.99881610803973
chr1	118904640	118904890	m6AIP_abcam_peak_296	0.0	-	chr1	118890401	119002039	ENSMUST00000062483.14|Gli2|ENSMUSG00000048402.14|protein_coding_Intron_2	0.0	-	0.8713341335387592	118904640	118904890	118975573	118975823	111638	2316	Constitutive_Intron	0.10516	0.033	0.404	0.508	Cfg3	0.0668771690015201
chr1	118945918	118946166	m6AIP_abcam_peak_297	0.0	-	chr1	118890401	119002039	ENSMUST00000062483.14|Gli2|ENSMUSG00000048402.14|protein_coding_Intron_2	0.0	-	0.50141528870098	118945918	118946166	118990396	118990644	111638	4740	Constitutive_Intron	0.00131452	0.012629	0.4959677419354839	0.46774193548387094	Cfg3	0.403655649130125
chr1	118952411	118952579	m6AIP_abcam_peak_298	0.0	-	chr1	118890401	119002039	ENSMUST00000062483.14|Gli2|ENSMUSG00000048402.14|protein_coding_Intron_2	0.0	-	0.44444543972482486	118952411	118952579	118919605	118919773	111638	1325	Constitutive_Intron	0.175054	0.018775	0.4880952380952381	0.48214285714285715	Cfg3	0.224447365748251
chr1	119039160	119039274	m6AIP_abcam_peak_299a	0.0	-	chr1	119002206	119053301	ENSMUST00000062483.14|Gli2|ENSMUSG00000048402.14|protein_coding_Intron_1	0.0	-	0.27568255210881687	119039160	119039274	119050449	119050563	51095	22114	Constitutive_Intron	0.016886	0.940526	0.5	0.45614035087719296	Cfg3	0.840252476769345
chr1	119039275	119039418	m6AIP_abcam_peak_299b	0.0	-	chr1	119002206	119053301	ENSMUST00000062483.14|Gli2|ENSMUSG00000048402.14|protein_coding_Intron_1	0.0	-	0.2733339857128878	119039275	119039418	119009949	119010092	51095	22114	Constitutive_Intron	0.0804056	0.149329	0.48951048951048953	0.5384615384615384	Cfg3	0.26851581800872
chr1	119039419	119039628	m6AIP_abcam_peak_299c	0.0	-	chr1	119002206	119053301	ENSMUST00000062483.14|Gli2|ENSMUSG00000048402.14|protein_coding_Intron_1	0.0	-	0.270045992758587	119039419	119039628	119024100	119024309	51095	2316	Constitutive_Intron	0.181919	0.0287416	0.5119617224880383	0.5550239234449761	Cfg3	0.52759616754546
chr1	119039807	119039951	m6AIP_abcam_peak_300	0.0	-	chr1	119002206	119053301	ENSMUST00000062483.14|Gli2|ENSMUSG00000048402.14|protein_coding_Intron_1	0.0	-	0.2628241510911048	119039807	119039951	119021960	119022104	51095	2153	Constitutive_Intron	0.279618	0.120069	0.5	0.4722222222222222	Cfg3	0.732103678006015
chr1	119046546	119046650	m6AIP_abcam_peak_301a	0.0	-	chr1	119002206	119053301	ENSMUST00000062483.14|Gli2|ENSMUSG00000048402.14|protein_coding_Intron_1	0.0	-	0.13157843233193067	119046546	119046650	119036471	119036575	51095	2153	Constitutive_Intron	0.0109615	0.170567	0.5192307692307693	0.4230769230769231	Cfg3	-0.26497474120282
chr1	119046651	119046787	m6AIP_abcam_peak_301b	0.0	-	chr1	119002206	119053301	ENSMUST00000062483.14|Gli2|ENSMUSG00000048402.14|protein_coding_Intron_1	0.0	-	0.12872100988355029	119046651	119046787	119005448	119005584	51095	2076	Constitutive_Intron	0.0341176	0.0192279	0.5882352941176471	0.49264705882352944	Cfg3	0.729900863678794
chr1	119558702	119558814	m6AIP_abcam_peak_307a	0.0	-	chr1	119555142	119567795	ENSMUST00000163147.7|Epb41l5|ENSMUSG00000026383.14|protein_coding_Intron_20	0.0	-	0.7166679838773413	119558702	119558814	119565840	119565952	12653	19927	Constitutive_Intron	0.173357	0.0948036	0.5267857142857143	0.4375	Cfg3	0.575182034052665
chr1	119558815	119558939	m6AIP_abcam_peak_307b	0.0	-	chr1	119555142	119567795	ENSMUST00000163147.7|Epb41l5|ENSMUSG00000026383.14|protein_coding_Intron_20	0.0	-	0.70275823915277	119558815	119558939	119565233	119565357	12653	2632	Constitutive_Intron	0.507685	0	0.532258064516129	0.3951612903225806	Cfg3	0.660865143898238
chr1	119756404	119756566	m6AIP_abcam_peak_309	0.0	-	chr1	119743439	119765030	ENSMUST00000064091.11|Ptpn4|ENSMUSG00000026384.13|protein_coding_Intron_8	0.0	-	0.3957204390718355	119756404	119756566	119761132	119761294	21591	7126	Constitutive_Intron	0	0.229117	0.3888888888888889	0.3888888888888889	Cfg3	1.46179062630916
chr1	119767476	119767609	m6AIP_abcam_peak_310a	0.0	-	chr1	119765922	119773048	ENSMUST00000064091.11|Ptpn4|ENSMUSG00000026384.13|protein_coding_Intron_5	0.0	-	0.7758911030030873	119767476	119767609	119767677	119767810	7126	3057	Constitutive_Intron	0	0	0.47368421052631576	0.3684210526315789	Cfg3	1.50796177067043
chr1	119767610	119767719	m6AIP_abcam_peak_310b	0.0	-	chr1	119765922	119773048	ENSMUST00000064091.11|Ptpn4|ENSMUSG00000026384.13|protein_coding_Intron_5	0.0	-	0.7502104967723828	119767610	119767719	119767494	119767603	7126	15258	Constitutive_Intron	0	0	0.48623853211009177	0.46788990825688076	Cfg3	0.566633744329215
chr1	119779376	119779544	m6AIP_abcam_peak_311	0.0	-	chr1	119773271	119783481	ENSMUST00000064091.11|Ptpn4|ENSMUSG00000026384.13|protein_coding_Intron_3	0.0	-	0.3971596474045054	119779376	119779544	119777253	119777421	10210	88	Constitutive_Intron	0.0106726	0	0.4523809523809524	0.47619047619047616	Cfg3	0.786247286354076
chr1	125402358	125402515	m6AIP_abcam_peak_316	0.0	-	chr1	125397544	125403392	ENSMUST00000178474.7|Actr3|ENSMUSG00000026341.16|protein_coding_Intron_8	0.0	-	0.1742476060191519	125402358	125402515	125402021	125402178	5848	1120	Constitutive_Intron	0.077586	0.29649	0.35668789808917195	0.47770700636942676	Cfg3	0.239152505202319
chr1	127787245	127787370	m6AIP_abcam_peak_317	0.0	+	chr1	127775182	127791604	ENSMUST00000027587.14|Ccnt2|ENSMUSG00000026349.14|protein_coding_Intron_2	0.0	+	0.7394349043965412	127787245	127787370	127786215	127786340	16422	1624	Constitutive_Intron	0.663192	0.145696	0.56	0.232	Cfg3	0.508229902071468
chr1	127871662	127871912	m6AIP_abcam_peak_320	0.0	+	chr1	127868980	127874079	ENSMUST00000212506.1|Rab3gap1|ENSMUSG00000036104.12|protein_coding_Intron_2	0.0	+	0.5505000980584428	127871662	127871912	127871437	127871687	5099	454	Constitutive_Intron	0.10352	0.170968	0.52	0.328	Cfg3	1.30287336861035
chr1	128402698	128402832	m6AIP_abcam_peak_323	0.0	-	chr1	128391373	128405365	ENSMUST00000027602.14|Dars|ENSMUSG00000026356.15|protein_coding_Intron_4	0.0	-	0.18639222412807321	128402698	128402832	128399060	128399194	13992	2453	Constitutive_Intron	0.045306	0.118851	0.44029850746268656	0.30597014925373134	Cfg3	0.67936239812745
chr1	130448450	130448700	m6AIP_abcam_peak_324	0.0	-	chr1	130448408	130449416	ENSMUST00000027650.12|Cd55|ENSMUSG00000026399.12|protein_coding_Intron_7	0.0	-	0.8343253968253969	130448450	130448700	130448877	130449127	1008	1395	Alternative_ExonIntron	0.17798	0.0895	0.452	0.46	Cfg3	1.7572966004142
chr1	130690323	130690469	m6AIP_SySy_peak_235	0.0	-	chr1	130677910	130698678	ENSMUST00000188520.1|Gm29427|ENSMUSG00000101904.1|protein_coding_Intron_12	0.0	-	0.39897919876733434	130690323	130690469	130688544	130688690	20768	134	Alternative_ExonIntron	0.0623973	0.245959	0.5205479452054794	0.4178082191780822	Cfg2	1.99013906599888
chr1	130690658	130690880	m6AIP_SySy_peak_236a	0.0	-	chr1	130677910	130698678	ENSMUST00000188520.1|Gm29427|ENSMUSG00000101904.1|protein_coding_Intron_12	0.0	-	0.38015215716486905	130690658	130690880	130679087	130679309	20768	118	Alternative_ExonIntron	0.0351486	0.169802	0.46846846846846846	0.3963963963963964	Cfg2	4.05805570211368
chr1	130690881	130691086	m6AIP_SySy_peak_236b	0.0	-	chr1	130677910	130698678	ENSMUST00000188520.1|Gm29427|ENSMUSG00000101904.1|protein_coding_Intron_12	0.0	-	0.3707145608628659	130690881	130691086	130679017	130679222	20768	6264	Alternative_ExonIntron	0.210283	0.0725073	0.47317073170731705	0.37073170731707317	Cfg1	3.06974618626511
chr1	131179680	131179810	m6AIP_abcam_peak_329	0.0	+	chr1	131171111	131182767	ENSMUST00000131855.1|Eif2d|ENSMUSG00000026427.16|protein_coding_Intron_14	0.0	+	0.7403912148249828	131179680	131179810	131172264	131172394	11656	350	Alternative_ExonIntron	0.0200692	0.0221154	0.5384615384615384	0.5538461538461539	Cfg3	2.35087192696735
chr1	131366779	131366991	m6AIP_abcam_peak_330	0.0	-	chr1	131364064	131411799	ENSMUST00000097588.8|Srgap2|ENSMUSG00000026425.15|protein_coding_Intron_4	0.0	-	0.9416151670681889	131366779	131366991	131409723	131409935	47735	5834	Constitutive_Intron	0.0392264	0.0155566	0.45754716981132076	0.39622641509433965	Cfg3	0.377369888579555
chr1	131497494	131497644	m6AIP_abcam_peak_331	0.0	-	chr1	131436867	131524937	ENSMUST00000097588.8|Srgap2|ENSMUSG00000026425.15|protein_coding_Intron_2	0.0	-	0.3102077892585443	131497494	131497644	131489636	131489786	88070	88070	Constitutive_Intron	0.09098	0.272907	0.3933333333333333	0.4533333333333333	Cfg3	0.695717555276548
chr1	131977657	131977907	m6AIP_SySy_peak_241	0.0	+	chr1	131977112	132014382	ENSMUST00000191034.1|Gm29103|ENSMUSG00000100037.1|lncRNA_Intron_2	0.0	+	0.017976925140863964	131977657	131977907	131997957	131998207	37270	13665	Alternative_ExonIntron	0.818084	0.178784	0.576	0.4	Cfg1	3.0491603365083
chr1	132359853	132359977	m6AIP_SySy_peak_249	0.0	-	chr1	132359038	132360274	ENSMUST00000045473.15|Tmcc2|ENSMUSG00000042066.16|protein_coding_Intron_3	0.0	-	0.2928802588996764	132359853	132359977	132359249	132359373	1236	1085	Alternative_ExonIntron	0.00358065	0.0150968	0.43548387096774194	0.47580645161290325	Cfg2	3.42390313953995
chr1	132613503	132613646	m6AIP_abcam_peak_337	0.0	-	chr1	132611673	132619388	ENSMUST00000187861.6|Nfasc|ENSMUSG00000026442.14|protein_coding_Intron_11	0.0	-	0.756448476992871	132613503	132613646	132613031	132613174	7715	6577	Constitutive_Intron	0	0.00796503	0.44755244755244755	0.5244755244755245	Cfg3	1.1155664304018
chr1	133014215	133014354	m6AIP_abcam_peak_339	0.0	-	chr1	133012714	133018776	ENSMUST00000067398.12|Mdm4|ENSMUSG00000054387.13|protein_coding_Intron_2	0.0	-	0.7505773672055427	133014215	133014354	133018153	133018292	6062	2277	Constitutive_Intron	0.163115	0.295101	0.4316546762589928	0.33093525179856115	Cfg3	0.307763267221334
chr1	133658049	133658227	m6AIP_abcam_peak_348	0.0	-	chr1	133655398	133661236	ENSMUST00000191896.5|Zc3h11a|ENSMUSG00000102976.6|protein_coding_Intron_1	0.0	-	0.526550188420692	133658049	133658227	133657830	133658008	5838	219	Alternative_ExonIntron	0.980596	0.992258	0.38764044943820225	0.39325842696629215	Cfg3	2.16745864801523
chr1	133658049	133658227	m6AIP_abcam_peak_348	0.0	-	chr1	133654032	133661236	ENSMUST00000027736.12|Zc3h11a|ENSMUSG00000116275.1|protein_coding_Intron_1	0.0	-	0.4267073847862298	133658049	133658227	133659472	133659650	7204	1037	Alternative_ExonIntron	0.980596	0.74141	0.38764044943820225	0.4438202247191011	Cfg3	2.16745864801523
chr1	133659449	133659586	m6AIP_abcam_peak_349	0.0	-	chr1	133655398	133661236	ENSMUST00000191896.5|Zc3h11a|ENSMUSG00000102976.6|protein_coding_Intron_1	0.0	-	0.2959917780061665	133659449	133659586	133655937	133656074	5838	1292	Alternative_ExonIntron	0.873847	0.572328	0.46715328467153283	0.35036496350364965	Cfg3	2.21675183215855
chr1	133659449	133659586	m6AIP_abcam_peak_349	0.0	-	chr1	133654032	133661236	ENSMUST00000027736.12|Zc3h11a|ENSMUSG00000116275.1|protein_coding_Intron_1	0.0	-	0.23986674069961134	133659449	133659586	133655073	133655210	7204	219	Alternative_ExonIntron	0.873847	0.830263	0.46715328467153283	0.27007299270072993	Cfg3	2.21675183215855
chr1	134305073	134305176	m6AIP_abcam_peak_351	0.0	-	chr1	134304384	134309575	ENSMUST00000168515.7|Ppfia4|ENSMUSG00000026458.13|protein_coding_Intron_23	0.0	-	0.8593719899826623	134305073	134305176	134304949	134305052	5191	3066	Constitutive_Intron	0.173524	0.00650485	0.5631067961165048	0.44660194174757284	Cfg3	0.334647278033601
chr1	134407891	134408013	m6AIP_abcam_peak_352	0.0	+	chr1	134407703	134408403	ENSMUST00000027726.13|Cyb5r1|ENSMUSG00000026456.18|protein_coding_Intron_5	0.0	+	0.3842857142857143	134407891	134408013	134407730	134407852	700	700	Alternative_ExonIntron	0.167492	0.00113934	0.5	0.5737704918032787	Cfg3	0.854558851752859
chr1	134597440	134597609	m6AIP_abcam_peak_354	0.0	+	chr1	134595896	134597582	ENSMUST00000047714.13|Kdm5b|ENSMUSG00000042207.17|protein_coding_Intron_6	0.0	+	0.9234875444839857	134597440	134597582	134597372	134597514	1686	1906	Constitutive_Intron	0.111951	0.069169	0.39436619718309857	0.3591549295774648	Cfg3	-0.033938607131445
chr1	135582930	135583052	m6AIP_abcam_peak_359	0.0	-	chr1	135537299	135584554	ENSMUST00000190298.7|Nav1|ENSMUSG00000009418.16|protein_coding_Intron_4	0.0	-	0.03332980636969629	135582930	135583052	135557500	135557622	47255	1854	Constitutive_Intron	0.00133607	0.0152049	0.5655737704918032	0.3770491803278688	Cfg3	0.66760534798836
chr1	136707821	136707936	m6AIP_SySy_peak_283a	0.0	+	chr1	136705642	136724570	ENSMUST00000181274.1|Platr22|ENSMUSG00000097448.1|lncRNA_Intron_2	0.0	+	0.1180262045646661	136707821	136707936	136708099	136708214	18928	113	Constitutive_Intron	0.0139043	0.095	0.5304347826086957	0.41739130434782606	Cfg2	1.70669412705346
chr1	136707937	136708084	m6AIP_SySy_peak_283b	0.0	+	chr1	136705642	136724570	ENSMUST00000181274.1|Platr22|ENSMUSG00000097448.1|lncRNA_Intron_2	0.0	+	0.12447168216398985	136707937	136708084	136708639	136708786	18928	18928	Constitutive_Intron	0.0861769	0.37832	0.5578231292517006	0.41496598639455784	Cfg2	1.14294517567243
chr1	136708085	136708215	m6AIP_SySy_peak_283c	0.0	+	chr1	136705642	136724570	ENSMUST00000181274.1|Platr22|ENSMUSG00000097448.1|lncRNA_Intron_2	0.0	+	0.13371724429416737	136708085	136708215	136715409	136715539	18928	131	Constitutive_Intron	0.0874385	0.609831	0.4461538461538462	0.4153846153846154	Cfg2	2.17015976560839
chr1	136709257	136709378	m6AIP_SySy_peak_284a	0.0	+	chr1	136705642	136724570	ENSMUST00000181274.1|Platr22|ENSMUSG00000097448.1|lncRNA_Intron_2	0.0	+	0.19489644970414202	136709257	136709378	136716423	136716544	18928	131	Constitutive_Intron	0.00390083	0.211364	0.4793388429752066	0.45454545454545453	Cfg2	0.93629245816683
chr1	136709379	136709450	m6AIP_SySy_peak_284b	0.0	+	chr1	136705642	136724570	ENSMUST00000181274.1|Platr22|ENSMUSG00000097448.1|lncRNA_Intron_2	0.0	+	0.20028529163144548	136709379	136709450	136706276	136706347	18928	9143	Constitutive_Intron	0.0021831	0.141225	0.36619718309859156	0.4084507042253521	Cfg2	1.42444595462082
chr1	136940977	136941106	m6AIP_abcam_peak_376b	0.0	-	chr1	136941049	136943286	ENSMUST00000027649.13|Nr5a2|ENSMUSG00000026398.14|protein_coding_Intron_5	0.0	-	0.9874832364774251	136941049	136941106	136942477	136942534	2237	49606	Constitutive_Intron	0.0661579	0.438667	0.45614035087719296	0.45614035087719296	Cfg3	0.262433589642461
chr1	136949252	136949380	m6AIP_abcam_peak_377	0.0	-	chr1	136948859	136952101	ENSMUST00000027649.13|Nr5a2|ENSMUSG00000026398.14|protein_coding_Intron_2	0.0	-	0.8621221468229487	136949252	136949380	136949267	136949395	3242	8271	Alternative_ExonIntron	0.269195	0.320812	0.53125	0.53125	Cfg3	0.798358422871939
chr1	150440363	150440472	m6AIP_abcam_peak_388	0.0	+	chr1	150440198	150440438	ENSMUST00000124973.8|Tpr|ENSMUSG00000006005.18|protein_coding_Intron_42	0.0	+	0.9541666666666667	150440363	150440438	150440243	150440318	240	1062	Alternative_ExonIntron	0.0531067	0.00862667	0.32	0.32	Cfg3	1.52209112670949
chr1	151413140	151413268	m6AIP_SySy_peak_294	0.0	-	chr1	151412846	151420099	ENSMUST00000064771.11|Swt1|ENSMUSG00000052748.14|protein_coding_Intron_4	0.0	-	0.9525713497862953	151413140	151413268	151419963	151420091	7253	2667	Constitutive_Intron	0	0.024172	0.5078125	0.359375	Cfg1	2.95704881560002
chr1	151414314	151414471	m6AIP_SySy_peak_295	0.0	-	chr1	151412846	151420099	ENSMUST00000064771.11|Swt1|ENSMUSG00000052748.14|protein_coding_Intron_4	0.0	-	0.7845029642906384	151414314	151414471	151413979	151414136	7253	1332	Constitutive_Intron	0	0	0.37579617834394907	0.4840764331210191	Cfg1	2.42898781215131
chr1	151414474	151414561	m6AIP_abcam_peak_390b	0.0	-	chr1	151412846	151420099	ENSMUST00000064771.11|Swt1|ENSMUSG00000052748.14|protein_coding_Intron_4	0.0	-	0.7705776919895215	151414474	151414561	151415441	151415528	7253	1850	Constitutive_Intron	0	0	0.40229885057471265	0.3563218390804598	Cfg3	1.76281912950175
chr1	151496854	151496954	m6AIP_abcam_peak_391	0.0	-	chr1	151487455	151500718	ENSMUST00000187048.6|Rnf2|ENSMUSG00000026484.13|protein_coding_Intron_1	0.0	-	0.29103521073663574	151496854	151496954	151493650	151493750	13263	220	Constitutive_Intron	0.05711	0.24849	0.52	0.42	Cfg3	0.058342099243524
chr1	152848619	152848776	m6AIP_abcam_peak_393	0.0	-	chr1	152846263	152848733	ENSMUST00000043560.14|Smg7|ENSMUSG00000042772.15|protein_coding_Intron_14	0.0	-	0.006477732793522262	152848619	152848733	152846436	152846550	2470	2470	Alternative_ExonIntron	0.994807	0.123044	0.5087719298245614	0.40350877192982454	Cfg3	1.18256302686502
chr1	153275178	153275290	m6AIP_abcam_peak_399	0.0	-	chr1	153262694	153332127	ENSMUST00000027752.14|Lamc1|ENSMUSG00000026478.14|protein_coding_Intron_1	0.0	-	0.8199847334840782	153275178	153275290	153303288	153303400	69433	88	Constitutive_Intron	0.00555357	0.008	0.44642857142857145	0.45535714285714285	Cfg3	0.554592676164465
chr1	153288239	153288350	m6AIP_abcam_peak_400	0.0	-	chr1	153262694	153332127	ENSMUST00000027752.14|Lamc1|ENSMUSG00000026478.14|protein_coding_Intron_1	0.0	-	0.6311696167528409	153288239	153288350	153267147	153267258	69433	2625	Constitutive_Intron	0.264874	0.0626396	0.4954954954954955	0.44144144144144143	Cfg3	0.714192424781824
chr1	153442417	153442667	m6AIP_SySy_peak_301	0.0	+	chr1	153437630	153445797	ENSMUST00000042373.11|Shcbp1l|ENSMUSG00000042708.12|protein_coding_Intron_6	0.0	+	0.6014448389861639	153442417	153442667	153445305	153445555	8167	2373	Constitutive_Intron	0.26618	0.427704	0.416	0.44	Cfg2	2.23745547298487
chr1	155910342	155910459	m6AIP_abcam_peak_407	0.0	-	chr1	155909329	155910617	ENSMUST00000138762.7|Cep350|ENSMUSG00000033671.18|protein_coding_Intron_20	0.0	-	0.15450310559006208	155910342	155910459	155910033	155910150	1288	1287	Constitutive_Intron	0.0184957	0.0431197	0.39316239316239315	0.4358974358974359	Cfg3	0.45939922843576
chr1	156044061	156044311	m6AIP_abcam_peak_414	0.0	+	chr1	156041134	156051293	ENSMUST00000111757.9|Tor1aip2|ENSMUSG00000050565.16|protein_coding_Intron_2	0.0	+	0.30042327000689045	156044061	156044311	156046637	156046887	10159	1423	Constitutive_Intron	0.108868	0.085984	0.424	0.432	Cfg3	0.459959969809014
chr1	156051534	156051784	m6AIP_SySy_peak_313a	0.0	+	chr1	156051623	156059410	ENSMUST00000111757.9|Tor1aip2|ENSMUSG00000050565.16|protein_coding_Intron_3	0.0	+	0.0046230897649929365	156051623	156051784	156059101	156059262	7787	2000	Alternative_ExonIntron	0.729236	0.079441	0.42857142857142855	0.4720496894409938	Cfg1	5.73528200443165
chr1	156051825	156051984	m6AIP_SySy_peak_313b	0.0	+	chr1	156051623	156059410	ENSMUST00000111757.9|Tor1aip2|ENSMUSG00000050565.16|protein_coding_Intron_3	0.0	+	0.04199306536535251	156051825	156051984	156055563	156055722	7787	2000	Alternative_ExonIntron	0.842648	0.0638868	0.4088050314465409	0.41509433962264153	Cfg2	1.5733031351602
chr1	156560521	156560648	m6AIP_abcam_peak_419	0.0	+	chr1	156559205	156620838	ENSMUST00000027888.12|Abl2|ENSMUSG00000026596.13|protein_coding_Intron_1	0.0	+	0.02253662810507358	156560521	156560648	156611233	156611360	61633	1650	Constitutive_Intron	0.140913	0	0.48031496062992124	0.5590551181102362	Cfg3	0.847894766613955
chr1	156661260	156661360	m6AIP_abcam_peak_424	0.0	-	chr1	156656596	156666598	ENSMUST00000079625.10|Tor3a|ENSMUSG00000060519.11|protein_coding_Intron_4	0.0	-	0.5277944411117776	156661260	156661360	156656808	156656908	10002	2593	Constitutive_Intron	0.55925	0.09278	0.56	0.45	Cfg3	1.11736407334415
chr1	157279466	157279716	m6AIP_abcam_peak_426	0.0	-	chr1	157230145	157286730	ENSMUST00000078308.12|Rasal2|ENSMUSG00000070565.11|protein_coding_Intron_3	0.0	-	0.12616417778563227	157279466	157279716	157242825	157243075	56585	2376	Constitutive_Intron	0.125004	0.214464	0.484	0.272	Cfg3	0.987774407413532
chr1	157388889	157389049	m6AIP_abcam_peak_427	0.0	-	chr1	157299264	157411736	ENSMUST00000078308.12|Rasal2|ENSMUSG00000070565.11|protein_coding_Intron_1	0.0	-	0.20238814993954046	157388889	157389049	157329487	157329647	112472	6998	Constitutive_Intron	0	0.120417	0.5375	0.4625	Cfg3	1.25742091086527
chr1	159245022	159245126	m6AIP_abcam_peak_428	0.0	+	chr1	159244686	159249201	ENSMUST00000076894.10|Cop1|ENSMUSG00000040782.12|protein_coding_Intron_3	0.0	+	0.07729789590254707	159245022	159245126	159246116	159246220	4515	9903	Constitutive_Intron	0.00564423	0.112115	0.4519230769230769	0.41346153846153844	Cfg3	0.501606747036413
chr1	159329868	159329972	m6AIP_abcam_peak_429a	0.0	+	chr1	159328762	159342806	ENSMUST00000076894.10|Cop1|ENSMUSG00000040782.12|protein_coding_Intron_18	0.0	+	0.08259755055539732	159329868	159329972	159334531	159334635	14044	17532	Constitutive_Intron	0.130519	0.00558333	0.5673076923076923	0.36538461538461536	Cfg3	0.867235607599763
chr1	159329973	159330114	m6AIP_abcam_peak_429b	0.0	+	chr1	159328762	159342806	ENSMUST00000076894.10|Cop1|ENSMUSG00000040782.12|protein_coding_Intron_18	0.0	+	0.08986043862147536	159329973	159330114	159332033	159332174	14044	1969	Constitutive_Intron	0.0268652	0.148121	0.5035460992907801	0.40425531914893614	Cfg3	0.949149381746882
chr1	160927484	160927612	m6AIP_abcam_peak_431	0.0	+	chr1	160906699	160929963	ENSMUST00000161609.7|Rc3h1|ENSMUSG00000040423.11|protein_coding_Intron_1	0.0	+	0.8947730398899587	160927484	160927612	160908759	160908887	23264	1533	Constitutive_Intron	0	0.0748672	0.4609375	0.234375	Cfg3	0.12784227586934
chr1	162692156	162692301	m6AIP_SySy_peak_335	0.0	-	chr1	162691233	162692372	ENSMUST00000182660.7|Prrc2c|ENSMUSG00000040225.15|protein_coding_Intron_22	0.0	-	0.12379280070237053	162692156	162692301	162691482	162691627	1139	1533	Constitutive_Intron	0.00193793	0.00471724	0.4896551724137931	0.43448275862068964	Cfg2	0.071325375957635
chr1	162695178	162695313	m6AIP_abcam_peak_442	0.0	-	chr1	162692924	162696277	ENSMUST00000182660.7|Prrc2c|ENSMUSG00000040225.15|protein_coding_Intron_20	0.0	-	0.2925738144944825	162695178	162695313	162693667	162693802	3353	106	Constitutive_Intron	0.00395556	0.0677704	0.4666666666666667	0.31851851851851853	Cfg3	1.09905865710397
chr1	163942940	163943098	m6AIP_abcam_peak_446	0.0	+	chr1	163941218	163943823	ENSMUST00000027876.10|Scyl3|ENSMUSG00000026584.14|protein_coding_Intron_7	0.0	+	0.6871401151631478	163942940	163943098	163943304	163943462	2605	1228	Constitutive_Intron	0.0343333	0.0129304	0.46835443037974683	0.44936708860759494	Cfg3	0.983148247647972
chr1	163944337	163944587	m6AIP_abcam_peak_447	0.0	+	chr1	163943901	163944795	ENSMUST00000027876.10|Scyl3|ENSMUSG00000026584.14|protein_coding_Intron_8	0.0	+	0.62751677852349	163944337	163944587	163944102	163944352	894	1084	Constitutive_Intron	0.117092	0.010008	0.512	0.512	Cfg3	1.19553160182156
chr1	165396681	165396781	m6AIP_abcam_peak_451	0.0	-	chr1	165392232	165399653	ENSMUST00000027856.12|Dcaf6|ENSMUSG00000026571.12|protein_coding_Intron_7	0.0	-	0.39280420428513674	165396681	165396781	165394905	165395005	7421	1498	Constitutive_Intron	0.17347	0.25619	0.48	0.38	Cfg3	0.89005248340849
chr1	165959696	165959807	m6AIP_abcam_peak_453	0.0	-	chr1	165931727	166002561	ENSMUST00000160260.8|Pou2f1|ENSMUSG00000026565.18|protein_coding_Intron_1	0.0	-	0.604328429850072	165959696	165959807	165948544	165948655	70834	4373	Constitutive_Intron	0	0.178288	0.5045045045045045	0.22522522522522523	Cfg3	1.06651526430812
chr1	166126785	166126887	m6AIP_abcam_peak_458	0.0	-	chr1	166112125	166127069	ENSMUST00000192369.5|Dusp27|ENSMUSG00000026564.9|protein_coding_Intron_2	0.0	-	0.015792291220556698	166126785	166126887	166116817	166116919	14944	14944	Constitutive_Intron	0.00152941	0.436167	0.5686274509803921	0.37254901960784315	Cfg3	0.864350589997156
chr1	170982971	170983077	m6AIP_abcam_peak_468	0.0	+	chr1	170982061	170983733	ENSMUST00000194503.1|Gm10522|ENSMUSG00000104340.1|lncRNA_Intron_1	0.0	+	0.5867224880382775	170982971	170983077	170983192	170983298	1672	1688	Constitutive_Intron	0.00966981	0.216009	0.4339622641509434	0.5377358490566038	Cfg3	1.96045012442648
chr1	171238050	171238137	m6AIP_abcam_peak_469a	0.0	-	chr1	171238064	171238286	ENSMUST00000013737.12|Ndufs2|ENSMUSG00000013593.12|protein_coding_Intron_7	0.0	-	0.972972972972973	171238064	171238137	171238166	171238239	222	438	Alternative_ExonIntron	0.037726	0.000479452	0.6027397260273972	0.5342465753424658	Cfg3	-0.454987678928731
chr1	171238138	171238257	m6AIP_abcam_peak_469b	0.0	-	chr1	171238064	171238286	ENSMUST00000013737.12|Ndufs2|ENSMUSG00000013593.12|protein_coding_Intron_7	0.0	-	0.3558558558558559	171238138	171238257	171238111	171238230	222	796	Alternative_ExonIntron	0.00136975	0.0014958	0.5378151260504201	0.5966386554621849	Cfg3	0.928269072224578
chr1	175687735	175687855	m6AIP_abcam_peak_485	0.0	-	chr1	175665629	175692169	ENSMUST00000027809.7|Opn3|ENSMUSG00000026525.9|protein_coding_Intron_1	0.0	-	0.16465712132629995	175687735	175687855	175667045	175667165	26540	1531	Alternative_ExonIntron	0.0925083	0.003675	0.43333333333333335	0.375	Cfg3	1.54055269096636
chr1	177774500	177774626	m6AIP_abcam_peak_493a	0.0	-	chr1	177773701	177775580	ENSMUST00000016105.8|Adss|ENSMUSG00000015961.8|protein_coding_Intron_7	0.0	-	0.5540180947312401	177774500	177774626	177774236	177774362	1879	1879	Constitutive_Intron	0.0444683	0.0677857	0.30158730158730157	0.36507936507936506	Cfg3	0.703254889546355
chr1	177774627	177774768	m6AIP_abcam_peak_493b	0.0	-	chr1	177773701	177775580	ENSMUST00000016105.8|Adss|ENSMUSG00000015961.8|protein_coding_Intron_7	0.0	-	0.4598190526875998	177774627	177774768	177774058	177774199	1879	3357	Alternative_ExonIntron	0.00685816	0.0567092	0.48226950354609927	0.2624113475177305	Cfg3	1.06241030502462
chr1	178194727	178194852	m6AIP_abcam_peak_494	0.0	+	chr1	178187957	178237911	ENSMUST00000027783.13|Desi2|ENSMUSG00000026502.13|protein_coding_Intron_1	0.0	+	0.13672578772470673	178194727	178194852	178223147	178223272	49954	4752	Constitutive_Intron	0.175432	0	0.448	0.496	Cfg3	1.2081559442239
chr1	179266770	179266925	m6AIP_abcam_peak_497	0.0	-	chr1	179094402	179405282	ENSMUST00000128302.7|Smyd3|ENSMUSG00000055067.15|protein_coding_Intron_5	0.0	-	0.44526505404014416	179266770	179266925	179160990	179161145	310880	35945	Constitutive_Intron	0.0358194	0.100142	0.5161290322580645	0.3935483870967742	Cfg3	0.521434809216516
chr1	179298102	179298343	m6AIP_abcam_peak_498a	0.0	-	chr1	179094402	179405282	ENSMUST00000128302.7|Smyd3|ENSMUSG00000055067.15|protein_coding_Intron_5	0.0	-	0.34439011837364897	179298102	179298343	179110431	179110672	310880	11569	Constitutive_Intron	0.00697095	0.0345685	0.44398340248962653	0.38589211618257263	Cfg3	1.99527074719262
chr1	179298406	179298617	m6AIP_abcam_peak_498b	0.0	-	chr1	179094402	179405282	ENSMUST00000128302.7|Smyd3|ENSMUSG00000055067.15|protein_coding_Intron_5	0.0	-	0.3433832990221307	179298406	179298617	179172352	179172563	310880	1213	Constitutive_Intron	0.0164123	0.0232986	0.46919431279620855	0.46445497630331756	Cfg3	1.36964488838602
chr1	179298618	179298726	m6AIP_abcam_peak_498c	0.0	-	chr1	179094402	179405282	ENSMUST00000128302.7|Smyd3|ENSMUSG00000055067.15|protein_coding_Intron_5	0.0	-	0.34282359752959346	179298618	179298726	179260240	179260348	310880	71440	Constitutive_Intron	0.0171296	0.0880185	0.49074074074074076	0.5462962962962963	Cfg3	0.081269748564474
chr1	179317061	179317184	m6AIP_abcam_peak_499	0.0	-	chr1	179094402	179405282	ENSMUST00000128302.7|Smyd3|ENSMUSG00000055067.15|protein_coding_Intron_5	0.0	-	0.2836013896037056	179317061	179317184	179106187	179106310	310880	4987	Constitutive_Intron	0.00526016	0.212732	0.5203252032520326	0.6178861788617886	Cfg3	0.601138047240946
chr1	179517528	179517635	m6AIP_abcam_peak_500	0.0	-	chr1	179423418	179517787	ENSMUST00000128302.7|Smyd3|ENSMUSG00000055067.15|protein_coding_Intron_1	0.0	-	0.0024266443429515894	179517528	179517635	179489925	179490032	94369	14625	Constitutive_Intron	0.0158505	0.0784393	0.48598130841121495	0.42990654205607476	Cfg3	-0.0117956774347899
chr1	179757577	179757715	m6AIP_abcam_peak_506	0.0	-	chr1	179755654	179757934	ENSMUST00000027768.13|Ahctf1|ENSMUSG00000026491.13|protein_coding_Intron_31	0.0	-	0.12456140350877198	179757577	179757715	179757120	179757258	2280	2224	Constitutive_Intron	0	0.013178	0.5289855072463768	0.4782608695652174	Cfg3	1.18166050428788
chr1	180052918	180053022	m6AIP_abcam_peak_508	0.0	+	chr1	180040200	180061789	ENSMUST00000212756.1|Cdc42bpa|ENSMUSG00000026490.18|protein_coding_Intron_5	0.0	+	0.591643892723146	180052918	180053022	180060704	180060808	21589	10334	Constitutive_Intron	0	0	0.5769230769230769	0.3076923076923077	Cfg3	2.92092200354542
chr1	180809423	180809562	m6AIP_abcam_peak_511	0.0	-	chr1	180803205	180810116	ENSMUST00000161308.7|H3f3a|ENSMUSG00000060743.12|protein_coding_Intron_3	0.0	-	0.0947764433511793	180809423	180809562	180805409	180805548	6911	1521	Constitutive_Intron	0.000251799	0.0806835	0.5035971223021583	0.43884892086330934	Cfg3	-0.02762341862342
chr1	180895688	180895848	m6AIP_abcam_peak_515a	0.0	+	chr1	180894841	180897449	ENSMUST00000085797.5|Lefty2|ENSMUSG00000066652.5|protein_coding_Intron_3	0.0	+	0.35429447852760737	180895688	180895848	180896810	180896970	2608	701	Constitutive_Intron	0	0.0187	0.40625	0.45625	Cfg3	2.65517001972417
chr1	180895849	180896020	m6AIP_abcam_peak_515b	0.0	+	chr1	180894841	180897449	ENSMUST00000085797.5|Lefty2|ENSMUSG00000066652.5|protein_coding_Intron_3	0.0	+	0.4190950920245399	180895849	180896020	180897206	180897377	2608	2608	Constitutive_Intron	0	0.0374971	0.39766081871345027	0.3742690058479532	Cfg3	1.98784317588151
chr1	180896021	180896195	m6AIP_abcam_peak_515c	0.0	+	chr1	180894841	180897449	ENSMUST00000085797.5|Lefty2|ENSMUSG00000066652.5|protein_coding_Intron_3	0.0	+	0.48619631901840493	180896021	180896195	180896730	180896904	2608	2608	Constitutive_Intron	0	0.00832812	0.40804597701149425	0.5114942528735632	Cfg3	2.51917316485205
chr1	180935516	180935644	m6AIP_abcam_peak_517	0.0	+	chr1	180935359	180936546	ENSMUST00000037361.8|Lefty1|ENSMUSG00000038793.8|protein_coding_Intron_1	0.0	+	0.18112889637742208	180935516	180935644	180935473	180935601	1187	1187	Constitutive_Intron	0.000773438	0.0250781	0.5546875	0.5859375	Cfg3	1.48501169382182
chr1	181121820	181122030	m6AIP_abcam_peak_520	0.0	-	chr1	181120499	181123866	ENSMUST00000027797.8|Nvl|ENSMUSG00000026516.8|protein_coding_Intron_11	0.0	-	0.5654885654885655	181121820	181122030	181121663	181121873	3367	1690	Constitutive_Intron	0	0.0942187	0.5428571428571428	0.49523809523809526	Cfg3	0.771709172485012
chr1	181152403	181152607	m6AIP_abcam_peak_522	0.0	+	chr1	181151061	181153734	ENSMUST00000134115.7|Cnih4|ENSMUSG00000062169.13|protein_coding_Intron_1	0.0	+	0.5480733258511036	181152403	181152607	181152594	181152798	2673	2055	Constitutive_Intron	0.0500294	0.016799	0.4166666666666667	0.4068627450980392	Cfg3	0.833323771013122
chr1	181831254	181831504	m6AIP_abcam_peak_524	0.0	-	chr1	181828908	181831541	ENSMUST00000005003.11|Lbr|ENSMUSG00000004880.11|protein_coding_Intron_5	0.0	-	0.06152677554120778	181831254	181831504	181831114	181831364	2633	246	Constitutive_Intron	0.024732	0.028592	0.492	0.536	Cfg3	0.984733026401323
chr1	181917251	181917344	m6AIP_abcam_peak_527a	0.0	-	chr1	181917247	181918257	ENSMUST00000078719.12|Enah|ENSMUSG00000022995.16|protein_coding_Intron_10	0.0	-	0.9633663366336633	181917251	181917344	181918099	181918192	1010	2028	Alternative_ExonIntron	0.0373548	0.0012043	0.4838709677419355	0.34408602150537637	Cfg3	0.62043838928609
chr1	181917345	181917477	m6AIP_abcam_peak_527b	0.0	-	chr1	181917247	181918257	ENSMUST00000078719.12|Enah|ENSMUSG00000022995.16|protein_coding_Intron_10	0.0	-	0.8415841584158416	181917345	181917477	181917571	181917703	1010	1059	Constitutive_Intron	0.000469697	0.00566667	0.5151515151515151	0.3939393939393939	Cfg3	1.56638167874693
chr1	181928365	181928479	m6AIP_abcam_peak_529	0.0	-	chr1	181923840	181930677	ENSMUST00000078719.12|Enah|ENSMUSG00000022995.16|protein_coding_Intron_5	0.0	-	0.33040807371654235	181928365	181928479	181928093	181928207	6837	6837	Constitutive_Intron	0.00129825	0.0639035	0.42105263157894735	0.3333333333333333	Cfg3	0.939301532056713
chr1	181972930	181973092	m6AIP_abcam_peak_530	0.0	-	chr1	181961919	182019529	ENSMUST00000078719.12|Enah|ENSMUSG00000022995.16|protein_coding_Intron_1	0.0	-	0.8085922582884916	181972930	181973092	181969784	181969946	57610	1010	Constitutive_Intron	0.00124074	0.12974	0.48148148148148145	0.25308641975308643	Cfg3	0.0671342837696585
chr1	188985989	188986133	m6AIP_abcam_peak_545	0.0	-	chr1	188983294	188987515	ENSMUST00000085678.7|Kctd3|ENSMUSG00000026608.13|protein_coding_Intron_10	0.0	-	0.33712390428808336	188985989	188986133	188985341	188985485	4221	2917	Constitutive_Intron	0.0259931	0.0166389	0.5208333333333334	0.5416666666666666	Cfg3	0.476855016431016
chr1	188986897	188987093	m6AIP_abcam_peak_546	0.0	-	chr1	188983294	188987515	ENSMUST00000085678.7|Kctd3|ENSMUSG00000026608.13|protein_coding_Intron_10	0.0	-	0.11324330727315801	188986897	188987093	188985497	188985693	4221	421	Constitutive_Intron	0.00897959	0.27575	0.5867346938775511	0.5510204081632653	Cfg3	0.9173550205821
chr1	188988602	188988798	m6AIP_abcam_peak_547a	0.0	-	chr1	188987631	188992562	ENSMUST00000085678.7|Kctd3|ENSMUSG00000026608.13|protein_coding_Intron_9	0.0	-	0.7777327114175624	188988602	188988798	188989399	188989595	4931	82	Constitutive_Intron	0	0.179602	0.5408163265306123	0.3673469387755102	Cfg3	1.77488135957434
chr1	188988799	188988994	m6AIP_abcam_peak_547b	0.0	-	chr1	188987631	188992562	ENSMUST00000085678.7|Kctd3|ENSMUSG00000026608.13|protein_coding_Intron_9	0.0	-	0.748529709997972	188988799	188988994	188988293	188988488	4931	1789	Constitutive_Intron	0	0.0709231	0.5384615384615384	0.5333333333333333	Cfg3	2.60235281639588
chr1	189729503	189729603	m6AIP_abcam_peak_557	0.0	+	chr1	189728664	189786635	ENSMUST00000097442.8|Ptpn14|ENSMUSG00000026604.17|protein_coding_Intron_1	0.0	+	0.015438753859688466	189729503	189729603	189775221	189775321	57971	2617	Constitutive_Intron	0.01396	0.06596	0.54	0.6	Cfg3	1.37229903588021
chr1	191564924	191565024	m6AIP_abcam_peak_561	0.0	-	chr1	191563176	191568290	ENSMUST00000027933.10|Dtl|ENSMUSG00000037474.13|protein_coding_Intron_5	0.0	-	0.6499804458349628	191564924	191565024	191565301	191565401	5114	5114	Constitutive_Intron	0.10903	0.30158	0.48	0.35	Cfg3	0.45576597291983
chr10	3992556	3992689	m6AIP_SySy_peak_454	0.0	+	chr10	3989997	4007741	ENSMUST00000120585.7|Mthfd1l|ENSMUSG00000040675.17|protein_coding_Intron_7	0.0	+	0.14889540126239856	3992556	3992689	4007478	4007611	17744	1852	Constitutive_Intron	0.447647	0.116955	0.49624060150375937	0.556390977443609	Cfg1	2.59754029600697
chr10	4115757	4115859	m6AIP_abcam_peak_574	0.0	+	chr10	4106529	4148008	ENSMUST00000120585.7|Mthfd1l|ENSMUSG00000040675.17|protein_coding_Intron_26	0.0	+	0.2242098411244244	4115757	4115859	4111852	4111954	41479	600	Constitutive_Intron	0	0.131804	0.5392156862745098	0.5588235294117647	Cfg3	0.42359099906529
chr10	4353101	4353251	m6AIP_abcam_peak_575	0.0	+	chr10	4313857	4353141	ENSMUST00000045730.6|Akap12|ENSMUSG00000038587.10|protein_coding_Intron_2	0.0	+	1.0	4353101	4353141	4341654	4341694	39284	39284	Constitutive_Intron	0.049975	0.002475	0.325	0.725	Cfg3	0.304168939052571
chr10	7450450	7450582	m6AIP_SySy_peak_464	0.0	-	chr10	7447484	7456339	ENSMUST00000177585.8|Ulbp1|ENSMUSG00000079685.10|protein_coding_Intron_3	0.0	-	0.6542066629023151	7450450	7450582	7454753	7454885	8855	338	Constitutive_Intron	0	0	0.4621212121212121	0.5681818181818182	Cfg1	2.49894018233155
chr10	7466638	7466738	m6AIP_abcam_peak_588	0.0	-	chr10	7457208	7473253	ENSMUST00000177585.8|Ulbp1|ENSMUSG00000079685.10|protein_coding_Intron_1	0.0	-	0.40872545964474916	7466638	7466738	7470298	7470398	16045	8855	Constitutive_Intron	0	0	0.4	0.52	Cfg3	0.390538999709135
chr10	7467543	7467656	m6AIP_abcam_peak_589	0.0	-	chr10	7457208	7473253	ENSMUST00000177585.8|Ulbp1|ENSMUSG00000079685.10|protein_coding_Intron_1	0.0	-	0.3528825179183547	7467543	7467656	7470549	7470662	16045	8855	Constitutive_Intron	0	0	0.49557522123893805	0.49557522123893805	Cfg3	1.00797948184277
chr10	7925410	7925611	m6AIP_abcam_peak_597	0.0	-	chr10	7924872	7955800	ENSMUST00000146444.7|Tab2|ENSMUSG00000015755.16|protein_coding_Intron_1	0.0	-	0.9784661148473874	7925410	7925611	7940197	7940398	30928	7565	Constitutive_Intron	0.108607	0.0713731	0.4427860696517413	0.4527363184079602	Cfg3	0.959645449739949
chr10	8501858	8501996	m6AIP_abcam_peak_598	0.0	-	chr10	8390931	8518149	ENSMUST00000061601.8|Ust|ENSMUSG00000047712.8|protein_coding_Intron_1	0.0	-	0.1276784731720354	8501858	8501996	8491556	8491694	127218	49869	Constitutive_Intron	0.0822319	0.0201047	0.4492753623188406	0.4855072463768116	Cfg3	0.22284811296542
chr10	11202866	11203116	m6AIP_SySy_peak_476	0.0	+	chr10	11194369	11205180	ENSMUST00000044053.12|Shprh|ENSMUSG00000090112.8|protein_coding_Intron_25	0.0	+	0.7975210433817408	11202866	11203116	11198820	11199070	10811	2026	Constitutive_Intron	0.165384	0.061	0.416	0.372	Cfg2	2.63698658083089
chr10	12433576	12433826	m6AIP_abcam_peak_608	0.0	-	chr10	12421733	12436280	ENSMUST00000076817.4|Utrn|ENSMUSG00000019820.11|protein_coding_Intron_64	0.0	-	0.1772874132123462	12433576	12433826	12423336	12423586	14547	12546	Constitutive_Intron	0.048788	0.06306	0.432	0.428	Cfg3	0.349601781463105
chr10	12548011	12548196	m6AIP_SySy_peak_483	0.0	-	chr10	12538213	12621190	ENSMUST00000076817.4|Utrn|ENSMUSG00000019820.11|protein_coding_Intron_50	0.0	-	0.880798293503019	12548011	12548196	12564031	12564216	82977	1838	Alternative_ExonIntron	0.807389	0.0135243	0.4810810810810811	0.3621621621621622	Cfg1	2.36483931881848
chr10	12690820	12690972	m6AIP_abcam_peak_610	0.0	-	chr10	12690909	12693363	ENSMUST00000076817.4|Utrn|ENSMUSG00000019820.11|protein_coding_Intron_25	0.0	-	0.9938875305623471	12690909	12690972	12692893	12692956	2454	14547	Constitutive_Intron	0.138317	0.00430159	0.3492063492063492	0.4444444444444444	Cfg3	0.916509581929766
chr10	17922216	17922391	m6AIP_abcam_peak_615	0.0	-	chr10	17916032	17947508	ENSMUST00000037879.7|Heca|ENSMUSG00000039879.9|protein_coding_Intron_1	0.0	-	0.802675054009404	17922216	17922391	17928503	17928678	31476	31476	Constitutive_Intron	0.00329714	0.119177	0.49142857142857144	0.29714285714285715	Cfg3	0.620361185524105
chr10	18062231	18062347	m6AIP_abcam_peak_616	0.0	+	chr10	18056115	18089447	ENSMUST00000126390.7|Reps1|ENSMUSG00000019854.17|protein_coding_Intron_1	0.0	+	0.18534741389655587	18062231	18062347	18075588	18075704	33332	1175	Constitutive_Intron	0.0067069	0.0338534	0.49137931034482757	0.4827586206896552	Cfg3	1.19899642488989
chr10	20167302	20167454	m6AIP_abcam_peak_618	0.0	+	chr10	20149080	20230783	ENSMUST00000116259.4|Map7|ENSMUSG00000019996.17|protein_coding_Intron_1	0.0	+	0.2238351100938766	20167302	20167454	20209886	20210038	81703	4752	Constitutive_Intron	0.0965862	0.0665526	0.4605263157894737	0.40131578947368424	Cfg3	1.06032713408971
chr10	20339664	20339854	m6AIP_abcam_peak_620	0.0	+	chr10	20334645	20339708	ENSMUST00000043881.11|Bclaf1|ENSMUSG00000037608.16|protein_coding_Intron_11	0.0	+	0.9990124432154849	20339664	20339708	20335295	20335339	5063	5063	Constitutive_Intron	0.440818	0.07675	0.22727272727272727	0.20454545454545456	Cfg3	0.280333394397147
chr10	24801541	24801661	m6AIP_abcam_peak_622	0.0	-	chr10	24799266	24804398	ENSMUST00000020169.8|Enpp3|ENSMUSG00000019989.8|protein_coding_Intron_11	0.0	-	0.5459859703819174	24801541	24801661	24802136	24802256	5132	5132	Constitutive_Intron	0.00273333	0.015475	0.48333333333333334	0.39166666666666666	Cfg3	1.27895812418675
chr10	24824520	24824689	m6AIP_abcam_peak_623	0.0	-	chr10	24820632	24824802	ENSMUST00000020169.8|Enpp3|ENSMUSG00000019989.8|protein_coding_Intron_4	0.0	-	0.046762589928057596	24824520	24824689	24821784	24821953	4170	1511	Constitutive_Intron	0.0134734	0.0899053	0.4970414201183432	0.3905325443786982	Cfg3	0.837527718648506
chr10	25403773	25403920	m6AIP_abcam_peak_624	0.0	+	chr10	25359981	25441572	ENSMUST00000053748.15|Epb41l2|ENSMUSG00000019978.16|protein_coding_Intron_1	0.0	+	0.537828927210109	25403773	25403920	25393971	25394118	81591	1749	Constitutive_Intron	0.0999796	0.0737211	0.4965986394557823	0.3401360544217687	Cfg3	1.05524135222724
chr10	25404121	25404202	m6AIP_abcam_peak_625a	0.0	+	chr10	25359981	25441572	ENSMUST00000053748.15|Epb41l2|ENSMUSG00000019978.16|protein_coding_Intron_1	0.0	+	0.5414690345748918	25404121	25404202	25372250	25372331	81591	5845	Constitutive_Intron	0.378086	0.369284	0.4567901234567901	0.5185185185185185	Cfg3	1.02790836624544
chr10	25404203	25404287	m6AIP_abcam_peak_625b	0.0	+	chr10	25359981	25441572	ENSMUST00000053748.15|Epb41l2|ENSMUSG00000019978.16|protein_coding_Intron_1	0.0	+	0.5423882536064026	25404203	25404287	25386422	25386506	81591	81591	Constitutive_Intron	0.184381	0.15081	0.5	0.30952380952380953	Cfg3	1.6387525865792
chr10	27786805	27787003	m6AIP_SySy_peak_496a	0.0	-	chr10	27746672	27808624	ENSMUST00000218501.1|Gm30228|ENSMUSG00000112206.1|lncRNA_Intron_2	0.0	-	0.3510136880165289	27786805	27787003	27796515	27796713	61952	61952	Constitutive_Intron	0	0	0.42424242424242425	0.3888888888888889	Cfg2	3.16763830043331
chr10	27787020	27787204	m6AIP_SySy_peak_496b	0.0	-	chr10	27746672	27808624	ENSMUST00000218501.1|Gm30228|ENSMUSG00000112206.1|lncRNA_Intron_2	0.0	-	0.34670389979338845	27787020	27787204	27769057	27769241	61952	61952	Constitutive_Intron	0	0.181266	0.3858695652173913	0.5434782608695652	Cfg1	2.7515600990796
chr10	27797496	27797626	m6AIP_SySy_peak_497	0.0	-	chr10	27746672	27808624	ENSMUST00000218501.1|Gm30228|ENSMUSG00000112206.1|lncRNA_Intron_2	0.0	-	0.1777666580578512	27797496	27797626	27753799	27753929	61952	61952	Constitutive_Intron	0	0.0791538	0.38461538461538464	0.4153846153846154	Cfg1	2.71735497144627
chr10	28100006	28100139	m6AIP_abcam_peak_631	0.0	+	chr10	28075177	28206133	ENSMUST00000218276.1|Ptprk|ENSMUSG00000019889.10|protein_coding_Intron_1	0.0	+	0.19007147438834418	28100006	28100139	28126715	28126848	130956	70703	Constitutive_Intron	0.0352481	0.0740451	0.44360902255639095	0.40601503759398494	Cfg3	0.775952620506797
chr10	28105045	28105151	m6AIP_abcam_peak_632	0.0	+	chr10	28075177	28206133	ENSMUST00000218276.1|Ptprk|ENSMUSG00000019889.10|protein_coding_Intron_1	0.0	+	0.22845077736033476	28105045	28105151	28082194	28082300	130956	3721	Constitutive_Intron	0.0104615	0.270802	0.3867924528301887	0.3584905660377358	Cfg3	0.892889314333069
chr10	28117526	28117700	m6AIP_abcam_peak_633	0.0	+	chr10	28075177	28206133	ENSMUST00000218276.1|Ptprk|ENSMUSG00000019889.10|protein_coding_Intron_1	0.0	+	0.3243303094169034	28117526	28117700	28128473	28128647	130956	4686	Constitutive_Intron	0.0123851	0.00839655	0.4885057471264368	0.4425287356321839	Cfg3	0.982739410932764
chr10	28127280	28127385	m6AIP_abcam_peak_634	0.0	+	chr10	28075177	28206133	ENSMUST00000218276.1|Ptprk|ENSMUSG00000019889.10|protein_coding_Intron_1	0.0	+	0.3980497266257369	28127280	28127385	28096540	28096645	130956	199	Constitutive_Intron	0.0476	0.0415333	0.41904761904761906	0.34285714285714286	Cfg3	0.316005695984945
chr10	28157753	28157952	m6AIP_abcam_peak_635	0.0	+	chr10	28075177	28206133	ENSMUST00000218276.1|Ptprk|ENSMUSG00000019889.10|protein_coding_Intron_1	0.0	+	0.6314487308714377	28157753	28157952	28093071	28093270	130956	9620	Constitutive_Intron	0.184241	0.318965	0.45226130653266333	0.39195979899497485	Cfg3	0.981387223091183
chr10	28251999	28252126	m6AIP_abcam_peak_636	0.0	+	chr10	28206256	28263500	ENSMUST00000218276.1|Ptprk|ENSMUSG00000019889.10|protein_coding_Intron_2	0.0	+	0.800310949619174	28251999	28252126	28241172	28241299	57244	57244	Constitutive_Intron	0.00229134	0.0754409	0.49606299212598426	0.3464566929133858	Cfg3	0.646049144511614
chr10	28269304	28269554	m6AIP_abcam_peak_637	0.0	+	chr10	28263772	28334475	ENSMUST00000218276.1|Ptprk|ENSMUSG00000019889.10|protein_coding_Intron_3	0.0	+	0.08001074919027482	28269304	28269554	28333121	28333371	70703	6887	Constitutive_Intron	0	0.048676	0.544	0.496	Cfg3	1.54722602794565
chr10	28414871	28414993	m6AIP_abcam_peak_638	0.0	+	chr10	28383724	28465757	ENSMUST00000218276.1|Ptprk|ENSMUSG00000019889.10|protein_coding_Intron_7	0.0	+	0.38049321614472226	28414871	28414993	28461107	28461229	82033	1482	Constitutive_Intron	0.0302213	0.0229016	0.5163934426229508	0.39344262295081966	Cfg3	0.819594846217865
chr10	29352139	29352322	m6AIP_abcam_peak_643	0.0	-	chr10	29347883	29354291	ENSMUST00000037548.10|Rnf146|ENSMUSG00000038876.12|protein_coding_Intron_3	0.0	-	0.3233458177278402	29352139	29352322	29354021	29354204	6408	6408	Constitutive_Intron	0.0571858	0.0356557	0.41530054644808745	0.3005464480874317	Cfg3	0.75707381687286
chr10	30562929	30563029	m6AIP_abcam_peak_645	0.0	-	chr10	30560982	30566425	ENSMUST00000019927.6|Trmt11|ENSMUSG00000019792.8|protein_coding_Intron_8	0.0	-	0.6323718537571192	30562929	30563029	30562783	30562883	5443	2429	Constitutive_Intron	0	0	0.35	0.31	Cfg3	1.37267143929251
chr10	30588265	30588378	m6AIP_SySy_peak_500	0.0	-	chr10	30587595	30590024	ENSMUST00000019927.6|Trmt11|ENSMUSG00000019792.8|protein_coding_Intron_6	0.0	-	0.7056401811445039	30588265	30588378	30588497	30588610	2429	85	Constitutive_Intron	0	0	0.5398230088495575	0.4247787610619469	Cfg1	2.79239580016151
chr10	30588676	30588811	m6AIP_SySy_peak_501a	0.0	-	chr10	30587595	30590024	ENSMUST00000019927.6|Trmt11|ENSMUSG00000019792.8|protein_coding_Intron_6	0.0	-	0.5331412103746398	30588676	30588811	30589040	30589175	2429	3012	Constitutive_Intron	0	0.0317917	0.4074074074074074	0.34074074074074073	Cfg2	0.834349833431152
chr10	30588812	30588967	m6AIP_SySy_peak_501b	0.0	-	chr10	30587595	30590024	ENSMUST00000019927.6|Trmt11|ENSMUSG00000019792.8|protein_coding_Intron_6	0.0	-	0.46438863729930013	30588812	30588967	30589799	30589954	2429	2784	Constitutive_Intron	0	0.0392065	0.4129032258064516	0.32903225806451614	Cfg2	1.88167330315376
chr10	30768804	30768930	m6AIP_abcam_peak_648	0.0	-	chr10	30722866	30771719	ENSMUST00000215740.1|Ncoa7|ENSMUSG00000039697.16|protein_coding_Intron_1	0.0	-	0.05821546271467459	30768804	30768930	30747708	30747834	48853	1814	Constitutive_Intron	0.00144444	0.0452222	0.42857142857142855	0.4444444444444444	Cfg3	1.23521710840329
chr10	33922021	33922204	m6AIP_SySy_peak_505	0.0	-	chr10	33919375	33927400	ENSMUST00000218055.1|Zup1|ENSMUSG00000039531.8|protein_coding_Intron_10	0.0	-	0.6613084112149532	33922021	33922204	33922420	33922603	8025	169	Constitutive_Intron	0	0	0.4808743169398907	0.3989071038251366	Cfg1	2.40378338265988
chr10	33922410	33922537	m6AIP_abcam_peak_652	0.0	-	chr10	33919375	33927400	ENSMUST00000218055.1|Zup1|ENSMUSG00000039531.8|protein_coding_Intron_10	0.0	-	0.6168224299065421	33922410	33922537	33925923	33926050	8025	1266	Constitutive_Intron	0	0	0.44881889763779526	0.33858267716535434	Cfg3	0.350550994987696
chr10	33925926	33926176	m6AIP_SySy_peak_506	0.0	-	chr10	33919375	33927400	ENSMUST00000218055.1|Zup1|ENSMUSG00000039531.8|protein_coding_Intron_10	0.0	-	0.1680996884735203	33925926	33926176	33927086	33927336	8025	4900	Alternative_ExonIntron	0	0.0898624	0.38	0.316	Cfg1	2.53774398105902
chr10	33926181	33926321	m6AIP_abcam_peak_654	0.0	-	chr10	33919375	33927400	ENSMUST00000218055.1|Zup1|ENSMUSG00000039531.8|protein_coding_Intron_10	0.0	-	0.14828660436137076	33926181	33926321	33919947	33920087	8025	390	Alternative_ExonIntron	0	0.577643	0.29285714285714287	0.42142857142857143	Cfg3	1.42167061046946
chr10	34179253	34179432	m6AIP_abcam_peak_658	0.0	-	chr10	34162989	34183691	ENSMUST00000048010.8|Dse|ENSMUSG00000039497.8|protein_coding_Intron_2	0.0	-	0.20915853540720708	34179253	34179432	34170616	34170795	20702	3852	Constitutive_Intron	0.003	0.167631	0.36312849162011174	0.35195530726256985	Cfg3	2.09551452346286
chr10	39626592	39626842	m6AIP_SySy_peak_515	0.0	+	chr10	39626659	39634534	ENSMUST00000019987.6|Traf3ip2|ENSMUSG00000019842.6|protein_coding_Intron_2	0.0	+	0.007365079365079365	39626659	39626842	39630975	39631158	7875	3402	Constitutive_Intron	0.120448	0.114339	0.5191256830601093	0.5191256830601093	Cfg1	2.96267536442978
chr10	39809849	39809963	m6AIP_abcam_peak_663	0.0	+	chr10	39806983	39813970	ENSMUST00000019986.12|Rev3l|ENSMUSG00000019841.15|protein_coding_Intron_9	0.0	+	0.41820523829969947	39809849	39809963	39809432	39809546	6987	6987	Constitutive_Intron	0.202105	0.392096	0.5350877192982456	0.2807017543859649	Cfg3	0.964685653030932
chr10	41799945	41800078	m6AIP_SySy_peak_529a	0.0	-	chr10	41781550	41809572	ENSMUST00000186239.6|Cep57l1|ENSMUSG00000019813.16|protein_coding_Intron_1	0.0	-	0.3418028691742202	41799945	41800078	41785170	41785303	28022	616	Constitutive_Intron	0	0	0.5112781954887218	0.43609022556390975	Cfg1	1.5705904898366
chr10	41800079	41800280	m6AIP_SySy_peak_529b	0.0	-	chr10	41781550	41809572	ENSMUST00000186239.6|Cep57l1|ENSMUSG00000019813.16|protein_coding_Intron_1	0.0	-	0.3357005210191992	41800079	41800280	41796931	41797132	28022	9724	Constitutive_Intron	0	0	0.472636815920398	0.46766169154228854	Cfg2	1.77458392432262
chr10	41800281	41800451	m6AIP_SySy_peak_529c	0.0	-	chr10	41781550	41809572	ENSMUST00000186239.6|Cep57l1|ENSMUSG00000019813.16|protein_coding_Intron_1	0.0	-	0.3274213118264221	41800281	41800451	41796513	41796683	28022	855	Constitutive_Intron	0	0	0.5117647058823529	0.5294117647058824	Cfg2	1.47279693550863
chr10	41801776	41801873	m6AIP_abcam_peak_673a	0.0	-	chr10	41781550	41809572	ENSMUST00000186239.6|Cep57l1|ENSMUSG00000019813.16|protein_coding_Intron_1	0.0	-	0.2762472343158947	41801776	41801873	41787053	41787150	28022	4689	Alternative_ExonIntron	0	0	0.422680412371134	0.5154639175257731	Cfg3	1.96435304371259
chr10	41801874	41801979	m6AIP_abcam_peak_673b	0.0	-	chr10	41781550	41809572	ENSMUST00000186239.6|Cep57l1|ENSMUSG00000019813.16|protein_coding_Intron_1	0.0	-	0.2731782171151238	41801874	41801979	41787874	41787979	28022	9724	Alternative_ExonIntron	0	0	0.42857142857142855	0.3238095238095238	Cfg3	0.33075651795484
chr10	42274369	42274619	m6AIP_abcam_peak_677	0.0	-	chr10	42197901	42274815	ENSMUST00000105502.7|Foxo3|ENSMUSG00000048756.11|protein_coding_Intron_2	0.0	-	0.0041734924721117395	42274369	42274619	42219916	42220166	76914	10170	Constitutive_Intron	0.051728	0.046804	0.568	0.512	Cfg3	2.55807539557328
chr10	42428215	42428363	m6AIP_abcam_peak_678	0.0	-	chr10	42426587	42438353	ENSMUST00000041024.14|Afg1l|ENSMUSG00000038302.14|protein_coding_Intron_3	0.0	-	0.856110827808941	42428215	42428363	42429065	42429213	11766	19912	Constitutive_Intron	0.0110135	0	0.5405405405405406	0.527027027027027	Cfg3	1.95542620489681
chr10	42437182	42437372	m6AIP_abcam_peak_679	0.0	-	chr10	42426587	42438353	ENSMUST00000041024.14|Afg1l|ENSMUSG00000038302.14|protein_coding_Intron_3	0.0	-	0.09433962264150941	42437182	42437372	42429370	42429560	11766	11766	Constitutive_Intron	0.0225053	0	0.5263157894736842	0.4842105263157895	Cfg3	0.910806651068026
chr10	43249013	43249194	m6AIP_abcam_peak_681	0.0	+	chr10	43222060	43298798	ENSMUST00000095725.10|Pdss2|ENSMUSG00000038240.13|protein_coding_Intron_1	0.0	+	0.3524199223331335	43249013	43249194	43266816	43266997	76738	1516	Constitutive_Intron	0	0	0.48066298342541436	0.3425414364640884	Cfg3	1.25891871910622
chr10	43319561	43319717	m6AIP_abcam_peak_682	0.0	+	chr10	43298933	43345527	ENSMUST00000095725.10|Pdss2|ENSMUSG00000038240.13|protein_coding_Intron_2	0.0	+	0.4446924496716315	43319561	43319717	43315952	43316108	46594	17822	Constitutive_Intron	0.751686	0.083609	0.4807692307692308	0.3333333333333333	Cfg3	0.342872509559935
chr10	43345790	43346005	m6AIP_SySy_peak_534b	0.0	+	chr10	43345726	43372134	ENSMUST00000095725.10|Pdss2|ENSMUSG00000038240.13|protein_coding_Intron_3	0.0	+	0.005831566192063011	43345790	43346005	43369615	43369830	26408	17822	Alternative_ExonIntron	0.235879	0	0.5023255813953489	0.5534883720930233	Cfg1	3.45758674221279
chr10	43357091	43357228	m6AIP_SySy_peak_535	0.0	+	chr10	43345726	43372134	ENSMUST00000095725.10|Pdss2|ENSMUSG00000038240.13|protein_coding_Intron_3	0.0	+	0.4333156619206301	43357091	43357228	43361900	43362037	26408	46594	Constitutive_Intron	0	0.0841387	0.48905109489051096	0.40875912408759124	Cfg2	2.36344673210845
chr10	52270075	52270245	m6AIP_abcam_peak_692	0.0	+	chr10	52261939	52284102	ENSMUST00000069004.13|Dcbld1|ENSMUSG00000019891.15|protein_coding_Intron_2	0.0	+	0.3713396200875333	52270075	52270245	52281115	52281285	22163	13663	Constitutive_Intron	0	0.169859	0.49411764705882355	0.4235294117647059	Cfg3	1.08875299701052
chr10	59202253	59202384	m6AIP_SySy_peak_553	0.0	-	chr10	59192815	59221390	ENSMUST00000220156.1|Sept10|ENSMUSG00000019917.10|protein_coding_Intron_1	0.0	-	0.6671916010498687	59202253	59202384	59195535	59195666	28575	8454	Constitutive_Intron	0	0.0709084	0.46564885496183206	0.40458015267175573	Cfg2	1.97447046085062
chr10	59218662	59218808	m6AIP_abcam_peak_702	0.0	-	chr10	59192815	59221390	ENSMUST00000220156.1|Sept10|ENSMUSG00000019917.10|protein_coding_Intron_1	0.0	-	0.09347331583552054	59218662	59218808	59217018	59217164	28575	5901	Constitutive_Intron	0.0699589	0	0.4863013698630137	0.3767123287671233	Cfg3	0.869780094257765
chr10	59753274	59753524	m6AIP_abcam_peak_704	0.0	+	chr10	59750547	59756705	ENSMUST00000020311.12|Micu1|ENSMUSG00000020111.15|protein_coding_Intron_5	0.0	+	0.4631373822669698	59753274	59753524	59751018	59751268	6158	7502	Constitutive_Intron	0.019948	0.397876	0.56	0.416	Cfg3	1.41525371033818
chr10	61448428	61448530	m6AIP_abcam_peak_713	0.0	-	chr10	61435103	61452401	ENSMUST00000020288.14|Eif4ebp2|ENSMUSG00000020091.15|protein_coding_Intron_1	0.0	-	0.22707827494508037	61448428	61448530	61448838	61448940	17298	1089	Alternative_ExonIntron	0.155461	0.522294	0.45098039215686275	0.4803921568627451	Cfg3	1.22382094068278
chr10	61696686	61696813	m6AIP_SySy_peak_566a	0.0	+	chr10	61696742	61698297	ENSMUST00000020284.4|Tysnd1|ENSMUSG00000020087.5|protein_coding_Intron_1	0.0	+	0.006430868167202572	61696742	61696813	61698124	61698195	1555	1555	Constitutive_Intron	0.0785352	0.0202113	0.5492957746478874	0.5070422535211268	Cfg1	2.2401269927076
chr10	61696814	61697001	m6AIP_SySy_peak_566b	0.0	+	chr10	61696742	61698297	ENSMUST00000020284.4|Tysnd1|ENSMUSG00000020087.5|protein_coding_Intron_1	0.0	+	0.08617363344051447	61696814	61697001	61697403	61697590	1555	2405	Constitutive_Intron	0.0032139	0.00335829	0.5668449197860963	0.5454545454545454	Cfg1	2.80302218379158
chr10	62457487	62457599	m6AIP_abcam_peak_716	0.0	-	chr10	62456858	62458923	ENSMUST00000092473.4|Vps26a|ENSMUSG00000020078.16|protein_coding_Intron_8	0.0	-	0.6673123486682808	62457487	62457599	62458064	62458176	2065	5670	Constitutive_Intron	0.177589	0.0981339	0.49107142857142855	0.2767857142857143	Cfg3	1.58145140851914
chr10	62756635	62756739	m6AIP_abcam_peak_721	0.0	-	chr10	62756674	62760093	ENSMUST00000020268.6|Ccar1|ENSMUSG00000020074.7|protein_coding_Intron_16	0.0	-	0.9973676513600468	62756674	62756739	62758985	62759050	3419	616	Constitutive_Intron	0.152846	0.0612923	0.23076923076923078	0.38461538461538464	Cfg3	1.67662122699104
chr10	62822316	62822470	m6AIP_SySy_peak_571	0.0	-	chr10	62819623	62822548	ENSMUST00000174189.1|Tet1|ENSMUSG00000047146.17|protein_coding_Intron_7	0.0	-	0.06871794871794867	62822316	62822470	62821776	62821930	2925	13290	Constitutive_Intron	0.0194221	0	0.551948051948052	0.6038961038961039	Cfg2	1.46027207383159
chr10	62857061	62857164	m6AIP_abcam_peak_725	0.0	-	chr10	62840378	62864807	ENSMUST00000174189.1|Tet1|ENSMUSG00000047146.17|protein_coding_Intron_3	0.0	-	0.31401203487658114	62857061	62857164	62848336	62848439	24429	550	Constitutive_Intron	0.00894175	0.0141845	0.5048543689320388	0.4077669902912621	Cfg3	1.31415164959035
chr10	63015690	63015792	m6AIP_abcam_peak_727	0.0	-	chr10	63015714	63015801	ENSMUST00000020263.13|Hnrnph3|ENSMUSG00000020069.16|protein_coding_Intron_9	0.0	-	0.7471264367816092	63015714	63015792	63015715	63015793	87	430	Constitutive_Intron	0.0435897	0.0314615	0.3974358974358974	0.38461538461538464	Cfg3	0.591948420256567
chr10	67060182	67060313	m6AIP_abcam_peak_732	0.0	-	chr10	67039577	67062998	ENSMUST00000217841.1|Reep3|ENSMUSG00000019873.8|protein_coding_Intron_2	0.0	-	0.11686093676615006	67060182	67060313	67060745	67060876	23421	12705	Constitutive_Intron	0.0149924	0.00616031	0.44274809160305345	0.4122137404580153	Cfg3	1.03235431868736
chr10	67151676	67151784	m6AIP_abcam_peak_734a	0.0	+	chr10	67127422	67157906	ENSMUST00000174408.7|Jmjd1c|ENSMUSG00000037876.17|protein_coding_Intron_1	0.0	+	0.7975331321348904	67151676	67151784	67146693	67146801	30484	555	Constitutive_Intron	0	0.0331389	0.5370370370370371	0.42592592592592593	Cfg3	1.31498059255361
chr10	67151785	67151884	m6AIP_abcam_peak_734b	0.0	+	chr10	67127422	67157906	ENSMUST00000174408.7|Jmjd1c|ENSMUSG00000037876.17|protein_coding_Intron_1	0.0	+	0.8008791497178848	67151785	67151884	67147522	67147621	30484	3373	Constitutive_Intron	0	0.0146465	0.494949494949495	0.47474747474747475	Cfg3	1.06756594793192
chr10	67152233	67152389	m6AIP_SySy_peak_578	0.0	+	chr10	67127422	67157906	ENSMUST00000174408.7|Jmjd1c|ENSMUSG00000037876.17|protein_coding_Intron_1	0.0	+	0.8154113633381446	67152233	67152389	67143438	67143594	30484	555	Constitutive_Intron	0	0.113962	0.44871794871794873	0.2564102564102564	Cfg1	1.99802314954642
chr10	67252751	67252887	m6AIP_abcam_peak_737	0.0	+	chr10	67249806	67254451	ENSMUST00000174408.7|Jmjd1c|ENSMUSG00000037876.17|protein_coding_Intron_24	0.0	+	0.638751345532831	67252751	67252887	67253584	67253720	4645	864	Constitutive_Intron	0.111287	0.208353	0.5808823529411765	0.3161764705882353	Cfg3	0.203078436399029
chr10	68132895	68133041	m6AIP_SySy_peak_585a	0.0	-	chr10	68128993	68134993	ENSMUST00000219238.1|Arid5b|ENSMUSG00000019947.10|protein_coding_Intron_5	0.0	-	0.3413333333333334	68132895	68133041	68131941	68132087	6000	16157	Constitutive_Intron	0.0777055	0.550966	0.4589041095890411	0.4520547945205479	Cfg2	1.33530209464899
chr10	68133042	68133256	m6AIP_SySy_peak_585b	0.0	-	chr10	68128993	68134993	ENSMUST00000219238.1|Arid5b|ENSMUSG00000019947.10|protein_coding_Intron_5	0.0	-	0.3088333333333333	68133042	68133256	68129221	68129435	6000	6000	Constitutive_Intron	0.0801355	0.0683505	0.48130841121495327	0.42990654205607476	Cfg1	2.62806862401339
chr10	68133257	68133486	m6AIP_SySy_peak_585c	0.0	-	chr10	68128993	68134993	ENSMUST00000219238.1|Arid5b|ENSMUSG00000019947.10|protein_coding_Intron_5	0.0	-	0.26983333333333337	68133257	68133486	68133715	68133944	6000	50919	Constitutive_Intron	0.0631223	0.0148777	0.44541484716157204	0.37554585152838427	Cfg1	3.06517780467053
chr10	69343234	69343403	m6AIP_abcam_peak_745	0.0	-	chr10	69342710	69345060	ENSMUST00000020099.12|Cdk1|ENSMUSG00000019942.13|protein_coding_Intron_4	0.0	-	0.7412765957446809	69343234	69343403	69342922	69343091	2350	3864	Constitutive_Intron	0.0878462	0.155456	0.5739644970414202	0.38461538461538464	Cfg3	0.671821187244636
chr10	70847308	70847511	m6AIP_SySy_peak_588	0.0	+	chr10	70847120	70848042	ENSMUST00000217694.1|Gm48023|ENSMUSG00000112883.1|lncRNA_Intron_1	0.0	+	0.3329718004338395	70847308	70847511	70847346	70847549	922	922	Constitutive_Intron	0.0234778	0.00844335	0.49261083743842365	0.4876847290640394	Cfg2	1.71235678295899
chr10	71374430	71374613	m6AIP_abcam_peak_754	0.0	+	chr10	71372880	71376704	ENSMUST00000121446.1|Ipmk|ENSMUSG00000060733.13|protein_coding_Intron_4	0.0	+	0.4317468619246862	71374430	71374613	71373230	71373413	3824	15359	Constitutive_Intron	0	0.0233791	0.5846994535519126	0.3989071038251366	Cfg3	0.470158849615787
chr10	72657635	72657759	m6AIP_abcam_peak_755	0.0	+	chr10	72657388	72667898	ENSMUST00000105431.7|Zwint|ENSMUSG00000019923.14|protein_coding_Intron_7	0.0	+	0.03215984776403425	72657635	72657759	72663064	72663188	10510	120	Constitutive_Intron	0.0464758	0.002775	0.41935483870967744	0.3467741935483871	Cfg3	0.355827390389771
chr10	72665276	72665404	m6AIP_abcam_peak_756	0.0	+	chr10	72657388	72667898	ENSMUST00000105431.7|Zwint|ENSMUSG00000019923.14|protein_coding_Intron_7	0.0	+	0.7594671741198858	72665276	72665404	72658252	72658380	10510	10510	Constitutive_Intron	0.0341094	0.0241484	0.4296875	0.296875	Cfg3	0.122427771730056
chr10	74992153	74992279	m6AIP_abcam_peak_757	0.0	+	chr10	74992140	75014867	ENSMUST00000037813.4|Gnaz|ENSMUSG00000040009.6|protein_coding_Intron_3	0.0	+	0.0028160337924055087	74992153	74992279	74993755	74993881	22727	12077	Constitutive_Intron	0.00259524	0.000611111	0.5555555555555556	0.5634920634920635	Cfg3	4.0111650322859
chr10	76359338	76359528	m6AIP_abcam_peak_764	0.0	-	chr10	76357154	76367307	ENSMUST00000001179.6|Pcnt|ENSMUSG00000001151.10|protein_coding_Intron_36	0.0	-	0.7789815817984832	76359338	76359528	76366781	76366971	10153	1556	Constitutive_Intron	0	0	0.5526315789473685	0.4842105263157895	Cfg3	0.861275873900626
chr10	76374677	76374779	m6AIP_abcam_peak_765	0.0	-	chr10	76370079	76374850	ENSMUST00000001179.6|Pcnt|ENSMUSG00000001151.10|protein_coding_Intron_33	0.0	-	0.026409557744707657	76374677	76374779	76373292	76373394	4771	203	Constitutive_Intron	0.0364608	0	0.5294117647058824	0.49019607843137253	Cfg3	1.47864003974766
chr10	76376451	76376555	m6AIP_abcam_peak_766	0.0	-	chr10	76375300	76379904	ENSMUST00000001179.6|Pcnt|ENSMUSG00000001151.10|protein_coding_Intron_32	0.0	-	0.7389226759339704	76376451	76376555	76377354	76377458	4604	2209	Constitutive_Intron	0.294933	0	0.5480769230769231	0.5961538461538461	Cfg3	2.10638203773992
chr10	76848531	76848709	m6AIP_abcam_peak_774	0.0	-	chr10	76825992	76892556	ENSMUST00000001148.10|Pcbp3|ENSMUSG00000001120.15|protein_coding_Intron_2	0.0	-	0.660011417583078	76848531	76848709	76830330	76830508	66564	7925	Constitutive_Intron	0.182766	0.0155899	0.5617977528089888	0.47191011235955055	Cfg3	0.09075308841009
chr10	77994578	77994706	m6AIP_abcam_peak_776	0.0	-	chr10	77994200	77995243	ENSMUST00000020522.8|Pfkl|ENSMUSG00000020277.10|protein_coding_Intron_10	0.0	-	0.5838926174496644	77994578	77994706	77994869	77994997	1043	509	Constitutive_Intron	0.000257813	0.0228437	0.5703125	0.46875	Cfg3	1.10745565394815
chr10	78037962	78038101	m6AIP_SySy_peak_610a	0.0	-	chr10	78037988	78039661	ENSMUST00000128241.7|Aire|ENSMUSG00000000731.15|protein_coding_Intron_7	0.0	-	0.9868499701135685	78037988	78038101	78038793	78038906	1673	229	Alternative_ExonIntron	0.0294779	0.0115841	0.5663716814159292	0.6194690265486725	Cfg2	-0.076120944533973
chr10	78038102	78038234	m6AIP_SySy_peak_610b	0.0	-	chr10	78037988	78039661	ENSMUST00000128241.7|Aire|ENSMUSG00000000731.15|protein_coding_Intron_7	0.0	-	0.8768679019725045	78038102	78038234	78038592	78038724	1673	381	Alternative_ExonIntron	0.0379848	0	0.5378787878787878	0.44696969696969696	Cfg2	0.779553652579293
chr10	78077936	78078025	m6AIP_SySy_peak_611a	0.0	+	chr10	78077173	78083169	ENSMUST00000219038.1|Icosl|ENSMUSG00000000732.9|protein_coding_Intron_5	0.0	+	0.13058705803869247	78077936	78078025	78077897	78077986	5996	458	Alternative_ExonIntron	0.0115506	0.0316517	0.5617977528089888	0.5617977528089888	Cfg1	0.777199574766557
chr10	78078026	78078222	m6AIP_SySy_peak_611b	0.0	+	chr10	78077173	78083169	ENSMUST00000219038.1|Icosl|ENSMUSG00000000732.9|protein_coding_Intron_5	0.0	+	0.15410273515677117	78078026	78078222	78081070	78081266	5996	1615	Alternative_ExonIntron	0.0902347	0.0234031	0.5561224489795918	0.25	Cfg1	0.886304356863191
chr10	78078343	78078593	m6AIP_SySy_peak_611c	0.0	+	chr10	78077173	78083169	ENSMUST00000219038.1|Icosl|ENSMUSG00000000732.9|protein_coding_Intron_5	0.0	+	0.21597731821214142	78078343	78078593	78082517	78082767	5996	1789	Alternative_ExonIntron	0.07036	0.307278	0.508	0.38	Cfg1	2.45360599693477
chr10	78078598	78078824	m6AIP_SySy_peak_611d	0.0	+	chr10	78077173	78083169	ENSMUST00000219038.1|Icosl|ENSMUSG00000000732.9|protein_coding_Intron_5	0.0	+	0.25850567044696465	78078598	78078824	78081678	78081904	5996	1204	Alternative_ExonIntron	0.0659779	0.0576239	0.5486725663716814	0.4026548672566372	Cfg1	4.20400268922398
chr10	78078825	78078981	m6AIP_SySy_peak_611e	0.0	+	chr10	78077173	78083169	ENSMUST00000219038.1|Icosl|ENSMUSG00000000732.9|protein_coding_Intron_5	0.0	+	0.2925283522348232	78078825	78078981	78079006	78079162	5996	1615	Alternative_ExonIntron	0.0287821	0.0156538	0.40384615384615385	0.5641025641025641	Cfg2	1.56867716703853
chr10	78078982	78079163	m6AIP_SySy_peak_611f	0.0	+	chr10	78077173	78083169	ENSMUST00000219038.1|Icosl|ENSMUSG00000000732.9|protein_coding_Intron_5	0.0	+	0.3110406937958639	78078982	78079163	78082736	78082917	5996	1615	Alternative_ExonIntron	0.0137459	0.220305	0.5359116022099447	0.40331491712707185	Cfg2	1.49546867938943
chr10	78219100	78219233	m6AIP_abcam_peak_781	0.0	-	chr10	78217261	78220188	ENSMUST00000000384.7|Trappc10|ENSMUSG00000000374.8|protein_coding_Intron_5	0.0	-	0.3484796720191322	78219100	78219233	78218415	78218548	2927	1279	Constitutive_Intron	0.173496	0.0216241	0.48872180451127817	0.5112781954887218	Cfg3	2.00471986371103
chr10	78400925	78401021	m6AIP_abcam_peak_783b	0.0	-	chr10	78400984	78401849	ENSMUST00000062678.10|Rrp1|ENSMUSG00000061032.9|protein_coding_Intron_12	0.0	-	0.9976878612716763	78400984	78401021	78401707	78401744	865	380	Constitutive_Intron	0.0017027	0.00291892	0.5135135135135135	0.7027027027027027	Cfg3	0.32128136038291
chr10	79087424	79087584	m6AIP_abcam_peak_789	0.0	-	chr10	79068728	79088286	ENSMUST00000039271.6|2610008E11Rik|ENSMUSG00000060301.6|protein_coding_Intron_4	0.0	-	0.03977911851927596	79087424	79087584	79073223	79073383	19558	4032	Constitutive_Intron	0	0.305825	0.5	0.33125	Cfg3	0.495551623329672
chr10	79670571	79670725	m6AIP_abcam_peak_792	0.0	+	chr10	79669783	79675399	ENSMUST00000020552.6|Tpgs1|ENSMUSG00000020308.6|protein_coding_Intron_1	0.0	+	0.1502849002849003	79670571	79670725	79670241	79670395	5616	5616	Constitutive_Intron	0.0853636	0.0776429	0.577922077922078	0.551948051948052	Cfg3	0.25918038418091
chr10	79671330	79671430	m6AIP_abcam_peak_793	0.0	+	chr10	79669783	79675399	ENSMUST00000020552.6|Tpgs1|ENSMUSG00000020308.6|protein_coding_Intron_1	0.0	+	0.28400997150997154	79671330	79671430	79669931	79670031	5616	5616	Constitutive_Intron	0	0.03258	0.52	0.59	Cfg3	0.742109995987965
chr10	79705656	79705760	m6AIP_abcam_peak_795	0.0	+	chr10	79704584	79708696	ENSMUST00000067036.11|Bsg|ENSMUSG00000023175.15|protein_coding_Intron_1	0.0	+	0.2694552529182879	79705656	79705760	79707715	79707819	4112	4112	Constitutive_Intron	0.209317	0.0313846	0.5576923076923077	0.5096153846153846	Cfg3	1.11500267480157
chr10	79738745	79738871	m6AIP_SySy_peak_627	0.0	-	chr10	79738804	79739142	ENSMUST00000020580.12|Polrmt|ENSMUSG00000020329.12|protein_coding_Intron_10	0.0	-	0.9911242603550295	79738804	79738871	79738904	79738971	338	117	Constitutive_Intron	0.0503881	0.00173134	0.5671641791044776	0.6268656716417911	Cfg2	2.00085247904063
chr10	79856757	79856895	m6AIP_SySy_peak_630	0.0	+	chr10	79856534	79858751	ENSMUST00000172282.7|Ptbp1|ENSMUSG00000006498.16|protein_coding_Intron_2	0.0	+	0.13802435723951287	79856757	79856895	79857750	79857888	2217	1044	Constitutive_Intron	0.32387	0.177935	0.4927536231884058	0.47101449275362317	Cfg2	-0.011458824723955
chr10	79961314	79961448	m6AIP_abcam_peak_798	0.0	+	chr10	79961112	79964925	ENSMUST00000045247.8|Wdr18|ENSMUSG00000035754.8|protein_coding_Intron_2	0.0	+	0.06582743246787306	79961314	79961448	79961242	79961376	3813	628	Alternative_ExonIntron	0.0350299	0.0495299	0.4626865671641791	0.47761194029850745	Cfg3	0.292568785677127
chr10	80080110	80080271	m6AIP_SySy_peak_635	0.0	-	chr10	80072518	80082614	ENSMUST00000219260.1|Sbno2|ENSMUSG00000035673.10|protein_coding_Intron_5	0.0	-	0.24059033280507136	80080110	80080271	80081061	80081222	10096	260	Alternative_ExonIntron	0.120894	0.0983789	0.5900621118012422	0.546583850931677	Cfg1	2.22008944813952
chr10	80080525	80080685	m6AIP_abcam_peak_800	0.0	-	chr10	80072518	80082614	ENSMUST00000219260.1|Sbno2|ENSMUSG00000035673.10|protein_coding_Intron_5	0.0	-	0.2035459587955626	80080525	80080685	80080304	80080464	10096	87	Alternative_ExonIntron	0.0359313	0.301925	0.5125	0.46875	Cfg3	1.40763264865311
chr10	80080952	80081056	m6AIP_SySy_peak_636	0.0	-	chr10	80072518	80082614	ENSMUST00000219260.1|Sbno2|ENSMUSG00000035673.10|protein_coding_Intron_5	0.0	-	0.1625396196513471	80080952	80081056	80080600	80080704	10096	174	Alternative_ExonIntron	0.229125	0.0289327	0.5865384615384616	0.5288461538461539	Cfg2	1.52475273964285
chr10	80082367	80082471	m6AIP_SySy_peak_637	0.0	-	chr10	80072518	80082614	ENSMUST00000219260.1|Sbno2|ENSMUSG00000035673.10|protein_coding_Intron_5	0.0	-	0.019314580031695727	80082367	80082471	80082237	80082341	10096	91	Alternative_ExonIntron	0.0747404	0.0626667	0.5865384615384616	0.5384615384615384	Cfg2	2.27049624110843
chr10	80412270	80412450	m6AIP_abcam_peak_810a	0.0	-	chr10	80410274	80412826	ENSMUST00000105342.7|Tcf3|ENSMUSG00000020167.14|protein_coding_Intron_18	0.0	-	0.18181818181818177	80412270	80412450	80411495	80411675	2552	92	Constitutive_Intron	0.00686111	0.231556	0.5111111111111111	0.6	Cfg3	0.111938527492615
chr10	80412451	80412665	m6AIP_abcam_peak_810b	0.0	-	chr10	80410274	80412826	ENSMUST00000105342.7|Tcf3|ENSMUSG00000020167.14|protein_coding_Intron_18	0.0	-	0.11206896551724133	80412451	80412665	80410749	80410963	2552	1125	Constitutive_Intron	0.00476636	0.00166822	0.5420560747663551	0.5841121495327103	Cfg3	-0.1225397952747
chr10	80549013	80549253	m6AIP_SySy_peak_648	0.0	-	chr10	80548533	80549332	ENSMUST00000057910.15|Rexo1|ENSMUSG00000047417.18|protein_coding_Intron_2	0.0	-	0.2941176470588235	80549013	80549253	80548891	80549131	799	166	Alternative_ExonIntron	0.00874167	0.000966667	0.6416666666666667	0.65	Cfg2	0.775885818026262
chr10	80606707	80606919	m6AIP_SySy_peak_650a	0.0	+	chr10	80602949	80608802	ENSMUST00000079883.11|Scamp4|ENSMUSG00000113949.1|protein_coding_Intron_1	0.0	+	0.6603451221595763	80606707	80606919	80606958	80607170	5853	1212	Alternative_ExonIntron	0.536401	0.404571	0.6698113207547169	0.6415094339622641	Cfg2	1.77246188840763
chr10	80606920	80607151	m6AIP_SySy_peak_650b	0.0	+	chr10	80602949	80608802	ENSMUST00000079883.11|Scamp4|ENSMUSG00000113949.1|protein_coding_Intron_1	0.0	+	0.6965658636596617	80606920	80607151	80603402	80603633	5853	1230	Alternative_ExonIntron	0.422004	0.118831	0.6666666666666666	0.5497835497835498	Cfg2	2.02568480194815
chr10	80607406	80607569	m6AIP_SySy_peak_651	0.0	+	chr10	80602949	80608802	ENSMUST00000079883.11|Scamp4|ENSMUSG00000113949.1|protein_coding_Intron_1	0.0	+	0.7741329232872032	80607406	80607569	80607765	80607928	5853	2144	Alternative_ExonIntron	0.00317178	0.00222086	0.6257668711656442	0.558282208588957	Cfg2	1.5050503900078
chr10	80655569	80655676	m6AIP_abcam_peak_815	0.0	-	chr10	80648679	80656129	ENSMUST00000003434.13|Btbd2|ENSMUSG00000003344.14|protein_coding_Intron_1	0.0	-	0.07369127516778529	80655569	80655676	80655882	80655989	7450	253	Constitutive_Intron	0.00107477	0.0178318	0.5514018691588785	0.6448598130841121	Cfg3	0.209988653647243
chr10	80718757	80718910	m6AIP_SySy_peak_653	0.0	-	chr10	80717930	80719008	ENSMUST00000020420.8|Ap3d1|ENSMUSG00000020198.8|protein_coding_Intron_13	0.0	-	0.19573283858998147	80718757	80718910	80718401	80718554	1078	1307	Alternative_ExonIntron	0.00639869	0.0305229	0.5686274509803921	0.46405228758169936	Cfg2	2.02296477533922
chr10	80827468	80827716	m6AIP_abcam_peak_817a	0.0	+	chr10	80826905	80828236	ENSMUST00000180036.7|Oaz1|ENSMUSG00000035242.15|protein_coding_Intron_1	0.0	+	0.5169045830202855	80827468	80827716	80827311	80827559	1331	77	Alternative_ExonIntron	0.0551774	0.0435645	0.4717741935483871	0.4637096774193548	Cfg3	1.40615383414955
chr10	80827717	80827967	m6AIP_abcam_peak_817b	0.0	+	chr10	80826905	80828236	ENSMUST00000180036.7|Oaz1|ENSMUSG00000035242.15|protein_coding_Intron_1	0.0	+	0.7039819684447783	80827717	80827967	80827345	80827595	1331	1	Alternative_ExonIntron	0.03886	0.047848	0.504	0.476	Cfg3	0.768501576397721
chr10	80854912	80855043	m6AIP_abcam_peak_818a	0.0	-	chr10	80854708	80855180	ENSMUST00000035775.8|Lsm7|ENSMUSG00000035215.9|protein_coding_Intron_1	0.0	-	0.39618644067796616	80854912	80855043	80854848	80854979	472	472	Alternative_ExonIntron	0.00381679	0.00221374	0.5801526717557252	0.5801526717557252	Cfg3	1.27786074423276
chr10	80855044	80855156	m6AIP_abcam_peak_818b	0.0	-	chr10	80854708	80855180	ENSMUST00000035775.8|Lsm7|ENSMUSG00000035215.9|protein_coding_Intron_1	0.0	-	0.17796610169491522	80855044	80855156	80854928	80855040	472	657	Alternative_ExonIntron	0.00196429	0.00355357	0.625	0.5892857142857143	Cfg3	1.59401285913974
chr10	81078701	81078843	m6AIP_SySy_peak_659	0.0	+	chr10	81078630	81079457	ENSMUST00000005057.6|Thop1|ENSMUSG00000004929.12|protein_coding_Intron_6	0.0	+	0.1717049576783555	81078701	81078843	81078776	81078918	827	2145	Constitutive_Intron	0.00948592	0.0434648	0.5985915492957746	0.5845070422535211	Cfg2	1.39831087873629
chr10	81106969	81107082	m6AIP_abcam_peak_820a	0.0	+	chr10	81106238	81108747	ENSMUST00000143517.7|Map2k2|ENSMUSG00000035027.18|protein_coding_Intron_1	0.0	+	0.31008369868473495	81106969	81107082	81106935	81107048	2509	2509	Constitutive_Intron	0.00242478	0.00359292	0.5929203539823009	0.5575221238938053	Cfg3	2.36151050844969
chr10	81107083	81107222	m6AIP_abcam_peak_820b	0.0	+	chr10	81106238	81108747	ENSMUST00000143517.7|Map2k2|ENSMUSG00000035027.18|protein_coding_Intron_1	0.0	+	0.36388999601434835	81107083	81107222	81106959	81107098	2509	108	Constitutive_Intron	0.00341007	0.00382014	0.5899280575539568	0.5755395683453237	Cfg3	2.09635064777434
chr10	81113202	81113322	m6AIP_SySy_peak_660	0.0	+	chr10	81108958	81115025	ENSMUST00000143517.7|Map2k2|ENSMUSG00000035027.18|protein_coding_Intron_2	0.0	+	0.71551013680567	81113202	81113322	81112876	81112996	6067	2979	Constitutive_Intron	0.0555833	0.101583	0.44166666666666665	0.4166666666666667	Cfg2	2.02308524516125
chr10	81147549	81147707	m6AIP_SySy_peak_663	0.0	+	chr10	81145217	81147969	ENSMUST00000048128.14|Zbtb7a|ENSMUSG00000035011.15|protein_coding_Intron_2	0.0	+	0.8768168604651163	81147549	81147707	81146930	81147088	2752	7262	Constitutive_Intron	0.0636203	0.264905	0.5063291139240507	0.569620253164557	Cfg2	2.00589405016945
chr10	81309706	81309825	m6AIP_abcam_peak_824	0.0	+	chr10	81309247	81310678	ENSMUST00000045469.14|Pip5k1c|ENSMUSG00000034902.17|protein_coding_Intron_7	0.0	+	0.34591194968553457	81309706	81309825	81309996	81310115	1431	362	Constitutive_Intron	0.0436723	0.141588	0.5630252100840336	0.5630252100840336	Cfg3	0.953372379344868
chr10	81633068	81633211	m6AIP_abcam_peak_834	0.0	+	chr10	81629748	81634864	ENSMUST00000119336.7|Ankrd24|ENSMUSG00000054708.17|protein_coding_Intron_2	0.0	+	0.6677091477716967	81633068	81633211	81634224	81634367	5116	5116	Constitutive_Intron	0.0201538	0.134196	0.4195804195804196	0.5524475524475524	Cfg3	2.14608734870628
chr10	82866724	82866832	m6AIP_abcam_peak_840	0.0	+	chr10	82834031	82872937	ENSMUST00000219368.1|Txnrd1|ENSMUSG00000020250.10|protein_coding_Intron_1	0.0	+	0.8421580218989358	82866724	82866832	82859903	82860011	38906	380	Alternative_ExonIntron	0.0125093	0.102278	0.5462962962962963	0.25925925925925924	Cfg3	0.244945397807597
chr10	84551615	84551865	m6AIP_SySy_peak_692	0.0	-	chr10	84549630	84552647	ENSMUST00000181466.1|Platr7|ENSMUSG00000097076.1|lncRNA_Intron_2	0.0	-	0.3006297646668876	84551615	84551865	84550720	84550970	3017	549	Constitutive_Intron	0.10274	0.107658	0.452	0.416	Cfg1	1.76199819066836
chr10	84717343	84717551	m6AIP_abcam_peak_856	0.0	+	chr10	84714411	84718409	ENSMUST00000077175.6|Polr3b|ENSMUSG00000034453.8|protein_coding_Intron_25	0.0	+	0.742871435717859	84717343	84717551	84716000	84716208	3998	14087	Constitutive_Intron	0.00324519	0.117649	0.5865384615384616	0.40865384615384615	Cfg3	0.782419734877353
chr10	84984642	84984850	m6AIP_abcam_peak_859	0.0	+	chr10	84980192	84992119	ENSMUST00000038523.14|Ric8b|ENSMUSG00000035620.15|protein_coding_Intron_7	0.0	+	0.3772952125429697	84984642	84984850	84981714	84981922	11927	11927	Constitutive_Intron	0.139601	0.682779	0.5865384615384616	0.47115384615384615	Cfg3	0.87605007983246
chr10	84985446	84985546	m6AIP_abcam_peak_860	0.0	+	chr10	84980192	84992119	ENSMUST00000038523.14|Ric8b|ENSMUSG00000035620.15|protein_coding_Intron_7	0.0	+	0.4466336882703111	84985446	84985546	84987892	84987992	11927	11927	Constitutive_Intron	0.11596	0.13568	0.52	0.49	Cfg3	0.585532134006089
chr10	85905851	85905965	m6AIP_abcam_peak_864	0.0	-	chr10	85905498	85907275	ENSMUST00000220032.1|Prdm4|ENSMUSG00000035529.10|protein_coding_Intron_5	0.0	-	0.7749015194147439	85905851	85905965	85906939	85907053	1777	1078	Constitutive_Intron	0.112772	0.00692982	0.5175438596491229	0.40350877192982454	Cfg3	1.33502270280842
chr10	85906149	85906369	m6AIP_abcam_peak_865	0.0	-	chr10	85905498	85907275	ENSMUST00000220032.1|Prdm4|ENSMUSG00000035529.10|protein_coding_Intron_5	0.0	-	0.6178953292065279	85906149	85906369	85906158	85906378	1777	1078	Constitutive_Intron	0.0300636	0.0115364	0.5227272727272727	0.5181818181818182	Cfg3	0.776059191168279
chr10	88145656	88145821	m6AIP_abcam_peak_873	0.0	-	chr10	88144095	88146495	ENSMUST00000048518.15|Parpbp|ENSMUSG00000035365.15|protein_coding_Intron_1	0.0	-	0.30125	88145656	88145821	88144780	88144945	2400	408	Constitutive_Intron	0.321976	0.0346061	0.5151515151515151	0.45454545454545453	Cfg3	0.640941947339261
chr10	88383417	88383612	m6AIP_abcam_peak_874	0.0	+	chr10	88379535	88400651	ENSMUST00000020251.9|Gnptab|ENSMUSG00000035311.16|protein_coding_Intron_1	0.0	+	0.19028225042621708	88383417	88383612	88382368	88382563	21116	237	Constitutive_Intron	0.0198	0.0527282	0.5846153846153846	0.39487179487179486	Cfg3	0.79791666833204
chr10	88396048	88396280	m6AIP_abcam_peak_875	0.0	+	chr10	88379535	88400651	ENSMUST00000020251.9|Gnptab|ENSMUSG00000035311.16|protein_coding_Intron_1	0.0	+	0.7875071036181095	88396048	88396280	88380816	88381048	21116	1579	Constitutive_Intron	0	0.0364095	0.5129310344827587	0.47413793103448276	Cfg3	1.16714014982165
chr10	88461182	88461432	m6AIP_abcam_peak_878	0.0	+	chr10	88459712	88462460	ENSMUST00000020252.9|Sycp3|ENSMUSG00000020059.9|protein_coding_Intron_1	0.0	+	0.5804221251819505	88461182	88461432	88462193	88462443	2748	409	Constitutive_Intron	0.350848	0.069752	0.472	0.416	Cfg3	0.975542650505057
chr10	89438388	89438521	m6AIP_abcam_peak_881	0.0	-	chr10	89436609	89443854	ENSMUST00000099374.8|Gas2l3|ENSMUSG00000074802.11|protein_coding_Intron_1	0.0	-	0.7464458247066943	89438388	89438521	89440712	89440845	7245	7245	Constitutive_Intron	0.127632	0.109925	0.45112781954887216	0.48120300751879697	Cfg3	0.780902876418808
chr10	89813252	89813495	m6AIP_SySy_peak_711	0.0	+	chr10	89812152	89816039	ENSMUST00000020112.6|Uhrf1bp1l|ENSMUSG00000019951.10|protein_coding_Intron_19	0.0	+	0.29945973758682787	89813252	89813495	89813845	89814088	3887	410	Constitutive_Intron	0.00287654	0.0623416	0.588477366255144	0.522633744855967	Cfg2	2.27733246972123
chr10	89813936	89814186	m6AIP_SySy_peak_712	0.0	+	chr10	89812152	89816039	ENSMUST00000020112.6|Uhrf1bp1l|ENSMUSG00000019951.10|protein_coding_Intron_19	0.0	+	0.4911242603550296	89813936	89814186	89813154	89813404	3887	2012	Constitutive_Intron	0.142008	0.001332	0.444	0.492	Cfg1	2.37089928026352
chr10	95227751	95227937	m6AIP_abcam_peak_892	0.0	-	chr10	95175978	95322585	ENSMUST00000053594.6|Cradd|ENSMUSG00000045867.10|protein_coding_Intron_2	0.0	-	0.6463947833323103	95227751	95227937	95277963	95278149	146607	146607	Constitutive_Intron	0.113178	0.17964	0.4731182795698925	0.510752688172043	Cfg3	1.29686105250921
chr10	95394678	95394820	m6AIP_abcam_peak_893	0.0	-	chr10	95392936	95412658	ENSMUST00000139210.7|Socs2|ENSMUSG00000020027.18|protein_coding_Intron_1	0.0	-	0.9086806611905486	95394678	95394820	95403414	95403556	19722	19722	Constitutive_Intron	0.0954054	0.0507887	0.4859154929577465	0.4014084507042254	Cfg3	0.201478894713009
chr10	95412412	95412518	m6AIP_SySy_peak_725a	0.0	-	chr10	95392936	95412658	ENSMUST00000139210.7|Socs2|ENSMUSG00000020027.18|protein_coding_Intron_1	0.0	-	0.009988844944731734	95412412	95412518	95396843	95396949	19722	1768	Alternative_ExonIntron	0.639311	0.0449811	0.4056603773584906	0.3490566037735849	Cfg1	0.952991911025912
chr10	95412519	95412646	m6AIP_SySy_peak_725b	0.0	-	chr10	95392936	95412658	ENSMUST00000139210.7|Socs2|ENSMUSG00000020027.18|protein_coding_Intron_1	0.0	-	0.00405638373390127	95412519	95412646	95401908	95402035	19722	1522	Alternative_ExonIntron	0.804094	0.00644094	0.3858267716535433	0.4645669291338583	Cfg1	2.72947177627914
chr10	95942970	95943070	m6AIP_abcam_peak_896	0.0	+	chr10	95940972	95973985	ENSMUST00000053484.7|Eea1|ENSMUSG00000036499.9|protein_coding_Intron_1	0.0	+	0.06300548268863781	95942970	95943070	95965029	95965129	33013	1239	Constitutive_Intron	0.05799	0.01802	0.48	0.36	Cfg3	1.07137965765067
chr10	95985608	95985774	m6AIP_abcam_peak_897	0.0	+	chr10	95974078	95989561	ENSMUST00000053484.7|Eea1|ENSMUSG00000036499.9|protein_coding_Intron_2	0.0	+	0.7508880707873151	95985608	95985774	95981267	95981433	15483	490	Constitutive_Intron	0	0.073512	0.4457831325301205	0.39156626506024095	Cfg3	0.655693411655365
chr10	99108041	99108186	m6AIP_abcam_peak_902	0.0	+	chr10	99107876	99124830	ENSMUST00000020113.14|Poc1b|ENSMUSG00000019952.15|protein_coding_Intron_2	0.0	+	0.014450867052023121	99108041	99108186	99123084	99123229	16954	16954	Constitutive_Intron	0.461359	0.0961172	0.5655172413793104	0.47586206896551725	Cfg3	2.31160531800898
chr10	99109110	99109349	m6AIP_SySy_peak_732	0.0	+	chr10	99107876	99124830	ENSMUST00000020113.14|Poc1b|ENSMUSG00000019952.15|protein_coding_Intron_2	0.0	+	0.08021705792143446	99109110	99109349	99110283	99110522	16954	568	Alternative_ExonIntron	0.82559	0.496397	0.5146443514644351	0.45188284518828453	Cfg1	3.35807930135701
chr10	99109934	99110184	m6AIP_SySy_peak_733	0.0	+	chr10	99107876	99124830	ENSMUST00000020113.14|Poc1b|ENSMUSG00000019952.15|protein_coding_Intron_2	0.0	+	0.12876017459006725	99109934	99110184	99110062	99110312	16954	4480	Alternative_ExonIntron	0.71124	0.398616	0.488	0.52	Cfg1	3.10879113238873
chr10	100565487	100565599	m6AIP_abcam_peak_908	0.0	+	chr10	100563438	100567010	ENSMUST00000220346.1|Cep290|ENSMUSG00000019971.10|protein_coding_Intron_49	0.0	+	0.5904255319148937	100565487	100565599	100563915	100564027	3572	7388	Constitutive_Intron	0.0514732	0.0464464	0.5446428571428571	0.375	Cfg3	2.65240958445443
chr10	115385958	115386066	m6AIP_SySy_peak_747a	0.0	+	chr10	115385807	115390649	ENSMUST00000036044.8|Zfc3h1|ENSMUSG00000034163.10|protein_coding_Intron_1	0.0	+	0.036968194960760016	115385958	115386066	115389095	115389203	4842	73	Constitutive_Intron	0.0710278	0.14637	0.4444444444444444	0.37037037037037035	Cfg2	1.34467027613652
chr10	115386067	115386168	m6AIP_SySy_peak_747b	0.0	+	chr10	115385807	115390649	ENSMUST00000036044.8|Zfc3h1|ENSMUSG00000034163.10|protein_coding_Intron_1	0.0	+	0.07063197026022305	115386067	115386168	115387402	115387503	4842	279	Constitutive_Intron	0.00716832	0.0459901	0.33663366336633666	0.37623762376237624	Cfg2	1.10412048800617
chr10	115390614	115390716	m6AIP_SySy_peak_748a	0.0	+	chr10	115385807	115390649	ENSMUST00000036044.8|Zfc3h1|ENSMUSG00000034163.10|protein_coding_Intron_1	0.0	+	0.9975216852540273	115390614	115390649	115388808	115388843	4842	1691	Constitutive_Intron	0.984143	0.101114	0.4	0.34285714285714286	Cfg2	0.996929622068194
chr10	115421923	115422095	m6AIP_abcam_peak_920	0.0	+	chr10	115420879	115423204	ENSMUST00000036044.8|Zfc3h1|ENSMUSG00000034163.10|protein_coding_Intron_24	0.0	+	0.45806451612903226	115421923	115422095	115420987	115421159	2325	1070	Constitutive_Intron	0.0214884	0.00884302	0.4186046511627907	0.29069767441860467	Cfg3	0.300149447156572
chr10	116509116	116509287	m6AIP_abcam_peak_922	0.0	-	chr10	116507188	116517316	ENSMUST00000105267.7|Cnot2|ENSMUSG00000020166.15|protein_coding_Intron_4	0.0	-	0.7989731437598736	116509116	116509287	116515539	116515710	10128	87	Constitutive_Intron	0.00131579	0.00997661	0.4678362573099415	0.3391812865497076	Cfg3	0.749130421229045
chr10	116554449	116554586	m6AIP_abcam_peak_923	0.0	-	chr10	116549175	116581452	ENSMUST00000105267.7|Cnot2|ENSMUSG00000020166.15|protein_coding_Intron_1	0.0	-	0.8341543513957307	116554449	116554586	116570059	116570196	32277	32277	Constitutive_Intron	0.370292	0.0687226	0.5109489051094891	0.24817518248175183	Cfg3	-0.087848543229363
chr10	116568195	116568307	m6AIP_abcam_peak_924	0.0	-	chr10	116549175	116581452	ENSMUST00000105267.7|Cnot2|ENSMUSG00000020166.15|protein_coding_Intron_1	0.0	-	0.4094556495337237	116568195	116568307	116581113	116581225	32277	1029	Constitutive_Intron	0.00400893	0.733045	0.4732142857142857	0.75	Cfg3	0.903206432223023
chr10	116938631	116938763	m6AIP_abcam_peak_926	0.0	-	chr10	116937655	116939200	ENSMUST00000219109.1|Rab3ip|ENSMUSG00000064181.6|protein_coding_Intron_2	0.0	-	0.31585760517799355	116938631	116938763	116937709	116937841	1545	1634	Constitutive_Intron	0.0256212	0.0391894	0.5227272727272727	0.48484848484848486	Cfg3	0.169436277297795
chr10	117356722	117356846	m6AIP_abcam_peak_929	0.0	-	chr10	117356124	117358992	ENSMUST00000176670.7|Cpsf6|ENSMUSG00000055531.12|protein_coding_Intron_9	0.0	-	0.7866108786610879	117356722	117356846	117358194	117358318	2868	413	Constitutive_Intron	0.110444	0.107532	0.4596774193548387	0.45161290322580644	Cfg3	0.223902814218567
chr10	117692991	117693092	m6AIP_abcam_peak_931	0.0	-	chr10	117692737	117694904	ENSMUST00000020408.15|Mdm2|ENSMUSG00000020184.15|protein_coding_Intron_9	0.0	-	0.8730964467005076	117692991	117693092	117694406	117694507	2167	4470	Constitutive_Intron	0.0124158	0.07297	0.38613861386138615	0.21782178217821782	Cfg3	0.768582872861401
chr10	118147182	118147432	m6AIP_SySy_peak_757	0.0	+	chr10	118146971	118147980	ENSMUST00000163238.8|Mdm1|ENSMUSG00000020212.14|protein_coding_Intron_3	0.0	+	0.3330029732408325	118147182	118147432	118147153	118147403	1009	2177	Alternative_ExonIntron	0.63648	0.63858	0.532	0.516	Cfg2	2.08960129622134
chr10	118147507	118147610	m6AIP_abcam_peak_932	0.0	+	chr10	118146971	118147980	ENSMUST00000163238.8|Mdm1|ENSMUSG00000020212.14|protein_coding_Intron_3	0.0	+	0.6085232903865213	118147507	118147610	118147614	118147717	1009	842	Alternative_ExonIntron	0.0970485	0.0184563	0.5631067961165048	0.4174757281553398	Cfg3	1.11834989772249
chr10	120109300	120109450	m6AIP_SySy_peak_762a	0.0	-	chr10	120109055	120110832	ENSMUST00000020449.11|Helb|ENSMUSG00000020228.11|protein_coding_Intron_2	0.0	-	0.8368036015756893	120109300	120109450	120110042	120110192	1777	2990	Constitutive_Intron	0.0272133	0.303913	0.35333333333333333	0.37333333333333335	Cfg2	1.52638499551776
chr10	120109451	120109587	m6AIP_SySy_peak_762b	0.0	-	chr10	120109055	120110832	ENSMUST00000020449.11|Helb|ENSMUSG00000020228.11|protein_coding_Intron_2	0.0	-	0.7169386606640404	120109451	120109587	120110331	120110467	1777	1230	Constitutive_Intron	0.0942059	0.649765	0.39705882352941174	0.5367647058823529	Cfg1	1.4572523219288
chr10	120109588	120109680	m6AIP_SySy_peak_762c	0.0	-	chr10	120109055	120110832	ENSMUST00000020449.11|Helb|ENSMUSG00000020228.11|protein_coding_Intron_2	0.0	-	0.6809229037703995	120109588	120109680	120109213	120109305	1777	1733	Constitutive_Intron	0.0268043	0.0440652	0.42391304347826086	0.33695652173913043	Cfg1	1.53743134859869
chr10	120110574	120110773	m6AIP_SySy_peak_763	0.0	-	chr10	120109055	120110832	ENSMUST00000020449.11|Helb|ENSMUSG00000020228.11|protein_coding_Intron_2	0.0	-	0.07709622960045015	120110574	120110773	120110514	120110713	1777	814	Constitutive_Intron	0.040028	0.0251795	0.4623115577889447	0.4271356783919598	Cfg2	2.03306415701066
chr10	120161932	120162094	m6AIP_abcam_peak_945	0.0	-	chr10	120146629	120165092	ENSMUST00000020448.10|Irak3|ENSMUSG00000020227.10|protein_coding_Intron_8	0.0	-	0.1661701781942263	120161932	120162094	120157777	120157939	18463	3798	Constitutive_Intron	0	0.057463	0.5555555555555556	0.2777777777777778	Cfg3	0.847751527010926
chr10	120439263	120439433	m6AIP_abcam_peak_946	0.0	-	chr10	120374700	120462663	ENSMUST00000159699.1|Hmga2|ENSMUSG00000056758.14|protein_coding_Intron_3	0.0	-	0.2647817832497755	120439263	120439433	120426523	120426693	87963	3942	Constitutive_Intron	0.0258765	0.0640765	0.4823529411764706	0.35294117647058826	Cfg3	0.517040831859
chr10	120962725	120962857	m6AIP_abcam_peak_947	0.0	-	chr10	120952255	120977783	ENSMUST00000119093.1|Lemd3|ENSMUSG00000048661.14|protein_coding_Intron_1	0.0	-	0.5874334064556566	120962725	120962857	120977024	120977156	25528	500	Constitutive_Intron	0.0341439	0.0167273	0.5757575757575758	0.4772727272727273	Cfg3	1.22077443568346
chr10	122033871	122033976	m6AIP_abcam_peak_950	0.0	-	chr10	121931509	122047126	ENSMUST00000081688.12|Srgap1|ENSMUSG00000020121.15|protein_coding_Intron_1	0.0	-	0.11416141224906373	122033871	122033976	121960439	121960544	115617	15070	Constitutive_Intron	0.0438	0.00399048	0.49523809523809526	0.3619047619047619	Cfg3	1.99186748172655
chr10	122082002	122082104	m6AIP_abcam_peak_952	0.0	-	chr10	122081689	122088878	ENSMUST00000140299.2|Rxylt1|ENSMUSG00000034620.17|protein_coding_Intron_5	0.0	-	0.9504798998469884	122082002	122082104	122087833	122087935	7189	7189	Constitutive_Intron	0	0	0.5490196078431373	0.5098039215686274	Cfg3	0.845312206583608
chr10	122085941	122086113	m6AIP_abcam_peak_953	0.0	-	chr10	122081689	122088878	ENSMUST00000140299.2|Rxylt1|ENSMUSG00000034620.17|protein_coding_Intron_5	0.0	-	0.4049241897343163	122085941	122086113	122082182	122082354	7189	3815	Constitutive_Intron	0	0	0.37209302325581395	0.4941860465116279	Cfg3	0.635273880346858
chr10	122086199	122086325	m6AIP_abcam_peak_954	0.0	-	chr10	122081689	122088878	ENSMUST00000140299.2|Rxylt1|ENSMUSG00000034620.17|protein_coding_Intron_5	0.0	-	0.3595771317290305	122086199	122086325	122083669	122083795	7189	7189	Constitutive_Intron	0	0	0.38095238095238093	0.40476190476190477	Cfg3	1.00670253057004
chr10	122088389	122088489	m6AIP_abcam_peak_955	0.0	-	chr10	122081689	122088878	ENSMUST00000140299.2|Rxylt1|ENSMUSG00000034620.17|protein_coding_Intron_5	0.0	-	0.06231742940603702	122088389	122088489	122083576	122083676	7189	805	Constitutive_Intron	0.15426	0	0.5	0.29	Cfg3	1.35577970218099
chr10	123048724	123048824	m6AIP_SySy_peak_772	0.0	-	chr10	123046427	123051636	ENSMUST00000073792.10|Mon2|ENSMUSG00000034602.15|protein_coding_Intron_4	0.0	-	0.5488577462084854	123048724	123048824	123049478	123049578	5209	821	Constitutive_Intron	0.007	0.09227	0.4	0.33	Cfg1	2.38487284092409
chr10	126995061	126995202	m6AIP_abcam_peak_960	0.0	+	chr10	126993908	126995854	ENSMUST00000105256.9|Ctdsp2|ENSMUSG00000078429.9|protein_coding_Intron_5	0.0	+	0.6248715313463515	126995061	126995202	126994415	126994556	1946	922	Constitutive_Intron	0.0188652	0.0347801	0.5390070921985816	0.5460992907801419	Cfg3	0.653718249002494
chr10	127193452	127193556	m6AIP_abcam_peak_964	0.0	-	chr10	127193357	127193729	ENSMUST00000116229.1|Dtx3|ENSMUSG00000040415.15|protein_coding_Intron_3	0.0	-	0.5887096774193548	127193452	127193556	127193599	127193703	372	1055	Constitutive_Intron	0.114577	0.221356	0.5576923076923077	0.5480769230769231	Cfg3	1.68876769937406
chr10	128115175	128115247	m6AIP_SySy_peak_787a	0.0	+	chr10	128115085	128116060	ENSMUST00000217851.1|Baz2a|ENSMUSG00000040054.17|protein_coding_Intron_7	0.0	+	0.11384615384615385	128115175	128115247	128115817	128115889	975	1797	Alternative_ExonIntron	0.0811389	0.0529583	0.6111111111111112	0.4305555555555556	Cfg1	1.75391361612874
chr10	128115248	128115349	m6AIP_SySy_peak_787b	0.0	+	chr10	128115085	128116060	ENSMUST00000217851.1|Baz2a|ENSMUSG00000040054.17|protein_coding_Intron_7	0.0	+	0.21743589743589745	128115248	128115349	128115125	128115226	975	692	Alternative_ExonIntron	0.00293069	0.18502	0.5346534653465347	0.5544554455445545	Cfg2	2.54386126605538
chr10	128115350	128115433	m6AIP_SySy_peak_787c	0.0	+	chr10	128115085	128116060	ENSMUST00000217851.1|Baz2a|ENSMUSG00000040054.17|protein_coding_Intron_7	0.0	+	0.3271794871794872	128115350	128115433	128115508	128115591	975	123	Alternative_ExonIntron	0.0441325	0.0540723	0.42168674698795183	0.4457831325301205	Cfg2	1.22933727933028
chr10	128115938	128116040	m6AIP_abcam_peak_975	0.0	+	chr10	128115085	128116060	ENSMUST00000217851.1|Baz2a|ENSMUSG00000040054.17|protein_coding_Intron_7	0.0	+	0.9025641025641026	128115938	128116040	128115885	128115987	975	249	Alternative_ExonIntron	0.577225	0.163039	0.6470588235294118	0.5294117647058824	Cfg3	1.00236109856195
chr10	128119229	128119312	m6AIP_abcam_peak_976a	0.0	+	chr10	128119020	128119269	ENSMUST00000217851.1|Baz2a|ENSMUSG00000040054.17|protein_coding_Intron_12	0.0	+	0.9518072289156626	128119229	128119269	128119215	128119255	249	118	Constitutive_Intron	0.273725	0.002975	0.65	0.675	Cfg3	1.04123185409685
chr10	128248121	128248242	m6AIP_abcam_peak_978	0.0	+	chr10	128247777	128248361	ENSMUST00000055539.10|Timeless|ENSMUSG00000039994.15|protein_coding_Intron_18	0.0	+	0.7157534246575342	128248121	128248242	128247858	128247979	584	1256	Constitutive_Intron	0.03	0.0410579	0.5454545454545454	0.36363636363636365	Cfg3	0.345086037140446
chr10	128437613	128437738	m6AIP_abcam_peak_983	0.0	+	chr10	128437411	128438082	ENSMUST00000171342.2|Rnf41|ENSMUSG00000025373.14|protein_coding_Intron_6	0.0	+	0.3174366616989568	128437613	128437738	128437690	128437815	671	883	Constitutive_Intron	0.284192	0.184624	0.52	0.512	Cfg3	0.179116401939079
chr10	128558919	128559010	m6AIP_abcam_peak_986b	0.0	-	chr10	128558971	128559061	ENSMUST00000131728.3|Pa2g4|ENSMUSG00000025364.13|protein_coding_Intron_11	0.0	-	0.8777777777777778	128558971	128559010	128558971	128559010	90	114	Constitutive_Intron	0.0654359	0.0654359	0.41025641025641024	0.41025641025641024	Cfg3	-0.759686586039764
chr10	128565475	128565608	m6AIP_SySy_peak_796	0.0	-	chr10	128563705	128565739	ENSMUST00000131728.3|Pa2g4|ENSMUSG00000025364.13|protein_coding_Intron_1	0.0	-	0.12389380530973448	128565475	128565608	128563940	128564073	2034	549	Constitutive_Intron	0.260752	0.019985	0.6917293233082706	0.518796992481203	Cfg2	-0.718600955555695
chr11	3221056	3221217	m6AIP_abcam_peak_992	0.0	+	chr11	3220530	3221092	ENSMUST00000179770.7|Eif4enif1|ENSMUSG00000020454.17|protein_coding_Intron_5	0.0	+	0.9822064056939501	3221056	3221092	3220945	3220981	562	435	Alternative_ExonIntron	0.359833	0.0232222	0.3888888888888889	0.5833333333333334	Cfg3	0.770730027170492
chr11	3300901	3301010	m6AIP_abcam_peak_995	0.0	+	chr11	3299205	3306222	ENSMUST00000110043.7|Patz1|ENSMUSG00000020453.17|protein_coding_Intron_3	0.0	+	0.24426393045461023	3300901	3301010	3300308	3300417	7017	7017	Constitutive_Intron	0.00373395	0.137174	0.5504587155963303	0.5229357798165137	Cfg3	-0.00662093091786498
chr11	3309410	3309510	m6AIP_abcam_peak_996	0.0	+	chr11	3309323	3310989	ENSMUST00000152576.1|Gm11944|ENSMUSG00000084941.1|lncRNA_Intron_1	0.0	+	0.08103241296518607	3309410	3309510	3309975	3310075	1666	1886	Constitutive_Intron	0.02648	0.10615	0.49	0.41	Cfg3	1.98967211006413
chr11	3348872	3348990	m6AIP_abcam_peak_998a	0.0	-	chr11	3348659	3350391	ENSMUST00000101638.3|Limk2|ENSMUSG00000020451.17|protein_coding_Intron_11	0.0	-	0.836027713625866	3348872	3348990	3348809	3348927	1732	845	Constitutive_Intron	0.000966102	0.000788136	0.5677966101694916	0.5423728813559322	Cfg3	0.814599318939093
chr11	3348991	3349098	m6AIP_abcam_peak_998b	0.0	-	chr11	3348659	3350391	ENSMUST00000101638.3|Limk2|ENSMUSG00000020451.17|protein_coding_Intron_11	0.0	-	0.7800230946882217	3348991	3349098	3349650	3349757	1732	466	Constitutive_Intron	0.00139252	0.00603738	0.4766355140186916	0.5981308411214953	Cfg3	0.80067855018971
chr11	3356249	3356368	m6AIP_abcam_peak_999	0.0	-	chr11	3355916	3358109	ENSMUST00000101638.3|Limk2|ENSMUSG00000020451.17|protein_coding_Intron_5	0.0	-	0.8303693570451436	3356249	3356368	3357797	3357916	2193	696	Alternative_ExonIntron	0.0502689	0.176504	0.47058823529411764	0.42857142857142855	Cfg3	0.84761652901381
chr11	3359381	3359534	m6AIP_abcam_peak_1000	0.0	-	chr11	3359104	3360450	ENSMUST00000101638.3|Limk2|ENSMUSG00000020451.17|protein_coding_Intron_3	0.0	-	0.7377414561664191	3359381	3359534	3359390	3359543	1346	696	Constitutive_Intron	0.103359	0.0545033	0.5228758169934641	0.5228758169934641	Cfg3	2.55938168089466
chr11	3520469	3520666	m6AIP_abcam_peak_1001	0.0	-	chr11	3517827	3520847	ENSMUST00000110011.7|Smtn|ENSMUSG00000020439.17|protein_coding_Intron_19	0.0	-	0.1102649006622517	3520469	3520666	3519977	3520174	3020	3799	Constitutive_Intron	0.00758376	0.00595431	0.5532994923857868	0.47715736040609136	Cfg3	0.725204687519375
chr11	3650649	3650899	m6AIP_SySy_peak_817	0.0	+	chr11	3650447	3658671	ENSMUST00000096441.4|Morc2a|ENSMUSG00000034543.15|protein_coding_Intron_1	0.0	+	0.03976167315175097	3650649	3650899	3656895	3657145	8224	479	Constitutive_Intron	0.405012	0.00916	0.328	0.388	Cfg2	2.09521417980959
chr11	3674146	3674255	m6AIP_abcam_peak_1006	0.0	+	chr11	3672374	3675827	ENSMUST00000096441.4|Morc2a|ENSMUSG00000034543.15|protein_coding_Intron_6	0.0	+	0.5299739357080799	3674146	3674255	3673366	3673475	3453	3453	Constitutive_Intron	0.0525872	0.00124771	0.5137614678899083	0.42201834862385323	Cfg3	0.956019317965797
chr11	3922404	3922616	m6AIP_abcam_peak_1009	0.0	-	chr11	3922176	3923395	ENSMUST00000109993.8|Tcn2|ENSMUSG00000020432.12|protein_coding_Intron_7	0.0	-	0.7817883511074651	3922404	3922616	3923012	3923224	1219	3810	Constitutive_Intron	0.00271226	0.040033	0.5471698113207547	0.5	Cfg3	1.26847880218619
chr11	3965078	3965195	m6AIP_abcam_peak_1010	0.0	+	chr11	3964060	3968262	ENSMUST00000109985.7|Pes1|ENSMUSG00000020430.12|protein_coding_Intron_1	0.0	+	0.2546406473108044	3965078	3965195	3964172	3964289	4202	425	Constitutive_Intron	0.0169402	0.0110085	0.5213675213675214	0.5299145299145299	Cfg3	1.02606250838746
chr11	4197337	4197455	m6AIP_abcam_peak_1014	0.0	+	chr11	4187099	4205756	ENSMUST00000041042.12|Tbc1d10a|ENSMUSG00000034412.13|protein_coding_Intron_1	0.0	+	0.5545371710350002	4197337	4197455	4191086	4191204	18657	513	Constitutive_Intron	0.0904407	0.504593	0.5508474576271186	0.559322033898305	Cfg3	1.01026049586486
chr11	4209262	4209363	m6AIP_abcam_peak_1015	0.0	+	chr11	4205856	4209925	ENSMUST00000041042.12|Tbc1d10a|ENSMUSG00000034412.13|protein_coding_Intron_2	0.0	+	0.853035143769968	4209262	4209363	4208784	4208885	4069	78	Constitutive_Intron	0.444832	0.0246337	0.5643564356435643	0.45544554455445546	Cfg3	1.80347228784103
chr11	4422508	4422612	m6AIP_abcam_peak_1018	0.0	-	chr11	4421609	4424270	ENSMUST00000109948.7|Hormad2|ENSMUSG00000020419.11|protein_coding_Intron_5	0.0	-	0.644118752348741	4422508	4422612	4423610	4423714	2661	8423	Constitutive_Intron	0.0291442	0.00721154	0.40384615384615385	0.5192307692307693	Cfg3	1.91543845965953
chr11	4785524	4785625	m6AIP_abcam_peak_1021	0.0	-	chr11	4784563	4787443	ENSMUST00000109910.8|Nf2|ENSMUSG00000009073.16|protein_coding_Intron_13	0.0	-	0.6506944444444445	4785524	4785625	4785306	4785407	2880	3198	Constitutive_Intron	0.00831683	0.00379208	0.5346534653465347	0.5346534653465347	Cfg3	0.572367906140718
chr11	5064376	5064487	m6AIP_SySy_peak_826	0.0	-	chr11	5064478	5064836	ENSMUST00000056649.12|Gas2l1|ENSMUSG00000034201.13|protein_coding_Intron_2	0.0	-	0.9804469273743017	5064478	5064487	5064607	5064616	358	1124	Alternative_ExonIntron	0.988111	0.000777778	0.6666666666666666	0.3333333333333333	Cfg2	1.54357001016179
chr11	5064506	5064619	m6AIP_abcam_peak_1027	0.0	-	chr11	5064478	5064836	ENSMUST00000056649.12|Gas2l1|ENSMUSG00000034201.13|protein_coding_Intron_2	0.0	-	0.7737430167597765	5064506	5064619	5064673	5064786	358	88	Alternative_ExonIntron	0.0069646	0.011885	0.5132743362831859	0.5398230088495575	Cfg3	0.762605687106607
chr11	5082421	5082497	m6AIP_abcam_peak_1028b	0.0	-	chr11	5082433	5083359	ENSMUST00000102930.9|Ewsr1|ENSMUSG00000009079.16|protein_coding_Intron_8	0.0	-	0.9708423326133909	5082433	5082497	5083079	5083143	926	328	Constitutive_Intron	0.601547	0.00895312	0.515625	0.3125	Cfg3	-0.146208327779943
chr11	5788910	5789037	m6AIP_SySy_peak_835a	0.0	+	chr11	5788642	5791791	ENSMUST00000020769.13|Dbnl|ENSMUSG00000020476.14|protein_coding_Intron_1	0.0	+	0.10384248967926325	5788910	5789037	5789158	5789285	3149	291	Constitutive_Intron	0.0449449	0.0282205	0.5748031496062992	0.4330708661417323	Cfg2	1.02777415911675
chr11	5789038	5789233	m6AIP_SySy_peak_835b	0.0	+	chr11	5788642	5791791	ENSMUST00000020769.13|Dbnl|ENSMUSG00000020476.14|protein_coding_Intron_1	0.0	+	0.1479834868212131	5789038	5789233	5791503	5791698	3149	99	Constitutive_Intron	0.00317436	0.0122769	0.49230769230769234	0.5282051282051282	Cfg2	2.01332747481782
chr11	6121301	6121551	m6AIP_SySy_peak_839	0.0	-	chr11	6113431	6125417	ENSMUST00000066496.9|Nudcd3|ENSMUSG00000053838.14|protein_coding_Intron_4	0.0	-	0.33297180043383945	6121301	6121551	6116008	6116258	11986	6466	Constitutive_Intron	0.037428	0.10006	0.416	0.492	Cfg2	2.43422487572805
chr11	6180594	6180694	m6AIP_abcam_peak_1038	0.0	-	chr11	6150627	6193153	ENSMUST00000066496.9|Nudcd3|ENSMUSG00000053838.14|protein_coding_Intron_2	0.0	-	0.29476085218454595	6180594	6180694	6177060	6177160	42526	11986	Constitutive_Intron	0.0339385	0.05354	0.42	0.46	Cfg3	0.968486223945975
chr11	6309039	6309207	m6AIP_abcam_peak_1040	0.0	+	chr11	6297199	6313787	ENSMUST00000093350.9|Ogdh|ENSMUSG00000020456.17|protein_coding_Intron_2	0.0	+	0.7218471183988425	6309039	6309207	6310397	6310565	16588	198	Constitutive_Intron	0.0046131	0.0877857	0.4880952380952381	0.4583333333333333	Cfg3	0.681110518543952
chr11	8458397	8458524	m6AIP_abcam_peak_1050	0.0	-	chr11	8453250	8478224	ENSMUST00000239111.1|Tns3|ENSMUSG00000020422.14|protein_coding_Intron_20	0.0	-	0.7915031632898214	8458397	8458524	8472920	8473047	24974	1610	Constitutive_Intron	0.00833071	0.00933071	0.44881889763779526	0.4094488188976378	Cfg3	1.56466977456488
chr11	8487584	8487688	m6AIP_abcam_peak_1051	0.0	-	chr11	8479665	8492092	ENSMUST00000239111.1|Tns3|ENSMUSG00000020422.14|protein_coding_Intron_17	0.0	-	0.35889595236179284	8487584	8487688	8482953	8483057	12427	6662	Constitutive_Intron	0.00175	0.009125	0.4230769230769231	0.5384615384615384	Cfg3	1.84824023100684
chr11	8490933	8491013	m6AIP_abcam_peak_1052a	0.0	-	chr11	8479665	8492092	ENSMUST00000239111.1|Tns3|ENSMUSG00000020422.14|protein_coding_Intron_17	0.0	-	0.09077009736863284	8490933	8491013	8484540	8484620	12427	756	Constitutive_Intron	0.0076125	0.008925	0.5875	0.45	Cfg3	1.05578122951156
chr11	8491014	8491119	m6AIP_abcam_peak_1052b	0.0	-	chr11	8479665	8492092	ENSMUST00000239111.1|Tns3|ENSMUSG00000020422.14|protein_coding_Intron_17	0.0	-	0.08264263297658325	8491014	8491119	8481916	8482021	12427	6662	Constitutive_Intron	0.0177143	0.100067	0.5047619047619047	0.6285714285714286	Cfg3	0.232766924752034
chr11	8521380	8521481	m6AIP_abcam_peak_1054	0.0	-	chr11	8519570	8530871	ENSMUST00000239111.1|Tns3|ENSMUSG00000020422.14|protein_coding_Intron_13	0.0	-	0.8356782585611893	8521380	8521481	8520803	8520904	11301	11301	Constitutive_Intron	0.0277228	0.00562376	0.5544554455445545	0.46534653465346537	Cfg3	0.31529566916731
chr11	11994355	11994513	m6AIP_abcam_peak_1058	0.0	-	chr11	11987674	12037191	ENSMUST00000093321.11|Grb10|ENSMUSG00000020176.17|protein_coding_Intron_1	0.0	-	0.8641476664579841	11994355	11994513	12016722	12016880	49517	486	Constitutive_Intron	0.00102532	0.00458861	0.46835443037974683	0.4240506329113924	Cfg3	2.64284031464707
chr11	12330398	12330569	m6AIP_abcam_peak_1064	0.0	-	chr11	12309752	12343743	ENSMUST00000046755.13|Cobl|ENSMUSG00000020173.17|protein_coding_Intron_7	0.0	-	0.39039745815068694	12330398	12330569	12313051	12313222	33991	10613	Constitutive_Intron	0	0.0168538	0.43859649122807015	0.5321637426900585	Cfg3	1.97567317501746
chr11	12449383	12449486	m6AIP_abcam_peak_1065	0.0	-	chr11	12386766	12464681	ENSMUST00000046755.13|Cobl|ENSMUSG00000020173.17|protein_coding_Intron_1	0.0	-	0.19591862927549253	12449383	12449486	12408825	12408928	77915	21187	Constitutive_Intron	0	0.0477083	0.33980582524271846	0.4077669902912621	Cfg3	0.451325871954011
chr11	12451788	12451986	m6AIP_abcam_peak_1066	0.0	-	chr11	12386766	12464681	ENSMUST00000046755.13|Cobl|ENSMUSG00000020173.17|protein_coding_Intron_1	0.0	-	0.16491047936854264	12451788	12451986	12458789	12458987	77915	1946	Constitutive_Intron	0.011803	0.126859	0.42424242424242425	0.41414141414141414	Cfg3	0.763921597168511
chr11	19951782	19951892	m6AIP_abcam_peak_1073	0.0	+	chr11	19924956	19998119	ENSMUST00000093299.12|Spred2|ENSMUSG00000045671.17|protein_coding_Intron_1	0.0	+	0.3673168131432555	19951782	19951892	19951579	19951689	73163	2462	Constitutive_Intron	0.147391	0.161164	0.5	0.5272727272727272	Cfg3	1.29669757876797
chr11	19962063	19962287	m6AIP_SySy_peak_858	0.0	+	chr11	19924956	19998119	ENSMUST00000093299.12|Spred2|ENSMUSG00000045671.17|protein_coding_Intron_1	0.0	+	0.508412722277654	19962063	19962287	19967539	19967763	73163	73163	Constitutive_Intron	0.0056875	0.141397	0.47767857142857145	0.4419642857142857	Cfg1	3.55674134663021
chr11	19992448	19992593	m6AIP_abcam_peak_1075	0.0	+	chr11	19924956	19998119	ENSMUST00000093299.12|Spred2|ENSMUSG00000045671.17|protein_coding_Intron_1	0.0	+	0.9231442122384266	19992448	19992593	19951794	19951939	73163	2601	Constitutive_Intron	0.618648	0.149041	0.5862068965517241	0.5517241379310345	Cfg3	0.771367721022523
chr11	19995522	19995657	m6AIP_abcam_peak_1076	0.0	+	chr11	19924956	19998119	ENSMUST00000093299.12|Spred2|ENSMUSG00000045671.17|protein_coding_Intron_1	0.0	+	0.9652146576821617	19995522	19995657	19925307	19925442	73163	2462	Constitutive_Intron	0.070837	0.85223	0.5481481481481482	0.5777777777777777	Cfg3	0.746291934340935
chr11	20005357	20005527	m6AIP_abcam_peak_1077	0.0	+	chr11	20001089	20005781	ENSMUST00000093299.12|Spred2|ENSMUSG00000045671.17|protein_coding_Intron_3	0.0	+	0.9194373401534527	20005357	20005527	20005344	20005514	4692	4692	Constitutive_Intron	0.0981294	0.102059	0.5117647058823529	0.49411764705882355	Cfg3	1.0757294355815
chr11	20068551	20068752	m6AIP_abcam_peak_1079	0.0	-	chr11	20064859	20072455	ENSMUST00000000137.7|Actr2|ENSMUSG00000020152.7|protein_coding_Intron_8	0.0	-	0.5068457082675093	20068551	20068752	20071924	20072125	7596	11871	Constitutive_Intron	0	0.0289245	0.47761194029850745	0.5074626865671642	Cfg3	0.601697043376961
chr11	20069928	20070178	m6AIP_abcam_peak_1080	0.0	-	chr11	20064859	20072455	ENSMUST00000000137.7|Actr2|ENSMUSG00000020152.7|protein_coding_Intron_8	0.0	-	0.31621906266456035	20069928	20070178	20069043	20069293	7596	489	Constitutive_Intron	0.050132	0	0.464	0.504	Cfg3	0.9247572118101
chr11	20076549	20076669	m6AIP_abcam_peak_1081	0.0	-	chr11	20072588	20077187	ENSMUST00000000137.7|Actr2|ENSMUSG00000020152.7|protein_coding_Intron_7	0.0	-	0.1274190041313329	20076549	20076669	20076934	20077054	4599	2862	Constitutive_Intron	0	0.137083	0.5	0.4583333333333333	Cfg3	1.01457218879041
chr11	20093621	20093735	m6AIP_abcam_peak_1082	0.0	-	chr11	20091367	20094229	ENSMUST00000000137.7|Actr2|ENSMUSG00000020152.7|protein_coding_Intron_3	0.0	-	0.2085953878406709	20093621	20093735	20092296	20092410	2862	11871	Constitutive_Intron	0.00880702	0.015	0.5789473684210527	0.4473684210526316	Cfg3	0.687515937016393
chr11	20238558	20238711	m6AIP_SySy_peak_860	0.0	-	chr11	20238588	20239195	ENSMUST00000050611.13|Cep68|ENSMUSG00000044066.14|protein_coding_Intron_3	0.0	-	0.9719934102141681	20238588	20238711	20238713	20238836	607	5411	Alternative_ExonIntron	0.0738293	0.00386179	0.4959349593495935	0.3983739837398374	Cfg2	0.657064597259213
chr11	21143638	21143760	m6AIP_SySy_peak_866a	0.0	+	chr11	21142657	21146914	ENSMUST00000101477.1|Peli1|ENSMUSG00000020134.13|protein_coding_Intron_3	0.0	+	0.24171952078928824	21143638	21143760	21143106	21143228	4257	1862	Constitutive_Intron	0	0.0262456	0.4098360655737705	0.5245901639344263	Cfg2	2.12329263517483
chr11	21143761	21143899	m6AIP_SySy_peak_866b	0.0	+	chr11	21142657	21146914	ENSMUST00000101477.1|Peli1|ENSMUSG00000020134.13|protein_coding_Intron_3	0.0	+	0.2769556025369979	21143761	21143899	21142880	21143018	4257	145	Constitutive_Intron	0	0.0747391	0.37681159420289856	0.4492753623188406	Cfg2	2.02793437575311
chr11	21144029	21144279	m6AIP_SySy_peak_867	0.0	+	chr11	21142657	21146914	ENSMUST00000101477.1|Peli1|ENSMUSG00000020134.13|protein_coding_Intron_3	0.0	+	0.35165609584214236	21144029	21144279	21143218	21143468	4257	145	Constitutive_Intron	0	0.0465102	0.52	0.44	Cfg1	2.66577231094217
chr11	21144535	21144671	m6AIP_SySy_peak_868	0.0	+	chr11	21142657	21146914	ENSMUST00000101477.1|Peli1|ENSMUSG00000020134.13|protein_coding_Intron_3	0.0	+	0.4594785059901339	21144535	21144671	21145569	21145705	4257	510	Constitutive_Intron	0	0.0586324	0.3088235294117647	0.27205882352941174	Cfg2	3.87969928954299
chr11	21270903	21271036	m6AIP_abcam_peak_1089	0.0	+	chr11	21268863	21271703	ENSMUST00000006221.13|Vps54|ENSMUSG00000020128.15|protein_coding_Intron_4	0.0	+	0.7415492957746479	21270903	21271036	21270591	21270724	2840	864	Constitutive_Intron	0.0147519	0.0376992	0.46616541353383456	0.45864661654135336	Cfg3	1.44273516329769
chr11	21313967	21314068	m6AIP_abcam_peak_1091	0.0	+	chr11	21313164	21314918	ENSMUST00000006221.13|Vps54|ENSMUSG00000020128.15|protein_coding_Intron_20	0.0	+	0.49885974914481185	21313967	21314068	21313926	21314027	1754	1057	Constitutive_Intron	0.0490792	0.29503	0.48514851485148514	0.40594059405940597	Cfg3	0.202710303112568
chr11	22852933	22853036	m6AIP_abcam_peak_1099	0.0	-	chr11	22837195	22859493	ENSMUST00000062844.10|B3gnt2|ENSMUSG00000051650.11|protein_coding_Intron_1	0.0	-	0.29343438873441563	22852933	22853036	22855481	22855584	22298	22298	Constitutive_Intron	0.027767	0.0281165	0.47572815533980584	0.42718446601941745	Cfg3	0.378639665184503
chr11	22852933	22853036	m6AIP_abcam_peak_1099	0.0	-	chr11	22837195	22956410	ENSMUST00000160826.1|Gm28048|ENSMUSG00000098650.1|protein_coding_Intron_2	0.0	-	0.8678438116008891	22852933	22853036	22881105	22881208	119215	119215	Constitutive_Intron	0.027767	0.292845	0.47572815533980584	0.3786407766990291	Cfg3	0.378639665184503
chr11	22927521	22927622	m6AIP_abcam_peak_1100	0.0	-	chr11	22837195	22956410	ENSMUST00000160826.1|Gm28048|ENSMUSG00000098650.1|protein_coding_Intron_2	0.0	-	0.24213395965272821	22927521	22927622	22882368	22882469	119215	25386	Constitutive_Intron	0	0.486455	0.504950495049505	0.36633663366336633	Cfg3	0.986929300515454
chr11	22927521	22927622	m6AIP_abcam_peak_1100	0.0	-	chr11	22900057	22956410	ENSMUST00000057843.11|Commd1|ENSMUSG00000051355.18|protein_coding_Intron_3	0.0	-	0.5122353734495058	22927521	22927622	22950666	22950767	56353	17207	Constitutive_Intron	0	0.030297	0.504950495049505	0.3069306930693069	Cfg3	0.986929300515454
chr11	23425039	23425179	m6AIP_abcam_peak_1107	0.0	+	chr11	23421366	23426061	ENSMUST00000137823.7|Usp34|ENSMUSG00000056342.16|protein_coding_Intron_41	0.0	+	0.8042598509052183	23425039	23425179	23421622	23421762	4695	2880	Constitutive_Intron	0	0.09475	0.5071428571428571	0.32857142857142857	Cfg3	0.409375771844772
chr11	23590837	23591087	m6AIP_abcam_peak_1110	0.0	-	chr11	23589983	23593425	ENSMUST00000043356.12|0610010F05Rik|ENSMUSG00000042208.15|protein_coding_Intron_12	0.0	-	0.7155723416618245	23590837	23591087	23592224	23592474	3442	1968	Constitutive_Intron	0.069656	0	0.48	0.564	Cfg3	1.82618100116974
chr11	23614216	23614369	m6AIP_abcam_peak_1111	0.0	-	chr11	23612048	23615095	ENSMUST00000043356.12|0610010F05Rik|ENSMUSG00000042208.15|protein_coding_Intron_6	0.0	-	0.2605841811617985	23614216	23614369	23614391	23614544	3047	1182	Constitutive_Intron	0.0316863	0.0206471	0.40522875816993464	0.39869281045751637	Cfg3	0.597883947229046
chr11	23886573	23886735	m6AIP_abcam_peak_1113	0.0	-	chr11	23885572	23890228	ENSMUST00000020513.9|Papolg|ENSMUSG00000020273.13|protein_coding_Intron_3	0.0	-	0.7792096219931272	23886573	23886735	23888976	23889138	4656	1766	Constitutive_Intron	0.0198704	0.0913889	0.42592592592592593	0.5432098765432098	Cfg3	1.51106045044133
chr11	29716043	29716160	m6AIP_abcam_peak_1123	0.0	+	chr11	29708770	29733632	ENSMUST00000102843.9|Rtn4|ENSMUSG00000020458.16|protein_coding_Intron_3	0.0	+	0.2952698897916499	29716043	29716160	29709618	29709735	24862	4482	Constitutive_Intron	0.058359	0.0443419	0.4358974358974359	0.41025641025641024	Cfg3	0.197932716319799
chr11	30197923	30198044	m6AIP_SySy_peak_900	0.0	-	chr11	30159445	30219578	ENSMUST00000006629.13|Sptbn1|ENSMUSG00000020315.18|protein_coding_Intron_2	0.0	-	0.3586882410656378	30197923	30198044	30215250	30215371	60133	1904	Alternative_ExonIntron	0.209678	0.00541322	0.6033057851239669	0.35537190082644626	Cfg2	1.0333480178358
chr11	30265758	30266008	m6AIP_abcam_peak_1129	0.0	-	chr11	30219772	30267947	ENSMUST00000006629.13|Sptbn1|ENSMUSG00000020315.18|protein_coding_Intron_1	0.0	-	0.042843798650752496	30265758	30266008	30238205	30238455	48175	90	Constitutive_Intron	0.0496886	0.02048	0.44	0.46	Cfg3	1.99715407366401
chr11	30782453	30782600	m6AIP_abcam_peak_1130	0.0	+	chr11	30772224	30791091	ENSMUST00000041231.13|Psme4|ENSMUSG00000040850.17|protein_coding_Intron_1	0.0	+	0.5469868023533153	30782453	30782600	30786425	30786572	18867	1228	Constitutive_Intron	0.452925	0.0171088	0.4217687074829932	0.4217687074829932	Cfg3	0.250907106509084
chr11	30785474	30785657	m6AIP_abcam_peak_1131	0.0	+	chr11	30772224	30791091	ENSMUST00000041231.13|Psme4|ENSMUSG00000040850.17|protein_coding_Intron_1	0.0	+	0.7052525573753113	30785474	30785657	30772788	30772971	18867	2644	Constitutive_Intron	0	0.166694	0.4808743169398907	0.44808743169398907	Cfg3	0.634778463968273
chr11	31369027	31369250	m6AIP_SySy_peak_903a	0.0	-	chr11	31367868	31369711	ENSMUST00000020546.2|Stc2|ENSMUSG00000020303.2|protein_coding_Intron_1	0.0	-	0.30330982094411285	31369027	31369250	31369083	31369306	1843	4803	Constitutive_Intron	0.528188	0.40413	0.5874439461883408	0.57847533632287	Cfg2	2.29785224602875
chr11	31369251	31369457	m6AIP_SySy_peak_903b	0.0	-	chr11	31367868	31369711	ENSMUST00000020546.2|Stc2|ENSMUSG00000020303.2|protein_coding_Intron_1	0.0	-	0.19587628865979378	31369251	31369457	31369133	31369339	1843	1843	Constitutive_Intron	0.180961	0.31835	0.6601941747572816	0.5728155339805825	Cfg2	3.56921792342696
chr11	32717492	32717656	m6AIP_abcam_peak_1135	0.0	+	chr11	32711997	32720471	ENSMUST00000076383.7|Fbxw11|ENSMUSG00000020271.17|protein_coding_Intron_4	0.0	+	0.6499881991975455	32717492	32717656	32717998	32718162	8474	37265	Constitutive_Intron	0.0866768	0.00654878	0.47560975609756095	0.38414634146341464	Cfg3	0.509892441640343
chr11	33258494	33258659	m6AIP_abcam_peak_1136	0.0	-	chr11	33243276	33264635	ENSMUST00000102815.9|Ranbp17|ENSMUSG00000040594.19|protein_coding_Intron_24	0.0	-	0.2864834495997004	33258494	33258659	33252452	33252617	21359	22337	Constitutive_Intron	0	0	0.3696969696969697	0.4909090909090909	Cfg3	0.0584833022748205
chr11	33270887	33271050	m6AIP_abcam_peak_1137	0.0	-	chr11	33266324	33283907	ENSMUST00000102815.9|Ranbp17|ENSMUSG00000040594.19|protein_coding_Intron_22	0.0	-	0.7344594210316784	33270887	33271050	33273224	33273387	17583	22337	Constitutive_Intron	0.021589	0.0226319	0.44785276073619634	0.4723926380368098	Cfg3	0.897916726886312
chr11	33303137	33303269	m6AIP_abcam_peak_1138	0.0	-	chr11	33302870	33318238	ENSMUST00000102815.9|Ranbp17|ENSMUSG00000040594.19|protein_coding_Intron_18	0.0	-	0.9782665278500781	33303137	33303269	33305066	33305198	15368	5573	Constitutive_Intron	0.35078	0.16753	0.5227272727272727	0.3484848484848485	Cfg3	0.23406801767916
chr11	33331013	33331263	m6AIP_abcam_peak_1139	0.0	-	chr11	33329544	33441802	ENSMUST00000102815.9|Ranbp17|ENSMUSG00000040594.19|protein_coding_Intron_14	0.0	-	0.9858005665520497	33331013	33331263	33340137	33340387	112258	806	Constitutive_Intron	0.010892	0.022964	0.472	0.38	Cfg3	0.649293722352186
chr11	33354635	33354757	m6AIP_abcam_peak_1140	0.0	-	chr11	33329544	33441802	ENSMUST00000102815.9|Ranbp17|ENSMUSG00000040594.19|protein_coding_Intron_14	0.0	-	0.7760961356874343	33354635	33354757	33369531	33369653	112258	7262	Constitutive_Intron	0.00560215	0.915615	0.45901639344262296	0.39344262295081966	Cfg3	0.694800665362514
chr11	33356188	33356322	m6AIP_SySy_peak_909	0.0	-	chr11	33329544	33441802	ENSMUST00000102815.9|Ranbp17|ENSMUSG00000040594.19|protein_coding_Intron_14	0.0	-	0.7619145183416772	33356188	33356322	33344593	33344727	112258	3083	Constitutive_Intron	0	0.0800746	0.41044776119402987	0.34328358208955223	Cfg1	1.49669779721261
chr11	33364197	33364299	m6AIP_abcam_peak_1142	0.0	-	chr11	33329544	33441802	ENSMUST00000102815.9|Ranbp17|ENSMUSG00000040594.19|protein_coding_Intron_14	0.0	-	0.6905610290580626	33364197	33364299	33392945	33393047	112258	1858	Constitutive_Intron	0.0374762	1	0.5196078431372549	0.29411764705882354	Cfg3	0.815558964030575
chr11	33421042	33421178	m6AIP_SySy_peak_910	0.0	-	chr11	33329544	33441802	ENSMUST00000102815.9|Ranbp17|ENSMUSG00000040594.19|protein_coding_Intron_14	0.0	-	0.1842630369327799	33421042	33421178	33390211	33390347	112258	7670	Constitutive_Intron	0	0.0148088	0.38235294117647056	0.3235294117647059	Cfg1	3.35089230335951
chr11	33473862	33473994	m6AIP_abcam_peak_1144	0.0	-	chr11	33452549	33474886	ENSMUST00000102815.9|Ranbp17|ENSMUSG00000040594.19|protein_coding_Intron_12	0.0	-	0.04405246899762727	33473862	33473994	33456445	33456577	22337	2838	Alternative_ExonIntron	0.0343712	0.144606	0.5757575757575758	0.23484848484848486	Cfg3	-0.0969933446743599
chr11	33484553	33484661	m6AIP_abcam_peak_1145a	0.0	-	chr11	33483079	33485917	ENSMUST00000102815.9|Ranbp17|ENSMUSG00000040594.19|protein_coding_Intron_7	0.0	-	0.45630725863284005	33484553	33484661	33483472	33483580	2838	17583	Constitutive_Intron	0.0559815	0.00587037	0.4537037037037037	0.3055555555555556	Cfg3	0.841322905828662
chr11	33484662	33484756	m6AIP_abcam_peak_1145b	0.0	-	chr11	33483079	33485917	ENSMUST00000102815.9|Ranbp17|ENSMUSG00000040594.19|protein_coding_Intron_7	0.0	-	0.42776603241719524	33484662	33484756	33483582	33483676	2838	2838	Constitutive_Intron	0.194447	0.0305	0.2872340425531915	0.5212765957446809	Cfg3	1.24880234238164
chr11	34830549	34830649	m6AIP_SySy_peak_915	0.0	-	chr11	34825539	34830724	ENSMUST00000093191.2|Spdl1|ENSMUSG00000069910.2|protein_coding_Intron_2	0.0	-	0.018514946962391532	34830549	34830649	34827858	34827958	5185	5448	Alternative_ExonIntron	0.10016	0	0.46	0.46	Cfg2	1.5668888527594
chr11	35895278	35895436	m6AIP_abcam_peak_1150a	0.0	-	chr11	35891578	35897375	ENSMUST00000018993.6|Wwc1|ENSMUSG00000018849.6|protein_coding_Intron_5	0.0	-	0.34845609798171473	35895278	35895436	35896339	35896497	5797	1322	Constitutive_Intron	0.302487	0.606038	0.4936708860759494	0.46835443037974683	Cfg3	1.90215748139776
chr11	35895437	35895587	m6AIP_abcam_peak_1150b	0.0	-	chr11	35891578	35897375	ENSMUST00000018993.6|Wwc1|ENSMUSG00000018849.6|protein_coding_Intron_5	0.0	-	0.32016560289805074	35895437	35895587	35893548	35893698	5797	1163	Constitutive_Intron	0.0408	0.589667	0.5266666666666666	0.5133333333333333	Cfg3	1.63935224283774
chr11	35968725	35968825	m6AIP_abcam_peak_1151	0.0	-	chr11	35915285	35979970	ENSMUST00000018993.6|Wwc1|ENSMUSG00000018849.6|protein_coding_Intron_1	0.0	-	0.1731004096776687	35968725	35968825	35935264	35935364	64685	1001	Constitutive_Intron	0.01415	0.0233	0.49	0.52	Cfg3	0.102439859012075
chr11	44530623	44530845	m6AIP_abcam_peak_1156	0.0	+	chr11	44525143	44531275	ENSMUST00000019333.9|Rnf145|ENSMUSG00000019189.13|protein_coding_Intron_2	0.0	+	0.9106327462491846	44530623	44530845	44530271	44530493	6132	6132	Constitutive_Intron	0.153505	0.0413378	0.46396396396396394	0.36486486486486486	Cfg3	0.690505269258104
chr11	45879229	45879479	m6AIP_abcam_peak_1158	0.0	+	chr11	45852192	45883709	ENSMUST00000109261.10|Clint1|ENSMUSG00000006169.20|protein_coding_Intron_1	0.0	+	0.8618206047529905	45879229	45879479	45869394	45869644	31517	2002	Constitutive_Intron	0	0.160652	0.44	0.476	Cfg3	0.151122389579455
chr11	45879521	45879660	m6AIP_SySy_peak_925	0.0	+	chr11	45852192	45883709	ENSMUST00000109261.10|Clint1|ENSMUSG00000006169.20|protein_coding_Intron_1	0.0	+	0.8691817114573087	45879521	45879660	45881511	45881650	31517	31517	Constitutive_Intron	0	0.448576	0.5467625899280576	0.28776978417266186	Cfg2	1.44663701811363
chr11	49709643	49709783	m6AIP_abcam_peak_1167a	0.0	-	chr11	49702654	49712353	ENSMUST00000145353.7|Cnot6|ENSMUSG00000020362.13|protein_coding_Intron_1	0.0	-	0.2735333539540159	49709643	49709783	49703139	49703279	9699	13189	Constitutive_Intron	0.0222286	0.361064	0.5071428571428571	0.32142857142857145	Cfg3	0.763247501645513
chr11	49709784	49709886	m6AIP_abcam_peak_1167b	0.0	-	chr11	49702654	49712353	ENSMUST00000145353.7|Cnot6|ENSMUSG00000020362.13|protein_coding_Intron_1	0.0	-	0.25621198061655837	49709784	49709886	49704483	49704585	9699	9699	Constitutive_Intron	0.00970588	0.146873	0.45098039215686275	0.47058823529411764	Cfg3	-0.098232349844874
chr11	50271264	50271373	m6AIP_abcam_peak_1173	0.0	-	chr11	50267010	50291725	ENSMUST00000059458.4|Maml1|ENSMUSG00000050567.16|protein_coding_Intron_1	0.0	-	0.8259761278575763	50271264	50271373	50282464	50282573	24715	2148	Constitutive_Intron	0.0560917	0.0669358	0.5321100917431193	0.3394495412844037	Cfg3	-0.0888407764126255
chr11	50382488	50382650	m6AIP_abcam_peak_1176	0.0	+	chr11	50381597	50382536	ENSMUST00000077817.7|Hnrnph1|ENSMUSG00000007850.16|protein_coding_Intron_5	0.0	+	0.9850905218317358	50382488	50382536	50382353	50382401	939	939	Alternative_ExonIntron	0.604917	0.880833	0.4791666666666667	0.3125	Cfg3	-0.460427301323416
chr11	51635219	51635394	m6AIP_abcam_peak_1181	0.0	-	chr11	51629661	51635589	ENSMUST00000001081.9|Rmnd5b|ENSMUSG00000001054.9|protein_coding_Intron_1	0.0	-	0.0522941970310391	51635219	51635394	51633468	51633643	5928	96	Constitutive_Intron	0.0102	0.144434	0.44	0.49714285714285716	Cfg3	0.792729409011194
chr11	53265895	53266110	m6AIP_abcam_peak_1188	0.0	-	chr11	53266049	53266965	ENSMUST00000020630.7|Hspa4|ENSMUSG00000020361.13|protein_coding_Intron_14	0.0	-	0.9770742358078602	53266049	53266110	53266783	53266844	916	5248	Constitutive_Intron	0.192164	0.00129508	0.36065573770491804	0.39344262295081966	Cfg3	0.361642556048065
chr11	53297181	53297315	m6AIP_abcam_peak_1189	0.0	-	chr11	53292314	53300059	ENSMUST00000020630.7|Hspa4|ENSMUSG00000020361.13|protein_coding_Intron_1	0.0	-	0.3653970303421562	53297181	53297315	53296251	53296385	7745	2816	Constitutive_Intron	0.0845896	0.122142	0.4626865671641791	0.40298507462686567	Cfg3	0.355534019735634
chr11	53368137	53368263	m6AIP_abcam_peak_1191	0.0	+	chr11	53351129	53368659	ENSMUST00000060945.11|Aff4|ENSMUSG00000049470.13|protein_coding_Intron_1	0.0	+	0.9747860810039931	53368137	53368263	53367012	53367138	17530	1189	Constitutive_Intron	0.651294	0.345405	0.46825396825396826	0.31746031746031744	Cfg3	0.682691481436835
chr11	54551067	54551239	m6AIP_abcam_peak_1198	0.0	+	chr11	54546429	54552789	ENSMUST00000101206.9|Rapgef6|ENSMUSG00000037533.20|protein_coding_Intron_3	0.0	+	0.7391509433962264	54551067	54551239	54549819	54549991	6360	6150	Constitutive_Intron	0	0.259855	0.5174418604651163	0.27325581395348836	Cfg3	0.909009366753862
chr11	54573003	54573126	m6AIP_abcam_peak_1199	0.0	+	chr11	54568496	54610787	ENSMUST00000101206.9|Rapgef6|ENSMUSG00000037533.20|protein_coding_Intron_6	0.0	+	0.10801352533635998	54573003	54573126	54603727	54603850	42291	6958	Constitutive_Intron	0	0	0.4796747967479675	0.4146341463414634	Cfg3	1.02344849294088
chr11	54775677	54775885	m6AIP_abcam_peak_1201	0.0	-	chr11	54756559	54787559	ENSMUST00000064104.12|Cdc42se2|ENSMUSG00000052298.12|protein_coding_Intron_1	0.0	-	0.3789677419354839	54775677	54775885	54764706	54764914	31000	518	Constitutive_Intron	0.0395962	0.437404	0.3894230769230769	0.36538461538461536	Cfg3	1.35447054994684
chr11	54943827	54943936	m6AIP_abcam_peak_1202	0.0	-	chr11	54940882	54956020	ENSMUST00000102731.7|Tnip1|ENSMUSG00000020400.17|protein_coding_Intron_2	0.0	-	0.8018892852424362	54943827	54943936	54943460	54943569	15138	2023	Constitutive_Intron	0.0685963	0.0507982	0.48623853211009177	0.5779816513761468	Cfg3	1.42307551262583
chr11	55017546	55017656	m6AIP_abcam_peak_1203	0.0	-	chr11	55013915	55021536	ENSMUST00000108883.9|Anxa6|ENSMUSG00000018340.13|protein_coding_Intron_2	0.0	-	0.5151554914053273	55017546	55017656	55020150	55020260	7621	4322	Constitutive_Intron	0.0395545	0.0313909	0.4727272727272727	0.509090909090909	Cfg3	2.73532875298726
chr11	55173773	55173910	m6AIP_abcam_peak_1204a	0.0	-	chr11	55170072	55174667	ENSMUST00000039305.5|Slc36a2|ENSMUSG00000020264.5|protein_coding_Intron_5	0.0	-	0.18280739934711643	55173773	55173910	55171786	55171923	4595	3030	Constitutive_Intron	0	0.104278	0.41605839416058393	0.39416058394160586	Cfg3	3.20278227385105
chr11	55173911	55174055	m6AIP_abcam_peak_1204b	0.0	-	chr11	55170072	55174667	ENSMUST00000039305.5|Slc36a2|ENSMUSG00000020264.5|protein_coding_Intron_5	0.0	-	0.14624591947769316	55173911	55174055	55171751	55171895	4595	4595	Constitutive_Intron	0	0.06	0.4375	0.4166666666666667	Cfg3	2.5264605894854
chr11	55487309	55487498	m6AIP_SySy_peak_967	0.0	+	chr11	55485738	55487478	ENSMUST00000018727.3|G3bp1|ENSMUSG00000018583.5|protein_coding_Intron_2	0.0	+	0.9316091954022988	55487309	55487478	55486492	55486661	1740	150	Alternative_ExonIntron	0.0471361	0.0300237	0.5207100591715976	0.4970414201183432	Cfg1	1.75800641435491
chr11	58309675	58309873	m6AIP_abcam_peak_1211	0.0	+	chr11	58309665	58309953	ENSMUST00000153510.8|Zfp692|ENSMUSG00000037243.17|protein_coding_Intron_6	0.0	+	0.4930555555555556	58309675	58309873	58309748	58309946	288	288	Constitutive_Intron	0.014303	0.00940404	0.5707070707070707	0.5505050505050505	Cfg3	0.970680658605919
chr11	58311154	58311263	m6AIP_abcam_peak_1212	0.0	+	chr11	58310496	58311455	ENSMUST00000153510.8|Zfp692|ENSMUSG00000037243.17|protein_coding_Intron_9	0.0	+	0.7111574556830031	58311154	58311263	58310612	58310721	959	87	Constitutive_Intron	0.00236697	0.0103028	0.4954128440366973	0.5412844036697247	Cfg3	0.795417005902086
chr11	60168530	60168744	m6AIP_abcam_peak_1224	0.0	+	chr11	60140370	60185095	ENSMUST00000064190.12|Rai1|ENSMUSG00000062115.15|protein_coding_Intron_2	0.0	+	0.6307657909446618	60168530	60168744	60141652	60141866	44725	44725	Constitutive_Intron	0.00843458	0.0188131	0.514018691588785	0.5467289719626168	Cfg3	1.20531719670033
chr11	60214910	60215082	m6AIP_abcam_peak_1228	0.0	-	chr11	60207257	60220452	ENSMUST00000020846.7|Srebf1|ENSMUSG00000020538.15|protein_coding_Intron_1	0.0	-	0.41644562334217505	60214910	60215082	60220017	60220189	13195	520	Constitutive_Intron	0.0482849	0.0239535	0.5058139534883721	0.5058139534883721	Cfg3	0.650648902511464
chr11	60539250	60539480	m6AIP_SySy_peak_998	0.0	+	chr11	60539195	60547687	ENSMUST00000044250.3|Alkbh5|ENSMUSG00000042650.3|protein_coding_Intron_1	0.0	+	0.023433820065944418	60539250	60539480	60540937	60541167	8492	5945	Constitutive_Intron	0.0047913	0.214713	0.4652173913043478	0.46956521739130436	Cfg2	3.13834874483211
chr11	60939239	60939359	m6AIP_abcam_peak_1239	0.0	+	chr11	60932271	60941879	ENSMUST00000019076.9|Map2k3|ENSMUSG00000018932.9|protein_coding_Intron_1	0.0	+	0.7313696919233972	60939239	60939359	60934586	60934706	9608	1097	Constitutive_Intron	0.00705833	0.00731667	0.5	0.5333333333333333	Cfg3	0.873693359020559
chr11	60951478	60951623	m6AIP_abcam_peak_1240	0.0	+	chr11	60951203	60951763	ENSMUST00000019076.9|Map2k3|ENSMUSG00000018932.9|protein_coding_Intron_11	0.0	+	0.6035714285714285	60951478	60951623	60951365	60951510	560	1097	Constitutive_Intron	0.100793	0.0662483	0.5172413793103449	0.5655172413793104	Cfg3	0.888398807630305
chr11	61493313	61493430	m6AIP_abcam_peak_1245	0.0	-	chr11	61493069	61493646	ENSMUST00000079080.12|Mapk7|ENSMUSG00000001034.17|protein_coding_Intron_2	0.0	-	0.4748700173310225	61493313	61493430	61493308	61493425	577	93	Alternative_ExonIntron	0.00812821	0.00887179	0.48717948717948717	0.5042735042735043	Cfg3	1.94437281535889
chr11	61534819	61535014	m6AIP_abcam_peak_1247	0.0	-	chr11	61533681	61535270	ENSMUST00000179936.7|Epn2|ENSMUSG00000001036.17|protein_coding_Intron_5	0.0	-	0.24669603524229078	61534819	61535014	61534875	61535070	1589	536	Constitutive_Intron	0.00185128	0.00172821	0.5743589743589743	0.5692307692307692	Cfg3	1.36398018057846
chr11	61570266	61570412	m6AIP_abcam_peak_1249	0.0	-	chr11	61565894	61579566	ENSMUST00000179936.7|Epn2|ENSMUSG00000001036.17|protein_coding_Intron_1	0.0	-	0.6739321240491516	61570266	61570412	61577762	61577908	13672	1951	Constitutive_Intron	0.0330205	0.00158904	0.4931506849315068	0.4520547945205479	Cfg3	1.43345192377799
chr11	61571501	61571643	m6AIP_abcam_peak_1250	0.0	-	chr11	61565894	61579566	ENSMUST00000179936.7|Epn2|ENSMUSG00000001036.17|protein_coding_Intron_1	0.0	-	0.5838209479227618	61571501	61571643	61571651	61571793	13672	1589	Constitutive_Intron	0.00201408	0.293408	0.49295774647887325	0.5	Cfg3	1.03092040138847
chr11	61918301	61918500	m6AIP_abcam_peak_1252	0.0	-	chr11	61916266	61922781	ENSMUST00000102650.9|Akap10|ENSMUSG00000047804.15|protein_coding_Intron_2	0.0	-	0.6802762854950115	61918301	61918500	61920371	61920570	6515	5077	Constitutive_Intron	0.00669347	0.0133819	0.4271356783919598	0.36180904522613067	Cfg3	0.694248943405321
chr11	62286866	62286991	m6AIP_abcam_peak_1255a	0.0	+	chr11	62285885	62292123	ENSMUST00000050646.12|Ttc19|ENSMUSG00000042298.18|protein_coding_Intron_6	0.0	+	0.16367425456877205	62286866	62286991	62287985	62288110	6238	764	Constitutive_Intron	0.06624	0.055616	0.448	0.496	Cfg3	0.68243975975276
chr11	62286992	62287188	m6AIP_abcam_peak_1255b	0.0	+	chr11	62285885	62292123	ENSMUST00000050646.12|Ttc19|ENSMUSG00000042298.18|protein_coding_Intron_6	0.0	+	0.19124719461365822	62286992	62287188	62288682	62288878	6238	91	Constitutive_Intron	0.028199	0.520867	0.4846938775510204	0.5051020408163265	Cfg3	0.59732418909727
chr11	62336187	62336297	m6AIP_abcam_peak_1257	0.0	-	chr11	62334661	62337544	ENSMUST00000018645.12|Ncor1|ENSMUSG00000018501.17|protein_coding_Intron_35	0.0	-	0.45473465140478664	62336187	62336297	62336481	62336591	2883	339	Constitutive_Intron	0.0345455	0.0208091	0.5363636363636364	0.37272727272727274	Cfg3	0.031106157528365
chr11	62341535	62341646	m6AIP_abcam_peak_1258	0.0	-	chr11	62340629	62342996	ENSMUST00000018645.12|Ncor1|ENSMUSG00000018501.17|protein_coding_Intron_31	0.0	-	0.5973806506125898	62341535	62341646	62340942	62341053	2367	8664	Constitutive_Intron	0.00840541	0.0317284	0.5135135135135135	0.35135135135135137	Cfg3	1.01267313946333
chr11	62408978	62409182	m6AIP_abcam_peak_1261	0.0	-	chr11	62404466	62410819	ENSMUST00000018645.12|Ncor1|ENSMUSG00000018501.17|protein_coding_Intron_6	0.0	-	0.2753030064536439	62408978	62409182	62406634	62406838	6353	1342	Constitutive_Intron	0.116935	0.00217647	0.5147058823529411	0.37745098039215685	Cfg3	-0.28787868522223
chr11	65037577	65037743	m6AIP_abcam_peak_1262	0.0	-	chr11	65032195	65038615	ENSMUST00000093002.11|Arhgap44|ENSMUSG00000033389.16|protein_coding_Intron_10	0.0	-	0.14875389408099693	65037577	65037743	65035466	65035632	6420	7280	Constitutive_Intron	0.0449036	0.0122108	0.43373493975903615	0.46987951807228917	Cfg3	0.874999962131648
chr11	65065919	65066046	m6AIP_abcam_peak_1263	0.0	-	chr11	65059935	65067079	ENSMUST00000093002.11|Arhgap44|ENSMUSG00000033389.16|protein_coding_Intron_4	0.0	-	0.14977603583426646	65065919	65066046	65063725	65063852	7144	4612	Constitutive_Intron	0.0143701	0.0655984	0.5196850393700787	0.33858267716535434	Cfg3	0.609442079093337
chr11	65130284	65130534	m6AIP_SySy_peak_1033	0.0	-	chr11	65075210	65162585	ENSMUST00000093002.11|Arhgap44|ENSMUSG00000033389.16|protein_coding_Intron_1	0.0	-	0.36825178826895566	65130284	65130534	65130400	65130650	87375	1004	Constitutive_Intron	0.156732	0.240004	0.364	0.368	Cfg2	1.97455750350945
chr11	65142258	65142471	m6AIP_abcam_peak_1264	0.0	-	chr11	65075210	65162585	ENSMUST00000093002.11|Arhgap44|ENSMUSG00000033389.16|protein_coding_Intron_1	0.0	-	0.23129041487839774	65142258	65142471	65078630	65078843	87375	629	Constitutive_Intron	0.00583099	0	0.4835680751173709	0.24882629107981222	Cfg3	1.32870503217631
chr11	67050405	67050632	m6AIP_abcam_peak_1268	0.0	-	chr11	67042107	67051680	ENSMUST00000116363.1|Adprm|ENSMUSG00000020910.16|protein_coding_Intron_2	0.0	-	0.11918938681708968	67050405	67050632	67048045	67048272	9573	756	Constitutive_Intron	0.265511	0.212598	0.5110132158590308	0.41409691629955947	Cfg3	0.777461159453573
chr11	68055805	68055939	m6AIP_abcam_peak_1270	0.0	+	chr11	68020998	68109276	ENSMUST00000021285.13|Stx8|ENSMUSG00000020903.13|protein_coding_Intron_6	0.0	+	0.3946056775187476	68055805	68055939	68104860	68104994	88278	9466	Constitutive_Intron	0.0111045	0.198231	0.5074626865671642	0.3656716417910448	Cfg3	1.00719512430849
chr11	68270415	68270527	m6AIP_abcam_peak_1271	0.0	-	chr11	68269627	68270542	ENSMUST00000151817.1|Gm12305|ENSMUSG00000084993.1|lncRNA_Intron_1	0.0	-	0.08524590163934431	68270415	68270527	68270097	68270209	915	915	Constitutive_Intron	0.00317857	0.003875	0.49107142857142855	0.5892857142857143	Cfg3	0.994582063116365
chr11	68270415	68270527	m6AIP_abcam_peak_1271	0.0	-	chr11	68260646	68277422	ENSMUST00000108674.8|Ntn1|ENSMUSG00000020902.12|protein_coding_Intron_4	0.0	-	0.41475917978063903	68270415	68270527	68266998	68267110	16776	14200	Constitutive_Intron	0.00317857	0.00361607	0.49107142857142855	0.5267857142857143	Cfg3	0.994582063116365
chr11	68278034	68278216	m6AIP_abcam_peak_1272	0.0	-	chr11	68277611	68385102	ENSMUST00000108674.8|Ntn1|ENSMUSG00000020902.12|protein_coding_Intron_3	0.0	-	0.9954135695081449	68278034	68278216	68314859	68315041	107491	2988	Constitutive_Intron	0.00437363	0.0298297	0.5274725274725275	0.46703296703296704	Cfg3	1.40088326149767
chr11	68333480	68333587	m6AIP_abcam_peak_1273	0.0	-	chr11	68277611	68385102	ENSMUST00000108674.8|Ntn1|ENSMUSG00000020902.12|protein_coding_Intron_3	0.0	-	0.48006809872454437	68333480	68333587	68349458	68349565	107491	2988	Constitutive_Intron	0.00316822	0.00902804	0.5420560747663551	0.42990654205607476	Cfg3	-0.028940092962338
chr11	68338716	68338787	m6AIP_abcam_peak_1274a	0.0	-	chr11	68277611	68385102	ENSMUST00000108674.8|Ntn1|ENSMUSG00000020902.12|protein_coding_Intron_3	0.0	-	0.43122680038328787	68338716	68338787	68334893	68334964	107491	14200	Constitutive_Intron	0.764014	0.0164648	0.5352112676056338	0.5070422535211268	Cfg3	-0.03516572080267
chr11	68338788	68338861	m6AIP_abcam_peak_1274b	0.0	-	chr11	68277611	68385102	ENSMUST00000108674.8|Ntn1|ENSMUSG00000020902.12|protein_coding_Intron_3	0.0	-	0.43065000790763874	68338788	68338861	68316969	68317042	107491	13201	Constitutive_Intron	0.181932	0.00121918	0.4931506849315068	0.5616438356164384	Cfg3	-0.479889006273193
chr11	68352342	68352450	m6AIP_abcam_peak_1275	0.0	-	chr11	68277611	68385102	ENSMUST00000108674.8|Ntn1|ENSMUSG00000020902.12|protein_coding_Intron_3	0.0	-	0.30400684708487224	68352342	68352450	68363316	68363424	107491	13201	Constitutive_Intron	0.00339815	0.149722	0.48148148148148145	0.26851851851851855	Cfg3	0.154455377470823
chr11	68361093	68361322	m6AIP_abcam_peak_1276	0.0	-	chr11	68277611	68385102	ENSMUST00000108674.8|Ntn1|ENSMUSG00000020902.12|protein_coding_Intron_3	0.0	-	0.2219069503493316	68361093	68361322	68363461	68363690	107491	107491	Constitutive_Intron	0.37707	0.0166114	0.37554585152838427	0.48034934497816595	Cfg3	0.996364425942577
chr11	68791828	68791948	m6AIP_abcam_peak_1278	0.0	+	chr11	68790740	68791862	ENSMUST00000092984.5|Myh10|ENSMUSG00000020900.15|protein_coding_Intron_24	0.0	+	0.9901960784313726	68791828	68791862	68790907	68790941	1122	4063	Constitutive_Intron	0.0689118	0.0223529	0.5588235294117647	0.5294117647058824	Cfg3	0.691973579732176
chr11	68802055	68802198	m6AIP_abcam_peak_1279	0.0	+	chr11	68801729	68802107	ENSMUST00000092984.5|Myh10|ENSMUSG00000020900.15|protein_coding_Intron_30	0.0	+	0.9973544973544973	68802055	68802107	68801888	68801940	378	773	Constitutive_Intron	0.0425385	0.000519231	0.5	0.4807692307692308	Cfg3	0.581716217368729
chr11	69315092	69315202	m6AIP_abcam_peak_1281	0.0	-	chr11	69314857	69315189	ENSMUST00000092973.5|Cntrob|ENSMUSG00000032782.19|protein_coding_Intron_8	0.0	-	0.12650602409638556	69315092	69315189	69314868	69314965	332	332	Constitutive_Intron	0.0495773	0.00150515	0.5051546391752577	0.5463917525773195	Cfg3	1.71250478561482
chr11	69412039	69412148	m6AIP_abcam_peak_1284	0.0	-	chr11	69408781	69413532	ENSMUST00000094077.4|Kdm6b|ENSMUSG00000018476.7|protein_coding_Intron_1	0.0	-	0.3047779414860029	69412039	69412148	69410068	69410177	4751	4751	Constitutive_Intron	0.937642	0.27044	0.5504587155963303	0.5688073394495413	Cfg3	-0.52380228978207
chr11	69566631	69566773	m6AIP_abcam_peak_1285	0.0	-	chr11	69563947	69577625	ENSMUST00000048139.11|Wrap53|ENSMUSG00000041346.11|protein_coding_Intron_3	0.0	-	0.7978505629477994	69566631	69566773	69573192	69573334	13678	221	Constitutive_Intron	0.027662	0.0151831	0.5845070422535211	0.5	Cfg3	1.02042223708915
chr11	69574711	69574855	m6AIP_abcam_peak_1286	0.0	-	chr11	69563947	69577625	ENSMUST00000048139.11|Wrap53|ENSMUSG00000041346.11|protein_coding_Intron_3	0.0	-	0.20836379587659015	69574711	69574855	69569311	69569455	13678	709	Constitutive_Intron	0.0438611	0.0461736	0.5486111111111112	0.5208333333333334	Cfg3	1.10726310392996
chr11	69604445	69604695	m6AIP_SySy_peak_1048	0.0	-	chr11	69603553	69605260	ENSMUST00000047889.12|Atp1b2|ENSMUSG00000041329.13|protein_coding_Intron_1	0.0	-	0.4042179261862917	69604445	69604695	69604554	69604804	1707	1707	Constitutive_Intron	0.056856	0.168496	0.508	0.528	Cfg1	3.22699531508748
chr11	69685622	69685730	m6AIP_abcam_peak_1289	0.0	+	chr11	69684673	69688359	ENSMUST00000140371.7|Tnfsf13os|ENSMUSG00000085890.7|lncRNA_Intron_1	0.0	+	0.28106348345089527	69685622	69685730	69687010	69687118	3686	2311	Constitutive_Intron	0.250278	0.718759	0.5185185185185185	0.5648148148148148	Cfg3	1.54968153893069
chr11	69686596	69686770	m6AIP_abcam_peak_1290a	0.0	+	chr11	69684673	69688359	ENSMUST00000140371.7|Tnfsf13os|ENSMUSG00000085890.7|lncRNA_Intron_1	0.0	+	0.5436787845903418	69686596	69686770	69687619	69687793	3686	3686	Constitutive_Intron	0.128132	0.00456322	0.5402298850574713	0.3793103448275862	Cfg3	1.26331723342276
chr11	69686771	69686878	m6AIP_abcam_peak_1290b	0.0	+	chr11	69684673	69688359	ENSMUST00000140371.7|Tnfsf13os|ENSMUSG00000085890.7|lncRNA_Intron_1	0.0	+	0.5946825827455237	69686771	69686878	69688177	69688284	3686	2311	Constitutive_Intron	0.436542	0.0358224	0.5327102803738317	0.4485981308411215	Cfg3	0.629671926662852
chr11	69836476	69836639	m6AIP_abcam_peak_1293	0.0	-	chr11	69834677	69837047	ENSMUST00000108634.8|Nlgn2|ENSMUSG00000051790.15|protein_coding_Intron_1	0.0	-	0.20084388185654012	69836476	69836639	69835099	69835262	2370	109	Constitutive_Intron	0.587546	0.697607	0.44785276073619634	0.48466257668711654	Cfg3	1.36338257420266
chr11	69891105	69891350	m6AIP_abcam_peak_1294	0.0	-	chr11	69890983	69894599	ENSMUST00000001631.6|Acap1|ENSMUSG00000001588.12|protein_coding_Intron_2	0.0	-	0.9408185840707964	69891105	69891350	69892524	69892769	3616	1151	Constitutive_Intron	0.0124286	0.26139	0.5306122448979592	0.5061224489795918	Cfg3	1.17600543542157
chr11	69902586	69902754	m6AIP_abcam_peak_1295	0.0	+	chr11	69902185	69903007	ENSMUST00000061837.10|Neurl4|ENSMUSG00000047284.14|protein_coding_Intron_1	0.0	+	0.5900243309002433	69902586	69902754	69902739	69902907	822	111	Constitutive_Intron	0.113274	0.00330357	0.47619047619047616	0.48214285714285715	Cfg3	1.21334953709015
chr11	70403504	70403617	m6AIP_abcam_peak_1305a	0.0	-	chr11	70402066	70405626	ENSMUST00000019065.9|Pelp1|ENSMUSG00000018921.11|protein_coding_Intron_3	0.0	-	0.5862359550561798	70403504	70403617	70405015	70405128	3560	739	Constitutive_Intron	0.00723894	0.0898673	0.4424778761061947	0.3185840707964602	Cfg3	0.869866514574396
chr11	70403618	70403773	m6AIP_abcam_peak_1305b	0.0	-	chr11	70402066	70405626	ENSMUST00000019065.9|Pelp1|ENSMUSG00000018921.11|protein_coding_Intron_3	0.0	-	0.5415730337078652	70403618	70403773	70405423	70405578	3560	3560	Constitutive_Intron	0.00720645	0.00951613	0.45806451612903226	0.45161290322580644	Cfg3	0.287049407050105
chr11	70403774	70403911	m6AIP_abcam_peak_1305c	0.0	-	chr11	70402066	70405626	ENSMUST00000019065.9|Pelp1|ENSMUSG00000018921.11|protein_coding_Intron_3	0.0	-	0.498876404494382	70403774	70403911	70404587	70404724	3560	739	Constitutive_Intron	0.0212336	0.0385839	0.49635036496350365	0.39416058394160586	Cfg3	1.04934269519913
chr11	70409143	70409224	m6AIP_abcam_peak_1306a	0.0	-	chr11	70406321	70409763	ENSMUST00000019065.9|Pelp1|ENSMUSG00000018921.11|protein_coding_Intron_1	0.0	-	0.1670540383497966	70409143	70409224	70408955	70409036	3442	3442	Constitutive_Intron	0.0393704	0.161938	0.48148148148148145	0.38271604938271603	Cfg3	1.67220064871747
chr11	70409225	70409294	m6AIP_abcam_peak_1306b	0.0	-	chr11	70406321	70409763	ENSMUST00000019065.9|Pelp1|ENSMUSG00000018921.11|protein_coding_Intron_1	0.0	-	0.13974433468913428	70409225	70409294	70408457	70408526	3442	739	Constitutive_Intron	0.027913	0.0597101	0.4057971014492754	0.3333333333333333	Cfg3	1.13487139951875
chr11	70943278	70943474	m6AIP_SySy_peak_1071	0.0	-	chr11	70943322	70943878	ENSMUST00000035283.10|Nup88|ENSMUSG00000040667.11|protein_coding_Intron_16	0.0	-	0.9946043165467626	70943322	70943474	70943477	70943629	556	1023	Constitutive_Intron	0.0646711	0.00528947	0.4934210526315789	0.4342105263157895	Cfg1	1.84386480982358
chr11	70949342	70949508	m6AIP_abcam_peak_1314	0.0	-	chr11	70947803	70950145	ENSMUST00000035283.10|Nup88|ENSMUSG00000040667.11|protein_coding_Intron_9	0.0	-	0.3023057216054654	70949342	70949508	70948567	70948733	2342	217	Constitutive_Intron	0.0132952	0.059012	0.4819277108433735	0.4759036144578313	Cfg3	0.750423917058419
chr11	71024241	71024341	m6AIP_abcam_peak_1318	0.0	+	chr11	71020189	71024549	ENSMUST00000048807.11|Mis12|ENSMUSG00000040599.13|protein_coding_Intron_1	0.0	+	0.939908256880734	71024241	71024341	71020666	71020766	4360	4360	Constitutive_Intron	0.04746	0.11511	0.38	0.35	Cfg3	0.0880489247488498
chr11	72161525	72161724	m6AIP_abcam_peak_1320	0.0	-	chr11	72159520	72165516	ENSMUST00000204457.2|Gm43951|ENSMUSG00000107877.2|protein_coding_Intron_16	0.0	-	0.6474316210807205	72161525	72161724	72161067	72161266	5996	1892	Constitutive_Intron	0.166467	0.0271558	0.49748743718592964	0.4371859296482412	Cfg3	1.42217394969413
chr11	72161525	72161724	m6AIP_abcam_peak_1320	0.0	-	chr11	72159520	72165516	ENSMUST00000238653.1|4933427D14Rik|ENSMUSG00000020807.15|protein_coding_Intron_16	0.0	-	0.6474316210807205	72161525	72161724	72160806	72161005	5996	2925	Constitutive_Intron	0.166467	0.0110201	0.49748743718592964	0.4623115577889447	Cfg3	1.42217394969413
chr11	72635712	72635823	m6AIP_abcam_peak_1322	0.0	+	chr11	72607635	72663070	ENSMUST00000021148.12|Ube2g1|ENSMUSG00000020794.13|protein_coding_Intron_1	0.0	+	0.5070262469558943	72635712	72635823	72661519	72661630	55435	1485	Constitutive_Intron	0.330613	0.0129369	0.4954954954954955	0.24324324324324326	Cfg3	0.213595618101053
chr11	72644566	72644680	m6AIP_abcam_peak_1323a	0.0	+	chr11	72607635	72663070	ENSMUST00000021148.12|Ube2g1|ENSMUSG00000020794.13|protein_coding_Intron_1	0.0	+	0.6667448362947597	72644566	72644680	72637708	72637822	55435	9786	Constitutive_Intron	0.0206491	0.15507	0.38596491228070173	0.5087719298245614	Cfg3	0.53670772550839
chr11	72644681	72644821	m6AIP_abcam_peak_1323b	0.0	+	chr11	72607635	72663070	ENSMUST00000021148.12|Ube2g1|ENSMUSG00000020794.13|protein_coding_Intron_1	0.0	+	0.6698114909353297	72644681	72644821	72649443	72649583	55435	9786	Constitutive_Intron	0.08475	0.47195	0.4785714285714286	0.32857142857142857	Cfg3	0.552942651790734
chr11	72724414	72724579	m6AIP_abcam_peak_1324	0.0	+	chr11	72722763	72728760	ENSMUST00000155998.1|Ankfy1|ENSMUSG00000020790.14|protein_coding_Intron_4	0.0	+	0.29214607303651824	72724414	72724579	72725341	72725506	5997	8144	Alternative_ExonIntron	0.366376	0.446097	0.4303030303030303	0.4303030303030303	Cfg3	0.697727464872224
chr11	74777690	74777841	m6AIP_abcam_peak_1334a	0.0	+	chr11	74773649	74784057	ENSMUST00000010698.12|Mettl16|ENSMUSG00000010554.14|protein_coding_Intron_2	0.0	+	0.39604150653343584	74777690	74777841	74774800	74774951	10408	818	Constitutive_Intron	0.115106	0.117391	0.4105960264900662	0.3973509933774834	Cfg3	0.34732847135398
chr11	74777842	74777978	m6AIP_abcam_peak_1334b	0.0	+	chr11	74773649	74784057	ENSMUST00000010698.12|Mettl16|ENSMUSG00000010554.14|protein_coding_Intron_2	0.0	+	0.409684857801691	74777842	74777978	74782604	74782740	10408	4507	Constitutive_Intron	0.193426	0.210206	0.4411764705882353	0.35294117647058826	Cfg3	1.55697666037777
chr11	74839317	74839446	m6AIP_abcam_peak_1335	0.0	+	chr11	74837723	74842160	ENSMUST00000000291.8|Mnt|ENSMUSG00000000282.12|protein_coding_Intron_4	0.0	+	0.3768311922470137	74839317	74839446	74839693	74839822	4437	482	Constitutive_Intron	0.0190388	0.0167287	0.4883720930232558	0.46511627906976744	Cfg3	0.846976154373621
chr11	75091523	75091650	m6AIP_abcam_peak_1342	0.0	+	chr11	75053963	75139192	ENSMUST00000045281.12|Smg6|ENSMUSG00000038290.15|protein_coding_Intron_13	0.0	+	0.4413051895481585	75091523	75091650	75107995	75108122	85229	2543	Constitutive_Intron	0.47411	0.512331	0.36220472440944884	0.3543307086614173	Cfg3	-0.176346904741185
chr11	75366223	75366473	m6AIP_abcam_peak_1343	0.0	+	chr11	75349814	75382249	ENSMUST00000044530.2|Smyd4|ENSMUSG00000018809.2|protein_coding_Intron_2	0.0	+	0.5097579774934484	75366223	75366473	75372657	75372907	32435	32435	Constitutive_Intron	0.13748	0.188368	0.532	0.396	Cfg3	0.504724674177734
chr11	75588655	75588787	m6AIP_abcam_peak_1347	0.0	+	chr11	75588352	75592188	ENSMUST00000179521.7|Pitpna|ENSMUSG00000017781.17|protein_coding_Intron_1	0.0	+	0.10714285714285714	75588655	75588787	75590090	75590222	3836	138	Constitutive_Intron	0.028303	0.286712	0.5909090909090909	0.5606060606060606	Cfg3	1.25893479175804
chr11	75589137	75589361	m6AIP_abcam_peak_1348	0.0	+	chr11	75588352	75592188	ENSMUST00000179521.7|Pitpna|ENSMUSG00000017781.17|protein_coding_Intron_1	0.0	+	0.25312825860271115	75589137	75589361	75590239	75590463	3836	244	Constitutive_Intron	0.0201607	0.344799	0.48660714285714285	0.6026785714285714	Cfg3	0.83570163628531
chr11	75753541	75753630	m6AIP_abcam_peak_1352a	0.0	+	chr11	75752080	75755573	ENSMUST00000067664.9|Ywhae|ENSMUSG00000020849.13|protein_coding_Intron_2	0.0	+	0.42570855997709706	75753541	75753630	75755045	75755134	3493	2268	Constitutive_Intron	0.11109	0.201719	0.38202247191011235	0.43820224719101125	Cfg3	0.160863414619663
chr11	75753631	75753749	m6AIP_abcam_peak_1352b	0.0	+	chr11	75752080	75755573	ENSMUST00000067664.9|Ywhae|ENSMUSG00000020849.13|protein_coding_Intron_2	0.0	+	0.46263956484397367	75753631	75753749	75754778	75754896	3493	5191	Constitutive_Intron	0.113983	0.240881	0.4830508474576271	0.3559322033898305	Cfg3	0.467505706958497
chr11	75753750	75753930	m6AIP_abcam_peak_1352c	0.0	+	chr11	75752080	75755573	ENSMUST00000067664.9|Ywhae|ENSMUSG00000020849.13|protein_coding_Intron_2	0.0	+	0.49384483252218725	75753750	75753930	75753284	75753464	3493	2268	Constitutive_Intron	0.0267333	0.0236056	0.45	0.36666666666666664	Cfg3	0.735248517649638
chr11	76466379	76466479	m6AIP_abcam_peak_1355	0.0	-	chr11	76464290	76468715	ENSMUST00000238684.1|Abr|ENSMUSG00000017631.19|protein_coding_Intron_6	0.0	-	0.5177401129943503	76466379	76466479	76465666	76465766	4425	22351	Constitutive_Intron	0.00626	0.01723	0.51	0.59	Cfg3	0.32750766109227
chr11	76979342	76979508	m6AIP_abcam_peak_1356	0.0	+	chr11	76971978	76986475	ENSMUST00000021197.9|Blmh|ENSMUSG00000020840.10|protein_coding_Intron_11	0.0	+	0.5135545285231428	76979342	76979508	76986023	76986189	14497	3188	Constitutive_Intron	0.0304337	0.0104217	0.5602409638554217	0.5783132530120482	Cfg3	0.613154211117841
chr11	77538254	77538357	m6AIP_SySy_peak_1119	0.0	-	chr11	77538328	77540053	ENSMUST00000058496.7|Taok1|ENSMUSG00000017291.13|protein_coding_Intron_19	0.0	-	0.9918840579710145	77538328	77538357	77539420	77539449	1725	3451	Constitutive_Intron	0.147	0.22931	0.3793103448275862	0.2413793103448276	Cfg2	0.313354209924709
chr11	77606956	77607165	m6AIP_abcam_peak_1361	0.0	-	chr11	77585494	77607207	ENSMUST00000058496.7|Taok1|ENSMUSG00000017291.13|protein_coding_Intron_1	0.0	-	0.00953345921797999	77606956	77607165	77595853	77596062	21713	21713	Constitutive_Intron	0.843368	0.0584402	0.569377990430622	0.40669856459330145	Cfg3	-0.052453670724975
chr11	77709655	77709770	m6AIP_SySy_peak_1123	0.0	+	chr11	77705541	77741685	ENSMUST00000181023.1|Nufip2|ENSMUSG00000037857.16|protein_coding_Intron_3	0.0	+	0.11448649845064188	77709655	77709770	77736107	77736222	36144	12254	Constitutive_Intron	0.844043	0.0125391	0.3826086956521739	0.4	Cfg1	0.849335350132693
chr11	77709905	77710069	m6AIP_SySy_peak_1124	0.0	+	chr11	77705541	77741685	ENSMUST00000181023.1|Nufip2|ENSMUSG00000037857.16|protein_coding_Intron_3	0.0	+	0.12104360336432049	77709905	77710069	77741411	77741575	36144	5034	Alternative_ExonIntron	0.930305	0.108433	0.27439024390243905	0.42073170731707316	Cfg1	2.10432498858585
chr11	77778306	77778420	m6AIP_SySy_peak_1126c	0.0	+	chr11	77778314	77815855	ENSMUST00000168348.7|Myo18a|ENSMUSG00000000631.20|protein_coding_Intron_1	0.0	+	0.0017847153778535467	77778314	77778420	77781885	77781991	37541	735	Alternative_ExonIntron	0.163274	0.111189	0.5094339622641509	0.4811320754716981	Cfg2	1.36392429562512
chr11	77837637	77837765	m6AIP_abcam_peak_1368	0.0	+	chr11	77836482	77840680	ENSMUST00000168348.7|Myo18a|ENSMUSG00000000631.20|protein_coding_Intron_21	0.0	+	0.2896617436874702	77837637	77837765	77840165	77840293	4198	256	Constitutive_Intron	0.0068125	0.176461	0.390625	0.5703125	Cfg3	0.358228248677748
chr11	77846822	77846933	m6AIP_abcam_peak_1370	0.0	+	chr11	77846482	77846890	ENSMUST00000168348.7|Myo18a|ENSMUSG00000000631.20|protein_coding_Intron_31	0.0	+	0.9950980392156863	77846822	77846890	77846692	77846760	408	2530	Constitutive_Intron	0.0575294	0.0453088	0.5882352941176471	0.6176470588235294	Cfg3	2.15224119754757
chr11	77859161	77859289	m6AIP_SySy_peak_1127	0.0	+	chr11	77857845	77864690	ENSMUST00000168348.7|Myo18a|ENSMUSG00000000631.20|protein_coding_Intron_40	0.0	+	0.19970781592403214	77859161	77859289	77862412	77862540	6845	1476	Alternative_ExonIntron	0.472523	0.00955469	0.6640625	0.5546875	Cfg2	1.43245326135497
chr11	78277973	78278157	m6AIP_abcam_peak_1386	0.0	+	chr11	78277334	78279046	ENSMUST00000010421.6|2610507B11Rik|ENSMUSG00000010277.7|protein_coding_Intron_24	0.0	+	0.4398364485981308	78277973	78278157	78278098	78278282	1712	383	Constitutive_Intron	0.181125	0.124087	0.45652173913043476	0.5543478260869565	Cfg3	1.5384997111743
chr11	78278479	78278647	m6AIP_abcam_peak_1387	0.0	+	chr11	78277334	78279046	ENSMUST00000010421.6|2610507B11Rik|ENSMUSG00000010277.7|protein_coding_Intron_24	0.0	+	0.7021028037383178	78278479	78278647	78278448	78278616	1712	120	Constitutive_Intron	0.428113	0.532298	0.5	0.47023809523809523	Cfg3	1.16235130985717
chr11	78518595	78518784	m6AIP_abcam_peak_1390	0.0	+	chr11	78518209	78518952	ENSMUST00000001127.10|Poldip2|ENSMUSG00000001100.10|protein_coding_Intron_7	0.0	+	0.6985195154777928	78518595	78518784	78518755	78518944	743	1086	Alternative_ExonIntron	0.014455	0.173899	0.5555555555555556	0.4497354497354497	Cfg3	0.637626972142757
chr11	78591963	78592101	m6AIP_abcam_peak_1391	0.0	-	chr11	78590989	78618274	ENSMUST00000142739.7|Nlk|ENSMUSG00000017376.15|protein_coding_Intron_3	0.0	-	0.9619204691222283	78591963	78592101	78610391	78610529	27285	27285	Constitutive_Intron	0.00162319	0.508341	0.4927536231884058	0.427536231884058	Cfg3	1.3873949554402
chr11	78616640	78616769	m6AIP_abcam_peak_1392	0.0	-	chr11	78590989	78618274	ENSMUST00000142739.7|Nlk|ENSMUSG00000017376.15|protein_coding_Intron_3	0.0	-	0.05768737401502655	78616640	78616769	78605455	78605584	27285	668	Constitutive_Intron	0.012031	0.183775	0.5193798449612403	0.4883720930232558	Cfg3	0.639557723988522
chr11	78677131	78677358	m6AIP_SySy_peak_1145	0.0	-	chr11	78626706	78695808	ENSMUST00000142739.7|Nlk|ENSMUSG00000017376.15|protein_coding_Intron_1	0.0	-	0.2692396746838007	78677131	78677358	78665015	78665242	69102	668	Constitutive_Intron	0.181189	0.0810088	0.4581497797356828	0.3656387665198238	Cfg1	2.17984184552894
chr11	80080378	80080496	m6AIP_abcam_peak_1399	0.0	-	chr11	80064399	80080783	ENSMUST00000061283.14|Crlf3|ENSMUSG00000017561.16|protein_coding_Intron_1	0.0	-	0.021728515625	80080378	80080496	80065546	80065664	16384	720	Constitutive_Intron	0.0168814	0.0944322	0.5254237288135594	0.4661016949152542	Cfg3	0.803698637118474
chr11	84094442	84094543	m6AIP_abcam_peak_1419	0.0	-	chr11	84093647	84103052	ENSMUST00000018795.12|Tada2a|ENSMUSG00000018651.14|protein_coding_Intron_8	0.0	-	0.9104731525784158	84094442	84094543	84093949	84094050	9405	1066	Constitutive_Intron	0.025802	0.0685941	0.46534653465346537	0.5148514851485149	Cfg3	0.716930822790964
chr11	84821977	84822136	m6AIP_SySy_peak_1172	0.0	-	chr11	84821757	84822310	ENSMUST00000047560.7|Dhrs11|ENSMUSG00000034449.7|protein_coding_Intron_4	0.0	-	0.45027124773960214	84821977	84822136	84821918	84822077	553	631	Alternative_ExonIntron	0.0313774	0.00777358	0.4528301886792453	0.44025157232704404	Cfg2	3.21584061612926
chr11	85357119	85357274	m6AIP_abcam_peak_1424	0.0	+	chr11	85354975	85359624	ENSMUST00000108061.7|Bcas3|ENSMUSG00000059439.15|protein_coding_Intron_3	0.0	+	0.4770918477091848	85357119	85357274	85357969	85358124	4649	5429	Constitutive_Intron	0.0119677	0.204342	0.5225806451612903	0.3548387096774194	Cfg3	0.33069433896305
chr11	85679661	85679780	m6AIP_abcam_peak_1425	0.0	+	chr11	85583994	85801784	ENSMUST00000108061.7|Bcas3|ENSMUSG00000059439.15|protein_coding_Intron_24	0.0	+	0.4395105376739061	85679661	85679780	85774817	85774936	217790	12047	Constitutive_Intron	0.375336	0.00239496	0.48739495798319327	0.5210084033613446	Cfg3	1.72755173024114
chr11	86096096	86096227	m6AIP_abcam_peak_1426	0.0	-	chr11	86077969	86108766	ENSMUST00000044423.3|Brip1|ENSMUSG00000034329.16|protein_coding_Intron_16	0.0	-	0.40978017339351236	86096096	86096227	86085754	86085885	30797	4077	Constitutive_Intron	0	0.987954	0.3435114503816794	0.3511450381679389	Cfg3	1.69002939010252
chr11	86204000	86204139	m6AIP_abcam_peak_1427	0.0	+	chr11	86201552	86206952	ENSMUST00000128960.1|Brip1os|ENSMUSG00000085208.3|lncRNA_Intron_1	0.0	+	0.4603703703703704	86204000	86204139	86204911	86205050	5400	5400	Constitutive_Intron	0	0	0.5035971223021583	0.5251798561151079	Cfg3	1.06532556858654
chr11	86231490	86231594	m6AIP_abcam_peak_1428	0.0	-	chr11	86229305	86231964	ENSMUST00000018212.12|Ints2|ENSMUSG00000018068.13|protein_coding_Intron_15	0.0	-	0.1609627679578789	86231490	86231594	86231575	86231679	2659	1651	Constitutive_Intron	0.0479038	0.0180962	0.46153846153846156	0.4423076923076923	Cfg3	1.69411138521208
chr11	86301224	86301413	m6AIP_abcam_peak_1430	0.0	-	chr11	86301344	86301464	ENSMUST00000043624.8|Med13|ENSMUSG00000034297.14|protein_coding_Intron_13	0.0	-	0.7083333333333333	86301344	86301413	86301348	86301417	120	558	Constitutive_Intron	0.561145	0.503188	0.391304347826087	0.37681159420289856	Cfg3	-0.132115444130733
chr11	86510979	86511152	m6AIP_abcam_peak_1433	0.0	-	chr11	86506898	86511588	ENSMUST00000154617.7|Rps6kb1|ENSMUSG00000020516.15|protein_coding_Intron_12	0.0	-	0.1115138592750533	86510979	86511152	86507936	86508109	4690	386	Constitutive_Intron	0	0.0253931	0.5144508670520231	0.3872832369942196	Cfg3	0.422511792918941
chr11	87109761	87109937	m6AIP_SySy_peak_1191	0.0	+	chr11	87109304	87116103	ENSMUST00000020794.5|Ska2|ENSMUSG00000020492.11|protein_coding_Intron_1	0.0	+	0.07648183556405354	87109761	87109937	87109880	87110056	6799	6799	Constitutive_Intron	0.124574	0.088233	0.6761363636363636	0.6590909090909091	Cfg2	0.946542222913341
chr11	87133842	87133942	m6AIP_abcam_peak_1438	0.0	+	chr11	87129817	87137589	ENSMUST00000041282.12|Trim37|ENSMUSG00000018548.15|protein_coding_Intron_2	0.0	+	0.5259907359752959	87133842	87133942	87133367	87133467	7772	10457	Constitutive_Intron	0.5768	0.135857	0.42	0.37	Cfg3	0.826779914238803
chr11	87139217	87139467	m6AIP_abcam_peak_1439	0.0	+	chr11	87137630	87140484	ENSMUST00000041282.12|Trim37|ENSMUSG00000018548.15|protein_coding_Intron_3	0.0	+	0.5998598458304134	87139217	87139467	87139182	87139432	2854	756	Constitutive_Intron	0.367299	0.270263	0.432	0.428	Cfg3	0.799733997396369
chr11	87468181	87468350	m6AIP_abcam_peak_1440	0.0	+	chr11	87433945	87474403	ENSMUST00000060835.11|Tex14|ENSMUSG00000010342.16|protein_coding_Intron_2	0.0	+	0.8490039052844925	87468181	87468350	87459649	87459818	40458	5248	Constitutive_Intron	0	0	0.4911242603550296	0.4378698224852071	Cfg3	1.13192312796989
chr11	88461769	88461929	m6AIP_abcam_peak_1448	0.0	-	chr11	88413990	88480005	ENSMUST00000092794.11|Msi2|ENSMUSG00000069769.13|protein_coding_Intron_7	0.0	-	0.27508899492539574	88461769	88461929	88444812	88444972	66015	8445	Constitutive_Intron	0.00061875	0.140231	0.53125	0.53125	Cfg3	0.762753641816031
chr11	88463779	88463885	m6AIP_abcam_peak_1449	0.0	-	chr11	88413990	88480005	ENSMUST00000092794.11|Msi2|ENSMUSG00000069769.13|protein_coding_Intron_7	0.0	-	0.24459592516852235	88463779	88463885	88424518	88424624	66015	19197	Constitutive_Intron	0.00883962	0.365028	0.5094339622641509	0.660377358490566	Cfg3	0.58203231647874
chr11	88498535	88498735	m6AIP_abcam_peak_1450	0.0	-	chr11	88480054	88590054	ENSMUST00000092794.11|Msi2|ENSMUSG00000069769.13|protein_coding_Intron_6	0.0	-	0.831509090909091	88498535	88498735	88574899	88575099	110000	4030	Constitutive_Intron	0.00272	0.003665	0.53	0.38	Cfg3	0.938924760822613
chr11	88632187	88632366	m6AIP_abcam_peak_1451	0.0	-	chr11	88590147	88712437	ENSMUST00000092794.11|Msi2|ENSMUSG00000069769.13|protein_coding_Intron_5	0.0	-	0.655793605364298	88632187	88632366	88705624	88705803	122290	19197	Constitutive_Intron	0.00626816	0.0034581	0.5642458100558659	0.45251396648044695	Cfg3	0.922002092087174
chr11	88696120	88696265	m6AIP_abcam_peak_1452	0.0	-	chr11	88590147	88712437	ENSMUST00000092794.11|Msi2|ENSMUSG00000069769.13|protein_coding_Intron_5	0.0	-	0.13278272957723447	88696120	88696265	88682476	88682621	122290	4030	Constitutive_Intron	0.00247586	0.00701379	0.5379310344827586	0.5655172413793104	Cfg3	0.677975510206788
chr11	88705586	88705662	m6AIP_abcam_peak_1453a	0.0	-	chr11	88590147	88712437	ENSMUST00000092794.11|Msi2|ENSMUSG00000069769.13|protein_coding_Intron_5	0.0	-	0.05581813721481721	88705586	88705662	88656028	88656104	122290	695	Constitutive_Intron	0.00960526	0.0241842	0.42105263157894735	0.5263157894736842	Cfg3	0.265334711564385
chr11	88705663	88705764	m6AIP_abcam_peak_1453b	0.0	-	chr11	88590147	88712437	ENSMUST00000092794.11|Msi2|ENSMUSG00000069769.13|protein_coding_Intron_5	0.0	-	0.0549676997301497	88705663	88705764	88611618	88611719	122290	283	Constitutive_Intron	0.00130693	0.00115842	0.49504950495049505	0.5346534653465347	Cfg3	0.869137210709269
chr11	89009050	89009251	m6AIP_abcam_peak_1456	0.0	+	chr11	89004824	89009118	ENSMUST00000107896.9|Trim25|ENSMUSG00000000275.16|protein_coding_Intron_2	0.0	+	0.9983698183511877	89009050	89009118	89008516	89008584	4294	4646	Constitutive_Intron	0.0332794	0.155118	0.5441176470588235	0.4852941176470588	Cfg3	0.288977369858852
chr11	89015904	89016114	m6AIP_abcam_peak_1457	0.0	+	chr11	89015817	89016194	ENSMUST00000107896.9|Trim25|ENSMUSG00000000275.16|protein_coding_Intron_8	0.0	+	0.5994694960212201	89015904	89016114	89015867	89016077	377	342	Constitutive_Intron	0.00397619	0.00454762	0.4523809523809524	0.48095238095238096	Cfg3	1.39892056345845
chr11	93886665	93886833	m6AIP_abcam_peak_1460	0.0	+	chr11	93886062	93905158	ENSMUST00000107853.7|Mbtd1|ENSMUSG00000059474.13|protein_coding_Intron_1	0.0	+	0.0382802681189778	93886665	93886833	93900520	93900688	19096	1969	Constitutive_Intron	0.231631	0.30197	0.5595238095238095	0.35119047619047616	Cfg3	1.22921887342593
chr11	94138809	94139028	m6AIP_SySy_peak_1205	0.0	+	chr11	94138663	94149835	ENSMUST00000132584.7|B230206L02Rik|ENSMUSG00000086003.7|lncRNA_Intron_2	0.0	+	0.023361976369495167	94138809	94139028	94144945	94145164	11172	4931	Constitutive_Intron	0.0949269	0.236594	0.5981735159817352	0.4155251141552511	Cfg2	1.77517106095381
chr11	94303111	94303212	m6AIP_abcam_peak_1464	0.0	-	chr11	94301579	94303841	ENSMUST00000021226.13|Luc7l3|ENSMUSG00000020863.15|protein_coding_Intron_4	0.0	-	0.2948717948717948	94303111	94303212	94302908	94303009	2262	591	Constitutive_Intron	0.277109	0.422545	0.45544554455445546	0.33663366336633666	Cfg3	1.27294212445905
chr11	95292667	95292917	m6AIP_abcam_peak_1472	0.0	-	chr11	95291609	95294562	ENSMUST00000092766.11|Kat7|ENSMUSG00000038909.16|protein_coding_Intron_5	0.0	-	0.5993904503894345	95292667	95292917	95294279	95294529	2953	1649	Constitutive_Intron	0.0288	0.045472	0.464	0.444	Cfg3	0.841721862271397
chr11	95296764	95296871	m6AIP_abcam_peak_1473	0.0	-	chr11	95294645	95299978	ENSMUST00000092766.11|Kat7|ENSMUSG00000038909.16|protein_coding_Intron_4	0.0	-	0.5957247327957997	95296764	95296871	95299028	95299135	5333	3340	Constitutive_Intron	0.146953	0.0150484	0.5700934579439252	0.45794392523364486	Cfg3	0.923035027001492
chr11	95429702	95429808	m6AIP_abcam_peak_1474	0.0	+	chr11	95414404	95470521	ENSMUST00000107722.7|Spop|ENSMUSG00000057522.15|protein_coding_Intron_1	0.0	+	0.2734465491740471	95429702	95429808	95463166	95463272	56117	557	Constitutive_Intron	0.217094	0.488274	0.5	0.2830188679245283	Cfg3	1.49403193262287
chr11	95750323	95750573	m6AIP_SySy_peak_1222b	0.0	+	chr11	95750147	95752874	ENSMUST00000107717.7|Zfp652|ENSMUSG00000075595.9|protein_coding_Intron_2	0.0	+	0.11037770443711038	95750323	95750573	95751712	95751962	2727	339	Constitutive_Intron	0.76676	0.005752	0.5	0.488	Cfg1	3.49474193770523
chr11	95993227	95993439	m6AIP_abcam_peak_1481	0.0	-	chr11	95979669	96004222	ENSMUST00000013559.2|Igf2bp1|ENSMUSG00000013415.9|protein_coding_Intron_2	0.0	-	0.4458111025129312	95993227	95993439	95981238	95981450	24553	927	Constitutive_Intron	0.158198	0.109462	0.5094339622641509	0.5188679245283019	Cfg3	0.8501854874376
chr11	96806971	96807098	m6AIP_SySy_peak_1226	0.0	+	chr11	96806764	96808183	ENSMUST00000093943.9|Cbx1|ENSMUSG00000018666.13|protein_coding_Intron_5	0.0	+	0.226215644820296	96806971	96807098	96807739	96807866	1419	1121	Alternative_ExonIntron	0.880252	0.492165	0.4881889763779528	0.2755905511811024	Cfg2	1.0321483955434
chr11	96818606	96818728	m6AIP_SySy_peak_1227a	0.0	-	chr11	96817930	96819394	ENSMUST00000107659.7|Nfe2l1|ENSMUSG00000038615.17|protein_coding_Intron_4	0.0	-	0.5040983606557377	96818606	96818728	96818526	96818648	1464	734	Alternative_ExonIntron	0.0790984	0.122541	0.4672131147540984	0.5327868852459017	Cfg2	1.29478460099609
chr11	96818729	96818876	m6AIP_SySy_peak_1227b	0.0	-	chr11	96817930	96819394	ENSMUST00000107659.7|Nfe2l1|ENSMUSG00000038615.17|protein_coding_Intron_4	0.0	-	0.40437158469945356	96818729	96818876	96818031	96818178	1464	1464	Alternative_ExonIntron	0.36719	0.926646	0.5102040816326531	0.4217687074829932	Cfg1	1.80595395381509
chr11	96818877	96819024	m6AIP_SySy_peak_1227c	0.0	-	chr11	96817930	96819394	ENSMUST00000107659.7|Nfe2l1|ENSMUSG00000038615.17|protein_coding_Intron_4	0.0	-	0.3019125683060109	96818877	96819024	96818323	96818470	1464	694	Alternative_ExonIntron	0.30283	0.320156	0.6190476190476191	0.54421768707483	Cfg1	2.63339040499845
chr11	96819025	96819223	m6AIP_SySy_peak_1227d	0.0	-	chr11	96817930	96819394	ENSMUST00000107659.7|Nfe2l1|ENSMUSG00000038615.17|protein_coding_Intron_4	0.0	-	0.20218579234972678	96819025	96819223	96818602	96818800	1464	1464	Alternative_ExonIntron	0.898788	0.208778	0.5808080808080808	0.5050505050505051	Cfg1	4.66240864912876
chr11	96935132	96935243	m6AIP_SySy_peak_1231	0.0	+	chr11	96924338	96939322	ENSMUST00000131501.7|D030028A08Rik|ENSMUSG00000078700.10|lncRNA_Intron_2	0.0	+	0.7253069941270689	96935132	96935243	96925144	96925255	14984	578	Alternative_ExonIntron	0.182964	0	0.5585585585585585	0.5585585585585585	Cfg2	5.14606002370955
chr11	97209373	97209540	m6AIP_abcam_peak_1487	0.0	-	chr11	97207268	97212279	ENSMUST00000001480.13|Npepps|ENSMUSG00000001441.13|protein_coding_Intron_22	0.0	-	0.5647575334264618	97209373	97209540	97208228	97208395	5011	9950	Constitutive_Intron	0.0512275	0	0.5508982035928144	0.5508982035928144	Cfg3	0.800246946254772
chr11	97655579	97655822	m6AIP_abcam_peak_1494	0.0	-	chr11	97646521	97660197	ENSMUST00000134427.1|Gm11613|ENSMUSG00000085586.1|lncRNA_Intron_1	0.0	-	0.3345276396607195	97655579	97655822	97658334	97658577	13676	13676	Constitutive_Intron	0.0518066	0.0143868	0.5637860082304527	0.4732510288065844	Cfg3	0.449364169622187
chr11	97657640	97657785	m6AIP_abcam_peak_1495	0.0	-	chr11	97646521	97660197	ENSMUST00000134427.1|Gm11613|ENSMUSG00000085586.1|lncRNA_Intron_1	0.0	-	0.18324071365896466	97657640	97657785	97649865	97650010	13676	236	Constitutive_Intron	0.00694483	0.00638621	0.6	0.4	Cfg3	1.66097398375288
chr11	97668683	97668817	m6AIP_abcam_peak_1496	0.0	+	chr11	97667168	97669423	ENSMUST00000107586.2|Mllt6|ENSMUSG00000038437.11|protein_coding_Intron_6	0.0	+	0.7028824833702882	97668683	97668817	97668117	97668251	2255	349	Constitutive_Intron	0.00955224	0.0238806	0.5373134328358209	0.5447761194029851	Cfg3	2.45780376664403
chr11	98192079	98192220	m6AIP_abcam_peak_1504	0.0	-	chr11	98189288	98193058	ENSMUST00000107545.8|Med1|ENSMUSG00000018160.15|protein_coding_Intron_1	0.0	-	0.24244031830238721	98192079	98192220	98191227	98191368	3770	1450	Constitutive_Intron	0.0326312	0.0768085	0.48226950354609927	0.5390070921985816	Cfg3	1.53007207442695
chr11	98222592	98222696	m6AIP_abcam_peak_1508	0.0	+	chr11	98221153	98222627	ENSMUST00000107538.1|Cdk12|ENSMUSG00000003119.14|protein_coding_Intron_4	0.0	+	0.9884667571234735	98222592	98222627	98221286	98221321	1474	3996	Constitutive_Intron	0.3912	0.280686	0.3142857142857143	0.5142857142857142	Cfg3	0.0740620293130505
chr11	98800490	98800578	m6AIP_SySy_peak_1259a	0.0	+	chr11	98800382	98802267	ENSMUST00000037915.8|Msl1|ENSMUSG00000052915.14|protein_coding_Intron_3	0.0	+	0.08541114058355438	98800490	98800578	98801099	98801187	1885	1056	Alternative_ExonIntron	1	0.984023	0.3977272727272727	0.38636363636363635	Cfg2	2.59904007608957
chr11	98800579	98800698	m6AIP_SySy_peak_1259b	0.0	+	chr11	98800382	98802267	ENSMUST00000037915.8|Msl1|ENSMUSG00000052915.14|protein_coding_Intron_3	0.0	+	0.1013262599469496	98800579	98800698	98802129	98802248	1885	2535	Alternative_ExonIntron	0.999992	0.995479	0.5042016806722689	0.40336134453781514	Cfg2	2.75806108158032
chr11	98864231	98864423	m6AIP_abcam_peak_1516	0.0	+	chr11	98863902	98884973	ENSMUST00000037480.8|Wipf2|ENSMUSG00000038013.14|protein_coding_Intron_1	0.0	+	0.017369844810402924	98864231	98864423	98879513	98879705	21071	3397	Constitutive_Intron	0.183542	0.283287	0.53125	0.328125	Cfg3	0.591373980847507
chr11	101083622	101083872	m6AIP_SySy_peak_1267	0.0	+	chr11	101083706	101084315	ENSMUST00000107308.3|Coasy|ENSMUSG00000001755.12|protein_coding_Intron_1	0.0	+	0.06732348111658457	101083706	101083872	101084026	101084192	609	189	Constitutive_Intron	0.0704217	0.0320964	0.463855421686747	0.463855421686747	Cfg1	3.11679629759217
chr11	101292658	101292774	m6AIP_abcam_peak_1526	0.0	-	chr11	101291532	101294000	ENSMUST00000130916.7|Becn1|ENSMUSG00000035086.13|protein_coding_Intron_8	0.0	-	0.5243111831442464	101292658	101292774	101292954	101293070	2468	801	Constitutive_Intron	0.495784	0.338862	0.5	0.46551724137931033	Cfg3	0.224981992094495
chr11	101551377	101551514	m6AIP_abcam_peak_1532	0.0	-	chr11	101549113	101551768	ENSMUST00000017290.10|Brca1|ENSMUSG00000017146.12|protein_coding_Intron_1	0.0	-	0.13898305084745766	101551377	101551514	101549682	101549819	2655	4989	Constitutive_Intron	0.114051	0	0.5036496350364964	0.3722627737226277	Cfg3	0.847830580384786
chr11	101739818	101739929	m6AIP_abcam_peak_1537	0.0	+	chr11	101739848	101740662	ENSMUST00000039152.13|Dhx8|ENSMUSG00000034931.15|protein_coding_Intron_7	0.0	+	0.036855036855036855	101739848	101739929	101739983	101740064	814	1142	Constitutive_Intron	0.111099	6.17284e-05	0.5308641975308642	0.5061728395061729	Cfg3	0.466943693068857
chr11	101740137	101740258	m6AIP_abcam_peak_1538	0.0	+	chr11	101739848	101740662	ENSMUST00000039152.13|Dhx8|ENSMUSG00000034931.15|protein_coding_Intron_7	0.0	+	0.44103194103194104	101740137	101740258	101740516	101740637	814	634	Constitutive_Intron	8.26446e-06	0.0160661	0.5289256198347108	0.512396694214876	Cfg3	2.21614220336591
chr11	101740293	101740543	m6AIP_abcam_peak_1539	0.0	+	chr11	101739848	101740662	ENSMUST00000039152.13|Dhx8|ENSMUSG00000034931.15|protein_coding_Intron_7	0.0	+	0.7002457002457002	101740293	101740543	101740058	101740308	814	1136	Constitutive_Intron	0.000928	4.4e-05	0.524	0.524	Cfg3	1.59570437271922
chr11	101977740	101977844	m6AIP_abcam_peak_1542	0.0	-	chr11	101974939	101981616	ENSMUST00000107173.8|Dusp3|ENSMUSG00000003518.13|protein_coding_Intron_3	0.0	-	0.5733113673805601	101977740	101977844	101980514	101980618	6677	2768	Constitutive_Intron	0.0540673	0.419654	0.5480769230769231	0.49038461538461536	Cfg3	0.758972272870483
chr11	102312399	102312506	m6AIP_abcam_peak_1548	0.0	-	chr11	102311818	102313897	ENSMUST00000174302.7|Ubtf|ENSMUSG00000020923.17|protein_coding_Intron_5	0.0	-	0.697931697931698	102312399	102312506	102312136	102312243	2079	79	Constitutive_Intron	0.0045514	0.0117944	0.5514018691588785	0.6074766355140186	Cfg3	0.88192133717976
chr11	102490919	102491073	m6AIP_abcam_peak_1551	0.0	-	chr11	102487630	102500802	ENSMUST00000143842.1|Gpatch8|ENSMUSG00000034621.14|protein_coding_Intron_6	0.0	-	0.742559975706043	102490919	102491073	102492824	102492978	13172	614	Constitutive_Intron	0	0	0.4805194805194805	0.4025974025974026	Cfg3	0.089835840936004
chr11	102871153	102871250	m6AIP_abcam_peak_1555b	0.0	-	chr11	102871185	102877609	ENSMUST00000021306.13|Eftud2|ENSMUSG00000020929.14|protein_coding_Intron_2	0.0	-	0.9979763387297634	102871185	102871250	102875695	102875760	6424	253	Constitutive_Intron	0.181	0.0469231	0.5538461538461539	0.35384615384615387	Cfg3	1.58765263373589
chr11	103099762	103099863	m6AIP_abcam_peak_1558	0.0	-	chr11	103080665	103101379	ENSMUST00000103077.1|Plcd3|ENSMUSG00000020937.14|protein_coding_Intron_1	0.0	-	0.07589070194071645	103099762	103099863	103090427	103090528	20714	1920	Constitutive_Intron	0.00180198	0	0.5148514851485149	0.5148514851485149	Cfg3	0.800308984632187
chr11	103370325	103370475	m6AIP_abcam_peak_1563	0.0	-	chr11	103368171	103370861	ENSMUST00000041272.9|Plekhm1|ENSMUSG00000034247.9|protein_coding_Intron_9	0.0	-	0.17620817843866166	103370325	103370475	103369505	103369655	2690	2884	Constitutive_Intron	0.00484667	0.0469933	0.5533333333333333	0.44	Cfg3	0.78001962979043
chr11	103376318	103376484	m6AIP_SySy_peak_1298a	0.0	-	chr11	103374085	103376592	ENSMUST00000041272.9|Plekhm1|ENSMUSG00000034247.9|protein_coding_Intron_7	0.0	-	0.05943358595931392	103376318	103376484	103375800	103375966	2507	6605	Constitutive_Intron	0.0121325	0.00118675	0.5662650602409639	0.463855421686747	Cfg2	2.1675700994848
chr11	103376485	103376579	m6AIP_SySy_peak_1298b	0.0	-	chr11	103374085	103376592	ENSMUST00000041272.9|Plekhm1|ENSMUSG00000034247.9|protein_coding_Intron_7	0.0	-	0.025528520143597966	103376485	103376579	103375156	103375250	2507	1712	Constitutive_Intron	0.00145745	0.00564894	0.5638297872340425	0.5106382978723404	Cfg2	2.08507480120331
chr11	103377799	103377980	m6AIP_abcam_peak_1565	0.0	-	chr11	103377513	103380033	ENSMUST00000041272.9|Plekhm1|ENSMUSG00000034247.9|protein_coding_Intron_6	0.0	-	0.8472222222222222	103377799	103377980	103379040	103379221	2520	1712	Constitutive_Intron	0.00133149	0.121459	0.5414364640883977	0.425414364640884	Cfg3	1.14330606002865
chr11	103393164	103393303	m6AIP_abcam_peak_1566	0.0	-	chr11	103387348	103394687	ENSMUST00000041272.9|Plekhm1|ENSMUSG00000034247.9|protein_coding_Intron_4	0.0	-	0.19716582640686742	103393164	103393303	103394340	103394479	7339	6550	Constitutive_Intron	0.0551871	0.0263094	0.5467625899280576	0.45323741007194246	Cfg3	0.518219701555213
chr11	104312286	104312389	m6AIP_SySy_peak_1301	0.0	+	chr11	104310534	104318156	ENSMUST00000106989.2|Mapt|ENSMUSG00000018411.17|protein_coding_Intron_9	0.0	+	0.23668328522697454	104312286	104312389	104311967	104312070	7622	3510	Constitutive_Intron	0.0178447	0.17433	0.5145631067961165	0.6116504854368932	Cfg1	1.92299286203996
chr11	104370762	104370907	m6AIP_abcam_peak_1570a	0.0	-	chr11	104368778	104378684	ENSMUST00000106972.7|Kansl1|ENSMUSG00000018412.16|protein_coding_Intron_3	0.0	-	0.7936604078336362	104370762	104370907	104375714	104375859	9906	1519	Constitutive_Intron	0.003	0.474158	0.4827586206896552	0.41379310344827586	Cfg3	1.08593231366088
chr11	104370908	104371029	m6AIP_abcam_peak_1570b	0.0	-	chr11	104368778	104378684	ENSMUST00000106972.7|Kansl1|ENSMUSG00000018412.16|protein_coding_Intron_3	0.0	-	0.7762971936200282	104370908	104371029	104373439	104373560	9906	443	Constitutive_Intron	0.00640506	0.00316529	0.4628099173553719	0.30578512396694213	Cfg3	0.540345355333679
chr11	104394859	104395017	m6AIP_abcam_peak_1571	0.0	-	chr11	104378826	104423921	ENSMUST00000106972.7|Kansl1|ENSMUSG00000018412.16|protein_coding_Intron_2	0.0	-	0.6425989577558487	104394859	104395017	104413533	104413691	45095	6031	Constitutive_Intron	0.00958861	0.0500063	0.4430379746835443	0.35443037974683544	Cfg3	0.629021948583876
chr11	104413441	104413632	m6AIP_abcam_peak_1572	0.0	-	chr11	104378826	104423921	ENSMUST00000106972.7|Kansl1|ENSMUSG00000018412.16|protein_coding_Intron_2	0.0	-	0.23015855416343278	104413441	104413632	104405375	104405566	45095	1519	Constitutive_Intron	0.037	0.0946462	0.418848167539267	0.38219895287958117	Cfg3	0.0691617662246485
chr11	104420874	104421105	m6AIP_abcam_peak_1573	0.0	-	chr11	104378826	104423921	ENSMUST00000106972.7|Kansl1|ENSMUSG00000018412.16|protein_coding_Intron_2	0.0	-	0.06639316997449829	104420874	104421105	104419375	104419606	45095	6813	Constitutive_Intron	0.0297359	0.113554	0.35064935064935066	0.3722943722943723	Cfg3	0.395212390521696
chr11	104423811	104423939	m6AIP_SySy_peak_1303a	0.0	-	chr11	104378826	104423921	ENSMUST00000106972.7|Kansl1|ENSMUSG00000018412.16|protein_coding_Intron_2	0.0	-	0.002062312894999474	104423811	104423921	104392355	104392465	45095	604	Constitutive_Intron	0.0969455	0.0934636	0.34545454545454546	0.34545454545454546	Cfg1	2.51955776885228
chr11	105218632	105218771	m6AIP_abcam_peak_1578	0.0	+	chr11	105210640	105221185	ENSMUST00000106941.8|Tlk2|ENSMUSG00000020694.17|protein_coding_Intron_6	0.0	+	0.7638691322901849	105218632	105218771	105213179	105213318	10545	3309	Constitutive_Intron	0	0.00646763	0.5827338129496403	0.3237410071942446	Cfg3	1.08543265435715
chr11	106252296	106252445	m6AIP_abcam_peak_1583a	0.0	-	chr11	106252338	106252427	ENSMUST00000021048.6|Ftsj3|ENSMUSG00000020706.13|protein_coding_Intron_12	0.0	-	0.9213483146067416	106252338	106252427	106252755	106252844	89	99	Constitutive_Intron	0.096382	0.014618	0.449438202247191	0.4044943820224719	Cfg3	1.13385665527999
chr11	106716609	106716712	m6AIP_abcam_peak_1587a	0.0	-	chr11	106715184	106750142	ENSMUST00000068021.8|Pecam1|ENSMUSG00000020717.19|protein_coding_Intron_1	0.0	-	0.9578351164254248	106716609	106716712	106718042	106718145	34958	1884	Constitutive_Intron	0.0571845	0.0115922	0.4854368932038835	0.46601941747572817	Cfg3	1.4549743048598
chr11	106716713	106716883	m6AIP_abcam_peak_1587b	0.0	-	chr11	106715184	106750142	ENSMUST00000068021.8|Pecam1|ENSMUSG00000020717.19|protein_coding_Intron_1	0.0	-	0.9546884833228445	106716713	106716883	106717487	106717657	34958	90	Constitutive_Intron	0.00398235	0.0999048	0.45294117647058824	0.4823529411764706	Cfg3	0.394960314149874
chr11	106811180	106811312	m6AIP_abcam_peak_1588	0.0	+	chr11	106809757	106811195	ENSMUST00000018516.10|Cep95|ENSMUSG00000018372.13|protein_coding_Intron_10	0.0	+	0.9986091794158554	106811180	106811195	106810736	106810751	1438	1114	Constitutive_Intron	0.427333	0.245267	0.26666666666666666	0.4	Cfg3	0.629979206583365
chr11	107068337	107068481	m6AIP_abcam_peak_1589	0.0	-	chr11	107068399	107072682	ENSMUST00000106763.7|Bptf|ENSMUSG00000040481.17|protein_coding_Intron_13	0.0	-	0.9918281578332944	107068399	107068481	107072285	107072367	4283	2885	Constitutive_Intron	0.158305	0.0636585	0.3780487804878049	0.4146341463414634	Cfg3	1.21958814951629
chr11	107099745	107099831	m6AIP_SySy_peak_1318b	0.0	-	chr11	107099789	107110812	ENSMUST00000106763.7|Bptf|ENSMUSG00000040481.17|protein_coding_Intron_2	0.0	-	0.9973691372584595	107099789	107099831	107102393	107102435	11023	19638	Constitutive_Intron	0.277357	0.241881	0.42857142857142855	0.5238095238095238	Cfg1	1.14624417440197
chr11	107102671	107102810	m6AIP_abcam_peak_1596	0.0	-	chr11	107099789	107110812	ENSMUST00000106763.7|Bptf|ENSMUSG00000040481.17|protein_coding_Intron_2	0.0	-	0.7321055973872812	107102671	107102810	107100691	107100830	11023	4386	Constitutive_Intron	0.0073813	0.0251367	0.5107913669064749	0.35251798561151076	Cfg3	1.20167251320228
chr11	107267191	107267334	m6AIP_abcam_peak_1600	0.0	-	chr11	107252117	107296198	ENSMUST00000040380.12|Pitpnc1|ENSMUSG00000040430.18|protein_coding_Intron_4	0.0	-	0.6569723917333998	107267191	107267334	107286441	107286584	44081	8052	Constitutive_Intron	0.0138741	0.050972	0.5734265734265734	0.35664335664335667	Cfg3	0.102951885470331
chr11	107302049	107302207	m6AIP_abcam_peak_1601	0.0	-	chr11	107296270	107320792	ENSMUST00000040380.12|Pitpnc1|ENSMUSG00000040430.18|protein_coding_Intron_3	0.0	-	0.7622950819672132	107302049	107302207	107301515	107301673	24522	24522	Constitutive_Intron	0.0166013	0.138627	0.5126582278481012	0.44936708860759494	Cfg3	0.920426289455814
chr11	107313340	107313440	m6AIP_abcam_peak_1602	0.0	-	chr11	107296270	107320792	ENSMUST00000040380.12|Pitpnc1|ENSMUSG00000040430.18|protein_coding_Intron_3	0.0	-	0.30307478998450366	107313340	107313440	107309811	107309911	24522	786	Constitutive_Intron	0.01248	0.08882	0.45	0.5	Cfg3	0.913060241434835
chr11	107328644	107328815	m6AIP_abcam_peak_1603	0.0	-	chr11	107321675	107337411	ENSMUST00000040380.12|Pitpnc1|ENSMUSG00000040430.18|protein_coding_Intron_1	0.0	-	0.5555414336553126	107328644	107328815	107334391	107334562	15736	13572	Constitutive_Intron	0.0415906	0.0153509	0.43859649122807015	0.4502923976608187	Cfg3	1.00180286562095
chr11	107560667	107560767	m6AIP_abcam_peak_1607	0.0	+	chr11	107549401	107574937	ENSMUST00000075012.7|Helz|ENSMUSG00000020721.16|protein_coding_Intron_2	0.0	+	0.44396146616541354	107560667	107560767	107554834	107554934	25536	12245	Constitutive_Intron	0.07644	0.17173	0.53	0.46	Cfg3	1.16975400722541
chr11	107576386	107576496	m6AIP_abcam_peak_1608a	0.0	+	chr11	107575165	107577862	ENSMUST00000075012.7|Helz|ENSMUSG00000020721.16|protein_coding_Intron_3	0.0	+	0.4775676677790137	107576386	107576496	107577426	107577536	2697	635	Constitutive_Intron	0.0794455	0.0067	0.5818181818181818	0.44545454545454544	Cfg3	0.930739968978768
chr11	107576497	107576589	m6AIP_abcam_peak_1608b	0.0	+	chr11	107575165	107577862	ENSMUST00000075012.7|Helz|ENSMUSG00000020721.16|protein_coding_Intron_3	0.0	+	0.5101965146459029	107576497	107576589	107575465	107575557	2697	6703	Constitutive_Intron	0.0471848	0.00182609	0.5652173913043478	0.5978260869565217	Cfg3	0.748961538167139
chr11	107577486	107577655	m6AIP_abcam_peak_1609	0.0	+	chr11	107575165	107577862	ENSMUST00000075012.7|Helz|ENSMUSG00000020721.16|protein_coding_Intron_3	0.0	+	0.8917315535780497	107577486	107577655	107575577	107575746	2697	4864	Constitutive_Intron	0.0416805	0.110923	0.5739644970414202	0.5857988165680473	Cfg3	2.13375391549048
chr11	107597380	107597605	m6AIP_abcam_peak_1610	0.0	+	chr11	107595195	107599149	ENSMUST00000075012.7|Helz|ENSMUSG00000020721.16|protein_coding_Intron_6	0.0	+	0.5832068791097622	107597380	107597605	107595573	107595798	3954	3956	Constitutive_Intron	0.0245867	0.147476	0.5244444444444445	0.4533333333333333	Cfg3	0.677735127539705
chr11	107617632	107617766	m6AIP_abcam_peak_1611	0.0	+	chr11	107614118	107618982	ENSMUST00000075012.7|Helz|ENSMUSG00000020721.16|protein_coding_Intron_12	0.0	+	0.747327302631579	107617632	107617766	107615624	107615758	4864	8122	Constitutive_Intron	0.0282388	0.116015	0.5074626865671642	0.40298507462686567	Cfg3	0.426802627851229
chr11	107645997	107646158	m6AIP_abcam_peak_1612	0.0	+	chr11	107637927	107646049	ENSMUST00000075012.7|Helz|ENSMUSG00000020721.16|protein_coding_Intron_20	0.0	+	0.9992612656981039	107645997	107646049	107638712	107638764	8122	14806	Constitutive_Intron	0.267865	0.0410962	0.3269230769230769	0.5384615384615384	Cfg3	0.622078137003263
chr11	108578537	108578706	m6AIP_SySy_peak_1324	0.0	+	chr11	108570423	108591003	ENSMUST00000150863.8|Cep112|ENSMUSG00000020728.17|protein_coding_Intron_18	0.0	+	0.3968901846452867	108578537	108578706	108587536	108587705	20580	29695	Constitutive_Intron	0	0	0.46745562130177515	0.4911242603550296	Cfg2	2.08666329522236
chr11	113691033	113691166	m6AIP_abcam_peak_1621	0.0	+	chr11	113689221	113691728	ENSMUST00000042227.14|D11Wsu47e|ENSMUSG00000041623.17|protein_coding_Intron_2	0.0	+	0.7590745911447946	113691033	113691166	113690237	113690370	2507	2009	Constitutive_Intron	0.122248	0.433226	0.40601503759398494	0.5413533834586466	Cfg3	-0.334987838989242
chr11	115576046	115576125	m6AIP_abcam_peak_1629a	0.0	+	chr11	115570120	115577929	ENSMUST00000021085.10|Nup85|ENSMUSG00000020739.11|protein_coding_Intron_7	0.0	+	0.7633499807913946	115576046	115576125	115572440	115572519	7809	227	Constitutive_Intron	0	0.0993291	0.3924050632911392	0.45569620253164556	Cfg3	0.799381855717828
chr11	115576160	115576309	m6AIP_SySy_peak_1340a	0.0	+	chr11	115570120	115577929	ENSMUST00000021085.10|Nup85|ENSMUSG00000020739.11|protein_coding_Intron_7	0.0	+	0.7814060699193238	115576160	115576309	115571055	115571204	7809	669	Constitutive_Intron	0	0.0387919	0.3825503355704698	0.37583892617449666	Cfg1	2.22600142334504
chr11	115576310	115576451	m6AIP_SySy_peak_1340b	0.0	+	chr11	115570120	115577929	ENSMUST00000021085.10|Nup85|ENSMUSG00000020739.11|protein_coding_Intron_7	0.0	+	0.8040722243565117	115576310	115576451	115571654	115571795	7809	125	Constitutive_Intron	0	0.0333191	0.36879432624113473	0.5602836879432624	Cfg2	2.39105379420092
chr11	116024272	116024409	m6AIP_SySy_peak_1348	0.0	-	chr11	116024019	116024378	ENSMUST00000106454.7|H3f3b|ENSMUSG00000016559.14|protein_coding_Intron_3	0.0	-	0.12256267409470756	116024272	116024378	116024265	116024371	359	89	Alternative_ExonIntron	0.0139906	0.0060283	0.7169811320754716	0.7358490566037735	Cfg2	0.06035866643829
chr11	117157207	117157276	m6AIP_SySy_peak_1359a	0.0	+	chr11	117156902	117158753	ENSMUST00000021177.14|Sec14l1|ENSMUSG00000020823.16|protein_coding_Intron_16	0.0	+	0.17341977309562398	117157207	117157276	117158096	117158165	1851	2149	Alternative_ExonIntron	0.176841	0.00963768	0.4057971014492754	0.463768115942029	Cfg2	0.656286942463869
chr11	117157277	117157431	m6AIP_SySy_peak_1359b	0.0	+	chr11	117156902	117158753	ENSMUST00000021177.14|Sec14l1|ENSMUSG00000020823.16|protein_coding_Intron_16	0.0	+	0.23176661264181522	117157277	117157431	117157378	117157532	1851	365	Alternative_ExonIntron	0.00787662	0.0224935	0.6168831168831169	0.6233766233766234	Cfg2	1.61420187716973
chr11	117655487	117655635	m6AIP_SySy_peak_1361	0.0	+	chr11	117655331	117700724	ENSMUST00000106344.7|Tnrc6c|ENSMUSG00000025571.13|protein_coding_Intron_1	0.0	+	0.004582204304628467	117655487	117655635	117659128	117659276	45393	249	Constitutive_Intron	0.00366892	0.452122	0.6216216216216216	0.5608108108108109	Cfg2	0.73952345780601
chr11	117661790	117661915	m6AIP_abcam_peak_1644	0.0	+	chr11	117655331	117700724	ENSMUST00000106344.7|Tnrc6c|ENSMUSG00000025571.13|protein_coding_Intron_1	0.0	+	0.14387680919965634	117661790	117661915	117659796	117659921	45393	45393	Constitutive_Intron	0.034296	0.073584	0.504	0.464	Cfg3	0.328846818410894
chr11	117691396	117691556	m6AIP_abcam_peak_1645	0.0	+	chr11	117655331	117700724	ENSMUST00000106344.7|Tnrc6c|ENSMUSG00000025571.13|protein_coding_Intron_1	0.0	+	0.7971052805498645	117691396	117691556	117675797	117675957	45393	772	Constitutive_Intron	0	0.00868125	0.53125	0.4375	Cfg3	0.979649468316144
chr11	117723556	117723741	m6AIP_SySy_peak_1364	0.0	+	chr11	117723550	117732167	ENSMUST00000106344.7|Tnrc6c|ENSMUSG00000025571.13|protein_coding_Intron_5	0.0	+	0.005918533132180573	117723556	117723741	117723998	117724183	8617	772	Constitutive_Intron	0.00597297	0.0151297	0.4972972972972973	0.4918918918918919	Cfg2	2.07766328473339
chr11	117724529	117724678	m6AIP_SySy_peak_1365a	0.0	+	chr11	117723550	117732167	ENSMUST00000106344.7|Tnrc6c|ENSMUSG00000025571.13|protein_coding_Intron_5	0.0	+	0.12765463618428688	117724529	117724678	117728948	117729097	8617	1635	Constitutive_Intron	0.124872	0.0200738	0.4429530201342282	0.4563758389261745	Cfg2	0.61315105602272
chr11	117724679	117724790	m6AIP_SySy_peak_1365b	0.0	+	chr11	117723550	117732167	ENSMUST00000106344.7|Tnrc6c|ENSMUSG00000025571.13|protein_coding_Intron_5	0.0	+	0.13438551700127654	117724679	117724790	117730548	117730659	8617	440	Constitutive_Intron	0.181225	0.349459	0.46846846846846846	0.5225225225225225	Cfg2	1.40702030692005
chr11	117813507	117813620	m6AIP_SySy_peak_1369	0.0	+	chr11	117809803	117832344	ENSMUST00000132298.1|Gm20708|ENSMUSG00000093485.1|protein_coding_Intron_1	0.0	+	0.1668071514129808	117813507	117813620	117820281	117820394	22541	5916	Alternative_ExonIntron	0.00167257	0.0439204	0.5663716814159292	0.6283185840707964	Cfg2	2.45492073109014
chr11	117872750	117872928	m6AIP_SySy_peak_1371	0.0	+	chr11	117872203	117885976	ENSMUST00000125607.1|Gm11725|ENSMUSG00000085434.1|lncRNA_Intron_3	0.0	+	0.048137660640383356	117872750	117872928	117882066	117882244	13773	13773	Constitutive_Intron	0.00509551	0.215242	0.5168539325842697	0.5898876404494382	Cfg2	1.63789675876249
chr11	117873244	117873389	m6AIP_SySy_peak_1372a	0.0	+	chr11	117872203	117885976	ENSMUST00000125607.1|Gm11725|ENSMUSG00000085434.1|lncRNA_Intron_3	0.0	+	0.0797937994627169	117873244	117873389	117883917	117884062	13773	199	Constitutive_Intron	0.318593	0	0.7172413793103448	0.5103448275862069	Cfg2	0.963592711909203
chr11	117873390	117873604	m6AIP_SySy_peak_1372b	0.0	+	chr11	117872203	117885976	ENSMUST00000125607.1|Gm11725|ENSMUSG00000085434.1|lncRNA_Intron_3	0.0	+	0.09264503013141653	117873390	117873604	117876422	117876636	13773	13773	Constitutive_Intron	0.17886	0.0531475	0.5700934579439252	0.5233644859813084	Cfg2	3.99850199345692
chr11	119396485	119396597	m6AIP_SySy_peak_1384	0.0	+	chr11	119393196	119402521	ENSMUST00000093902.11|Rnf213|ENSMUSG00000070327.14|protein_coding_Intron_1	0.0	+	0.35796246648793567	119396485	119396597	119394544	119394656	9325	825	Constitutive_Intron	0.00915789	0.214339	0.5625	0.5535714285714286	Cfg2	1.77102673258447
chr11	119402275	119402421	m6AIP_SySy_peak_1385	0.0	+	chr11	119393196	119402521	ENSMUST00000093902.11|Rnf213|ENSMUSG00000070327.14|protein_coding_Intron_1	0.0	+	0.9811260053619303	119402275	119402421	119399172	119399318	9325	447	Constitutive_Intron	0.0295479	0	0.3698630136986301	0.4041095890410959	Cfg2	3.39579592405632
chr11	119685102	119685352	m6AIP_abcam_peak_1670	0.0	+	chr11	119671360	119725009	ENSMUST00000026671.12|Rptor|ENSMUSG00000025583.15|protein_coding_Intron_3	0.0	+	0.2584763928498201	119685102	119685352	119674676	119674926	53649	53649	Constitutive_Intron	0.41969	0.334764	0.492	0.424	Cfg3	2.01426949805494
chr11	119829593	119829700	m6AIP_abcam_peak_1671	0.0	+	chr11	119823021	119843681	ENSMUST00000026671.12|Rptor|ENSMUSG00000025583.15|protein_coding_Intron_13	0.0	+	0.3213939980638916	119829593	119829700	119826098	119826205	20660	13511	Constitutive_Intron	0.03825	0.0136168	0.411214953271028	0.3925233644859813	Cfg3	1.1687441347295
chr11	120258190	120258375	m6AIP_abcam_peak_1675	0.0	+	chr11	120237257	120259071	ENSMUST00000044985.13|Bahcc1|ENSMUSG00000039741.15|protein_coding_Intron_2	0.0	+	0.9618593563766389	120258190	120258375	120255394	120255579	21814	136	Constitutive_Intron	0.0164162	0.00167027	0.4972972972972973	0.5783783783783784	Cfg3	1.46323752565192
chr11	120258571	120258689	m6AIP_abcam_peak_1676	0.0	+	chr11	120237257	120259071	ENSMUST00000044985.13|Bahcc1|ENSMUSG00000039741.15|protein_coding_Intron_2	0.0	+	0.9795085724763913	120258571	120258689	120251694	120251812	21814	862	Constitutive_Intron	0.00216949	0.00364407	0.5169491525423728	0.5932203389830508	Cfg3	4.13672695917781
chr11	120659487	120659587	m6AIP_abcam_peak_1690	0.0	-	chr11	120658877	120659994	ENSMUST00000106177.7|Notum|ENSMUSG00000042988.10|protein_coding_Intron_1	0.0	-	0.41629364368845123	120659487	120659587	120659807	120659907	1117	420	Constitutive_Intron	0.00562	0.00577	0.55	0.6	Cfg3	1.46701748501227
chr11	120963512	120963733	m6AIP_SySy_peak_1419	0.0	-	chr11	120959295	120967994	ENSMUST00000239115.1|Csnk1d|ENSMUSG00000025162.18|protein_coding_Intron_8	0.0	-	0.5053454420048281	120963512	120963733	120961274	120961495	8699	661	Alternative_ExonIntron	0.446498	0.275656	0.6063348416289592	0.4751131221719457	Cfg2	1.45227980560893
chr11	121266247	121266443	m6AIP_abcam_peak_1695	0.0	+	chr11	121260522	121285421	ENSMUST00000106113.1|Foxk2|ENSMUSG00000039275.9|protein_coding_Intron_1	0.0	+	0.23125426723964818	121266247	121266443	121264907	121265103	24899	24899	Constitutive_Intron	0.0117602	0.302765	0.5306122448979592	0.3622448979591837	Cfg3	0.378966794948735
chr11	121453219	121453378	m6AIP_abcam_peak_1697	0.0	+	chr11	121452228	121453630	ENSMUST00000103013.9|Tbcd|ENSMUSG00000039230.14|protein_coding_Intron_1	0.0	+	0.7738944365192582	121453219	121453378	121452804	121452963	1402	711	Constitutive_Intron	0.0014717	0.209201	0.5157232704402516	0.4339622641509434	Cfg3	1.5312203447778
chr12	3416401	3416609	m6AIP_SySy_peak_1430	0.0	-	chr12	3407924	3426500	ENSMUST00000168012.2|1110002L01Rik|ENSMUSG00000071456.6|lncRNA_Intron_1	0.0	-	0.5398363479758829	3416401	3416609	3425531	3425739	18576	18576	Constitutive_Intron	0	0.235029	0.47115384615384615	0.44711538461538464	Cfg2	2.25727346896466
chr12	3455192	3455312	m6AIP_abcam_peak_1704	0.0	+	chr12	3451770	3457061	ENSMUST00000111215.9|Asxl2|ENSMUSG00000037486.18|protein_coding_Intron_4	0.0	+	0.6647136647136647	3455192	3455312	3456072	3456192	5291	4896	Constitutive_Intron	0.0951167	0.00414167	0.4083333333333333	0.3333333333333333	Cfg3	0.353379751177408
chr12	3477017	3477160	m6AIP_abcam_peak_1705	0.0	+	chr12	3474613	3484444	ENSMUST00000111215.9|Asxl2|ENSMUSG00000037486.18|protein_coding_Intron_7	0.0	+	0.25612857288170077	3477017	3477160	3482575	3482718	9831	9831	Constitutive_Intron	0.144951	0	0.3776223776223776	0.5384615384615384	Cfg3	0.331356651103999
chr12	4635510	4635613	m6AIP_abcam_peak_1720	0.0	+	chr12	4634797	4635580	ENSMUST00000220311.1|Itsn2|ENSMUSG00000020640.10|protein_coding_Intron_12	0.0	+	0.9923371647509579	4635510	4635580	4635113	4635183	783	2472	Constitutive_Intron	0.192314	0.0899571	0.2714285714285714	0.44285714285714284	Cfg3	0.724884537158461
chr12	4819563	4819702	m6AIP_abcam_peak_1722	0.0	+	chr12	4817819	4820593	ENSMUST00000046207.8|Sf3b6|ENSMUSG00000037361.8|protein_coding_Intron_1	0.0	+	0.6485219899062725	4819563	4819702	4818393	4818532	2774	6045	Constitutive_Intron	0.00130216	0.181784	0.49640287769784175	0.3237410071942446	Cfg3	0.795591529636394
chr12	8680956	8681071	m6AIP_abcam_peak_1732a	0.0	+	chr12	8674826	8698090	ENSMUST00000168361.7|Pum2|ENSMUSG00000020594.14|protein_coding_Intron_1	0.0	+	0.265560522696011	8680956	8681071	8688841	8688956	23264	23264	Constitutive_Intron	0	0.006875	0.4434782608695652	0.34782608695652173	Cfg3	0.628607155870322
chr12	8681128	8681323	m6AIP_SySy_peak_1452a	0.0	+	chr12	8674826	8698090	ENSMUST00000168361.7|Pum2|ENSMUSG00000020594.14|protein_coding_Intron_1	0.0	+	0.2762637551581843	8681128	8681323	8675121	8675316	23264	4454	Constitutive_Intron	0	0.040359	0.5025641025641026	0.4	Cfg1	2.13368512399086
chr12	8681324	8681458	m6AIP_SySy_peak_1452b	0.0	+	chr12	8674826	8698090	ENSMUST00000168361.7|Pum2|ENSMUSG00000020594.14|protein_coding_Intron_1	0.0	+	0.2824105914718019	8681324	8681458	8695276	8695410	23264	10251	Constitutive_Intron	0	0.0868657	0.47761194029850745	0.35074626865671643	Cfg1	2.29966955131288
chr12	12310209	12310309	m6AIP_abcam_peak_1736	0.0	+	chr12	12304322	12340678	ENSMUST00000069066.13|Fam49a|ENSMUSG00000020589.17|protein_coding_Intron_3	0.0	+	0.1623115854329409	12310209	12310309	12308438	12308538	36356	1046	Constitutive_Intron	0	0	0.49	0.56	Cfg3	1.85978983178882
chr12	12343454	12343695	m6AIP_abcam_peak_1737	0.0	+	chr12	12340758	12358044	ENSMUST00000069066.13|Fam49a|ENSMUSG00000020589.17|protein_coding_Intron_4	0.0	+	0.15943538123336803	12343454	12343695	12345800	12346041	17286	27765	Constitutive_Intron	0.120245	0	0.4315352697095436	0.4315352697095436	Cfg3	0.778599106256311
chr12	13238062	13238284	m6AIP_abcam_peak_1739	0.0	-	chr12	13237805	13239105	ENSMUST00000071103.9|Ddx1|ENSMUSG00000037149.10|protein_coding_Intron_10	0.0	-	0.6907692307692308	13238062	13238284	13238359	13238581	1300	718	Constitutive_Intron	0.000711712	0.00297297	0.45045045045045046	0.42792792792792794	Cfg3	0.0958153663625335
chr12	18902700	18902792	m6AIP_SySy_peak_1460a	0.0	+	chr12	18853997	18905902	ENSMUST00000222888.1|Gm40847|ENSMUSG00000113778.1|lncRNA_Intron_1	0.0	+	0.9391773432231962	18902700	18902792	18854065	18854157	51905	51905	Constitutive_Intron	0	0.17413	0.5	0.6847826086956522	Cfg2	2.30668695959552
chr12	18902793	18902890	m6AIP_SySy_peak_1460b	0.0	+	chr12	18853997	18905902	ENSMUST00000222888.1|Gm40847|ENSMUSG00000113778.1|lncRNA_Intron_1	0.0	+	0.9410461419901743	18902793	18902890	18866369	18866466	51905	51905	Constitutive_Intron	0	0	0.5360824742268041	0.4639175257731959	Cfg2	2.32350703952711
chr12	19047355	19047585	m6AIP_SySy_peak_1461	0.0	+	chr12	19044820	19048759	ENSMUST00000222330.1|Gm40849|ENSMUSG00000114188.1|lncRNA_Intron_1	0.0	+	0.6557501904036558	19047355	19047585	19045295	19045525	3939	3939	Constitutive_Intron	0	0.0655652	0.4043478260869565	0.5173913043478261	Cfg1	2.23102608120297
chr12	20294214	20294364	m6AIP_abcam_peak_1751	0.0	+	chr12	20192920	20308796	ENSMUST00000232183.1|Gm49692|ENSMUSG00000116736.1|lncRNA_Intron_1	0.0	+	0.8747885670889571	20294214	20294364	20206604	20206754	115876	115876	Constitutive_Intron	0	0.0736933	0.5266666666666666	0.38666666666666666	Cfg3	1.46852951658971
chr12	20622966	20623076	m6AIP_abcam_peak_1753	0.0	+	chr12	20615429	20664494	ENSMUST00000223281.1|Gm48693|ENSMUSG00000113157.2|lncRNA_Intron_1	0.0	+	0.15477427901762966	20622966	20623076	20632312	20632422	49065	49065	Constitutive_Intron	0	0	0.5	0.44545454545454544	Cfg3	0.17227758367802
chr12	20622966	20623076	m6AIP_abcam_peak_1753	0.0	+	chr12	20615429	20633108	ENSMUST00000222348.2|Gm49700|ENSMUSG00000116883.1|lncRNA_Intron_1	0.0	+	0.4295491826460773	20622966	20623076	20618457	20618567	17679	1527	Constitutive_Intron	0	0.0308273	0.5	0.4636363636363636	Cfg3	0.17227758367802
chr12	20646095	20646200	m6AIP_abcam_peak_1754	0.0	+	chr12	20615429	20664494	ENSMUST00000223281.1|Gm48693|ENSMUSG00000113157.2|lncRNA_Intron_1	0.0	+	0.6254356465912565	20646095	20646200	20646935	20647040	49065	49065	Constitutive_Intron	0.0483048	0.00231429	0.4857142857142857	0.6285714285714286	Cfg3	0.987893235254602
chr12	20658609	20658737	m6AIP_abcam_peak_1755	0.0	+	chr12	20615429	20664494	ENSMUST00000223281.1|Gm48693|ENSMUSG00000113157.2|lncRNA_Intron_1	0.0	+	0.881504127178233	20658609	20658737	20661967	20662095	49065	49065	Constitutive_Intron	0	0	0.5	0.4375	Cfg3	2.24654413220448
chr12	20661601	20661806	m6AIP_SySy_peak_1467	0.0	+	chr12	20615429	20664494	ENSMUST00000223281.1|Gm48693|ENSMUSG00000113157.2|lncRNA_Intron_1	0.0	+	0.9430755120758177	20661601	20661806	20633697	20633902	49065	49065	Constitutive_Intron	0	0	0.47804878048780486	0.45365853658536587	Cfg1	2.76481417264555
chr12	20807160	20807410	m6AIP_abcam_peak_1757	0.0	-	chr12	20805681	20815345	ENSMUST00000189625.1|1700030C10Rik|ENSMUSG00000099759.1|lncRNA_Intron_1	0.0	-	0.8340231788079471	20807160	20807410	20806749	20806999	9664	9664	Constitutive_Intron	0	0	0.476	0.504	Cfg3	0.925040478073904
chr12	20810709	20810809	m6AIP_abcam_peak_1758	0.0	-	chr12	20805681	20815345	ENSMUST00000189625.1|1700030C10Rik|ENSMUSG00000099759.1|lncRNA_Intron_1	0.0	-	0.4784768211920529	20810709	20810809	20815072	20815172	9664	9664	Constitutive_Intron	0.00665	0.41955	0.53	0.55	Cfg3	0.834976895127717
chr12	21016432	21016562	m6AIP_abcam_peak_1760a	0.0	+	chr12	21013376	21039723	ENSMUST00000232257.1|Gm30124|ENSMUSG00000116627.1|lncRNA_Intron_3	0.0	+	0.1177363646714996	21016432	21016562	21034384	21034514	26347	202	Constitutive_Intron	0.380092	0	0.4153846153846154	0.4230769230769231	Cfg3	0.362234685360396
chr12	21016563	21016709	m6AIP_abcam_peak_1760b	0.0	+	chr12	21013376	21039723	ENSMUST00000232257.1|Gm30124|ENSMUSG00000116627.1|lncRNA_Intron_3	0.0	+	0.12418871218734581	21016563	21016709	21016663	21016809	26347	22114	Constitutive_Intron	0.613637	0.705678	0.410958904109589	0.4452054794520548	Cfg3	1.63750825745016
chr12	21022213	21022340	m6AIP_abcam_peak_1761	0.0	+	chr12	21013376	21039723	ENSMUST00000232257.1|Gm30124|ENSMUSG00000116627.1|lncRNA_Intron_3	0.0	+	0.33738186510798196	21022213	21022340	21021873	21022000	26347	26347	Constitutive_Intron	0	0	0.5669291338582677	0.2283464566929134	Cfg3	1.10114032992584
chr12	22137217	22137335	m6AIP_abcam_peak_1764	0.0	-	chr12	22130532	22156231	ENSMUST00000172838.2|Gm4425|ENSMUSG00000093846.1|lncRNA_Intron_1	0.0	-	0.7376551616794428	22137217	22137335	22147721	22147839	25699	6603	Constitutive_Intron	0	0	0.4915254237288136	0.2796610169491525	Cfg3	1.39415976989851
chr12	24061733	24061833	m6AIP_SySy_peak_1473	0.0	-	chr12	24044854	24074358	ENSMUST00000101538.4|9030624G23Rik|ENSMUSG00000073158.4|protein_coding_Intron_3	0.0	-	0.4261456073752712	24061733	24061833	24052666	24052766	29504	29504	Constitutive_Intron	0.0357857	0.10034	0.46	0.54	Cfg2	3.26195866666097
chr12	24652127	24652238	m6AIP_abcam_peak_1767a	0.0	+	chr12	24651566	24653558	ENSMUST00000020982.6|Klf11|ENSMUSG00000020653.12|protein_coding_Intron_1	0.0	+	0.3042168674698795	24652127	24652238	24652057	24652168	1992	1992	Alternative_ExonIntron	0.00656757	0.0783153	0.5675675675675675	0.5675675675675675	Cfg3	1.88805355707066
chr12	24652239	24652356	m6AIP_abcam_peak_1767b	0.0	+	chr12	24651566	24653558	ENSMUST00000020982.6|Klf11|ENSMUSG00000020653.12|protein_coding_Intron_1	0.0	+	0.37198795180722893	24652239	24652356	24653123	24653240	1992	4406	Constitutive_Intron	0.00481197	0.142761	0.5384615384615384	0.358974358974359	Cfg3	1.64130248904098
chr12	24652357	24652434	m6AIP_abcam_peak_1767c	0.0	+	chr12	24651566	24653558	ENSMUST00000020982.6|Klf11|ENSMUSG00000020653.12|protein_coding_Intron_1	0.0	+	0.4221887550200803	24652357	24652434	24652351	24652428	1992	1992	Constitutive_Intron	0.00646753	0.00644156	0.5584415584415584	0.5454545454545454	Cfg3	0.369419996803245
chr12	24837834	24837934	m6AIP_abcam_peak_1770a	0.0	+	chr12	24831774	24878190	ENSMUST00000110942.10|Mboat2|ENSMUSG00000020646.17|protein_coding_Intron_1	0.0	+	0.1312693898655636	24837834	24837934	24860092	24860192	46416	46416	Constitutive_Intron	0.00108	0.20453	0.61	0.47	Cfg3	0.890966944553082
chr12	24837935	24838035	m6AIP_abcam_peak_1770b	0.0	+	chr12	24831774	24878190	ENSMUST00000110942.10|Mboat2|ENSMUSG00000020646.17|protein_coding_Intron_1	0.0	+	0.13419941399517407	24837935	24838035	24859805	24859905	46416	7157	Constitutive_Intron	0.01173	0.03388	0.59	0.53	Cfg3	0.322950485305577
chr12	24908105	24908284	m6AIP_abcam_peak_1771	0.0	+	chr12	24882794	24924198	ENSMUST00000110942.10|Mboat2|ENSMUSG00000020646.17|protein_coding_Intron_3	0.0	+	0.61281518693846	24908105	24908284	24898808	24898987	41404	41404	Constitutive_Intron	0.099095	0.299709	0.5139664804469274	0.2849162011173184	Cfg3	0.818186305278368
chr12	25043082	25043231	m6AIP_abcam_peak_1773	0.0	+	chr12	25041302	25046202	ENSMUST00000066652.6|Kidins220|ENSMUSG00000036333.11|protein_coding_Intron_26	0.0	+	0.3769387755102041	25043082	25043231	25043765	25043914	4900	929	Constitutive_Intron	0.104423	0.161081	0.4899328859060403	0.4429530201342282	Cfg3	0.999058264700103
chr12	28633988	28634115	m6AIP_abcam_peak_1774	0.0	-	chr12	28633832	28634208	ENSMUST00000074267.4|Rps7|ENSMUSG00000061477.4|protein_coding_Intron_4	0.0	-	0.4414893617021277	28633988	28634115	28633959	28634086	376	92	Constitutive_Intron	0.00351181	0.00186614	0.5748031496062992	0.5433070866141733	Cfg3	1.28422674657902
chr12	28658938	28659050	m6AIP_abcam_peak_1775	0.0	+	chr12	28658295	28658992	ENSMUST00000020959.8|Rnaseh1|ENSMUSG00000020630.9|protein_coding_Intron_7	0.0	+	0.9956958393113343	28658938	28658992	28658430	28658484	697	2208	Constitutive_Intron	0.0800926	0.026	0.3148148148148148	0.5925925925925926	Cfg3	0.242093816365725
chr12	28769021	28769206	m6AIP_abcam_peak_1777	0.0	+	chr12	28766904	28828707	ENSMUST00000221877.1|Eipr1|ENSMUSG00000036613.8|protein_coding_Intron_3	0.0	+	0.035839684157726974	28769021	28769206	28797550	28797735	61803	2086	Constitutive_Intron	0	0.115454	0.4756756756756757	0.42162162162162165	Cfg3	1.15826198091419
chr12	32829511	32829613	m6AIP_abcam_peak_1779	0.0	+	chr12	32820626	32830166	ENSMUST00000020886.8|Nampt|ENSMUSG00000020572.8|protein_coding_Intron_1	0.0	+	0.9393081761006289	32829511	32829613	32821588	32821690	9540	1770	Constitutive_Intron	0.180353	0.0160882	0.5490196078431373	0.24509803921568626	Cfg3	0.294627028297737
chr12	36154281	36154400	m6AIP_abcam_peak_1785	0.0	-	chr12	36134955	36156667	ENSMUST00000020856.5|Bzw2|ENSMUSG00000020547.5|protein_coding_Intron_1	0.0	-	0.10653095062638174	36154281	36154400	36149083	36149202	21712	1596	Constitutive_Intron	0.157622	0.00645378	0.48739495798319327	0.46218487394957986	Cfg3	0.82106376913033
chr12	41146681	41146822	m6AIP_abcam_peak_1787	0.0	+	chr12	41110943	41628763	ENSMUST00000132121.7|Immp2l|ENSMUSG00000056899.10|protein_coding_Intron_4	0.0	+	0.06918041018114403	41146681	41146822	41380082	41380223	517820	517820	Constitutive_Intron	0.0119504	0	0.5106382978723404	0.3546099290780142	Cfg3	0.549525866107624
chr12	41170829	41170973	m6AIP_abcam_peak_1788a	0.0	+	chr12	41110943	41628763	ENSMUST00000132121.7|Immp2l|ENSMUSG00000056899.10|protein_coding_Intron_4	0.0	+	0.1157545092889421	41170829	41170973	41249092	41249236	517820	74825	Constitutive_Intron	0.00757391	0.0153472	0.3680555555555556	0.4444444444444444	Cfg3	0.631358288049347
chr12	41170974	41171114	m6AIP_abcam_peak_1788b	0.0	+	chr12	41110943	41628763	ENSMUST00000132121.7|Immp2l|ENSMUSG00000056899.10|protein_coding_Intron_4	0.0	+	0.11610598277393688	41170974	41171114	41515261	41515401	517820	251223	Constitutive_Intron	0.0314714	0.0560286	0.4785714285714286	0.5642857142857143	Cfg3	1.07285559342565
chr12	41173105	41173275	m6AIP_SySy_peak_1486	0.0	+	chr12	41110943	41628763	ENSMUST00000132121.7|Immp2l|ENSMUSG00000056899.10|protein_coding_Intron_4	0.0	+	0.12016530840832722	41173105	41173275	41584287	41584457	517820	517820	Constitutive_Intron	0	0.0165647	0.3588235294117647	0.3352941176470588	Cfg2	2.08849101405486
chr12	41186408	41186606	m6AIP_abcam_peak_1789	0.0	+	chr12	41110943	41628763	ENSMUST00000132121.7|Immp2l|ENSMUSG00000056899.10|protein_coding_Intron_4	0.0	+	0.1458305975049245	41186408	41186606	41478004	41478202	517820	74825	Constitutive_Intron	0.310369	0.0238485	0.4898989898989899	0.40404040404040403	Cfg3	0.811127017643658
chr12	41221211	41221374	m6AIP_abcam_peak_1790	0.0	+	chr12	41110943	41628763	ENSMUST00000132121.7|Immp2l|ENSMUSG00000056899.10|protein_coding_Intron_4	0.0	+	0.21309914642153643	41221211	41221374	41448959	41449122	517820	251223	Constitutive_Intron	0.345325	0.0155951	0.5644171779141104	0.3987730061349693	Cfg3	1.14613842161416
chr12	41322289	41322392	m6AIP_abcam_peak_1791	0.0	+	chr12	41110943	41628763	ENSMUST00000132121.7|Immp2l|ENSMUSG00000056899.10|protein_coding_Intron_4	0.0	+	0.4082712139353443	41322289	41322392	41514785	41514888	517820	42393	Constitutive_Intron	0.0404175	0.00437864	0.4854368932038835	0.36893203883495146	Cfg3	0.736815506476085
chr12	41374792	41375002	m6AIP_abcam_peak_1792	0.0	+	chr12	41110943	41628763	ENSMUST00000132121.7|Immp2l|ENSMUSG00000056899.10|protein_coding_Intron_4	0.0	+	0.5097755976980418	41374792	41375002	41532377	41532587	517820	43676	Constitutive_Intron	0	0.00847619	0.41904761904761906	0.34285714285714286	Cfg3	0.48170904801667
chr12	51370243	51370493	m6AIP_abcam_peak_1798	0.0	+	chr12	51369218	51371559	ENSMUST00000119211.7|G2e3|ENSMUSG00000035293.13|protein_coding_Intron_14	0.0	+	0.4912430585219991	51370243	51370493	51369723	51369973	2341	2158	Constitutive_Intron	0	0.0543563	0.46	0.372	Cfg3	1.12200264049624
chr12	51635416	51635525	m6AIP_abcam_peak_1801a	0.0	-	chr12	51633719	51643103	ENSMUST00000013130.14|Strn3|ENSMUSG00000020954.16|protein_coding_Intron_8	0.0	-	0.8143648763853367	51635416	51635525	51634323	51634432	9384	1858	Constitutive_Intron	0.0168073	0.135817	0.42201834862385323	0.29357798165137616	Cfg3	0.881509782805462
chr12	51635526	51635644	m6AIP_abcam_peak_1801b	0.0	-	chr12	51633719	51643103	ENSMUST00000013130.14|Strn3|ENSMUSG00000020954.16|protein_coding_Intron_8	0.0	-	0.8004049445865302	51635526	51635644	51640267	51640385	9384	29708	Constitutive_Intron	0.00278814	0.248929	0.4915254237288136	0.3135593220338983	Cfg3	1.11442325527233
chr12	57283531	57283781	m6AIP_abcam_peak_1810	0.0	+	chr12	57282955	57303344	ENSMUST00000153137.5|Mipol1|ENSMUSG00000047022.18|protein_coding_Intron_2	0.0	+	0.034381284025700135	57283531	57283781	57300198	57300448	20389	3658	Constitutive_Intron	0.001568	0.0182	0.472	0.34	Cfg3	0.4715285102546
chr12	59135292	59135486	m6AIP_abcam_peak_1812	0.0	+	chr12	59119807	59136063	ENSMUST00000219140.2|Mia2|ENSMUSG00000021000.17|protein_coding_Intron_6	0.0	+	0.9570620078740157	59135292	59135486	59131806	59132000	16256	16256	Constitutive_Intron	0.313593	0.246448	0.4072164948453608	0.4536082474226804	Cfg3	0.794337233972092
chr12	64954609	64954726	m6AIP_abcam_peak_1814	0.0	-	chr12	64951819	64956838	ENSMUST00000222508.1|Klhl28|ENSMUSG00000020948.9|protein_coding_Intron_2	0.0	-	0.4339509862522415	64954609	64954726	64953274	64953391	5019	7671	Constitutive_Intron	0.00130769	0.0488586	0.41025641025641024	0.39316239316239315	Cfg3	0.652845132241265
chr12	65146361	65146466	m6AIP_abcam_peak_1821	0.0	-	chr12	65143392	65148721	ENSMUST00000052201.8|Mis18bp1|ENSMUSG00000047534.17|protein_coding_Intron_8	0.0	-	0.4327265903546632	65146361	65146466	65143489	65143594	5329	178	Constitutive_Intron	0	0.150371	0.49523809523809526	0.19047619047619047	Cfg3	1.64755339445846
chr12	69196810	69197060	m6AIP_SySy_peak_1514	0.0	-	chr12	69192951	69202906	ENSMUST00000222699.1|Gm49384|ENSMUSG00000113786.1|protein_coding_Intron_2	0.0	-	0.5997990959316926	69196810	69197060	69193301	69193551	9955	9955	Alternative_ExonIntron	0.0228	0.138479	0.672	0.376	Cfg2	2.42689493894893
chr12	69729253	69729357	m6AIP_abcam_peak_1828	0.0	+	chr12	69725554	69737950	ENSMUST00000220916.1|Dmac2l|ENSMUSG00000054894.6|protein_coding_Intron_2	0.0	+	0.30187157147466925	69729253	69729357	69726541	69726645	12396	537	Constitutive_Intron	0.244885	0.0334808	0.5	0.47115384615384615	Cfg3	0.261844744753377
chr12	70985939	70986096	m6AIP_abcam_peak_1830	0.0	+	chr12	70984745	70986862	ENSMUST00000160027.7|Psma3|ENSMUSG00000060073.9|protein_coding_Intron_5	0.0	+	0.5876239962210675	70985939	70986096	70986418	70986575	2117	1488	Constitutive_Intron	0.0147643	0.238834	0.49044585987261147	0.3503184713375796	Cfg3	0.829304233035014
chr12	71989643	71989806	m6AIP_abcam_peak_1837	0.0	+	chr12	71989056	71989678	ENSMUST00000085299.3|Daam1|ENSMUSG00000034574.10|protein_coding_Intron_25	0.0	+	0.9855305466237942	71989643	71989678	71989373	71989408	622	64395	Constitutive_Intron	0.102857	0.0237714	0.42857142857142855	0.34285714285714286	Cfg3	-0.0143160537326284
chr12	72774137	72774254	m6AIP_abcam_peak_1840	0.0	+	chr12	72761631	72783682	ENSMUST00000021514.9|Ppm1a|ENSMUSG00000021096.11|protein_coding_Intron_1	0.0	+	0.5712212598068115	72774137	72774254	72771037	72771154	22051	876	Constitutive_Intron	0.0445812	0.0937436	0.48717948717948717	0.48717948717948717	Cfg3	0.598615354819255
chr12	72909360	72909462	m6AIP_abcam_peak_1843	0.0	-	chr12	72907941	72909770	ENSMUST00000110489.8|4930447C04Rik|ENSMUSG00000021098.14|protein_coding_Intron_8	0.0	-	0.20010934937124114	72909360	72909462	72908200	72908302	1829	176	Alternative_ExonIntron	0.106804	0.208284	0.3431372549019608	0.20588235294117646	Cfg3	0.567189494305332
chr12	73256244	73256368	m6AIP_abcam_peak_1848	0.0	+	chr12	73219142	73272413	ENSMUST00000021523.6|Mnat1|ENSMUSG00000021103.12|protein_coding_Intron_7	0.0	+	0.6982410692496855	73256244	73256368	73270561	73270685	53271	6215	Constitutive_Intron	0.257887	0.0136452	0.5161290322580645	0.532258064516129	Cfg3	0.748361259242608
chr12	73282312	73282538	m6AIP_SySy_peak_1531	0.0	-	chr12	73281656	73282611	ENSMUST00000116420.3|Trmt5|ENSMUSG00000034442.11|protein_coding_Intron_3	0.0	-	0.20837696335078537	73282312	73282538	73282376	73282602	955	372	Constitutive_Intron	0.1335	0.136257	0.38495575221238937	0.3672566371681416	Cfg2	1.96848827649523
chr12	75497831	75497983	m6AIP_abcam_peak_1850	0.0	-	chr12	75493515	75515601	ENSMUST00000021447.8|Ppp2r5e|ENSMUSG00000021051.10|protein_coding_Intron_3	0.0	-	0.8007787738839084	75497831	75497983	75500953	75501105	22086	15269	Constitutive_Intron	0.0275724	0.260375	0.46710526315789475	0.26973684210526316	Cfg3	1.79002777897804
chr12	75515548	75515667	m6AIP_SySy_peak_1535a	0.0	-	chr12	75493515	75515601	ENSMUST00000021447.8|Ppp2r5e|ENSMUSG00000021051.10|protein_coding_Intron_3	0.0	-	9.05551027799989e-05	75515548	75515601	75497084	75497137	22086	1666	Alternative_ExonIntron	0.997491	0.0583774	0.4528301886792453	0.49056603773584906	Cfg2	1.5981326489973
chr12	75541658	75541779	m6AIP_abcam_peak_1851	0.0	-	chr12	75515798	75593168	ENSMUST00000021447.8|Ppp2r5e|ENSMUSG00000021051.10|protein_coding_Intron_2	0.0	-	0.6651156779113352	75541658	75541779	75578183	75578304	77370	22086	Constitutive_Intron	0.0441074	0.101818	0.5206611570247934	0.4297520661157025	Cfg3	1.12488594523521
chr12	76448394	76448579	m6AIP_SySy_peak_1540	0.0	+	chr12	76448153	76449710	ENSMUST00000101281.2|Gm10451|ENSMUSG00000073000.3|lncRNA_Intron_2	0.0	+	0.2222222222222222	76448394	76448579	76449272	76449457	1557	313	Alternative_ExonIntron	0.14973	0.0682541	0.41621621621621624	0.5135135135135135	Cfg2	2.14979316788668
chr12	76448913	76449067	m6AIP_SySy_peak_1541	0.0	+	chr12	76448153	76449710	ENSMUST00000101281.2|Gm10451|ENSMUSG00000073000.3|lncRNA_Intron_2	0.0	+	0.5446371226718048	76448913	76449067	76448651	76448805	1557	313	Constitutive_Intron	0.0509542	0.0168052	0.564935064935065	0.474025974025974	Cfg2	1.37662329059715
chr12	76450067	76450167	m6AIP_SySy_peak_1542	0.0	+	chr12	76449832	76450145	ENSMUST00000101281.2|Gm10451|ENSMUSG00000073000.3|lncRNA_Intron_3	0.0	+	0.9297124600638977	76450067	76450145	76449991	76450069	313	313	Alternative_ExonIntron	0.0139359	0.00948718	0.41025641025641024	0.32051282051282054	Cfg2	2.02989979276453
chr12	76781419	76781531	m6AIP_SySy_peak_1545	0.0	+	chr12	76775664	76782812	ENSMUST00000041262.13|Churc1|ENSMUSG00000090258.7|protein_coding_Intron_3	0.0	+	0.8123950755456072	76781419	76781531	76777276	76777388	7148	7619	Constitutive_Intron	0.0994732	0.151488	0.49107142857142855	0.39285714285714285	Cfg2	5.62477400852346
chr12	76781419	76781531	m6AIP_SySy_peak_1545	0.0	+	chr12	76775664	76862485	ENSMUST00000137826.7|Fntb|ENSMUSG00000033373.16|protein_coding_Intron_3	0.0	+	0.06688473986708285	76781419	76781531	76800928	76801040	86821	9271	Constitutive_Intron	0.0994732	0.00315385	0.49107142857142855	0.5357142857142857	Cfg2	5.62477400852346
chr12	78228990	78229162	m6AIP_abcam_peak_1864	0.0	+	chr12	78226841	78343351	ENSMUST00000110388.9|Gphn|ENSMUSG00000047454.12|protein_coding_Intron_1	0.0	+	0.01878808685949704	78228990	78229162	78281910	78282082	116510	963	Constitutive_Intron	0.471436	0	0.4476744186046512	0.38372093023255816	Cfg3	1.34435876576449
chr12	78350908	78351127	m6AIP_SySy_peak_1547	0.0	+	chr12	78343430	78376359	ENSMUST00000110388.9|Gphn|ENSMUSG00000047454.12|protein_coding_Intron_2	0.0	+	0.22925081235385222	78350908	78351127	78369769	78369988	32929	1639	Constitutive_Intron	0	0.0560594	0.5159817351598174	0.2328767123287671	Cfg1	8.68638956322427
chr12	79242343	79242495	m6AIP_abcam_peak_1868	0.0	-	chr12	79241093	79244271	ENSMUST00000021547.7|Zfyve26|ENSMUSG00000066440.5|protein_coding_Intron_35	0.0	-	0.5818124606670863	79242343	79242495	79241156	79241308	3178	361	Constitutive_Intron	0.00299342	0.0406645	0.5394736842105263	0.5197368421052632	Cfg3	1.45940001057295
chr12	79351523	79351631	m6AIP_abcam_peak_1871	0.0	+	chr12	79327404	79657823	ENSMUST00000218039.2|Rad51b|ENSMUSG00000059060.15|protein_coding_Intron_7	0.0	+	0.07302848807120656	79351523	79351631	79489726	79489834	330419	9998	Constitutive_Intron	0.0246667	0.0780741	0.49074074074074076	0.2962962962962963	Cfg3	0.639378917973167
chr12	79367795	79367968	m6AIP_abcam_peak_1872	0.0	+	chr12	79327404	79657823	ENSMUST00000218039.2|Rad51b|ENSMUSG00000059060.15|protein_coding_Intron_7	0.0	+	0.12249295591355219	79367795	79367968	79572481	79572654	330419	330419	Constitutive_Intron	0.14659	0.194133	0.41040462427745666	0.3468208092485549	Cfg3	0.05755134366657
chr12	79414151	79414326	m6AIP_abcam_peak_1873	0.0	+	chr12	79327404	79657823	ENSMUST00000218039.2|Rad51b|ENSMUSG00000059060.15|protein_coding_Intron_7	0.0	+	0.2626695196099498	79414151	79414326	79329576	79329751	330419	742	Constitutive_Intron	0.140545	0.471886	0.5371428571428571	0.45714285714285713	Cfg3	0.189902901929956
chr12	79415189	79415439	m6AIP_SySy_peak_1558	0.0	+	chr12	79327404	79657823	ENSMUST00000218039.2|Rad51b|ENSMUSG00000059060.15|protein_coding_Intron_7	0.0	+	0.26605612873351714	79415189	79415439	79417853	79418103	330419	330419	Constitutive_Intron	0	0.0529593	0.392	0.488	Cfg1	2.90996888002728
chr12	79416037	79416141	m6AIP_abcam_peak_1875	0.0	+	chr12	79327404	79657823	ENSMUST00000218039.2|Rad51b|ENSMUSG00000059060.15|protein_coding_Intron_7	0.0	+	0.26839558257848367	79416037	79416141	79357092	79357196	330419	9998	Constitutive_Intron	0	0.0842019	0.4230769230769231	0.3942307692307692	Cfg3	-0.167813488002163
chr12	79416501	79416627	m6AIP_abcam_peak_1876	0.0	+	chr12	79327404	79657823	ENSMUST00000218039.2|Rad51b|ENSMUSG00000059060.15|protein_coding_Intron_7	0.0	+	0.2697907807965038	79416501	79416627	79485468	79485594	330419	9998	Constitutive_Intron	0	0.105916	0.49206349206349204	0.23809523809523808	Cfg3	0.120907069049504
chr12	79454463	79454713	m6AIP_abcam_peak_1877	0.0	+	chr12	79327404	79657823	ENSMUST00000218039.2|Rad51b|ENSMUSG00000059060.15|protein_coding_Intron_7	0.0	+	0.38491733223573704	79454463	79454713	79587632	79587882	330419	330419	Constitutive_Intron	0.085204	0.011728	0.488	0.392	Cfg3	1.81953056219437
chr12	79570527	79570659	m6AIP_abcam_peak_1878	0.0	+	chr12	79327404	79657823	ENSMUST00000218039.2|Rad51b|ENSMUSG00000059060.15|protein_coding_Intron_7	0.0	+	0.735950414473744	79570527	79570659	79593260	79593392	330419	9998	Constitutive_Intron	0.259189	0	0.3409090909090909	0.4621212121212121	Cfg3	1.06247982878375
chr12	79670677	79670927	m6AIP_SySy_peak_1559	0.0	+	chr12	79657920	79767070	ENSMUST00000218039.2|Rad51b|ENSMUSG00000059060.15|protein_coding_Intron_8	0.0	+	0.11802107191937701	79670677	79670927	79706567	79706817	109150	1828	Constitutive_Intron	0	0.258024	0.432	0.428	Cfg2	3.61809102445461
chr12	80259155	80259333	m6AIP_SySy_peak_1562	0.0	-	chr12	80209473	80259986	ENSMUST00000021554.15|Actn1|ENSMUSG00000015143.15|protein_coding_Intron_1	0.0	-	0.014313147110644797	80259155	80259333	80238397	80238575	50513	452	Constitutive_Intron	0.208551	0.231955	0.5280898876404494	0.3595505617977528	Cfg2	2.31275552728047
chr12	80722136	80722236	m6AIP_abcam_peak_1883	0.0	+	chr12	80722095	80722318	ENSMUST00000140770.1|Plekhd1|ENSMUSG00000066438.6|protein_coding_Intron_12	0.0	+	0.43946188340807174	80722136	80722236	80722119	80722219	223	450	Constitutive_Intron	0.00654	0.00659	0.54	0.56	Cfg3	2.45717778316212
chr12	80838604	80838705	m6AIP_abcam_peak_1884	0.0	+	chr12	80828243	80851213	ENSMUST00000220238.1|Susd6|ENSMUSG00000021133.9|protein_coding_Intron_2	0.0	+	0.45319982585981716	80838604	80838705	80839499	80839600	22970	2519	Constitutive_Intron	0.00435644	0.0762574	0.5148514851485149	0.36633663366336633	Cfg3	0.241389150212293
chr12	80945596	80945748	m6AIP_SySy_peak_1565	0.0	+	chr12	80945672	80946575	ENSMUST00000110351.7|Srsf5|ENSMUSG00000021134.17|protein_coding_Intron_1	0.0	+	0.013289036544850499	80945672	80945748	80945729	80945805	903	903	Alternative_ExonIntron	0.996724	0.989671	0.6447368421052632	0.6578947368421053	Cfg2	0.793103214753213
chr12	81493502	81493607	m6AIP_abcam_peak_1889	0.0	-	chr12	81481002	81504543	ENSMUST00000166664.1|Gm20498|ENSMUSG00000021139.17|protein_coding_Intron_3	0.0	-	0.4669300369567988	81493502	81493607	81489111	81489216	23541	21750	Constitutive_Intron	0	0.0158571	0.47619047619047616	0.34285714285714286	Cfg3	1.63776917245316
chr12	82191645	82191819	m6AIP_abcam_peak_1894	0.0	+	chr12	82170076	82234462	ENSMUST00000166429.8|Sipa1l1|ENSMUSG00000042700.16|protein_coding_Intron_1	0.0	+	0.3368434131643525	82191645	82191819	82179140	82179314	64386	2800	Constitutive_Intron	0.127678	0.0378736	0.5	0.42528735632183906	Cfg3	0.930023736945012
chr12	82210300	82210423	m6AIP_abcam_peak_1895	0.0	+	chr12	82170076	82234462	ENSMUST00000166429.8|Sipa1l1|ENSMUSG00000042700.16|protein_coding_Intron_1	0.0	+	0.6260677787096574	82210300	82210423	82227579	82227702	64386	8480	Constitutive_Intron	0.00272358	0.404236	0.44715447154471544	0.43902439024390244	Cfg3	0.946618943434623
chr12	82239477	82239592	m6AIP_abcam_peak_1896	0.0	+	chr12	82234528	82311348	ENSMUST00000166429.8|Sipa1l1|ENSMUSG00000042700.16|protein_coding_Intron_2	0.0	+	0.06517833897422547	82239477	82239592	82284367	82284482	76820	5855	Constitutive_Intron	0.0631304	0.013087	0.5478260869565217	0.5217391304347826	Cfg3	0.938734542885896
chr12	83568508	83568626	m6AIP_abcam_peak_1900	0.0	-	chr12	83558720	83568848	ENSMUST00000221919.1|Zfyve1|ENSMUSG00000042628.8|protein_coding_Intron_5	0.0	-	0.027349921011058487	83568508	83568626	83564294	83564412	10128	531	Constitutive_Intron	0.473712	0.0788983	0.5169491525423728	0.3983050847457627	Cfg3	1.9406579508867
chr12	84192410	84192535	m6AIP_SySy_peak_1590a	0.0	-	chr12	84174423	84193498	ENSMUST00000110294.1|Elmsan1|ENSMUSG00000042507.15|protein_coding_Intron_1	0.0	-	0.05389252948885981	84192410	84192535	84191973	84192098	19075	1319	Constitutive_Intron	0.528232	0.262392	0.512	0.48	Cfg2	0.770791201547959
chr12	84192536	84192661	m6AIP_SySy_peak_1590b	0.0	-	chr12	84174423	84193498	ENSMUST00000110294.1|Elmsan1|ENSMUSG00000042507.15|protein_coding_Intron_1	0.0	-	0.04697247706422014	84192536	84192661	84192023	84192148	19075	994	Constitutive_Intron	0.005584	0.06672	0.512	0.456	Cfg2	2.92763058208226
chr12	84323180	84323334	m6AIP_abcam_peak_1912	0.0	+	chr12	84323019	84325570	ENSMUST00000045931.11|Zfp410|ENSMUSG00000042472.11|protein_coding_Intron_3	0.0	+	0.08349666797334379	84323180	84323334	84324523	84324677	2551	1118	Alternative_ExonIntron	0.107857	0.079987	0.5194805194805194	0.3246753246753247	Cfg3	0.214670904154671
chr12	84367027	84367130	m6AIP_abcam_peak_1913	0.0	+	chr12	84367019	84368142	ENSMUST00000110276.7|Coq6|ENSMUSG00000021235.13|protein_coding_Intron_3	0.0	+	0.051647373107747106	84367027	84367130	84367413	84367516	1123	1546	Alternative_ExonIntron	0.00915534	0.0130097	0.5436893203883495	0.4854368932038835	Cfg3	0.80602456744874
chr12	84417881	84418131	m6AIP_abcam_peak_1914	0.0	+	chr12	84414717	84419973	ENSMUST00000081828.12|Bbof1|ENSMUSG00000057265.13|protein_coding_Intron_4	0.0	+	0.6257610350076104	84417881	84418131	84415913	84416163	5256	1244	Alternative_ExonIntron	0.939124	0.150696	0.476	0.404	Cfg3	2.19688425459394
chr12	84418141	84418267	m6AIP_SySy_peak_1592a	0.0	+	chr12	84414717	84419973	ENSMUST00000081828.12|Bbof1|ENSMUSG00000057265.13|protein_coding_Intron_4	0.0	+	0.667427701674277	84418141	84418267	84414817	84414943	5256	2967	Alternative_ExonIntron	0.986198	0.271151	0.47619047619047616	0.5079365079365079	Cfg2	0.959978462109795
chr12	84418268	84418377	m6AIP_SySy_peak_1592b	0.0	+	chr12	84414717	84419973	ENSMUST00000081828.12|Bbof1|ENSMUSG00000057265.13|protein_coding_Intron_4	0.0	+	0.6837899543378996	84418268	84418377	84416872	84416981	5256	1781	Alternative_ExonIntron	0.240083	0.191743	0.46788990825688076	0.3394495412844037	Cfg2	2.31603625283625
chr12	84454336	84454586	m6AIP_abcam_peak_1915	0.0	+	chr12	84451543	84456240	ENSMUST00000137170.2|Lin52|ENSMUSG00000085793.2|protein_coding_Intron_1	0.0	+	0.6212476048541622	84454336	84454586	84453146	84453396	4697	1632	Constitutive_Intron	0.130684	0.152923	0.472	0.42	Cfg3	0.786160749809683
chr12	85053977	85054130	m6AIP_SySy_peak_1598	0.0	+	chr12	85050372	85057221	ENSMUST00000021670.14|Ylpm1|ENSMUSG00000021244.15|protein_coding_Intron_16	0.0	+	0.5343845816907578	85053977	85054130	85052196	85052349	6849	4517	Constitutive_Intron	0.0809412	0	0.47058823529411764	0.39869281045751637	Cfg2	1.64257402807049
chr12	86477748	86477857	m6AIP_abcam_peak_1926	0.0	+	chr12	86470555	86488546	ENSMUST00000110204.8|Esrrb|ENSMUSG00000021255.17|protein_coding_Intron_2	0.0	+	0.4023678505919627	86477748	86477857	86479471	86479580	17991	4270	Constitutive_Intron	0.06	0	0.5871559633027523	0.5688073394495413	Cfg3	0.97213211505767
chr12	86478636	86478814	m6AIP_abcam_peak_1927	0.0	+	chr12	86470555	86488546	ENSMUST00000110204.8|Esrrb|ENSMUSG00000021255.17|protein_coding_Intron_2	0.0	+	0.45350453004279917	86478636	86478814	86477675	86477853	17991	17991	Constitutive_Intron	0.0832584	0.10868	0.5224719101123596	0.550561797752809	Cfg3	1.05332571855995
chr12	87286596	87286756	m6AIP_SySy_peak_1619	0.0	-	chr12	87285386	87286894	ENSMUST00000125733.7|Ism2|ENSMUSG00000050671.12|protein_coding_Intron_2	0.0	-	0.14522546419098148	87286596	87286756	87286096	87286256	1508	2239	Constitutive_Intron	0.0399125	0.065475	0.5375	0.50625	Cfg2	4.22982001291275
chr12	91205609	91205768	m6AIP_abcam_peak_1934	0.0	-	chr12	91083723	91213564	ENSMUST00000141429.7|Cep128|ENSMUSG00000061533.16|protein_coding_Intron_20	0.0	-	0.06041235049021498	91205609	91205768	91211105	91211264	129841	1896	Constitutive_Intron	0.00225157	0.0444403	0.4276729559748428	0.3270440251572327	Cfg3	-0.11027334703562
chr12	91684706	91684889	m6AIP_SySy_peak_1623	0.0	-	chr12	91649070	91713926	ENSMUST00000164713.7|Ston2|ENSMUSG00000020961.15|protein_coding_Intron_3	0.0	-	0.4499506599235229	91684706	91684889	91664836	91665019	64856	64856	Alternative_ExonIntron	0.0152459	0.0151475	0.5136612021857924	0.4262295081967213	Cfg2	1.69235173841111
chr12	91821049	91821155	m6AIP_abcam_peak_1940	0.0	-	chr12	91820110	91823533	ENSMUST00000021347.11|Sel1l|ENSMUSG00000020964.14|protein_coding_Intron_11	0.0	-	0.7110721589249196	91821049	91821155	91820804	91820910	3423	3981	Constitutive_Intron	0.00387736	0.0102264	0.49056603773584906	0.3490566037735849	Cfg3	0.559234837968325
chr12	98813781	98813863	m6AIP_SySy_peak_1627a	0.0	-	chr12	98810617	98815934	ENSMUST00000223282.1|Eml5|ENSMUSG00000051166.10|protein_coding_Intron_31	0.0	-	0.3994733872484484	98813781	98813863	98812063	98812145	5317	1170	Constitutive_Intron	0	0.0228049	0.4634146341463415	0.34146341463414637	Cfg2	0.628828408064359
chr12	98813864	98813996	m6AIP_SySy_peak_1627b	0.0	-	chr12	98810617	98815934	ENSMUST00000223282.1|Eml5|ENSMUSG00000051166.10|protein_coding_Intron_31	0.0	-	0.37897310513447435	98813864	98813996	98812536	98812668	5317	2169	Constitutive_Intron	0	0.0471742	0.38636363636363635	0.4621212121212121	Cfg1	2.03509487693831
chr12	98813997	98814095	m6AIP_SySy_peak_1627c	0.0	-	chr12	98810617	98815934	ENSMUST00000223282.1|Eml5|ENSMUSG00000051166.10|protein_coding_Intron_31	0.0	-	0.34944517585104384	98813997	98814095	98812497	98812595	5317	1784	Constitutive_Intron	0	0.0347041	0.40816326530612246	0.3469387755102041	Cfg1	1.37695256518223
chr12	98894700	98894814	m6AIP_abcam_peak_1945	0.0	-	chr12	98887141	98900831	ENSMUST00000223282.1|Eml5|ENSMUSG00000051166.10|protein_coding_Intron_1	0.0	-	0.44251278305332364	98894700	98894814	98897728	98897842	13690	1962	Constitutive_Intron	0.258509	0.066	0.5263157894736842	0.42105263157894735	Cfg3	0.222596746220385
chr12	99261506	99261641	m6AIP_abcam_peak_1946	0.0	-	chr12	99209566	99291236	ENSMUST00000046859.11|Foxn3|ENSMUSG00000033713.12|protein_coding_Intron_4	0.0	-	0.3631933390473858	99261506	99261641	99262334	99262469	81670	50120	Constitutive_Intron	0.00557778	0.0488889	0.5185185185185185	0.4962962962962963	Cfg3	2.77117212787749
chr12	99289137	99289252	m6AIP_abcam_peak_1947	0.0	-	chr12	99209566	99291236	ENSMUST00000046859.11|Foxn3|ENSMUSG00000033713.12|protein_coding_Intron_4	0.0	-	0.02510101628504957	99289137	99289252	99246597	99246712	81670	12647	Constitutive_Intron	0.00436522	0.00580556	0.5391304347826087	0.4260869565217391	Cfg3	0.747514162541788
chr12	99328171	99328290	m6AIP_abcam_peak_1948	0.0	-	chr12	99291301	99341421	ENSMUST00000046859.11|Foxn3|ENSMUSG00000033713.12|protein_coding_Intron_3	0.0	-	0.2630885873902634	99328171	99328290	99297550	99297669	50120	46826	Constitutive_Intron	0.00347899	0.155739	0.5798319327731093	0.5042016806722689	Cfg3	1.56700999771417
chr12	99363580	99363755	m6AIP_abcam_peak_1949	0.0	-	chr12	99341534	99388360	ENSMUST00000046859.11|Foxn3|ENSMUSG00000033713.12|protein_coding_Intron_2	0.0	-	0.5277837099047538	99363580	99363755	99364170	99364345	46826	4752	Constitutive_Intron	0.0106343	0.00403429	0.56	0.5257142857142857	Cfg3	0.309862212357206
chr12	100924827	100924938	m6AIP_abcam_peak_1956	0.0	-	chr12	100923368	100928826	ENSMUST00000085096.9|Ccdc88c|ENSMUSG00000021182.16|protein_coding_Intron_25	0.0	-	0.7235251007695127	100924827	100924938	100924679	100924790	5458	732	Constitutive_Intron	0.0172072	0.00268468	0.5045045045045045	0.4954954954954955	Cfg3	2.1139676223018
chr12	101889421	101889578	m6AIP_abcam_peak_1961	0.0	-	chr12	101887020	101889704	ENSMUST00000021605.13|Trip11|ENSMUSG00000021188.14|protein_coding_Intron_9	0.0	-	0.06631892697466468	101889421	101889578	101887039	101887196	2684	531	Constitutive_Intron	0.0787134	0.0765924	0.5095541401273885	0.445859872611465	Cfg3	0.370482032468315
chr12	101924060	101924267	m6AIP_SySy_peak_1642	0.0	-	chr12	101923204	101926483	ENSMUST00000021606.11|Atxn3|ENSMUSG00000021189.11|protein_coding_Intron_10	0.0	-	0.7133272339127783	101924060	101924267	101923939	101924146	3279	2084	Constitutive_Intron	0.0424638	0.0703575	0.3719806763285024	0.42995169082125606	Cfg2	2.09072258302773
chr12	102624762	102624909	m6AIP_abcam_peak_1965	0.0	-	chr12	102623425	102675442	ENSMUST00000046518.11|Itpk1|ENSMUSG00000057963.9|protein_coding_Intron_2	0.0	-	0.9725666608993214	102624762	102624909	102664275	102664422	52017	527	Constitutive_Intron	0.00542177	0.00666667	0.48299319727891155	0.3673469387755102	Cfg3	0.431274070800164
chr12	102674993	102675110	m6AIP_abcam_peak_1966	0.0	-	chr12	102623425	102675442	ENSMUST00000046518.11|Itpk1|ENSMUSG00000057963.9|protein_coding_Intron_2	0.0	-	0.0074014264567352495	102674993	102675110	102639585	102639702	52017	527	Alternative_ExonIntron	0.0105043	0.0125128	0.5299145299145299	0.49572649572649574	Cfg3	1.04020272995474
chr12	102690822	102690886	m6AIP_abcam_peak_1967a	0.0	-	chr12	102675467	102720051	ENSMUST00000178129.1|Gm28373|ENSMUSG00000096751.3|lncRNA_Intron_2	0.0	-	0.6544948860577786	102690822	102690886	102708411	102708475	44584	44584	Constitutive_Intron	0.00429688	0.194859	0.5625	0.578125	Cfg3	0.800378025235579
chr12	102690822	102690886	m6AIP_abcam_peak_1967a	0.0	-	chr12	102675467	102704721	ENSMUST00000046518.11|Itpk1|ENSMUSG00000057963.9|protein_coding_Intron_1	0.0	-	0.47343952963697267	102690822	102690886	102685165	102685229	29254	3437	Constitutive_Intron	0.00429688	0.00370313	0.5625	0.578125	Cfg3	0.800378025235579
chr12	102690887	102690953	m6AIP_abcam_peak_1967b	0.0	-	chr12	102675467	102720051	ENSMUST00000178129.1|Gm28373|ENSMUSG00000096751.3|lncRNA_Intron_2	0.0	-	0.6528799569352234	102690887	102690953	102685305	102685371	44584	44584	Constitutive_Intron	0.0338939	0.00665152	0.48484848484848486	0.5757575757575758	Cfg3	1.35400186348207
chr12	102690887	102690953	m6AIP_abcam_peak_1967b	0.0	-	chr12	102675467	102704721	ENSMUST00000046518.11|Itpk1|ENSMUSG00000057963.9|protein_coding_Intron_1	0.0	-	0.47097832775005133	102690887	102690953	102698005	102698071	29254	17093	Constitutive_Intron	0.0338939	0.00339394	0.48484848484848486	0.5909090909090909	Cfg3	1.35400186348207
chr12	102742372	102742583	m6AIP_SySy_peak_1646	0.0	-	chr12	102720194	102757540	ENSMUST00000179306.1|Gm28051|ENSMUSG00000098530.1|protein_coding_Intron_1	0.0	-	0.402800835430836	102742372	102742583	102747973	102748184	37346	37346	Alternative_ExonIntron	0.54536	0.0504929	0.4265402843601896	0.4028436018957346	Cfg2	2.82601632198869
chr12	102742757	102743007	m6AIP_SySy_peak_1647	0.0	-	chr12	102720194	102757540	ENSMUST00000179306.1|Gm28051|ENSMUSG00000098530.1|protein_coding_Intron_1	0.0	-	0.3924918331280458	102742757	102743007	102736596	102736846	37346	37346	Alternative_ExonIntron	0.45066	0.0397044	0.484	0.464	Cfg2	2.11420692252341
chr12	102749287	102749481	m6AIP_abcam_peak_1968	0.0	-	chr12	102720194	102757540	ENSMUST00000179306.1|Gm28051|ENSMUSG00000098530.1|protein_coding_Intron_1	0.0	-	0.22023777646869813	102749287	102749481	102754977	102755171	37346	37346	Constitutive_Intron	0.0293505	0.0633173	0.4536082474226804	0.4845360824742268	Cfg3	0.674959738370358
chr12	102749287	102749481	m6AIP_abcam_peak_1968	0.0	-	chr12	102743394	102757540	ENSMUST00000174651.1|Gm20604|ENSMUSG00000041716.7|protein_coding_Intron_1	0.0	-	0.5814364484659975	102749287	102749481	102746415	102746609	14146	14146	Constitutive_Intron	0.0293505	0.263308	0.4536082474226804	0.4587628865979381	Cfg3	0.674959738370358
chr12	102753825	102754075	m6AIP_SySy_peak_1649	0.0	-	chr12	102720194	102757540	ENSMUST00000179306.1|Gm28051|ENSMUSG00000098530.1|protein_coding_Intron_1	0.0	-	0.09612809939484812	102753825	102754075	102723476	102723726	37346	37346	Alternative_ExonIntron	0.083284	0.133176	0.436	0.5	Cfg1	1.9444446439459
chr12	102753825	102754075	m6AIP_SySy_peak_1649	0.0	-	chr12	102743394	102757540	ENSMUST00000174651.1|Gm20604|ENSMUSG00000041716.7|protein_coding_Intron_1	0.0	-	0.25378198784108585	102753825	102754075	102743754	102744004	14146	14146	Alternative_ExonIntron	0.083284	0.247476	0.436	0.744	Cfg1	1.9444446439459
chr12	102757227	102757330	m6AIP_abcam_peak_1970	0.0	-	chr12	102754166	102757540	ENSMUST00000173969.1|Gon7|ENSMUSG00000091931.5|protein_coding_Intron_1	0.0	-	0.07854179016004748	102757227	102757330	102754368	102754471	3374	3374	Constitutive_Intron	0.0224078	0.244214	0.5145631067961165	0.32038834951456313	Cfg3	1.9161895836712
chr12	102757227	102757330	m6AIP_abcam_peak_1970	0.0	-	chr12	102720194	102757540	ENSMUST00000179306.1|Gm28051|ENSMUSG00000098530.1|protein_coding_Intron_1	0.0	-	0.007095806779842562	102757227	102757330	102752471	102752574	37346	37346	Constitutive_Intron	0.0224078	0.0221748	0.5145631067961165	0.36893203883495146	Cfg3	1.9161895836712
chr12	102757227	102757330	m6AIP_abcam_peak_1970	0.0	-	chr12	102743394	102757540	ENSMUST00000174651.1|Gm20604|ENSMUSG00000041716.7|protein_coding_Intron_1	0.0	-	0.018733210801640032	102757227	102757330	102754504	102754607	14146	14146	Constitutive_Intron	0.0224078	0.150563	0.5145631067961165	0.4854368932038835	Cfg3	1.9161895836712
chr12	102867975	102868077	m6AIP_abcam_peak_1972	0.0	-	chr12	102841191	102878215	ENSMUST00000223554.1|Btbd7|ENSMUSG00000041702.7|protein_coding_Intron_1	0.0	-	0.2752538893690579	102867975	102868077	102861325	102861427	37024	2002	Constitutive_Intron	0.0662059	0.274765	0.4803921568627451	0.38235294117647056	Cfg3	1.77194085579489
chr12	104780278	104780420	m6AIP_SySy_peak_1658	0.0	-	chr12	104777141	104780721	ENSMUST00000109937.8|Clmn|ENSMUSG00000021097.15|protein_coding_Intron_9	0.0	-	0.1002793296089386	104780278	104780420	104778728	104778870	3580	3351	Constitutive_Intron	0.00140845	0.0303028	0.4647887323943662	0.5845070422535211	Cfg1	4.66405017516986
chr12	105833303	105833423	m6AIP_abcam_peak_1981	0.0	+	chr12	105833162	105834709	ENSMUST00000109901.8|Papola|ENSMUSG00000021111.15|protein_coding_Intron_20	0.0	+	0.12475759534583064	105833303	105833423	105833758	105833878	1547	1478	Constitutive_Intron	0.0192667	0.0409333	0.43333333333333335	0.30833333333333335	Cfg3	1.01003441072063
chr12	108167656	108167897	m6AIP_abcam_peak_1985	0.0	-	chr12	108165172	108179152	ENSMUST00000071095.13|Setd3|ENSMUSG00000056770.15|protein_coding_Intron_1	0.0	-	0.8184549356223176	108167656	108167897	108166683	108166924	13980	749	Constitutive_Intron	0.00248963	0.00544398	0.5020746887966805	0.46887966804979253	Cfg3	0.905068809376598
chr12	108198083	108198162	m6AIP_abcam_peak_1986a	0.0	+	chr12	108196372	108199308	ENSMUST00000221167.1|Ccnk|ENSMUSG00000021258.10|protein_coding_Intron_10	0.0	+	0.5946866485013624	108198083	108198162	108197195	108197274	2936	667	Constitutive_Intron	0.0166456	0.000367089	0.5822784810126582	0.5189873417721519	Cfg3	0.12514017595191
chr12	108198163	108198291	m6AIP_abcam_peak_1986b	0.0	+	chr12	108196372	108199308	ENSMUST00000221167.1|Ccnk|ENSMUSG00000021258.10|protein_coding_Intron_10	0.0	+	0.6127384196185286	108198163	108198291	108198348	108198476	2936	564	Constitutive_Intron	0.0341172	0.00635938	0.5546875	0.609375	Cfg3	0.798746807301827
chr12	108805650	108805752	m6AIP_abcam_peak_1987	0.0	+	chr12	108794091	108806478	ENSMUST00000021692.8|Yy1|ENSMUSG00000021264.12|protein_coding_Intron_1	0.0	+	0.9339630257528053	108805650	108805752	108805984	108806086	12387	6277	Constitutive_Intron	0.177912	0.158935	0.5294117647058824	0.35294117647058826	Cfg3	-0.021407752106261
chr12	108807866	108808045	m6AIP_abcam_peak_1988	0.0	+	chr12	108806641	108812918	ENSMUST00000021692.8|Yy1|ENSMUSG00000021264.12|protein_coding_Intron_2	0.0	+	0.20216664011470448	108807866	108808045	108811244	108811423	6277	12387	Constitutive_Intron	0.104749	0.0997252	0.44692737430167595	0.45251396648044695	Cfg3	0.331575752741579
chr12	108869932	108870136	m6AIP_SySy_peak_1670	0.0	-	chr12	108867777	108875113	ENSMUST00000161154.1|Wars|ENSMUSG00000021266.16|protein_coding_Intron_6	0.0	-	0.7029716466739367	108869932	108870136	108870545	108870749	7336	1377	Constitutive_Intron	0	0.0306216	0.5049019607843137	0.5441176470588235	Cfg2	1.73767230793101
chr12	108906500	108906698	m6AIP_abcam_peak_1991	0.0	+	chr12	108898725	108980690	ENSMUST00000047115.8|Wdr25|ENSMUSG00000040877.16|protein_coding_Intron_3	0.0	+	0.09589458915390715	108906500	108906698	108949009	108949207	81965	81965	Constitutive_Intron	0.316601	0.0697626	0.5252525252525253	0.4494949494949495	Cfg3	0.47942813521177
chr12	108949806	108949920	m6AIP_abcam_peak_1992	0.0	+	chr12	108898725	108980690	ENSMUST00000047115.8|Wdr25|ENSMUSG00000040877.16|protein_coding_Intron_3	0.0	+	0.6241688525590191	108949806	108949920	108977106	108977220	81965	695	Constitutive_Intron	0.0743772	0.00983333	0.5175438596491229	0.5526315789473685	Cfg3	0.010182631725755
chr12	110501616	110501736	m6AIP_abcam_peak_1999	0.0	+	chr12	110485952	110522490	ENSMUST00000084985.10|Ppp2r5c|ENSMUSG00000017843.14|protein_coding_Intron_1	0.0	+	0.4300454321528272	110501616	110501736	110517470	110517590	36538	3976	Constitutive_Intron	0.014075	0.0587583	0.5666666666666667	0.4	Cfg3	1.0267966921853
chr12	110784495	110784595	m6AIP_abcam_peak_2001	0.0	+	chr12	110779478	110793113	ENSMUST00000095410.7|Wdr20|ENSMUSG00000037957.14|protein_coding_Intron_2	0.0	+	0.3735240190685735	110784495	110784595	110791130	110791230	13635	13635	Constitutive_Intron	0.00923	0.00865	0.55	0.38	Cfg3	0.714192745379618
chr12	111494491	111494674	m6AIP_SySy_peak_1692a	0.0	-	chr12	111451069	111498260	ENSMUST00000221429.1|Gm40578|ENSMUSG00000113029.1|lncRNA_Intron_2	0.0	-	0.0772181136233604	111494491	111494674	111470359	111470542	47191	1107	Constitutive_Intron	0.10012	0.0467949	0.39344262295081966	0.5519125683060109	Cfg2	3.20665319322196
chr12	111494675	111494808	m6AIP_SySy_peak_1692b	0.0	-	chr12	111451069	111498260	ENSMUST00000221429.1|Gm40578|ENSMUSG00000113029.1|lncRNA_Intron_2	0.0	-	0.07471763683753263	111494675	111494808	111486817	111486950	47191	1107	Constitutive_Intron	0.169632	0.00643609	0.47368421052631576	0.42857142857142855	Cfg2	4.1880349563605
chr12	111791136	111791257	m6AIP_abcam_peak_2014a	0.0	+	chr12	111789486	111795547	ENSMUST00000239017.1|Klc1|ENSMUSG00000021288.19|protein_coding_Intron_13	0.0	+	0.2811417257878238	111791136	111791257	111791177	111791298	6061	118	Constitutive_Intron	0	0	0.45454545454545453	0.45454545454545453	Cfg3	-0.65089108330778
chr12	111791258	111791393	m6AIP_abcam_peak_2014b	0.0	+	chr12	111789486	111795547	ENSMUST00000239017.1|Klc1|ENSMUSG00000021288.19|protein_coding_Intron_13	0.0	+	0.3035802672826266	111791258	111791393	111792897	111793032	6061	784	Constitutive_Intron	0	0.0398593	0.43703703703703706	0.2962962962962963	Cfg3	0.544432209257715
chr12	111797626	111797828	m6AIP_abcam_peak_2015	0.0	+	chr12	111795678	111800343	ENSMUST00000239017.1|Klc1|ENSMUSG00000021288.19|protein_coding_Intron_14	0.0	+	0.4415862808145766	111797626	111797828	111796522	111796724	4665	491	Constitutive_Intron	0.259505	0.0323416	0.504950495049505	0.4801980198019802	Cfg3	1.01252750762258
chr12	112612780	112613008	m6AIP_SySy_peak_1701	0.0	+	chr12	112612604	112614894	ENSMUST00000101029.3|Inf2|ENSMUSG00000037679.9|protein_coding_Intron_22	0.0	+	0.10218340611353711	112612780	112613008	112614075	112614303	2290	77	Constitutive_Intron	0.049136	0.0194474	0.6008771929824561	0.5614035087719298	Cfg1	2.0435114365292
chr12	112613621	112613861	m6AIP_SySy_peak_1702	0.0	+	chr12	112612604	112614894	ENSMUST00000101029.3|Inf2|ENSMUSG00000037679.9|protein_coding_Intron_22	0.0	+	0.514410480349345	112613621	112613861	112613753	112613993	2290	436	Constitutive_Intron	0.0345625	0.0340958	0.5833333333333334	0.5625	Cfg1	2.64547857967303
chr12	112741223	112741379	m6AIP_abcam_peak_2023	0.0	+	chr12	112741011	112742952	ENSMUST00000101018.10|Cep170b|ENSMUSG00000072825.11|protein_coding_Intron_13	0.0	+	0.1334363730036064	112741223	112741379	112741089	112741245	1941	416	Constitutive_Intron	0.0116795	0.0116603	0.4358974358974359	0.532051282051282	Cfg3	0.774610281618622
chr12	112789208	112789374	m6AIP_abcam_peak_2029a	0.0	-	chr12	112788178	112802471	ENSMUST00000124526.1|Ahnak2|ENSMUSG00000072812.4|protein_coding_Intron_1	0.0	-	0.9245085006646611	112789208	112789374	112801589	112801755	14293	271	Constitutive_Intron	0.0380542	0.0814699	0.43373493975903615	0.5602409638554217	Cfg3	1.17690667681019
chr12	112789375	112789619	m6AIP_abcam_peak_2029b	0.0	-	chr12	112788178	112802471	ENSMUST00000124526.1|Ahnak2|ENSMUSG00000072812.4|protein_coding_Intron_1	0.0	-	0.9079269572518016	112789375	112789619	112791741	112791985	14293	14293	Constitutive_Intron	0.0155205	0.216951	0.4262295081967213	0.4713114754098361	Cfg3	2.02838284204396
chr12	112789629	112789797	m6AIP_abcam_peak_2029c	0.0	-	chr12	112788178	112802471	ENSMUST00000124526.1|Ahnak2|ENSMUSG00000072812.4|protein_coding_Intron_1	0.0	-	0.8897362345203946	112789629	112789797	112792776	112792944	14293	271	Constitutive_Intron	0.0246964	0.00560714	0.42857142857142855	0.5535714285714286	Cfg3	2.32266109055294
chr12	112824806	112824908	m6AIP_abcam_peak_2031	0.0	-	chr12	112822112	112828848	ENSMUST00000062092.6|Cdca4|ENSMUSG00000047832.9|protein_coding_Intron_1	0.0	-	0.5948634204275535	112824806	112824908	112822988	112823090	6736	6736	Constitutive_Intron	0.235833	0.0294902	0.4803921568627451	0.35294117647058826	Cfg3	0.123242004455874
chr12	112919336	112919469	m6AIP_abcam_peak_2032a	0.0	-	chr12	112916939	112920071	ENSMUST00000075827.4|Jag2|ENSMUSG00000002799.6|protein_coding_Intron_5	0.0	-	0.22030651340996166	112919336	112919469	112918874	112919007	3132	108	Constitutive_Intron	0.000804511	0.00166165	0.5112781954887218	0.5639097744360902	Cfg3	1.28242808120918
chr12	112919470	112919624	m6AIP_abcam_peak_2032b	0.0	-	chr12	112916939	112920071	ENSMUST00000075827.4|Jag2|ENSMUSG00000002799.6|protein_coding_Intron_5	0.0	-	0.163154533844189	112919470	112919624	112919377	112919531	3132	78	Constitutive_Intron	0.00461039	0.00253247	0.564935064935065	0.5584415584415584	Cfg3	1.20764852815577
chr12	112977419	112977533	m6AIP_SySy_peak_1720a	0.0	-	chr12	112973621	112979684	ENSMUST00000011302.8|Brf1|ENSMUSG00000011158.8|protein_coding_Intron_5	0.0	-	0.3658254989279235	112977419	112977533	112979006	112979120	6063	84	Constitutive_Intron	0.237754	0.003	0.5964912280701754	0.5175438596491229	Cfg1	1.16418826297277
chr12	112977534	112977723	m6AIP_SySy_peak_1720b	0.0	-	chr12	112973621	112979684	ENSMUST00000011302.8|Brf1|ENSMUSG00000011158.8|protein_coding_Intron_5	0.0	-	0.3433943592281049	112977534	112977723	112976838	112977027	6063	601	Constitutive_Intron	0.805307	0.194709	0.5343915343915344	0.7407407407407407	Cfg1	3.28060362878847
chr12	112978291	112978541	m6AIP_SySy_peak_1721a	0.0	-	chr12	112973621	112979684	ENSMUST00000011302.8|Brf1|ENSMUSG00000011158.8|protein_coding_Intron_5	0.0	-	0.2091373907306614	112978291	112978541	112978479	112978729	6063	744	Constitutive_Intron	0.8856	0.207248	0.548	0.528	Cfg1	1.09269923814875
chr13	3903223	3903341	m6AIP_SySy_peak_1736	0.0	-	chr13	3888978	3907796	ENSMUST00000091853.11|Net1|ENSMUSG00000021215.15|protein_coding_Intron_3	0.0	-	0.2417366351365714	3903223	3903341	3896225	3896343	18818	5011	Constitutive_Intron	0.0906695	0.0334492	0.4830508474576271	0.3983050847457627	Cfg1	1.07940773698423
chr13	3903715	3903887	m6AIP_SySy_peak_1737	0.0	-	chr13	3888978	3907796	ENSMUST00000091853.11|Net1|ENSMUSG00000021215.15|protein_coding_Intron_3	0.0	-	0.21155276862578387	3903715	3903887	3894773	3894945	18818	314	Constitutive_Intron	0.063657	0.0713779	0.31976744186046513	0.5406976744186046	Cfg1	1.27741827232136
chr13	3917630	3917777	m6AIP_SySy_peak_1738	0.0	-	chr13	3912934	3917937	ENSMUST00000091853.11|Net1|ENSMUSG00000021215.15|protein_coding_Intron_1	0.0	-	0.05016989806116334	3917630	3917777	3917144	3917291	5003	310	Constitutive_Intron	0.0198503	0.00435374	0.564625850340136	0.3469387755102041	Cfg2	1.92986450026784
chr13	6601540	6601787	m6AIP_abcam_peak_2051	0.0	-	chr13	6600666	6602712	ENSMUST00000138703.7|Pfkp|ENSMUSG00000021196.14|protein_coding_Intron_13	0.0	-	0.489247311827957	6601540	6601787	6601912	6602159	2046	1492	Constitutive_Intron	0.00166397	0.00376518	0.46153846153846156	0.42105263157894735	Cfg3	0.614745159348859
chr13	6604706	6604878	m6AIP_SySy_peak_1740	0.0	-	chr13	6603463	6604955	ENSMUST00000138703.7|Pfkp|ENSMUSG00000021196.14|protein_coding_Intron_10	0.0	-	0.13337801608579092	6604706	6604878	6603872	6604044	1492	219	Constitutive_Intron	0.00220349	0.00348256	0.5232558139534884	0.45348837209302323	Cfg2	1.30075454880242
chr13	6640381	6640556	m6AIP_abcam_peak_2052a	0.0	-	chr13	6635998	6648570	ENSMUST00000138703.7|Pfkp|ENSMUSG00000021196.14|protein_coding_Intron_1	0.0	-	0.6414253897550111	6640381	6640556	6643454	6643629	12572	2046	Constitutive_Intron	0	0.00238286	0.37142857142857144	0.4685714285714286	Cfg3	-0.0672736060882845
chr13	6640557	6640680	m6AIP_abcam_peak_2052b	0.0	-	chr13	6635998	6648570	ENSMUST00000138703.7|Pfkp|ENSMUSG00000021196.14|protein_coding_Intron_1	0.0	-	0.6332325803372574	6640557	6640680	6642672	6642795	12572	10711	Constitutive_Intron	0.00518	0.0895041	0.35772357723577236	0.5853658536585366	Cfg3	-0.048383423818055
chr13	6642515	6642621	m6AIP_abcam_peak_2053	0.0	-	chr13	6635998	6648570	ENSMUST00000138703.7|Pfkp|ENSMUSG00000021196.14|protein_coding_Intron_1	0.0	-	0.47836461979000955	6642515	6642621	6638964	6639070	12572	855	Constitutive_Intron	0.00524528	0.0187358	0.5471698113207547	0.5094339622641509	Cfg3	0.428325543077418
chr13	8849421	8849521	m6AIP_SySy_peak_1741	0.0	-	chr13	8847686	8849533	ENSMUST00000054251.12|Wdr37|ENSMUSG00000021147.17|protein_coding_Intron_6	0.0	-	0.0314022739577694	8849421	8849521	8848992	8849092	1847	2783	Constitutive_Intron	0.00297	0.00663	0.46	0.43	Cfg2	1.60115822144493
chr13	9153369	9153552	m6AIP_abcam_peak_2056	0.0	+	chr13	9151224	9158122	ENSMUST00000188211.7|Larp4b|ENSMUSG00000033499.14|protein_coding_Intron_11	0.0	+	0.3345897361554074	9153369	9153552	9156899	9157082	6898	5872	Constitutive_Intron	0.14782	0.221541	0.453551912568306	0.34972677595628415	Cfg3	0.81862222571949
chr13	9293749	9293917	m6AIP_abcam_peak_2059	0.0	+	chr13	9277066	9493104	ENSMUST00000166299.1|Dip2c|ENSMUSG00000048264.16|protein_coding_Intron_1	0.0	+	0.07744933761653043	9293749	9293917	9356927	9357095	216038	13318	Constitutive_Intron	0.0101131	0	0.5	0.5119047619047619	Cfg3	0.877810741036415
chr13	9328393	9328519	m6AIP_abcam_peak_2060	0.0	+	chr13	9277066	9493104	ENSMUST00000166299.1|Dip2c|ENSMUSG00000048264.16|protein_coding_Intron_1	0.0	+	0.23788407594960145	9328393	9328519	9337504	9337630	216038	1322	Constitutive_Intron	0.113341	0.00862698	0.5238095238095238	0.42857142857142855	Cfg3	1.09670277341002
chr13	9343416	9343513	m6AIP_abcam_peak_2061a	0.0	+	chr13	9277066	9493104	ENSMUST00000166299.1|Dip2c|ENSMUSG00000048264.16|protein_coding_Intron_1	0.0	+	0.3074551699238097	9343416	9343513	9320024	9320121	216038	4019	Constitutive_Intron	0.0146392	0.00218557	0.3402061855670103	0.422680412371134	Cfg3	0.274624759248711
chr13	9343514	9343633	m6AIP_abcam_peak_2061b	0.0	+	chr13	9277066	9493104	ENSMUST00000166299.1|Dip2c|ENSMUSG00000048264.16|protein_coding_Intron_1	0.0	+	0.3076680954276562	9343514	9343633	9368498	9368617	216038	1638	Constitutive_Intron	0.0040084	0.00383193	0.5210084033613446	0.47058823529411764	Cfg3	1.0354010379758
chr13	9362420	9362567	m6AIP_abcam_peak_2062	0.0	+	chr13	9277066	9493104	ENSMUST00000166299.1|Dip2c|ENSMUSG00000048264.16|protein_coding_Intron_1	0.0	+	0.3952267656615966	9362420	9362567	9472999	9473146	216038	13318	Constitutive_Intron	0.000748299	0	0.46938775510204084	0.4897959183673469	Cfg3	0.752146276040157
chr13	12087853	12087976	m6AIP_abcam_peak_2068	0.0	-	chr13	11946002	12106398	ENSMUST00000021750.14|Ryr2|ENSMUSG00000021313.16|protein_coding_Intron_1	0.0	-	0.11523978154068681	12087853	12087976	12014968	12015091	160396	6222	Constitutive_Intron	0	0.087	0.5528455284552846	0.5040650406504065	Cfg3	-0.05405585153365
chr13	14096180	14096372	m6AIP_abcam_peak_2073	0.0	+	chr13	14064879	14120140	ENSMUST00000110534.7|Arid4b|ENSMUSG00000039219.18|protein_coding_Intron_2	0.0	+	0.5693346121134254	14096180	14096372	14083237	14083429	55261	2713	Constitutive_Intron	0.183281	0	0.5104166666666666	0.3333333333333333	Cfg3	0.725120581044941
chr13	17773345	17773507	m6AIP_abcam_peak_2085	0.0	-	chr13	17772957	17803437	ENSMUST00000042365.8|Cdk13|ENSMUSG00000041297.8|protein_coding_Intron_1	0.0	-	0.9860892388451443	17773345	17773507	17777084	17777246	30480	1357	Constitutive_Intron	0.0314568	0.0175741	0.4567901234567901	0.3271604938271605	Cfg3	0.787402367684286
chr13	17777409	17777512	m6AIP_abcam_peak_2086	0.0	-	chr13	17772957	17803437	ENSMUST00000042365.8|Cdk13|ENSMUSG00000041297.8|protein_coding_Intron_1	0.0	-	0.8524278215223097	17777409	17777512	17786921	17787024	30480	11243	Constitutive_Intron	0.0583883	0.350204	0.3300970873786408	0.30097087378640774	Cfg3	0.685874683347878
chr13	17784533	17784742	m6AIP_abcam_peak_2087	0.0	-	chr13	17772957	17803437	ENSMUST00000042365.8|Cdk13|ENSMUSG00000041297.8|protein_coding_Intron_1	0.0	-	0.6156167979002625	17784533	17784742	17795100	17795309	30480	1342	Constitutive_Intron	0.5209	0	0.44976076555023925	0.3684210526315789	Cfg3	0.937089175881011
chr13	17793301	17793402	m6AIP_abcam_peak_2088	0.0	-	chr13	17772957	17803437	ENSMUST00000042365.8|Cdk13|ENSMUSG00000041297.8|protein_coding_Intron_1	0.0	-	0.33087270341207353	17793301	17793402	17792638	17792739	30480	815	Constitutive_Intron	0.0205644	0	0.504950495049505	0.4158415841584158	Cfg3	1.30451584360534
chr13	17794178	17794298	m6AIP_abcam_peak_2089	0.0	-	chr13	17772957	17803437	ENSMUST00000042365.8|Cdk13|ENSMUSG00000041297.8|protein_coding_Intron_1	0.0	-	0.3020997375328084	17794178	17794298	17802311	17802431	30480	444	Constitutive_Intron	0.730867	0.00638333	0.5	0.325	Cfg3	1.05974569673312
chr13	17927500	17927631	m6AIP_abcam_peak_2090	0.0	-	chr13	17897102	17944016	ENSMUST00000009003.8|Rala|ENSMUSG00000008859.8|protein_coding_Intron_1	0.0	-	0.3509187023063478	17927500	17927631	17915906	17916037	46914	4440	Constitutive_Intron	0	0.182573	0.4198473282442748	0.4198473282442748	Cfg3	0.317685662437308
chr13	18849533	18849686	m6AIP_abcam_peak_2091	0.0	+	chr13	18849023	18852340	ENSMUST00000072961.5|Vps41|ENSMUSG00000041236.8|protein_coding_Intron_22	0.0	+	0.16943020801929454	18849533	18849686	18850655	18850808	3317	902	Constitutive_Intron	0.00591503	0.101865	0.5228758169934641	0.5032679738562091	Cfg3	1.76441631812723
chr13	20204114	20204240	m6AIP_abcam_peak_2092	0.0	+	chr13	20185504	20208133	ENSMUST00000072519.6|Elmo1|ENSMUSG00000041112.17|protein_coding_Intron_2	0.0	+	0.8239427283574174	20204114	20204240	20190314	20190440	22629	51874	Constitutive_Intron	0.00206349	0	0.5238095238095238	0.47619047619047616	Cfg3	1.53958065758097
chr13	20386015	20386139	m6AIP_abcam_peak_2093	0.0	+	chr13	20373190	20449469	ENSMUST00000072519.6|Elmo1|ENSMUSG00000041112.17|protein_coding_Intron_15	0.0	+	0.16899802042501869	20386015	20386139	20438664	20438788	76279	22629	Constitutive_Intron	0.2035	0.00753226	0.5080645161290323	0.33064516129032256	Cfg3	0.432864413880189
chr13	20455466	20455679	m6AIP_abcam_peak_2094	0.0	+	chr13	20449606	20564423	ENSMUST00000072519.6|Elmo1|ENSMUSG00000041112.17|protein_coding_Intron_16	0.0	+	0.05209158922459218	20455466	20455679	20494640	20494853	114817	9761	Constitutive_Intron	0.0224091	0.413545	0.5023474178403756	0.3755868544600939	Cfg3	0.41768508238516
chr13	20502699	20502829	m6AIP_abcam_peak_2095	0.0	+	chr13	20449606	20564423	ENSMUST00000072519.6|Elmo1|ENSMUSG00000041112.17|protein_coding_Intron_16	0.0	+	0.4632937631187019	20502699	20502829	20538276	20538406	114817	9761	Constitutive_Intron	0.0169077	0.104777	0.5307692307692308	0.5307692307692308	Cfg3	0.79987055538919
chr13	21181254	21181361	m6AIP_SySy_peak_1762a	0.0	+	chr13	21180914	21181983	ENSMUST00000222544.1|Trim27|ENSMUSG00000021326.13|protein_coding_Intron_2	0.0	+	0.3479887745556595	21181254	21181361	21181023	21181130	1069	1652	Alternative_ExonIntron	0.0164486	0.428832	0.45794392523364486	0.7009345794392523	Cfg2	1.33803671762973
chr13	21181362	21181563	m6AIP_SySy_peak_1762b	0.0	+	chr13	21180914	21181983	ENSMUST00000222544.1|Trim27|ENSMUSG00000021326.13|protein_coding_Intron_2	0.0	+	0.490177736202058	21181362	21181563	21181538	21181739	1069	121	Alternative_ExonIntron	0.0441542	0.0263234	0.417910447761194	0.3283582089552239	Cfg1	3.66128541554115
chr13	21185321	21185420	m6AIP_abcam_peak_2097a	0.0	+	chr13	21183962	21188040	ENSMUST00000222544.1|Trim27|ENSMUSG00000021326.13|protein_coding_Intron_4	0.0	+	0.3464933791074056	21185321	21185420	21186669	21186768	4078	121	Constitutive_Intron	0.040899	0.785384	0.36363636363636365	0.47474747474747475	Cfg3	0.12425464168901
chr13	21185421	21185524	m6AIP_abcam_peak_2097b	0.0	+	chr13	21183962	21188040	ENSMUST00000222544.1|Trim27|ENSMUSG00000021326.13|protein_coding_Intron_4	0.0	+	0.3692986758214811	21185421	21185524	21187128	21187231	4078	379	Constitutive_Intron	0.141767	0.0691262	0.4563106796116505	0.36893203883495146	Cfg3	1.12228634462883
chr13	21188743	21188903	m6AIP_abcam_peak_2098	0.0	+	chr13	21188063	21189854	ENSMUST00000222544.1|Trim27|ENSMUSG00000021326.13|protein_coding_Intron_5	0.0	+	0.3891680625348967	21188743	21188903	21189614	21189774	1791	121	Constitutive_Intron	0.0164187	0.02855	0.45	0.41875	Cfg3	0.491561947771956
chr13	21395821	21395969	m6AIP_abcam_peak_2101	0.0	-	chr13	21394906	21396099	ENSMUST00000116434.10|Zkscan3|ENSMUSG00000021327.19|protein_coding_Intron_2	0.0	-	0.16848281642917018	21395821	21395969	21395513	21395661	1193	431	Constitutive_Intron	0.0225743	0.0153784	0.44594594594594594	0.3783783783783784	Cfg3	2.2405197044759
chr13	23600160	23600268	m6AIP_SySy_peak_1786	0.0	-	chr13	23585966	23620915	ENSMUST00000051091.4|H2bc6|ENSMUSG00000047246.7|protein_coding_Intron_1	0.0	-	0.5917765887435977	23600160	23600268	23596530	23596638	34949	34949	Constitutive_Intron	0	0.235778	0.3425925925925926	0.35185185185185186	Cfg2	3.87062958512529
chr13	29665924	29666088	m6AIP_abcam_peak_2115	0.0	-	chr13	29625724	29691598	ENSMUST00000006353.13|Cdkal1|ENSMUSG00000006191.17|protein_coding_Intron_8	0.0	-	0.3891975589762273	29665924	29666088	29674062	29674226	65874	34670	Constitutive_Intron	0	0	0.4024390243902439	0.3597560975609756	Cfg3	0.53445359105363
chr13	29927887	29927987	m6AIP_abcam_peak_2117	0.0	-	chr13	29920225	29985299	ENSMUST00000102948.10|E2f3|ENSMUSG00000016477.18|protein_coding_Intron_1	0.0	-	0.8813197283093094	29927887	29927987	29947081	29947181	65074	3327	Constitutive_Intron	0.03331	0.12245	0.47	0.33	Cfg3	0.849050363685629
chr13	29959749	29959922	m6AIP_abcam_peak_2118	0.0	-	chr13	29920225	29985299	ENSMUST00000102948.10|E2f3|ENSMUSG00000016477.18|protein_coding_Intron_1	0.0	-	0.39199987706303596	29959749	29959922	29939998	29940171	65074	2075	Constitutive_Intron	0.0185491	0.0210983	0.5375722543352601	0.48554913294797686	Cfg3	0.859879065557613
chr13	29967137	29967321	m6AIP_abcam_peak_2119	0.0	-	chr13	29920225	29985299	ENSMUST00000102948.10|E2f3|ENSMUSG00000016477.18|protein_coding_Intron_1	0.0	-	0.2769155115714418	29967137	29967321	29978346	29978530	65074	1027	Constitutive_Intron	0.193696	0.0211739	0.5271739130434783	0.483695652173913	Cfg3	0.968278307261754
chr13	30856148	30856261	m6AIP_abcam_peak_2120	0.0	-	chr13	30826094	30856653	ENSMUST00000102946.7|Exoc2|ENSMUSG00000021357.14|protein_coding_Intron_24	0.0	-	0.01472561274910833	30856148	30856261	30850293	30850406	30559	1992	Constitutive_Intron	0.098354	0.452735	0.504424778761062	0.36283185840707965	Cfg3	0.0589955405461001
chr13	33904539	33904643	m6AIP_abcam_peak_2123	0.0	-	chr13	33899436	33905642	ENSMUST00000172184.1|Serpinb6c|ENSMUSG00000052180.15|protein_coding_Intron_1	0.0	-	0.16999677731227847	33904539	33904643	33904544	33904648	6206	13026	Constitutive_Intron	0.0151731	0.0186442	0.5	0.5	Cfg3	0.851196699501696
chr13	35797512	35797628	m6AIP_abcam_peak_2129	0.0	+	chr13	35790175	35815908	ENSMUST00000075220.13|Cdyl|ENSMUSG00000059288.14|protein_coding_Intron_4	0.0	+	0.28737418878482884	35797512	35797628	35805320	35805436	25733	106262	Constitutive_Intron	0.00431897	0.00375862	0.5517241379310345	0.5517241379310345	Cfg3	1.16368340818245
chr13	35869814	35870006	m6AIP_abcam_peak_2131	0.0	+	chr13	35863409	35871577	ENSMUST00000075220.13|Cdyl|ENSMUSG00000059288.14|protein_coding_Intron_8	0.0	+	0.7937071498530852	35869814	35870006	35867114	35867306	8168	9818	Constitutive_Intron	0.003875	0.17113	0.5364583333333334	0.46875	Cfg3	0.468479334716832
chr13	36010369	36010533	m6AIP_abcam_peak_2132	0.0	-	chr13	35979907	36092805	ENSMUST00000053265.7|Lyrm4|ENSMUSG00000046573.7|protein_coding_Intron_2	0.0	-	0.7297383478892452	36010369	36010533	36079963	36080127	112898	24148	Constitutive_Intron	0.0482012	0.044439	0.5	0.45121951219512196	Cfg3	0.84977922177804
chr13	36010369	36010533	m6AIP_abcam_peak_2132	0.0	-	chr13	36008517	36189203	ENSMUST00000223888.1|Gm48765|ENSMUSG00000114407.1|lncRNA_Intron_1	0.0	-	0.989473451180501	36010369	36010533	36107136	36107300	180686	180686	Constitutive_Intron	0.0482012	0.088372	0.5	0.4695121951219512	Cfg3	0.84977922177804
chr13	36060401	36060573	m6AIP_abcam_peak_2133	0.0	-	chr13	35979907	36092805	ENSMUST00000053265.7|Lyrm4|ENSMUSG00000046573.7|protein_coding_Intron_2	0.0	-	0.28641782848234687	36060401	36060573	36028555	36028727	112898	24148	Constitutive_Intron	0.00220349	0.0222674	0.4418604651162791	0.38953488372093026	Cfg3	0.975487858792618
chr13	36060401	36060573	m6AIP_abcam_peak_2133	0.0	-	chr13	36008517	36189203	ENSMUST00000223888.1|Gm48765|ENSMUSG00000114407.1|lncRNA_Intron_1	0.0	-	0.7124735729386893	36060401	36060573	36068068	36068240	180686	180686	Constitutive_Intron	0.00220349	0.236806	0.4418604651162791	0.38953488372093026	Cfg3	0.975487858792618
chr13	36079758	36079939	m6AIP_abcam_peak_2134	0.0	-	chr13	35979907	36092805	ENSMUST00000053265.7|Lyrm4|ENSMUSG00000046573.7|protein_coding_Intron_2	0.0	-	0.11514818685893458	36079758	36079939	36014310	36014491	112898	24148	Constitutive_Intron	0.130818	0.0318785	0.4972375690607735	0.3867403314917127	Cfg3	1.22406208315931
chr13	36079758	36079939	m6AIP_abcam_peak_2134	0.0	-	chr13	36008517	36189203	ENSMUST00000223888.1|Gm48765|ENSMUSG00000114407.1|lncRNA_Intron_1	0.0	-	0.6054591944035509	36079758	36079939	36017337	36017518	180686	180686	Constitutive_Intron	0.130818	0.00702762	0.4972375690607735	0.46408839779005523	Cfg3	1.22406208315931
chr13	36172967	36173121	m6AIP_abcam_peak_2135	0.0	+	chr13	36118005	36204508	ENSMUST00000224916.1|Fars2|ENSMUSG00000021420.13|protein_coding_Intron_1	0.0	+	0.6362785105718877	36172967	36173121	36185281	36185435	86503	26980	Constitutive_Intron	0	0	0.5	0.35714285714285715	Cfg3	0.849396339606598
chr13	36382838	36382952	m6AIP_abcam_peak_2137	0.0	+	chr13	36342097	36410078	ENSMUST00000224916.1|Fars2|ENSMUSG00000021420.13|protein_coding_Intron_5	0.0	+	0.5999764640120033	36382838	36382952	36404128	36404242	67981	86503	Constitutive_Intron	0.259912	0.0220439	0.42105263157894735	0.5	Cfg3	1.23788160204933
chr13	40887065	40887254	m6AIP_abcam_peak_2147	0.0	+	chr13	40861273	40953575	ENSMUST00000110191.9|Gcnt2|ENSMUSG00000021360.16|protein_coding_Intron_1	0.0	+	0.27973391692487704	40887065	40887254	40879980	40880169	92302	4480	Constitutive_Intron	0.234138	0.0929418	0.5396825396825397	0.41798941798941797	Cfg3	1.1289322203673
chr13	40887367	40887526	m6AIP_SySy_peak_1816	0.0	+	chr13	40861273	40953575	ENSMUST00000110191.9|Gcnt2|ENSMUSG00000021360.16|protein_coding_Intron_1	0.0	+	0.28282160733245215	40887367	40887526	40939535	40939694	92302	92302	Alternative_ExonIntron	0.442811	0.0174277	0.46540880503144655	0.5157232704402516	Cfg2	1.01694766186055
chr13	40887822	40888014	m6AIP_abcam_peak_2148	0.0	+	chr13	40861273	40953575	ENSMUST00000110191.9|Gcnt2|ENSMUSG00000021360.16|protein_coding_Intron_1	0.0	+	0.2880327620203246	40887822	40888014	40944827	40945019	92302	4480	Alternative_ExonIntron	0.691682	0.143698	0.5520833333333334	0.4427083333333333	Cfg3	1.04951906775089
chr13	40888111	40888292	m6AIP_abcam_peak_2149	0.0	+	chr13	40861273	40953575	ENSMUST00000110191.9|Gcnt2|ENSMUSG00000021360.16|protein_coding_Intron_1	0.0	+	0.29160798249225367	40888111	40888292	40881750	40881931	92302	4480	Alternative_ExonIntron	0.706691	0.0625083	0.5138121546961326	0.3756906077348066	Cfg3	1.49898935687051
chr13	40890666	40890799	m6AIP_abcam_peak_2150	0.0	+	chr13	40861273	40953575	ENSMUST00000110191.9|Gcnt2|ENSMUSG00000021360.16|protein_coding_Intron_1	0.0	+	0.31946220016901045	40890666	40890799	40907785	40907918	92302	4480	Constitutive_Intron	0.653902	0.0112406	0.40601503759398494	0.47368421052631576	Cfg3	2.04961931379894
chr13	40893174	40893424	m6AIP_abcam_peak_2151	0.0	+	chr13	40861273	40953575	ENSMUST00000110191.9|Gcnt2|ENSMUSG00000021360.16|protein_coding_Intron_1	0.0	+	0.34696972980000435	40893174	40893424	40877389	40877639	92302	4480	Constitutive_Intron	0.030644	0.093384	0.528	0.376	Cfg3	1.19406509916248
chr13	40903181	40903329	m6AIP_abcam_peak_2152	0.0	+	chr13	40861273	40953575	ENSMUST00000110191.9|Gcnt2|ENSMUSG00000021360.16|protein_coding_Intron_1	0.0	+	0.45503889406513404	40903181	40903329	40933500	40933648	92302	92302	Constitutive_Intron	0.308338	0.211595	0.5135135135135135	0.4189189189189189	Cfg3	1.18813160814115
chr13	40917795	40917950	m6AIP_SySy_peak_1817	0.0	+	chr13	40861273	40953575	ENSMUST00000110191.9|Gcnt2|ENSMUSG00000021360.16|protein_coding_Intron_1	0.0	+	0.6132911529544322	40917795	40917950	40876312	40876467	92302	92302	Alternative_ExonIntron	0.237639	0.598323	0.49032258064516127	0.3548387096774194	Cfg2	0.944633384104473
chr13	40918304	40918466	m6AIP_SySy_peak_1818a	0.0	+	chr13	40861273	40953575	ENSMUST00000110191.9|Gcnt2|ENSMUSG00000021360.16|protein_coding_Intron_1	0.0	+	0.6188489956880674	40918304	40918466	40949117	40949279	92302	4480	Alternative_ExonIntron	0.596506	0.0486975	0.5493827160493827	0.38271604938271603	Cfg1	1.80768063314848
chr13	40918467	40918576	m6AIP_SySy_peak_1818b	0.0	+	chr13	40861273	40953575	ENSMUST00000110191.9|Gcnt2|ENSMUSG00000021360.16|protein_coding_Intron_1	0.0	+	0.6204415938982903	40918467	40918576	40938948	40939057	92302	92302	Alternative_ExonIntron	0.544119	0.161505	0.41284403669724773	0.4954128440366973	Cfg1	2.02248406057834
chr13	40918689	40918795	m6AIP_SySy_peak_1819	0.0	+	chr13	40861273	40953575	ENSMUST00000110191.9|Gcnt2|ENSMUSG00000021360.16|protein_coding_Intron_1	0.0	+	0.6225217221728673	40918689	40918795	40892761	40892867	92302	92302	Alternative_ExonIntron	0.712245	0.102981	0.41509433962264153	0.4056603773584906	Cfg2	2.04594110349329
chr13	40957331	40957444	m6AIP_abcam_peak_2154	0.0	+	chr13	40953671	40958151	ENSMUST00000110191.9|Gcnt2|ENSMUSG00000021360.16|protein_coding_Intron_2	0.0	+	0.828125	40957331	40957444	40957226	40957339	4480	92302	Constitutive_Intron	0.127044	0.104168	0.5752212389380531	0.5575221238938053	Cfg3	0.692165907439208
chr13	43473955	43474093	m6AIP_abcam_peak_2160	0.0	-	chr13	43461823	43480411	ENSMUST00000144326.3|Ranbp9|ENSMUSG00000038546.9|protein_coding_Intron_1	0.0	-	0.34484613729287716	43473955	43474093	43479823	43479961	18588	5687	Constitutive_Intron	0.00578261	0.0884855	0.5072463768115942	0.43478260869565216	Cfg3	1.11430023090551
chr13	44768626	44768712	m6AIP_abcam_peak_2161a	0.0	+	chr13	44731916	44823379	ENSMUST00000173246.7|Jarid2|ENSMUSG00000038518.15|protein_coding_Intron_1	0.0	+	0.40190022194767283	44768626	44768712	44737984	44738070	91463	5736	Constitutive_Intron	0.310616	0.0386395	0.43023255813953487	0.26744186046511625	Cfg3	0.773342370302044
chr13	44768713	44768731	m6AIP_abcam_peak_2161b	0.0	+	chr13	44731916	44823379	ENSMUST00000173246.7|Jarid2|ENSMUSG00000038518.15|protein_coding_Intron_1	0.0	+	0.40246875785836894	44768713	44768731	44734178	44734196	91463	91463	Constitutive_Intron	0.208	0.455667	0.5	0.6111111111111112	Cfg3	0.974760538129338
chr13	44768732	44768826	m6AIP_abcam_peak_2161c	0.0	+	chr13	44731916	44823379	ENSMUST00000173246.7|Jarid2|ENSMUSG00000038518.15|protein_coding_Intron_1	0.0	+	0.40287329302559505	44768732	44768826	44809633	44809727	91463	387	Constitutive_Intron	0.237309	0.502149	0.5319148936170213	0.3723404255319149	Cfg3	1.06138092281311
chr13	46716022	46716158	m6AIP_abcam_peak_2166	0.0	-	chr13	46713869	46717100	ENSMUST00000021803.9|Nup153|ENSMUSG00000021374.10|protein_coding_Intron_2	0.0	-	0.3110492107706593	46716022	46716158	46714392	46714528	3231	2901	Constitutive_Intron	0	0.110007	0.5220588235294118	0.34558823529411764	Cfg3	1.15203811693462
chr13	47102032	47102144	m6AIP_abcam_peak_2168	0.0	-	chr13	47102074	47105571	ENSMUST00000021807.12|Dek|ENSMUSG00000021377.15|protein_coding_Intron_2	0.0	-	0.9997140406062339	47102074	47102144	47103514	47103584	3497	9539	Constitutive_Intron	0.194971	0.00281429	0.24285714285714285	0.5	Cfg3	0.399494376128046
chr13	49593049	49593170	m6AIP_abcam_peak_2173	0.0	-	chr13	49465758	49627254	ENSMUST00000021818.8|Cenpp|ENSMUSG00000021391.10|protein_coding_Intron_5	0.0	-	0.2111878931985931	49593049	49593170	49472501	49472622	161496	357	Constitutive_Intron	0.0032268	0.00515702	0.5785123966942148	0.49586776859504134	Cfg3	0.742985357044903
chr13	49594268	49594379	m6AIP_abcam_peak_2174	0.0	-	chr13	49465758	49627254	ENSMUST00000021818.8|Cenpp|ENSMUSG00000021391.10|protein_coding_Intron_5	0.0	-	0.20385025016099467	49594268	49594379	49538010	49538121	161496	13874	Constitutive_Intron	0	0.146955	0.4954954954954955	0.36036036036036034	Cfg3	1.87315161761975
chr13	49594504	49594605	m6AIP_abcam_peak_2175	0.0	-	chr13	49465758	49627254	ENSMUST00000021818.8|Cenpp|ENSMUSG00000021391.10|protein_coding_Intron_5	0.0	-	0.20250656363005892	49594504	49594605	49552886	49552987	161496	6251	Constitutive_Intron	0	0.126812	0.46534653465346537	0.3069306930693069	Cfg3	1.68335345651353
chr13	49594720	49594820	m6AIP_abcam_peak_2176	0.0	-	chr13	49465758	49627254	ENSMUST00000021818.8|Cenpp|ENSMUSG00000021391.10|protein_coding_Intron_5	0.0	-	0.20118764551444002	49594720	49594820	49473526	49473626	161496	357	Constitutive_Intron	0	0.36998	0.37	0.5	Cfg3	1.30302898965603
chr13	49598754	49598857	m6AIP_abcam_peak_2177a	0.0	-	chr13	49465758	49627254	ENSMUST00000021818.8|Cenpp|ENSMUSG00000021391.10|protein_coding_Intron_5	0.0	-	0.1762334670827761	49598754	49598857	49513008	49513111	161496	6251	Constitutive_Intron	0	0	0.3786407766990291	0.42718446601941745	Cfg3	0.392261266611122
chr13	49598858	49598948	m6AIP_abcam_peak_2177b	0.0	-	chr13	49465758	49627254	ENSMUST00000021818.8|Cenpp|ENSMUSG00000021391.10|protein_coding_Intron_5	0.0	-	0.17542230148115123	49598858	49598948	49532804	49532894	161496	13874	Constitutive_Intron	0	0.0105	0.4111111111111111	0.4222222222222222	Cfg3	1.0062177212052
chr13	49599733	49599894	m6AIP_abcam_peak_2178	0.0	-	chr13	49465758	49627254	ENSMUST00000021818.8|Cenpp|ENSMUSG00000021391.10|protein_coding_Intron_5	0.0	-	0.1702395105761133	49599733	49599894	49597637	49597798	161496	13874	Constitutive_Intron	0	0	0.43478260869565216	0.40372670807453415	Cfg3	-0.0997774611008195
chr13	51133579	51133679	m6AIP_abcam_peak_2180	0.0	+	chr13	51127973	51139356	ENSMUST00000095797.5|Spin1|ENSMUSG00000021395.11|protein_coding_Intron_3	0.0	+	0.4968813142405341	51133579	51133679	51136169	51136269	11383	11383	Constitutive_Intron	0	0.35547	0.45	0.37	Cfg3	0.103028821901135
chr13	51668656	51668807	m6AIP_SySy_peak_1846a	0.0	+	chr13	51665474	51670806	ENSMUST00000040117.14|Secisbp2|ENSMUSG00000035139.14|protein_coding_Intron_7	0.0	+	0.6099024756189048	51668656	51668807	51665932	51666083	5332	1554	Constitutive_Intron	0	0.00977483	0.5033112582781457	0.46357615894039733	Cfg1	2.72226099547638
chr13	51668808	51668987	m6AIP_SySy_peak_1846b	0.0	+	chr13	51665474	51670806	ENSMUST00000040117.14|Secisbp2|ENSMUSG00000035139.14|protein_coding_Intron_7	0.0	+	0.640847711927982	51668808	51668987	51666466	51666645	5332	644	Constitutive_Intron	0	0.477335	0.5195530726256983	0.40782122905027934	Cfg1	1.86701932149421
chr13	52630085	52630193	m6AIP_abcam_peak_2185	0.0	+	chr13	52624776	52631656	ENSMUST00000120135.7|Syk|ENSMUSG00000021457.14|protein_coding_Intron_7	0.0	+	0.7838662790697675	52630085	52630193	52626636	52626744	6880	1070	Constitutive_Intron	0.136861	0.016787	0.4722222222222222	0.37037037037037035	Cfg3	-0.34954950934921
chr13	53210749	53210932	m6AIP_abcam_peak_2193	0.0	-	chr13	53146711	53285780	ENSMUST00000021918.8|Ror2|ENSMUSG00000021464.14|protein_coding_Intron_1	0.0	-	0.5383730378445233	53210749	53210932	53273290	53273473	139069	3884	Constitutive_Intron	0.0274918	0.18968	0.48633879781420764	0.31693989071038253	Cfg3	0.00425815290165799
chr13	53243743	53243847	m6AIP_abcam_peak_2194	0.0	-	chr13	53146711	53285780	ENSMUST00000021918.8|Ror2|ENSMUSG00000021464.14|protein_coding_Intron_1	0.0	-	0.30217374109255113	53243743	53243847	53226084	53226188	139069	9125	Constitutive_Intron	0.0411346	0.0383173	0.4807692307692308	0.5192307692307693	Cfg3	0.244390725366952
chr13	54094403	54094523	m6AIP_abcam_peak_2196	0.0	+	chr13	54093981	54096730	ENSMUST00000021930.9|Sfxn1|ENSMUSG00000021474.9|protein_coding_Intron_7	0.0	+	0.17642779192433614	54094403	54094523	54094890	54095010	2749	1051	Alternative_ExonIntron	0.0077	0.0658833	0.575	0.5333333333333333	Cfg3	0.693994612599963
chr13	54597339	54597449	m6AIP_abcam_peak_2203	0.0	-	chr13	54597079	54598721	ENSMUST00000049575.7|Cltb|ENSMUSG00000047547.14|protein_coding_Intron_4	0.0	-	0.7898903775883069	54597339	54597449	54597314	54597424	1642	1642	Alternative_ExonIntron	0.0194455	7.27273e-05	0.5	0.509090909090909	Cfg3	0.775833871681707
chr13	54598644	54598841	m6AIP_abcam_peak_2204	0.0	-	chr13	54597079	54598721	ENSMUST00000049575.7|Cltb|ENSMUSG00000047547.14|protein_coding_Intron_4	0.0	-	0.016443361753958552	54598644	54598721	54598156	54598233	1642	2983	Alternative_ExonIntron	0.0167403	0.00211688	0.5324675324675324	0.5064935064935064	Cfg3	0.84680409255837
chr13	55661471	55661641	m6AIP_abcam_peak_2218	0.0	+	chr13	55660799	55663218	ENSMUST00000172272.7|Ddx46|ENSMUSG00000021500.17|protein_coding_Intron_13	0.0	+	0.31541959487391485	55661471	55661641	55661625	55661795	2419	3587	Constitutive_Intron	0.0303471	0	0.5823529411764706	0.4823529411764706	Cfg3	0.629611673027264
chr13	59477374	59477505	m6AIP_SySy_peak_1880	0.0	-	chr13	59477138	59482516	ENSMUST00000022040.13|Agtpbp1|ENSMUSG00000021557.15|protein_coding_Intron_18	0.0	-	0.940312383785794	59477374	59477505	59481944	59482075	5378	7455	Constitutive_Intron	0.0576031	0.592542	0.5419847328244275	0.5038167938931297	Cfg2	1.63694086258896
chr13	59587605	59587849	m6AIP_abcam_peak_2220	0.0	+	chr13	59586281	59595348	ENSMUST00000022038.14|Naa35|ENSMUSG00000021555.15|protein_coding_Intron_2	0.0	+	0.15220028675416344	59587605	59587849	59590819	59591063	9067	2657	Constitutive_Intron	0.0180164	0	0.5532786885245902	0.5245901639344263	Cfg3	1.17706138761517
chr13	59645221	59645343	m6AIP_abcam_peak_2221	0.0	-	chr13	59645222	59649562	ENSMUST00000022039.6|Golm1|ENSMUSG00000021556.12|protein_coding_Intron_5	0.0	-	0.9993087557603687	59645222	59645343	59648549	59648670	4340	1030	Constitutive_Intron	0.0555702	0.117818	0.6198347107438017	0.4214876033057851	Cfg3	0.601203673662978
chr13	59709871	59709942	m6AIP_abcam_peak_2225a	0.0	-	chr13	59706891	59710253	ENSMUST00000224982.1|Spata31d1a|ENSMUSG00000050876.9|protein_coding_Intron_1	0.0	-	0.10767400356930401	59709871	59709942	59709491	59709562	3362	118	Constitutive_Intron	0.0845493	0	0.4647887323943662	0.49295774647887325	Cfg3	1.42894384711861
chr13	59709943	59710026	m6AIP_abcam_peak_2225b	0.0	-	chr13	59706891	59710253	ENSMUST00000224982.1|Spata31d1a|ENSMUSG00000050876.9|protein_coding_Intron_1	0.0	-	0.07852468768590126	59709943	59710026	59709275	59709358	3362	844	Constitutive_Intron	0.204494	0.125181	0.5060240963855421	0.46987951807228917	Cfg3	1.03970215687086
chr13	62135698	62135948	m6AIP_abcam_peak_2235	0.0	+	chr13	62130028	62169441	ENSMUST00000099449.3|Zfp808|ENSMUSG00000074867.4|protein_coding_Intron_1	0.0	+	0.1470327049450689	62135698	62135948	62153443	62153693	39413	1335	Constitutive_Intron	0	0	0.524	0.5	Cfg3	1.40860326099467
chr13	62142292	62142432	m6AIP_abcam_peak_2236	0.0	+	chr13	62130028	62169441	ENSMUST00000099449.3|Zfp808|ENSMUSG00000074867.4|protein_coding_Intron_1	0.0	+	0.3121812599903585	62142292	62142432	62148182	62148322	39413	1335	Constitutive_Intron	0	0	0.5071428571428571	0.5142857142857142	Cfg3	0.338722964871045
chr13	62161272	62161379	m6AIP_SySy_peak_1888	0.0	+	chr13	62130028	62169441	ENSMUST00000099449.3|Zfp808|ENSMUSG00000074867.4|protein_coding_Intron_1	0.0	+	0.7951437343008652	62161272	62161379	62142926	62143033	39413	39413	Constitutive_Intron	0	0	0.45794392523364486	0.40186915887850466	Cfg2	0.102561642431343
chr13	62377509	62377759	m6AIP_abcam_peak_2242	0.0	-	chr13	62371936	62383079	ENSMUST00000187656.6|Gm3604|ENSMUSG00000094942.7|protein_coding_Intron_1	0.0	-	0.4900834604684555	62377509	62377759	62379200	62379450	11143	11143	Constitutive_Intron	0.01084	0.028528	0.528	0.356	Cfg3	0.891625217234572
chr13	62461122	62461372	m6AIP_abcam_peak_2246	0.0	-	chr13	62457059	62466706	ENSMUST00000221747.1|Gm49359|ENSMUSG00000113450.1|protein_coding_Intron_1	0.0	-	0.5658754016792785	62461122	62461372	62463018	62463268	9647	185	Constitutive_Intron	0.006112	0	0.532	0.416	Cfg3	1.22554399609311
chr13	62461122	62461372	m6AIP_abcam_peak_2246	0.0	-	chr13	62457059	62558486	ENSMUST00000076195.6|Zfp935|ENSMUSG00000055228.8|protein_coding_Intron_1	0.0	-	0.958709219438611	62461122	62461372	62487645	62487895	101427	101427	Constitutive_Intron	0.006112	0.0384	0.532	0.38	Cfg3	1.22554399609311
chr13	62544312	62544562	m6AIP_abcam_peak_2247	0.0	-	chr13	62457059	62558486	ENSMUST00000076195.6|Zfp935|ENSMUSG00000055228.8|protein_coding_Intron_1	0.0	-	0.13851341358809788	62544312	62544562	62550684	62550934	101427	1739	Constitutive_Intron	0	0	0.532	0.48	Cfg3	1.93126736184907
chr13	62544312	62544562	m6AIP_abcam_peak_2247	0.0	-	chr13	62520544	62558486	ENSMUST00000101547.11|Zfp934|ENSMUSG00000074865.11|protein_coding_Intron_1	0.0	-	0.3702756839386432	62544312	62544562	62550214	62550464	37942	1441	Constitutive_Intron	0	0	0.532	0.504	Cfg3	1.93126736184907
chr13	62548946	62549137	m6AIP_SySy_peak_1895	0.0	-	chr13	62457059	62558486	ENSMUST00000076195.6|Zfp935|ENSMUSG00000055228.8|protein_coding_Intron_1	0.0	-	0.09281552249401048	62548946	62549137	62494398	62494589	101427	1739	Constitutive_Intron	0	0	0.5392670157068062	0.4031413612565445	Cfg2	1.61332962062832
chr13	62548946	62549137	m6AIP_SySy_peak_1895	0.0	-	chr13	62520544	62558486	ENSMUST00000101547.11|Zfp934|ENSMUSG00000074865.11|protein_coding_Intron_1	0.0	-	0.248115544778873	62548946	62549137	62525067	62525258	37942	37942	Constitutive_Intron	0	0	0.5392670157068062	0.41361256544502617	Cfg2	1.61332962062832
chr13	62553206	62553456	m6AIP_SySy_peak_1896	0.0	-	chr13	62457059	62558486	ENSMUST00000076195.6|Zfp935|ENSMUSG00000055228.8|protein_coding_Intron_1	0.0	-	0.05082473108738306	62553206	62553456	62460075	62460325	101427	1739	Constitutive_Intron	0	0	0.44	0.46	Cfg2	1.24411872888137
chr13	62553206	62553456	m6AIP_SySy_peak_1896	0.0	-	chr13	62520544	62558486	ENSMUST00000101547.11|Zfp934|ENSMUSG00000074865.11|protein_coding_Intron_1	0.0	-	0.13586526804069365	62553206	62553456	62541662	62541912	37942	37942	Constitutive_Intron	0	0	0.44	0.42	Cfg2	1.24411872888137
chr13	62553793	62554043	m6AIP_SySy_peak_1897	0.0	-	chr13	62457059	62558486	ENSMUST00000076195.6|Zfp935|ENSMUSG00000055228.8|protein_coding_Intron_1	0.0	-	0.04503731747956663	62553793	62554043	62525868	62526118	101427	101427	Constitutive_Intron	0	0	0.492	0.432	Cfg1	2.40422878736476
chr13	62553793	62554043	m6AIP_SySy_peak_1897	0.0	-	chr13	62520544	62558486	ENSMUST00000101547.11|Zfp934|ENSMUSG00000074865.11|protein_coding_Intron_1	0.0	-	0.12039428601549729	62553793	62554043	62554066	62554316	37942	37942	Constitutive_Intron	0	0	0.492	0.48	Cfg1	2.40422878736476
chr13	63272935	63273068	m6AIP_SySy_peak_1901a	0.0	+	chr13	63240331	63282141	ENSMUST00000091560.10|Aopep|ENSMUSG00000021458.17|protein_coding_Intron_12	0.0	+	0.7815116000956709	63272935	63273068	63257259	63257392	41810	1767	Alternative_ExonIntron	0.00761654	0.010391	0.5714285714285714	0.41353383458646614	Cfg2	1.00391168572289
chr13	63273069	63273209	m6AIP_SySy_peak_1901b	0.0	+	chr13	63240331	63282141	ENSMUST00000091560.10|Aopep|ENSMUSG00000021458.17|protein_coding_Intron_12	0.0	+	0.7845491509208323	63273069	63273209	63274855	63274995	41810	41810	Alternative_ExonIntron	0.0349214	0.206407	0.5428571428571428	0.4142857142857143	Cfg2	0.499417323922959
chr13	63273868	63274081	m6AIP_SySy_peak_1902	0.0	+	chr13	63240331	63282141	ENSMUST00000091560.10|Aopep|ENSMUSG00000021458.17|protein_coding_Intron_12	0.0	+	0.8034680698397513	63273868	63274081	63249237	63249450	41810	29920	Constitutive_Intron	0.0248263	0.0173756	0.47417840375586856	0.4647887323943662	Cfg2	1.26231631748201
chr13	63286060	63286221	m6AIP_abcam_peak_2254	0.0	+	chr13	63282258	63296857	ENSMUST00000091560.10|Aopep|ENSMUSG00000021458.17|protein_coding_Intron_13	0.0	+	0.2664566066168916	63286060	63286221	63292811	63292972	14599	10555	Constitutive_Intron	0.219623	0.0262547	0.4906832298136646	0.5341614906832298	Cfg3	0.014503291264775
chr13	63860848	63860941	m6AIP_abcam_peak_2259a	0.0	+	chr13	63858326	63865957	ENSMUST00000238465.1|Ercc6l2|ENSMUSG00000021470.19|protein_coding_Intron_12	0.0	+	0.334949547896737	63860848	63860941	63864494	63864587	7631	4090	Constitutive_Intron	0.384183	0.0424194	0.3763440860215054	0.20430107526881722	Cfg3	-0.101614909374625
chr13	63860942	63861061	m6AIP_abcam_peak_2259b	0.0	+	chr13	63858326	63865957	ENSMUST00000238465.1|Ercc6l2|ENSMUSG00000021470.19|protein_coding_Intron_12	0.0	+	0.35067487878390774	63860942	63861061	63863482	63863601	7631	4457	Constitutive_Intron	0.0983277	0.006	0.42857142857142855	0.5042016806722689	Cfg3	0.463315531715855
chr13	64196330	64196580	m6AIP_SySy_peak_1912	0.0	-	chr13	64190352	64201331	ENSMUST00000221634.1|Cdc14b|ENSMUSG00000033102.15|protein_coding_Intron_13	0.0	-	0.44412059386100733	64196330	64196580	64198773	64199023	10979	731	Alternative_ExonIntron	0.31096	0.014992	0.452	0.412	Cfg1	3.64743555096531
chr13	64206426	64206551	m6AIP_abcam_peak_2263	0.0	-	chr13	64201448	64209106	ENSMUST00000221634.1|Cdc14b|ENSMUSG00000033102.15|protein_coding_Intron_12	0.0	-	0.3485244189083312	64206426	64206551	64205343	64205468	7658	109	Constitutive_Intron	0.301184	0.957168	0.496	0.488	Cfg3	0.15052322853077
chr13	64214180	64214310	m6AIP_abcam_peak_2264	0.0	-	chr13	64210333	64215499	ENSMUST00000221634.1|Cdc14b|ENSMUSG00000033102.15|protein_coding_Intron_9	0.0	-	0.237901664730933	64214180	64214310	64213326	64213456	5166	109	Constitutive_Intron	0.0512462	0.471477	0.43846153846153846	0.49230769230769234	Cfg3	0.20846570036124
chr13	65336786	65336951	m6AIP_abcam_peak_2268	0.0	-	chr13	65336523	65340548	ENSMUST00000220595.1|Gm7762|ENSMUSG00000113406.1|lncRNA_Intron_3	0.0	-	0.8998757763975155	65336786	65336951	65339978	65340143	4025	4025	Constitutive_Intron	0.00932121	0	0.3939393939393939	0.3393939393939394	Cfg3	1.52618589778759
chr13	66918628	66918758	m6AIP_abcam_peak_2272	0.0	-	chr13	66917173	66922755	ENSMUST00000021991.10|Mterf3|ENSMUSG00000021519.11|protein_coding_Intron_4	0.0	-	0.7223217484772483	66918628	66918758	66921611	66921741	5582	1562	Constitutive_Intron	0	0	0.5	0.33076923076923076	Cfg3	0.477539629026742
chr13	67343039	67343164	m6AIP_SySy_peak_1924a	0.0	-	chr13	67320954	67345349	ENSMUST00000044819.6|Gm28044|ENSMUSG00000098781.1|protein_coding_Intron_3	0.0	-	0.09333879893420782	67343039	67343164	67332776	67332901	24395	2294	Alternative_ExonIntron	0.0214	0	0.36	0.352	Cfg2	1.52159037890698
chr13	67343165	67343312	m6AIP_SySy_peak_1924b	0.0	-	chr13	67320954	67345349	ENSMUST00000044819.6|Gm28044|ENSMUSG00000098781.1|protein_coding_Intron_3	0.0	-	0.08567329370772703	67343165	67343312	67332209	67332356	24395	424	Alternative_ExonIntron	0.0463469	0	0.4217687074829932	0.5918367346938775	Cfg1	2.05969218598074
chr13	67343313	67343428	m6AIP_SySy_peak_1924c	0.0	-	chr13	67320954	67345349	ENSMUST00000044819.6|Gm28044|ENSMUSG00000098781.1|protein_coding_Intron_3	0.0	-	0.08124615699938509	67343313	67343428	67343048	67343163	24395	424	Alternative_ExonIntron	0.0516087	0.0155304	0.33043478260869563	0.3652173913043478	Cfg1	3.40293736534994
chr13	67415053	67415165	m6AIP_abcam_peak_2276	0.0	-	chr13	67413960	67421341	ENSMUST00000056470.9|Zfp459|ENSMUSG00000055560.8|protein_coding_Intron_1	0.0	-	0.8451429345617125	67415053	67415165	67414943	67415055	7381	4365	Constitutive_Intron	0.00855357	0.00180357	0.4732142857142857	0.4017857142857143	Cfg3	1.46186051119867
chr13	67516141	67516252	m6AIP_SySy_peak_1927	0.0	-	chr13	67494729	67520625	ENSMUST00000167914.1|Gm26965|ENSMUSG00000097565.1|protein_coding_Intron_3	0.0	-	0.17021933889403773	67516141	67516252	67513079	67513190	25896	1856	Alternative_ExonIntron	0.266171	0.166333	0.4954954954954955	0.2702702702702703	Cfg2	2.49974635863119
chr13	67618218	67618377	m6AIP_SySy_peak_1930a	0.0	-	chr13	67596775	67637646	ENSMUST00000224814.1|Gm49345|ENSMUSG00000114923.1|protein_coding_Intron_1	0.0	-	0.4739057033104157	67618218	67618377	67599014	67599173	40871	40871	Alternative_ExonIntron	0.138245	0.14449	0.3018867924528302	0.3584905660377358	Cfg2	2.92912463798647
chr13	67618378	67618605	m6AIP_SySy_peak_1930b	0.0	-	chr13	67596775	67637646	ENSMUST00000224814.1|Gm49345|ENSMUSG00000114923.1|protein_coding_Intron_1	0.0	-	0.46893885640184974	67618378	67618605	67606499	67606726	40871	40871	Alternative_ExonIntron	0.0434317	0.149326	0.3568281938325991	0.4669603524229075	Cfg2	2.53891961152711
chr13	73776935	73777047	m6AIP_abcam_peak_2295	0.0	+	chr13	73763890	73784518	ENSMUST00000017900.8|Slc12a7|ENSMUSG00000017756.9|protein_coding_Intron_1	0.0	+	0.6340411091719992	73776935	73777047	73782614	73782726	20628	652	Constitutive_Intron	0.0102589	0.318446	0.5357142857142857	0.4375	Cfg3	1.04013511618356
chr13	73804200	73804304	m6AIP_abcam_peak_2296	0.0	+	chr13	73801096	73805413	ENSMUST00000017900.8|Slc12a7|ENSMUSG00000017756.9|protein_coding_Intron_17	0.0	+	0.7303683113273106	73804200	73804304	73801364	73801468	4317	1170	Constitutive_Intron	0.00802885	0.0374444	0.49038461538461536	0.5576923076923077	Cfg3	0.380251935397475
chr13	73925794	73925979	m6AIP_SySy_peak_1951a	0.0	-	chr13	73921236	73927910	ENSMUST00000022053.10|Trip13|ENSMUSG00000021569.10|protein_coding_Intron_6	0.0	-	0.3073119568474678	73925794	73925979	73927632	73927817	6674	2642	Constitutive_Intron	0.115442	0.00273826	0.4540540540540541	0.43783783783783786	Cfg2	0.832342201809015
chr13	73925980	73926126	m6AIP_SySy_peak_1951b	0.0	-	chr13	73921236	73927910	ENSMUST00000022053.10|Trip13|ENSMUSG00000021569.10|protein_coding_Intron_6	0.0	-	0.27105184297273	73925980	73926126	73922767	73922913	6674	410	Constitutive_Intron	0	0.00268493	0.4520547945205479	0.5136986301369864	Cfg1	2.18032974569886
chr13	73935838	73935949	m6AIP_abcam_peak_2299	0.0	-	chr13	73932987	73936106	ENSMUST00000022053.10|Trip13|ENSMUSG00000021569.10|protein_coding_Intron_2	0.0	-	0.0705354280218019	73935838	73935949	73933468	73933579	3119	410	Constitutive_Intron	0.342865	0.0668182	0.5225225225225225	0.4864864864864865	Cfg3	0.810467675660812
chr13	74461296	74461461	m6AIP_abcam_peak_2305	0.0	-	chr13	74450362	74462581	ENSMUST00000222455.1|E430024I08Rik|ENSMUSG00000112964.1|lncRNA_Intron_1	0.0	-	0.09992634421802116	74461296	74461461	74451789	74451954	12219	12219	Constitutive_Intron	0	0	0.5212121212121212	0.4909090909090909	Cfg3	1.04666274345458
chr13	75709539	75709635	m6AIP_abcam_peak_2311a	0.0	+	chr13	75707797	75724952	ENSMUST00000001583.7|Ell2|ENSMUSG00000001542.7|protein_coding_Intron_1	0.0	+	0.10306033226464588	75709539	75709635	75720841	75720937	17155	3318	Constitutive_Intron	0.363156	0	0.5625	0.53125	Cfg3	-0.552169925215719
chr13	75709636	75709802	m6AIP_abcam_peak_2311b	0.0	+	chr13	75707797	75724952	ENSMUST00000001583.7|Ell2|ENSMUSG00000001542.7|protein_coding_Intron_1	0.0	+	0.11139609443310988	75709636	75709802	75708578	75708744	17155	89	Constitutive_Intron	0.427536	0.0011747	0.5180722891566265	0.5843373493975904	Cfg3	1.22825482236412
chr13	75739502	75739629	m6AIP_abcam_peak_2312	0.0	+	chr13	75725000	75746291	ENSMUST00000001583.7|Ell2|ENSMUSG00000001542.7|protein_coding_Intron_2	0.0	+	0.6818843642853788	75739502	75739629	75737186	75737313	21291	5343	Constitutive_Intron	0.00432283	0	0.4094488188976378	0.48031496062992124	Cfg3	0.275563826986785
chr13	76005711	76005961	m6AIP_SySy_peak_1963	0.0	-	chr13	76003088	76007982	ENSMUST00000050997.1|Rfesd|ENSMUSG00000043190.14|protein_coding_Intron_3	0.0	-	0.43849611769513686	76005711	76005961	76006000	76006250	4894	93	Constitutive_Intron	0	0	0.364	0.408	Cfg2	2.71119107313871
chr13	76180328	76180489	m6AIP_abcam_peak_2314	0.0	+	chr13	76180196	76182814	ENSMUST00000224386.1|Ttc37|ENSMUSG00000033991.9|protein_coding_Intron_41	0.0	+	0.08938120702826585	76180328	76180489	76181378	76181539	2618	2433	Alternative_ExonIntron	0	0.0564783	0.42857142857142855	0.36645962732919257	Cfg3	0.441458852658606
chr13	77097694	77097869	m6AIP_abcam_peak_2315	0.0	-	chr13	77092411	77100921	ENSMUST00000151524.8|Slf1|ENSMUSG00000021597.16|protein_coding_Intron_9	0.0	-	0.3757931844888367	77097694	77097869	77095840	77096015	8510	725	Constitutive_Intron	0	0	0.4057142857142857	0.38285714285714284	Cfg3	-0.025620736782075
chr13	78025220	78025350	m6AIP_abcam_peak_2317	0.0	+	chr13	78006472	78163512	ENSMUST00000163257.8|Fam172a|ENSMUSG00000064138.14|protein_coding_Intron_10	0.0	+	0.12013499745287824	78025220	78025350	78076508	78076638	157040	47481	Alternative_ExonIntron	0.285238	0	0.5230769230769231	0.34615384615384615	Cfg3	0.631103940684085
chr13	81530385	81530601	m6AIP_SySy_peak_1970	0.0	-	chr13	81529058	81531566	ENSMUST00000095585.10|Adgrv1|ENSMUSG00000069170.14|protein_coding_Intron_27	0.0	-	0.42344497607655507	81530385	81530601	81530601	81530817	2508	1301	Constitutive_Intron	0.192106	0.0640463	0.49074074074074076	0.4861111111111111	Cfg2	2.51696806434792
chr13	84242006	84242154	m6AIP_abcam_peak_2324	0.0	+	chr13	84222434	84251229	ENSMUST00000057495.9|Tmem161b|ENSMUSG00000035762.11|protein_coding_Intron_1	0.0	+	0.6833825316895294	84242006	84242154	84228176	84228324	28795	11930	Constitutive_Intron	0.18527	0.0548636	0.5202702702702703	0.4189189189189189	Cfg3	0.619773467667586
chr13	85274781	85274881	m6AIP_abcam_peak_2326	0.0	-	chr13	85258470	85288395	ENSMUST00000109552.2|Rasa1|ENSMUSG00000021549.14|protein_coding_Intron_1	0.0	-	0.4546700083542189	85274781	85274881	85287066	85287166	29925	705	Constitutive_Intron	0.196	0.0059	0.56	0.27	Cfg3	2.14707834363458
chr13	90014177	90014285	m6AIP_abcam_peak_2329	0.0	-	chr13	90001084	90062008	ENSMUST00000022115.13|Xrcc4|ENSMUSG00000021615.13|protein_coding_Intron_3	0.0	-	0.7841737246405358	90014177	90014285	90053573	90053681	60924	17807	Constitutive_Intron	0.00272222	0	0.4166666666666667	0.2777777777777778	Cfg3	2.16362831644798
chr13	92282989	92283180	m6AIP_abcam_peak_2332	0.0	-	chr13	92274917	92285876	ENSMUST00000185852.6|Msh3|ENSMUSG00000014850.15|protein_coding_Intron_13	0.0	-	0.2529427867506159	92282989	92283180	92278155	92278346	10959	609	Constitutive_Intron	0	0	0.4973821989528796	0.36649214659685864	Cfg3	0.867612801929446
chr13	92284662	92284763	m6AIP_abcam_peak_2333	0.0	-	chr13	92274917	92285876	ENSMUST00000185852.6|Msh3|ENSMUSG00000014850.15|protein_coding_Intron_13	0.0	-	0.1073090610457158	92284662	92284763	92276458	92276559	10959	6756	Constitutive_Intron	0	0.40859	0.46534653465346537	0.5445544554455446	Cfg3	0.857086091589985
chr13	92337101	92337278	m6AIP_abcam_peak_2334a	0.0	-	chr13	92312686	92342245	ENSMUST00000185852.6|Msh3|ENSMUSG00000014850.15|protein_coding_Intron_8	0.0	-	0.17060793666903484	92337101	92337278	92320738	92320915	29559	1773	Constitutive_Intron	0.0351864	0.166531	0.5254237288135594	0.3672316384180791	Cfg3	2.01262595452823
chr13	92337279	92337441	m6AIP_abcam_peak_2334b	0.0	-	chr13	92312686	92342245	ENSMUST00000185852.6|Msh3|ENSMUSG00000014850.15|protein_coding_Intron_8	0.0	-	0.16536418688047638	92337279	92337441	92321224	92321386	29559	7960	Constitutive_Intron	0.0118519	0.0918519	0.4691358024691358	0.3888888888888889	Cfg3	0.956002068055475
chr13	92337442	92337552	m6AIP_abcam_peak_2334c	0.0	-	chr13	92312686	92342245	ENSMUST00000185852.6|Msh3|ENSMUSG00000014850.15|protein_coding_Intron_8	0.0	-	0.1596129774349606	92337442	92337552	92335697	92335807	29559	2543	Constitutive_Intron	0.00634545	0.0340636	0.5363636363636364	0.38181818181818183	Cfg3	0.571482309726487
chr13	93096060	93096161	m6AIP_abcam_peak_2335	0.0	+	chr13	93096051	93096532	ENSMUST00000224009.1|A630019I02Rik|ENSMUSG00000114968.1|lncRNA_Intron_3	0.0	+	0.11642411642411643	93096060	93096161	93096116	93096217	481	115	Constitutive_Intron	0.122257	0.147545	0.5148514851485149	0.5247524752475248	Cfg3	4.97651975147986
chr13	93366558	93366743	m6AIP_SySy_peak_1983	0.0	+	chr13	93356079	93387523	ENSMUST00000079086.7|Homer1|ENSMUSG00000007617.18|protein_coding_Intron_5	0.0	+	0.3368528177076708	93366558	93366743	93370344	93370529	31444	31444	Alternative_ExonIntron	0.18333	0.0391351	0.40540540540540543	0.42702702702702705	Cfg1	2.82085188677046
chr13	93441541	93441644	m6AIP_abcam_peak_2339	0.0	-	chr13	93441621	93442585	ENSMUST00000065537.8|Jmy|ENSMUSG00000021690.10|protein_coding_Intron_8	0.0	-	0.9979253112033195	93441621	93441644	93442149	93442172	964	7903	Constitutive_Intron	0.340435	0.0232609	0.30434782608695654	0.30434782608695654	Cfg3	0.303501316992647
chr13	94372212	94372319	m6AIP_abcam_peak_2340a	0.0	+	chr13	94359231	94390791	ENSMUST00000022196.4|Ap3b1|ENSMUSG00000021686.6|protein_coding_Intron_1	0.0	+	0.4147972116603295	94372212	94372319	94365352	94365459	31560	31560	Constitutive_Intron	0.0312336	0.35385	0.5887850467289719	0.5046728971962616	Cfg3	0.520310683586516
chr13	94372320	94372410	m6AIP_abcam_peak_2340b	0.0	+	chr13	94359231	94390791	ENSMUST00000022196.4|Ap3b1|ENSMUSG00000021686.6|protein_coding_Intron_1	0.0	+	0.4158745247148289	94372320	94372410	94379220	94379310	31560	2437	Constitutive_Intron	0.013	0.168333	0.5777777777777777	0.4111111111111111	Cfg3	0.679920292139383
chr13	97082249	97082368	m6AIP_abcam_peak_2348	0.0	+	chr13	97067322	97091817	ENSMUST00000169863.8|Fam169a|ENSMUSG00000041817.14|protein_coding_Intron_1	0.0	+	0.6120432741375791	97082249	97082368	97091217	97091336	24495	1638	Constitutive_Intron	0.195311	0.195941	0.4789915966386555	0.42016806722689076	Cfg3	1.39245544320314
chr13	97087388	97087540	m6AIP_abcam_peak_2349	0.0	+	chr13	97067322	97091817	ENSMUST00000169863.8|Fam169a|ENSMUSG00000041817.14|protein_coding_Intron_1	0.0	+	0.8215962441314554	97087388	97087540	97091646	97091798	24495	3603	Constitutive_Intron	0.0507566	0.063125	0.5	0.35526315789473684	Cfg3	0.674672338331515
chr13	97096839	97097089	m6AIP_abcam_peak_2350	0.0	+	chr13	97094147	97097539	ENSMUST00000169863.8|Fam169a|ENSMUSG00000041817.14|protein_coding_Intron_4	0.0	+	0.8304834905660378	97096839	97097089	97095378	97095628	3392	371	Constitutive_Intron	0.10636	0.105836	0.52	0.46	Cfg3	1.06580083687263
chr13	97190516	97190648	m6AIP_abcam_peak_2354	0.0	-	chr13	97189352	97191212	ENSMUST00000022169.9|Hexb|ENSMUSG00000021665.9|protein_coding_Intron_3	0.0	-	0.3349462365591398	97190516	97190648	97189911	97190043	1860	733	Constitutive_Intron	0.0816098	0.0700758	0.45454545454545453	0.5757575757575758	Cfg3	9.53294498654085
chr13	97511421	97511590	m6AIP_SySy_peak_2008a	0.0	+	chr13	97511434	97515498	ENSMUST00000225874.1|Gm2379|ENSMUSG00000114926.1|lncRNA_Intron_1	0.0	+	0.01624015748031496	97511434	97511590	97513625	97513781	4064	4064	Constitutive_Intron	0.00590385	0.00661538	0.46794871794871795	0.5128205128205128	Cfg2	1.96201578217549
chr13	97511591	97511764	m6AIP_SySy_peak_2008b	0.0	+	chr13	97511434	97515498	ENSMUST00000225874.1|Gm2379|ENSMUSG00000114926.1|lncRNA_Intron_1	0.0	+	0.06126968503937008	97511591	97511764	97515020	97515193	4064	4064	Constitutive_Intron	0.00282081	0.0137225	0.5028901734104047	0.5086705202312138	Cfg2	1.59986359603049
chr13	97511765	97511972	m6AIP_SySy_peak_2008c	0.0	+	chr13	97511434	97515498	ENSMUST00000225874.1|Gm2379|ENSMUSG00000114926.1|lncRNA_Intron_1	0.0	+	0.1016240157480315	97511765	97511972	97511507	97511714	4064	4064	Constitutive_Intron	0.0373865	0.0046087	0.5265700483091788	0.5120772946859904	Cfg2	0.787249106060519
chr13	97512109	97512359	m6AIP_SySy_peak_2008d	0.0	+	chr13	97511434	97515498	ENSMUST00000225874.1|Gm2379|ENSMUSG00000114926.1|lncRNA_Intron_1	0.0	+	0.1968503937007874	97512109	97512359	97514489	97514739	4064	4064	Constitutive_Intron	0.061704	0.669188	0.484	0.56	Cfg1	3.73588046728039
chr13	97512499	97512653	m6AIP_SySy_peak_2009	0.0	+	chr13	97511434	97515498	ENSMUST00000225874.1|Gm2379|ENSMUSG00000114926.1|lncRNA_Intron_1	0.0	+	0.2736220472440945	97512499	97512653	97511996	97512150	4064	4064	Constitutive_Intron	0.174175	0.043039	0.42207792207792205	0.461038961038961	Cfg2	1.66225394071731
chr13	98027769	98027949	m6AIP_SySy_peak_2012	0.0	-	chr13	97996933	98029376	ENSMUST00000109426.2|Arhgef28|ENSMUSG00000021662.11|protein_coding_Intron_9	0.0	-	0.04620411182689643	98027769	98027949	98029190	98029370	32443	2562	Constitutive_Intron	0.120433	0.0207	0.45555555555555555	0.42777777777777776	Cfg2	2.55157602081527
chr13	98798158	98798277	m6AIP_abcam_peak_2370	0.0	-	chr13	98796367	98806305	ENSMUST00000040340.15|Fcho2|ENSMUSG00000041685.16|protein_coding_Intron_2	0.0	-	0.813141477158382	98798158	98798277	98796914	98797033	9938	216	Constitutive_Intron	0.043563	0.0145378	0.42016806722689076	0.5462184873949579	Cfg3	0.77766342539945
chr13	98872415	98872566	m6AIP_abcam_peak_2372	0.0	-	chr13	98870321	98875603	ENSMUST00000109401.7|Tnpo1|ENSMUSG00000009470.17|protein_coding_Intron_6	0.0	-	0.5846270352139341	98872415	98872566	98871564	98871715	5282	3801	Constitutive_Intron	0.0208621	0.226126	0.44370860927152317	0.46357615894039733	Cfg3	1.04363520217515
chr13	98922105	98922355	m6AIP_SySy_peak_2014	0.0	-	chr13	98890790	98926250	ENSMUST00000109401.7|Tnpo1|ENSMUSG00000009470.17|protein_coding_Intron_1	0.0	-	0.11336717428087983	98922105	98922355	98911689	98911939	35460	1752	Constitutive_Intron	0	0	0.436	0.352	Cfg1	2.73781750275224
chr13	98922648	98922753	m6AIP_abcam_peak_2374a	0.0	-	chr13	98890790	98926250	ENSMUST00000109401.7|Tnpo1|ENSMUSG00000009470.17|protein_coding_Intron_1	0.0	-	0.10045121263395373	98922648	98922753	98923101	98923206	35460	81	Constitutive_Intron	0	0.22306	0.5047619047619047	0.4380952380952381	Cfg3	1.39368621473412
chr13	98922754	98922867	m6AIP_abcam_peak_2374b	0.0	-	chr13	98890790	98926250	ENSMUST00000109401.7|Tnpo1|ENSMUSG00000009470.17|protein_coding_Intron_1	0.0	-	0.0967287084038353	98922754	98922867	98908866	98908979	35460	2671	Constitutive_Intron	0	0.055469	0.504424778761062	0.4778761061946903	Cfg3	1.63148673732534
chr13	99373112	99373246	m6AIP_abcam_peak_2375	0.0	+	chr13	99365283	99400261	ENSMUST00000052249.6|Mrps27|ENSMUSG00000041632.7|protein_coding_Intron_4	0.0	+	0.22599919949682656	99373112	99373246	99398663	99398797	34978	14555	Constitutive_Intron	0.0727537	0.0469776	0.4253731343283582	0.39552238805970147	Cfg3	0.94012728579329
chr13	100712843	100712986	m6AIP_abcam_peak_2385	0.0	-	chr13	100711596	100716500	ENSMUST00000091299.7|Cdk7|ENSMUSG00000069089.8|protein_coding_Intron_7	0.0	-	0.7281810766721044	100712843	100712986	100714682	100714825	4904	2026	Constitutive_Intron	0.212042	0.0994056	0.2867132867132867	0.3986013986013986	Cfg3	0.909425128322065
chr13	104050288	104050496	m6AIP_SySy_peak_2025a	0.0	-	chr13	104046390	104050494	ENSMUST00000109315.4|Nln|ENSMUSG00000021710.11|protein_coding_Intron_8	0.0	-	0.029483430799220223	104050288	104050494	104049958	104050164	4104	3419	Constitutive_Intron	0.0400194	0.0857184	0.49029126213592233	0.36893203883495146	Cfg2	2.18321507549619
chr13	104174166	104174416	m6AIP_SySy_peak_2026	0.0	-	chr13	104169888	104178113	ENSMUST00000022224.15|Trappc13|ENSMUSG00000021711.17|protein_coding_Intron_1	0.0	-	0.46468085106382984	104174166	104174416	104175301	104175551	8225	496	Alternative_ExonIntron	0.958264	0.118408	0.388	0.34	Cfg1	3.13968794079039
chr13	104183522	104183639	m6AIP_abcam_peak_2392	0.0	+	chr13	104181236	104184725	ENSMUST00000022225.11|Trim23|ENSMUSG00000021712.15|protein_coding_Intron_2	0.0	+	0.6726855832616796	104183522	104183639	104183125	104183242	3489	1364	Constitutive_Intron	0	0	0.48717948717948717	0.4017094017094017	Cfg3	0.598319706753137
chr13	104198222	104198337	m6AIP_abcam_peak_2393	0.0	+	chr13	104198119	104198593	ENSMUST00000022225.11|Trim23|ENSMUSG00000021712.15|protein_coding_Intron_8	0.0	+	0.38396624472573837	104198222	104198337	104198242	104198357	474	1419	Constitutive_Intron	0.0793043	0.0569478	0.4782608695652174	0.48695652173913045	Cfg3	1.18076047486981
chr13	104794620	104794786	m6AIP_abcam_peak_2396a	0.0	-	chr13	104792650	104796409	ENSMUST00000022228.12|Cwc27|ENSMUSG00000021715.12|protein_coding_Intron_9	0.0	-	0.45836658685820697	104794620	104794786	104794710	104794876	3759	3174	Constitutive_Intron	0.0325361	0.0362892	0.41566265060240964	0.4939759036144578	Cfg3	0.853125484719989
chr13	104794787	104794946	m6AIP_abcam_peak_2396b	0.0	-	chr13	104792650	104796409	ENSMUST00000022228.12|Cwc27|ENSMUSG00000021715.12|protein_coding_Intron_9	0.0	-	0.4043628624634211	104794787	104794946	104793751	104793910	3759	3384	Constitutive_Intron	0.014673	0.0275897	0.5786163522012578	0.4025157232704403	Cfg3	0.757923067288818
chr13	106814897	106814998	m6AIP_abcam_peak_2397	0.0	-	chr13	106812292	106822955	ENSMUST00000186033.6|Ipo11|ENSMUSG00000042590.17|protein_coding_Intron_28	0.0	-	0.7504454656288099	106814897	106814998	106819651	106819752	10663	578	Constitutive_Intron	0.0215446	0	0.39603960396039606	0.46534653465346537	Cfg3	0.938171602271877
chr13	106834030	106834269	m6AIP_SySy_peak_2029	0.0	-	chr13	106823051	106842088	ENSMUST00000186033.6|Ipo11|ENSMUSG00000042590.17|protein_coding_Intron_27	0.0	-	0.4153490570993329	106834030	106834269	106823128	106823367	19037	8707	Constitutive_Intron	0.966803	0.0840669	0.36401673640167365	0.47280334728033474	Cfg2	1.26404994846513
chr13	106885933	106886033	m6AIP_abcam_peak_2398	0.0	-	chr13	106883573	106886666	ENSMUST00000186033.6|Ipo11|ENSMUSG00000042590.17|protein_coding_Intron_12	0.0	-	0.2256708697057873	106885933	106886033	106883827	106883927	3093	2644	Constitutive_Intron	0.05078	0.02084	0.58	0.32	Cfg3	0.591795833024621
chr13	106891981	106892086	m6AIP_abcam_peak_2399	0.0	-	chr13	106891768	106892422	ENSMUST00000186033.6|Ipo11|ENSMUSG00000042590.17|protein_coding_Intron_9	0.0	-	0.6100917431192661	106891981	106892086	106892124	106892229	654	3335	Constitutive_Intron	0.0186381	0.0208952	0.5047619047619047	0.34285714285714286	Cfg3	0.532360632447273
chr13	107821801	107821963	m6AIP_abcam_peak_2401	0.0	-	chr13	107788009	107889396	ENSMUST00000105097.2|Zswim6|ENSMUSG00000032846.10|protein_coding_Intron_2	0.0	-	0.6656869223864992	107821801	107821963	107789155	107789317	101387	658	Constitutive_Intron	0.0605062	0.0247654	0.48148148148148145	0.30246913580246915	Cfg3	1.18682652496048
chr13	108071517	108071640	m6AIP_abcam_peak_2403	0.0	-	chr13	108052954	108081352	ENSMUST00000163558.2|Ndufaf2|ENSMUSG00000068184.7|protein_coding_Intron_3	0.0	-	0.3441791675470104	108071517	108071640	108068695	108068818	28398	10140	Constitutive_Intron	0.0706098	0.0211707	0.4146341463414634	0.4796747967479675	Cfg3	1.07175778979537
chr13	109260471	109260721	m6AIP_SySy_peak_2032	0.0	+	chr13	109117080	109740386	ENSMUST00000120671.7|Pde4d|ENSMUSG00000021699.17|protein_coding_Intron_1	0.0	+	0.23024966870205005	109260471	109260721	109276954	109277204	623306	1344	Constitutive_Intron	0.558068	0.070344	0.588	0.396	Cfg1	2.02398575765445
chr13	109348223	109348332	m6AIP_abcam_peak_2406	0.0	+	chr13	109117080	109740386	ENSMUST00000120671.7|Pde4d|ENSMUSG00000021699.17|protein_coding_Intron_1	0.0	+	0.370933377827263	109348223	109348332	109472767	109472876	623306	623306	Constitutive_Intron	0.00301835	0.263495	0.45871559633027525	0.3853211009174312	Cfg3	1.20234536120994
chr13	109361138	109361338	m6AIP_abcam_peak_2407	0.0	+	chr13	109117080	109740386	ENSMUST00000120671.7|Pde4d|ENSMUSG00000021699.17|protein_coding_Intron_1	0.0	+	0.39163428556760244	109361138	109361338	109574761	109574961	623306	672	Constitutive_Intron	0.0195543	0.594775	0.395	0.455	Cfg3	-0.098456815020862
chr13	109557005	109557223	m6AIP_abcam_peak_2408	0.0	+	chr13	109117080	109740386	ENSMUST00000120671.7|Pde4d|ENSMUSG00000021699.17|protein_coding_Intron_1	0.0	+	0.7060496770446618	109557005	109557223	109403144	109403362	623306	623306	Constitutive_Intron	0.0643624	0.0892523	0.46788990825688076	0.44495412844036697	Cfg3	1.15167046073754
chr13	109670872	109670990	m6AIP_abcam_peak_2409	0.0	+	chr13	109117080	109740386	ENSMUST00000120671.7|Pde4d|ENSMUSG00000021699.17|protein_coding_Intron_1	0.0	+	0.8885731887708445	109670872	109670990	109207507	109207625	623306	16998	Constitutive_Intron	0.0120763	0.0348772	0.4745762711864407	0.288135593220339	Cfg3	2.84502020961019
chr13	109671077	109671188	m6AIP_abcam_peak_2410	0.0	+	chr13	109117080	109740386	ENSMUST00000120671.7|Pde4d|ENSMUSG00000021699.17|protein_coding_Intron_1	0.0	+	0.8889004758497432	109671077	109671188	109181530	109181641	623306	3023	Constitutive_Intron	0.0239009	0.343865	0.45045045045045046	0.4774774774774775	Cfg3	0.869569638864144
chr13	109685575	109685825	m6AIP_SySy_peak_2033	0.0	+	chr13	109117080	109740386	ENSMUST00000120671.7|Pde4d|ENSMUSG00000021699.17|protein_coding_Intron_1	0.0	+	0.912264601977199	109685575	109685825	109213916	109214166	623306	1198	Constitutive_Intron	0.486828	0.0560202	0.592	0.48	Cfg2	1.40846349800426
chr13	109917398	109917503	m6AIP_abcam_peak_2412	0.0	+	chr13	109903689	109933867	ENSMUST00000120671.7|Pde4d|ENSMUSG00000021699.17|protein_coding_Intron_6	0.0	+	0.45589502286433825	109917398	109917503	109909686	109909791	30178	1130	Constitutive_Intron	0.0028381	0.00640952	0.5619047619047619	0.37142857142857144	Cfg3	1.37932506084321
chr13	111487492	111487669	m6AIP_SySy_peak_2037a	0.0	-	chr13	111466970	111549609	ENSMUST00000231096.1|Gm49496|ENSMUSG00000116016.1|protein_coding_Intron_1	0.0	-	0.750154285506843	111487492	111487669	111469167	111469344	82639	977	Alternative_ExonIntron	0.978	0.238311	0.3446327683615819	0.3615819209039548	Cfg2	2.22996302374366
chr13	111487670	111487740	m6AIP_SySy_peak_2037b	0.0	-	chr13	111466970	111549609	ENSMUST00000231096.1|Gm49496|ENSMUSG00000116016.1|protein_coding_Intron_1	0.0	-	0.7488473965077022	111487670	111487740	111519240	111519310	82639	4024	Alternative_ExonIntron	0.999271	0.1661	0.34285714285714286	0.44285714285714284	Cfg2	0.488079093328438
chr13	111792531	111792722	m6AIP_abcam_peak_2420	0.0	-	chr13	111776018	111808502	ENSMUST00000109267.8|Map3k1|ENSMUSG00000021754.17|protein_coding_Intron_1	0.0	-	0.48796330501169805	111792531	111792722	111795028	111795219	32484	644	Constitutive_Intron	0.00146597	0.103539	0.5759162303664922	0.5078534031413613	Cfg3	0.893101274455665
chr13	112468413	112468578	m6AIP_abcam_peak_2421	0.0	+	chr13	112464250	112472586	ENSMUST00000183663.7|Il6st|ENSMUSG00000021756.12|protein_coding_Intron_1	0.0	+	0.5099568138195777	112468413	112468578	112466329	112466494	8336	8336	Constitutive_Intron	0.0625879	0.0965394	0.4121212121212121	0.36363636363636365	Cfg3	0.880374021294974
chr13	112470547	112470725	m6AIP_abcam_peak_2422	0.0	+	chr13	112464250	112472586	ENSMUST00000183663.7|Il6st|ENSMUSG00000021756.12|protein_coding_Intron_1	0.0	+	0.7598368522072937	112470547	112470725	112468652	112468830	8336	907	Constitutive_Intron	0.355949	0.0419213	0.5224719101123596	0.42134831460674155	Cfg3	0.514750515963327
chr13	112578209	112578317	m6AIP_SySy_peak_2046	0.0	-	chr13	112565901	112580637	ENSMUST00000051756.7|Il31ra|ENSMUSG00000050377.8|protein_coding_Intron_1	0.0	-	0.16157709011943544	112578209	112578317	112578434	112578542	14736	1096	Constitutive_Intron	0	0	0.5462962962962963	0.5648148148148148	Cfg1	7.20188292799677
chr13	112868490	112868597	m6AIP_abcam_peak_2428	0.0	-	chr13	112867995	112869010	ENSMUST00000022281.4|Mtrex|ENSMUSG00000016018.4|protein_coding_Intron_26	0.0	-	0.43349753694581283	112868490	112868597	112868322	112868429	1015	818	Constitutive_Intron	0.00328972	0.00557009	0.4953271028037383	0.4392523364485981	Cfg3	1.31393385520587
chr13	112870306	112870468	m6AIP_SySy_peak_2048	0.0	-	chr13	112869115	112872898	ENSMUST00000022281.4|Mtrex|ENSMUSG00000016018.4|protein_coding_Intron_25	0.0	-	0.6579434311393074	112870306	112870468	112870441	112870603	3783	1476	Constitutive_Intron	0.0714591	0.0555988	0.5	0.5555555555555556	Cfg2	0.40830244045702
chr13	113823113	113823276	m6AIP_abcam_peak_2435	0.0	+	chr13	113794696	113922246	ENSMUST00000091201.6|Arl15|ENSMUSG00000042348.10|protein_coding_Intron_1	0.0	+	0.22319874558996472	113823113	113823276	113864324	113864487	127550	127550	Constitutive_Intron	0.244748	0.475252	0.4662576687116564	0.4233128834355828	Cfg3	0.883770421084433
chr13	113940977	113941114	m6AIP_abcam_peak_2437	0.0	+	chr13	113934123	113967581	ENSMUST00000091201.6|Arl15|ENSMUSG00000042348.10|protein_coding_Intron_3	0.0	+	0.20658736326140237	113940977	113941114	113963774	113963911	33458	11672	Constitutive_Intron	0.00912409	0.0100146	0.4744525547445255	0.5182481751824818	Cfg3	0.262766202704365
chr13	113977502	113977602	m6AIP_abcam_peak_2438	0.0	+	chr13	113967790	114154703	ENSMUST00000091201.6|Arl15|ENSMUSG00000042348.10|protein_coding_Intron_4	0.0	+	0.05222750691498183	113977502	113977602	114129645	114129745	186913	33458	Constitutive_Intron	0.19453	0.0546	0.47	0.48	Cfg3	0.614061140907535
chr13	114344189	114344297	m6AIP_abcam_peak_2439	0.0	-	chr13	114317029	114351447	ENSMUST00000022286.7|Ndufs4|ENSMUSG00000021764.8|protein_coding_Intron_2	0.0	-	0.20951246440815852	114344189	114344297	114327309	114327417	34418	8966	Constitutive_Intron	0.0729259	0.131296	0.5648148148148148	0.37037037037037035	Cfg3	0.16342022241169
chr13	114361456	114361592	m6AIP_SySy_peak_2059	0.0	-	chr13	114351526	114387958	ENSMUST00000022286.7|Ndufs4|ENSMUSG00000021764.8|protein_coding_Intron_1	0.0	-	0.7253238910847606	114361456	114361592	114368001	114368137	36432	18950	Alternative_ExonIntron	0.225558	0	0.47794117647058826	0.35294117647058826	Cfg1	3.15492567307583
chr13	118386393	118386632	m6AIP_SySy_peak_2060	0.0	-	chr13	118385379	118386651	ENSMUST00000022245.9|Mrps30|ENSMUSG00000021731.10|protein_coding_Intron_1	0.0	-	0.12421383647798745	118386393	118386632	118385483	118385722	1272	1514	Alternative_ExonIntron	0.0155146	0.00398745	0.5104602510460251	0.3472803347280335	Cfg2	1.51014867597392
chr13	119463796	119463961	m6AIP_abcam_peak_2441	0.0	+	chr13	119463119	119464564	ENSMUST00000224312.1|4833420G17Rik|ENSMUSG00000062822.8|protein_coding_Intron_1	0.0	+	0.5446366782006921	119463796	119463961	119463621	119463786	1445	3422	Alternative_ExonIntron	0.0323212	0.0315333	0.4	0.3515151515151515	Cfg3	0.647348135692522
chr14	7858480	7858580	m6AIP_abcam_peak_2446	0.0	+	chr14	7818443	7867536	ENSMUST00000052678.8|Flnb|ENSMUSG00000025278.9|protein_coding_Intron_1	0.0	+	0.8165318884566027	7858480	7858580	7840028	7840128	49093	1177	Constitutive_Intron	0.03883	0.14056	0.58	0.39	Cfg3	0.944977064106195
chr14	8501366	8501527	m6AIP_SySy_peak_2074	0.0	-	chr14	8482620	8510861	ENSMUST00000102996.3|4930452B06Rik|ENSMUSG00000021747.12|protein_coding_Intron_12	0.0	-	0.33249530823979323	8501366	8501527	8494719	8494880	28241	11137	Constitutive_Intron	0.24972	0.133702	0.4720496894409938	0.2857142857142857	Cfg1	2.58792373066909
chr14	11554519	11554687	m6AIP_abcam_peak_2454	0.0	+	chr14	11554332	11721114	ENSMUST00000022264.12|Ptprg|ENSMUSG00000021745.14|protein_coding_Intron_1	0.0	+	0.001187178472497032	11554519	11554687	11578688	11578856	166782	9678	Constitutive_Intron	0.0558393	0.311655	0.5892857142857143	0.5059523809523809	Cfg3	0.448333024981202
chr14	11626496	11626596	m6AIP_abcam_peak_2455	0.0	+	chr14	11554332	11721114	ENSMUST00000022264.12|Ptprg|ENSMUSG00000021745.14|protein_coding_Intron_1	0.0	+	0.4329304121547889	11626496	11626596	11710058	11710158	166782	74618	Constitutive_Intron	0.00074	0.16753	0.5	0.31	Cfg3	1.29649813132838
chr14	11627193	11627293	m6AIP_abcam_peak_2456	0.0	+	chr14	11554332	11721114	ENSMUST00000022264.12|Ptprg|ENSMUSG00000021745.14|protein_coding_Intron_1	0.0	+	0.43719346212421006	11627193	11627293	11618527	11618627	166782	562	Constitutive_Intron	0.01581	0.01297	0.48	0.42	Cfg3	0.896539895587251
chr14	11784997	11785110	m6AIP_abcam_peak_2457	0.0	+	chr14	11721219	11952715	ENSMUST00000022264.12|Ptprg|ENSMUSG00000021745.14|protein_coding_Intron_2	0.0	+	0.2756462314683623	11784997	11785110	11741308	11741421	231496	53978	Constitutive_Intron	0.00302655	0.00621239	0.4424778761061947	0.45132743362831856	Cfg3	0.847963042270078
chr14	11966691	11966940	m6AIP_abcam_peak_2458	0.0	+	chr14	11962722	12037340	ENSMUST00000022264.12|Ptprg|ENSMUSG00000021745.14|protein_coding_Intron_4	0.0	+	0.05500013401592109	11966691	11966940	11971450	11971699	74618	12386	Constitutive_Intron	0.164925	0.0614618	0.4939759036144578	0.37751004016064255	Cfg3	1.11085929564805
chr14	13849125	13849331	m6AIP_abcam_peak_2460	0.0	-	chr14	13845466	13856665	ENSMUST00000144914.2|Gm281|ENSMUSG00000084902.2|protein_coding_Intron_11	0.0	-	0.6622912760067863	13849125	13849331	13846119	13846325	11199	1800	Constitutive_Intron	0	0.0610583	0.42718446601941745	0.3883495145631068	Cfg3	1.95909884032783
chr14	13853030	13853153	m6AIP_abcam_peak_2461	0.0	-	chr14	13845466	13856665	ENSMUST00000144914.2|Gm281|ENSMUSG00000084902.2|protein_coding_Intron_11	0.0	-	0.3185105813019019	13853030	13853153	13853885	13854008	11199	11199	Constitutive_Intron	0	0	0.3170731707317073	0.4065040650406504	Cfg3	0.914459423847462
chr14	13960674	13960815	m6AIP_abcam_peak_2462	0.0	-	chr14	13954656	13961184	ENSMUST00000065865.9|Thoc7|ENSMUSG00000053453.9|protein_coding_Intron_1	0.0	-	0.06908700980392157	13960674	13960815	13959158	13959299	6528	1812	Constitutive_Intron	0.0195745	0.0221277	0.5319148936170213	0.49645390070921985	Cfg3	1.48984815985676
chr14	14343851	14344017	m6AIP_SySy_peak_2077	0.0	-	chr14	14329473	14347142	ENSMUST00000224991.1|Gm48860|ENSMUSG00000114883.1|lncRNA_Intron_1	0.0	-	0.18122134812383273	14343851	14344017	14334019	14334185	17669	17669	Constitutive_Intron	0	0	0.5060240963855421	0.4939759036144578	Cfg1	3.04957969152133
chr14	14344363	14344541	m6AIP_SySy_peak_2078	0.0	-	chr14	14329473	14347142	ENSMUST00000224991.1|Gm48860|ENSMUSG00000114883.1|lncRNA_Intron_1	0.0	-	0.1539419321976343	14344363	14344541	14335217	14335395	17669	17669	Constitutive_Intron	0	0	0.398876404494382	0.5393258426966292	Cfg1	3.33964991440597
chr14	14755971	14756136	m6AIP_abcam_peak_2465	0.0	+	chr14	14750522	14757284	ENSMUST00000223761.2|Slc4a7|ENSMUSG00000021733.11|protein_coding_Intron_10	0.0	+	0.8146997929606625	14755971	14756136	14752149	14752314	6762	1540	Constitutive_Intron	0	0	0.593939393939394	0.3515151515151515	Cfg3	0.341198096925809
chr14	14763804	14764008	m6AIP_abcam_peak_2466	0.0	+	chr14	14762522	14765576	ENSMUST00000223761.2|Slc4a7|ENSMUSG00000021733.11|protein_coding_Intron_13	0.0	+	0.47969875573018994	14763804	14764008	14762839	14763043	3054	3185	Alternative_ExonIntron	0.00166176	0.26002	0.39215686274509803	0.4166666666666667	Cfg3	0.136559325939255
chr14	19278107	19278244	m6AIP_abcam_peak_2468	0.0	+	chr14	19271403	19282257	ENSMUST00000224018.1|Gm48099|ENSMUSG00000114304.1|lncRNA_Intron_1	0.0	+	0.6240095817210245	19278107	19278244	19274565	19274702	10854	10854	Constitutive_Intron	0	0	0.4744525547445255	0.35766423357664234	Cfg3	4.07303576145415
chr14	19772734	19772856	m6AIP_abcam_peak_2470	0.0	+	chr14	19768937	19777995	ENSMUST00000022340.4|Nid2|ENSMUSG00000021806.4|protein_coding_Intron_4	0.0	+	0.42636343563700596	19772734	19772856	19769235	19769357	9058	8305	Constitutive_Intron	0.00127049	0.0660741	0.47540983606557374	0.6639344262295082	Cfg3	1.17363395737492
chr14	19912310	19912443	m6AIP_abcam_peak_2472	0.0	-	chr14	19891401	19960653	ENSMUST00000160013.7|Gng2|ENSMUSG00000043004.13|protein_coding_Intron_2	0.0	-	0.6971495408074857	19912310	19912443	19910983	19911116	69252	15350	Constitutive_Intron	0	0.00113534	0.556390977443609	0.5338345864661654	Cfg3	1.00942004253334
chr14	19932031	19932208	m6AIP_abcam_peak_2473	0.0	-	chr14	19891401	19960653	ENSMUST00000160013.7|Gng2|ENSMUSG00000043004.13|protein_coding_Intron_2	0.0	-	0.4124213019118581	19932031	19932208	19956787	19956964	69252	15350	Constitutive_Intron	0.0257345	0.19935	0.4858757062146893	0.5028248587570622	Cfg3	0.658663711316025
chr14	19932894	19933005	m6AIP_abcam_peak_2474a	0.0	-	chr14	19891401	19960653	ENSMUST00000160013.7|Gng2|ENSMUSG00000043004.13|protein_coding_Intron_2	0.0	-	0.4000028880032346	19932894	19933005	19941194	19941305	69252	69252	Constitutive_Intron	0	0.284081	0.44144144144144143	0.26126126126126126	Cfg3	0.97042859629066
chr14	19933006	19933138	m6AIP_abcam_peak_2474b	0.0	-	chr14	19891401	19960653	ENSMUST00000160013.7|Gng2|ENSMUSG00000043004.13|protein_coding_Intron_2	0.0	-	0.3984289262403974	19933006	19933138	19891953	19892085	69252	69252	Constitutive_Intron	0	0.0129773	0.44696969696969696	0.4772727272727273	Cfg3	1.24026063258443
chr14	19958667	19958820	m6AIP_abcam_peak_2475	0.0	-	chr14	19891401	19960653	ENSMUST00000160013.7|Gng2|ENSMUSG00000043004.13|protein_coding_Intron_2	0.0	-	0.02704615029168833	19958667	19958820	19906008	19906161	69252	69252	Constitutive_Intron	0.0042549	0.0226531	0.477124183006536	0.39215686274509803	Cfg3	1.80192094368406
chr14	20175647	20175811	m6AIP_abcam_peak_2477	0.0	-	chr14	20146612	20181266	ENSMUST00000024011.9|Kcnk5|ENSMUSG00000023243.9|protein_coding_Intron_1	0.0	-	0.16090494603797545	20175647	20175811	20180112	20180276	34654	152	Constitutive_Intron	0.222982	0.0145915	0.47560975609756095	0.43902439024390244	Cfg3	0.292328568659145
chr14	20387721	20387895	m6AIP_SySy_peak_2084	0.0	-	chr14	20385886	20387956	ENSMUST00000022345.6|Dnajc9|ENSMUSG00000021811.7|protein_coding_Intron_3	0.0	-	0.07342995169082123	20387721	20387895	20387711	20387885	2070	88	Alternative_ExonIntron	0.0142184	0.0141724	0.43103448275862066	0.42528735632183906	Cfg2	2.81103050291915
chr14	20535639	20535878	m6AIP_abcam_peak_2481	0.0	-	chr14	20531860	20546355	ENSMUST00000159027.7|Ppp3cb|ENSMUSG00000021816.11|protein_coding_Intron_1	0.0	-	0.7271472921697137	20535639	20535878	20532117	20532356	14495	1584	Constitutive_Intron	0.00546444	0.0867448	0.4769874476987448	0.3598326359832636	Cfg3	0.738850215168423
chr14	20640535	20640654	m6AIP_abcam_peak_2484	0.0	-	chr14	20607905	20640916	ENSMUST00000022356.11|Usp54|ENSMUSG00000034235.17|protein_coding_Intron_1	0.0	-	0.009481687922207716	20640535	20640654	20631817	20631936	33011	2937	Constitutive_Intron	0.278412	0.0367731	0.5378151260504201	0.42016806722689076	Cfg3	0.984779014804771
chr14	20753887	20754008	m6AIP_abcam_peak_2488	0.0	-	chr14	20747851	20755658	ENSMUST00000226630.1|Camk2g|ENSMUSG00000021820.18|protein_coding_Intron_13	0.0	-	0.22646343025489946	20753887	20754008	20754310	20754431	7807	3838	Constitutive_Intron	0.0784628	0.0524793	0.47107438016528924	0.4380165289256198	Cfg3	0.186089869271251
chr14	20762833	20762928	m6AIP_abcam_peak_2489a	0.0	-	chr14	20760480	20764151	ENSMUST00000226630.1|Camk2g|ENSMUSG00000021820.18|protein_coding_Intron_10	0.0	-	0.34867883410514844	20762833	20762928	20762161	20762256	3671	1975	Constitutive_Intron	0.00451579	0.0123368	0.5263157894736842	0.42105263157894735	Cfg3	0.0385501979717349
chr14	20762929	20763027	m6AIP_abcam_peak_2489b	0.0	-	chr14	20760480	20764151	ENSMUST00000226630.1|Camk2g|ENSMUSG00000021820.18|protein_coding_Intron_10	0.0	-	0.3170798147643694	20762929	20763027	20763349	20763447	3671	406	Constitutive_Intron	0.0517551	0.0876122	0.5408163265306123	0.4489795918367347	Cfg3	0.0312571990656585
chr14	21544380	21544522	m6AIP_abcam_peak_2493	0.0	+	chr14	21517498	21609753	ENSMUST00000238837.1|Kat6b|ENSMUSG00000021767.19|protein_coding_Intron_1	0.0	+	0.2919191371741369	21544380	21544522	21586836	21586978	92255	453	Constitutive_Intron	0.00510563	0.526296	0.47183098591549294	0.5211267605633803	Cfg3	0.725090281745596
chr14	21553303	21553460	m6AIP_abcam_peak_2494	0.0	+	chr14	21517498	21609753	ENSMUST00000238837.1|Kat6b|ENSMUSG00000021767.19|protein_coding_Intron_1	0.0	+	0.3882824779144762	21553303	21553460	21590564	21590721	92255	1990	Constitutive_Intron	0.0740382	0.509783	0.39490445859872614	0.31210191082802546	Cfg3	0.277265354458945
chr14	21560104	21560216	m6AIP_abcam_peak_2495	0.0	+	chr14	21517498	21609753	ENSMUST00000238837.1|Kat6b|ENSMUSG00000021767.19|protein_coding_Intron_1	0.0	+	0.46233808465665815	21560104	21560216	21526265	21526377	92255	453	Constitutive_Intron	0.0756696	0.396473	0.49107142857142855	0.32142857142857145	Cfg3	1.1020905684562
chr14	25847184	25847354	m6AIP_abcam_peak_2504	0.0	+	chr14	25842295	25868863	ENSMUST00000022416.14|Anxa11|ENSMUSG00000021866.15|protein_coding_Intron_1	0.0	+	0.18514754591990365	25847184	25847354	25847963	25848133	26568	1876	Constitutive_Intron	0.0908118	0.0299706	0.4294117647058823	0.49411764705882355	Cfg3	0.822908143961852
chr14	25848059	25848225	m6AIP_abcam_peak_2505	0.0	+	chr14	25842295	25868863	ENSMUST00000022416.14|Anxa11|ENSMUSG00000021866.15|protein_coding_Intron_1	0.0	+	0.22241041854862992	25848059	25848225	25847267	25847433	26568	26568	Constitutive_Intron	0.0232892	0.196741	0.4578313253012048	0.4939759036144578	Cfg3	0.883982056262883
chr14	26443304	26443478	m6AIP_abcam_peak_2506	0.0	-	chr14	26442634	26453537	ENSMUST00000139075.7|Slmap|ENSMUSG00000021870.17|protein_coding_Intron_13	0.0	-	0.9339631294139228	26443304	26443478	26447182	26447356	10903	686	Constitutive_Intron	0.0227299	0.0183563	0.5057471264367817	0.42528735632183906	Cfg3	1.10665045455284
chr14	26475561	26475720	m6AIP_abcam_peak_2507	0.0	-	chr14	26473971	26482818	ENSMUST00000139075.7|Slmap|ENSMUSG00000021870.17|protein_coding_Intron_2	0.0	-	0.8099920877133492	26475561	26475720	26481339	26481498	8847	552	Constitutive_Intron	0.148081	0.166591	0.4088050314465409	0.41509433962264153	Cfg3	1.31666813323094
chr14	26475857	26475971	m6AIP_abcam_peak_2508	0.0	-	chr14	26473971	26482818	ENSMUST00000139075.7|Slmap|ENSMUSG00000021870.17|protein_coding_Intron_2	0.0	-	0.776873516446253	26475857	26475971	26475493	26475607	8847	1484	Constitutive_Intron	0	0.0849524	0.4649122807017544	0.39473684210526316	Cfg3	1.26848808280953
chr14	26924182	26924409	m6AIP_abcam_peak_2513	0.0	-	chr14	26923871	26925416	ENSMUST00000036570.4|Appl1|ENSMUSG00000040760.11|protein_coding_Intron_21	0.0	-	0.7275080906148867	26924182	26924409	26924799	26925026	1545	1767	Constitutive_Intron	0.120974	0.174837	0.4713656387665198	0.44493392070484583	Cfg3	1.3735462049057
chr14	27066993	27067152	m6AIP_abcam_peak_2514	0.0	+	chr14	27039229	27076350	ENSMUST00000035336.4|Il17rd|ENSMUSG00000040717.6|protein_coding_Intron_1	0.0	+	0.7491716279195065	27066993	27067152	27053532	27053691	37121	95	Constitutive_Intron	0.00287421	0.0635975	0.5723270440251572	0.42138364779874216	Cfg3	0.888857125606879
chr14	27096419	27096528	m6AIP_abcam_peak_2515	0.0	+	chr14	27096087	27099482	ENSMUST00000035336.4|Il17rd|ENSMUSG00000040717.6|protein_coding_Intron_11	0.0	+	0.12577319587628866	27096419	27096528	27096209	27096318	3395	4618	Constitutive_Intron	0.164706	0.0433119	0.5504587155963303	0.47706422018348627	Cfg3	1.22613256657125
chr14	27288330	27288456	m6AIP_abcam_peak_2518	0.0	+	chr14	27265585	27362789	ENSMUST00000225949.1|Arhgef3|ENSMUSG00000021895.10|protein_coding_Intron_5	0.0	+	0.23465083741409817	27288330	27288456	27275296	27275422	97204	29069	Constitutive_Intron	0.00754762	0.0160873	0.5238095238095238	0.5158730158730159	Cfg3	0.728692079235995
chr14	27430023	27430153	m6AIP_SySy_peak_2109	0.0	+	chr14	27429384	27438598	ENSMUST00000022450.5|Tasor|ENSMUSG00000040651.9|protein_coding_Intron_1	0.0	+	0.07976991534621229	27430023	27430153	27430545	27430675	9214	384	Constitutive_Intron	0.0959154	0.0635615	0.3153846153846154	0.36153846153846153	Cfg2	0.991348633915728
chr14	27501166	27501413	m6AIP_abcam_peak_2526	0.0	-	chr14	27500682	27505637	ENSMUST00000223689.1|Ccdc66|ENSMUSG00000046753.10|protein_coding_Intron_3	0.0	-	0.8847628657921291	27501166	27501413	27504427	27504674	4955	518	Constitutive_Intron	0.00689879	0.119445	0.5303643724696356	0.3562753036437247	Cfg3	0.861735080161428
chr14	27503425	27503668	m6AIP_abcam_peak_2527	0.0	-	chr14	27500682	27505637	ENSMUST00000223689.1|Ccdc66|ENSMUSG00000046753.10|protein_coding_Intron_3	0.0	-	0.43854692230070635	27503425	27503668	27503390	27503633	4955	1205	Constitutive_Intron	0.0582387	0.0622593	0.5596707818930041	0.588477366255144	Cfg3	1.49469756630836
chr14	30552641	30552747	m6AIP_abcam_peak_2531	0.0	+	chr14	30549380	30558720	ENSMUST00000022529.7|Tkt|ENSMUSG00000021957.7|protein_coding_Intron_1	0.0	+	0.35513918629550323	30552641	30552747	30553396	30553502	9340	1006	Constitutive_Intron	0.284057	0.0959811	0.3867924528301887	0.5283018867924528	Cfg3	0.544225117444183
chr14	30560900	30561053	m6AIP_SySy_peak_2116	0.0	+	chr14	30560684	30565487	ENSMUST00000022529.7|Tkt|ENSMUSG00000021957.7|protein_coding_Intron_4	0.0	+	0.0545492400582969	30560900	30561053	30562153	30562306	4803	816	Alternative_ExonIntron	0.00415686	0.0426078	0.5882352941176471	0.24183006535947713	Cfg2	1.22208834638195
chr14	30688195	30688316	m6AIP_abcam_peak_2532	0.0	+	chr14	30682856	30689704	ENSMUST00000064230.15|Rft1|ENSMUSG00000052395.17|protein_coding_Intron_11	0.0	+	0.7867990654205608	30688195	30688316	30688451	30688572	6848	6848	Constitutive_Intron	0	0	0.5371900826446281	0.6033057851239669	Cfg3	2.45259254963233
chr14	30729026	30729111	m6AIP_abcam_peak_2534a	0.0	+	chr14	30715875	30765962	ENSMUST00000054230.11|Sfmbt1|ENSMUSG00000006527.16|protein_coding_Intron_1	0.0	+	0.26352147263761055	30729026	30729111	30758613	30758698	50087	7624	Constitutive_Intron	0	0.590729	0.38823529411764707	0.2823529411764706	Cfg3	1.06145987785235
chr14	30729112	30729230	m6AIP_abcam_peak_2534b	0.0	+	chr14	30715875	30765962	ENSMUST00000054230.11|Sfmbt1|ENSMUSG00000006527.16|protein_coding_Intron_1	0.0	+	0.26475931878531356	30729112	30729230	30738495	30738613	50087	983	Constitutive_Intron	0	0.0194831	0.3728813559322034	0.3559322033898305	Cfg3	1.48674646207491
chr14	31005521	31005625	m6AIP_abcam_peak_2535	0.0	+	chr14	31001997	31006458	ENSMUST00000022476.8|Glt8d1|ENSMUSG00000021916.16|protein_coding_Intron_1	0.0	+	0.800941492938803	31005521	31005625	31005455	31005559	4461	228	Constitutive_Intron	0	0	0.5288461538461539	0.49038461538461536	Cfg3	1.0278485555521
chr14	31486969	31487212	m6AIP_abcam_peak_2540	0.0	-	chr14	31482932	31487570	ENSMUST00000055303.4|Mettl6|ENSMUSG00000021891.8|protein_coding_Intron_4	0.0	-	0.10586459680896942	31486969	31487212	31482973	31483216	4638	937	Constitutive_Intron	0	0.0472593	0.5102880658436214	0.411522633744856	Cfg3	0.939311057576829
chr14	31493308	31493527	m6AIP_SySy_peak_2125a	0.0	-	chr14	31492456	31493596	ENSMUST00000055303.4|Mettl6|ENSMUSG00000021891.8|protein_coding_Intron_2	0.0	-	0.14824561403508774	31493308	31493527	31493130	31493349	1140	4638	Alternative_ExonIntron	0.0625708	0.0678356	0.502283105022831	0.3561643835616438	Cfg2	1.14164702920607
chr14	32099697	32099798	m6AIP_abcam_peak_2543	0.0	+	chr14	32099631	32100985	ENSMUST00000022462.13|Oxnad1|ENSMUSG00000021906.14|protein_coding_Intron_6	0.0	+	0.07976366322008863	32099697	32099798	32100232	32100333	1354	1162	Alternative_ExonIntron	0.0132772	0.176218	0.5346534653465347	0.44554455445544555	Cfg3	0.796387299363589
chr14	32200726	32200828	m6AIP_abcam_peak_2544	0.0	-	chr14	32199027	32201642	ENSMUST00000013845.12|Timm23|ENSMUSG00000013701.13|protein_coding_Intron_1	0.0	-	0.32198852772466535	32200726	32200828	32201361	32201463	2615	366	Constitutive_Intron	0.00621569	0.00368627	0.47058823529411764	0.49019607843137253	Cfg3	1.20620714094056
chr14	32236533	32236783	m6AIP_abcam_peak_2547	0.0	+	chr14	32217734	32238530	ENSMUST00000022470.14|Parg|ENSMUSG00000021911.16|protein_coding_Intron_7	0.0	+	0.9099826889786498	32236533	32236783	32220032	32220282	20796	3141	Constitutive_Intron	0.304488	0	0.44	0.348	Cfg3	1.08840646574153
chr14	32327775	32328025	m6AIP_SySy_peak_2129	0.0	+	chr14	32327149	32332180	ENSMUST00000022480.7|Ogdhl|ENSMUSG00000021913.8|protein_coding_Intron_4	0.0	+	0.14927449811170743	32327775	32328025	32329241	32329491	5031	1478	Alternative_ExonIntron	0.041056	0.0844455	0.52	0.504	Cfg2	2.58243998128482
chr14	32559053	32559186	m6AIP_abcam_peak_2550	0.0	+	chr14	32558604	32560708	ENSMUST00000066807.7|Ercc6|ENSMUSG00000054051.7|protein_coding_Intron_10	0.0	+	0.23288973384030418	32559053	32559186	32559498	32559631	2104	80	Constitutive_Intron	0.00216541	0.126466	0.5112781954887218	0.39849624060150374	Cfg3	1.44199578799069
chr14	47311168	47311308	m6AIP_SySy_peak_2149	0.0	+	chr14	47311113	47319411	ENSMUST00000166743.8|Mapk1ip1l|ENSMUSG00000021840.17|protein_coding_Intron_3	0.0	+	0.014943359845745963	47311168	47311308	47319251	47319391	8298	8298	Constitutive_Intron	0.0864643	0.253936	0.4	0.4	Cfg2	1.49665571641344
chr14	50920895	50921114	m6AIP_SySy_peak_2160	0.0	-	chr14	50920049	50924663	ENSMUST00000159292.7|Osgep|ENSMUSG00000006289.14|protein_coding_Intron_1	0.0	-	0.7897702644126572	50920895	50921114	50920661	50920880	4614	95	Constitutive_Intron	0.0168333	0.201242	0.45662100456621	0.4748858447488584	Cfg1	1.96691374837254
chr14	52089031	52089244	m6AIP_abcam_peak_2580	0.0	-	chr14	52084391	52098014	ENSMUST00000111610.11|Hnrnpc|ENSMUSG00000060373.15|protein_coding_Intron_2	0.0	-	0.6513249651324965	52089031	52089244	52085213	52085426	13623	1676	Constitutive_Intron	0.0861361	0.112698	0.4131455399061033	0.4413145539906103	Cfg3	0.766502796514138
chr14	52101511	52101648	m6AIP_abcam_peak_2581	0.0	-	chr14	52098040	52103888	ENSMUST00000111610.11|Hnrnpc|ENSMUSG00000060373.15|protein_coding_Intron_1	0.0	-	0.39398084815321477	52101511	52101648	52100032	52100169	5848	94	Constitutive_Intron	0.0393796	0.0811168	0.38686131386861317	0.45255474452554745	Cfg3	0.759493514465742
chr14	52161773	52161877	m6AIP_abcam_peak_2582c	0.0	-	chr14	52161822	52162686	ENSMUST00000046709.8|Supt16|ENSMUSG00000035726.8|protein_coding_Intron_25	0.0	-	0.9791666666666666	52161822	52161877	52162005	52162060	864	743	Constitutive_Intron	0.0470727	0.00221818	0.43636363636363634	0.6	Cfg3	0.383279663163652
chr14	54395915	54396072	m6AIP_abcam_peak_2593	0.0	-	chr14	54379121	54408502	ENSMUST00000197440.4|Slc7a7|ENSMUSG00000000958.10|protein_coding_Intron_4	0.0	-	0.42612572751097644	54395915	54396072	54389196	54389353	29381	29381	Constitutive_Intron	0.106478	0.0605417	0.49044585987261147	0.40764331210191085	Cfg3	0.881501462178933
chr14	54549347	54549464	m6AIP_abcam_peak_2595a	0.0	-	chr14	54549000	54549668	ENSMUST00000022784.8|Haus4|ENSMUSG00000022177.9|protein_coding_Intron_4	0.0	-	0.37874251497005984	54549347	54549464	54549270	54549387	668	3043	Constitutive_Intron	0.000606838	0.0617521	0.5213675213675214	0.46153846153846156	Cfg3	1.42468934675789
chr14	54549465	54549581	m6AIP_abcam_peak_2595b	0.0	-	chr14	54549000	54549668	ENSMUST00000022784.8|Haus4|ENSMUSG00000022177.9|protein_coding_Intron_4	0.0	-	0.22904191616766467	54549465	54549581	54549213	54549329	668	93	Constitutive_Intron	0.0272155	0.0637672	0.5258620689655172	0.5	Cfg3	1.58375128729448
chr14	54649750	54649964	m6AIP_abcam_peak_2598	0.0	-	chr14	54648130	54651716	ENSMUST00000022793.14|Acin1|ENSMUSG00000022185.19|protein_coding_Intron_9	0.0	-	0.5080870050195203	54649750	54649964	54649124	54649338	3586	1438	Alternative_ExonIntron	0.956332	0.640196	0.5794392523364486	0.45794392523364486	Cfg3	1.67635334118965
chr14	54650097	54650207	m6AIP_abcam_peak_2599	0.0	-	chr14	54648130	54651716	ENSMUST00000022793.14|Acin1|ENSMUSG00000022185.19|protein_coding_Intron_9	0.0	-	0.44841048522030114	54650097	54650207	54648228	54648338	3586	675	Alternative_ExonIntron	0.959055	0.956718	0.5363636363636364	0.42727272727272725	Cfg3	0.366362556420277
chr14	54650426	54650606	m6AIP_abcam_peak_2600	0.0	-	chr14	54648130	54651716	ENSMUST00000022793.14|Acin1|ENSMUSG00000022185.19|protein_coding_Intron_9	0.0	-	0.3404907975460123	54650426	54650606	54650850	54651030	3586	182	Constitutive_Intron	0.971394	0.960261	0.5333333333333333	0.4666666666666667	Cfg3	2.13646567065385
chr14	54921339	54921440	m6AIP_abcam_peak_2603	0.0	-	chr14	54921181	54925437	ENSMUST00000022813.7|Efs|ENSMUSG00000022203.7|protein_coding_Intron_1	0.0	-	0.9609962406015038	54921339	54921440	54921286	54921387	4256	1796	Constitutive_Intron	0.00560396	0.00408911	0.4158415841584158	0.5445544554455446	Cfg3	0.724073642925651
chr14	54924978	54925095	m6AIP_abcam_peak_2604	0.0	-	chr14	54921181	54925437	ENSMUST00000022813.7|Efs|ENSMUSG00000022203.7|protein_coding_Intron_1	0.0	-	0.08552631578947367	54924978	54925095	54923099	54923216	4256	4256	Constitutive_Intron	0.00394017	0.11888	0.49572649572649574	0.48717948717948717	Cfg3	0.725085951208328
chr14	55068616	55068785	m6AIP_abcam_peak_2609	0.0	-	chr14	55068308	55070138	ENSMUST00000036328.8|Zfhx2|ENSMUSG00000040721.9|protein_coding_Intron_6	0.0	-	0.7896174863387978	55068616	55068785	55069137	55069306	1830	447	Constitutive_Intron	0.0445503	0.010497	0.5325443786982249	0.5088757396449705	Cfg3	1.02555306031682
chr14	55069664	55069798	m6AIP_abcam_peak_2610	0.0	-	chr14	55068308	55070138	ENSMUST00000036328.8|Zfhx2|ENSMUSG00000040721.9|protein_coding_Intron_6	0.0	-	0.20928961748633879	55069664	55069798	55068663	55068797	1830	496	Constitutive_Intron	0.00504478	0.0398134	0.47761194029850745	0.5373134328358209	Cfg3	0.557519260055025
chr14	55072233	55072358	m6AIP_abcam_peak_2611a	0.0	-	chr14	55072099	55072546	ENSMUST00000036328.8|Zfhx2|ENSMUSG00000040721.9|protein_coding_Intron_3	0.0	-	0.5883668903803132	55072233	55072358	55072277	55072402	447	148	Constitutive_Intron	0.070528	0.151752	0.536	0.52	Cfg3	2.20488922015511
chr14	55072359	55072490	m6AIP_abcam_peak_2611b	0.0	-	chr14	55072099	55072546	ENSMUST00000036328.8|Zfhx2|ENSMUSG00000040721.9|protein_coding_Intron_3	0.0	-	0.24608501118568238	55072359	55072490	55072108	55072239	447	496	Constitutive_Intron	0.0713588	0.0618244	0.5648854961832062	0.5877862595419847	Cfg3	1.73054566434759
chr14	55085636	55085886	m6AIP_abcam_peak_2614	0.0	-	chr14	55075284	55092007	ENSMUST00000036328.8|Zfhx2|ENSMUSG00000040721.9|protein_coding_Intron_1	0.0	-	0.37349757818573226	55085636	55085886	55079950	55080200	16723	363	Constitutive_Intron	0.171284	0.003944	0.572	0.544	Cfg3	1.13609820399773
chr14	55089788	55089975	m6AIP_abcam_peak_2615a	0.0	-	chr14	55075284	55092007	ENSMUST00000036328.8|Zfhx2|ENSMUSG00000040721.9|protein_coding_Intron_1	0.0	-	0.12898403396519764	55089788	55089975	55086534	55086721	16723	1830	Alternative_ExonIntron	0.464807	0.205925	0.5080213903743316	0.43315508021390375	Cfg3	1.38222423079347
chr14	55090025	55090206	m6AIP_abcam_peak_2615b	0.0	-	chr14	55075284	55092007	ENSMUST00000036328.8|Zfhx2|ENSMUSG00000040721.9|protein_coding_Intron_1	0.0	-	0.11104466901871679	55090025	55090206	55089666	55089847	16723	203	Alternative_ExonIntron	0.259122	0.426884	0.39779005524861877	0.5469613259668509	Cfg3	0.69639229549274
chr14	56494910	56495048	m6AIP_abcam_peak_2624	0.0	+	chr14	56493404	56500427	ENSMUST00000095793.2|Rnf17|ENSMUSG00000000365.9|protein_coding_Intron_26	0.0	+	0.22582941762779438	56494910	56495048	56495196	56495334	7023	3291	Constitutive_Intron	0.145348	0.220217	0.41304347826086957	0.2826086956521739	Cfg3	1.35451272433386
chr14	56668681	56668822	m6AIP_SySy_peak_2199	0.0	+	chr14	56668564	56672404	ENSMUST00000116468.1|Mphosph8|ENSMUSG00000079184.10|protein_coding_Intron_1	0.0	+	0.054947916666666666	56668681	56668822	56670342	56670483	3840	2362	Constitutive_Intron	0.023461	0.393638	0.5390070921985816	0.44680851063829785	Cfg2	1.58599520651086
chr14	56806212	56806325	m6AIP_abcam_peak_2627a	0.0	-	chr14	56804863	56810739	ENSMUST00000173954.2|Zmym5|ENSMUSG00000040123.17|protein_coding_Intron_2	0.0	-	0.7597004765146358	56806212	56806325	56809644	56809757	5876	4956	Constitutive_Intron	0.233982	0	0.5486725663716814	0.23008849557522124	Cfg3	1.33199829462645
chr14	56806326	56806448	m6AIP_abcam_peak_2627b	0.0	-	chr14	56804863	56810739	ENSMUST00000173954.2|Zmym5|ENSMUSG00000040123.17|protein_coding_Intron_2	0.0	-	0.7423417290673928	56806326	56806448	56806188	56806310	5876	175	Constitutive_Intron	0.360131	0.231746	0.45901639344262296	0.5409836065573771	Cfg3	0.388613872149114
chr14	57600152	57600273	m6AIP_abcam_peak_2630	0.0	-	chr14	57598045	57602488	ENSMUST00000174545.8|Xpo4|ENSMUSG00000021952.16|protein_coding_Intron_13	0.0	-	0.5064145847400405	57600152	57600273	57600613	57600734	4443	7886	Constitutive_Intron	0.00105785	0.00396694	0.5206611570247934	0.512396694214876	Cfg3	0.398185369473868
chr14	59060374	59060478	m6AIP_SySy_peak_2211	0.0	-	chr14	59050518	59060486	ENSMUST00000224109.1|Gm33472|ENSMUSG00000114441.1|lncRNA_Intron_2	0.0	-	0.003912520064205505	59060374	59060478	59058033	59058137	9968	9968	Constitutive_Intron	0.000653846	0.00839423	0.4807692307692308	0.4423076923076923	Cfg1	1.23432728194175
chr14	59223560	59223665	m6AIP_abcam_peak_2636	0.0	+	chr14	59223300	59224632	ENSMUST00000022551.13|Rcbtb1|ENSMUSG00000035469.17|protein_coding_Intron_7	0.0	+	0.25675675675675674	59223560	59223665	59223325	59223430	1332	7010	Constitutive_Intron	0	0.0573143	0.5428571428571428	0.5904761904761905	Cfg3	1.88532559360341
chr14	59223976	59224153	m6AIP_SySy_peak_2212	0.0	+	chr14	59223300	59224632	ENSMUST00000022551.13|Rcbtb1|ENSMUSG00000035469.17|protein_coding_Intron_7	0.0	+	0.5465465465465466	59223976	59224153	59224336	59224513	1332	1505	Constitutive_Intron	0.038402	0.0298023	0.423728813559322	0.4632768361581921	Cfg2	1.92684471138548
chr14	59569363	59569531	m6AIP_SySy_peak_2214	0.0	-	chr14	59569008	59573646	ENSMUST00000225839.1|Cdadc1|ENSMUSG00000021982.14|protein_coding_Intron_8	0.0	-	0.9049159120310478	59569363	59569531	59572506	59572674	4638	5421	Constitutive_Intron	0.346554	0.0624167	0.4226190476190476	0.25	Cfg1	3.01751270175651
chr14	63191350	63191600	m6AIP_SySy_peak_2233	0.0	-	chr14	63188781	63191704	ENSMUST00000038229.4|Neil2|ENSMUSG00000035121.6|protein_coding_Intron_2	0.0	-	0.07834416695176194	63191350	63191600	63189710	63189960	2923	1565	Alternative_ExonIntron	0.010188	0	0.54	0.48	Cfg2	1.83039024031444
chr14	63493269	63493519	m6AIP_abcam_peak_2651	0.0	-	chr14	63492846	63493741	ENSMUST00000022522.14|Tdh|ENSMUSG00000021953.14|protein_coding_Intron_8	0.0	-	0.3877094972067039	63493269	63493519	63493179	63493429	895	895	Constitutive_Intron	0.303512	0.189448	0.508	0.456	Cfg3	1.25688859285166
chr14	63497126	63497364	m6AIP_abcam_peak_2652	0.0	-	chr14	63497015	63497597	ENSMUST00000022522.14|Tdh|ENSMUSG00000021953.14|protein_coding_Intron_3	0.0	-	0.604810996563574	63497126	63497364	63497241	63497479	582	8389	Constitutive_Intron	0.00176471	0.00963866	0.5546218487394958	0.5126050420168067	Cfg3	1.61896604142264
chr14	63609606	63609778	m6AIP_abcam_peak_2653	0.0	+	chr14	63607284	63798206	ENSMUST00000119973.2|Xkr6|ENSMUSG00000035067.9|protein_coding_Intron_1	0.0	+	0.012287740543258504	63609606	63609778	63735141	63735313	190922	190922	Constitutive_Intron	0.00737791	0.0673488	0.4127906976744186	0.5290697674418605	Cfg3	0.435522224286668
chr14	63630824	63631022	m6AIP_abcam_peak_2654	0.0	+	chr14	63607284	63798206	ENSMUST00000119973.2|Xkr6|ENSMUSG00000035067.9|protein_coding_Intron_1	0.0	+	0.12353736080703115	63630824	63631022	63696777	63696975	190922	190922	Constitutive_Intron	0.00290404	0.282783	0.5757575757575758	0.494949494949495	Cfg3	0.626147186345312
chr14	63650549	63650743	m6AIP_abcam_peak_2655	0.0	+	chr14	63607284	63798206	ENSMUST00000119973.2|Xkr6|ENSMUSG00000035067.9|protein_coding_Intron_1	0.0	+	0.22724987167534386	63650549	63650743	63639741	63639935	190922	20422	Constitutive_Intron	0.232443	0.128124	0.4948453608247423	0.4381443298969072	Cfg3	0.902538465210184
chr14	63664936	63665121	m6AIP_SySy_peak_2236	0.0	+	chr14	63607284	63798206	ENSMUST00000119973.2|Xkr6|ENSMUSG00000035067.9|protein_coding_Intron_1	0.0	+	0.3023433653533904	63664936	63665121	63778014	63778199	190922	190922	Alternative_ExonIntron	0.0833838	0.105211	0.372972972972973	0.4702702702702703	Cfg2	3.04906409597838
chr14	63665681	63665931	m6AIP_SySy_peak_2237	0.0	+	chr14	63607284	63798206	ENSMUST00000119973.2|Xkr6|ENSMUSG00000035067.9|protein_coding_Intron_1	0.0	+	0.30652308272488243	63665681	63665931	63656856	63657106	190922	20422	Alternative_ExonIntron	0.007672	0.059352	0.5	0.476	Cfg1	1.95811205891909
chr14	64589234	64589391	m6AIP_abcam_peak_2658	0.0	+	chr14	64588967	64589840	ENSMUST00000180610.7|Mir124a-1hg|ENSMUSG00000097545.7|lncRNA_Intron_2	0.0	+	0.3722794959908362	64589234	64589391	64589130	64589287	873	622	Constitutive_Intron	0.208478	0.0221847	0.4968152866242038	0.5732484076433121	Cfg3	0.704614091784995
chr14	64805335	64805527	m6AIP_abcam_peak_2660	0.0	+	chr14	64803730	64806030	ENSMUST00000224503.1|Kif13b|ENSMUSG00000060012.9|protein_coding_Intron_39	0.0	+	0.7530434782608696	64805335	64805527	64805633	64805825	2300	2438	Constitutive_Intron	0.00649479	0.0900729	0.5416666666666666	0.5729166666666666	Cfg3	0.664819055926998
chr14	64995953	64996148	m6AIP_abcam_peak_2661a	0.0	+	chr14	64995068	65007245	ENSMUST00000043914.6|Ints9|ENSMUSG00000021975.8|protein_coding_Intron_6	0.0	+	0.082943253674961	64995953	64996148	64999974	65000169	12177	849	Constitutive_Intron	0.00885128	0.0260821	0.5128205128205128	0.4358974358974359	Cfg3	0.612770878855838
chr14	64996149	64996279	m6AIP_abcam_peak_2661b	0.0	+	chr14	64995068	65007245	ENSMUST00000043914.6|Ints9|ENSMUSG00000021975.8|protein_coding_Intron_6	0.0	+	0.094686704442802	64996149	64996279	65004768	65004898	12177	29754	Constitutive_Intron	0.0370231	0.00763077	0.5153846153846153	0.4846153846153846	Cfg3	1.4517686312241
chr14	65087863	65087973	m6AIP_abcam_peak_2664	0.0	-	chr14	65080515	65097996	ENSMUST00000225633.1|Extl3|ENSMUSG00000021978.9|protein_coding_Intron_1	0.0	-	0.5765116412104571	65087863	65087973	65081980	65082090	17481	17481	Constitutive_Intron	0.261545	0.00273636	0.5181818181818182	0.44545454545454544	Cfg3	1.65762554154069
chr14	66101804	66102054	m6AIP_SySy_peak_2245	0.0	-	chr14	66101671	66102146	ENSMUST00000070515.1|Ephx2|ENSMUSG00000022040.8|protein_coding_Intron_7	0.0	-	0.45684210526315794	66101804	66102054	66101744	66101994	475	1232	Constitutive_Intron	0.01734	0.017524	0.516	0.524	Cfg2	2.21961534086355
chr14	69248847	69249097	m6AIP_SySy_peak_2256	0.0	-	chr14	69247637	69249393	ENSMUST00000037064.4|Slc25a37|ENSMUSG00000034248.7|protein_coding_Intron_2	0.0	-	0.23974943052391795	69248847	69249097	69248859	69249109	1756	35109	Alternative_ExonIntron	0.819732	0.823296	0.516	0.488	Cfg1	3.14148548767549
chr14	70615700	70615784	m6AIP_abcam_peak_2687a	0.0	-	chr14	70615713	70616073	ENSMUST00000022694.16|Dmtn|ENSMUSG00000022099.17|protein_coding_Intron_5	0.0	-	0.9027777777777778	70615713	70615784	70615836	70615907	360	178	Alternative_ExonIntron	0.0439577	0.00453521	0.5352112676056338	0.5915492957746479	Cfg3	-0.0673210228186545
chr14	70615785	70615870	m6AIP_abcam_peak_2687b	0.0	-	chr14	70615713	70616073	ENSMUST00000022694.16|Dmtn|ENSMUSG00000022099.17|protein_coding_Intron_5	0.0	-	0.7361111111111112	70615785	70615870	70615815	70615900	360	248	Alternative_ExonIntron	0.00672941	0.00382353	0.6	0.6352941176470588	Cfg3	0.491278731523275
chr14	70625838	70625954	m6AIP_abcam_peak_2688	0.0	-	chr14	70618408	70626738	ENSMUST00000022694.16|Dmtn|ENSMUSG00000022099.17|protein_coding_Intron_1	0.0	-	0.10396158463385352	70625838	70625954	70626357	70626473	8330	1422	Constitutive_Intron	0.0407586	0.0104828	0.6120689655172413	0.5603448275862069	Cfg3	1.99953532080208
chr14	70757608	70757724	m6AIP_abcam_peak_2689	0.0	-	chr14	70707433	70766511	ENSMUST00000167242.7|Xpo7|ENSMUSG00000022100.14|protein_coding_Intron_1	0.0	-	0.14971732286130202	70757608	70757724	70759001	70759117	59078	1437	Constitutive_Intron	0.0333276	0.00637069	0.43103448275862066	0.3448275862068966	Cfg3	0.930679017580376
chr14	73592155	73592330	m6AIP_abcam_peak_2692	0.0	+	chr14	73591152	73592631	ENSMUST00000160507.7|Sucla2|ENSMUSG00000022110.13|protein_coding_Intron_8	0.0	+	0.7281947261663286	73592155	73592330	73591874	73592049	1479	8012	Constitutive_Intron	0.0165829	0.23408	0.48	0.44	Cfg3	1.14528032683013
chr14	74916455	74916672	m6AIP_abcam_peak_2693	0.0	-	chr14	74858121	74947383	ENSMUST00000088970.6|Lrch1|ENSMUSG00000068015.8|protein_coding_Intron_1	0.0	-	0.3453653290313907	74916455	74916672	74940306	74940523	89262	3357	Constitutive_Intron	0.212435	0.101728	0.4976958525345622	0.3778801843317972	Cfg3	0.961356596016447
chr14	75752761	75752849	m6AIP_abcam_peak_2701a	0.0	-	chr14	75747199	75754264	ENSMUST00000049168.8|Cog3|ENSMUSG00000034893.9|protein_coding_Intron_1	0.0	-	0.2063694267515923	75752761	75752849	75747619	75747707	7065	2872	Constitutive_Intron	0.0140795	0.006125	0.5568181818181818	0.4659090909090909	Cfg3	1.00230660115073
chr14	75752850	75752948	m6AIP_abcam_peak_2701b	0.0	-	chr14	75747199	75754264	ENSMUST00000049168.8|Cog3|ENSMUSG00000034893.9|protein_coding_Intron_1	0.0	-	0.1937721160651097	75752850	75752948	75754142	75754240	7065	1460	Constitutive_Intron	0.000989796	0.0232857	0.5	0.7551020408163265	Cfg3	0.642198579138035
chr14	76440048	76440298	m6AIP_SySy_peak_2274	0.0	+	chr14	76419009	76505248	ENSMUST00000048371.14|Tsc22d1|ENSMUSG00000022010.19|protein_coding_Intron_1	0.0	+	0.24541100894027065	76440048	76440298	76455084	76455334	86239	86239	Alternative_ExonIntron	0.998324	0.452817	0.4	0.42	Cfg2	1.83252614544254
chr14	77524385	77524485	m6AIP_abcam_peak_2710	0.0	+	chr14	77508274	77577611	ENSMUST00000227662.1|Enox1|ENSMUSG00000022012.9|protein_coding_Intron_4	0.0	+	0.23325208762998112	77524385	77524485	77577305	77577405	69337	30401	Constitutive_Intron	0.0692	0.33614	0.44	0.41	Cfg3	1.13039361708687
chr14	77530821	77530986	m6AIP_abcam_peak_2711	0.0	+	chr14	77508274	77577611	ENSMUST00000227662.1|Enox1|ENSMUSG00000022012.9|protein_coding_Intron_4	0.0	+	0.3263625481344737	77530821	77530986	77508722	77508887	69337	13127	Constitutive_Intron	0.360358	0.0548424	0.4666666666666667	0.4	Cfg3	1.37604217540846
chr14	77564100	77564189	m6AIP_abcam_peak_2712a	0.0	+	chr14	77508274	77577611	ENSMUST00000227662.1|Enox1|ENSMUSG00000022012.9|protein_coding_Intron_4	0.0	+	0.8058468061785194	77564100	77564189	77559926	77560015	69337	13127	Constitutive_Intron	0.351079	0.0643708	0.5955056179775281	0.4044943820224719	Cfg3	-0.445485277653125
chr14	77564190	77564320	m6AIP_abcam_peak_2712b	0.0	+	chr14	77508274	77577611	ENSMUST00000227662.1|Enox1|ENSMUSG00000022012.9|protein_coding_Intron_4	0.0	+	0.807043858257496	77564190	77564320	77575972	77576102	69337	18294	Constitutive_Intron	0.00148462	0.0258077	0.5307692307692308	0.4230769230769231	Cfg3	0.142250985711256
chr14	77572842	77572966	m6AIP_abcam_peak_2713	0.0	+	chr14	77508274	77577611	ENSMUST00000227662.1|Enox1|ENSMUSG00000022012.9|protein_coding_Intron_4	0.0	+	0.9325756810937883	77572842	77572966	77521809	77521933	69337	4996	Alternative_ExonIntron	0.183056	0.00485484	0.5	0.5161290322580645	Cfg3	0.35565030830001
chr14	77605864	77606028	m6AIP_abcam_peak_2714	0.0	+	chr14	77592992	77611286	ENSMUST00000227662.1|Enox1|ENSMUSG00000022012.9|protein_coding_Intron_8	0.0	+	0.7050399037935935	77605864	77606028	77597833	77597997	18294	30401	Constitutive_Intron	0.0818636	0.02475	0.4634146341463415	0.45121951219512196	Cfg3	0.675094636387587
chr14	77628736	77628906	m6AIP_abcam_peak_2715	0.0	+	chr14	77615556	77632562	ENSMUST00000227662.1|Enox1|ENSMUSG00000022012.9|protein_coding_Intron_10	0.0	+	0.778489944725391	77628736	77628906	77627151	77627321	17006	3225	Constitutive_Intron	0.0201765	0.193371	0.4411764705882353	0.38235294117647056	Cfg3	0.657448989408098
chr14	77644831	77645026	m6AIP_abcam_peak_2716a	0.0	+	chr14	77637800	77664618	ENSMUST00000227662.1|Enox1|ENSMUSG00000022012.9|protein_coding_Intron_12	0.0	+	0.2657170557088523	77644831	77645026	77657745	77657940	26818	1189	Constitutive_Intron	0.0080359	0.0712513	0.4358974358974359	0.4358974358974359	Cfg3	1.29049225009353
chr14	77645027	77645204	m6AIP_abcam_peak_2716b	0.0	+	chr14	77637800	77664618	ENSMUST00000227662.1|Enox1|ENSMUSG00000022012.9|protein_coding_Intron_12	0.0	+	0.2732865985532105	77645027	77645204	77663923	77664100	26818	69337	Constitutive_Intron	0.00654802	0.49078	0.4915254237288136	0.4180790960451977	Cfg3	1.50106379669825
chr14	77649571	77649743	m6AIP_SySy_peak_2279	0.0	+	chr14	77637800	77664618	ENSMUST00000227662.1|Enox1|ENSMUSG00000022012.9|protein_coding_Intron_12	0.0	+	0.4410843463345514	77649571	77649743	77655755	77655927	26818	69337	Constitutive_Intron	0.263209	0.00319186	0.5348837209302325	0.38372093023255816	Cfg1	1.11545274856714
chr14	77687834	77688000	m6AIP_abcam_peak_2718	0.0	+	chr14	77668793	77699194	ENSMUST00000227662.1|Enox1|ENSMUSG00000022012.9|protein_coding_Intron_14	0.0	+	0.627972764053814	77687834	77688000	77674298	77674464	30401	4996	Constitutive_Intron	0.112108	0.00237349	0.3855421686746988	0.463855421686747	Cfg3	1.72868928891088
chr14	78506113	78506213	m6AIP_abcam_peak_2719	0.0	-	chr14	78503025	78507724	ENSMUST00000022593.6|Akap11|ENSMUSG00000022016.16|protein_coding_Intron_7	0.0	-	0.3302830389444563	78506113	78506213	78506991	78507091	4699	3194	Constitutive_Intron	0.00655	0.02928	0.53	0.42	Cfg3	0.213165906316251
chr14	78593972	78594118	m6AIP_abcam_peak_2722	0.0	-	chr14	78589981	78595146	ENSMUST00000226342.2|Dgkh|ENSMUSG00000034731.11|protein_coding_Intron_21	0.0	-	0.21936108422071632	78593972	78594118	78593470	78593616	5165	1157	Constitutive_Intron	0.198377	0.408411	0.5273972602739726	0.4863013698630137	Cfg3	0.588907222925196
chr14	78597610	78597721	m6AIP_abcam_peak_2723	0.0	-	chr14	78596762	78599007	ENSMUST00000226342.2|Dgkh|ENSMUSG00000034731.11|protein_coding_Intron_18	0.0	-	0.6053452115812918	78597610	78597721	78598296	78598407	2245	303	Constitutive_Intron	0.00727928	0.0423153	0.4594594594594595	0.4774774774774775	Cfg3	0.753772170916133
chr14	78611190	78611302	m6AIP_SySy_peak_2282	0.0	-	chr14	78609594	78612854	ENSMUST00000226342.2|Dgkh|ENSMUSG00000034731.11|protein_coding_Intron_13	0.0	-	0.49754601226993866	78611190	78611302	78611706	78611818	3260	71110	Constitutive_Intron	0.0379911	0.00254464	0.33035714285714285	0.33035714285714285	Cfg2	2.28893246462105
chr14	78617307	78617413	m6AIP_abcam_peak_2724	0.0	-	chr14	78616587	78618522	ENSMUST00000226342.2|Dgkh|ENSMUSG00000034731.11|protein_coding_Intron_10	0.0	-	0.6103359173126615	78617307	78617413	78617316	78617422	1935	4502	Constitutive_Intron	0.0688679	0.0704245	0.5566037735849056	0.5283018867924528	Cfg3	0.865482520096199
chr14	78649712	78649920	m6AIP_abcam_peak_2725	0.0	-	chr14	78628165	78651680	ENSMUST00000226342.2|Dgkh|ENSMUSG00000034731.11|protein_coding_Intron_4	0.0	-	0.07731235381671275	78649712	78649920	78643866	78644074	23515	3260	Constitutive_Intron	0.028274	0.164707	0.5432692307692307	0.28365384615384615	Cfg3	0.799499602092798
chr14	78674606	78674785	m6AIP_abcam_peak_2726	0.0	-	chr14	78653796	78724906	ENSMUST00000226342.2|Dgkh|ENSMUSG00000034731.11|protein_coding_Intron_2	0.0	-	0.7056532133314584	78674606	78674785	78715983	78716162	71110	268	Constitutive_Intron	0.015514	0.887642	0.4972067039106145	0.3463687150837989	Cfg3	1.1670318680039
chr14	78677442	78677672	m6AIP_abcam_peak_2727	0.0	-	chr14	78653796	78724906	ENSMUST00000226342.2|Dgkh|ENSMUSG00000034731.11|protein_coding_Intron_2	0.0	-	0.66664322880045	78677442	78677672	78685782	78686012	71110	2803	Constitutive_Intron	0.016619	0.0187174	0.44782608695652176	0.4043478260869565	Cfg3	-0.127540350821661
chr14	79096769	79096886	m6AIP_SySy_peak_2283	0.0	+	chr14	79096539	79098233	ENSMUST00000040990.6|Vwa8|ENSMUSG00000058997.8|protein_coding_Intron_34	0.0	+	0.1729634002361275	79096769	79096886	79098074	79098191	1694	5471	Constitutive_Intron	0.0296667	0.0835726	0.41025641025641024	0.38461538461538464	Cfg2	2.53849207167166
chr14	86794442	86794562	m6AIP_abcam_peak_2729	0.0	-	chr14	86772702	86810335	ENSMUST00000168889.2|Diaph3|ENSMUSG00000022021.14|protein_coding_Intron_25	0.0	-	0.4209337549491138	86794442	86794562	86798379	86798499	37633	35695	Constitutive_Intron	0	0.0446333	0.49166666666666664	0.425	Cfg3	0.833959911353608
chr14	86939601	86939751	m6AIP_abcam_peak_2730	0.0	-	chr14	86918864	86965441	ENSMUST00000168889.2|Diaph3|ENSMUSG00000022021.14|protein_coding_Intron_17	0.0	-	0.5530412005925671	86939601	86939751	86958156	86958306	46577	4236	Constitutive_Intron	0.0206136	0.00379333	0.3933333333333333	0.43333333333333335	Cfg3	0.405178816305356
chr14	87024627	87024772	m6AIP_abcam_peak_2731	0.0	-	chr14	87007400	87037455	ENSMUST00000168889.2|Diaph3|ENSMUSG00000022021.14|protein_coding_Intron_5	0.0	-	0.4263516885709533	87024627	87024772	87016492	87016637	30055	8645	Constitutive_Intron	0.00897241	0.101607	0.43448275862068964	0.4896551724137931	Cfg3	0.684229082609865
chr14	99043772	99044014	m6AIP_abcam_peak_2733	0.0	-	chr14	99040660	99045993	ENSMUST00000042662.9|Mzt1|ENSMUSG00000033186.9|protein_coding_Intron_1	0.0	-	0.40165010313144567	99043772	99044014	99045624	99045866	5333	4004	Constitutive_Intron	0.092905	0.0645413	0.5413223140495868	0.731404958677686	Cfg3	1.06873883201418
chr14	99060258	99060401	m6AIP_abcam_peak_2734	0.0	+	chr14	99060305	99060974	ENSMUST00000022656.7|Bora|ENSMUSG00000022070.7|protein_coding_Intron_6	0.0	+	0.03288490284005979	99060305	99060401	99060446	99060542	669	4040	Constitutive_Intron	0.107177	0.0109271	0.5416666666666666	0.3958333333333333	Cfg3	0.526236570693184
chr14	99064390	99064502	m6AIP_abcam_peak_2735	0.0	+	chr14	99062404	99068007	ENSMUST00000022656.7|Bora|ENSMUSG00000022070.7|protein_coding_Intron_9	0.0	+	0.35820096376940924	99064390	99064502	99062438	99062550	5603	3418	Alternative_ExonIntron	0	0.0794911	0.4375	0.33035714285714285	Cfg3	0.840496419551693
chr14	99950845	99951053	m6AIP_abcam_peak_2737	0.0	-	chr14	99942096	99987430	ENSMUST00000228216.1|Klf12|ENSMUSG00000072294.5|protein_coding_Intron_5	0.0	-	0.8047381656152115	99950845	99951053	99959434	99959642	45334	39871	Constitutive_Intron	0.0240769	0.192716	0.5096153846153846	0.3125	Cfg3	1.25904476404937
chr14	99961876	99962008	m6AIP_abcam_peak_2738	0.0	-	chr14	99942096	99987430	ENSMUST00000228216.1|Klf12|ENSMUSG00000072294.5|protein_coding_Intron_5	0.0	-	0.5625799620593814	99961876	99962008	99958216	99958348	45334	41794	Constitutive_Intron	0.00438636	0.00327273	0.4090909090909091	0.3409090909090909	Cfg3	0.392411579357745
chr14	100047249	100047358	m6AIP_abcam_peak_2740	0.0	-	chr14	100023168	100109770	ENSMUST00000228216.1|Klf12|ENSMUSG00000072294.5|protein_coding_Intron_3	0.0	-	0.7214613981201358	100047249	100047358	100045690	100045799	86602	41794	Constitutive_Intron	0.0391927	0.0105981	0.42201834862385323	0.3394495412844037	Cfg3	0.29325972337645
chr14	100228577	100228764	m6AIP_abcam_peak_2741	0.0	-	chr14	100149795	100284530	ENSMUST00000228216.1|Klf12|ENSMUSG00000072294.5|protein_coding_Intron_1	0.0	-	0.41458418376813744	100228577	100228764	100281253	100281440	134735	134735	Constitutive_Intron	0.0544706	0.0745775	0.3850267379679144	0.3850267379679144	Cfg3	-0.0627604863954035
chr14	100241975	100242134	m6AIP_abcam_peak_2742	0.0	-	chr14	100149795	100284530	ENSMUST00000228216.1|Klf12|ENSMUSG00000072294.5|protein_coding_Intron_1	0.0	-	0.315040635321186	100241975	100242134	100217132	100217291	134735	86602	Constitutive_Intron	0.00165409	0.422969	0.5031446540880503	0.4779874213836478	Cfg3	0.614851066174573
chr14	100242579	100242720	m6AIP_abcam_peak_2743	0.0	-	chr14	100149795	100284530	ENSMUST00000228216.1|Klf12|ENSMUSG00000072294.5|protein_coding_Intron_1	0.0	-	0.3104612758377556	100242579	100242720	100154363	100154504	134735	86602	Constitutive_Intron	0.0378582	0.377879	0.524822695035461	0.3617021276595745	Cfg3	-0.10645043611604
chr14	100263455	100263559	m6AIP_abcam_peak_2744	0.0	-	chr14	100149795	100284530	ENSMUST00000228216.1|Klf12|ENSMUSG00000072294.5|protein_coding_Intron_1	0.0	-	0.1562622926485323	100263455	100263559	100200777	100200881	134735	134735	Constitutive_Intron	0.0126538	0.0246442	0.4807692307692308	0.41346153846153844	Cfg3	0.577668302617474
chr14	103657666	103657781	m6AIP_abcam_peak_2751	0.0	+	chr14	103657072	103685668	ENSMUST00000069443.13|Slain1|ENSMUSG00000055717.13|protein_coding_Intron_2	0.0	+	0.023045181144215974	103657666	103657781	103671612	103671727	28596	2243	Constitutive_Intron	0.0191565	0	0.48695652173913045	0.4434782608695652	Cfg3	1.65483142630097
chr14	105161834	105161936	m6AIP_abcam_peak_2755	0.0	-	chr14	105160613	105176781	ENSMUST00000163545.7|Rbm26|ENSMUSG00000022119.15|protein_coding_Intron_1	0.0	-	0.9201509153884215	105161834	105161936	105172466	105172568	16168	1082	Constitutive_Intron	0.234216	0.0461863	0.43137254901960786	0.5	Cfg3	0.728799683894035
chr14	105175042	105175158	m6AIP_abcam_peak_2756	0.0	-	chr14	105160613	105176781	ENSMUST00000163545.7|Rbm26|ENSMUSG00000022119.15|protein_coding_Intron_1	0.0	-	0.10557892132607616	105175042	105175158	105167123	105167239	16168	1563	Constitutive_Intron	0.00581034	0.0835345	0.41379310344827586	0.3448275862068966	Cfg3	1.16301394442545
chr14	105175261	105175403	m6AIP_abcam_peak_2757	0.0	-	chr14	105160613	105176781	ENSMUST00000163545.7|Rbm26|ENSMUSG00000022119.15|protein_coding_Intron_1	0.0	-	0.08968332508659083	105175261	105175403	105174910	105175052	16168	1328	Constitutive_Intron	0.0197324	0.016993	0.44366197183098594	0.4507042253521127	Cfg3	0.863033740858564
chr14	118519813	118519932	m6AIP_abcam_peak_2763	0.0	-	chr14	118516588	118526211	ENSMUST00000036554.13|Abcc4|ENSMUSG00000032849.14|protein_coding_Intron_25	0.0	-	0.6585264470539333	118519813	118519932	118523772	118523891	9623	36928	Constitutive_Intron	0.0244286	0.143706	0.5042016806722689	0.5126050420168067	Cfg3	1.19153279910453
chr14	118573933	118574060	m6AIP_abcam_peak_2764	0.0	-	chr14	118553363	118594761	ENSMUST00000036554.13|Abcc4|ENSMUSG00000032849.14|protein_coding_Intron_19	0.0	-	0.5016909029421711	118573933	118574060	118560678	118560805	41398	1916	Constitutive_Intron	0.00326772	0.0796457	0.5511811023622047	0.48031496062992124	Cfg3	1.74706125789383
chr14	118575093	118575198	m6AIP_abcam_peak_2765	0.0	-	chr14	118553363	118594761	ENSMUST00000036554.13|Abcc4|ENSMUSG00000032849.14|protein_coding_Intron_19	0.0	-	0.47391178317793126	118575093	118575198	118559664	118559769	41398	1043	Constitutive_Intron	0.00985714	0.0699048	0.580952380952381	0.26666666666666666	Cfg3	1.93736603694061
chr14	118604284	118604410	m6AIP_SySy_peak_2306	0.0	-	chr14	118604253	118611436	ENSMUST00000036554.13|Abcc4|ENSMUSG00000032849.14|protein_coding_Intron_13	0.0	-	0.9890018098287624	118604284	118604410	118604546	118604672	7183	915	Constitutive_Intron	0.0540397	0.0152063	0.4444444444444444	0.373015873015873	Cfg2	-0.098565050792947
chr14	118666072	118666185	m6AIP_abcam_peak_2766	0.0	-	chr14	118654374	118668346	ENSMUST00000036554.13|Abcc4|ENSMUSG00000032849.14|protein_coding_Intron_3	0.0	-	0.15946178070426564	118666072	118666185	118661495	118661608	13972	636	Constitutive_Intron	0	0.0620108	0.5752212389380531	0.46017699115044247	Cfg3	0.22260548967798
chr14	118921889	118922010	m6AIP_abcam_peak_2767	0.0	-	chr14	118915274	118922242	ENSMUST00000047208.11|Dzip1|ENSMUSG00000042156.16|protein_coding_Intron_2	0.0	-	0.04061423650975893	118921889	118922010	118915714	118915835	6968	1497	Constitutive_Intron	0.00371901	0.313215	0.4462809917355372	0.39669421487603307	Cfg3	1.49653195186019
chr14	120282746	120282852	m6AIP_abcam_peak_2769a	0.0	+	chr14	120275905	120324793	ENSMUST00000167459.2|Mbnl2|ENSMUSG00000022139.17|protein_coding_Intron_1	0.0	+	0.14044346260841106	120282746	120282852	120300773	120300879	48888	53737	Constitutive_Intron	0.00892453	0.0125283	0.5094339622641509	0.4716981132075472	Cfg3	0.26997365939523
[truncated: 3,608 more rows]
